# Supplementary material for: Better coverage, better outcomes? Mapping mobile network data to official statistics using satellite imagery and radio propagation modelling
Source: PLoS One. 2020 Nov 9;15(11):e0241981. doi: 10.1371/journal.pone.0241981 (PMC7652289; doi:10.1371/journal.pone.0241981)
Supplement: S1 File — Code for replicating the simulation study. (ZIP) [file pone.0241981.s002.zip]

Archive with 3 entries (2 files):
- Simulation/
- Simulation/simulation_200_1000_wpg_count.ipynb
- Simulation/propagation_model_extended_hata.ipynb
