# Supplementary material for: Better coverage, better outcomes? Mapping mobile network data to official statistics using satellite imagery and radio propagation modelling
Source: PLoS One. 2020 Nov 9;15(11):e0241981. doi: 10.1371/journal.pone.0241981 (PMC7652289; doi:10.1371/journal.pone.0241981)
Supplement: S2 File — Code and data for replicating the application study. See S1 Appendix for further details. (ZIP) [file pone.0241981.s003.zip]

Archive with 65 entries (59 files):
- Application/
- Application/02_tow_to_com.R
- Application/05_bc_metrics_all.pig
- Application/04_hive.txt
- Application/midsave/
- Application/midsave/sim_wpgvoronoi_nocount_adm.csv
- Application/midsave/NUTS4_com.csv
- Application/midsave/bc_metrics_tower.rds
- Application/midsave/NUTS5_tower.csv
- Application/midsave/shape_reg.shx
- Application/midsave/sim_overlap_best_nocount_adm.csv
- Application/midsave/sim_overlap_knn_nocount_adm.csv
- Application/midsave/shape_com.dbf
- Application/midsave/centroid_com.csv
- Application/midsave/CM_com.csv
- Application/midsave/sim_wpg_overlap_knn_nocount_adm.csv
- Application/midsave/shape_reg.dbf
- Application/midsave/NUTS1_reg.csv
- Application/midsave/centroid_reg.csv
- Application/midsave/shape_reg.shp
- Application/midsave/sim_wpg_overlap_best_nocount_adm.csv
- Application/midsave/shape_com.shp
- Application/midsave/shape_com.shx
- Application/midsave/sim_point_nocount_adm.csv
- Application/midsave/CM_reg.csv
- Application/midsave/sim_voronoi_nocount_adm.csv
- Application/midsave/sim_augvoronoi_nocount_adm.csv
- Application/01_ind_allocation_and_dep_vars.R
- Application/08_contiguity_matrices_centroids_shapefiles.R
- Application/06_bandicoot_bind_files.R
- Application/output/
- Application/12_application_visualization.ipynb
- Application/input/
- Application/input/Chef_lieu_entite_administrative_Senegal.sbx
- Application/input/Chef_lieu_entite_administrative_Senegal.prj
- Application/input/LIMITE_CA_CR_2014.dbf
- Application/input/Chef_lieu_entite_administrative_Senegal.shp
- Application/input/LIMITE_CA_CR_2014.shx
- Application/input/LIMITE_CA_CR_2014.sbn
- Application/input/Chef_lieu_entite_administrative_Senegal.sbn
- Application/input/LIMITE_CA_CR_2014.shp
- Application/input/Chef_lieu_entite_administrative_Senegal.shx
- Application/input/Chef_lieu_entite_administrative_Senegal.shp.xml
- Application/input/LIMITE_CA_CR_2014.sbx
- Application/input/SITE_ARR_LONLAT.CSV
- Application/input/LIMITE_CA_CR_2014.prj
- Application/input/Chef_lieu_entite_administrative_Senegal.dbf
- Application/10_aggregate_covariates.ipynb
- Application/03_spatial_xwalk.R
- Application/helpers/
- Application/helpers/load_shape.R
- Application/helpers/.ipynb_checkpoints/
- Application/helpers/.ipynb_checkpoints/voronoi_tessellation-checkpoint.ipynb
- Application/helpers/.ipynb_checkpoints/functions-checkpoint.ipynb
- Application/helpers/functions_census.R
- Application/helpers/FH_freq_transnew.R
- Application/helpers/Help_function.R
- Application/helpers/functions.ipynb
- Application/helpers/voronoi_tessellation.ipynb
- Application/helpers/design_effect.R
- Application/helpers/propagation_model_extended_hata.ipynb
- Application/00_directories.R
- Application/07_cdr_covariates.R
- Application/11_Simulation_Design_reduced.R
- Application/09_compute_weights.ipynb
