# Supplementary material for: Better coverage, better outcomes? Mapping mobile network data to official statistics using satellite imagery and radio propagation modelling
Source: PLoS One. 2020 Nov 9;15(11):e0241981. doi: 10.1371/journal.pone.0241981 (PMC7652289; doi:10.1371/journal.pone.0241981)
Supplement: S2 File — Code and data for replicating the application study. See S1 Appendix for further details. (ZIP) [file pone.0241981.s003.zip › Application/midsave/sim_wpgvoronoi_nocount_adm.csv]

MAP_ID	sim_count_weighted	calls_ratio	sms_ratio	vol_ratio	active_days__allweek__allday__callandtext	number_of_contacts__allweek__allday__text	number_of_contacts__allweek__allday__call	call_duration__allweek__allday__call__std	call_duration__allweek__allday__call__mean	percent_nocturnal__allweek__allday__text	percent_nocturnal__allweek__allday__call	percent_initiated_conversations__allweek__allday__callandtext	percent_initiated_interactions__allweek__allday__call	response_delay_text__allweek__allday__callandtext__std	response_delay_text__allweek__allday__callandtext__mean	response_rate_text__allweek__allday__callandtext	entropy_of_contacts__allweek__allday__text	entropy_of_contacts__allweek__allday__call	balance_of_contacts__allweek__allday__text__std	balance_of_contacts__allweek__allday__text__mean	balance_of_contacts__allweek__allday__call__std	balance_of_contacts__allweek__allday__call__mean	interactions_per_contact__allweek__allday__text__std	interactions_per_contact__allweek__allday__text__mean	interactions_per_contact__allweek__allday__call__std	interactions_per_contact__allweek__allday__call__mean	interevent_time__allweek__allday__text__std	interevent_time__allweek__allday__text__mean	interevent_time__allweek__allday__call__std	interevent_time__allweek__allday__call__mean	percent_pareto_interactions__allweek__allday__text	percent_pareto_interactions__allweek__allday__call	percent_pareto_durations__allweek__allday__call	number_of_interactions__allweek__allday__text	number_of_interactions__allweek__allday__call	number_of_interaction_in__allweek__allday__text	number_of_interaction_in__allweek__allday__call	number_of_interaction_out__allweek__allday__text	number_of_interaction_out__allweek__allday__call	number_of_antennas__allweek__allday	entropy_of_antennas__allweek__allday	percent_at_home__allweek__allday	radius_of_gyration__allweek__allday	frequent_antennas__allweek__allday	churn_rate__std	churn_rate__mean	calls_ratio_var	sms_ratio_var	vol_ratio_var
0	69928.04714547843	1.0832630919694164	0.8758190313197337	1.0438191678957096	27.421279929745268	75.47403396084822	28.832820335443756	126.31308998586505	70.49831304673137	0.37377196406105917	0.39722428894600154	0.27370041472252093	0.5351535042343206	210.11846091265167	201.95052791877504	0.12932537295542712	3.3217836977816564	1.8764664989386526	0.021920639019339695	0.014165805182212594	0.029613903040200288	0.03359619024494329	8.088880636983314	4.379937848876238	24.198666389954436	9.023307866612326	32114.431309493375	17298.000516382406	98258.8475212289	102525.82651283435	0.12447606242432054	0.24900836260773607	0.08430345503691757	345.76017119502274	454.7962304114514	154.70661483436774	232.7743388904359	191.0535563606549	222.0218915210155	22.75763292938857	1.476820667623684	0.5605769280872528	22.53265798161453	4.506373264841775	0.1228772473499266	0.19003249424625301	0.0396561000402804	0.0200869408257204	0.00138886524208003
1	111117.00170739414	0.9183371327598709	0.8289112331001466	0.9949109039406233	27.18708581927048	78.83454275201014	26.780496861618666	117.9953243850322	66.8599685340431	0.38741652195676946	0.39707870153640923	0.25851627313109643	0.5493593845031288	193.10485626072037	193.64879618478923	0.1101720877755202	3.3543316997165564	1.8337979856598507	0.022167905498214267	0.014206850365229997	0.029533367498020175	0.035829986386833754	8.153799882836275	4.421047945384548	19.03793596209404	7.622494511805786	32017.65538164106	17075.611065847897	104368.66051586655	110393.15329575646	0.12398710477584708	0.2696212292552627	0.08443817877184476	365.5848653724285	343.8438365259316	159.2481446763256	177.6689255083422	206.33672069610276	166.17491101758938	21.132585301428662	1.4021643030861317	0.5779036783894684	25.027486995568225	4.334711048426174	0.11120510448449994	0.17351479668956074	0.0457958212922063	0.00854508299485035	0.00104185408463331
2	26777.78105427907	0.8575269944036339	0.8696729485238108	0.9895400258748686	27.235671069602923	76.56436483736245	24.011514383432512	114.01781700976278	64.69711834064114	0.3653537548096273	0.38179590911393596	0.2500251040336988	0.5498790476596812	172.1910518977503	175.2538223564467	0.10368657119630968	3.326616819755323	1.7291012255019151	0.0224985558045503	0.014941607701522412	0.029705313839590925	0.039803445329109725	8.142032347192039	4.47796505872738	19.450414811975133	8.152294341220486	31631.047768747554	16919.31720440922	107504.75952858437	117573.34703711505	0.11971185975077767	0.2824834131441409	0.08303495273136714	361.63739498143707	336.8270750736008	158.2658864185768	175.3622986131285	203.37150856286013	161.46477646047285	21.771128308752484	1.3647703041890953	0.5999194004930801	21.839514890644384	4.175740281062879	0.1155730965592798	0.17720090706510178	0.25277134116996697	0.0363797457229957	0.0184789741913402
3	21460.710277475417	0.6239697666241009	1.3512722892857454	0.9786598178673097	26.594392493195713	73.50889548041026	14.998883031297895	103.13479316742861	58.87671049228734	0.3582044757582446	0.32778472868850217	0.1890345648114019	0.5937972887281187	109.48319237601751	121.49918272082513	0.05621012797924279	3.2844225159046014	1.4016481221289205	0.02511139013340424	0.017345249013733254	0.027437099382596565	0.044861730899180476	8.407591265792378	4.715625797937123	11.405373347291246	6.237652730623449	33232.76648291861	17243.434461809517	125135.28391027635	145382.30513866173	0.11555287161580959	0.336482141314993	0.0802022061071377	364.8278834101021	152.16598515330483	147.591253036123	80.37677098731953	217.2366303739788	71.7892141659851	16.35230265134055	1.1045461031851105	0.6694217845710643	28.72195335706359	3.2663861719891787	0.11904571789841466	0.17332615793441788	0.770666092936555	0.0941532588505935	0.00249617192098987
4	34869.0083587328	1.3534351083918175	0.9020562219048257	0.9867465774887946	27.15867098453156	80.42240017342182	28.630072665022205	123.51937095638509	69.40580342982076	0.3747202653079537	0.3916447751492061	0.27190256713031413	0.5548349831444686	208.6896823702779	203.19780417292984	0.12127012870284647	3.371379536421901	1.8674542477477836	0.021970304496840558	0.014503817991012713	0.029320249619732675	0.03650755188024302	8.131482382209006	4.394556200049908	21.436659538943342	8.280852011880398	32503.74329396899	17339.504027575793	98719.15308290612	105289.14059210068	0.126653811388553	0.2632202654860051	0.0852685015602234	372.5496304130158	383.0472981300119	159.8590657795069	197.7021842931783	212.6905646335088	185.34511383683358	21.92791122476609	1.4670404230746867	0.5471086809343175	28.321796243569516	4.6397804434213015	0.12242423970773285	0.19447698744002065	0.0133052510501272	0.0541976267654232	0.00360229308361344
5	24525.891553096473	1.17952539135247	0.9554432434800141	0.993223211170784	26.926770497084792	80.82816324885007	25.91305996635427	118.583932877601	68.38658532283843	0.3672385735317793	0.38543396943507563	0.25860365956669784	0.5623150876073522	199.6845154148495	205.61582764448218	0.10504412354014869	3.3749143616671167	1.8541039161134603	0.02216693097731886	0.014740512734182106	0.029363607589973875	0.035774071331778734	8.130633356960987	4.442714828463682	15.21989566469084	6.3909323554517234	33584.212195629916	17837.639606296223	103974.18281000273	108772.52502694014	0.12749955404838892	0.2696287766320459	0.08647684009164754	383.60786273460997	273.2602539679336	161.90955622133004	145.83999444124908	221.69830651328002	127.4202595266845	22.09256966664778	1.44443104384926	0.5546559270886068	31.518813796837506	4.790786481013436	0.12665213432974642	0.2029694972873799	0.00202406576639654	0.189875274990508	0.00133635222689754
6	17749.56845436152	1.208408877397154	1.0294919618158114	1.0217593441597355	26.30536760917369	69.45493399284933	24.125817641092297	116.4910047401142	66.95780209729624	0.3881768667421775	0.394291101853832	0.26501247195525063	0.5494950474727948	182.7143410501856	195.37292672774393	0.0979524914911078	3.26329795744462	1.7637583161716643	0.023619145333476945	0.016108789430273766	0.02987927926975517	0.04213116195783067	7.4362009780100555	4.154523172207802	13.649409134997102	5.818801472563009	38369.59104622797	20258.818296704474	107700.60080988237	116567.10794241542	0.13721620274210883	0.2905600689535897	0.09083555452712237	307.2823034250361	256.0235722533736	132.31039589704682	133.16162388757266	174.97190752798915	122.86194836580094	18.054622325385406	1.4319470810528352	0.5466198938226585	25.502298294273025	4.234072888163083	0.13754173901130506	0.21782139822143046	0.00942297915729485	0.21052080413563895	0.10888210835539099
7	11661.304900497198	1.0117430421605849	0.7168696981409018	1.4227336007256577	26.037606393655494	73.72257198492102	20.076543393515834	109.78367244942896	63.48675791089403	0.37026369614869115	0.353338659863108	0.22200621660313966	0.5632998269398318	133.6107493474071	141.2579367772937	0.072898694252809	3.2900189927888457	1.5332261093504507	0.024050407151048503	0.017027182595403083	0.02702981852561779	0.047333024217433114	7.1162198118726465	4.084151939320555	10.854118890938654	5.814000980179845	38565.56936180894	20244.34006265493	113211.70435980253	132416.9995304599	0.13710841601307283	0.3275297193337719	0.09178255742096478	315.6812801085974	202.8895844737124	133.36505120941396	106.87513861813937	182.316228899183	96.01444585557286	18.509437187820183	1.355091351722755	0.584458706323577	32.46473298067266	4.372925299189019	0.13528385382212033	0.21878244183823586	0.127750296590634	0.0441528899267584	0.22190082482313397
8	7253.9404911017045	1.4967352575256174	1.000912767468831	0.9235128362376761	26.125928856502153	71.25427720490943	28.12917209570388	118.60500551894769	66.65570590783365	0.3867826968136687	0.38287324584529486	0.2668261345214587	0.5662663983385432	196.09528591183184	184.169456163908	0.11707428969570238	3.269917939540743	1.7226607876871436	0.024965974290348403	0.0182347062908748	0.027796244711001866	0.04228373373746796	7.1438418775789705	4.1308426336421915	16.536964265468065	6.741260300538363	39641.54608873012	21095.757124931162	95595.00046962366	106846.20673246864	0.13818641246354424	0.27170960495638496	0.09102797009483297	309.9171334005193	348.40918860434374	132.57257644193945	180.99605622899	177.3445569585794	167.41313237535357	19.813212087416314	1.4245911131350562	0.5581093523047238	29.562842277617033	4.531441829030281	0.1463097332224827	0.23389392828376931	0.0286425715640095	0.209245851391775	0.00676369785359021
9	5397.631983458996	1.1921331840570928	1.171496062592795	1.2460227202447007	25.535833857865622	68.51099632345884	16.54358935860727	106.59690414096892	60.41007598787604	0.36944347771269526	0.3295556122738756	0.1966835343473191	0.5902753884589375	122.6710746904718	127.54553982935279	0.06647914793410237	3.2325050444545687	1.3723899872865202	0.026561277070711292	0.020192242080891654	0.025546715128798164	0.04391178749104779	7.141052080924647	4.25390392360802	11.460884464038893	5.862571357673718	41961.92504188791	21918.404800898188	119079.62623329363	136775.83893560315	0.13659545604621953	0.32247416609099067	0.09151788614271442	309.8369332860347	181.90282820126393	127.05107122275565	98.16387764051767	182.78586206327907	83.73895056074619	15.205552148313565	1.1330518738364028	0.6470122091292938	31.198563180152675	3.295156335258837	0.1335819678405502	0.20744346836036065	0.0454728066023988	0.0995733674220145	0.00249617192098987
10	29290.195913026575	1.101263541964788	0.775376822260422	1.07792823181238	26.587576638282588	78.14365624782155	25.424960772887204	130.5184191964147	72.26220670135375	0.3617677350825989	0.35690381997082377	0.2317069548849551	0.5755383214411413	169.6145695724459	161.91477524094097	0.09793262160028425	3.322668178454667	1.6931752818500663	0.02424685536591505	0.016557743376356526	0.02574829060796411	0.03953679508536688	8.289101372009549	4.463894630304037	15.123084418072953	6.635423456318501	35103.782037703786	18316.40033599391	103790.22478002131	116325.24185435315	0.12772771427152008	0.2913924091918598	0.08454661788471046	362.2725696909241	305.9717512680388	152.05983974263668	159.65015797547483	210.21272994828752	146.32159329256396	15.095935107147001	1.1803334611654004	0.6113415218862494	62.44639116012779	3.1480636093904564	0.14228385324012957	0.19840847063774977	0.158483542089554	0.0703518653905642	0.041981583812723995
11	9991.276258763159	1.3858876373921432	0.9147537057548145	1.0859775746065334	26.025956418121456	69.42110272198052	19.5525190781095	114.2769452568945	64.88481711564849	0.3651212182985276	0.3422694504273053	0.2111022292738943	0.5625240173733853	141.18647293245056	151.54243186173395	0.071796582872092	3.2554811020350525	1.5848664713902956	0.024739556308351618	0.017595181668294775	0.025057308555005205	0.03669655971283769	7.626472495194446	4.202077198690925	10.98195161505765	5.327538191381592	40941.899512674405	22115.868308639085	117775.75748603069	129777.70287107582	0.14623632023185612	0.3103932482617365	0.09624045440551758	299.29115500877265	194.18566932571065	125.3171927587662	104.09470752557036	173.9739622500065	90.09096180014053	15.723106850503738	1.2709378308896537	0.5934203670120772	38.56917121436874	3.723057491728724	0.14753181326258877	0.2190569205652072	0.0110703038726234	0.16361402163875197	0.014453172375222999
12	2147.704835182987	1.2867125748915598	0.9097252034627992	1.1539074064228365	25.783180223588932	62.868641178690254	21.109746544248132	117.99808729957073	67.88911373184987	0.38942558218661305	0.37914135820182754	0.24690738954942162	0.5379032280411087	171.48107076919854	182.71049050654048	0.08739411575665311	3.1977269782225566	1.6415411178662778	0.02474816693010883	0.018180216350507462	0.02827935963309563	0.04286712020614248	6.44780133307607	3.869626370910099	11.147746676616844	5.164583254707926	43501.72127280374	23762.135536490718	109229.07611638276	120436.27216665077	0.14949206689905836	0.3008289591459328	0.09831162425007713	253.87527716594363	197.81012042165736	114.6850882860862	104.88975367830615	139.19018887985823	92.92036674335102	15.874181603997217	1.216282384034911	0.6233952549115621	29.69034849379406	3.73421624468056	0.14503057320460994	0.22364690419756844	0.0315668813704892	0.202907638541907	0.634527294726474
13	21425.348547738045	1.3060599393419225	0.7334197673017127	1.008204350054331	25.927374209774822	69.8608440056388	16.543833015077677	109.09472023776277	61.579418016970855	0.36962408574635713	0.3375852394022709	0.19886343690093053	0.569955204771976	111.34517079875134	122.60204489209782	0.05737658989419471	3.2533400253479843	1.457362333924428	0.02518315197557604	0.01796364105018001	0.025660817380601015	0.04583490369722514	7.310804834070405	4.1952420097137395	8.54978924326991	5.641203160971288	39182.34993758885	20665.770505252185	122218.5095438544	142346.59223115022	0.13764837501696642	0.34398211112154103	0.0909235835242653	297.5490446696734	149.71567725305746	125.00937272404728	80.63571727408856	172.53967194562608	69.07995997896883	14.048121581605034	1.200147647965344	0.6024635992256695	40.00641660285396	3.4210719577041457	0.14107789233086918	0.21160195858063122	0.0263721131277504	0.0290243373097971	0.014453172375222999
14	12380.174270055955	1.2928249092465067	0.9783760197045633	0.9230887980880087	25.016460018298076	65.33029458906539	14.120634290197874	115.18352872984391	64.31668761584956	0.3580291336609389	0.31317149403514216	0.1931037434918019	0.576381658211405	93.85921560142275	105.70093646084548	0.049801936900673825	3.179303884420151	1.2856628352421937	0.027460077512508892	0.020819435912692114	0.02580017427054933	0.052904397866193276	6.829793987384535	4.055365150628572	8.130676381980619	4.446841030024432	43973.368350324425	23203.145475886555	115170.90357017788	141239.24335831782	0.14454426814876845	0.3555966629450665	0.09350307754102032	266.81276306687056	137.92192325307366	111.43645736300178	74.0859746963403	155.3763057038689	63.835948556733214	13.820790128457846	1.1187262649031886	0.6397306487903531	33.96808903685412	3.4216631822496395	0.13456631105740396	0.20598331240992254	0.0269940744473401	0.0264735055975353	0.0140084603610091
15	9325.683681249619	1.244631588331829	1.0023864068958273	1.5904377017584723	25.294909362542803	69.91637761962579	15.835229829270814	105.79410099936742	60.988285640998384	0.3485164271221665	0.3080944447456751	0.1992682677681025	0.5701018460630407	106.03573710328506	114.78438297307447	0.054196316614897204	3.237888906318926	1.3661193492301156	0.025836413027771614	0.020053634981344187	0.024800877636772238	0.05759104855561917	6.680603304788184	4.055447031915509	9.850719615965728	5.554544965935143	42511.71103953925	22058.70588857693	116080.18385147642	135505.71882513008	0.1447869858337892	0.3486178396531257	0.09583554521949317	285.9930594140901	152.15591827723281	124.91926470002976	83.8692079358258	161.0737947140604	68.28671034140709	16.159708827426286	1.3375117912155885	0.561023394463988	35.560140402615204	4.011584786463391	0.15973856637391992	0.2585730655301604	0.2815970143245661	0.283242478419607	0.9579178440065551
16	11942.384254368022	1.3359442865523836	0.8100075106253023	1.0182648860376706	25.01391933820364	59.41353189373226	11.209964572856265	129.33926717692728	69.10307286660982	0.3708498752503359	0.3214686173196637	0.1648891064949861	0.5826695841416591	67.39620482899515	80.19182776200427	0.03525983477241935	3.1052048953156186	1.2101781760921149	0.028540898870921403	0.021037978020619	0.024922962604041407	0.04724890085736045	7.130911889247025	4.174621495310017	5.830885245174409	3.6464672082827683	43790.65934658777	23245.390910193535	134059.64571989904	160667.5339275734	0.13952643967190523	0.3773401761080352	0.08644670529348716	245.71745137973076	94.95061338450422	101.53037293198447	53.47236816065189	144.18707844774613	41.478245223852355	11.017811784193537	1.0887120734001858	0.6248630568503755	31.42218625396964	2.979901534820935	0.14672798102146956	0.22750627528286374	0.0359623765660098	0.0441751507480565	0.125499992935005
17	3089.9903469234705	2.05857184568438	1.2476805493820062	2.104578690083761	24.223285190180803	53.80064913522929	8.876387070103721	114.8851446792854	63.334430315027106	0.3599371298188836	0.2941183282738314	0.1555553663007297	0.6011233211168379	44.85527769348304	58.085889114223754	0.024084112914786873	3.0567524857706547	1.074942079820285	0.03025819258867161	0.023327873537822688	0.02429198014082852	0.05268305091943397	6.779415846878085	4.133425932177148	3.8686987400080577	2.8690708924323687	48012.22929459631	25155.104253848145	137321.22105456312	170059.52326667434	0.14650669225351778	0.40244521621936213	0.09173956888675942	218.61402911466098	62.166996084412936	87.71056926323378	35.55142300452044	130.9034598514272	26.61557307989248	9.75281715578256	1.0756091601116915	0.6284566783822264	29.338017569526478	2.8261968952082683	0.14594080290019987	0.24274639709878112	0.264828745575983	0.43131177302275203	0.8957862801724301
18	3286.1842097501503	1.538441809032097	0.7591677309200241	1.8465576393815277	24.486534040766877	63.65836292932916	13.620908282043382	101.63934438467473	58.55476772317622	0.34692386251497187	0.29405219790905623	0.17727269918456257	0.6021268820821173	76.4863651839413	86.84734823715948	0.040665149809676844	3.194343521978523	1.1950848547320825	0.028424564860734667	0.02229622206653776	0.024787623495597648	0.053490065179924814	6.140867373017358	3.8990872946795427	5.993927459057464	4.045330379950991	46403.65619127586	24456.9413033355	121831.04533996167	152013.07757998304	0.15368268568994034	0.3814486221525463	0.09936079722131991	252.15430573095136	108.33117771342376	101.32710963504306	56.40560430158567	150.82719609590848	51.92557341183808	13.727027699818306	1.2069132835230625	0.6092261034488523	34.88413432440987	3.5161941898014617	0.1510578535094464	0.2447809384500908	0.0860022895836855	0.0328291705465388	0.006238326675470979
19	2351.858805743046	1.5741339259958829	1.040520102306449	1.5236035960618604	24.600136261759648	62.47237405315324	11.620124228275094	106.66081081524017	60.41704701331181	0.34945471457116717	0.29013583972433526	0.16641988624150397	0.588070758993291	63.877696621157455	74.77997386609387	0.034126141025696624	3.177086613727204	1.1514616102520028	0.028135890219140532	0.021756961671639232	0.02430354932231709	0.05339188787885669	6.256621639019446	3.9260839348123233	5.637705492650052	3.9459192326966632	46194.353065940195	24427.970204790072	124679.03035512837	155081.01887264676	0.15277810681098303	0.38455012179192105	0.09803546836071227	243.50500054099962	91.27281611416905	101.8384500497117	50.30502780951176	141.66655049128786	40.96778830465735	12.165547015895545	1.124995721496167	0.6289233807513839	32.91926850387623	3.194351190186251	0.14246878505306645	0.2303836948993207	0.264828745575983	0.43131177302275203	0.7536345085568729
20	3426.759380199168	1.4587598986115997	0.7460260690521066	0.8481344651738089	24.819223371487425	61.41570262551426	11.45499733684785	111.34405831927936	62.930895586812944	0.3482616679537592	0.29008213961600643	0.15434737116822364	0.5712931618622465	67.03698131310294	78.96727271993043	0.03497908731639094	3.1571162433522475	1.204663726639274	0.027619044390461724	0.021202390776362354	0.02252916962041989	0.0422178518439135	6.414787653584185	3.9560396181231523	6.179314040952414	4.511723393852789	46244.70254873665	24428.813601590868	133741.79867631092	155992.03196271765	0.15005844342865182	0.36935095484287905	0.09643924167682319	241.47397937261326	96.22089563669155	103.60592737731606	53.80171295193629	137.86805199529712	42.41918268475538	12.363967484494967	1.1299711105594978	0.6247520592015352	35.29393590629314	3.2168097638782807	0.151527122416065	0.2533289005061956	0.0359623765660098	0.206138263380783	0.16612548467483898
21	10850.981920568272	0.6559139857425944	0.7320125695735793	1.1075968808541108	26.293286565217056	75.25542065667864	20.53648916306485	114.09203760043026	64.48547461514092	0.3655882356624329	0.3485797749146169	0.22449438515350917	0.5649636620927725	140.33286725986636	148.2684354534412	0.07466589343805988	3.308877909362689	1.5986916511349072	0.024001804057918148	0.016676085618547935	0.027001925089372738	0.042455937837484595	7.390421282427685	4.164480796615664	10.721647610171582	5.189034386790583	37050.6350357071	19628.96766802488	114675.86374177499	131428.4125682922	0.13561672861757568	0.31909083203902683	0.09012806450406959	324.0656828428401	192.6230284345531	135.62625094968237	101.93934147694	188.43943189315772	90.68368695761316	15.737094251389378	1.069233891979683	0.6800722254461861	36.11404709834034	3.4608334984931277	0.11889441787154391	0.1796744532354018	0.0056439090215382294	0.5425206423910589	0.00571502953429461
22	71052.36860926077	1.015142898664425	0.8735654831499503	1.0353515036397716	27.275053374180715	83.81773765108277	30.374900081531287	131.23844268237144	72.33084759298572	0.38671510724562147	0.39797862914974624	0.2702585724969835	0.5369193626318683	215.1120460154568	210.52384423553505	0.11671937661335052	3.4112102855119875	1.9468080572097108	0.021230042786260568	0.013836775878700861	0.028504439507917458	0.034276501422624964	7.546184463469835	4.089885013624233	20.853898849337448	10.896766121972485	32706.859394406318	17572.32886206936	97700.29007138463	101863.76725479189	0.1353587246299119	0.26053199005768496	0.08877802177984494	360.35493193166707	366.28000439343174	159.1054298887189	186.4332686895234	201.24950204294814	179.8467357039085	18.96732120714459	1.4036713134342762	0.5564829025469218	36.43973758753646	4.09336400053972	0.14078703722796293	0.21373011105386486	0.10850944526227199	0.0103710927717386	0.044356345661067005
23	12614.91073835874	1.216106044335829	0.9242273037803104	1.026478585436276	24.741628792921272	63.43245763461519	13.594202699609847	103.95445297814598	61.70022693628117	0.35282176626527806	0.30814020555216753	0.1903883430589774	0.5768841251768975	99.0665297491468	110.52101498344335	0.05229604244101031	3.166060374717478	1.2565354805904227	0.027207885231415006	0.021562095948788357	0.025421830797289553	0.05091306161813961	6.588641495441834	4.0095310801552895	7.610804873111666	4.563090430913451	46289.46344140207	24734.602498391236	116528.18001215791	141914.53464210054	0.14705442268044241	0.35133797468129785	0.09711872131544441	264.0808101866919	121.35155895091425	109.58208715831523	65.34858785709525	154.49872302837633	56.00297109381889	16.433341578799556	1.3161165904909737	0.5803401021460045	33.60678275198054	4.22203723161716	0.15354100885727093	0.24993038016678518	0.0312272256581581	0.0227602652282776	0.0910437250038693
24	10390.549432803877	1.404903736807396	0.9382653131357259	2.0031859543113093	24.98563916756765	59.83401727873838	14.514065745243073	103.54719116906143	60.985835176847935	0.3738995484113921	0.3238001114863381	0.20318479230219233	0.5604916254247995	103.09496342615607	118.16893576627412	0.052903774122913215	3.125409568287474	1.2842463928421632	0.027139503567002416	0.02028741553455189	0.026995484030124223	0.05481501543915565	6.851591428760243	4.124482435284902	7.56809631917556	4.776838532793965	44156.50221408997	23233.89554607133	115987.5353698928	140911.7462867245	0.13992716181105158	0.35117476852183116	0.09225056511399791	249.8759738777353	125.08936619675104	107.14435754301704	66.11179706979524	142.73161633471844	58.97756912695562	14.669098304916954	1.243098894202479	0.5984851057195634	30.967959289046746	3.763555088469906	0.15011988770008408	0.23657869448258118	0.0896665799741081	0.018393418081827	0.19665911714300602
25	14697.348661428317	0.8335189911579033	1.1475668253437339	1.3439724139756297	25.7249967146684	66.04914561947527	16.27145295519698	103.28002881443992	61.260039328216244	0.3919380790283121	0.3573886174332017	0.19732355207553673	0.5569364322596515	106.7481557956488	129.49000571687242	0.05136645937499381	3.2108166007351255	1.448213452110253	0.024991261949649363	0.017559070843098722	0.026607968674745193	0.046626971408627906	7.261979579427454	4.2026575306952765	7.496460575941781	5.008784353470828	39753.81552396504	21009.946055168963	123999.56659313351	144012.46075067375	0.13390887413999467	0.3482923688775456	0.08971349638590988	293.76321711352875	129.22755121462498	125.1671973476189	69.37402021071684	168.59601976591054	59.85353100390796	16.0040470564246	1.2367132505118201	0.6041170732618852	30.555767200722478	3.892989625832361	0.13934041967791225	0.21800900245499774	0.0208931549257376	0.290569968736769	1.95174406902131
26	7911.536052165553	1.2427936724391275	1.3976901347294577	1.140423199818805	25.438273375821144	65.96055973070592	18.842129915080825	113.84341953612115	66.76820523576431	0.370705003497635	0.33001193293525843	0.21759001674911538	0.5441910436887232	138.13135050717096	150.28601874998037	0.07127248946422672	3.2136721098259056	1.497628062772979	0.024816099252190103	0.018240130882103942	0.025522704282806636	0.044406870201684163	6.5357200791392405	3.8897497900219307	10.823955671113794	5.018503885493166	43421.4301009336	23385.973293691215	111334.92416477321	126808.04374269067	0.14919862206361437	0.31670682915359477	0.0986017117218356	266.7147384621994	183.90244336492523	117.91654311625247	97.18107873488485	148.7981953459469	86.72136463004038	15.005180300763781	1.207392395530728	0.6215949974793035	33.16509777428265	3.4782285088400853	0.15742504904775476	0.23300171115701143	0.0190569323018556	0.10118256548101101	0.0688523130001177
27	11866.505768433213	0.8495648947195229	0.8892354168105967	1.1004908887214087	25.683697097612995	68.67419092003279	21.89930171165056	107.27935271011894	63.907887822988094	0.37102266571865006	0.352354756925473	0.2450971747178691	0.5575827818352066	163.94310999752508	170.99856472297245	0.08918893259493668	3.2558047782371755	1.6019563803602703	0.02433467881515822	0.01815136849547328	0.027657938349009238	0.04562397566369082	6.646523498332007	3.940599446521719	11.359594102911545	5.8525608711666735	41936.94936250523	22528.44428547355	106666.07547796349	122995.69164300575	0.1451758293678818	0.30811511879251086	0.0971301381881223	288.4076863084577	224.58536156250707	123.53296855151504	116.84807043293982	164.87471775694237	107.73729112956708	16.52898577240703	1.2261463611373944	0.6193018282703564	35.087696136272214	3.7814664015668518	0.14106122612473485	0.22240056898487676	0.268281882499252	0.005024170315609961	0.351411792661123
28	6597.802921906114	1.3275429480514673	1.0801076960633338	1.5221932285102138	25.266469199820808	68.76349645824122	16.735998458271833	92.57552294437495	56.9231432260116	0.3651158824931774	0.33735728700047046	0.2122962854898747	0.5692037631188025	122.9312284542823	138.13547140228172	0.059907601108769845	3.256443006554445	1.4576834443979203	0.025054135734418156	0.018821848946786807	0.027306973017170038	0.05019696839093543	6.548789020004356	3.9949265755021335	7.121030175675646	4.27660997922801	42940.84744442155	22751.653380046537	117977.19411888516	139277.97265643618	0.14497690528366144	0.3459679105115599	0.09927345394021371	295.2620155248876	130.60647889087815	125.94832016914602	69.9631536090931	169.31369535574197	60.64332528178509	17.39125082739854	1.4038791875151455	0.556324503378664	33.321135432379734	4.362886717034561	0.14421977398273247	0.2403740494680099	0.0239207348179044	0.0680515276525528	0.973902677646638
29	6108.067909153178	1.2197638737338379	1.129273251071756	1.199699620745616	25.104470289298728	65.9775754252376	14.544148907146777	93.8205412670603	56.599212415168985	0.36605454135890536	0.33241136341344474	0.19538360880219544	0.5705871670338329	95.22287235890185	112.5900241329169	0.046776465919727374	3.2375914119859335	1.333044639412376	0.025140855570644573	0.018829626805681097	0.026769092020911385	0.051462855017534094	6.671009999877115	4.007067473484541	5.380761523916614	3.3260462425986614	43166.56297202369	22526.33005244465	124217.93726726146	149716.26852294378	0.14533479973104294	0.3651678138464169	0.09785446081143981	288.9352268577217	99.00940281203025	123.61404353352883	56.60174573862147	165.32118332419344	42.40765707340883	15.33564344078294	1.3834137671993045	0.5518073302520831	25.721600676444144	3.9412028152631127	0.14748338320070942	0.24206921680177146	0.0429963705343376	0.11589875110030802	0.10888210835539099
30	71398.12015192956	1.4012238915833382	0.9401860974832201	0.9388609315767419	27.3547326507488	84.42914708096832	25.877357689719883	118.22438839732287	67.84641409647976	0.3655249909384032	0.3797571088236937	0.24972427468265163	0.5613189445085408	205.21003495873714	210.05631947781342	0.10621438806689096	3.4014094253430542	1.8889504461722322	0.02105494036844004	0.01359038548900614	0.028491346404360657	0.03267646839430694	8.795567134802216	4.997547612386924	15.981174811864811	6.771109768562864	29429.771723358648	15279.240339580358	103909.90747168892	106581.46140367594	0.1122454078560735	0.2620218297220265	0.0780711482350775	420.5358183115281	289.4205202752025	179.44194338987245	153.83517677329047	241.0938749216557	135.58534350191198	19.059225963170004	1.3363540464124504	0.5788255006921967	27.756961888161715	3.9058678686528294	0.13040238186450273	0.19837425904477896	0.0269461736834424	0.0284217315523008	0.0120626676554182
31	66100.98011802213	1.218159656380874	0.8828606622279732	1.0031420687966814	26.377518621789346	70.47956370749733	21.341937586937245	109.18205080386491	63.71570173567916	0.3835261336998426	0.3743886415604788	0.2404375343104938	0.5604154732769204	159.50824029113562	168.61371617620603	0.0893896168720586	3.283255080485603	1.6350455120261185	0.02339247496182186	0.016252320013179996	0.029132300027961917	0.042214571643170135	7.550496856194941	4.31443235105651	13.291306071156932	6.930453006470034	36853.351822503006	19491.50380997176	112774.6416701119	125712.0249052511	0.1289680038217292	0.29997849240205265	0.08776687205879473	326.251848614247	236.2326889904	140.31335019118154	124.20756822765001	185.93849842306554	112.02512076274985	13.927307299942449	1.2001893251935427	0.6080127330537712	26.657053368007787	3.1795272713902616	0.1361827767632469	0.20712501487549226	0.0178723129489263	0.0109457469733915	0.00851301900318795
32	10512.276889235422	1.1834039521341622	0.8391162043876002	1.404546555985976	24.474291087780998	57.10262763686834	14.362327923423171	97.8362649181537	59.68805890851699	0.3684987537574638	0.31672543126731706	0.19816378623303013	0.5647363134325998	106.95097432295614	120.21206657742724	0.054038209078875445	3.1342219115605996	1.2721125239321165	0.02702840222094277	0.0209854598436455	0.02475634828024102	0.05245496386680319	6.099500382134623	3.834774746854842	6.414065081662994	3.4944768565767195	48196.09020192913	25706.903210354954	116661.95993728633	141064.1121856128	0.1522736100133962	0.35602904860972695	0.10119457421417719	231.70269944103845	115.24091317671481	97.86436426018717	62.22268100762389	133.8383351808512	53.01823216909062	12.944951511821618	1.2759040658652128	0.5695890900082728	26.627464410823624	3.4844372384660103	0.17362098024372144	0.2907841698483054	0.0349620198530392	0.0680515276525528	0.973902677646638
33	249913.09640171565	1.2992071178476292	0.9672429782778421	1.0611318452844016	27.505268523669056	81.93685179063625	30.2930775752506	120.11830002357264	67.66080655555562	0.3858460124301645	0.40218048622164676	0.2754147794316804	0.5490803146112717	228.60478218671625	223.17170434958402	0.1266853530782854	3.3974930906180725	1.9848914739514265	0.020918322186942978	0.013312266638258187	0.028851946755850965	0.03168030250237936	8.534827878228224	4.59801416876597	20.61277593508481	8.205972297385708	29662.783723971388	15408.457736698752	94796.72186339552	96280.02492795572	0.11617130756046709	0.24099706865460993	0.07975526049541806	391.3497075381439	399.367346405966	172.3353152116436	207.90640476173294	219.01439232650029	191.4609416442327	18.26659167163329	1.468508010486078	0.5232489979941225	26.178806013409623	3.937013124081123	0.13367638230591006	0.2055482559546278	0.07102712571071201	0.0247265110600636	0.0125018427796203
34	7869.623857256025	1.7057627728799742	1.13298358618718	1.272914289039132	24.292111317914937	61.83497376881676	8.222418482576227	90.58198743286682	52.596622099397734	0.336051668481244	0.2842574662868004	0.14226184249356327	0.6096892898459247	33.16832239092706	48.581373288166155	0.017142043176854055	3.172141997979003	1.0506585541050246	0.02858019284204465	0.02248861077338422	0.02338567180200548	0.0543329426685974	6.4704872734068335	4.099152132640626	2.8702987455748823	2.658378235847995	46141.319677832005	23764.200247190864	135792.28766296813	169544.36794501691	0.14453375833840781	0.4106374319751311	0.09631912104184893	258.9948104393755	42.729722177066115	101.16156166599987	25.657164910209143	157.83324877337563	17.07255726685699	11.017232960382481	1.0781208311788393	0.6418337388126584	31.458323025421457	2.9891987429505447	0.13718658113775778	0.21440371454253185	0.277706050981073	0.677026230702104	0.758128766243374
35	3509.186864405871	1.9537527468645708	0.8649855761441628	1.93103970079565	25.46645538435809	73.82722191591965	12.195819739313993	116.51684102243185	61.807124831564686	0.31856319292627716	0.2988031328628052	0.17329753646980506	0.6093672777605512	82.10439967212533	92.4516991232617	0.04111392776151893	3.310410050441844	1.2785794333733806	0.02574496984894242	0.019096935696518536	0.025831225923160877	0.048522893175069054	7.577891802407131	4.367184491786396	5.790564017457211	4.02970621628753	39499.71135997597	20485.142111473677	125763.07830997228	151143.56321732147	0.13880405147927738	0.3751268974807575	0.08964172900260207	332.1062607883833	83.90697966873988	120.67323198572245	47.34901483824002	211.43302880266023	36.557964830499785	14.19150993783417	1.1750544727924226	0.6297411628212034	33.43097876985006	3.3809632431389427	0.1389771109329336	0.21560190553948805	0.180583731609871	0.007880174603729079	1.6854384143476298
36	2155.4826436787844	2.155397971369321	0.9976213481501972	1.634200804377825	25.881817674932698	81.73079804068524	11.451551003137368	116.32366317661887	57.183984904125424	0.3007822175809859	0.2905232533434452	0.16091142236759923	0.6699265569397826	60.53218145221444	70.52295737840002	0.03015703873888815	3.344975533993521	1.2249336206059371	0.025823820916334957	0.01766553406526639	0.02465458590265701	0.05091322616072231	12.123088006255372	6.036116467046583	4.7843893936724164	5.511707938030555	32824.32973660012	15537.815275200897	130025.61267338731	160518.75215871548	0.10940614236263294	0.3919375135173885	0.07273717243418171	493.20980475083354	83.75138191339867	134.31918745658893	45.754588068822564	358.8906172942447	37.99679384457612	17.15126386778931	1.4534660439516374	0.5362954460709852	33.46503338043143	4.254582217040914	0.14852619926662514	0.24619228580230423	0.24191060325805303	0.0801419896624921	0.293302326931278
37	4915.680568836629	1.3267463415487768	0.9272338726484326	1.3486092291899237	25.58562493766208	76.89425597297725	16.437283182264522	122.28768388555224	64.00030165514623	0.35290947557474794	0.3270665638015554	0.21088296013736763	0.6156716133141001	113.37665469996092	120.52543967154477	0.059099537106535795	3.2940955548436883	1.387971039099052	0.02633387261751978	0.01900898564349727	0.027139921775112007	0.05175406839302859	9.749618575760481	4.978298670193558	8.56070342716338	11.58150715624406	37833.38139641852	19096.40608942669	112850.94022416382	134420.26434591363	0.12957123791810643	0.33930679779338013	0.08426968570264859	397.0442858137592	163.10620228962193	134.8545981779028	83.4131542739537	262.18968763585633	79.69304801566821	16.91872047045711	1.374833288630834	0.5607656679098616	38.030609476260516	4.002980297592626	0.14956729533081317	0.24176430857227346	0.137406804642116	0.160271961190795	0.00957996232472348
38	1420.0946485707536	2.271698477097988	0.7245705449413842	1.7918283757961215	24.136502607487998	63.23224491785528	9.327659965974426	102.95135786059252	56.44562817116043	0.33562072326747344	0.2743297116263368	0.16480465629665203	0.6351280828825944	56.41092032354913	64.96006277881644	0.03108084705624382	3.1617457333120913	1.01117588468446	0.029732732436025026	0.02365753528638473	0.024185609028506777	0.05939740869368593	7.647692112455783	4.447583972104942	4.1284498464641635	2.7131194748324603	46139.31661753986	23604.493739968493	118852.99366484083	154435.2525440237	0.1425528490614277	0.3880260694154967	0.09306007082918605	289.40644191736715	70.14313578569441	100.08336490059023	38.85991190092302	189.32307701677743	31.2832238847714	14.175162795803704	1.315071191188558	0.5773690229574026	36.19592691980797	3.787341253505913	0.15600210962372146	0.2632070113379887	0.2561168965457	0.0801419896624921	2.28011180475564
39	1269.4273939856794	1.0824809836028702	0.9039246897135292	0.9851771905729332	23.425449107064576	56.56453336623072	7.973261372896537	99.80731599627735	57.48489174850044	0.33887845866769617	0.2638054492783034	0.15963064712432065	0.6317461866936389	56.28869055116625	66.89093676850878	0.028470674410985785	3.076452010103143	0.9398560991187388	0.03136136795425729	0.026776887730883908	0.022807099926362547	0.05996434848905715	6.235235025593279	3.990561443684796	4.267305988402288	4.630121033361045	51996.50789042123	27308.039020459564	112234.98439625168	150078.95756977168	0.15633126072065376	0.38091115408307913	0.10103170711223966	236.28809958641241	48.03008684840015	89.5661768073513	26.41637079196712	146.72192277906063	21.61371605643304	13.899695879041436	1.3392825677526126	0.558226238732433	37.92060267027602	3.9627609986759134	0.1647254089463241	0.2871431749911661	0.10537527743047699	0.0900633230695336	0.0100692326419396
40	899.5835730135441	0.9254063729460938	0.9069300354673935	0.78907896713051	22.76856627240144	57.7083086363972	9.048307164437983	101.51151568693064	56.78943537214082	0.3375895729519334	0.25825528946078136	0.16882935827868722	0.6455410265973438	59.37690657805488	75.15616710494466	0.03157554526741714	3.074557565389255	0.9641985714130097	0.03285230208614534	0.028621886088511742	0.023751088573945922	0.057859792332193564	6.452964594668564	4.028637479294855	4.62364780765885	2.923074795136698	55223.119221619665	28604.937870097816	110031.59796348792	143253.25689452008	0.16004220110523396	0.37496612967666015	0.10271256694678035	245.67035148802304	59.01851391148155	87.76455383818939	33.79797888748874	157.90579764983397	25.220535023992905	13.975123981630844	1.4112693163725085	0.527357612095409	35.175356663639505	3.9874852415043045	0.17850751827147715	0.311679429942846	0.19371575457644397	0.0957661308355868	0.00481772244109945
41	394.9304201081395	1.138825744132323	0.8432292618754353	0.9936607451561772	23.501470156742755	64.63452713814581	10.618252962522503	104.5539239127021	58.10346542435263	0.33676140519708103	0.268532113590982	0.17104678798327813	0.6364531343249369	66.0244416851295	82.7324829724156	0.03398458692723754	3.151421607798269	1.056345772189526	0.03080478450941927	0.025904554930897765	0.02388345236155041	0.05578283533568584	6.813014257545138	4.136048318798441	4.8471925386850305	2.9668256442194094	50465.42423149617	26019.978961804292	112286.77712675213	143590.62826086237	0.15232026031460058	0.3731768680542415	0.09839869137199415	280.81283372178376	72.09416095334824	102.90963005879857	40.96768217655424	177.90320366298545	31.12647877679402	16.158861197259665	1.4384065178667607	0.5339662067058083	37.32752977270856	4.329516283390859	0.17049974827092226	0.2954896240715771	0.0129513197190924	0.0175413239913379	0.00481772244109945
42	761.0307559147478	1.516257290426404	0.692280290927248	1.2974618675057206	24.81846274867593	76.06985590546508	13.338455653447928	109.05272957931923	60.33726877085903	0.3364252715514004	0.28905284278277094	0.17622476366732107	0.6167243133588508	79.03450310881283	96.44353374432659	0.03955624545559726	3.281871786764799	1.2235845436737502	0.027141381149737343	0.021024262541000947	0.0243763108933461	0.05231227951635173	7.336792906518714	4.2881273253406045	5.586594332925721	3.1983161983874493	42146.370708939	21585.70386675002	116599.20095044174	144296.31890277716	0.13892252221274842	0.37009918156925337	0.09116268844255503	337.03905974259044	97.01573672606571	128.76387777812187	54.52672556725077	208.27518196446866	42.48901115881484	19.675955485910073	1.4711769578774503	0.5484772182199433	40.97745037938435	4.866274446447485	0.15571977182821353	0.26554204844426693	0.0129513197190924	0.0175413239913379	0.15038901113098999
43	2028.5445790216327	1.630133901377534	0.6228787360678202	0.9539559668055667	25.318457813342278	77.87323773466623	14.07781894932908	111.20003922093402	61.5546512746741	0.34135131917391887	0.2988497833861236	0.1800841434033227	0.605231245017774	83.53256887470276	98.73450884308748	0.04199167070918319	3.3088415286305435	1.2744751686509033	0.02605105074393417	0.01933134776984167	0.024949816866302623	0.05269952099546082	7.375750136639781	4.283425117336901	6.171471844127108	3.7991460179065157	39506.27346996421	20330.800087137613	118830.33978406293	145814.65748572518	0.13477425244489438	0.37003725798887355	0.0888614326291796	343.90498037374164	110.66691667898932	134.33774350301744	61.43958604746707	209.56723687072423	49.227330631522165	19.467549139173936	1.3772339592098597	0.5867414207511343	39.83029584391273	4.632809453488591	0.14306522667270333	0.23574441311092695	0.0129513197190924	0.0175413239913379	0.15038901113098999
44	2199.4633555039763	1.7168711109851207	0.7068336457421058	1.9417934596899422	25.68482636652619	85.20972686613464	16.77770937666127	114.45887456575656	62.92952460862323	0.3333166006645254	0.30641764838803515	0.18822113062130413	0.6067988912191888	100.14569476290971	117.3353126443831	0.05017637520290126	3.3852430576186805	1.3855627705108005	0.024589808521878646	0.01784284672482322	0.024490356139883807	0.047371795489943934	7.89307390459751	4.428747021242296	7.156493100623747	3.968555276043872	36614.2345050851	18540.792806878544	115093.40972659102	137895.7055216292	0.13166523977733496	0.354451349987371	0.08722825709108971	383.27943783641547	138.28074633656095	148.30525565163782	75.39313274060731	234.97418218477756	62.8876135959535	23.414623702292857	1.5946246403676245	0.5250118386193787	46.13260570169203	5.6101390229572425	0.1553543123827782	0.2677781699737234	0.0736463609809378	0.0493634208755769	2.71509338544914
45	1173.4028441905975	1.075831333847538	0.9087782757872388	1.046157161650428	24.747954563416197	71.97268458613335	14.864533401430803	100.93259766010276	57.34349389127233	0.3286489084195725	0.28307665674841714	0.16980118407782008	0.6237934007931234	95.51152209062029	98.83058237766174	0.05183835515418732	3.224726536935269	1.2504876137655012	0.028699229160876468	0.02230921358940335	0.023110164060758998	0.0460474018049576	7.879202622787446	4.518505765004548	9.36107691947041	4.271446007080124	42576.45452570419	21442.707684230907	113582.57291120451	138949.61317599416	0.13333416365972	0.3581999136454824	0.08983656859644683	334.05221921455563	160.49524571441628	128.4571536167035	84.63777809570463	205.59506559785186	75.8574676187116	19.32683032805191	1.6003753969826389	0.4841919329842804	39.335769002424875	4.864950587605135	0.17445893499302859	0.3021052240016779	0.0684271187049442	0.15394895623532098	0.00615339509989769
46	1610.7394755855205	1.747036181767951	1.2341795918230525	1.8302036865654006	24.276688172299625	60.22773515330411	9.480867277901856	101.08954659436789	57.521413985545884	0.34798805854728715	0.27339162726005495	0.15923131752187403	0.61615069022068	56.67653574612844	67.89052559708145	0.028003036668183132	3.1129204515163194	1.0284365024409912	0.03089631483462718	0.02387852108645249	0.02336110478724816	0.056210684039177596	7.245495547882868	4.327537825040026	4.2051857322874975	3.18125877688704	46378.2160300669	24378.311422788036	119278.55186687544	151419.19997370633	0.14337134869421797	0.3856545101646145	0.09441712123424513	257.0831681812107	71.03880979399213	98.69518253687534	39.684767461035186	158.38798564433506	31.354042332956926	13.558251583310295	1.2556902756470707	0.598271622596538	30.586964034020216	3.589282040946976	0.15188472584206317	0.24398155550869222	0.17944426477636397	0.777863217835483	2.4228510437757502
47	2100.8770632769447	1.636265750620346	0.9186988321219015	1.51018100971912	24.758928609418852	72.45746662374121	12.012255770920099	97.2206944728192	54.08784168971423	0.334043337044023	0.2877113676903747	0.15810417409931468	0.6351241483798842	63.63264636216201	75.65956874557507	0.030333837872883733	3.2615587220900246	1.2043795063880762	0.02785828241819499	0.021564138746346672	0.02367849573582606	0.04947206759202105	7.528770215133236	4.408407220922638	4.768721972132836	3.0122350512961313	41939.5403006638	21203.4727964286	125362.14561125997	153655.27067087975	0.13590558765075275	0.38720683229934955	0.0909305795297563	330.2852636848992	81.24945205753568	120.18277977238584	46.94883856371392	210.10248391251326	34.30061349382172	17.698351511118197	1.5530158522817263	0.49985409433222877	35.70909746617166	4.635116480701357	0.16565615593445454	0.29135655658335297	0.630371580499427	0.229973467833325	0.00615339509989769
48	9015.947683977196	1.2786448376612947	0.8544106617285788	1.0195996738001263	25.406241842689425	70.32753774537915	19.316023728881113	124.36872632521563	68.20237512387473	0.3660467338376305	0.34526777900237543	0.2317880376751536	0.5817165976642644	142.54750011564985	152.22741212038062	0.07499688722838398	3.2464354068515755	1.5222432051918908	0.026225566614802298	0.019332141461252818	0.02750631775304016	0.0468098124578648	7.253641370826692	4.131042348319918	10.061433550430472	4.836184576634012	41258.831645713326	21683.68008791287	108467.05583731178	125376.48936674102	0.14060187502348676	0.32190524316005764	0.09095491461899646	302.01015065158043	182.04824378666638	123.97204231037082	95.06865864736984	178.03810834120904	86.97958513929669	16.296418044695983	1.4135040821061997	0.5369113035467313	37.16166270756703	4.06675037507971	0.1535730336935033	0.2502763221627552	0.244378975912992	0.0148792307370783	0.263932600101971
49	70028.12267327216	1.18680065361277	0.9411133627630351	1.068291152667223	26.901762320901433	81.62997655133087	25.699617060914722	140.36056916535782	74.25559314246576	0.378330225424397	0.3804777439376687	0.25779595415265144	0.5625485633844188	183.95412052153435	188.59354263855255	0.09562992189329993	3.3752813444328313	1.8178246449792386	0.022710887259537273	0.014743824939727857	0.027986223218516494	0.0392002883766555	8.37654484090335	4.36708748622823	13.121035695166865	7.0350022953740154	32603.79604860098	16951.34402802734	102219.03411753222	111051.48489674444	0.12725867391317863	0.2840219061550246	0.08196789231601095	365.64002514704043	260.4775340235477	152.8163122048773	134.34463788398014	212.82371294216304	126.13289613956763	17.52101726446808	1.4769118837946367	0.514321644400363	32.37681861569007	4.077486772335122	0.13582904499550938	0.21483155500810758	0.0754072945003961	0.0240503091908887	0.0281109458660426
50	6713.979745551944	1.5033080835586525	1.0006718522250928	1.1511984965831155	26.07983562279482	79.65802460656707	23.59921126109994	128.60789573084287	70.20690324694738	0.3550650080197328	0.3399364090060534	0.2336101812694756	0.5842225196759646	163.77160469797184	180.6959403708399	0.07570162421314099	3.3275169659512085	1.7002482346146357	0.024436999376187558	0.016769807607232186	0.027903504481236577	0.04025980087920441	8.37562923064465	4.43856144775772	18.499893660557852	8.965399988068935	36582.38313771409	18342.25773229688	108803.23398378922	118645.75256334271	0.12725138129790525	0.3061894472710121	0.0836050602500975	372.436711328387	212.62984784873078	148.48386337666614	101.06213762567106	223.95284795172032	111.56771022305946	20.021842530382052	1.5946411075683378	0.49238489928718876	38.24712812482809	4.989491240780475	0.16007534802630377	0.2818098071936496	0.0741921277641253	0.0202524059878431	0.0397959584414653
51	5801.288055189652	1.2918725861312044	0.9969532770148413	1.0196837955487714	25.096619766728285	64.09529393858875	17.16603872649748	119.82046231338911	65.19216593956443	0.37441830516371966	0.3276751410392596	0.2154833907905048	0.578378220981494	118.33136634119839	126.48949236392649	0.06026092378031346	3.161737522124265	1.362960939911894	0.02751816132086006	0.02027112733869233	0.026449070346578767	0.05282778455315347	7.5613279689583806	4.304456389615583	8.122844717235784	4.168307524731296	42722.47308674024	22130.795546601526	108608.5655813532	130874.93937221992	0.13585202979004776	0.33305698052375954	0.08823204158315155	282.41848171318344	158.4463076131534	115.02163757460976	82.72945860928618	167.3968441385742	75.71684900386701	15.459110727394227	1.4573529232328313	0.5282208099710275	30.62860067759744	4.06807109796256	0.1503284825609161	0.2520160754393883	0.0407938543779372	0.08937248408397501	0.0276164465211835
52	2704.100175000727	1.6499597410842546	0.9438506395271071	1.1812086236331791	25.583063191179644	75.1959999313725	17.83124354540155	118.60717165595118	65.63491069917104	0.3517723365955165	0.31868323184518804	0.20727631659995122	0.5942029773981231	116.38716058217064	121.77149839307627	0.06123769453213946	3.2939333633989647	1.389860109777866	0.026212813622651033	0.019006589633049516	0.025426243039570202	0.05037807083309377	7.615764425583023	4.271299732689805	9.872849420345867	6.893414446809341	39343.189444265816	20516.483892413813	110191.79729281059	132161.86533948814	0.13833145251343093	0.33811672732872067	0.09078820578621673	328.1205164120362	191.594837004811	130.96284571020675	99.64108588180842	197.15767070182937	91.95375112300262	18.946090666150535	1.3239896236808673	0.6043716829882826	39.30145880887946	4.401669601886739	0.14244024996636595	0.2286908033730366	0.17944426477636397	0.102845615437222	2.4228510437757502
53	2581.9175096359104	1.6717241460982009	1.0660684306213382	2.258533161876172	23.574609216114155	53.66026539437022	8.455265097639037	95.08514189365617	55.823605831597575	0.35780056557169426	0.2689053036733428	0.1614318672117173	0.5945509927009545	49.32346482815371	62.91900996752401	0.02472580768603228	3.032708578970392	0.9350246710531144	0.031033503627661243	0.024767980669377833	0.023863661695696814	0.06356352758771244	6.476764763414323	4.141907302660042	3.464073451919082	2.6690812430315414	51185.237140611134	26528.91057939185	117782.04564159067	153621.21232089563	0.14786576576012336	0.39114049443939297	0.0971782370776993	215.25525859277874	51.4064534377257	86.63136539304	29.169027745249135	128.6238931997388	22.23742569247657	12.42970865877294	1.2608146910770275	0.5849714663714999	29.941839828284255	3.499649450452104	0.15633104827417932	0.25886685013461735	0.142676567517217	0.0779699158352328	0.47516906973560996
54	2551.7620645356947	1.9996835777927267	0.7963923587147412	1.8551873820159908	23.683554023501465	54.99661581537831	9.655326914080158	92.70238838327158	53.73694688644051	0.34851772132612036	0.2679742929360665	0.16771532109901469	0.612680057831648	58.204672865347284	65.30214229549443	0.031082372163761186	3.09137684860273	0.9803570010630276	0.030872463163717435	0.024900072525454696	0.024550288556157034	0.061722721518319326	6.189086635685245	4.004926662394924	4.575320529967177	2.9990870551599955	50602.74296253038	26275.241817119168	119810.01483881504	153237.09391908493	0.15331862072967592	0.3869199157347576	0.10039170127208624	220.70272702771916	70.59954865410151	85.64657225709992	38.59264812952816	135.05615477061954	32.00690052457335	12.482959839258122	1.210014074959703	0.6090466520258854	29.34131567948346	3.4109255690785902	0.14971972213583534	0.24536150050113745	0.18949033239726504	0.17456545543063298	0.545656333224656
55	2235.6583674773574	1.7103722871005294	1.100748968166238	1.740560128943162	23.93732184587201	55.84556803235409	8.523178072612092	94.07091940921308	54.02021090991431	0.3504151405811366	0.2694421245643098	0.1571349422441413	0.621173627255298	48.82746569546555	59.56144442114457	0.024697678490650934	3.079786174107135	0.9735395427562247	0.031616048451555086	0.02481004818013087	0.023756019770892912	0.05944385035277328	6.805883480116652	4.217595262515792	3.7768799371820423	2.7166942281610775	48449.26296649435	25296.178481649516	123075.36283935492	156224.10349023988	0.14621767314680179	0.3946098395004594	0.09597110116769117	233.2364623513534	58.704832509940466	88.79977338605819	33.53397564033506	144.436688965295	25.17085686960538	12.104659063257207	1.2158820102088497	0.6041601206736348	28.604016218815946	3.3419540334831823	0.15036811743037823	0.24190973163774263	0.17944426477636397	0.39143503890771597	0.545656333224656
56	19096.340117353946	1.1073721761510738	1.0020441928764645	0.9907321986632932	25.625975576482656	68.42744167748948	25.736778931839144	116.86029015887914	66.9045743057753	0.37263677570249926	0.34892853892385095	0.25088393449597274	0.5646762162666819	170.74850026083084	165.56136082874312	0.09567778523680331	3.2376632409431387	1.613024346641465	0.02564663879748272	0.0196388377906824	0.026740302601849394	0.04715032859582497	6.795449271368369	3.9638960659040916	14.218735232787793	8.75200033848466	42281.662003224934	22543.152015011714	97623.35258535502	112337.88503711169	0.14656026877604741	0.29441752456154163	0.09620868506081277	282.54040865034915	270.20752325830654	120.71550826156368	136.1052090522859	161.82490038878544	134.10231420602054	16.807002801680273	1.3966140755756447	0.5404043475559351	37.481544010738176	4.072809371140493	0.15539876951299267	0.24572706935456978	0.0237388157250208	0.11723317814708	0.00682223697271714
57	7404.14111879468	1.2663702257568406	1.422087503071081	1.088567861139604	24.88431815231134	52.545440869236806	14.15305910226074	118.39365079529622	68.68881291482168	0.3790090516534094	0.32933333108609175	0.21102983721253932	0.550945287922845	109.20065135162379	131.95505302493748	0.05129137155676006	3.0321077413747775	1.3076370100415264	0.028104339238299622	0.020062377228843672	0.027546520347864815	0.05359159338005611	7.019431171041502	4.100059993347156	7.049157161494718	4.037275020592036	45797.56780292427	24270.78485737229	118708.83151515713	141963.21871343371	0.14087672188677236	0.3490793444411466	0.09136560473955857	214.9482260364989	111.17741645059554	92.17618855163053	58.95604075102856	122.77203748486816	52.22137569956692	11.884232152094016	1.0598311954858683	0.6607559514395448	29.415939459934098	3.0425793761669158	0.1449199317089509	0.21640536646769035	0.297838247063508	1.26804018446252	1.79751032330922
58	7310.925474369433	1.1589579410850557	1.749651139298006	0.7782891164259628	25.40099400243553	64.5502313527312	16.953451974919236	112.76004047128835	66.02638256541977	0.3482385336468764	0.32227878998000603	0.20535512683950546	0.5603371211412697	121.93303327636643	136.74839360161636	0.06020476178301918	3.1858601562420605	1.390858016256207	0.025582603351269575	0.01849791353738468	0.026080339593113844	0.04813175978485504	7.011938697294537	4.082087160939734	9.945673406185824	5.518846967299001	41796.12982994764	21924.673100354277	115422.84503445054	132092.3441133378	0.139026008304025	0.3264503983039724	0.09191458775612814	269.01323883095716	149.98317971261562	115.26165852415384	77.66040296337599	153.75158030680296	72.32277674923976	18.018303179244914	1.408125006686963	0.5496153822143199	39.34009997959817	4.50978713283964	0.19895878460847977	0.3184693741574842	0.0135488807465969	0.6765801778519301	0.0008367466879654889
59	4652.0397430539015	1.3851310210232683	0.8994082618470495	1.5804231500184123	24.917697649982447	71.19266009700256	21.00189809699128	106.92888981602148	61.78948981536232	0.3546142896769322	0.30289901770586186	0.1971793578199193	0.5770091446493103	104.09482710978425	109.4611002722984	0.05615468415881151	3.208423771003881	1.2923847993656614	0.027117087406555645	0.020849987945324434	0.02459750495427642	0.0529969016455008	6.953692428528613	4.154441791030442	8.335395827121836	4.2438516662209915	43591.634164904855	22762.8604306252	106814.51292324782	130458.41614068382	0.13953655102642443	0.3438417399038853	0.09246643021803769	300.2311277600878	156.20709293749894	126.76988439598927	79.1261874439511	173.46124336409858	77.08090549354796	17.83647278186342	1.490856764368252	0.5135684977511059	38.502466180386115	4.5722836119302706	0.16447755187032015	0.277956762635214	0.306964856327898	0.08937248408397501	0.572829387792294
60	12165.852327671484	1.2381719799254154	0.980645961698899	1.0195547502735531	26.185902473749064	69.47274513842937	28.71766905444208	127.60845172045342	71.12582215332762	0.37447456968297144	0.366035831520197	0.2701868581039517	0.5486155267181905	197.55487993152485	186.61233756660735	0.11519583828172306	3.251630441895099	1.7448083888812964	0.024584342043960334	0.01748496824613933	0.02725364265124158	0.042104993811319755	7.083748662330996	4.021826808317558	16.645065228104023	7.2636812831641935	39534.845344094065	21305.62389531773	95205.26955910181	106023.25452861306	0.14313437760340847	0.27615686820089563	0.09231289808791625	284.5525099592735	339.1114713034723	123.40740737271882	170.08750778419258	161.14510258655457	169.0239635192798	17.370328222420998	1.3251431060017274	0.5694441067811494	36.890870626205476	3.937605016364711	0.1546197297460905	0.23601698091622958	0.0325670803987842	0.0493252341679848	0.874362168474886
61	5011.71922525391	1.264335127998747	0.850611750054836	0.6750297755733832	24.514689331125137	59.28698087858016	11.657895156095758	103.5113511731119	60.944943724055506	0.34000533619585244	0.2750725990943088	0.17921930921645146	0.5642602669275038	81.18436155747004	92.96170060200234	0.04167449581719526	3.060359511896675	1.0993980597707345	0.029610146357344838	0.02360956032718625	0.024214744076062632	0.0570318971029856	6.702280748760809	4.128530913156284	6.895486947590539	4.6124573644751115	48146.03513207669	26985.002869627497	108417.32489003657	137474.7435407695	0.14449138304266018	0.35685938414703444	0.09519569402642811	240.3952317481023	94.55362517974679	103.66523545139727	49.68127606376215	136.72999629670457	44.87234911598477	14.80597486893714	1.1646363067762513	0.6298707483126038	32.503135961649214	3.788406726337324	0.14208499558933735	0.2303935541681857	0.0214790274594384	0.0218217920759466	0.0910437250038693
62	4479.107535901479	1.4028748150089507	0.8204277531924369	1.4013629043219213	24.296984378762815	55.42602901746822	10.601050352786606	107.2349583676538	62.63688935597879	0.33441855547832305	0.26690476636953137	0.16852507174107914	0.5610549111542121	76.23815639087255	86.42649754406455	0.03752593468949619	3.0406957695197394	1.0462157945319166	0.029470025796434637	0.023944640162652284	0.022924166020177338	0.05520912121692814	6.482223767525035	4.031244401118587	5.369274664117027	4.333916667455437	49817.130363265554	26970.67428894097	112374.46736289855	141148.39013478078	0.14868798214707674	0.35877470178577214	0.09676544146258965	221.4714819908778	84.395064683552	94.32956199932445	45.34049839304232	127.1419199915533	39.05456629050965	14.228341969015025	1.2776774078420814	0.572640389857507	34.279508332882436	3.7909485214986853	0.17356687900521206	0.29070781726296036	0.0341284653460265	0.0493252341679848	0.25948248150380204
63	2717.3467365028337	1.0235987627967689	1.200565944560533	1.7002592037669384	24.36485869836942	61.96129120126619	10.819678249983422	101.65831766143097	60.12676216532546	0.3454903725098963	0.2835278264839273	0.17264912029001234	0.5885208260142301	71.62466115351936	81.60669461231319	0.03748213119687911	3.1444669213945105	1.0903037275802905	0.028891905191813748	0.023049248262080164	0.0236278859772061	0.05570860285882199	6.404158170839745	3.9908207391390005	4.796674140846925	3.2329665820449818	47095.41849552317	24967.840571361696	113128.26117340941	145499.5097685321	0.1500087296786607	0.3753695667600255	0.09888321257718125	244.211671368276	72.47277950208641	100.15732615554282	39.61468088245329	144.05434521273324	32.858098619633125	13.868060706761193	1.2537662273229917	0.5898889989837155	33.8823646689257	3.606915489327114	0.15825086405594618	0.25349333138180813	0.0964961512573119	0.21684856159644297	0.24342179172503303
64	1913.2282500863075	1.5339829380642935	1.1998820067001066	2.077574859513501	24.2107586706443	58.20480634064375	9.40736158748773	97.283487118048	57.064172115442716	0.35115204163181324	0.2811649040316919	0.16958603538465744	0.5977382171294318	58.56264293893479	73.25993816093148	0.02935705776081182	3.1325020340916083	1.0423721562140271	0.02900679381823802	0.022818169608559022	0.024774959737959238	0.06048776706616582	6.253796018082107	3.9946892501172506	3.74406104850686	3.008508599190191	47612.96518280143	24895.4833415031	120564.10227564715	155466.6170500959	0.15026729470131206	0.39087712792781615	0.09829440950028154	228.14940396289253	57.551424789166255	91.57392699847917	32.24686887127357	136.57547696441316	25.304555917892642	11.875444026493994	1.177389214590667	0.609504722990536	29.440760185789145	3.243544475659513	0.15027311171064875	0.23678890800120947	0.18949033239726504	0.523326600755417	1.4478552208613997
65	870.9863050794229	1.5096083352497314	1.348731319259675	2.1400723694165094	24.45019513644561	59.31668161180632	8.824280761901955	96.433002290493	56.60965615890205	0.34828389465263543	0.28105594361650627	0.16726235097601488	0.5950193000616234	52.647213931694665	70.70095651982662	0.02579839595923285	3.1664354458402633	1.0450014715483722	0.027941218727164263	0.02167093038162841	0.025709100871196298	0.06192597150915189	6.074216962324324	3.9468552479376497	3.337400008689551	2.943622365385053	45891.242862262465	23991.523275387375	123259.76745049628	159451.481403021	0.14839620221034877	0.39787810630856785	0.09684681016369652	231.63792128455	49.27765172732523	93.4252699531982	28.541639120944584	138.21265133135125	20.73601260638054	11.211682801257991	1.1622969973799888	0.6071191336221968	27.61180413657346	3.1585552834723774	0.1470498766047981	0.22717652294421	0.572696701160556	0.567758465485545	1.96624302591716
66	1419.779730389826	0.9884688680851603	1.3884145927061124	1.4329321992085318	24.054267552931528	66.18248070423417	12.249464381343293	101.91432478770476	58.45199759471672	0.3436908898768812	0.2730058158886958	0.16075101657942542	0.596790119692319	63.42087117587048	71.64465481316887	0.03333622551210223	3.1939598157817373	1.1009351875631193	0.028896028099766317	0.02324819676527195	0.023123394038874933	0.054569677557849125	5.911565562048744	3.8197777561529334	5.443330690959221	3.0910310732569086	48871.15759779836	25821.63992965335	117203.85271052216	145391.89384161204	0.15865556931302327	0.37625404210846064	0.10180227679866047	255.3493788059871	81.93021878293644	107.11046477348496	45.64705828409523	148.23891403250212	36.2831604988411	12.83507097305386	1.2272946169476457	0.5832751749757157	31.414124067501188	3.46089276073797	0.15621730246229293	0.2532413037185085	0.572696701160556	0.567758465485545	0.7536345085568729
67	3015.466886512935	1.726072764966699	1.0122301812853602	2.0028221624324076	24.61175534001109	63.70287180660955	11.033850834694485	104.5819911269097	59.429909778216405	0.34746559714610714	0.2891865908481184	0.16547161645911765	0.5819355508235621	57.70053902368399	69.1178179458242	0.028320896137870838	3.1970363030070574	1.1691348446026615	0.02674455201775809	0.020852639775662384	0.025384180402741676	0.05597403820189429	6.176506069825517	3.922648988997289	5.16623131611568	4.286781160531432	45624.7371767432	23539.671361759454	126329.73952021741	157314.70605493046	0.15007309181741982	0.39467978457865793	0.0957753403769218	246.9275049228286	83.223075914495	102.67238754907754	47.119952205935114	144.25511737375098	36.103123708559856	11.816898896014829	1.143087663256596	0.6248012342162703	28.871806748482136	3.1484732731419465	0.1422964443864873	0.21546482958201604	0.0779288222913377	0.4006271505162	0.9552720435231291
68	5172.626119190361	1.532968206932771	0.9797586964053434	0.990670786667647	24.461547096496727	59.22299576288392	11.501125826642047	112.13910068516533	64.01894059425038	0.3484900045882269	0.2863417354158242	0.1850911087238254	0.5703788227530898	76.73844434864307	86.44199590212332	0.03964142997749899	3.1177519170785026	1.1284344734209593	0.028121912384596087	0.022345508267770528	0.026168300456542427	0.0611529594811274	6.319412878716187	3.92412731221671	8.447985625832347	8.560604021275266	47554.429472104195	25048.438468904627	114868.87471317999	146797.08321668222	0.1516009691095377	0.3678840902709487	0.09704923183630872	232.01769209305152	98.57737450793748	97.31838146485869	49.621918208277485	134.6993106281926	48.95545629965977	12.193530433730812	1.1016141427654818	0.635618483187661	30.584419277818405	3.168009388480904	0.14877133905435413	0.23265531465958378	0.00815861380883943	0.139462540583681	0.0157866233238585
69	3690.780454318156	1.4081789933154893	0.8654107754138111	0.9127977471342221	24.45104756154593	60.17463177568973	12.375681386594893	110.68594314350241	65.16911669224656	0.345771616073462	0.28774150524736813	0.1758639503031301	0.5667061009790646	91.07081607430182	101.08912335063349	0.045742933764554086	3.1072838361231705	1.203425157430075	0.028539242902063035	0.02296648723944627	0.024607608365497025	0.04821566174238108	6.3823338551333375	3.9428213057533865	8.8590232664391	6.220331790364574	50032.95846401955	26835.779370015087	123447.46540192296	146827.59052206302	0.1523612881417399	0.34927853279934845	0.09895563129234018	241.9741265282646	114.92112768096823	102.89580664460428	61.314712268335114	139.07831988366073	53.60641541263311	13.798371693388521	1.250876142848245	0.5819974526073085	30.867301208850474	3.705667819012922	0.1721454443662869	0.293809263666527	0.0272592135058521	0.0727549388385077	0.14846992575537601
70	383911.9478060901	1.0920796224166525	0.9097040183235767	0.9256703010796763	26.598482305586156	87.40250614524982	14.46872160438493	138.97348695038872	66.78701953629286	0.31266198348829044	0.30680668173149056	0.18021339482033671	0.6550922785531087	93.43507697492333	106.98342554413632	0.04721538006866493	3.3839269884639385	1.3333914560331521	0.025201375896863963	0.016076010648118092	0.025429653732421266	0.04538318102022047	12.25505334067991	5.946930243927648	8.166419916422724	4.8799680576393545	29625.66151683305	14230.355257796495	121140.03139953746	145748.52385126593	0.10763979968263637	0.3594510199435965	0.0698795098259534	495.68328342409495	130.8381415757571	145.51840516061714	71.55933787366075	350.16487826347776	59.27880370209639	19.802944848758976	1.5424486456158215	0.5037749251895768	37.39016949914891	4.553914373943	0.1568131082263389	0.257700806357461	0.202333141114737	0.11267712065561801	0.054535935736539996
71	3689.913688922301	1.616727972246128	0.9782473955575164	0.9775191417611717	24.85260134879175	67.46677720862684	13.575286990274806	108.70824255172616	61.37176776812349	0.34016664537428015	0.3082645168554636	0.18977937653982685	0.5967857829722719	82.39680480054348	91.28676874946612	0.046959848147639975	3.2292558456654215	1.2602005832563008	0.027370056899908995	0.021145773381559593	0.02536787576858051	0.05305683362436864	6.689206766155325	4.030118008820473	6.553359383007021	4.262557630805192	43806.206826776826	23027.120382873305	120425.06961305098	146832.72525394335	0.14809311020124416	0.369267377451306	0.09569831817691563	280.16807731690324	119.7027638225842	111.8868478664905	64.67972689943798	168.28122945041272	55.02303692314609	13.372076892824978	1.140042335065807	0.6386645504984494	37.22543915728018	3.3196777087157585	0.142190142801639	0.22531658028602172	0.028541107408607998	0.00891867191450889	0.0260983163093886
72	8312.029170580208	1.2117978489070869	0.8960073977855076	0.7627185605183465	24.80383249386082	56.54142702964981	16.473454798194204	123.40878239888299	71.20607398262435	0.3950835928389977	0.35450631977636793	0.22190430578292852	0.5594624510162413	117.81023664279093	148.20713766437683	0.05370258075938162	3.088260053335189	1.4594143619570668	0.02719418458441463	0.01949929431047901	0.028866801006976806	0.052078605773873334	7.02011143367135	4.015225052763205	5.983948192089598	3.7611151193361927	45542.14804225743	24087.714754033434	121826.6181608041	141929.815958174	0.14393592392108193	0.3497958151062734	0.09310747392384285	234.14254556229557	114.09128698663382	97.2499986623499	61.41159407820032	136.8925468999454	52.67969290843342	11.259672281021915	1.0329147074206422	0.6682571363404572	31.143205726095854	2.8189576275207027	0.13972412607397908	0.20480789702741098	0.009828845343195659	0.00566479425416631	0.0123448570153436
73	7725.622466996079	1.2595234095703165	0.8873016629943679	0.7106670041248242	24.633020758323834	56.1503099184218	14.487576416854054	110.70227643659611	65.40378636548685	0.38471787841102023	0.34280666810478827	0.2137308947310731	0.5614186931500106	100.26850885881596	135.0105305885066	0.04554731159153758	3.098867763632983	1.4006230700912088	0.02737371087548446	0.02024898952127127	0.028871695106435086	0.05375776868293965	6.641176824484115	3.9672118165924473	5.134043533941475	3.7567181437988455	46408.25382391777	24405.49209916163	123175.46679114299	143347.01376340142	0.1459939849932493	0.36017382571892265	0.09535923117675227	227.88633837838597	91.91774256078807	96.91911524843223	49.78969353551017	130.96722312995382	42.12804902527794	11.267365488335486	1.0490620121911896	0.6580296375438878	28.68065295326273	2.8683475448896103	0.13942525235230252	0.20688406697792092	0.00690116010601948	0.362943691512144	0.18354919298149802
74	5111.863386038924	1.2371604375811556	0.8938819259853229	1.0557883313740994	25.096213537406513	56.927739405945495	20.592758660444275	125.02616074330193	73.58566950006468	0.3913033814299703	0.3559205613046903	0.24739346999461467	0.5390820429298053	168.14847813109427	188.68035717708295	0.07651264455802104	3.122516687963795	1.6231361023428204	0.025328103706626234	0.01842960790114228	0.027532315660537633	0.04370233047026175	6.856499203725056	3.8967101721404442	8.201643304571352	4.36305813979514	45471.209410231204	24104.033384260027	113601.01562869636	125153.10985544378	0.1486810381629597	0.3080053648531886	0.09647100966149111	228.95567824757464	159.45584657223233	101.98407255177759	83.51207683418339	126.97160569579694	75.94376973804897	12.476088788165091	1.159570811991052	0.6236984547254496	34.41335721045733	3.103818182383665	0.17738075996068314	0.2528777514581437	0.11138707020864999	0.10118256548101101	1.03157018299145
75	6275.057864885312	1.1624061910281718	0.7942570051948323	0.9454649226720286	25.22072676673462	67.50467022548585	17.44080950617538	111.15029802468209	63.473876301349755	0.35667488924480345	0.3301402436782303	0.21703096761231935	0.5777408815055814	128.07545548768914	142.64502218445656	0.06483054864421216	3.2454215414804484	1.4433024328178556	0.026024334985490432	0.019693084956216352	0.026931156650775338	0.048741698994133706	6.421815127625501	3.8949031393162263	8.960263414068987	4.73205522114905	43241.98292725039	22955.533933000366	111596.00415054084	132362.75693169606	0.1494400155731032	0.33516459422030154	0.0971772028451833	273.18633833219064	159.9767453587572	113.76087105771543	85.59358105138001	159.42546727447524	74.38316430737733	15.220524576996635	1.1881492146757482	0.6321952678048073	39.75530087534906	3.667546441376507	0.1433641325261512	0.22766762027184181	0.0326622335593935	0.0758397842889238	0.0111763630729273
76	3392.256565090269	0.8990540562336637	0.8944781272186804	1.0040633197901834	24.32662666376028	62.804191803675316	13.3952824561731	106.45589478997194	61.04352150497088	0.3483200747606532	0.30311391564423984	0.19567139512359683	0.6068165505120614	101.29021632096388	113.91345925463372	0.050651676429090665	3.1678822942309637	1.2326508010940787	0.02863093251421718	0.023352601590734268	0.02548986703086562	0.05399802013664058	6.342576644812415	3.9128364455345537	7.482402570885978	5.570799683480647	47749.03836957968	25243.0440592485	110524.03870201953	137451.44115321117	0.1548527015540567	0.349671293810989	0.10019777995777598	258.19424104480464	111.82414421339408	102.94176056813068	59.68344092083544	155.25248047667367	52.14070329255873	14.861392639958806	1.2673452804940921	0.5957664759900181	39.547838692805165	3.860680284206085	0.15618836076399445	0.2617236143428724	0.10537527743047699	0.0900633230695336	0.0100692326419396
77	7330.791344709694	1.2262843167556112	1.2708643397485249	1.0659852695195542	25.943726162462507	73.86630759893889	23.5648512855827	115.0471577677303	68.98622097746124	0.35596800323245703	0.35345772763421884	0.24439223243724417	0.5515478012136859	181.90989893890728	195.32617663491217	0.08333267652002627	3.315285189167846	1.7115869472144742	0.02261845894866672	0.01679993753824927	0.027000671084397593	0.04105620122051536	6.7304543235430705	3.9910216029994934	10.004981092843755	5.320578244802211	40657.2508910291	21454.728554090863	108949.16540508064	118449.8598367606	0.144596182796761	0.2956117292771284	0.09634798759677846	308.5450952599921	186.41960360841327	132.3845059767461	99.20697118390237	176.1605892832459	87.21263242451083	19.15445356719258	1.4339824323030184	0.5514671640529104	42.254088577016894	4.4492078250615785	0.2012857285496786	0.32265927900970653	0.014899928108831999	2.28455570019236	0.0164799326885755
78	6382.899986676872	1.3182756810599923	1.0695414109142143	0.7835789395650388	24.982849466641504	57.54954896361807	15.849202094380294	116.8999529130411	67.575291473131	0.3801907610787914	0.35458812714421056	0.22454787661946002	0.5614812882035726	112.8718669000817	145.9769491159934	0.04931867433522501	3.1197311843879985	1.5103013859961048	0.02661147439784215	0.018751068233339555	0.02992211219104449	0.04987473295478935	6.9930376839197	3.9897534417962173	6.145417520632483	4.148758208694678	44047.71851405535	22949.832656060746	128467.12949639575	147716.1324600296	0.14357048331910083	0.3559512801378158	0.09326127434780289	236.6339643138169	105.3894855906602	99.60764295827023	56.321282311279305	137.02632135554674	49.06820327938093	11.128421497949557	1.1252340243877779	0.6232319528551022	28.9706779726997	2.9791577486975642	0.14426160535076607	0.21853857663032658	0.00296071334745914	0.585363070596296	0.0074207565415513
79	4958.53142156126	1.217735154272174	0.9202686865301917	1.1294928833560618	24.958808380919507	58.95251297924932	17.37025178796719	112.89561552630347	68.61883348713303	0.36899885645767166	0.3408689234761915	0.23009424273126877	0.5452339042775154	140.32928600961876	170.07311425993439	0.06296891403723372	3.154175966404443	1.5122544720487674	0.025647110524070888	0.019301361612418987	0.028186776527576295	0.0492774465410637	6.116171766714756	3.7551583258688455	6.114803660751076	3.5807456462516654	47217.20133388802	25848.05311791695	117980.05837987115	136415.80706476368	0.15591759014592194	0.33733817015496026	0.1034506326394287	232.13177679150502	111.1784987274159	102.32742980368774	60.6963006843126	129.80434698781698	50.48219804310332	13.378922069869748	1.2665903633656324	0.5807441698891982	29.535281647012397	3.438019517800134	0.15446096089146127	0.2396436936793857	0.014899928108831999	0.018151572938767	0.0164799326885755
80	12184.059937649405	0.8705424574077821	0.8907339507787269	0.9675172879420071	26.058755058720227	68.45677008919021	21.155590950388422	119.28625244610144	70.21370863469623	0.3753693485151276	0.3707800414274251	0.24590268447414038	0.544213341671627	163.13794686594656	191.11972093162575	0.07552360954971826	3.2556985252439175	1.705451866317287	0.023845446533670926	0.016688158519980574	0.02933506282257984	0.04239190718278393	6.790321249140382	3.9086598749187793	9.253366034974885	4.888262761827161	40287.67880528632	22032.506414420764	115393.63902736016	126624.49744346259	0.14539820132040449	0.31233005908777295	0.09700954263898565	280.85812625177925	161.35252075739308	124.99134823463277	84.96540136388926	155.86677801714634	76.38711939350392	12.389713320626479	1.0513169122267085	0.6605028617514035	27.447865077873775	2.85105122724732	0.13201516278224956	0.19042417679993953	0.0485467382444136	0.0173904610852149	0.0133663182036345
81	19708.309445249848	1.07321017385311	0.8356701905495072	1.0102180429458372	26.98855750339684	78.22188932895654	20.96865600766036	128.63067971113645	71.58526972891089	0.37727761755240474	0.3910315703250254	0.23474123868189437	0.5556852961966088	160.66167375756524	190.80808318606188	0.073003999077677	3.3504912509830636	1.7987753243124638	0.021927615761457894	0.013929481998247116	0.02950378465733438	0.03605723087661708	8.464392908243918	4.4484125421083975	10.085378870170608	5.113385548593975	31333.910911874795	16150.280337116352	117184.20833242446	123648.57821331735	0.1189060800239622	0.2974524959157385	0.07919709949306683	361.4882147606976	168.244292681714	156.44286360104533	91.91734950720137	205.04535115965197	76.32694317451251	12.671828368686821	1.041402222203596	0.6594707679359796	24.25093461817633	2.693238074308638	0.1235342441758241	0.17572176705079928	0.0366643968698325	0.0178403665709491	0.0346192317165013
82	3654.5969882570207	1.2795563343588203	1.1093879315923418	0.9776842033254244	26.925170402191355	75.57930245057409	25.79830643138914	134.19546871601978	74.20901335918414	0.3946871260970754	0.41312310499075877	0.26935281190264965	0.561369577850989	204.38876566643032	219.62384226187677	0.10166843689154392	3.3468530752832426	1.8920362417027574	0.02255044717177659	0.01456336396875926	0.029669104626166863	0.03450303183893497	7.965028508455504	4.309182311661354	12.974954883474847	5.791674273255426	32643.37270777746	17002.905391730113	108729.09665782328	111449.10611140686	0.12522031970238734	0.2686716488409401	0.08256474347408436	337.47012023539804	260.4828306562577	144.0774579647379	137.881451326377	193.39266227065943	122.60137932988147	14.041680814330087	1.0425854366157576	0.6812049267379352	28.673353627077844	2.8211439251781885	0.13072008102008784	0.18639626513430146	0.00995995544041444	0.398982888175555	0.0011193319686320599
83	14274.754073798656	1.1335610715625595	0.8223905386772377	0.9264368277393621	25.840237999774804	66.70541367496733	23.043944554280305	126.6660295509447	72.87144769831374	0.3814886477641643	0.3769776751895397	0.2587767383694668	0.544281965075972	170.7601653251494	193.8926615858351	0.08361045629842195	3.2404315385598497	1.7691047889288587	0.023891470147182226	0.016504388719691156	0.029298461428894536	0.04269773128271914	6.98394338234171	3.90969871320216	10.308098983355585	5.5886668086956455	40848.600072986075	21699.472503943198	113693.2161343356	122699.91217127787	0.14526492962400023	0.30760760794227704	0.0945945113300427	273.27437459089833	202.24946808549353	117.01454430243437	105.34324876988875	156.259830288464	96.90621931560499	13.361819202837356	1.1443444725030327	0.6287202210533368	31.911978245963795	3.1803218357217853	0.14370695546522455	0.21771484744572148	0.0691303072862233	0.0202317971545314	0.18354919298149802
84	6089.607702204026	1.4267118479177423	0.7020067412896608	0.9848231890409018	24.661577164226646	59.77149813302493	14.68192278996632	110.87050975496899	64.41939174837242	0.3668581921611854	0.33368153848446014	0.2140887355397311	0.5725790765454545	104.60004417764418	130.68301060934482	0.05095874702218327	3.1559684645387565	1.4096543159350081	0.026719890714638695	0.02005747795904947	0.02829738208249237	0.05108883246993528	6.417332327341129	3.872763917366489	6.460441506330057	3.741151951996239	45927.0424442508	24133.807152436362	125402.13823626055	146252.02042752	0.1513829561882479	0.3631047000755134	0.09743402791976638	240.17089215925876	105.06216563420901	99.58447482098833	56.77933978989227	140.58641733826985	48.28282584431671	12.81404970724392	1.176065040658422	0.6182538993584767	33.46905305234926	3.339641169608047	0.14795371337238472	0.23033615188222764	0.0164535246297281	0.0432563995617519	0.0646253973530403
85	23609.571273975074	1.1860139460550054	1.0614411125318677	1.0399318050254838	26.59094290362173	77.55257496259684	29.324553211237006	131.09190045304928	74.73949284618017	0.3763029157630591	0.3883011424316985	0.28125336670990353	0.5392180736337312	215.18501704877622	224.56479799444273	0.10852173433978336	3.342364399148123	1.9489360685066048	0.022129641532791903	0.014974551105023765	0.02867352626851712	0.03717504420108556	7.293089518863606	3.9989212443816995	13.935366246896807	6.359192911302534	36864.22574600219	19766.284995518534	99817.85918930978	104721.87042745658	0.13983142092178472	0.27216289055597725	0.09224639612120498	325.3830650796886	287.71195383562116	144.09359885117325	149.57801543335813	181.28946622851572	138.13393840226323	16.05845906771146	1.2114937709629483	0.6126671077996597	35.854551574720674	3.5475738614297647	0.1364087231221399	0.20401892058379362	0.0691303072862233	0.0311473079387991	0.28593610799714597
86	9141.45290896669	1.3165252189538366	1.0705859558226978	1.2874525631072118	25.356442287440757	61.72788510573989	18.49727524528543	122.087460922539	70.49307754554688	0.37412505293410875	0.3551864049728666	0.23829352390757305	0.5536514859560915	138.06595864222348	169.30412332559	0.06299107300671283	3.1639361435641926	1.626909555240845	0.025435536477184825	0.017945714944324856	0.029325315735127724	0.045785087758672044	7.114908642202344	3.9828925104095934	7.557815860800719	5.976907619492687	42901.23898610111	22607.626040120474	122966.52693335594	135428.47224895403	0.14332161037194555	0.33041139802730823	0.09298942644026573	255.49422812838165	134.07109562130273	107.03924741480708	71.36310420242019	148.45498071357457	62.7079914188827	12.377869609639069	1.16163256985688	0.6153669665688366	30.714422503040304	3.1309168182968734	0.15306185932586364	0.23399667502910604	0.0039608075225655605	0.585363070596296	0.00999266442449736
87	5020.087583018467	1.3113386267935767	0.913666347947762	0.8503275834685781	24.37735800069297	60.50562196775494	9.522243107486636	99.52692116962812	57.043027053258264	0.3437723495149553	0.28351932738492813	0.15909572448782103	0.610427172605599	57.567440080106486	70.35700832178658	0.028398614476319063	3.1655066122239406	1.0767842104250607	0.028866193973094305	0.022720874620198717	0.024024562352217015	0.05498271421397226	6.4507588585758056	4.042848998650461	4.09142567829781	3.3083459404822464	46215.75860399875	24011.265619584712	123705.36352628867	155095.16594316275	0.14644509593541047	0.3864140063169714	0.09547550065832221	250.26107277276375	57.62111419461824	98.99613599202178	33.108582561736974	151.26493678074183	24.512531632881316	12.738921515761067	1.21141938027846	0.604549748639508	36.469419921551676	3.4615785945168205	0.15014817987327272	0.24823245418620957	0.0237533476850919	0.0268858246750867	0.0476490259984473
88	15848.140441427007	1.19360362794698	0.9635720723126656	1.1402680308432467	26.380177521444253	73.27691214635253	26.11897501437378	132.59105272349714	74.51456720305632	0.3759566452178843	0.37624608016787475	0.2605115266609206	0.5460603452088819	190.77319089104557	207.75723127549705	0.09215725462520406	3.284731561268158	1.8828247809562415	0.023310719362420528	0.015307177148178077	0.02768033720726298	0.03446440404528861	7.745596063972535	4.118030109203608	12.581399777085478	5.754498483523441	37157.653246492955	19363.87276801649	108585.51180969487	112250.8159827207	0.13481828082054054	0.2809757079969991	0.08831198520620466	315.297378985366	247.3167412205621	135.91784370094663	129.4493223990358	179.37953528441975	117.86741882152643	13.908761810849324	1.1930921649181043	0.6010424610982315	32.57186234324947	3.2330424955857473	0.14743901434849385	0.2236702837241383	0.071455147476777	0.281891818501203	0.0822077113914767
89	4517.595661908388	1.4401726209020091	0.6585837001657728	1.5241663167542565	24.42867302921555	56.7712980750083	14.436429526231501	111.50384700743385	65.72901014484371	0.3665246620477783	0.32862408654074876	0.21515769328494147	0.564957219059749	102.55326353815667	131.5935107097056	0.04771297176472053	3.102054822330576	1.3607556033102906	0.027694859096293507	0.020958854233345786	0.02840099801233533	0.055148036817763424	6.399171443531203	3.926247321207528	5.052537329670322	3.193599671556815	47826.78256785021	25391.46891763326	123669.6950744896	147395.68412302007	0.15093000882318705	0.3677347873231082	0.09772259220442275	225.4513113188714	91.3291589733252	95.28878195230222	49.59491490992751	130.1625293665689	41.73424406339776	12.311167027289933	1.2350322029816432	0.5868204849067531	30.61606085474767	3.2857826278768654	0.15485934939030907	0.24053164321184747	0.14279276504443802	0.0170428362015839	0.6786188620565151
90	15530.249168829525	0.79618148524845	1.4166580636954085	0.6809895704686983	25.62637104507828	62.94167348755194	14.013731447682854	164.10917090213317	90.30865776257357	0.4065656295873689	0.37509147116894226	0.19116973122867884	0.6142674495550419	98.89068938409054	140.94014360241198	0.03937713428378101	3.1146349610658715	1.4395912135187892	0.03159209670913474	0.01990066042281623	0.027338869261022303	0.043848721634153286	9.261566380621325	4.732259205701681	6.034121700593324	4.186979938155093	37788.05116448038	19218.464456922346	129219.8922457614	143412.7602781552	0.12374827469728504	0.33504952003788213	0.07975498074527601	289.250593143838	88.46621843000443	109.97837922996065	51.588728058607195	179.2722139138773	36.877490371397286	9.866102536060689	0.8516753653313061	0.7310646155765004	26.974969289640853	2.2373214015719554	0.15137481347959586	0.21191650146859722	0.0336045588644283	0.398982888175555	0.0011193319686320599
91	28002.27977949148	1.502405120104692	1.1611929658737539	1.0571416463553163	25.432122352792376	64.8200627121159	14.712772079613318	122.59199871979311	68.57388727059136	0.3793665202260356	0.33826000145233764	0.1857340337557985	0.5895181371852839	101.54785532259513	130.440845573499	0.04489259474067488	3.1839980579942817	1.4208777033556035	0.027709761377419862	0.019833922409363144	0.02574083938422065	0.045553974607681756	7.754663328326758	4.364515811015243	6.631928343508837	4.361403777967281	39640.957733610274	20427.21057990418	121980.31451252173	140901.64430758642	0.1306733908065464	0.3442818242784069	0.08690545052735972	287.64251477875035	101.10393105769234	117.66701042417844	56.91954583624228	169.9755043545718	44.18438522145013	9.768263986295375	0.8182405258450393	0.727947479382027	27.26889200984284	2.4280616253479783	0.11810782968048358	0.17366337782743307	0.0556886721414596	0.0550300935238418	0.125486827308979
92	10843.609894093126	1.2494503362177334	0.7223429392959535	0.8965127980697406	24.731227780779932	61.31651048036387	13.513283443038635	113.40441055926138	63.68110833247722	0.382240808550141	0.31994031149408947	0.18214586632544502	0.5802029923307451	85.51112047726147	102.87126286041317	0.0413357927775292	3.1290491687258326	1.2482175928561763	0.028491480153466028	0.021342655243969184	0.024824363312719255	0.053698590053664445	7.33048569272588	4.2257745030172735	6.468108546518346	3.942810173177284	43930.43863124418	22562.023428288412	118664.49971062703	142918.18851517618	0.13869307195423472	0.35440217252286466	0.09078612042560304	259.7838302283562	98.8117788829999	111.20989803703237	53.8721886481967	148.57393219132376	44.9395902348032	10.329673036386495	1.0854861690582909	0.6173351205477885	26.435643862541664	2.8781251925519986	0.13821556955355396	0.2159215192050161	0.0505424480385016	0.0377750698466793	0.0386917648868882
93	5817.226393384859	1.0801690085414168	1.1556623274557936	1.2668060503441219	23.48234110330805	53.44007061889073	8.14370697958987	99.36440640822849	58.07384946583044	0.37877250047607564	0.28597541564831447	0.14983986071798114	0.6069280334315154	47.51460827483797	66.30963751458742	0.022774843258165776	3.0174483159331653	0.9471662026179496	0.032449645570897974	0.026208505484470367	0.02298718815341422	0.05973924829550871	6.850565986001582	4.208307821037535	3.629772882089625	2.643816004613213	50938.99018974422	26353.959878490095	119384.14629563228	151871.30416285028	0.14707283987002112	0.37776598867455624	0.09661328134064097	224.36499924174254	49.181790367231166	93.3967958284313	29.231052964483947	130.96820341331136	19.95073740274722	9.653426838195557	1.0659105326592415	0.6263024715907876	27.509826234481896	2.892892286218781	0.14291351499702848	0.22828826856111054	0.14163974034289098	0.201300535347642	0.0722125075165848
94	10749.228735923767	0.6211010098646712	1.6174031646884313	1.193746835390946	24.10326166471339	59.09935598262909	10.069731246808479	102.44021040312154	60.1355183569777	0.3691110154282981	0.2909503379592692	0.16448227388328904	0.6055335638344588	62.87468913377064	81.4586080354267	0.03038192888764692	3.0766633315794247	1.0824192268821475	0.0319250551476468	0.025173934153913606	0.024075574099658954	0.05895433872066071	7.209134819713586	4.3431567384419365	5.421992299468126	5.241472413965583	46471.64626925392	23898.54400541636	116185.22603616271	144308.40907462098	0.13738038908259942	0.36602211941441065	0.09222816646071304	257.09283300304236	67.86460441248789	104.42603921520025	37.204718612324676	152.66679378784178	30.659885800163362	10.810679790579766	0.9782146895945011	0.669981500573846	32.52824417444857	2.891565197169037	0.1313844026819828	0.2080274446587979	0.40105695450140505	0.203653579386708	0.7913900181083571
95	6882.649127496232	1.3236149475007573	1.258265425560879	0.7735758681353917	25.875443826199316	70.57954925363077	16.39116988933546	111.64355599019272	63.34820028263195	0.3711347131838325	0.3476274601249209	0.2140186125381102	0.5656185193800429	115.64769243850297	142.31653947351342	0.051916054659947364	3.2873571158062838	1.5007996386220916	0.02432176669818957	0.01719286323499903	0.02826979925047145	0.048535119079098424	7.014562305925211	4.023887154686336	7.416538352417408	5.590464170503782	38369.9589105003	20255.82593934086	122390.83151216278	139590.36978421366	0.14007444485523374	0.34322923873318884	0.09237605361119326	294.0880804452157	118.02103764152244	126.53681057920222	64.16802616944487	167.5512698660137	53.85301147207753	11.849053656603616	1.1019614959746395	0.6225103092255724	28.24954815184873	2.9839514183130165	0.12953160506180614	0.1933088590759634	0.00611194046171237	0.655341714817003	0.00112903620384505
96	2754.758626108058	1.4832121089074746	1.0767900773231998	1.1373113904949848	24.37762756288582	61.99942886282731	10.827807843783553	110.37535102250209	62.99671308445625	0.3675326282299371	0.29835513327693497	0.15633011472738687	0.5798339417217958	62.481217098494355	86.3666795764755	0.026688903184581406	3.1644853356228198	1.1958817627017782	0.02776869085319705	0.021448424341475786	0.023123031084199046	0.04800453766236462	6.529491425637896	3.983403141810802	4.12987157756812	3.557437481917723	46408.43213077321	23777.583660535194	132231.67962663324	155755.74676141187	0.14653103272802123	0.37203711546999635	0.09587545248712814	252.17642167852807	58.93476614872426	105.90598305040433	34.95606019216193	146.27043862812369	23.978705956562226	12.376104708416264	1.324560345248884	0.5403402412981131	28.12608711320785	3.5599387410015773	0.15563202808499177	0.25355287450279096	0.00923398031656914	0.573168024027043	0.0142930515702714
97	8019.707926680334	1.0349813320147199	1.0979229197835911	0.9013624343463389	26.56445247903367	72.33159015943083	23.704318501071285	131.82914394003618	73.63257447521613	0.38082976486053827	0.38806410350633597	0.2551501443917389	0.5535818201677694	184.3134716943418	204.66355027561417	0.08521688247110712	3.264087347566858	1.8330644895657473	0.024290413779936525	0.015888385089007005	0.02926915178583217	0.03727195633530922	7.964921675516266	4.244664389017679	11.403411910299647	6.013436447794388	36019.071027359874	19093.101016981564	109923.54079088192	116269.73269287901	0.13030179506686446	0.2875926049821674	0.08583188593203596	314.9285260736795	209.02376225573028	137.23801343065315	110.93886812139691	177.69051264302664	98.08489413433368	11.783418484602805	1.0207584637111755	0.6580699277535451	27.17952056497778	2.723608398517926	0.12380382887045481	0.17794356365825706	0.0874214880598219	0.148924150691754	0.00361219251004069
98	8380.83809559606	1.2136471657225099	0.9187124242108611	0.7847971597986053	25.079440978133515	60.37523629841735	15.170311032295444	116.26398340260117	66.46222324072997	0.3759601158847421	0.34640442964725576	0.20816455462076042	0.5721980997046126	109.33134366356848	135.8109286728319	0.049441250665564394	3.1486737868413637	1.4412389806475805	0.02729939256793466	0.019602719700003345	0.0284474362410939	0.04760269566335267	7.0216635149447155	4.045645434015887	6.049039207470013	3.6795827348649612	43612.128065199926	22854.98232611637	125340.54508894081	144892.19358774723	0.14308610348345194	0.3506018961801175	0.09334319475091668	250.67940455151947	104.14318920157783	106.17939548732446	56.50329418712209	144.50000906419473	47.63989501445572	10.893165399681148	1.0795104662590596	0.6398389303036804	26.87488363769994	2.841672068140405	0.13674496207996142	0.20625359260939513	0.015590482929646002	0.513079527144139	0.0312360561794061
99	8230.48219341971	1.3564723811531008	0.8533996590865891	0.9248377489447559	25.37741362179101	56.78199891587584	11.421587098232875	149.53779360981096	83.47782069077316	0.40654028114041635	0.35931825881363944	0.17247716677689617	0.5843405624238238	74.47459547971653	111.02425890169972	0.03013609620893328	3.086042974583803	1.3183200626260485	0.02935730997811769	0.01943075125096496	0.02666741677886628	0.046173213712133655	8.408969921098244	4.566338910853317	4.357537438923521	3.255879919514049	38720.28467601791	20093.426494087675	133250.7843569197	154691.0817985525	0.1252334821926716	0.360227693528159	0.08244641005858684	256.0012350013607	59.596230865553494	105.13480633085877	36.50364822276329	150.86642867050256	23.092582642790212	8.110965068131378	0.7852517127082366	0.7426424455601398	24.12298979424238	2.0474184745181754	0.15721099162279542	0.2181996886373118	0.0150680178870207	0.110586764529319	0.0115698222609778
100	6725.909367586311	1.390633392197161	0.9405817915097169	0.9078292649182962	26.182408972931192	68.54494442561402	19.2558987675769	135.4604852389796	75.1333219264344	0.3882931371530714	0.37949936316206234	0.21633974453203234	0.5648598303459691	139.98491762771127	168.0822233744862	0.061587754461064445	3.2314702942033464	1.6803778230233661	0.025001733807954476	0.016483359085999752	0.0273617543874794	0.037699181002534256	8.128101861422387	4.327780137207573	8.314515641741325	5.0865555996568235	36341.00675824241	18722.99449235149	121315.24673429981	133087.13200311313	0.1265030440448281	0.3202478578015255	0.0830408585179599	303.06339000503976	144.70928485853412	129.1812616833658	79.41633595530153	173.8821283216739	65.29294890323266	10.437419495878343	0.9693055479859466	0.6724747884616743	24.83766783848555	2.5233766294659934	0.14315580587653176	0.20855613207209592	0.0874214880598219	0.0227032295214273	0.006966612152238471
101	8821.167287822813	1.1116056885893704	0.9728600926112191	1.4890414185733647	25.29499480557365	65.49257338582149	16.434223216907995	117.90428641524097	65.76495550286877	0.38403773652900375	0.34196770037548796	0.20318149869197485	0.5717556741203534	112.4186953066763	133.72149804396224	0.05238189309147823	3.2109842703617075	1.441025556093211	0.026253979166068545	0.019051165042292394	0.026188791989754018	0.046838759129315455	7.222941464067367	4.096106286296851	7.654983010227246	4.400385794841652	41154.60693476189	21296.646782865304	117772.08112881667	137191.10963602658	0.14020546318709032	0.33908894209795243	0.0914921688909633	273.3080668264369	124.3729667451257	117.34219770865391	66.59173946079132	155.96586911778226	57.781227284334435	11.149712203892319	1.1862571135899689	0.5765689552944502	27.18205191282333	3.109393294487985	0.14015679060753353	0.21786226389436122	0.36008608192764097	0.0308923584349496	1.3485151670408402
102	7430.150063380133	1.7480525218969893	0.8019243207222634	1.3301816491034133	24.09777979272827	67.7807443068214	12.397792803325043	101.16146899760382	57.9033615543265	0.3541970743143495	0.2924138605464284	0.18868655896791162	0.6137508431040255	90.3552577922959	99.00117457382326	0.04700667970316167	3.164748633056143	1.17331304880089	0.029910301352128788	0.024712146336326176	0.02555199829802276	0.0580073978227289	6.26174475721462	3.998805616742255	6.188896578606139	3.7667856149746934	49262.59567919757	26171.818235184295	112547.36733273957	140304.81708050316	0.15314986545381146	0.35906721613257814	0.09845318830520387	276.3103416760291	92.91491178737795	114.1805857600417	51.77178124961429	162.1297559159878	41.14313053776367	13.128302544157638	1.0928113941196331	0.6468384441294148	40.73416820897332	3.2471579088744726	0.1336527795007343	0.20624276823187146	0.0502516245177528	0.123338962121848	0.0065914753247916
103	6072.186346528906	1.5289163659925944	0.9018426629163877	1.0278075345483815	25.162558312871056	71.96731074782112	15.685369699035157	119.96868003662314	65.7136522605524	0.3612341847317638	0.31582427119535283	0.20062179149743217	0.5866661971464168	102.41261488166589	108.59522847747277	0.05658474197772336	3.2392542271844165	1.3037510333635325	0.026622471469961457	0.02057714752480961	0.02712029975827352	0.05411361670152238	6.734524421370811	4.108374033254341	9.472644740374879	4.533705818872304	42934.241146907574	23019.695108134638	116275.15906676376	142690.41354821966	0.14215016808386752	0.35262675271422855	0.0910184167813148	308.0724902708076	150.96328256102845	127.79275150513365	80.17532464425588	180.27973876567398	70.7879579167728	16.873345156264055	1.3230581324386854	0.5778709650692696	43.997391533645356	4.175105452070892	0.13566683852024772	0.21850449764455665	0.007158844835438441	0.19640140047062402	0.00226885140668116
104	6921.720696166158	1.159407574235016	0.8977098664188938	1.000887398439248	25.118449351246724	67.72059094615717	10.35292115451538	78.1735759503847	49.7638041000815	0.34356197615814543	0.3095022553139853	0.14706941488591613	0.6051081385518217	35.6073102792679	53.37595843367094	0.017588218036418322	3.29023916559932	1.3326738774194309	0.024335290615559724	0.017929760474517407	0.026369987714620763	0.04837081059788659	7.338602165324052	4.437166630475697	2.7533411236832213	2.4492942377796747	38557.86125775483	18192.7193083474	148095.25205744893	174909.61006960296	0.12538125887147758	0.41689237462798395	0.0882800267047857	306.08184150121247	47.45054281321548	122.52085780128203	30.122094584878674	183.56098369993046	17.328448228336793	9.73909097589684	1.066094631391555	0.6372327394298023	35.06993904799981	2.7445705086622274	0.1304144506825091	0.20164561414884827	0.0344404831921729	0.0788995726191642	0.0128481903215487
105	9456.139829456806	1.3324250577714445	1.055755326872261	1.0273943879495127	25.355383941763083	65.66890855151159	16.443193633164775	111.03398535736595	63.47049040750872	0.3846630265724881	0.3454462677060529	0.2059886743707904	0.563726919980468	110.89376338628134	117.6188634387162	0.061686275203386855	3.2022627608036247	1.4056914861984078	0.02581570918290506	0.019040204726877598	0.02772511790142235	0.04866361177036782	6.654877686340752	3.993768960903008	9.366990280918802	4.5568424546309485	42862.85357656072	22942.47292135771	122248.16451219082	144618.4195865735	0.14389422052441503	0.3465701929782747	0.09361740031618597	271.1705279661913	162.6221458220599	117.21727135480297	86.18285571957833	153.95325661138818	76.43929010248155	13.482695118182296	1.0734877724948264	0.6538004930180796	39.36195207208881	3.403285856822816	0.1260139594658077	0.19221905539347886	0.0449541024106049	0.318958602499538	0.933452723081055
106	14560.865606819165	1.224753688747258	0.9250808906574925	0.8619058298374584	25.177166308844853	70.67096826223795	11.211522923280743	89.0407991872177	54.25834641560302	0.3482586761378852	0.3084972188901427	0.1461352405563989	0.593057791804025	46.12976692023724	64.62481224949624	0.022836744548912172	3.279478664438792	1.3125877222587599	0.02511197016345466	0.018851895577729885	0.025019086853655587	0.04777528096332054	7.055689452309791	4.309084821261503	4.734773140887184	3.2144833175543504	39930.754348621726	19736.932093856503	139621.96225274572	165780.67933035153	0.1297647144782312	0.40238831581811796	0.08985450965799949	310.95942404309204	68.3495407960072	128.6853033639153	41.2403096574616	182.27412067917678	27.109231138545596	11.35269807670854	1.0090383440587947	0.6696722545851151	39.683161594099744	2.8212835499622653	0.1304925035865315	0.1975776870374945	0.0849909993799906	0.28211724764604496	0.0019055970529164603
107	77087.39885013364	1.12319476151942	0.8626743299729076	1.0497873382582983	26.97801310112501	84.67252455206871	24.213059275601378	137.67366769807094	73.08938760232358	0.3781819356424089	0.37733677391355497	0.26367340672578593	0.5609347766052594	183.71709622383037	182.59098725508701	0.10518426856803036	3.396760761645384	1.7683445141159158	0.022121172520064743	0.015015831474261224	0.030932066622807893	0.04077936785762512	8.092025117569081	4.341535809194727	16.73356670970861	7.056897106011713	32165.957315924912	16846.582742002007	104111.4913344498	112953.33867250601	0.12519435868329182	0.2817410285146402	0.08111152532134232	378.7559313170733	281.21041889569796	166.46817368854462	146.73137565918003	212.28775762852854	134.47904323651784	16.52114514766007	1.4708673722769259	0.503570805373734	38.76321195716219	3.9190991203076515	0.1355754171694717	0.21652737696084443	0.0764891108075586	0.040742670169528004	0.0320379627687633
108	5462.789087465499	1.5671177468760047	0.9674239600978197	1.0533280500669042	24.386098570168965	56.58138521055189	10.103297195367382	126.0844611808374	67.29737987641357	0.36049885599248316	0.2931077733840634	0.1826869320922485	0.6093789695306464	69.11724765637881	82.3713825305865	0.04025168285844403	3.0662099461150825	1.033933057982806	0.03188951780385288	0.025263459028462724	0.026773246138939163	0.06272285977133986	6.7315115614941465	4.215206315965136	5.911105098427246	3.4976000010786534	46870.06026199822	25247.63028931758	118336.81779524896	152161.02325560205	0.14227610733279544	0.3747635166214964	0.08880350598194939	232.93865506301762	110.17095089997214	93.9609750290909	59.55672944085556	138.97768003392653	50.614221459116784	11.625265951350109	1.080116183595175	0.6505422023777649	36.21337226207675	2.9950861413396597	0.12694399965001343	0.19785894338536714	0.212948066038059	0.630327186336399	0.280045299129018
109	2659.749080272857	1.6667180844478078	0.8007074114259917	0.8687855858514405	25.361802586679804	73.31630932425493	17.595918742982512	121.26202362580814	66.55674025926717	0.3552749780451513	0.32389141834219015	0.21932150156499003	0.5812217749261559	115.37614242097462	118.22884167329003	0.06683110495472337	3.264879350049359	1.3944219118075685	0.025921918184217706	0.019670512864381904	0.026659228495719937	0.05530007250614936	6.573173029311938	4.022357370523268	9.022546201524259	4.530541346535233	41572.197962346756	22047.14020938902	111813.22932224843	136756.5604007376	0.14181228435896004	0.344328893795297	0.0900385170073057	303.4558331477902	173.04514328399407	128.17526048616529	90.88922200441094	175.280572661625	82.15592127958321	17.950586213123493	1.3027496782838135	0.5944336757880943	46.984405314940304	4.384406071718649	0.1385611893947264	0.2226274919062448	0.018266413248633998	0.00785632572802391	0.0169722748945755
110	2932.024182810681	1.5799664346744362	0.9442281738106223	1.2745815355727694	24.40803481652833	58.21705877764089	10.734216334589421	115.11618726625514	61.257563095269596	0.36061704223640084	0.29926785332748473	0.17961131792366916	0.6176781786112786	68.5866234762877	81.98238167106454	0.03777994241105158	3.084736374452202	1.1044358930636748	0.03139260490677437	0.024698788645681632	0.025290769405997712	0.057550614333198725	6.772056376796254	4.209767504882377	5.370379263538927	3.565712244095673	47134.63476664874	24857.33785652782	119316.0658349073	151402.03822645254	0.14219337052761957	0.3705000788282063	0.08843400419433826	242.41464055240024	89.08596657846402	95.93343533978715	48.7907773002462	146.48120521261268	40.295189278217784	12.084386596901068	1.2545372234891548	0.572717794997015	43.16292870970757	3.374944940356599	0.14734059651981288	0.23392878530303873	0.33612131424067104	0.0732228158632294	0.17813456499367497
111	8116.245586948935	1.780588929609848	0.775366580741113	1.0648359948031327	24.307277307047205	53.603464454509414	8.128893490936216	99.18299054418337	57.25292711585355	0.34901907308815805	0.30098308146433783	0.14839674652766902	0.6319824822630344	34.82874739062476	53.37164771758802	0.018711775462068266	3.0623752209241886	1.1542305384049678	0.031171965419335732	0.023874630226600604	0.026006808198735975	0.05184296005755251	7.469622201263364	4.50118839059484	3.240133115556406	2.6692631452423545	45017.50546740586	22610.572464418696	144129.0387939174	171628.7805862133	0.1299262081943691	0.40324976439706983	0.08689356788067636	240.2454303324274	41.28483304975066	90.30199962211866	26.337382707679556	149.9434307103089	14.947450342071106	7.656408728621633	0.8494033951757203	0.7113631568461267	27.827427252541316	2.264564198682059	0.11539818628390446	0.17341918231997572	0.132230788070074	0.253150589267923	0.00751364446996646
112	8696.379182670265	2.294318825945269	0.8683095666562634	1.1867140091416823	23.955530300823664	52.24531607757776	8.355292675604955	104.11366442990078	58.280411858674874	0.3663551215531814	0.2952721392680009	0.14921348394685707	0.6302876449682907	34.85921053511184	51.393742053279794	0.019274217659364185	3.0320731494205106	1.0394111033598734	0.03231264696042692	0.02595108806274002	0.024863198261793448	0.05751071320680035	6.727095257891636	4.33324487455594	3.2612365157739287	2.6218633964875107	47942.38127427746	24525.294676552425	134210.40383298878	165972.29991515502	0.1355104223941118	0.4018087632862966	0.08808387857020199	225.55840112324282	51.13403597234584	86.20843192546083	29.042310557153797	139.3499691977819	22.091725415192073	9.132856464372747	0.9756693849483339	0.6692748845519866	30.73661834058463	2.6441657375480108	0.12558194896511932	0.19578215647792863	0.204759968404935	0.166294810802707	0.40435729877412296
113	2142.5073090540245	2.4896870550980945	0.7698297261234129	1.6271376190470799	23.585590239170592	51.40561330575322	9.864904164958473	104.85976697500384	57.71182901549096	0.36451237055120006	0.2782567664511413	0.1655518459216598	0.6422105818470818	44.76984338447153	59.7494200541945	0.02361582981301778	3.0225874953984286	0.9562252079047956	0.03359326209213889	0.028022639122573658	0.02553289133053638	0.0648943600546873	6.515317037078886	4.266795396856306	3.4756927331665355	2.650342724071445	49948.51655717561	25647.179631849045	122094.74823745486	155342.02077756627	0.14068779089325842	0.3880758253458616	0.09054907126736682	217.44749186116542	61.286429951021304	80.82246269305645	27.87139279853083	136.62502916810868	33.41503715249056	10.853749754390993	1.1723740772175366	0.6019879189154492	34.65453553573174	3.124715692235782	0.1429709244876598	0.23025552034885474	0.204759968404935	0.142987004424074	0.40435729877412296
114	7399.690758317709	1.849513758855984	0.9598891606522163	1.1914456577721249	24.866461548694865	66.4524329923969	12.758302878032978	113.18608481725497	62.369652524660204	0.3551976674454892	0.3087747110495111	0.1954000119915708	0.6090687954813037	84.41169836546423	100.93684500964184	0.04321847105623545	3.21413797006973	1.2321747971765604	0.027744888622062067	0.021431458446143394	0.027925344282974496	0.05639835073683148	6.709303341108977	4.079075500646317	6.432223642988554	3.797548231651124	43383.11068585718	22605.926707669314	122295.38177781005	146414.72252432074	0.14329189620386604	0.36404591203217246	0.09109257731187022	277.2141381352682	100.89030636729261	108.86697706037815	54.516075567830356	168.34716107489072	46.37423079946236	11.833611977856005	0.9866522342764256	0.6864389722615775	37.24098904105575	2.8167046070938024	0.12682899311504525	0.19019062158817332	0.0154685502865263	0.477975074989088	0.013894206388191001
115	7171.891529825516	1.5060885870823717	0.9823829685466191	1.101438404271685	24.967241551413395	65.24807289524902	11.23168350528656	115.91251475351615	63.31425954597069	0.35696648169675244	0.3002498510630685	0.17591004983699624	0.6049428782071294	68.85059855176668	83.88507268294381	0.03481595886062343	3.1753602819905273	1.1667193810168837	0.02902662633626727	0.021934176602061154	0.02627118224810683	0.055199275559850276	6.997518693407861	4.205073522301758	5.966146047214279	4.584098671759253	42970.25132241298	22822.291684626616	123305.52655923727	150931.01606209288	0.13946691288662538	0.3760070986632677	0.08914521954570655	269.29215234150456	83.21456748430006	108.94668813130527	45.201005416468504	160.34546421019996	38.01356206783158	11.455554087133025	0.9595906597600437	0.6987714269485603	37.75442042066902	2.752298876137726	0.12340360519049108	0.18634082719934775	0.0327818544594237	0.38110682867587603	0.00752028571737415
116	7339.304560549703	1.2924413083307997	0.9207434701099879	0.8946444049171383	24.98434926885731	61.34005808299992	9.719439583556778	103.01676185053454	58.2489995596146	0.3464519822091757	0.302204514457164	0.16876191791960515	0.6115435810573976	57.662494933984725	71.26867122740688	0.03188243918210975	3.1650140377696947	1.1699380556835364	0.028355139894493505	0.02123188508987318	0.027137873205136963	0.054197458132622923	7.136250479337212	4.320148901228527	5.092882967084626	3.37504048531575	41658.138335310236	21258.66995156508	134981.31310937757	164465.8511588332	0.13254726498217104	0.3907384725573179	0.08814394319542283	261.87331150800054	76.22196501450108	104.18900545758945	43.0721089606355	157.68430605041198	33.149856053865555	9.84285219868061	0.9354688945451856	0.6904390281156016	34.96819495732817	2.5570369684292693	0.12364915917750226	0.1862785470425478	0.00485894603561648	0.344376000409721	0.00223819067862567
117	2507.093329228461	0.9527317368448394	1.1398260758105199	0.8225697083895294	23.53000487412219	59.77889641054568	11.346231978029431	99.49925344338367	56.4422693696026	0.3474192429976234	0.2845536828576739	0.187016687351631	0.6469701092100356	77.29740613795417	87.45666527610369	0.04261842621941432	3.120417592258768	1.100961930610689	0.03217796416624501	0.027878402186385133	0.025270828662638977	0.06056259412782878	6.239736293453985	4.085241935128216	6.267961607407416	3.757543792368797	51244.38709918232	25801.252021561457	110472.48740527112	137615.94509774228	0.1476373593684697	0.3532422933496564	0.09742791380421044	251.4391489631859	89.51354316921353	92.85407473151957	48.82192396257766	158.58507423166648	40.69161920663595	13.87573808864282	1.1868743779775264	0.6055160005868202	42.922284453932264	3.6146696332630075	0.1606512880101713	0.25655688185707237	0.0706947224911958	0.252009189311738	0.0065914753247916
118	7020.475464243675	0.9400911793555772	1.104635027833141	0.9828199817575282	26.740961036264565	83.40570129424039	23.030211686453594	123.4524262129318	67.59691651320914	0.3757491816271042	0.36704743332801737	0.2374452539473455	0.5720638759747256	160.12437347608858	160.1851278218814	0.09117533683825528	3.4063659796943084	1.7107699662221925	0.022727226427649308	0.015816513195351368	0.02818880526914969	0.038933438513209274	7.520104092036094	4.157513446896642	15.745793848444789	7.740599315403021	34010.140440161595	17712.72771845986	110313.1096228578	119701.60737689331	0.13229593937397602	0.2954546174089087	0.08695540157017155	357.0348950453988	291.72060409779135	151.84299994428085	149.40033465366835	205.1918951011181	142.32026944412303	15.681987199157138	1.2310898540924837	0.5796169846587429	42.19644375599807	3.5906690751623334	0.14108117266671288	0.21368370636472125	0.219057102165557	0.252009189311738	0.0102049732118616
119	5632.482807470485	1.5865803715038074	0.7158038987896768	1.6109600612224853	25.579485365531088	65.3427862488594	18.04465815592981	123.89782864003172	66.48295858275799	0.37543699584471907	0.3438479396462547	0.21925137913182297	0.5793638214677932	123.94958949593713	127.28012061750232	0.07344241781700411	3.194628789311407	1.4202301913954458	0.027334664662002225	0.020142010702205466	0.026634932990903158	0.04957009202447513	6.702633436029866	4.0091915474317155	12.666813011831294	5.745626523646438	42272.42188057089	22822.411000516247	110970.83525243659	132060.97707422043	0.14466951016995083	0.32570268908840017	0.09031138154620742	263.9122525069615	224.45808239696723	111.15371602659346	118.34201925791754	152.75853648036804	106.11606313904957	12.958896110854152	1.0472396754224718	0.6587023518917433	37.54316540325839	3.0946728165273942	0.12814011205561626	0.1905697695957308	0.0951622731999429	0.0614323269662594	0.16081217098915898
120	1533.8727747127414	1.231717115986679	0.8010999488887374	0.7737201808795809	24.39035316932259	58.42346132438229	9.402031571052493	117.33082335792207	62.35049527873649	0.35874731941438226	0.29220846940038026	0.16401353254593887	0.6095561925727414	57.38645679649918	75.4631448250011	0.030374250737305486	3.0969000887757177	1.0793454033313956	0.030668646712443404	0.024036081392683678	0.02491317737714114	0.05472334019468345	6.699088748853484	4.148932644687756	4.30075230792108	3.1846029301173635	46685.243128149035	24556.590457514172	123723.07212481806	153396.19780628162	0.14411929351921535	0.37917366485030574	0.08938681852496229	237.94732067779765	64.23682320844016	95.36684179329177	36.24442146291965	142.58047888450565	27.992401745520404	11.91335573666186	1.2321955086663081	0.5789308494150839	43.99051076550377	3.3249664872557254	0.14846980791133316	0.23536188054243037	0.0290767130400505	0.10697388408491901	0.0103395877197598
121	1524.5600308156572	0.9280212231615432	1.0290115193431808	1.0244016246651675	24.560638245378055	64.33018563173181	11.309194934818038	107.05343650514362	61.17066865203076	0.3487167943940279	0.2782957814096976	0.14535546305652286	0.609616626343171	71.41141530436789	83.81594367494058	0.03740417967527028	3.1695173036297786	1.2226262523844023	0.029263086074487677	0.02321290965276985	0.023173053659580653	0.03904959466097705	6.819621372060833	4.177158066703179	6.840156119787879	4.53934805503643	46139.23277658218	23760.92114000255	135905.7675780765	153176.07110944611	0.1416605974245948	0.3619767526332426	0.09428648460922139	276.0199671612967	88.73590778112167	108.8870369017823	50.309817776980225	167.13293025951538	38.4260900041415	13.95802916620581	1.263897680036103	0.5769021431712474	42.41006691199827	3.6355899797183397	0.17193853199879255	0.2687731276994335	0.0239866501095103	0.378652452388574	0.0102049732118616
122	3614.4186734827235	1.3301471867696586	0.8234445678708471	0.7207076821157014	24.99477303641032	65.18548893196636	11.33157893687959	114.54004354200042	62.95236752466196	0.3583001747712867	0.30749868735608765	0.16802213881577607	0.5944321730532044	69.69020396812596	85.3019412564565	0.034032953219670654	3.1867094316788367	1.2132144636048983	0.028031350275307867	0.02112653100354342	0.02483587140048218	0.0511315916754149	6.790227216098694	4.1170445287744855	5.536269063002705	4.23172448221124	42961.28076388357	22730.53554761416	126662.60210740383	153363.65666150665	0.1419230198374374	0.3795346963455406	0.09095360917205796	264.3212022799841	77.80831591718949	109.39605420553075	43.96576227626104	154.92514807445366	33.84255364092839	11.478426250357744	0.9855853224726026	0.6851253310028161	35.04202278718848	2.8106449928348085	0.12957902176865588	0.1950156528662768	0.00997668130604873	0.251668035369978	0.00752028571737415
123	13415.944078117609	0.7140522192887189	1.0167615222665853	0.9114933099129054	26.49600014061714	76.01845838086423	21.436577654410936	130.22683340808973	70.25533840637793	0.3776681430385625	0.36286200096466226	0.230827590007675	0.5621270030529567	150.99435979188837	152.88541815577744	0.08436384482501194	3.308419533583529	1.6386665135205036	0.02432778847299083	0.01666121421514623	0.027566303992122176	0.04109337929183969	7.575525174315863	4.176233645366786	13.43587865920832	6.597490659019173	36038.9808810377	19219.695046164295	111003.18791310876	124501.4098814791	0.13420191911674165	0.3052070545932821	0.08617530118396984	322.155202068898	260.2866423226405	138.2967200655183	135.58442601038067	183.85848200337972	124.70221631225984	14.508073648186413	1.0695390467006203	0.6537327890415322	37.72250151694713	3.279294995630661	0.12406716100384105	0.182796437097262	0.0310616179963309	0.0165277092644473	0.0201671520647652
124	4950.287906897254	1.6693587526388383	1.2803922526862226	1.4325040507926876	24.701564163286232	66.97323631317676	11.492001837500407	107.42678263740343	60.2962111555397	0.349783648996903	0.29834113929042594	0.1661666242892977	0.5893883093900946	68.97901459810858	81.61441734389419	0.034545127578159564	3.1962368975106887	1.2263530754075465	0.027739262234044267	0.021812258385637173	0.024234371034171927	0.050710010343862265	6.461420608567553	3.9597720000173933	4.9420389868316175	3.900982518098758	45391.87637132667	24206.433443837712	126486.18299598071	153795.54484550006	0.1495553724035895	0.3829261516751629	0.0953820892396621	267.10452363138177	75.25521272047688	111.5243773271534	42.942178464077294	155.5801463042283	32.31303425639939	12.057023864747677	1.0652774713052582	0.6524029723210452	34.58993724325883	3.0330022510780053	0.133009180660109	0.20697494208280418	0.00997668130604873	0.251668035369978	0.00482782067767804
125	6131.052447611466	0.7274096673354524	0.8995838266680138	0.8367015955674477	25.79311219542664	74.41177814029822	20.107534723743523	118.75444386518863	65.27246219961255	0.3665749642783279	0.34149043280322827	0.2267536692616459	0.5751639019056421	137.94215608828947	134.75445608673908	0.08274827151299974	3.299273639245428	1.4934374377896478	0.025296921789372623	0.01893903628896424	0.026992128731301888	0.047706478819559806	6.704787136541475	3.9713445723124625	14.98489582222551	6.054369841334054	40360.50936478675	21420.511805310656	107584.49301665534	126238.94075957545	0.1437843773296394	0.31563599686551935	0.0927303302466946	302.8521121563259	256.30019796685235	129.19337976436725	134.2145809619631	173.65873239195858	122.08561700488926	15.518342512672872	1.0883010341991015	0.6590824983138314	42.41818347775055	3.5317915315068533	0.12801911598254473	0.19609685791011433	0.0579609812554776	0.0285690179328855	0.001557255022065
126	13800.033530419692	1.2929204336035114	0.7095232787107274	1.097409737799808	25.158936182515465	63.34233760674212	13.726743092916035	130.07187469714012	69.24054362113154	0.37066596434698834	0.32560313755689646	0.19287271358946023	0.5840301645245768	94.28990018717171	104.8287527848097	0.052400611635855	3.166103378008987	1.278914269731389	0.02793505500985947	0.020901394738684083	0.026050406690737316	0.049786198879074824	6.982790211795357	4.109308463742568	7.666998710262715	3.969612122098431	43045.950631895306	22944.548205654144	120113.28786656022	145532.46267745015	0.1431412249116144	0.3545246515089689	0.08913757492548877	260.06064717536265	138.41560098416426	109.37505971383035	74.33912707943972	150.685587461532	64.07647390472455	12.760106669539324	1.175364206699365	0.6012132315077655	38.95485391540652	3.2979826322778587	0.14115233654119225	0.21660833716923933	0.0951622731999429	0.0268067176740345	0.16081217098915898
127	3112.6889237314463	1.630092626229221	0.7109772056832375	1.0027436703193946	24.562363327925137	61.14983839472746	9.562536331818855	105.00165536439674	58.65006883601539	0.35598076827902336	0.30214161363635333	0.14573403455036235	0.6024341787628039	49.63227709802181	66.63218713820778	0.022673414763544435	3.1664033361105863	1.1405364875006303	0.02792179073042411	0.02139265232389154	0.022783583278741647	0.04900749799931188	6.567426099863082	4.060436525884331	3.7152984274486256	2.7757185883748514	44911.41451142781	23126.206985047742	139343.42300786803	167474.83994821858	0.14391696240507298	0.39774196396029793	0.09333117644518646	252.3099997424498	55.177960982901155	99.24787793342175	33.74226337883959	153.0621218090275	21.435697604061538	11.24928517559692	1.1553529356047902	0.6053970277428425	30.964343112400652	3.122190359914316	0.1604321469953321	0.2535551413042908	0.008347344323717209	0.0718621840248373	0.0192481473306628
128	4036.6922737513664	1.7414708678969784	0.8161441500601773	0.9838729127724157	24.944027014253432	66.49391343597952	12.907322175626714	108.90870771301333	61.0941439173472	0.3544477925801008	0.3066886459456779	0.17932411727034175	0.6036415140425113	85.67512830987	92.7497294688601	0.043648144214865556	3.229386418107474	1.2454826349020118	0.02733370084780178	0.020774111857740276	0.02534960248511161	0.05016044314240833	6.688808428737793	4.054523514172693	7.124602894674287	3.9640708234973725	42514.963880822586	21990.716270206245	125145.9564461006	152183.3665611154	0.14392349548563746	0.37428854434948594	0.09302647420582452	271.22867521461586	115.35163033409134	107.59965022284953	63.50351150894054	163.62902499176616	51.84811882515082	12.649366549427734	1.1007923573287253	0.6485138798164732	31.66840566344955	3.149772654985736	0.13496918796612403	0.2118346563649192	0.0677572457827228	0.163536571870923	0.029174606157542003
129	1661.0677748769522	0.8326031739511358	1.0087360618620425	1.0625340904727778	24.375518082080205	63.88923733231324	10.204660260245314	103.80340118825119	59.12556861194429	0.3447312755793488	0.2860603868959503	0.15185999729504024	0.6081675014234272	55.46426082696019	67.74354984521302	0.026341253057588256	3.1956256973376833	1.1330165645079762	0.028516663523926546	0.022424989779572132	0.023262534082640767	0.051251027760501285	6.361820629220942	4.020086565236086	3.7089888941922364	2.7026053794620006	45434.04740085182	23517.97364946465	133082.21770316182	163785.76747926814	0.147336087086737	0.4109103724337661	0.09523561268458441	258.75168248367805	58.0979878061847	102.81261826239039	34.7184851625411	155.93906422128833	23.379502643643605	12.167775232100196	1.166813266737136	0.6182916614459552	31.312634654613685	3.203463428240743	0.1488381174146569	0.23820268692276328	0.0901709589478762	0.163536571870923	0.0830555738358182
130	17223.866778947413	1.274957268197474	0.776662731843008	1.136676824199434	25.74714029010154	76.12358128903878	19.91598707551454	114.79877515821661	62.16155205896796	0.3728401535479438	0.3401086400839897	0.197275931204067	0.5992870896576994	113.30799154286296	111.60172542259063	0.06440867312487754	3.3450684840149556	1.4626198495165725	0.024593772030035026	0.018217861292480136	0.02474640700113545	0.044593238027143794	7.071391955914524	4.1014759779514876	13.17223045737086	5.454052956479465	38259.14629389134	19607.76880464493	122358.70356133049	141416.28949013722	0.13936272429760457	0.34688694663791975	0.09144483951455482	321.5548050855843	243.86219338645887	125.61734638432965	128.81968552267736	195.9374587012543	115.04250786378137	14.344448312099251	1.228574720589722	0.592093565955183	34.48285965964399	3.4877546638448162	0.17471148441349604	0.2871319142518345	0.218256206158912	0.0368017466128677	0.117774096488776
131	1119.5870431798976	0.9093448494478662	0.8644402476425577	0.9297811698166494	23.724617823473604	59.481310809216815	9.283562810233185	89.20709513083234	51.134808509822356	0.339971083468605	0.28853974742925365	0.1511174883430952	0.650894353324333	46.71378250959636	58.70011999120809	0.022814540117041725	3.172253038871312	1.1233891632779665	0.03001264388733814	0.024426105832707823	0.023688119433791715	0.04871470707404273	6.459417417313565	4.085915166320434	3.7362955428402396	2.668125839788428	48777.705924505506	24555.345383670614	139435.1602537155	167825.05951124534	0.14992512470582	0.4095765333039873	0.10047361855591784	250.70474348944387	61.28266765528184	87.3966923095066	34.92818790280714	163.3080511799374	26.354479752474727	13.230086098178212	1.3642718105121177	0.5391019751421549	30.196109917699342	3.823994853323993	0.17609001104606492	0.3048359836268722	0.213872204944902	0.0284036830348039	0.0206096785527935
132	2545.600194208324	1.6728736595064262	0.7824598342280732	0.9553950465717084	24.41655589283011	60.00641062458569	7.956222307158949	85.80891946395643	51.21077825641847	0.3374849170457333	0.2786896395969312	0.1324831964111775	0.6173074685080777	29.425443073731895	41.8306876795557	0.01471587722479594	3.1887887201999785	1.0863844063429724	0.027571823850607368	0.02152612629394631	0.022784596080011255	0.05000872949426594	6.3798526617260585	4.046591535994344	2.669495283691853	2.469556072986695	44775.37620821879	22501.09979615583	153726.98500249273	180359.42766611345	0.14226860390632595	0.4122746946475649	0.09726663873328245	250.55165959457543	37.20957614996586	94.76841893427667	24.1495325485211	155.78324066029865	13.060043601444754	10.821450363638869	1.2137804112246602	0.5738104333960675	28.818710443402377	3.1930870632997395	0.1834086260993351	0.30420630053869546	0.170009864126968	0.283302395763042	0.0702280514574077
133	4615.652993619638	2.0144576188810617	1.1645588679651786	1.2366713133450091	23.658090855767714	51.40241793922394	6.089482706622051	71.4033241735453	44.26424483943169	0.3330043425916423	0.27206814471048524	0.12701405579817054	0.6407726372659699	16.59068524188582	27.25269713769583	0.00946830675467972	3.099581008933836	1.0075565481369153	0.030623483117932282	0.024269890778456468	0.023922214503728566	0.053246548753940956	6.036991339380996	4.05795426536421	1.766270599804938	2.035644599573465	48922.957679195315	24445.603142572185	149809.0299641535	183417.0571389713	0.1443202972060084	0.43275702084762135	0.09988491745926564	211.52173620079543	23.33677959739687	77.776892862647	16.041765766235436	133.74484333814848	7.295013831161422	9.632659632113686	1.098604342172281	0.6232083891209712	27.73379986645417	2.8830653482331323	0.1501532030699409	0.24558706340081493	0.170009864126968	0.351358456376799	0.0206096785527935
134	6659.0776889858535	1.6216139420996687	0.9321316329281912	1.2424707901815664	24.178734543637724	57.173514920536846	9.879573312056156	79.32714769966917	49.08190156115609	0.32849743503827544	0.28643481410148514	0.15135312087642938	0.6169538401860977	45.19737352027208	55.53225460628242	0.02512668612804105	3.137022536338674	1.1697056084250117	0.02876502507721055	0.02251581995041668	0.02531537938058385	0.05170088046124505	6.45166247586287	4.128763789413515	5.361683805322633	3.10656392096696	46313.355856552414	23221.364377593396	141276.51958591214	170950.797376823	0.14078125196931232	0.4049010499361916	0.09566079216627649	243.04896735925922	83.49615949805293	95.94565456374198	47.34516593052907	147.10331279551758	36.150993567523855	9.866088075601704	1.0742119606474452	0.627629922071182	34.72192100779172	2.8538973573485715	0.14852564066578047	0.23470522520484194	0.146001511109925	0.13886792639923598	0.0106700388965603
135	7469.241793713035	1.8247216463775027	0.8994145992479945	1.2690078379745664	24.285635525133028	63.19931847906235	9.646157334980012	85.80198802251546	49.64083315902455	0.3252903825364338	0.28686530258828963	0.14859182109076224	0.6457686819671614	42.755580909336345	55.41836405610497	0.021834003569073942	3.2049466965236815	1.1512195714393294	0.02813651019445838	0.02192502292980994	0.024180697333387593	0.05056183931686246	7.568756507791622	4.515247191512695	3.4888868945770297	2.5876364876479703	43813.945170564155	21258.270052069976	140275.30918757987	170836.54141600477	0.13302498323052667	0.4092473031213545	0.09059944983959847	297.47852742926597	57.44474584745679	101.67237453059548	33.63624643155837	195.80615289867038	23.808499415898353	13.250040122869978	1.2767295317506935	0.5782914073547435	39.20852902186831	3.6393110764211016	0.16273436345491452	0.2709237413025645	0.19138258093707997	0.23355082425458398	2.00959908209028
136	2765.028338694945	0.9653132244205201	0.9093211504187789	1.0210713547004244	24.260081412919355	64.36048317539654	12.494519116466858	91.34145097520536	54.714059062691994	0.3368374370924801	0.2997109997058273	0.17397099243900221	0.6163439207301884	66.6174016411602	77.43929024124377	0.039404805966229625	3.2053785583476446	1.2462380419395465	0.027736033588251423	0.02212283360668187	0.025902694646284186	0.05273246139226584	6.563843215809851	4.074520238966206	8.342474364948766	3.869094884877143	46438.486392797444	23391.44510237358	129346.43227377717	157164.5446842211	0.14743749304767717	0.38098187922479126	0.09784697805344118	270.77346934630964	151.05643249825653	106.94822527887182	81.44936730105874	163.82524406743792	69.60706519719764	13.636021302839149	1.3083294947224806	0.5571674318411018	47.706848645773285	3.7635104957395065	0.17144956975510717	0.2804660346563581	0.5551179511509791	0.18107900269756796	0.0106700388965603
137	29139.86230498273	1.061806993828364	0.7629842421495481	1.0721153013130087	26.43115403558428	84.21555781754242	22.450520930761925	120.19687519089064	67.42198387340706	0.35668828315494555	0.3501192526273021	0.21821135696872912	0.5688550325320029	141.78865260812813	141.70549007238316	0.08552482562128923	3.4125875144428868	1.6792957038106555	0.022574320615280676	0.015642049492023843	0.02706690743203043	0.039853417461997234	7.591383228212856	4.209289272383029	16.335137427948084	8.371303158282785	34607.116860324495	17758.014498110184	115576.92844028836	128261.37968325317	0.1319216905372434	0.31470690161487747	0.08742214859380325	366.23574331591107	293.6727562377019	157.08266651234536	153.85225831214686	209.1530768035662	139.82049792555532	13.669093713739755	1.234350570278331	0.5629522812417602	48.700924265862895	3.359794745341724	0.1499583499305089	0.2334827181818642	0.0840325054322528	0.0197656580993808	0.0589406394098386
138	3111.085623946041	1.5001581317107715	0.7338955149379768	0.8923946163901944	25.298560449583984	74.82279637307506	8.806327691028716	85.64914745695773	51.783062225671124	0.3254810617968417	0.2950757150885164	0.12422942340544978	0.6137274057413991	21.04887770678585	38.97574552515327	0.01052500091039871	3.295348732087908	1.2583226039115283	0.024989221693713187	0.01803595302681951	0.023135971968151293	0.04570209531392859	7.818118412326587	4.546242203297171	2.1610080713481734	2.2686965578673854	37049.484005968756	17801.90854750961	149249.13103837305	177034.42397193544	0.11906963859736977	0.41186747240503024	0.08347385267402474	353.62559337312604	30.31102792560285	134.26500248458683	22.43323023080074	219.36059088853827	7.877797694802052	11.000527816384198	0.9905552290370224	0.694591474402493	46.86133963130369	2.8257304107122767	0.12676170542649742	0.1926869190290165	0.0106800841392701	0.0726877514684148	0.00212674334543171
139	9776.894663594197	1.4766489781354986	0.8223004161774734	0.8618078134737156	24.96631210639191	63.79395871412678	12.79530294457601	90.62791700498522	54.95908797166226	0.3450580323856536	0.31498454315139696	0.17215428082259732	0.5961156139636589	69.10089989249924	83.24302453109166	0.03616416111150883	3.235779913369251	1.3633279597595354	0.025445191551439157	0.018806585602929565	0.02722250557367013	0.049152358514208065	6.9593100879917085	4.229844868709076	5.622238076198914	3.801237592383063	41035.20898848958	20103.885808285486	139149.8056070219	164335.28736029804	0.13398084946732125	0.39004353550276605	0.0920425014447811	274.41924305079124	98.23244644496681	113.09123343617449	55.55819669209175	161.32800961461714	42.67424975287499	9.33368821763996	1.0509716693980045	0.6302519346471664	39.634785242041964	2.71321309144907	0.14257126415818003	0.22045283464628268	0.0426136947810304	0.284427405356892	0.0190689179753459
140	5764.582398001105	1.3098593942683021	0.7517584006919511	0.9146061307542769	25.254163217652287	73.99772650124187	15.162081077095857	95.19526351858308	57.63739686458608	0.33822478134108386	0.30888966044678196	0.17293924905509575	0.5977474188413261	82.2141898266307	101.68837771127191	0.03306957936987522	3.3073310206078683	1.45288757348174	0.024475713355943826	0.01782027852961375	0.02684345528982311	0.04717574992636083	8.190713706289214	4.6177854593554075	4.62326574478563	3.03369988914116	38483.31411266818	18687.231276708804	134556.8891603928	156637.40898010612	0.1290563302975341	0.37734571655564564	0.08901452624279206	329.5764348476365	80.98019549501865	136.12009572403554	47.18530738786421	193.4563391236011	33.79488810715452	9.93722577131387	0.9762083517012975	0.6683634682947259	58.559358446893654	2.623675611744608	0.1455633657622409	0.22160484919617188	0.0506009906932734	0.316414475344943	0.0168925418635586
141	3333.207592945546	1.3759929128117145	0.8444527577291964	0.7903165773416854	24.990172455819916	63.33723284477849	11.797760095729881	90.99397170109509	55.98331832567872	0.3529379781543004	0.31988514847867333	0.17675491362066822	0.5916032475859113	72.23824953838033	100.02478527033234	0.030604757326720113	3.2486110241948434	1.367023636688811	0.025682489733074444	0.01869528564787055	0.028257236438161512	0.04992514615854823	10.378234103145685	5.496287120502341	4.157882669067683	3.0802555620373524	41611.07922735939	20792.702659516537	138287.20584162633	160585.96771332776	0.14125159545079066	0.3836906825699248	0.09661767561889346	272.31620388253793	63.18414879059491	106.9927096936971	38.59945801569932	165.32349418884087	24.584690774895602	8.467054405760155	0.9173446958908416	0.6846145122147097	37.98306410984461	2.443209105951996	0.13561505048553732	0.20359148416468312	0.0190792488673537	0.284427405356892	0.0168925418635586
142	6406.238531153649	1.5453060716092566	0.6644296304008042	0.9802781446878326	24.96217236548287	64.81316426677759	11.71951495283996	84.40333242395373	52.643275684508474	0.3493590843220356	0.3097366546481072	0.1813420320287645	0.6073964866172993	58.24273765202169	70.88674596075026	0.031738913139917786	3.2663528887049735	1.2838702882241895	0.024440430481187884	0.017848157907931393	0.030724138986905077	0.05819818841536491	7.317503441581846	4.439426829496335	4.610654660499825	2.9767141586239463	38247.32090956577	17538.894951624075	139064.5644636818	167250.50416205358	0.12260110113398587	0.40153356391152967	0.0876078923023448	290.0571786047998	81.79158751301563	116.09134556673845	46.9166660521896	173.9658330380613	34.87492146082625	8.529518694527368	0.9408114175427998	0.6679842955802968	44.00777912307532	2.4950040540865253	0.1404923618737202	0.2155223570972337	0.0521865558795247	0.137840117034952	0.0285473480772825
143	20472.510561456904	1.1005092154760046	0.8539624826069165	0.9863706608312007	25.579104237502595	69.13214365953337	18.8604051767067	110.49396182164158	64.04520763435417	0.3666068526483865	0.3478214898277658	0.2212772125166518	0.5728282623234163	121.79254902575383	134.8350848751226	0.06126529691972874	3.296911355317752	1.5794111670655342	0.024227013699588535	0.017095863826190095	0.028863363307805288	0.04557428218168249	6.831563443447994	3.9308291390048566	9.219010726085662	5.620603650723995	39735.282627411594	20266.29580711771	125093.8305326441	139813.40366955244	0.14710253715569382	0.34036879991927127	0.09706696570877384	278.00018526639394	165.6189995088661	117.43586822478358	88.17432615039796	160.5643170416105	77.44467335846802	10.172199784456492	1.0629527878577978	0.6283445272816542	44.39589105768996	2.8034549950971477	0.14225504811362352	0.21521931467057026	0.154085358719583	0.284427405356892	0.0190689179753459
144	9083.765977622941	1.6097057116270128	0.8202508927138006	1.0734535606839095	24.426873594743245	61.39056276991811	11.867707595943747	96.79433625390963	58.04858361319898	0.3480463000922134	0.31020249230000047	0.1827018502607662	0.6072314076844085	68.82708145268575	91.60457036858269	0.03303686747201919	3.2134420161169466	1.243460185646252	0.02628197413221658	0.019631740387233455	0.031153873162151395	0.055551377511746165	6.837257284361261	4.179203738134029	6.253866506103341	3.489162983492616	42187.47940230701	19532.251270776414	136648.1413226388	158887.6111243725	0.13478658714032865	0.37819214464561274	0.0922715372389177	261.1854223487632	91.5877341902009	106.62296702291668	52.98684228445367	154.56245532584694	38.600891905747275	8.609622241071413	1.0069761800693884	0.6400414466115193	40.7603463526292	2.6147535752791984	0.18110303766523636	0.28170553784900043	0.0952628664153691	0.6637057983163471	0.0063126276165093205
145	6455.767280244501	1.251811930910687	0.8555950116631624	0.9186218242159917	24.738943773027678	64.24992365672144	9.167351513623645	90.61360219293196	56.47484620201022	0.3568521476997418	0.3089001289082074	0.17549673302015972	0.6048116629579448	40.779365312225934	61.72962864936446	0.01965247843211825	3.257140531657577	1.1656506213259274	0.024836269810919097	0.017869673167026087	0.03175438646104032	0.06394229776922854	7.284966129451553	4.364079258722676	3.504815115596263	2.5791872867849888	38914.90134643258	17858.216267794378	143652.26663442038	175981.3333104926	0.1252187990426163	0.4131887237766273	0.08763827422020788	282.70568894172794	44.928011877058054	113.79920593821335	26.81343510709998	168.9064830035147	18.11457676995807	6.4178440856545205	0.7440395085013144	0.7320863777914639	37.901454386842666	2.0490507695025033	0.1309948819128607	0.19571308867217516	0.0739675347118052	0.12241061825031901	0.0528162158992974
146	9753.118498116943	1.2807955805675169	0.8749428204702306	0.8681491325610122	24.64493637494726	67.05060526722365	12.097748333877869	92.58638190846342	57.17000735049849	0.34337860389608754	0.3012783396605324	0.18260333800116074	0.6067224531563182	64.93592542318439	80.74022521069588	0.031992639204426535	3.2418396306867434	1.2666588244698078	0.02663198840873766	0.020173926023783425	0.02841093265241854	0.057679815059554086	7.003214628813042	4.214471215689781	4.24762104197723	3.045764462450447	41538.17644897233	19877.214243109676	133502.00505133078	159721.4231658348	0.13365839465485116	0.38470998062105144	0.09192975973644431	286.6493108368635	78.54010157933217	116.17693082039725	44.53084757872407	170.472380016466	34.00925400060815	9.708250038153524	0.9210034325580858	0.683481000338174	50.26457788233797	2.7310625802408315	0.14049937988419073	0.2271486590306609	0.0952628664153691	0.435534828267973	0.0163538029065726
147	6343.077444599941	1.5084357551194	0.8142361804393274	0.9953740422556063	25.370270913482397	72.48295455552524	15.010029299056226	94.12279925374048	56.98226015786466	0.33497598484299085	0.31283533570227184	0.1698649196912883	0.6100187744580787	75.27769837641532	86.64865350546116	0.03843693492869575	3.3430383370460137	1.4951740932223931	0.023602115556281146	0.016913962229671262	0.025608066893096894	0.040185774356126025	7.366149989720954	4.269659864004226	5.679428398290885	3.3635451214737624	37216.36784711484	17407.906482204686	141999.63162852783	158838.48454158704	0.12842497191635857	0.3743004447114855	0.09024601033001665	322.3094850184463	108.73516546407177	124.84294578518721	61.404127668267925	197.46653923325857	47.331037795804086	9.78723481604546	1.0146732634346307	0.6556273585780091	51.96265718153135	2.7000209870083007	0.16122846699632573	0.24463625354442203	0.0519780547337695	1.10215964466279	0.0130257381176325
148	9705.581158743706	1.5338892521879253	0.9752469967597688	1.0583701639164835	24.42783238227386	68.65020031142522	9.750765102883324	87.33419888263893	51.56788786828557	0.3296619032942199	0.2888104915231149	0.14390308810993618	0.6252948623699003	36.55346500167075	54.20525516435472	0.016610715923725067	3.2512563540561956	1.1717549799570226	0.02713520371129609	0.021224126480904677	0.02366967241104027	0.051984540528489095	6.758281770760989	4.199856145818164	2.4677814699485796	2.313355791846223	43780.058172810306	21517.38976840002	139122.17245654867	168709.9567150151	0.13890081504429375	0.4086494933461673	0.09477232259938172	300.4012344757854	43.437359659954865	113.51651558188557	27.29925915031015	186.8847188938997	16.138100509644744	11.350690197857203	1.0821735756431494	0.6453501568383309	37.219654013880806	3.0624493546378178	0.14701577008546046	0.23081051695050658	0.0692278759857309	0.14552321250314001	0.0292097442872585
149	8253.791045494378	1.9254158738576157	0.8720676443698301	1.0547624858860947	24.281409518425736	65.41978045954339	9.856841331841713	85.90752996278475	52.85125977023772	0.339685598020542	0.3049937399998537	0.1532218275124319	0.6374551396827953	35.49784545298708	55.01901126845262	0.014492523142557964	3.271944766621192	1.2862045989548034	0.026048627272039482	0.01981010563974983	0.026750973937127182	0.05284038908301803	6.991686413521391	4.2537045630752575	2.127728856123845	2.25676614350272	42237.26329884795	19110.899143810726	147395.08819532592	174162.4310611677	0.1316912155023664	0.416099814256476	0.09360385761975015	288.718444502475	34.181376876976806	106.51633409018736	23.320510818198635	182.2021104122875	10.860866058778214	8.760711387125298	0.9247918056772816	0.6833658038321012	38.401051886977086	2.5679775125928384	0.1430298578915969	0.2272036113107396	0.070896215303278	0.119049237919884	0.0246136328522703
150	3865.166024210863	1.3433145130150217	0.7512334465421231	0.7874789974567112	24.438796405794	58.24868863341465	9.739517654618892	103.30987763931456	57.46264846197578	0.3609924298759677	0.307730999763908	0.16468909612568708	0.620490750327454	58.129948006961065	72.29109201348338	0.029221633486410555	3.1378400067871737	1.1409071634915449	0.029395781708936225	0.022585276388127327	0.024977674374603694	0.054648781744902196	6.797702695516681	4.15502169700258	4.544196065159941	4.0188669098206695	44984.13758818902	22688.509240378113	131995.6308979731	161176.7864034617	0.14074918550785154	0.3909955294743319	0.09062344816265072	243.80139275316	69.77380345647748	92.54097560539194	38.987421209610226	151.26041714776844	30.78638224686728	10.551359744099262	1.0620666391954479	0.6547869056353731	30.06584505371722	2.852863627094387	0.13331691773415696	0.20698249894220191	0.0543579991602447	0.13391561504713	0.0129524913561422
151	7250.759007040411	0.5143338461450279	0.7595832510123391	1.0560457695694192	26.22741320347087	68.67952796910859	24.172340790842153	125.93862443055727	70.49259040188393	0.37218132557899963	0.36556917083436646	0.2528348508693398	0.5511739639170378	173.42381832210597	178.69020577774523	0.09062587394714301	3.265742256594489	1.732879179573241	0.02462365937320137	0.01716288826307379	0.027812673375841347	0.040957681401095215	6.775972008691521	3.910555439544066	12.63225685004448	6.167050251098063	39555.10276200029	21727.687620601166	105333.01515972873	116793.57347264736	0.14646791518041039	0.2974216453293286	0.09441429167723	277.8560289818285	257.31008347241766	120.76870948321204	133.9412796330194	157.08731949861743	123.3688038393982	12.204669400871483	0.8521474419909696	0.7453412540106326	34.280624205270485	2.604147464253367	0.11294187500948238	0.16261943852174893	0.263628698712789	0.0758397842889238	0.672337018722649
152	5150.521174110472	1.2392937985062118	0.8355659812593293	1.456480494325387	24.452315548031855	56.09733107146715	10.52508887968613	100.74632136867477	56.857687883938276	0.35279434373597746	0.30251184501569245	0.16631435420027346	0.609517113674503	60.79580206981071	77.88327878091772	0.03035942955635613	3.1226044244535265	1.1852961051472888	0.029559166030903358	0.02246210294483769	0.024496896594606896	0.05174860652781146	6.424828429826128	4.015685847903698	4.078327015175994	2.9947536843003424	46421.14618415331	24250.473321061494	131978.48069836773	160656.34461711446	0.14772552197790492	0.3896778372404673	0.09503914145291478	227.13298229015143	69.00453590165495	89.20210047026416	39.57486717360451	137.93088181988742	29.429668728050462	10.480602565246347	1.106337276378907	0.6339922449952209	27.656785304902453	2.934456488943896	0.13845602428689374	0.2188513649432405	0.209458991403846	0.13391561504713	0.291638959925948
153	5361.212125466671	1.3209724673652632	0.9590274723049808	0.7663608891710112	24.9008280558448	58.76475268585246	14.505134244476109	114.82810320223895	65.8774180189338	0.3731999167806152	0.344117086304296	0.20952503543971457	0.5728465384238862	101.97503195470581	128.02247076580545	0.04638186610350591	3.1338314128138727	1.4106190178820068	0.027186015220616012	0.01939125803169492	0.028761002242421854	0.051395782788735925	6.910783506839243	3.992630715408043	6.739383093213304	4.89536294557225	44126.86732375436	23193.32666877986	127840.1146072438	151580.99833857288	0.14489714187705724	0.36278862473994056	0.09493249091616654	244.18722909226528	102.12594039126978	100.700463155041	53.942048188684446	143.48676593722388	48.18389220258542	11.633657308196128	1.0920008783094766	0.6449617218354795	29.795019406319096	3.007172890684834	0.13552071276424	0.20735414437914026	0.00900195822570665	0.0606675970323777	0.00636461908702562
154	3457.648154415656	1.4273105870279592	0.9186756144958785	0.6622460260010403	24.497365900379744	59.671868139278715	13.438608534985608	106.51732216171226	62.97412866356114	0.3607676896410307	0.31507960092139986	0.19944350553886914	0.5793186603427946	89.86667776308096	110.1274648887315	0.04544019288808517	3.146402210489208	1.2653601209444287	0.027644091233199938	0.021053540574674002	0.027043437832398928	0.0548125720918434	6.255231898398963	3.8831799225539263	7.226901242497461	3.9586949290826703	47027.99058481929	24729.61604741192	121973.8482280688	149436.6443607786	0.14996786439254278	0.3698539681437666	0.0986624357106184	240.98129330356628	109.90678308278895	98.62060292599641	58.93717944675385	142.36069037757017	50.9696036360351	13.759829134910708	1.2476084653466748	0.5988111568813692	34.92876001364276	3.5489390830592176	0.148328945158299	0.2382901745783704	0.0326622335593935	0.0758397842889238	0.0111763630729273
155	11209.479897401761	0.9098308809741754	0.7483030383860644	1.0752109025436059	25.818401247479322	67.72538971699832	21.957462474563577	130.55659177569308	74.04357163662111	0.36218586331597963	0.3528051509289838	0.24132672902837538	0.5495566959800737	169.73534543763716	185.69318982483753	0.07997960001010637	3.2382616514765585	1.7292398100336246	0.024493652811455116	0.017229360350632855	0.02673863800313342	0.03639406524166105	7.2159979598905055	4.035770462005277	10.412868555787378	5.050295736970515	40980.11454838303	21538.701178443345	113231.44426731272	119485.6357464061	0.14228794089759597	0.2954234551906533	0.09261530089300621	288.08890572752534	187.81346681433504	122.74976071939062	100.1221339538629	165.33914500813518	87.69133286047209	14.737481404811533	1.1466707930606144	0.6374177970722864	38.559197435479405	3.3597081597889913	0.15514505523065025	0.22982363998825237	0.17009805062682998	0.281891818501203	0.972413214648784
156	13818.521304356866	0.9986133540290173	0.8558087535912825	0.8197142429381404	25.86015259770048	73.43462516894427	21.3753913423051	127.4638067137245	71.49331241973233	0.37772231085153235	0.37007997857357966	0.2501569264326758	0.5578784209746621	161.33458127971326	178.04205650129435	0.08040774353969575	3.2720902298833243	1.673493137529707	0.024270581146962372	0.016652014219925397	0.028808756055017253	0.044875159609055956	7.614183675186569	4.160374101959925	10.355567011129411	5.275924881695516	38193.75612114863	19857.605724174402	111444.02560166626	124507.92864748735	0.1404980908660469	0.3129957493910702	0.09070845586271345	303.78354252036013	194.51368096003577	131.09361892519829	101.73421031612779	172.68992359516145	92.77947064390828	16.07085490778329	1.312612370653365	0.5850058480301326	36.87859130964035	3.8017306555514025	0.1402376170823586	0.2243859859306841	0.0478248811648362	0.0223204318401607	0.0453109165296454
157	14802.335017446429	1.098799684086018	0.799869946391322	0.8990809387512448	25.998251112866473	72.07521556494694	22.055779198989	119.84275027245783	67.97436795993569	0.36815933849681587	0.36220654804942876	0.2374221479116204	0.5669740880623065	150.10274276763005	166.18678015613597	0.07436166700149242	3.2890065436139424	1.6551945015171239	0.02426977940001129	0.01695326665272729	0.028427484451978745	0.044204633314346556	7.424634174601719	4.180886776067045	10.658541575667174	6.0353593222200415	38096.31873515877	19927.32108199043	113394.33791030057	127024.16667358419	0.13840182019353572	0.3184001597468565	0.09147001688026707	311.147490035431	195.6122617257679	131.25640424638922	101.52404923246529	179.89108578904188	94.08821249330275	15.852110037205119	1.302698001113885	0.5913211294773053	34.74766027789153	3.71446105692493	0.13773213970812723	0.21787835831349264	0.0372507799978896	0.0136147590373342	0.071083494668575
158	3149.628200955689	0.8086299224568984	1.0309417273015238	0.9545707920879318	24.47902629323007	63.60613900232422	12.789074474415244	99.00656813189738	59.36900352520383	0.34738520593978844	0.3077473357073194	0.1827842784313147	0.5990727170421641	78.5722008177731	95.20313216134498	0.03941783137259258	3.1807967531684755	1.2635204026787783	0.028122822610490213	0.02168053348524045	0.025895887855715647	0.0541848855152749	6.4006306003318665	3.9596188470276075	5.281683191802034	3.4003402270262733	46148.69491365091	24114.05910288264	126111.96220032348	154114.79963886246	0.15073920970123142	0.3787548986822001	0.10007029148505604	254.00405575610262	94.36409483856161	103.90150541302707	51.6986245018291	150.10255034307542	42.665470336732504	13.149699783253794	1.2582787102342547	0.5922597085273507	35.61844033650002	3.5532139904674014	0.15238300806704685	0.24827949775953245	0.0372507799978896	0.618770927828686	0.0424994008347978
159	224513.751738213	1.0111948370533206	0.8222356205462724	0.9805331575793238	26.86613848903388	87.65461908044665	24.392281569666373	128.4383421188048	70.73743193304874	0.3781306401865467	0.3791771980829126	0.24288657840566846	0.5533009849696364	168.17915555515359	178.08794162641004	0.0877542747217598	3.42946412248273	1.7790556175386008	0.021306162327839898	0.01389137488176331	0.02839041472940684	0.03815791270708199	8.078555598736326	4.401451995525462	14.241819801414724	7.408272457299707	31357.29276914799	16222.084409080253	110243.58280164615	118372.66957193046	0.1307507986633417	0.29633828802155177	0.08552665463425663	377.0644571967853	253.11376451985146	163.47575352638466	131.65175110200667	213.58870367040058	121.46201341784479	17.634923419046313	1.4581873899250215	0.523540727021498	34.33750822503048	4.026846657593063	0.13524381763058038	0.21760481100618542	0.0463453838284238	0.0157143478851758	0.0195455814044345
160	22427.218193663284	1.378531369884423	1.0442912389776602	1.0082141445467914	26.248308929991097	83.91685085575529	19.615517857950017	112.11411463200002	64.67542903363349	0.35356111673012997	0.3447594165995203	0.21005347212480124	0.5687135012292596	125.26582316185726	142.65581585127111	0.06224008636042652	3.3958030025800205	1.5864409095723166	0.0226562372303436	0.015925595503634697	0.02719070004545642	0.04438874861242656	7.516542926250217	4.257838394446836	10.607019481921306	8.180025427883981	35137.172587178626	18096.177307355923	120300.54056948314	135763.63246746073	0.1349128065374785	0.33544153544924266	0.0905686540603865	360.27490632259025	170.6755723720247	154.03594455966953	88.59293793603317	206.23896176292112	82.08263443599166	16.325164509587797	1.3711780159687879	0.541100712194975	33.95621677414284	3.89506300032267	0.13690490093843874	0.2202355523566453	0.0229458521289172	0.47867742427177007	0.00334020045648925
161	4768.059004665352	1.2297809145232672	0.8630340488300619	1.0801647821513842	25.1307297327604	66.3053223073707	14.221208797400887	105.41465688462362	61.33419724962914	0.36042191962854514	0.31907355935664106	0.17951867422819293	0.5782258003156846	85.1643206404052	105.29091305229346	0.040077851821196206	3.2295800430226818	1.3361710578422878	0.02617153813683063	0.019473434969866792	0.02508821543710477	0.05032881390469543	6.785002095480188	3.977121113219067	5.860353624908765	3.7198093845075717	42313.06596034994	22252.15641104574	123933.00905543637	148856.42991589793	0.14763297258234334	0.3664922863671677	0.09750440235506895	273.06810698079016	97.61266355301353	114.07862264267601	54.48345734902605	158.9894843381142	43.129206203987586	13.242853629940283	1.2402527915810664	0.5810606852364196	32.925475532869434	3.4869566095286175	0.140334681589684	0.2225788283711286	0.14110792445159198	0.38366002553796297	0.3629507742470349
162	7138.806311037391	1.4492528280655745	0.7145266567523101	0.8120851006503329	24.316229352124253	60.8492734829998	8.529243273658276	95.12583585989786	54.5784092279755	0.3688207415827121	0.3007865030915966	0.13414589108371963	0.589778555004537	35.6030352228393	51.12121186390439	0.0160381091514103	3.1881235913948593	1.0904271791299083	0.02691216210365566	0.020745069756846278	0.02266896651108131	0.0505720418155923	6.446579900337966	4.016872818815438	2.7429951159253196	2.4893223977349823	44957.07777865605	22427.719350343286	140645.88459719752	174121.98754313862	0.14348003866287176	0.4083652171136531	0.09466875994675485	249.34218378182558	39.31699519529687	103.93908467205522	24.872680391489286	145.40309910977024	14.44431480380758	10.106222904264467	1.080445189588771	0.6382150673828182	29.23640429279441	2.8463415364263827	0.13867882824589334	0.2139363129272419	0.0058470989860887395	0.0347392529376275	0.0139403296227592
163	8871.315063621849	1.2844192261207927	0.8722931244897569	0.6640342680839503	24.267618616210545	61.795866866601145	10.275576812341768	105.83010163590384	61.41979092425783	0.36311272475118295	0.2952820381176526	0.15354927386802916	0.5785975685638571	58.50752032047375	78.99882823085585	0.025940480926862262	3.157762873978082	1.1548353208365298	0.027785787929372665	0.022069617706391667	0.022932734236793897	0.051185154208079744	6.442679946662865	3.932741546627449	4.149988954163544	3.341513431721266	47006.43865982971	24282.491214891157	130348.22101513711	157222.64397296516	0.1500447998174428	0.3810841056462728	0.0984577247932796	248.4334418060446	54.03350659755454	105.48543763873066	32.05407744516919	142.9480041673139	21.979429152385375	11.517023453725875	1.1169975250429311	0.6323347086864471	28.448234392226087	3.0511008266994417	0.1387720168503113	0.2151814923572101	0.0199676774195013	0.38366002553796297	0.00259783164971263
164	10464.693375659175	1.2541696966277212	1.149726557424677	0.7288474561184951	25.629420556595633	68.42727218330342	15.962516164190426	110.56969036585556	63.78858483088214	0.36768701791379255	0.34025841987067895	0.20141635446965123	0.5598508618101258	107.36766315147335	127.26353618243903	0.05398966957770446	3.2558074065359826	1.4670574561879581	0.024739373971956836	0.017870917783573286	0.026855788171543386	0.04649339456498245	6.894539389654866	3.993229709840063	7.932830840640717	5.226856631906546	40363.70037455136	21260.044982679094	123961.97675590169	143764.5470982621	0.14397654860262715	0.3478860983259282	0.09481222899126522	282.8371229705106	129.2125501224	125.34946655362073	69.0519688197926	157.48765641689027	60.16058130260738	12.329252075384913	1.107355639993038	0.6328334565627729	34.76392368887935	3.0953180359759958	0.1498506811771347	0.22125140567670312	0.0107193226336368	0.30161508099681605	0.00263540094312383
165	1893.329418245703	0.8774288561917617	1.214641373500745	1.1688555907492137	23.991258512545638	56.73880867881342	9.226329304409843	96.47630681616961	55.08072156428492	0.3498719756372798	0.2840642839184297	0.15850876093244562	0.6137764066481992	56.31618808099317	71.6906285078673	0.027387213041223775	3.1260070286184556	1.0647997680799124	0.02982353237377652	0.023838744922301217	0.023638303679261636	0.05445061260366683	6.050933763902225	3.928513827488676	3.8193823088366914	2.6863160332150438	48691.95161638404	25481.69361968995	123861.88399778465	155305.36797231066	0.15127068922889714	0.3882354678115069	0.09836336343947413	227.61631568855967	58.92471810110697	88.75413850338852	34.68299182583827	138.86217718517082	24.241726275268853	12.030894631099793	1.2540861199710396	0.5803894361696366	31.363226969639157	3.4590889573282575	0.1491665082936958	0.2450193005903823	0.17353847674786702	0.26549299789364	0.291638959925948
166	2182.162505209446	0.980958190817162	1.1103582467232598	0.7811302829173113	24.584718309256846	59.15510758302129	15.704253327354259	111.69591678485514	65.362068402539	0.3709054188989913	0.3337819641006405	0.22437966949404925	0.5683966309652688	113.24573357854779	137.27914504808203	0.05484768471646508	3.1368687374110062	1.3818206873312315	0.0275305453947667	0.02051375783373295	0.028220316457924523	0.05716546313802375	6.5364601606226564	3.9192847687560826	7.163018846428687	3.851833501460927	46713.75663155159	24169.086127303868	117702.98568395434	143780.81163252864	0.14866046582045261	0.3593761582931235	0.09762292481667376	235.09131363502922	122.52014588330421	101.46293508165849	64.51582070466215	133.62837855337048	58.00432517864187	14.457092899521005	1.3850972375945219	0.5572432561984704	31.951499552181076	3.7857119978033094	0.15776165740925285	0.2593991339221825	0.0044249409546549	0.154578830235874	0.0136607845317544
167	2816.747021153569	1.414010130207069	0.9125594164734138	0.8244821355728316	24.44452549970505	60.89296662348137	10.867447930508215	109.4920247243073	60.78611460704928	0.3606761324981529	0.3091684266809679	0.1729727156258804	0.6135905558588501	67.5420176695212	83.06886682442499	0.03328592734491279	3.155113839672348	1.1732933194062736	0.029314229611345426	0.022578327965074658	0.025504582945147927	0.05420743472923296	6.807719186947833	4.111799016328247	5.2991686095985076	4.184770771317484	45536.51786455038	23213.336246464874	126759.6410011123	153386.52336494744	0.14339187473221526	0.377074960290394	0.09199816976187654	252.99906367670084	80.45058595953857	99.22886850750642	44.49093656144623	153.77019516919447	35.9596493980923	11.267362774081995	1.092490479909642	0.640160593385393	32.88300769362583	3.0154198852494263	0.13864839529408143	0.21758551575533253	0.0383423940459233	0.46430756705808707	0.0129524913561422
168	8169.974276870489	1.4227858868994967	0.9533893340101007	1.0798335320150887	24.689339216642026	66.68669510799604	11.585017587934928	107.24550002596841	59.088646202771216	0.37395494704459264	0.3113726458351499	0.15112106732252373	0.5953897867704476	61.91539160861382	77.35306647292225	0.02678685082704213	3.2357220627985757	1.2220177839111004	0.02658368795385554	0.020132547576717754	0.023040765379954017	0.046693064314664495	6.951347315816372	4.155679750476922	4.596595323651095	3.3757752847979976	42723.28243200176	20992.37911568172	136868.47804857622	163316.93084367443	0.13782308801206572	0.380542393701663	0.09050292344763938	287.0513105612667	74.66712742186475	117.10936147340328	42.7744899691994	169.94194908786307	31.892637452665316	11.089997790539316	1.1450607498007173	0.6120691410561991	32.63354543351066	3.0524367134113417	0.1387757406972041	0.21965412824646346	0.133526790321905	0.0408894211903434	0.0719686950159028
169	4125.744739593938	1.5632619001448875	0.672196976996617	0.7478987126205998	24.21218651878505	59.67815595345315	8.029850205973982	97.66547187117504	56.82799267385825	0.3606038605368747	0.2805019930012864	0.1436816972146734	0.5907680090645595	42.89319325519804	61.47946500392351	0.01816985661741365	3.1271275392647695	0.9998857343421023	0.029542030225028916	0.02308408113382052	0.023212274718895223	0.057089862516122206	6.6992967898774785	4.071281192721763	4.177255756132412	3.4450745026013596	47175.19512909126	24504.13328971148	127371.31497770533	160649.2269713777	0.14775859657750792	0.3866773415780671	0.09773055273779871	246.04516518040222	41.42633192150792	102.56793516690259	24.715728536105797	143.47723001349965	16.710603385402095	10.456750600412096	1.0335267324843678	0.6569912938427264	27.570575192444796	2.8469769380401653	0.12828194268843962	0.2015372713924112	0.00953511973460734	0.103759266885015	0.0548654870665252
170	9158.634567543864	1.2130321803477957	0.9767422637839193	0.9725673817724934	25.11079913777944	73.13322398479838	13.457014930428958	102.15412690775409	59.20528842299956	0.3608201523225696	0.31809711098440474	0.16839999107635584	0.5820809098919294	70.12626460689938	91.8538853566921	0.03233978951118283	3.2768606466927825	1.3311178539476882	0.025189071231284228	0.018539251979142045	0.02422874572727367	0.04802777648918484	7.007451721094348	4.019215890768532	4.582760869347621	3.3467045125952875	41062.641624487966	21138.6806496575	129304.35119015838	153465.89351884116	0.14541483497659544	0.3766817011546879	0.09559054501818603	303.0856692238326	78.07703063047812	123.00116311758352	44.16051657861889	180.0845061062491	33.916514051859245	11.571799726070886	1.1359240426699628	0.6086128725824166	31.77906778601389	3.0895511731906726	0.13719848798491546	0.2111450990881277	0.0489900304503965	0.30161508099681605	0.0029566679749818397
171	9571.729426540434	0.9578956447864341	1.2701897105075095	0.7694514505744562	24.43407694666179	60.633906439135345	11.950083146181909	104.8213133934488	60.97937282056564	0.3606603724486811	0.29853256265042527	0.16563739558202445	0.5823216372124121	71.8469267393903	88.765700856198	0.033221520575756676	3.1582016391491505	1.1806970670904497	0.028265156582647853	0.02197862024940686	0.023363757211049288	0.05377966088106618	6.405869253510548	3.866828046975406	4.597412385517782	3.233781544215772	47062.16459078538	25189.821447385286	119545.9796201904	149624.05019495738	0.15698055560993124	0.37212554480342436	0.10232353589705874	242.28635620348572	74.44653582550603	101.2637265534094	42.635676522735366	141.02262965007586	31.810859302770673	11.227148832478866	1.0756307151639344	0.6354374302454121	32.90470990905853	3.006998142661613	0.13401936124989736	0.20674018135717945	0.24023159774689398	0.8532070917868221	0.0548654870665252
172	8616.890393225243	1.4056479559605468	0.8014139210270198	1.1298327469877578	25.675689248298397	101.4908745243045	15.350739276938828	98.11323033714967	55.84580179345086	0.3574670701480188	0.3304470504818471	0.15364062497125947	0.5947374296406732	45.35664767338734	73.80899120721519	0.018995768700996438	3.4908963942457008	1.465090862649189	0.021355382031826676	0.014684555626616065	0.023047644057706953	0.04159608848803347	8.15481457540728	4.269770321104465	3.4289536099241387	3.049462973537608	33385.07173199766	15942.214616359537	140296.24553661983	156651.60667631737	0.1327949133089952	0.39094496556456104	0.08818104134887633	439.00017298585163	57.560022345429566	164.83187431864027	34.223010177784545	274.16829866721145	23.33701216764501	11.551352336842411	1.1628370685151828	0.5986348524860328	27.312867265905346	2.9415802416007426	0.1295715091228363	0.19929626335032616	0.05331622126976901	0.19740574320719	0.0179032751564492
173	7758.450149629265	1.2433953955894106	1.5541324484335672	1.396852091113486	24.706841473116473	67.62615257241353	13.253984851507482	114.76472100802631	63.1128314906995	0.38522842817871183	0.3257134521379133	0.16265161553591712	0.5796172077802605	76.14921510859908	84.04766252473715	0.04253578535114834	3.224776139594646	1.2073519832937794	0.02640253488650767	0.020003851815275944	0.023031626787586582	0.04928205383356494	6.969954855323566	4.148472242773588	6.806806193948543	4.414701387046087	42378.46267460836	20952.49309469693	126007.66561295444	153421.55539374118	0.13832701225081742	0.3655735399575559	0.08865219405941407	280.4872053320139	127.09992355744633	122.90245140482892	69.13591929278289	157.5847539271852	57.96400426466337	10.773149333372222	1.0174084946965567	0.6525425389427234	44.46078284006548	2.787199643008807	0.15655574891461255	0.25481515146699524	0.0134565180019159	2.0016705416419	0.0279478733718442
174	6665.426567405462	1.272190526337531	0.7145225925930871	1.1397653719753187	24.274974428136545	57.79702143146302	7.69122533708686	118.7037424375169	64.67182542920744	0.4025856847934731	0.31258423266142304	0.1367168023672944	0.5786022395921765	31.32366875555395	48.91889820783515	0.013986307939976942	3.05020816411562	0.9925934164601133	0.028938704271578422	0.021597839271515675	0.02332138471342413	0.055595955284278076	8.218525786479761	4.670337991710179	3.1962109729369392	3.1448824173969174	43597.51301081467	21134.604347265737	134686.40127554853	166665.23121107585	0.12575811197726758	0.394518775202541	0.08043553663596564	263.4612422613402	36.674189157768076	111.61780171631327	22.457624558742037	151.84344054502716	14.216564599026034	7.600122278497014	0.7893115704041328	0.7253902117924426	29.133277748276335	2.250884659098855	0.12897372193255058	0.20416708698922073	0.00418746776985489	0.0375858871970137	0.045573349667213
175	7530.773585542105	1.442883641949105	0.7074290920301441	0.8116365878267128	23.413703352695855	56.769672339434166	8.49022720097523	101.71940008467483	58.932620282061684	0.3735682571803924	0.2808984180966936	0.14214769283043402	0.5944709744115947	41.56218114783085	60.0554274371324	0.01804790044816153	3.0654882967910018	0.9833074382049273	0.03125684251026985	0.02517413122637497	0.022421495038504834	0.05628568118093312	6.4767609808388595	4.002116022218292	2.6615379230906955	2.4241682603801573	51002.33058819313	26250.143721119006	121977.11103509997	154582.7502389513	0.15327087500825515	0.38252984331646916	0.09943664206966274	227.8937367488618	41.80225270702574	98.98892523154123	25.254142997497812	128.90481151732075	16.548109709527886	10.110725383170902	1.083841707907259	0.6269938115663741	30.899959131328785	2.919839882094992	0.1398766158472005	0.22279024410161488	0.0218660290391514	0.0437314486646433	0.0100260666990237
176	12502.307259112597	1.599813928204356	0.7133266752107199	0.9784184735114634	24.372012793265103	62.04351421899534	9.272826225368048	104.66997422357964	59.249664875659604	0.38420076597323793	0.3197925561590513	0.14620572977598006	0.5916070657177671	40.49888379318076	64.36989821694617	0.01701955358961886	3.1512267727906647	1.159095935353536	0.02772001527340453	0.02077414552283199	0.024667681699867033	0.05135375402247072	7.315772419297831	4.260992782375134	2.81881284565843	2.5791522453556075	43900.4282366839	21747.755215306912	138392.3417277426	168242.05774540518	0.13682336578301246	0.4012142915294598	0.08906634624663778	272.7487760029122	40.80363504597541	111.3650749310979	25.53527299314847	161.38370107181436	15.268362052826948	9.111099334424312	1.0340011631639379	0.6381724083716055	26.39357438356008	2.642538144844641	0.12349341105146715	0.18685188947274714	0.012724137308391	0.040578538644227	0.279584884507814
177	12381.631273629842	1.5849403269235216	1.1728696371276877	1.4386087203079398	25.053205703789235	69.84129570278607	12.156755446603423	108.28234504096642	60.0821742685991	0.3706559621148642	0.32125880580562877	0.16466615518343006	0.5893334712394284	66.9287312643195	88.96809144290752	0.027725414630719487	3.2118185675888475	1.2954948428157294	0.026205607239719615	0.019188216964352255	0.02499888070543675	0.049400233340460245	8.502600372630011	4.626014489700303	4.691478580730314	4.246907179566569	39817.33738113136	19532.698209327405	130167.41619036623	153920.1834257507	0.12619543538485561	0.3733884192442117	0.08284189788064643	355.26412353763754	75.26080241009457	141.5355664091403	42.92560838850052	213.72855712849727	32.3351940215942	9.8800425275093	1.005555183297267	0.651461308990432	29.719831968904302	2.691523944712291	0.12070452525975933	0.18298888414011552	0.05331622126976901	0.20961208424530103	0.0179032751564492
178	21424.42625341378	1.6107866364477785	0.7670683130444017	1.0928022610357977	24.473352865613073	63.293350350818955	10.609904381497342	116.5688761008271	64.85671595703829	0.3867557693754652	0.3157691055507703	0.14960501692259734	0.5849590016160547	55.96182210889567	72.23199336205124	0.023412505563113816	3.146403138078353	1.120139328197992	0.028213620013988874	0.02119282593429667	0.023021587147069398	0.05332668236965614	7.526689073470704	4.576038547589159	3.5594313393215318	2.8967013744476278	42645.0854233071	20678.523514399774	128135.96745896006	157138.9313048686	0.12863286668857188	0.3805528641707995	0.08426772002351803	280.7767182843633	61.52131251728033	116.54620383643513	36.81026346667885	164.23051444792787	24.711049050601403	11.267856955597571	1.0262501231207735	0.6469170902690577	38.724719070700004	3.1706721718684165	0.15746290036473173	0.25796442372509154	1.2692386028423102	0.20961208424530103	1.0142784307869899
179	10005.577583477832	0.9846031149209531	0.842552951936549	0.88052033829894	25.79151189618443	78.926484519302	17.50225921070066	113.37622476408369	63.11841494972236	0.3639590236386753	0.3362123535774301	0.19479023310850718	0.5819443334553849	108.92929387763718	127.72030935931966	0.04872927042384771	3.330276486883897	1.4871013557828332	0.02413654530809192	0.01699435014184327	0.025692667973573093	0.04482740089338186	7.821967308592189	4.259434306514512	8.00264238551327	5.401734990367416	36967.95525141755	18710.396052419765	120287.07764205584	137383.655282098	0.1332725024671369	0.33915961740374856	0.08777196388616706	355.34323413873966	138.82315184004923	143.97702345015333	73.32595521929022	211.36621068858685	65.49719662075901	12.448604713453427	1.1483633590297315	0.6149940496207704	34.94729460811698	3.153651255171993	0.13527267689903053	0.20893819512523085	0.0130495275336769	0.198914603838231	0.00265965424637669
180	14305.645807616413	1.0135862638630697	0.811670505416467	0.8940050893884512	26.020583492835687	75.74428017787253	19.43868296789178	127.12682394619631	68.84703294878959	0.38211624220011414	0.3540013777041093	0.2151303391509293	0.5735501984782322	136.6543597536954	156.73088673354155	0.058136013917992904	3.2991169731299954	1.5754897489559674	0.02440687720111695	0.01679621881407483	0.02630813675923984	0.04503910376597321	8.083009380387164	4.350257752185332	9.406227083601204	7.229405377803677	36292.73636706154	18424.776466170086	114026.67017104218	129019.85921781503	0.12926233358292694	0.32278729544734397	0.0842005147859237	343.5621972162223	167.3186400239488	140.2992951041468	87.17892405327166	203.2629021120751	80.13971597067722	11.628905559077698	1.130734719049964	0.6066878464831091	35.13706481528839	3.028509418590987	0.1288754663181833	0.19479513246428362	0.0156244703094626	0.0402594452724274	0.0318578068276522
181	11637.303503061994	1.204022042876476	1.0731148470714078	1.0045848008782163	24.40969437677534	60.98033475931219	11.016263995221262	103.10850562204695	58.23059017685952	0.3631752533318326	0.31465632547383915	0.16383058196540284	0.605688218269166	64.70525553381201	81.54324497895747	0.029880747137062142	3.1497464669578856	1.19523431185147	0.02882466257962113	0.022498559802880326	0.024898327182732355	0.05221641566092668	6.759549431031455	4.115702673240096	5.066331310334819	3.5261659681801487	45371.3461296906	22975.090867935698	130729.58624110473	157833.5729512213	0.14152913361297537	0.38074477723188355	0.09302578387027846	257.4132664310361	78.78316459672361	102.89702559568552	45.189082730600894	154.51624083535046	33.594081866122735	10.774563262886405	1.093496296113232	0.6325704596217964	33.834358363580726	2.967709821216073	0.1432093737373768	0.22188617144783523	0.14554775644396803	0.474011300693479	0.144038915898126
182	7582.221171498299	1.4185921682226363	1.051335921954598	1.0140981726437033	24.22555271360987	66.08088670478551	8.435177031596226	89.05680048297948	51.73768248996879	0.3330702893443184	0.2871335321613011	0.13491213639177932	0.6315018227641301	27.27548017363952	42.754479158623354	0.013010512855406275	3.2253891759242177	1.1071927662934984	0.02790504024580894	0.021973196305528846	0.023346314708054133	0.052003203385648046	6.772707761547388	4.2087902373074035	2.1862163952042786	2.184559835296374	44591.60084886536	21915.71743211132	140738.09199946403	171571.25555585118	0.13917650687720753	0.4170779452357317	0.09442585645958133	294.19634025159365	33.961494742722444	110.51917682389393	22.665138504042517	183.67716342769984	11.296356238679936	12.050041496304974	1.1752274951736132	0.6139417832167943	35.96211070556749	3.356103786556655	0.15443192706347764	0.24840651136568753	0.070896215303278	0.160330561559294	0.0292097442872585
183	7574.511780522764	1.4638268497178224	0.977223562623601	1.6177559783733562	24.14886315514979	61.02838989577976	7.58707481149933	100.16426752049925	56.2420726138507	0.37296537392038315	0.28638905902211514	0.14371567576545027	0.5987423541959317	35.333603254698374	49.47536926996065	0.017042171850390943	3.112863808824952	0.9396919064247009	0.029336889059925736	0.02285626576085437	0.023806502893506335	0.06116020681853253	7.368869225922057	4.383568239287378	3.7901299129516155	3.7722921815395254	45104.0107971145	22313.49467593119	129690.04380931491	162023.2908887869	0.13414053699830678	0.388214011986437	0.08778450145559336	273.4661196512415	40.57356276939796	109.9290323833877	23.79096433637301	163.53708726785402	16.782598433024965	8.89644557852001	0.9008208999822924	0.6918686407160823	33.2288571348772	2.473884777280804	0.14059674660735832	0.22877819834466884	0.00426733519280804	0.0216376146093882	0.0013370625654394801
184	10499.494915586896	1.4223052137209977	0.9588369652906311	0.8948862334652076	25.524572706927316	73.03231090465941	13.688327501070653	102.62132455142708	59.370146774595575	0.358280943330117	0.3284260404588459	0.17431405825767837	0.5801574127949931	82.68939059097279	101.83505349772982	0.037190402177323736	3.3098898349652113	1.3835493185928434	0.024565623103084112	0.017716807098797496	0.025768843954614425	0.046079392743328944	7.159654968765275	4.1585206103086385	5.835913301494175	3.754049036368274	38093.8869742978	19248.157102470534	132229.93396018198	154837.54153599677	0.1341969492902046	0.37365416971379817	0.09043171187248347	312.2911540856825	85.73170840426542	131.01243991557274	46.63396121530759	181.27871417010968	39.09774718895791	13.106129288659279	1.2062408305423338	0.5906309692641348	38.07850198676146	3.403202110811262	0.13891926551789044	0.22151343324099546	0.0154521856183463	0.0793499595829423	0.0856759663497208
185	4284.250766560435	1.8500462930947634	1.286817705528248	1.6790293950609658	23.311420161126346	57.26032024259152	8.094220950857983	88.30902470164152	53.10518891189976	0.35345283136295913	0.2790402372908584	0.13640642543231238	0.6159692436644618	36.74764129463442	51.63110145596036	0.01750277859336602	3.0911574410814686	1.0167088447372874	0.03076210390291801	0.024994453415548866	0.021947573590221352	0.054098842975704685	6.509873717642668	4.080809477875259	2.6162845757054694	2.360871777847923	51069.763017721685	25251.793642097567	130396.00601101035	161162.9174436659	0.14606020762037364	0.39576991407334433	0.09714518816937774	244.68150568908334	41.420089619118315	95.37474251210193	25.691328932499033	149.3067631769812	15.7287606866193	10.703068184739514	1.15070131361058	0.6097024023062467	36.16232890444873	3.1760231513074064	0.16401126820328504	0.2699682985954829	0.292219347836303	0.5261122020847889	0.722432792348102
186	5156.019080765545	1.5044834111379348	0.7011134190002298	0.9011233733523943	23.328374499156634	54.85231511167433	7.2437601369089	93.47608168132417	54.264839131371836	0.3745892638026915	0.28413629721681744	0.1406329355739204	0.6123370237502307	29.92268414158934	44.158685962767834	0.014425303842713594	3.0468503120687043	0.945432064779788	0.03180637011769524	0.02638995312367823	0.0238730339102288	0.06161087432310615	6.846182057112141	4.287859634249669	2.55370887015493	2.6197503666635105	50378.46507192508	24961.931190003444	127861.37930405777	161296.79359067525	0.14126932367277847	0.3974271814652272	0.09337919010411787	233.65916027819	30.632793677431405	96.7191351586842	19.892986200076678	136.94002511950586	10.7398074773547	8.768812033432685	0.935409193324193	0.6819869175179034	41.21210990692616	2.5656153201807657	0.13259814466329978	0.21546163746640648	0.127575533553411	0.0163874330207066	0.231797349755103
187	13026.646338993683	1.0783895917156838	1.294857321058805	0.8730570078988401	24.973328798872483	66.95522093985544	11.333212669071623	95.94779908730146	56.39121488792347	0.36848690002591455	0.3133275630119375	0.16183278396126954	0.5887831706600201	61.20069573828901	78.20574374938758	0.028464359847473215	3.2355900209679342	1.189863068051497	0.02639332477145526	0.01982845714936702	0.02532033535374976	0.05344478157250994	7.0201834294334935	4.2090175353446515	5.992121850953477	6.923844387846859	41025.92079642036	20667.02863725278	131737.31428921394	159383.4356029809	0.13614393660689814	0.38124031455007257	0.09175269651592698	283.66332427960134	77.89627119439	119.3180496639353	41.58538138019297	164.34527461566603	36.31088981419688	11.468304962606483	1.1155035451643722	0.6149339615496984	48.705059849026235	3.230376765452114	0.13337046910969919	0.21235320801144367	0.0631128516945528	0.426790384473152	0.000756570699365864
188	7203.821212068666	1.471325529452569	1.21315180312317	1.014479252778308	23.964081263833545	60.527722720743256	6.7240364341344465	81.09137789300482	48.80162740040153	0.3624647561348034	0.30134843596855226	0.1319559223760759	0.6311412759956081	17.75258003502136	31.74803395684976	0.008574686333874893	3.18391670972719	1.0555193562163796	0.028249238941208767	0.02202410135525058	0.0249839797055474	0.05447364622781189	6.892902715856814	4.276264085993099	1.6730240245708714	2.1002128170536882	44836.02931337357	21279.47099910114	149004.53698152647	183690.96091150361	0.1348923376502883	0.42523821319447347	0.09339302754405361	266.9608851742294	20.557618469795365	102.57200091879169	15.4786511469538	164.38888425543743	5.078967322841544	9.538168242795523	1.0624234568822577	0.6416863016343253	33.802079386686934	2.8607511512794863	0.13927125823120845	0.23053342922080186	0.189873920201548	0.0552950030967165	0.0915385141024053
189	7499.936194397043	1.3494544051008033	1.2454884757579854	1.2420641330797522	24.59126557149424	61.82821927126488	10.406808066081725	119.06422192233151	65.92618460343802	0.35944834387006447	0.3150759268466522	0.16468891902738525	0.6059009249122316	58.48067658273175	81.53104655099489	0.02599835598735444	3.131794027204467	1.1757092090231833	0.029739657261078488	0.021960153859240803	0.026397980310926134	0.05235526145302948	7.499306395027233	4.289222625891406	5.004059731678269	3.3628976585420367	44343.24149945513	22645.25369287713	130776.7775857311	160367.44403506117	0.13815105409793602	0.38526808844035587	0.08971048303337233	265.10802687341396	68.76496654094089	106.97803386304868	40.24186258124958	158.1299930103653	28.523103959691127	10.756525341968187	1.056842669237542	0.6442791408839125	32.05853010173706	2.875038918310639	0.13523799031221137	0.2086238132928232	0.14554775644396803	0.474011300693479	0.144038915898126
190	13318.763114087284	0.9946386192213976	1.3697964120271986	0.9083719720028715	25.04490554390357	70.75094877022447	12.095784688336176	96.32368982190427	56.264095664071164	0.3604696759100233	0.312057284930612	0.16570700819920445	0.5926736190206876	67.50317230899518	84.05976288187598	0.03099012946008416	3.2810298949438037	1.2325503227433385	0.025629601812679762	0.019237239732503877	0.02572078016099269	0.05227258934137222	6.923810243703055	4.154171127601354	6.5119062488315675	5.015616372911472	40259.31729637831	20076.15210186673	132613.14437277045	158960.21156886077	0.13680677556618379	0.3797554147979148	0.0924856238957069	297.29673757369017	91.42731830280297	124.98884788535538	49.51437972621343	172.3078896883347	41.9129385765894	12.76916088485114	1.2141613841356722	0.5867597510093013	52.74907291551276	3.583614260657747	0.13864770294169917	0.22985212755073986	0.076522727623745	0.544765473940635	0.0018945560941286102
191	27648.53538777493	0.7331671556944626	0.7483897331356395	0.9293373271027269	26.168368991344238	75.66797939103584	18.18712543031169	113.02287573652508	63.51966489225259	0.3716298533281529	0.34985805792863206	0.20576618242974265	0.5704333971650962	122.40117841092017	138.46066029205974	0.056033289433774544	3.324789445873389	1.5363848429887887	0.02379618041214603	0.016325993818096865	0.02634426237543756	0.044456422771719684	7.747378197752791	4.290071134440842	9.355576779964927	6.955570938319218	35037.29360443533	17768.117217165243	121061.5225085932	137701.90062510644	0.12818712842466076	0.3324898703852448	0.08598451864116054	333.53969559067264	151.8721237257322	140.80069170211817	78.55288772840716	192.73900388855404	73.31923599732508	12.834676885239592	1.2172966995095225	0.5769798577057975	40.41411574751074	3.342036633702457	0.13855411871593631	0.22121538091955312	0.17843030513071698	0.0389905091068323	0.0340861907270473
192	10125.886143819429	1.5548188961072842	1.0280722631468122	1.015333107449485	24.252029700629624	59.66067338994281	7.798242417906433	93.71063620823998	54.23602379691581	0.3701927784540301	0.2940665938028899	0.1430582237795267	0.6090837016703932	40.59075550532683	53.176968201152576	0.019100035479983214	3.1438265539001997	0.9698653192737732	0.028638067092541263	0.022441088349217233	0.02362533958240771	0.05962465399704961	6.942235089225447	4.256954886902466	3.212809249086012	2.6566388260936638	44062.50709080485	21629.879894080845	136454.52204204866	165531.05743813008	0.13432388537540116	0.38349051965759834	0.09025784311658695	258.62569760064105	43.72346708641328	103.20112403196954	26.160961514104187	155.42457356867152	17.562505572309117	10.10447985927063	1.120439514612944	0.6072404615220129	30.953171552970616	2.908213977699772	0.1684976377349295	0.29380868951089606	0.06108887328968	0.0377921385143084	0.015649161061264
193	4307.708419051021	1.4270147685149006	0.8886964448370251	1.080045910183974	25.56131790852401	71.35328153584025	14.385020671898486	105.26182583992014	60.51713267801499	0.3531930055382157	0.32713909942244196	0.19011407179000211	0.5845445062936543	93.44315531063629	112.86726896315125	0.04317538393216773	3.290277325225276	1.4001751403231983	0.024939869253601577	0.017926328915261223	0.026961641430725904	0.04839732029494671	7.217620177562758	4.185233782968632	5.729483525693805	3.5905901943853173	38090.082400411746	19446.387378969695	128843.39794815212	149720.42433125555	0.1346041875271672	0.36451788601882407	0.09007494863386944	306.48882527347484	91.68531772846592	125.69695516998057	50.03568022089883	180.79187010349432	41.649637507567206	13.582744958742952	1.2108558791658814	0.5964099496780172	39.24471605935492	3.478954923909146	0.13939983528187835	0.2195689309111107	0.0346277803621006	0.6800373546058001	0.0856759663497208
194	2660.168697741581	1.0742171652295387	1.0193288160769274	1.0877965383995936	23.95131464961504	64.15529717535794	8.552890316915592	92.21169005713121	53.27520111027004	0.32961122385392216	0.27739092349406413	0.14305804087930699	0.6330159456839972	33.717304669613796	49.894727051300144	0.017071286799299038	3.201353277136681	1.0707386123076668	0.02917286576292872	0.02347768085859066	0.02335983472561816	0.05383302008033987	6.4252758754548385	4.066057345196321	2.6526252589989507	2.328131076000726	47057.48503442222	23684.49093670831	131631.82384256227	163605.39515027765	0.14605204605205893	0.40736556649847133	0.09707281341111582	274.13847811122145	40.341499843669396	105.59529822173721	25.602730001029123	168.54317988948443	14.738769842640265	13.255787912605623	1.330535343272122	0.5586339288489176	35.36427676958891	3.7632422492488637	0.159546886724539	0.26612513638944	0.0770665972235635	0.292309423791151	0.0133049379468614
195	6879.916776364669	1.022011685297992	0.9803053795124301	0.9841292887369106	23.660304589768334	53.99005117745427	5.506935758712837	73.02123383822855	44.33700618946266	0.35819635944670336	0.2812204368861079	0.1317488770751393	0.6296912330737887	16.693649601047678	28.970103723596907	0.008928996373557298	3.130668769965315	0.8855678781161794	0.029283218215208795	0.023521664996213356	0.024831241202703715	0.0609689665587169	6.137484042926609	4.017458421721599	1.6589930840574802	2.112409391213225	47438.89294890521	23442.935054487494	144015.44168444135	181632.5155487787	0.14497808658556574	0.4244796942233648	0.09909818490445467	219.87150219898277	19.15353786582127	84.83407869745135	13.607362813512877	135.03742350153135	5.5461750523084	9.201938008444207	1.1655600463281868	0.5923857904340832	36.09710228823833	2.9848303657193713	0.14081449633583268	0.23588100761976288	0.107998547008932	0.0552950030967165	0.0137462156360796
196	10084.582099504769	1.215190228175132	0.9916763453660855	1.3434036952367443	24.529656646629864	64.59272258750858	8.535458719112155	98.35729490934959	55.03963306611567	0.3760723082035985	0.30226751093494125	0.13930035507759123	0.5943801619639729	36.54736589054137	48.70878985641326	0.01703712981387958	3.2183558464116997	1.0539108649085565	0.026685449494259324	0.02046299153859519	0.023554499220232658	0.0537403478115564	6.832491143383223	4.16839098263003	3.037222679049947	2.8210962172731193	42846.19085791223	20982.07332195073	138486.22582238796	172428.69342597693	0.13810398331122395	0.4054596348548022	0.09024814684706488	269.0761506203008	46.43885483089841	110.81656470745637	27.790445171016536	158.2595859128439	18.6484096598819	9.309464841034595	0.9153510932660325	0.6982698568073592	29.69487710429389	2.48077447442219	0.11787165640422247	0.17824231383948544	0.19220196775480103	0.0667323996318313	0.00255967193961941
197	4377.704493591562	1.5491523588490563	1.4165036085685345	1.3558546259878579	24.094190938670348	65.06924630878348	7.219907782642382	77.55239492215549	47.10487759737757	0.35822938189063924	0.29472646981011136	0.13294965389781413	0.6161172103069984	24.922498074512305	40.06338571265164	0.011833635547517561	3.233006050454897	1.0346967520003367	0.027155355066104458	0.021640732141046594	0.02441631885070776	0.05535879466153689	6.451929115395499	4.084902763013039	2.112087459127947	2.267572430517802	44846.84356721966	21953.112210896066	141681.5385955891	173487.57631343015	0.14260374951674945	0.4098807630484263	0.09742931421463731	273.98375294864906	27.94299000737494	111.62156051106474	19.367406885165416	162.36219243758427	8.575583122209519	10.113734826752763	1.0974788868571193	0.6265475526829941	36.461926308578214	3.0196067202298944	0.12731819587642937	0.2094435155737944	0.189873920201548	0.4871667997818879	0.23664691535859197
198	1403.9926241536161	2.1556115437365215	1.8280685011825646	2.2922041748033557	23.51676597249704	53.043285762887834	5.933133484059264	88.43413601462089	50.344120685210264	0.3716111400513298	0.2721218285652368	0.12954436480011305	0.6139600586779306	26.266971467179296	30.60361414172441	0.01332172699397101	3.064339510590768	0.8129984290971844	0.03104301453915455	0.02508197327557359	0.021901982655263306	0.061166063649691106	6.682389456636161	4.189760365519931	2.388835918873772	2.141276077882085	49177.503499802784	24476.21707215988	127736.00493591747	166494.5719282397	0.14316124212180473	0.40118592449232504	0.09355225235408164	223.5873127290439	30.518331405012553	88.28643643771412	19.188119057978675	135.30087629133007	11.33021234703397	8.443559821644646	0.9986966083119422	0.6594519678909081	25.88693087809989	2.510969443994722	0.1315787909457802	0.20272922219954073	0.238420991042118	0.9475745437721859	0.910326057409277
199	3842.646474286681	1.475843701359103	1.2667070321095872	1.5616704639988852	22.690889088911383	49.849993385677784	6.407089815272573	99.22332051251715	56.45105418114962	0.3832037074235115	0.2842312316917622	0.14087938077465112	0.6164250304140871	27.69935828097914	44.826046107231086	0.0126666342437346	2.98258470175287	0.8950953973768494	0.03392425447819945	0.029708882450929112	0.024235445724707136	0.06382699951125197	6.748468337920889	4.371423251511437	2.5024989089539598	2.628921118445366	52764.46168357052	26758.310018379834	126972.09180020724	162346.86958539125	0.14144947889905948	0.3998463774746963	0.09321088020915348	218.71585494347087	27.675002749974155	88.47286099388906	18.44074650964273	130.24299394958183	9.234256240331433	7.828621904266143	0.8625354965919028	0.700447341804903	52.59988549562012	2.4023827885707414	0.13018300822954848	0.20690780676955395	0.37917582963796503	0.119019273383682	0.281076843118892
200	2853.5058940509334	1.424002305180595	1.283969200878398	1.258924364234216	23.1729115237111	59.90698460196095	7.296023438629814	86.16380217937866	52.539635513047386	0.3538119112720179	0.2688228338490899	0.13491588296585819	0.6191811084254059	31.2798240445628	45.710319107410584	0.014859886991868194	3.0994327538247437	0.9460923621223958	0.031445280529550514	0.02688871466452088	0.02257892264275991	0.057446165943730074	6.601812102855992	4.1740693008445175	2.652458473934677	2.6106601789619055	50534.93145710497	25597.97238107493	123679.07354593615	155411.9582137108	0.14800646858625702	0.3870286725680124	0.09980185825001893	251.95032758988594	33.738558326603126	104.10958860477965	21.780530868452203	147.84073898510633	11.958027458150944	11.257957341847186	1.172454190718281	0.5945260235720702	44.39705127061911	3.436284336930985	0.14927095299107607	0.25640276467190376	0.44067294700884707	0.32155085173209697	0.277247443140044
201	1442.7637892849743	0.7964841611429277	1.3282348266550086	0.9526889052948609	23.725571557736547	60.33648998757185	9.336256523992978	85.23929473043319	52.30191798359287	0.35188164533753985	0.29271873826714295	0.1482843111419778	0.6142677497432827	44.04346420580416	55.9311284127728	0.02005446572585033	3.1402873734704557	1.1199350495439242	0.029114786533086464	0.023074066923007255	0.023555706921503047	0.05412488301388636	6.863762361301604	4.18562384248831	2.6630147977257135	2.4378819679330572	47769.94841276539	23448.174712267297	132584.181814032	162071.63861877655	0.14187081492681655	0.393245939412687	0.09542650532600314	274.9791712350914	46.38639916563365	107.46537201005206	27.930214514878593	167.51379922503943	18.456184650755084	10.951011537824662	1.214685655889873	0.5866275623490208	35.25778894630132	3.3354010302208086	0.16202749851094003	0.2676091590125189	0.203459697724385	0.13672518949395202	0.00292236178934229
202	10015.574050559662	1.5655251645290118	0.9755780395002623	0.9522733709371924	24.187917971496596	60.15721899826101	7.641949996203453	88.65250798062338	51.07224996239215	0.36875072639679823	0.2980770037928932	0.1390262447083337	0.6051771415195658	32.8823443674112	45.795078481643685	0.01569603573063747	3.1566414160628806	0.9974734608428615	0.028287656780805234	0.02219339103982566	0.023963200999375673	0.057962168025274714	6.782618339304809	4.191678143564968	2.7645627810030144	2.374190200772105	44567.08069794502	21956.324746116417	137344.7368200903	172310.79987670173	0.1375177090880861	0.40873262013217193	0.09137442502829492	257.2165857372044	38.703488259128676	102.86258553159773	23.775004649152375	154.35400020560644	14.92848360997634	10.141570640737998	1.120739813445006	0.6158845912250448	30.466716388275735	2.9430881332484375	0.13803454275527066	0.22077726135465447	0.0212400805583704	0.0667323996318313	0.10306330540574199
203	3844.90676326165	1.9570189205340873	1.2390549990032595	1.358502096709138	23.56544715367727	58.56062196685079	7.610005496781732	85.98423237211414	51.2958720915852	0.34788547058879454	0.2828174728240991	0.13131996469433344	0.6232746011102038	26.75902770029594	40.42668552119838	0.013273758438907502	3.134973160571986	1.0454521883793715	0.029488725553496634	0.023762089333140654	0.022409285240250328	0.05402517536194291	6.631812238237537	4.161720611066549	2.080210609262766	2.2220826787579493	48816.32687889328	23822.945254797924	137785.59106369445	170337.14210205563	0.14262412118404572	0.4101880838370303	0.09574928749593248	262.9192385685918	32.75483802850187	100.98789179380718	21.637015847715404	161.93134677478466	11.117822180786488	10.674869275828103	1.1427842038202112	0.6078449035002489	36.39292360578254	3.176353020400623	0.15601038017082772	0.2545172107886553	0.0342009264521365	0.15181309348293398	0.37454001878214
204	7423.274956993759	1.6535583528071187	1.1362365549620934	1.0228442463266023	24.041013367520637	62.73025844952651	6.842951761191716	93.18889464858252	53.915249097274035	0.36718613119974214	0.30735651239191497	0.14411643892103312	0.6447974356364892	21.146657796844032	38.88248409347873	0.00945132503587087	3.2153815151977185	1.030973535966563	0.028610060094566774	0.021756027844313956	0.0264250885078852	0.05946351765549288	7.105534625977993	4.247569069844225	1.8383364846571588	2.197096107203774	43648.197870181204	20662.981285434904	148396.45830134957	182832.06918821106	0.1368955443871051	0.42435302937898833	0.0931745529161507	266.4129076423998	22.538290730698368	98.36503524114735	16.311900877047893	168.0478724012523	6.226389853650472	9.258138467127132	1.077530555843923	0.6278298914423923	35.101532010890814	2.839138103940846	0.14742813530916948	0.24628481215998457	1.19089255009398	0.292355192693571	0.0806144419540571
205	10029.41589933727	1.5869694993993122	0.8332712144147996	1.1985801531127966	23.719952560707604	59.97868001719304	8.890403437496326	91.8026905154147	55.68746997326376	0.35017095867262726	0.2736212544951988	0.1430614669345765	0.6069404466376958	46.02279020037852	61.335336253349034	0.021687885445243894	3.1334829471418018	1.0413417853832285	0.029567104357669623	0.023912573989839928	0.023204272841242372	0.05331695263626764	6.505600420167988	4.090624383867225	3.00120093912825	2.558731736045485	47967.741327276126	24382.08537559114	130949.32649647917	158473.1033755992	0.14453473177495077	0.38153231751182065	0.09679471570375926	256.12956768265263	46.80410691413609	103.11473578358327	28.359202408718755	153.01483189906915	18.444904505417338	12.349362046485592	1.1845608021632683	0.6063515453380977	45.32949544219537	3.5767738625314185	0.16583940722719864	0.2819222868734172	0.0271146663977005	0.0128083474793956	0.007967526445065959
206	6725.497545043938	1.471806402328569	1.1759781098849633	1.1529579444734153	23.59610796523791	58.65514599201225	8.29104617785015	84.91693592068262	50.95181319655278	0.3722334651973039	0.2886554206130608	0.13379131177802828	0.6095354947605911	27.504782353314	40.74431049589994	0.013886421779460858	3.127239376214945	0.983979954461301	0.02971342825174457	0.024201601768253075	0.023600618891715344	0.05808082972470965	6.50852358957047	4.206555439894456	2.5469237826566617	2.6168597460595606	47658.721019220364	23374.41875367509	135450.8325576133	169685.09247050056	0.14116753160354903	0.40528245167519455	0.09550791673521884	245.5206309281575	35.776378604178795	101.36677150947237	23.595248030431218	144.15385941868547	12.181130573747614	9.454277946185224	0.9851618486539041	0.6616946740867445	39.57990779596297	2.9274228323948135	0.12389724718484153	0.2007548545980275	0.034919500353213	0.0641433453371353	0.00501514702253465
207	2370.278245713562	1.3270390842661672	0.5447252823274927	0.643186046518348	24.56342838602797	61.937240694735586	9.12449980169863	94.32741803175443	54.28277055325694	0.3733101329954351	0.31512366903060757	0.14216785916713998	0.5843804152063197	39.52999274499354	57.12187333973995	0.017153002105955467	3.192685814946295	1.1447718897795842	0.026165219851141255	0.019733200655008592	0.02402078971962251	0.05236610463787876	6.754824625848905	4.0954236164224	2.9070227726373457	2.464620928547405	43083.78669845541	21315.487654009386	140572.86273833027	173869.37296313077	0.13860788941590832	0.4138871624018127	0.09149628186295447	258.0689367386282	44.116350703955895	107.32838484872737	27.772400275207133	150.7405518899008	16.343950428748773	10.036728750311745	1.0323013781686647	0.6576757705659674	29.469296519168243	2.744592252781403	0.13457936448589983	0.20585076611055447	0.00200941865662931	0.0347392529376275	0.00608118427478588
208	4438.344743050984	1.5970478140209987	0.7867080199312244	1.0927984192637332	24.858929338506417	60.36831095091047	9.906181443204087	99.0974859841655	57.02460848862471	0.36768611890719904	0.32341161112727435	0.1603073594254728	0.5971913485442415	55.19684295919842	73.36157683344804	0.025935624239854616	3.1666536428071637	1.2125574218329132	0.02709065658214371	0.020263205234853487	0.026414529424546772	0.05027363117424626	6.989030461522368	4.1986825785792625	3.729757461007348	2.7929718336182727	42016.67212660599	21160.587100267032	143865.6188671182	171045.2113597339	0.13421690398142339	0.4030406086726939	0.08887217414447701	260.6599912960141	54.56278082835185	104.35200238425908	31.25556887728387	156.30798891175456	23.307211951068037	10.291706098488323	1.0351985185115662	0.6567355207876647	30.38359458235294	2.756435733115498	0.13283917007802637	0.20072252344185135	0.0543579991602447	0.14973515943703902	0.00343222390921088
209	35345.26604746282	1.2827019017144594	0.8358568998949708	0.9548207946142296	25.741356251023362	64.56690176894686	15.373863845644026	99.58327033405762	58.71338809957647	0.3825658266198177	0.3488605005049767	0.21097947743158615	0.5832170983804204	112.59068659409546	130.8387971127877	0.0550878758057506	3.1977388975992476	1.4471944630724949	0.026582981265631658	0.018623940931520738	0.030103335442348722	0.04845008433849995	7.815229762805951	4.45960822127956	9.365390039344621	5.001202010148681	38413.77025735418	20063.31678773327	127302.13758768981	143373.17774417842	0.12913233108056038	0.33651267588071027	0.08891202177208979	294.14597454870704	133.14695398335738	122.87960462301793	71.8775263471312	171.2663699256888	61.26942763622623	9.483772224560134	0.949715869150103	0.6636559014407536	36.227716841807464	2.5936593968904034	0.1231990186584456	0.17817510595269015	0.0135996948204802	0.0275248801873572	0.00784316791085067
210	16822.093204147182	1.1230783504579391	1.1060400863480846	0.9894634306004402	24.48424784400757	61.70337137294369	11.50095295280462	93.7916415406439	56.34079927703458	0.37582508060636455	0.32770434760106254	0.19772227226011369	0.6039613599670418	65.90583037119711	87.357204248566	0.029574890844465976	3.2151499002350787	1.2763580498449827	0.026099471080860085	0.019255139189262086	0.03206033178274471	0.0626192479046147	7.381873434439267	4.389218800548585	4.483253911060436	3.0699935185645	41067.22488905533	18925.448491036106	138003.53997284707	160401.9880580718	0.12878543797368522	0.38473960953781333	0.08794514893614443	282.059954711264	71.92202483165924	113.69181517488013	41.84286131891276	168.3681395363838	30.07916351274638	7.990806776698945	0.9168539855134998	0.669667316323654	43.69838445283156	2.40948919313975	0.15192605811941015	0.2309682536919551	0.142005569100529	0.270497285006058	0.0724462603516234
211	42246.97450644779	1.119471762888577	0.9593598758239514	1.0710472942925648	26.225593689988425	77.2261419294346	17.812678574067437	106.17381409815151	61.628470295952496	0.35956344638041654	0.35124071602810764	0.1934820401404683	0.5812718937538609	110.91552596532647	130.62414616986854	0.056532106333783715	3.3471759374771133	1.6082437597947787	0.022846834743109952	0.015700339208069482	0.026963002640629723	0.03986806857210239	8.156118713954642	4.556705348385158	9.264112951954994	4.888270112627464	33979.67955947824	16907.491807754493	128132.47702607878	142003.0127995328	0.12135906659677044	0.3389217008257473	0.08355217405665118	370.51830643933613	151.8409662921758	152.36784363351455	83.47661066850597	218.15046280582143	68.3643556236697	12.773580527751756	1.0743448002392935	0.6408541950522468	35.977067138238134	2.9299361547999894	0.12310123857477678	0.18017020771928438	0.0285601331133556	0.0984338734072921	0.00744722278179764
212	23867.124110963196	1.2418261050448096	0.9456217906991893	0.9662109764204285	24.49718863846656	60.247129956814774	11.37091858418536	115.51537871096947	68.19952497035493	0.43667349744726985	0.36781141950840257	0.19152221310611267	0.5726302945334196	74.80631976808073	107.33442491905105	0.033985386242988296	3.1619703557641694	1.2900636096987728	0.027036530373028247	0.019884973534739597	0.029972879984124737	0.0545916983375326	6.9654687380149145	4.09552176993165	4.49359657447567	3.0185421205322194	44001.22513382733	22189.910647195975	132734.95334836884	155993.38070825732	0.1432271575800582	0.37859844646893465	0.09436345474704935	248.53860301566786	64.53536025924609	106.43346774309599	38.1939987801434	142.10513527257186	26.34136147910268	7.501540923896066	0.8502044173684866	0.6932354127316916	40.50119208317367	2.26571818797768	0.13021934782110836	0.19002668703905662	0.0489478930983982	0.020534066736379	0.0932816445068221
213	25416.65584557131	1.489332713567072	0.8359931607380182	1.04424732828065	24.265774688976876	56.56772552774768	9.475713694486933	90.16873081591527	54.8378989755418	0.4009365523868963	0.3261334859819895	0.1823497488132376	0.5955292476574203	53.25457491964278	73.86211488745619	0.025421840060746673	3.1419015151444034	1.1355280159070982	0.02805435234864399	0.020920137098632007	0.029962475737567277	0.06385694129278954	6.755638116937033	4.168228400577528	3.762082735075341	2.7824134828850196	44511.670249122515	22181.364246071473	134379.1945988959	163382.88060077597	0.1391730750229172	0.3943251511499831	0.09432071068589777	241.0206654795184	60.627607125703236	97.65742554199682	35.4709955996947	143.36323993752208	25.15661152600859	7.264178356118523	0.8518844796457582	0.6905106640306059	36.5415110191621	2.275670626762346	0.12649128265214066	0.18975409753160205	0.15043912157321399	0.0291395850880156	0.0932816445068221
214	22785.302761611994	1.1879037840624862	0.8406123717537238	1.0021252645735295	24.968693635735224	61.35964334000407	9.408585864084507	78.4069087444669	49.9363662735699	0.37191673495623817	0.3167268829135893	0.1808115490187617	0.6034659041633719	49.983015070235695	71.00311225936746	0.024030674844096215	3.2113081797695178	1.186122974094162	0.02580525073562933	0.01897158074834812	0.03112240009144056	0.06229398677878883	7.182941702902087	4.397511725646955	3.708931515738276	2.9335846358489	39610.284285969465	19288.79261987592	138837.47272584756	166282.81348035304	0.12672742455052552	0.3938815021912455	0.08992560976629486	275.560496096194	51.24364159892748	110.63207848405997	31.34355203865791	164.92841761213467	19.900089560269542	7.971123600914291	0.8947049938070547	0.6813992796237601	34.96701930758672	2.4170175954808473	0.12255862975855501	0.18675936498079998	0.0797892208882625	0.120796204046949	0.0368241856250973
215	10422.92796152085	0.9906695156091089	0.6284051794807516	0.9914035845217801	25.77020659210658	68.18673727930098	16.909534309334795	105.13471998850052	60.348130336191765	0.38157990278376086	0.3465037376506975	0.20605402568023395	0.5596506818882258	111.55048927814853	121.66509673225376	0.06074002415232906	3.2382989337927484	1.4530868325483235	0.02474109766038383	0.017790494063091605	0.02792475640433157	0.046498418840851895	6.9362985336373075	4.080395476576357	9.089902244722781	4.467737336612616	40039.564323396895	21418.4144562363	124724.89478184198	145214.88345815756	0.1392009848394323	0.34535623759353035	0.09251375550013724	287.7253283071338	162.27098135465346	124.91235845764974	85.46425415707058	162.81296984948392	76.80672719758265	12.972893702858823	1.0284735748811993	0.6683028803727089	36.33064943846493	3.1391887734310155	0.11773191425876246	0.17547689941469027	0.010146596830389	0.0124706732537547	0.0065837256664172394
216	27236.068883974862	1.2436351866891684	1.0507677528467823	1.2899046147534767	25.209634996726816	67.37436269520033	12.198316939133825	108.92141689525255	64.29492769286273	0.4051398901101282	0.3558151925299854	0.19286785517039667	0.5666672830289335	75.30720525520252	103.1504381724516	0.03324944918079466	3.284191633777245	1.3584411006120025	0.023606716510334153	0.0167056156550474	0.030847421160608148	0.054659921979770466	6.800990875990195	4.013501746151568	4.536541280104351	3.221046383076129	40125.43700255355	20175.690310443544	135171.01432587695	159119.68615686326	0.1411673422401308	0.3847495653878054	0.09283073714672889	278.99967259361046	70.95332688626837	117.63384771926393	41.375039577612455	161.36582487434663	29.57828730865602	8.20706576956772	0.8538269260175672	0.6957787001641258	40.89116609383647	2.364593917511211	0.12640610834426302	0.18470463347374827	0.10552475424649199	0.16451907768903698	0.49578535393339096
217	203643.48382016504	1.0975187889144842	0.9661547420177818	1.0528827657286701	27.824567486268652	81.63810156773124	36.8434317644394	131.95615053651136	72.10407066902218	0.40065827036725693	0.41994431306163	0.3053774298607378	0.5272888083489765	258.62731266263745	225.3774840647491	0.16979861261607299	3.376234895963173	2.0687881103216244	0.02070064708841298	0.012846299408156318	0.02913331356144652	0.02926326330348625	8.649832062119005	4.68406116407639	33.33239157926251	11.595278922693124	29487.696021818887	15942.07723272193	82743.32219137491	83240.20422176344	0.1202768341927315	0.2111601506557429	0.08047750973790264	381.7400013815973	634.7234349955999	173.82087738088845	323.8825205839923	207.9191240007089	310.84091441160734	18.23897704160721	1.4003031144008127	0.5596913753179241	35.496158788144605	3.8333803766377232	0.1257949998848763	0.18693259427689973	0.114997936444504	0.0113569351218436	0.016832291183678003
218	42107.734141180816	1.4078920666471548	1.1681096074442245	1.0844894770441025	25.79776621976998	68.88342529133794	15.79955636185985	113.11694413718755	65.34369132978291	0.40941375765181703	0.3755518466774637	0.21340487090965815	0.5690894182234051	106.3657230900286	134.19908018106418	0.047388406374047364	3.3063724473824565	1.5248490481318888	0.023140300742970223	0.01600926800668488	0.030348544073906403	0.04911795617716531	7.205142327017744	4.119215498469881	6.356992187636296	3.7994090596715377	37175.69485379107	18813.877551380636	129776.51590739863	148001.59498503798	0.13731448015407763	0.35968478019729394	0.09104564492151815	289.10770698857215	114.51688981779031	121.57293790656333	63.81959290239424	167.5347690820086	50.69729691539616	8.863847622091878	0.8739671071343249	0.7018863877852966	39.053092412143066	2.366337724265612	0.1202046149102772	0.17337211609272307	0.116392148973492	0.43778148857372706	0.0919092547934599
219	29352.714011425152	1.254745211174201	0.8147047234368188	1.0506278653093228	25.29646690807338	67.19757142309315	11.18988929870778	83.10434369689315	51.692645419247384	0.3601338127772703	0.32137442333808075	0.167298764611238	0.5964704114709398	50.59483184096328	70.58166224146224	0.024885457366504656	3.2838022157027917	1.3396196903545643	0.02419693543401677	0.017632501882179966	0.028084678243464695	0.05152657529227572	7.282981034082379	4.394369586705544	3.9284958735772806	3.1622315063964375	37793.1308653908	18224.10781131625	144587.55047545288	168099.44377657096	0.12621040948657278	0.40066788569855244	0.08834533394783486	306.72924035400735	63.03102572892217	124.68921089908692	37.23748231103916	182.0400294549204	25.793543417883015	9.679418389321153	1.103504199384444	0.6151404527058898	32.459736294733126	2.810775949843038	0.1316026510104442	0.20246722715561052	0.0849909993799906	0.108235965059406	0.20581944718001
220	17939.954500690103	1.145652937405046	1.0722343884723837	1.0560121163746836	25.43858427580207	65.46653397491106	12.98370680449068	109.8681309172639	63.04472226219112	0.3922636883016569	0.3353457187407954	0.18461443151888898	0.5768882875963868	78.86002989820493	98.64713798292809	0.03711351799935802	3.2124823771893936	1.3383127329306814	0.025370759564128813	0.018148280616134774	0.027686023248739835	0.04909590798668909	7.9941726322928215	4.485406338482444	6.306130775410605	3.828533341555552	39150.37321181251	19489.101231230172	133789.11992342342	153416.16794158885	0.12966988890044318	0.3580768985054179	0.08600082831709627	308.070151138246	96.7778676180665	126.90469873151642	55.42799727562242	181.1654524067292	41.34987034244412	9.691297150235739	0.992014144845193	0.6592172135732702	66.45823801452448	2.6338943152096714	0.15389920961708053	0.22586152135982146	0.0362282945255613	0.134428887136954	0.109440093932159
221	20309.66904922854	1.5195957909211932	1.2838743079665464	1.1173652303367794	24.92396277639154	60.45019529490873	13.095891272467998	100.62889925934047	59.41289901802049	0.4125531428489405	0.3483130327896242	0.19185576462929896	0.596554910572706	75.69520934746802	97.76189228966649	0.03472349907104359	3.1909507251639484	1.3122713973148832	0.026847416570309562	0.0197282860261068	0.03014433124864707	0.055279070129003766	7.149174130731478	4.274298351158397	5.2547374501440425	3.484787768537348	42368.32608962491	21262.603626507982	132553.4199561488	155135.64230029864	0.13579052662623511	0.36884722159674793	0.09204424447361538	268.697683602952	103.60045217926279	109.29255318904444	58.749181892921804	159.40513041390744	44.85127028634108	7.618319689051059	0.860315256100371	0.6927409241119141	40.24531259942523	2.313986892154963	0.12467271707871991	0.1873069867183258	0.0366187149500675	0.40302709343905896	0.0513272436858619
222	12909.723930615699	1.3004775362770193	1.2607987234448919	0.9953655077341329	25.287096266238414	62.094386559514724	12.668070806225035	98.6902386946586	58.62890549903306	0.4143406917888484	0.36178187962721164	0.1896545730047596	0.5850704750165521	78.19973883419411	100.32280534373436	0.03557408862632735	3.2255370383480964	1.3688265066104592	0.02549706308946367	0.018469843415483515	0.029991919220118964	0.05159733125548742	7.063137267001109	4.2875872285938	4.896672088297931	3.3094418698216215	40600.41521270757	20603.493826999893	135877.05840848904	157862.13829473412	0.13462764488299536	0.3730374080201744	0.09086812057736386	281.57915119952554	84.2961517723095	118.28193156277793	49.01891683926725	163.29721963674757	35.27723493304208	8.174066155105464	0.9314315022322248	0.6669804938886097	43.019964025187775	2.4501888902267006	0.125107835248997	0.19173461343397985	0.151728493901684	1.10507126738912	0.00259909116159285
223	21771.153082743287	1.3021274805488807	0.7742933253070956	1.0287774802882694	25.299825132203758	64.13172255620512	10.59171523408506	94.34874079543297	56.72240453240204	0.38941294389815523	0.3393016848624874	0.18581040123143006	0.5940810391739791	61.853567532535564	85.84922608019797	0.02828766071896246	3.244275977254758	1.261895613958517	0.02489049963212435	0.017641121269375948	0.031122800785641308	0.05842850275097134	7.389760505978878	4.308550894016818	4.177198236890173	2.9489258702273706	38455.260353710364	19047.526207443563	138306.0642834573	164033.6542079629	0.1314794982390786	0.38802865232870204	0.09125896115760049	281.9251595515495	62.39300946764272	113.69014547088199	37.386514601675586	168.23501408066738	25.006494865967152	8.802377955642333	0.9722876835784899	0.6585772052947213	36.05678455019901	2.542052936054508	0.12569846254091524	0.18798302136655662	0.0316597001270651	0.0323176665371551	0.018149273550163002
224	13069.460152221842	0.9008696213816046	0.9317466527483887	0.8550865757587852	26.354834829718246	70.86549067588905	22.029884102208428	115.11904214189474	64.88303070882658	0.38239267655845977	0.3641917866445996	0.24278613773930638	0.5572130585287067	162.42493256933486	163.4257554468269	0.0920725772736793	3.2495815992553485	1.6220392119744462	0.0247777880115401	0.01745758561156181	0.02956084863336335	0.04383634987366736	7.601372439911439	4.280942792700123	15.097557247312727	6.822309361246663	37554.072196516136	20407.125560506305	109989.6456134729	123412.48251458442	0.13387733494134488	0.29757069751800364	0.08936753594212504	313.0326102225116	268.1873010959747	136.3902668103867	140.5400790323322	176.64234341212455	127.64722206364226	15.660336342866655	1.2111437485481398	0.6237959680726564	37.62636135181909	3.567093182607363	0.12941122136220232	0.19127336129987743	0.187359224328288	0.42419641731127	0.000711555469913103
225	11938.516552884597	1.3818754531368125	0.7082864650283708	0.8342622388491742	25.608061528371838	70.56723516946602	11.324605942586317	93.3794520804281	56.2579200354267	0.3684106449317374	0.3325693392609925	0.1507705253528049	0.5884807732215582	55.408911898945476	76.8190254593751	0.025640069619732517	3.296418234472328	1.3372610086514365	0.023936794793868944	0.017104805025644834	0.02500220092797833	0.044932144359152125	7.4034808794164215	4.375442595741986	3.9508036709507754	3.0259135145049623	37778.97864389268	18808.9338411325	147029.20443792382	165928.80526807057	0.12963587557507494	0.38745849921175496	0.08940874088015816	315.3117422499209	61.71551657050697	129.14504422530206	37.98296938031224	186.1666980246188	23.732547190194705	10.98003899732402	1.1289660262142232	0.6062707651145889	33.984064227536734	2.99077940903233	0.14966154672456122	0.2280811098380236	0.010146596830389	0.284583140020943	0.0012610692545974198
226	80818.61308816075	1.600998779296731	0.8493628253913307	0.9426207804333816	26.330188970224185	77.49995462716848	17.668573732582388	104.34702928105366	60.58256465003458	0.37221127332829956	0.360955969205977	0.20393415393811842	0.5876033223646585	119.98678102422322	144.64636596710244	0.05517077572584589	3.349226450394086	1.626852077353016	0.02370837309660148	0.01607396026757318	0.027782509428223072	0.0399382657458484	8.079464553192532	4.469211819615423	7.928901041596628	5.166482436269494	34136.28683823864	17225.608969320147	126847.31384447675	136017.14858208847	0.12460492427172833	0.32756072504212164	0.0855361509598018	360.93056068165293	130.1863930373312	147.79185560009395	72.92693035615771	213.1387050815589	57.259462681173524	11.271639103982883	1.104134552667996	0.6083245642245048	36.580749387718214	2.889072349701976	0.1276700056925614	0.18919206369073774	0.027338486731630002	0.105032884297378	0.00560075368913034
227	1886.727079115808	0.5508705950464797	1.1077845367997277	0.98493957889379	22.747399918818708	45.45199611198911	9.083830518751668	111.1735319478923	60.57703034700226	0.39347029462359884	0.3136634510724763	0.16855538607247486	0.6225673896514177	49.71970062376187	72.64681552132535	0.021081458569221265	2.9206884403844118	1.1371041101563417	0.035493515965051195	0.029295325292321945	0.02704008079487642	0.060979360877332175	6.972051209842269	4.46195894578222	3.099328602496962	2.9030674079606253	52747.16494508252	24973.40193856546	133690.25365152484	160057.5226597696	0.13096923260923685	0.39102307183459667	0.08566162226604314	198.7674108194513	36.70108556266286	76.86917572825118	24.166687999740358	121.89823509119994	12.534397562922516	5.996353513485502	0.7046080196353613	0.7481189983523867	27.055900000921778	1.9493640249357964	0.12096111848573075	0.1771976128779181	0.178756077067728	0.235392466271372	0.0216622138297585
228	4451.967676175234	1.3787283330829454	5.4306827093753824	3.4885561666345173	24.456255814686568	59.881552580495736	12.435736361810594	100.07146437561978	57.60428772525566	0.35416242799154407	0.33440954239990883	0.17625692500083634	0.570743059126743	83.20351541895673	108.33476305557261	0.029652590060915158	3.1738984211574004	1.4105244379966089	0.02518950904184116	0.01917127080721667	0.026760480367404377	0.04792859659158304	6.730409949535146	4.1450141586761795	3.234919124909263	2.764152180032084	45511.500846925774	21193.909104655366	137873.50577425264	147309.61618065738	0.13764400258186815	0.36474253443165205	0.09080948377979178	263.8152100884778	53.46068673627506	112.23601974255176	34.35472417453057	151.5791903459258	19.105962561744487	10.062854533614502	0.9500297132649085	0.6914938636005156	42.974931320143924	2.747429551876028	0.15398973096790505	0.21849149147443164	0.0501486333749606	0.0775053399780532	1.23996749363924
229	3341.235213840846	1.2459385353044823	5.206747915773116	2.3005573821340914	25.58368351721681	64.96760413971607	17.04933460656409	106.17193226915514	60.709383645959726	0.374928333482895	0.37038114274422773	0.2151542922844903	0.5556217323337166	129.4651221425776	163.52449894900855	0.04929045486666351	3.24114401454626	1.657927765695599	0.0234174939718519	0.016572510180889854	0.0285359355612026	0.042650701160744535	7.302437382549925	4.261158279160588	5.709505488548043	3.6380077683723004	39828.56232161767	19063.75658064292	128720.3712341676	131059.22616369095	0.13116633076800094	0.32543895698294506	0.08754028160452951	295.1388151578048	98.18459404952938	127.82253085358101	56.961381076957316	167.31628430422379	41.22321297257218	11.194828296137462	1.1351439209356406	0.6224020117698935	39.95895793309	2.975424138616431	0.1504329392270379	0.2169476178197014	0.0008423644695040361	1.58181736744313	0.00114933931266718
230	2857.395263875689	1.065272195021523	0.9153167800395379	0.9302752421022391	23.635228631016606	57.00754813331069	12.972346167341843	106.04334830486259	61.14117827116918	0.38231299155639	0.3447501246929622	0.18968121085425976	0.5814671159031721	84.46277138402644	114.13925039609549	0.03583355326522221	3.0602936944466927	1.4118105545805957	0.0295404078880791	0.02317425541372096	0.028378869575596155	0.052481946077006826	7.873053088552197	4.596054912567312	4.276907494618926	2.936420961191677	45616.32677712405	21532.227683075744	128388.56437439747	142112.50028335475	0.12455533641630116	0.35573914288506764	0.08355703669409648	264.9401794252797	64.86786684721376	112.77335778811897	39.82083052810998	152.16682163716075	25.047036319103846	9.900734569786959	0.8763425568804347	0.7232874907573186	56.85683416135997	2.614954154662874	0.139325672258185	0.2054356839954909	0.42513695016565295	0.0407102068779178	0.03944350980846
231	5072.673231936991	1.793229996018957	1.0676922344928543	1.0397973326987904	22.528563204232547	46.56972027026716	7.171663767358979	97.07781270313043	55.7297484255377	0.4110422927412681	0.3119885665114041	0.16108984443944946	0.6496183406541092	32.790677149906934	53.89854624914226	0.013770060325072546	2.9461131158082345	0.971010436245883	0.03567494618567272	0.030362528959445894	0.027928724320242845	0.06741758433153189	7.225575343982543	4.603921510764283	2.080372745813458	2.35240927944942	52545.210871166404	24351.213352399605	131170.83802085897	165560.48657750027	0.12832627507401886	0.4037793919165281	0.08680403100854925	212.45110706915028	26.54302589115046	78.73964009228563	17.98955079726867	133.7114669768651	8.553475093881781	5.391669132817011	0.6065831627941249	0.7826616031928623	26.32610163958698	1.8573800507675402	0.10960497703900782	0.1580068016278817	0.304427421842195	0.13135055256472197	0.0672201268766292
232	1790.521968850866	1.3120949309741867	0.7118962956789862	0.7042232238008073	23.952969159937375	54.13406424978915	8.832370450568904	104.5948572598132	56.796203118310395	0.3811212703125149	0.3123553232238831	0.1541842320088716	0.5821909612002535	45.99889796721686	71.8650667044439	0.017442831543350024	3.108730410090488	1.1573758087833868	0.027955517492196512	0.022411601433818647	0.02620659779278362	0.05823761357179631	6.595958276685199	4.263127917968893	2.6658723819634083	2.494297336999429	45654.582612752914	21645.480657382155	139471.98355608588	172522.72753726743	0.12989870957593533	0.4070462046616732	0.08374713614345594	234.2601902088721	31.57791591643251	98.15516569835134	22.035153112896797	136.105024510521	9.542762803535728	6.842690774140533	0.7018128090601259	0.7682287375177026	31.029327492189225	1.9854053301666548	0.11391117264125988	0.16403620686308598	0.008492724975231479	0.0217275429086969	0.0154087295559485
233	4999.875936131924	1.3192643576089758	0.8673392718148902	1.0106087705442321	24.613362667351932	61.71605791791769	14.941402704101653	107.96193520774608	60.626824849749816	0.3752871249954359	0.34443293042112594	0.1990149515186331	0.5882937982504565	96.45643657585296	130.59597243367563	0.04224200525705708	3.192823365007098	1.47921348814295	0.026260083144595433	0.02035311135380703	0.028330019600450743	0.050419944020589684	6.879972854079529	4.213657835827445	6.291639978779419	4.633275393318151	43072.0125403117	20575.769618820766	129965.43509458005	146748.44450056745	0.1314329008984891	0.3580946198361587	0.08551463731760359	274.436656770884	97.41207295264834	110.70416377604334	53.920224284602355	163.73249299484064	43.49184866804582	9.612233479664164	0.8353446150056829	0.730865266224571	43.53279449238281	2.5276963453129966	0.13522394338155347	0.2013718581207947	0.0264004332638744	0.335681634687564	0.0794430542790674
234	1617.840102866292	0.7840634050993701	1.0552895958802864	0.8775911205526169	21.738084559630177	41.71261807116816	10.632478620940319	109.32701950986356	63.69867822782618	0.4036457398510646	0.3027718820426861	0.18147482993060512	0.614534795978739	65.45930861159076	90.89432431058421	0.027643377182692462	2.7697202743112332	1.120333965443425	0.040664384486215004	0.0353451660999006	0.025576325768106593	0.059774386034934894	7.596921175240973	4.734281679520003	3.6676585399901547	3.3495204469096733	60615.73739584462	29448.667521723204	115786.00011652519	142085.89410499026	0.13484972280860894	0.35392242807419355	0.09193581023118601	189.90510282667594	45.460756396050705	73.29411498452266	27.76884893531718	116.61098784215287	17.691907460733532	5.610056618606941	0.7117529836387682	0.7233588098345163	31.554086923760064	2.030448282705013	0.14273071280571994	0.20622900499114155	0.312366638380584	0.235392466271372	0.0154237089687087
235	11611.2002315633	1.2047077138728213	1.040707206245796	1.2853270555874845	26.286773115812657	68.06726369032575	19.47918083835162	108.8396562522841	60.93613258641716	0.3885902303163816	0.37927384981637224	0.21543669895615072	0.545741344107092	136.5993798560062	175.43336698368594	0.0548249978745837	3.258147899150064	1.7343065101665462	0.023192066289622438	0.015561019094998022	0.028154836807307966	0.03992411056742788	7.965355724353919	4.4516952778340535	7.1122595167739195	3.9984947082216764	34942.426899655504	17690.97725594063	123289.90142968923	133308.26731221602	0.1216641787033315	0.3269177556279253	0.08197461076833783	310.7207684829668	131.14939500335026	137.96791901525208	73.2262496457719	172.7528494677148	57.92314535757851	11.525709361002525	1.1321713712783705	0.6313956086889223	33.970935449063745	2.908276972689713	0.1255710029883286	0.18771050008592843	0.0709114208964331	0.0775053399780532	0.000969587817761101
236	794.0358263854869	0.4510894293107776	2.0703005059779755	1.295512497410869	23.641947204039962	59.039749889530654	16.149247890572468	96.67963434499543	56.20951379629599	0.3896676895663269	0.34866992911863043	0.21313998260523584	0.6191758126969655	96.89997405281889	124.25638349257342	0.040711827868556455	3.159378899854317	1.51968411135643	0.028867534328583293	0.02279232264218647	0.02887735115009218	0.05143560661294873	6.771903759365553	4.249535215661538	4.856049566048718	3.087849064558942	48184.49610747632	21177.25230416767	127931.5781372767	139290.09428188793	0.13293881284093775	0.3520535569368066	0.08882237399331687	260.0624537126923	72.74134989943215	97.71790423580912	41.973022932021514	162.34454947688263	30.76832696741066	8.138365316009914	0.8182257208466142	0.7268948053097669	35.97229465083134	2.330232231065192	0.1495614209270091	0.2200349543802613	0.0860351185810676	0.24870783196066504	0.0028778496734030603
237	8138.7808554433295	1.38622349393309	0.9296226027608908	1.1613221238698586	24.721731086551117	57.337898666489714	10.70540871551301	107.30568025121312	58.76956680554184	0.3838507724678144	0.3417891644849992	0.16014061421925216	0.5655663826270815	56.41288724121911	86.82625423757003	0.021892787955168823	3.1171957459797155	1.3224491145738113	0.026090680611929436	0.019481091936351346	0.026676802162768295	0.05063764471781393	7.845413711485122	4.578325967576811	3.5309052344059135	2.879555291658301	41196.53731908582	19874.227549487852	141208.46830154557	165946.05384778054	0.12203115573449898	0.38899647337855586	0.08005923313028422	273.0403861695224	50.65506383870274	116.90359885571549	32.20947424294027	156.1367873138069	18.44558959576247	7.8110779188479595	0.7044854641989898	0.7755570479059919	29.28614075351449	2.0597765232916645	0.10143564445958986	0.14434511005726713	0.0049005062675038	0.0138196355819384	0.0154087295559485
238	11179.628776409174	1.601579867260653	1.3606802054832128	1.2902270819678079	24.345719830727337	54.61352630464949	10.236379062287035	107.82232033367234	58.20541617915299	0.36464033356152376	0.3138106676890269	0.15717763321214728	0.6044155581317615	50.22776682343005	76.3185002426236	0.021506964793535	3.0776780405600537	1.2447423223325775	0.030791231249033872	0.023920384898612906	0.026526838439148756	0.05425008533942258	7.065003074748507	4.409167111374624	3.9518078008710584	3.4487337858234866	44375.74321453126	22014.59551941307	139624.8495120785	166981.94383345477	0.12999669419980237	0.39565581902282637	0.08438049019797106	239.11719543447796	51.80645098723027	95.69458063671175	32.80316159129455	143.4226147977664	19.00328939593567	7.513764869665437	0.8801823594766305	0.6841313312720333	30.513638150928113	2.2689861066859676	0.10829652956724103	0.158673070533866	0.0555932928963704	0.39014778931978394	0.11208050466023801
239	27778.742013402283	1.0862409022022006	1.5961632599281375	0.8760313692142974	24.619013465370475	60.49235712421774	10.286806301387214	93.76276919137243	54.73509273348744	0.35870443292824095	0.3155460453522318	0.1751242608681947	0.5943775921416432	57.02695259101023	84.13696658608515	0.024725451058499718	3.125365696808184	1.2289803445229786	0.0287396582882205	0.021318199698777594	0.028197177926852713	0.06094994549967787	7.878647803305514	4.74424247581521	4.065292310566352	4.953137474056509	40116.53094342237	19248.430305454473	132293.98706364405	157632.85398983216	0.11924719058218307	0.38355797125803853	0.08104090127281448	285.5717655094778	50.82638784267758	115.01426236205292	30.313716935545134	170.55750314742423	20.51267090713243	10.674972629463898	0.9877784986528043	0.6599549145742022	56.858752007168114	2.9752107795610065	0.12919961911068	0.20400738822213535	0.11717084050879199	0.76508610115974	0.00279575701116945
240	10782.575555272866	1.047144517656568	1.0998767024274074	1.005104028623055	23.033496841135914	49.52175707011678	7.890240504724258	102.71025468059601	58.089060335804064	0.395611065433932	0.29262802724529385	0.15986140831854123	0.6332593250899097	38.027425082724925	55.80694206877818	0.016693914341278822	2.9242162953439417	0.9605163185131996	0.0363144142091268	0.029658701805289258	0.025517773420444034	0.0667775294262143	7.742735499338232	4.798766071381547	2.5699827471069048	2.691745509591054	51088.882563791194	24788.080053461894	122710.38132130973	155422.7911790567	0.12525426820155225	0.3899053590636112	0.08480041701541093	233.86425236338042	33.87688671382955	90.56887604007103	21.980333178831987	143.2953763233095	11.896553534997595	5.129560843655483	0.6299196428516031	0.7635075621057099	23.873043166391437	1.8316169718082993	0.10690260726285199	0.15206217970281996	0.176998861937631	0.0604166572273552	0.00777322829232007
241	2084.3769822604954	0.689559772159477	1.7300935090901246	0.8598157460273516	24.0839842720085	55.57937691241153	9.176665342176703	84.52521714779216	48.58762121732622	0.37575976929656113	0.3129397663208718	0.20091813384255539	0.609055501644777	42.3304770836844	68.00482733699302	0.017988414052353855	3.141200594308554	1.1731983826742203	0.027644985089209654	0.021841691697503173	0.036689234911442374	0.07340820120295131	6.9572306290962596	4.498983498598982	3.3029528681283216	2.9458091956466177	43372.927407850126	19763.689725485558	149339.93147240113	179784.7252765068	0.12099039075222208	0.4090090684782255	0.08367657055746941	252.16740058029	42.18797035623409	103.31407392329722	25.364559498305105	148.85332665699272	16.823410857929076	7.380942954781484	0.8051305927499044	0.7377635420602198	24.12607510400578	2.0652886974815683	0.11586079819459473	0.1680332029270071	0.378792091412056	1.3093308073278502	0.0168098380200534
242	4751.488282814622	1.3245608805364375	0.9319421833800857	0.8540256235169764	23.176483647034114	49.42288029708293	8.334809971463851	105.55804653629977	58.96633593766723	0.3941469350794387	0.3138428550595728	0.16088713823669928	0.5970350696658039	42.703093572122	63.52000953180834	0.019729209915672834	3.006008753073903	1.0863332137639428	0.030557694863245537	0.02492878771682701	0.026816302910305026	0.06180738981414374	6.953071704895125	4.43221519969733	2.9758740832615103	2.600327546365251	48225.687974465305	23115.82569807808	131240.68717877445	158919.37108459862	0.12974284190825996	0.3882439044079244	0.0847919016260888	226.25806932448293	37.35556035671848	90.05568252095833	25.30715169836102	136.20238680352466	12.048408658357456	7.876892566506556	0.785673190277917	0.7417480394760235	48.9325383401829	2.250167518902253	0.1309527362083308	0.18539637108305773	0.0478958565201265	0.0250785924119005	0.03944350980846
243	4175.227423554512	1.403204995525896	0.6420792232316134	1.1188436582347665	23.88835083389798	51.935756875225785	11.403778793027662	101.26087560181328	56.94157814864517	0.38116660215948484	0.32529724192019216	0.16410447901075959	0.5938295642596979	61.64703989683397	90.06957061763057	0.02376785713536959	3.0860364046701037	1.30571390834118	0.028868880440534712	0.02302179312002869	0.026787692622695862	0.05360407947702288	6.389112090221338	4.114429710726687	3.3111424436916437	2.698373085607032	47366.05409531006	22915.674572223907	139976.184591715	163719.280381058	0.13692719806175932	0.39024861179706516	0.0888332034775321	219.64742624099367	48.33494800021065	89.48959811065822	30.895523339176002	130.157828130335	17.439424661034604	7.619947909605608	0.8082019810436992	0.7285262755602612	33.294235249091	2.2430858777765015	0.12253160363015372	0.18631000647854368	0.0218389358793082	0.0096018054975284	0.543815322101271
244	10119.978040491238	1.1055435105398057	0.939158745754025	0.9256712862044381	24.397819251979694	57.13399280638351	9.405996174589328	89.05293382665243	50.715984297549355	0.3670610118150437	0.3139450426946341	0.15867355557241253	0.602902550384337	43.37069711054864	69.92180616297004	0.018029048813001554	3.122974039852518	1.2095740736629859	0.02852335660358025	0.021816196519124934	0.02683398221740754	0.05921051341327473	7.2150627953150845	4.462058280500599	4.179715280035934	6.792318491463385	42146.01262928956	20381.803310114876	139577.6878521461	168280.8767722446	0.12613140237024165	0.40076365408201486	0.0840391161430657	258.7848013941152	43.131583482295305	103.47908620822984	25.17734164606807	155.30571518588556	17.954241836227204	9.386396452471505	1.0405010881629897	0.6233149562296395	41.22137405055013	2.844136464892215	0.12556578790942938	0.19624505033526934	0.0215459975668148	0.131339972932112	0.0049467548745603
245	3524.2512137854937	1.3907023037248694	1.037776815668772	1.4209873959911998	23.710406585994143	50.88625412896343	11.462770583217738	99.60311566649624	56.45277501949016	0.36585364489602756	0.3194848670566481	0.15961742367716208	0.5821927775518564	50.059519270563186	79.73285720909679	0.0263841855215719	3.0252218461011133	1.2439764145056278	0.029695378092874692	0.023096242181887654	0.026477208099822472	0.05182212899825309	7.03405170874149	4.18627088034904	7.93147998795048	3.506098930191763	48690.97203574531	23699.911893851684	137408.6951868175	167924.33429905624	0.13605569995793212	0.3964201706958069	0.08967412793653834	221.97856713345251	118.22807668861276	92.58643996933716	64.81308399786604	129.39212716411527	53.41499269074673	7.886943748442369	0.9019076579419395	0.6878294897121163	26.96572238374092	2.341438469487189	0.13677366615243006	0.20671062602510346	0.12212085089922302	0.0694024909387371	0.569643741651258
246	16574.073452941142	1.0025194415751366	0.9180589492245487	0.8414520406269468	23.538058934527143	51.40010175636893	6.535715370615004	96.9197497935778	55.052485348855946	0.3640070710176344	0.2798817907400504	0.1655092709468175	0.6190069473540469	30.297466301928093	48.15192429349647	0.016728511542249448	3.031776012624799	0.911299705780868	0.03195282610468395	0.025684809375023463	0.027249220612198394	0.07361924747655779	6.907699069274949	4.474950520622504	3.3300534530463572	2.9057950130856476	46224.95203720996	22877.375339075374	127930.24801998095	168900.94077297198	0.13174833396356597	0.41017651165033797	0.08633854190602615	227.71256171498118	34.28337797183622	90.23070356185177	21.179067608898286	137.48185815312902	13.104310362937971	7.861930316939049	0.6791566812347833	0.7801233083133432	59.16337015756499	2.2637467864487397	0.10547698713375413	0.15752827055582938	0.0958825995496358	0.18692902661914798	0.00316482247201972
247	2589.2110057361424	1.2935618566061873	1.0920116642990139	0.9705893487091605	23.26700780346846	50.14291269370462	8.886773746543948	94.43361563791645	53.38551858740885	0.39287635888154293	0.3165183596746595	0.17283755588647892	0.6257026270649831	48.38439922032375	75.79381220432748	0.017510862861246236	3.0459410937153724	1.1433534105076333	0.03125386985683495	0.025713011054453984	0.029589391878560217	0.06405853975095091	6.860272436489818	4.376572109308873	2.412858547532265	2.4366551242307652	48665.199571209196	22393.047763785777	134622.8169611317	163124.8912128054	0.12875277573509664	0.3994457951140113	0.0859190544994436	223.29720932249913	32.67728290546353	86.99629236662808	21.876225037644957	136.30091695587117	10.801057867818578	6.114517356742077	0.707198621125302	0.7541159895362425	23.52710082830922	1.9923681933872028	0.1205725180252823	0.17561612655932385	0.17411040805410596	0.273962675763762	0.00970238321065274
248	6976.4366050213575	1.5294283821936177	1.1644339010824936	1.3847548677900534	24.32411315556096	56.74357901813615	11.534285149626822	108.1092832019927	59.65352863014106	0.37259388259283416	0.3205044378527833	0.1729422487596512	0.5923096012128934	65.29146895827243	92.55862483338346	0.030019704360374443	3.0735875280549654	1.279292459666182	0.03061328946350788	0.023725457466460792	0.026859032476576488	0.05761513239634468	8.291901150250045	4.7904241561451135	5.376068775606435	4.388384283619672	44269.253859351964	21850.68676764814	128664.21670990063	150725.8087687921	0.12728283116672942	0.37177510551531745	0.08340164927094766	267.76333738068365	72.91417774492179	106.39583016669626	43.11321028818016	161.3675072139878	29.800967456741486	9.462589387131244	0.8903845719478245	0.6973634279547178	41.65935369212079	2.716711963996459	0.11950370577362165	0.18090168412592653	0.483064194499949	0.14925737422514998	0.11208050466023801
249	4424.053458271548	1.3752104944706736	0.8569694247399429	1.1372904524848453	24.312594900580034	61.152970858450715	13.757591470389988	114.8200792383895	65.27506925304469	0.37291512894105383	0.31044867143648697	0.19368536002376258	0.6150133594414683	79.86787956767641	104.85364985257713	0.03348049674573826	3.059024001419419	1.3325728049026206	0.03189025315654157	0.02383928291561436	0.027048170638421586	0.059418130440700316	8.936632960086605	4.9790232305967	4.015847620961219	3.489399227410928	43323.19299600445	20789.21219795495	118713.67084572652	138914.07374557047	0.11636432021376733	0.35435734794844476	0.07894624049445685	301.27421554696696	62.212349275946735	115.18369807738618	37.36575680084571	186.09051746958085	24.846592475101048	6.962498863296411	0.6953929373411661	0.7550164877153	30.40737504111339	1.988170820200281	0.12082129923601748	0.16728535079337115	0.0307861343568857	0.0216365508005704	0.00999864854407374
250	2732.4254969344474	0.9703790940184929	1.1221819810530358	0.7278125685821231	22.773332930303134	47.79321744953602	8.560045162645599	96.006867447818	55.2560701643058	0.3772362602148597	0.2997131948525104	0.1665261665497988	0.5880489881871154	41.458633585659385	67.53229601332926	0.016228182873769217	3.009444437195543	1.1139199220469667	0.030688307221938167	0.025169698328988906	0.02867256781783317	0.06583310353761197	6.160655598047837	4.086362405772102	1.9796401495454343	2.101905294676298	51744.2254159604	24924.681099293153	137418.9183098307	169448.49387504905	0.14304616227389663	0.41276550493565445	0.09179291726413305	200.7846854819189	30.627242287442098	82.21074160284424	20.871592968883345	118.57394387907469	9.755649318558742	7.885246122151779	0.8806994073733027	0.6958985504830136	40.50625659125103	2.4554727411012602	0.13421220456454724	0.2174365301257966	0.00413440620309608	0.037381163964248	0.008463807980281809
251	3784.526500815409	1.666996825650319	0.5719094907034113	1.5437200476545792	24.73917730534457	55.277097175029915	13.864134703367746	107.01773897340267	59.42219593809184	0.37214305725405655	0.3430225092276717	0.20039260271070825	0.5825379203349923	91.86997555216622	133.97647784860118	0.03519356277059336	3.1070484752773613	1.5211764104420105	0.02747223016354628	0.020191934512529007	0.029704057520746112	0.04888799589047473	7.510176111066338	4.355778775424442	3.8325317794822853	2.8837688536793022	42152.45852294905	20755.128276335163	135018.31056451806	147248.11234425302	0.1290744875462483	0.36086008946062526	0.08303969964386328	242.86464265836713	64.62407745401697	101.01867179749071	38.69177859444889	141.8459708608763	25.932298859568014	7.040362444650687	0.9364055790291398	0.6347965958684367	43.92700897553544	2.3320724897150336	0.139036882003952	0.1947484276320105	0.0820567503385599	0.0279891042526506	0.0306311794616458
252	4326.874685458838	0.9208825796429577	1.3953775676622717	1.0834540452264538	23.913037971085014	51.61471605642742	12.072143075864707	112.49920771962643	63.33590647977529	0.4049194722697475	0.3460732198640269	0.18344242233946476	0.5941312305224553	66.67446378233377	102.09269095339552	0.025112551652302122	3.049767665837732	1.3887146579032759	0.02941823411002383	0.02290543809904617	0.027836332494646173	0.05562437940093438	7.111909748543462	4.350967432552881	3.1495690923560407	2.5834163203158	46207.942115835824	22381.812503683614	133124.075081756	152943.66174137895	0.12997026544852552	0.3763410107085161	0.08481611281766428	228.8254798493388	51.942176859691	90.90410604911389	33.65610043417047	137.92137380022496	18.28607642552053	7.2805522717404125	0.88221996725933	0.6800714737535278	43.03413662601325	2.235299195631485	0.13493924880343197	0.191001079272072	0.17016832229816	0.225136232171808	0.0306311794616458
253	59312.74693610892	1.1440659232722346	1.0983973876012598	0.9815996717464613	26.805140906532824	74.9689821797956	23.244734796576584	117.20527441631253	65.49290686680887	0.386316706161095	0.3874023236569953	0.24086549405601057	0.5495886331857016	177.04920145932644	210.30213601372876	0.07377836501349973	3.33497809393055	1.8973001525274302	0.02205238540246515	0.014344754704853413	0.02834507959179813	0.03508346900610845	8.267867658512872	4.4778827954960825	9.628298645854493	5.569292556694701	32591.364807211594	16350.027599778152	113566.93595050053	115226.53984048245	0.11937247017794717	0.29047046799868215	0.08058460863040523	348.7541447507808	168.85438335859953	151.30308326208697	92.25925117277244	197.45106148869397	76.59513218582704	12.71337457643099	1.263520968608119	0.5686573463394811	38.14378764692799	3.209985446905665	0.13595520951678441	0.2060503042003659	0.0452136208128459	0.0660893503168037	0.00244536867031765
254	18607.846958237	1.1733390487498394	1.0734097245912768	1.3069585018044194	25.016994950270693	61.163394151696274	14.102742349949022	105.29966521560188	59.76943765559323	0.3678055379393533	0.33762707743394593	0.1840134889526198	0.5693854328677801	85.83094586208149	112.71285089526138	0.03957882727687269	3.1780029661603963	1.4390459305036871	0.026538938153685857	0.019625518647667112	0.028025612553304345	0.04901476529565288	6.992686842529376	4.21138857368532	6.296861282736797	4.938548254360955	42159.72483588519	21471.00054695071	133087.94985377908	152649.3439249544	0.13709844443016325	0.36810294743493477	0.08941420160402111	263.7362486164116	99.11795090281025	111.4345776510693	55.611161726417706	152.3016709653426	43.50678917639251	10.465153184799219	1.0523798608078097	0.6286199153600829	47.240903055726484	2.9615492814779567	0.13351394253419685	0.20161798846577675	0.0464924753796903	0.0990513031683341	0.0129799666346065
255	14863.321718553081	1.263780457899582	0.8795476211532591	1.0277599033585518	23.93409329034593	58.49325344853405	8.668179811790118	92.23675648873048	53.27301028473397	0.36881571601885216	0.3046584547862948	0.16553832593310513	0.6138210984373067	41.4887704307009	62.52364317364621	0.0192383203173841	3.090275546293944	1.0970304799353436	0.030392376424884574	0.02389793686663034	0.027468233677498552	0.0652707777798257	7.793485091463857	4.782632583503917	2.687288257507568	2.508464755038265	42121.48692173312	19625.32590121108	134260.54317521767	164607.2984008415	0.11642523827751107	0.3925084440509898	0.07940157958776324	282.1055581621554	38.424466684662704	113.04691881229732	25.018203743272146	169.05863934985788	13.406262941390569	11.519062322922784	0.9180070171724547	0.7112578201088506	54.9576868604907	3.193814556383044	0.11462130504446486	0.19011401421547952	0.0322980490374912	0.0252340233530485	0.0038027551601429
256	3558.4881710829213	1.6538671739693045	0.5975215074558798	1.895224896149917	25.011957511180658	60.86356265216047	11.15537651250522	97.97346962895182	55.326050628204804	0.3648535304215266	0.327911745953149	0.16238568364806683	0.5812543041814372	60.22147826992441	90.69282740360305	0.023309415755177157	3.1854215223048405	1.3378238294351716	0.02618284588907927	0.019415701586546645	0.026958089485234597	0.0499753030923792	6.908264995784103	4.246821085581853	3.6090590460303194	3.2298275662719087	40824.95688174851	20448.241115761855	138885.5675686133	166034.81581175193	0.12862661049480445	0.3928111638212899	0.08573171003056987	269.02833068111505	49.574508187599456	112.02244103333703	31.615117094806404	157.00588964777862	17.95939109279305	9.103069572047671	0.8818847565014293	0.715443264224392	29.474377469256925	2.4325598461960265	0.1147474729168445	0.17041738689466285	0.0293224233896836	0.008211775026039321	0.688703288937108
257	522.8544934147831	0.9520675057151277	0.90005974074055	0.7439048413226421	23.414317184495168	50.99353622004574	8.650604575025335	104.35007902672888	55.705712726522506	0.38135667946363033	0.31358381661649376	0.17802397021608987	0.6120472229679864	44.44389682090197	77.58835170620632	0.01809352001977315	3.122651961700113	1.2137575528141125	0.02760973177791809	0.022404018160768546	0.03139507024553708	0.06391105292875435	6.289948892279096	4.1192353657758005	2.471742404054092	2.3605678371321597	47545.41167900738	21421.7673282553	144135.4331861152	168985.4948962363	0.13382439128172183	0.40801510330281004	0.0847273161933901	220.02852846701126	29.940823313243765	86.38023484147695	21.243457731676667	133.64829362553385	8.6973655815671	6.681124776009613	0.7784326332430033	0.7426894746449229	20.73939342967142	2.048587298571693	0.11984771850695798	0.17940782080988812	0.17411040805410596	1.3093308073278502	0.00970238321065274
258	9149.00387853384	1.0612529110333244	0.7142135447254314	0.9505598074138762	25.1720431460555	61.376386265798935	15.949366257550519	124.89511256941393	69.81327693062646	0.38946901991743843	0.369884873126641	0.18922519002296717	0.587577631314566	95.97645791132214	143.7049086246336	0.03560188204877018	3.175926552897306	1.6286630953873091	0.026806254238386937	0.01844255501505263	0.026034464029793185	0.037488344243696514	7.589216640088489	4.157990899326181	5.273751623847011	3.2854008884862287	42220.71141180325	21522.658596161342	133129.48919296163	143265.59295493277	0.13862816082951776	0.3512900870391866	0.09106875212362656	271.28702807030714	84.67618813386822	102.31091901694981	49.059203035674976	168.9761090533577	35.61698509819335	8.430811171010994	0.7996878415920424	0.7397190878043107	27.442295902642844	2.1838547025237336	0.11944962623910614	0.16755344844761955	0.106031764237062	0.0665627776297898	0.094785203462302
259	7750.189668845385	1.4369360493522758	1.0162343445815116	1.1817768516838634	24.9360250246167	64.65800020396071	11.954234524563514	116.06836627866706	65.00782502890635	0.38084487404707423	0.34584506672156073	0.15110480579209648	0.5875838789940558	50.955839671045766	85.73573690324433	0.02228591077909419	3.240011780013024	1.3937715461411135	0.025506824155516656	0.018451417389445942	0.024713672734242426	0.04378072193919194	6.848254163274389	4.07683993940985	3.881578174147549	2.7187978515785884	42057.23140497327	21180.558948609883	140982.09855435404	166251.49341770582	0.1397675354813929	0.39930586384103123	0.09156503540893349	276.21744970098814	60.69472321904494	112.92153289275812	37.37240579950339	163.29591680822963	23.322317419541502	8.954122590686323	0.9215763465336537	0.6863727659530026	26.945922123728035	2.453214496572086	0.1288811433583418	0.1876309697386618	0.29435363847123	0.278996669686424	0.263961887958232
260	6753.992229547352	1.1717257474876936	0.9877628292445828	0.9474585084652011	25.300719697141474	93.86728082968042	15.445226890699692	99.45459669438692	56.61190626323371	0.38552003657753076	0.34543448609568755	0.1568643086983763	0.5901043719466136	55.43706715797377	89.95897390469737	0.02223093569161483	3.3908141915894006	1.5167033539329795	0.024355687404152896	0.017738588957708558	0.025592453221273213	0.04565973940897489	7.546132711205685	4.403209328512536	5.382519823784188	4.182139491325258	36334.82412751528	16990.416222351512	134831.20272600785	152550.91095867608	0.13482227179799605	0.38857854013980697	0.08386506867027074	356.96585438047754	64.80283090055802	157.86287209542624	39.23942332111572	199.10298228505144	25.563407579442284	11.029801447766578	1.0575121623246035	0.647780626007331	37.328867313530026	3.0325495111466485	0.1315534869300122	0.2060978438630842	0.0597447098412005	1.71871729552043	0.011234890297435001
261	13668.417972085326	0.8188285108328731	1.1928498376603136	1.0568885625695346	26.010302529593673	77.84788032665365	16.354692491256426	115.40985203049942	64.8995556773593	0.3749524971034933	0.3469974295792645	0.16858831135938881	0.585231841970268	88.0271204191378	125.80056242064809	0.032816728304082006	3.3536987334185686	1.620048083447109	0.0237189447626005	0.016353077721557273	0.024974624584453924	0.03643029754741112	7.495681961423496	4.322269509117287	7.253348621976503	4.627791089562337	35608.08350560056	17372.419973095344	131846.5413102881	143045.62370196107	0.12892329982948206	0.35118983149131955	0.08534615143842651	330.49155381136165	87.17188335681769	135.08615850375776	50.482270575127075	195.4053953076038	36.68961278169046	11.440260624983466	1.0179597248320718	0.663449943743175	39.832270021309014	2.9802385568420835	0.13780039647386422	0.21396119922931178	0.0412545849740749	0.185259027143573	0.0697625224822869
262	2006.6220578383657	1.3814097685634164	0.5308646128489718	0.7447780316579193	24.498818668174355	99.08542103794518	14.011572807805658	99.27244067966619	56.62683182186456	0.3775063786287398	0.33599682622147287	0.143671918748869	0.5776589871093433	37.8432848001465	63.72883019045094	0.017303834896227638	3.3384593776679385	1.4402844490433027	0.026968214912163155	0.019499612429496205	0.025164164006930678	0.04806333115773754	7.37430033003176	4.355872372566694	2.789292382275884	2.447392264470406	39157.90746521968	18083.07357800441	137091.07924858117	159945.953509447	0.14567489277050835	0.4248343692275027	0.0860380295233412	326.7392599846327	51.17567632383858	158.95207647863822	33.3041996548536	167.78718350599448	17.87147666898499	6.276630305989275	0.599505174474874	0.8035474046324081	23.405638330032794	1.7008907292240343	0.0871236792008001	0.11859689609318856	0.00414867650404345	0.10668093243208801	0.0084432161108851
263	6176.017425432801	1.0886785280673417	0.658610806107894	1.081056126246742	25.459478358985066	65.58888329668859	16.220042665120705	123.60569048791899	69.82525386050034	0.38017343767729245	0.36648573355244535	0.19886882853476143	0.5917632475161094	97.55452259304984	143.4535774645854	0.035508090085903166	3.24171126007076	1.6589794172679702	0.025674050087494335	0.01711535506764376	0.026662399928111823	0.03849493018412585	7.389652311497952	4.123046577226877	5.035666615932171	3.2875609604902056	39968.627680904356	19981.948778895614	133479.8046628291	143960.63573407257	0.1362746597387266	0.3524969049901491	0.08966157095634483	287.40841535369645	78.25702239648807	108.55545424678377	45.096036803989655	178.8529611069128	33.16098559249856	8.78215536993429	0.7782990976293889	0.7563419053351713	26.864457360977706	2.170118850080543	0.11673664453409073	0.16184156359627644	0.38168683041145796	0.0665627776297898	0.0714617957474922
264	4643.383112595882	1.5141576887674892	0.8377876703741461	0.9757942141779978	25.88168172380525	73.29907199649348	15.007536688564779	122.90661914656448	66.88286923887934	0.37424670334598964	0.35071083243537743	0.182141306182397	0.5800037716264106	93.40100438206487	126.41955229665707	0.03732936006028763	3.3134007271283665	1.534438804902575	0.023872824237512847	0.016671191715414646	0.026548954253057085	0.043419799428565775	7.293159475765403	4.203934324023391	5.079319957384697	3.4978241509732304	36844.488871960544	18498.047677136015	132530.51443928864	152908.77612323017	0.1308453587758676	0.3713445861897291	0.08548792698269131	315.93339441457476	80.19817335371462	133.53469626139776	47.76884136529767	182.39869815317695	32.42933198841697	9.126902400699183	0.8719032857939837	0.7014969301013431	33.15636572257527	2.3895337601735416	0.12918087622973343	0.18266538251277858	0.0182089719396852	0.0171141199210953	0.544419132606813
265	5171.877257499844	1.2141223926404678	1.0535988538413417	1.0012355930497938	24.914817125583063	62.372730840973304	12.471058128979086	109.6537758275066	60.159026830898135	0.3617330323474305	0.32445878686067586	0.16784005007442973	0.588797618045187	62.09968552121224	96.17290858499314	0.025411187480075276	3.2118586160259475	1.3956417360959772	0.025738966149024083	0.019153953325270867	0.026300108467512788	0.04902946190708073	6.864087733866708	4.196949263642784	3.350158934657504	2.6463745240744654	41314.53762984262	20103.351113893117	139206.7427340435	164848.5764051816	0.13128879012610717	0.39542044661888476	0.08531821894074551	272.2221728561829	65.33971620640389	111.17898357245606	37.50585561300763	161.0431892837268	27.83386059339625	8.933864189668025	0.8691214131826052	0.7147292582490916	32.26427981593728	2.3795042411001193	0.1246471391696451	0.17986656818410984	0.107083994673666	0.42865990440407203	0.0037813992622278397
266	4539.8332720960025	1.346755835303834	0.8145304844073682	1.0729781311099444	25.159885938473742	63.04903485334876	11.738432386756077	111.64759192656427	63.026105353246884	0.3871716142553579	0.34544798588784636	0.16227225015090727	0.5793137614600933	61.12646711985509	98.52975362250228	0.024320335564099325	3.2226172117492333	1.375000225077918	0.025351000593641353	0.018337112742344352	0.026805116082576696	0.0466889498711014	7.093521726316562	4.2142936470102175	3.6926405385167285	2.8520182024844827	40344.965106941934	20112.423292069037	139278.92487702015	162999.9086960751	0.1335869344471105	0.3880165741863855	0.08863599535826117	275.2694111551323	52.087061808585055	116.81408135230446	33.59228659438456	158.45532980282817	18.494775214200505	8.718508930864795	0.862921623237687	0.714296342349017	30.977048612380234	2.378433005103411	0.12220209765185612	0.17757602412671464	0.0213382666393834	0.0634656184023131	0.49692423513195394
267	4673.287649038248	1.3492037612870542	0.9062529060506099	1.1211393208130995	24.279405250219714	59.20192760810642	11.125476967797125	110.05939631692871	62.1349892010128	0.37433100697124805	0.32953999856780936	0.14215631855538377	0.5867563978624755	44.0108137650357	74.71384470548512	0.016832402787657085	3.164566161796858	1.359512175465291	0.026717513499928045	0.02032843391990728	0.02434166389417708	0.043316510215696685	6.638794899559521	4.077208050385032	2.615363885171217	2.370688873695526	45574.88356023631	22761.958037892982	143770.91440490936	169303.24335773103	0.14045933282464404	0.40616269091382645	0.0914943610975419	254.9636438996282	40.62716289158158	102.31556863416965	27.657627449164693	152.64807526545826	12.96953544241688	8.249302118366627	0.9266762486618724	0.6744909459198926	28.562400872258465	2.3888510705405284	0.137839279583684	0.205285691421188	0.0731389883383159	0.0366772121085789	0.18479315893771
268	8540.180783733726	1.3065458507697911	9.187030248021955	0.7548499629352836	24.772371091147544	105.33931342073201	16.946967078755453	105.90447798192865	62.67012086605452	0.33108846229761196	0.3084058092106722	0.14213700048729738	0.5486286523909911	58.26721180633428	73.86729782350928	0.022172803216755063	3.2969383448728804	1.5355710742487167	0.024892232660267605	0.01827522909626204	0.02330948183440924	0.04239967653474879	8.346988226144802	4.818677380164319	3.9271556327011035	2.854897367703727	37154.182017990504	18774.10879178435	156472.74693123696	171702.3216221042	0.13716122953262527	0.4347289828520187	0.08103551928511986	364.76397813153744	70.0992253406818	179.8866816418015	45.62413057031569	184.87729648973598	24.475094770366184	11.5024649292594	0.8462249638240574	0.7107466411722594	34.14698298796536	3.3559117227867623	0.10789401508969158	0.16824780819352264	0.0029054861260105896	0.0818085803820982	0.0051362735910773895
269	2082.8549887643894	0.746569356349389	0.988034079182498	0.8069612439949073	24.05606008040688	56.25103215726856	9.399480422998806	103.56050345680578	56.600251631143	0.35495462629010854	0.30696689632342994	0.16144542801607578	0.6013262661389221	43.962576044268	75.24437675720148	0.01948868372315676	3.122529455931336	1.2066505469871436	0.027756895928866352	0.021469693449216697	0.026778873191596442	0.05616066312934636	6.852618377284599	4.233024763330836	2.384171524753705	2.306544691488915	45551.87033026152	21805.334692017517	142666.94325385217	173279.4087897015	0.13265716443231912	0.40860293229785755	0.08480129629153832	248.68999288072882	40.446592813496764	100.2969733626047	24.1444515491819	148.3930195181239	16.30214126431487	7.687711108744803	0.8456025658480169	0.713353666428998	28.948834368772737	2.233371167725875	0.1274910307458221	0.18332078409330083	0.107083994673666	0.246127310973138	0.00602372748336559
270	2549.552186782472	1.6737363646133614	0.6318200617391456	1.1317558591847054	25.235139411439306	64.07695791904347	13.553437846569498	117.25306589747551	63.52987964246695	0.3886822344177637	0.34383827654529997	0.1606622072743363	0.5891256168746486	65.66505863790613	101.19822785036718	0.026003714266630163	3.2767165456733514	1.473483797657472	0.02454422632140474	0.018180210430834707	0.025132721236477546	0.04258700609935352	6.3396388967089505	3.9544760918290884	4.148963206310422	2.8977745142122124	40650.556090144804	20292.173852260792	139598.67317676434	164531.14379749238	0.14052466127900054	0.3951444851261424	0.09092733571790201	265.3236524046977	74.05520516350145	107.81665413863514	43.808453467552766	157.50699826606265	30.246751695948692	9.257761686476478	0.9168208550205502	0.6941219256882425	34.518386069174696	2.487098288776503	0.12837380428782785	0.18830529448578714	0.0375479682939987	0.0287285767739874	0.0037813992622278397
271	3543.658289525658	1.0313732036708805	1.0914692424905201	1.3407078212970283	25.32838626497995	69.20906475547434	11.212060235526494	126.29402305691846	68.64511146009129	0.3916552624438748	0.34166022039789334	0.15187932557350028	0.5861105335480555	53.261865490129466	80.95268454308146	0.020719199346836265	3.284336473686619	1.3508656697095651	0.025029331667579015	0.01811966550620831	0.02509180738257777	0.046747119701820855	7.054820973322802	4.155445043934201	4.0412886153472645	3.261940845733605	39008.72660398724	19213.384599595192	141591.32084727686	169416.19256273864	0.1336390246951432	0.4061589286290873	0.08724457944591747	289.0677305064188	49.84841917150016	121.91236035515062	31.721005400701028	167.15537015126816	18.127413770799148	9.049523182795415	0.9135546072768634	0.6943673384939756	31.80181572921158	2.465597244859706	0.12827298915858915	0.190997219575717	0.0568318924039598	0.20790652061540196	0.6626425401216469
272	1030.0545531241223	0.5057068522802929	1.34408473212417	1.2397560646814187	24.062219825643453	56.21161495443801	10.681979599426668	117.85924668906176	64.22853381736171	0.38440355712472934	0.33064789149358303	0.15572685482596105	0.5913402849893266	51.6959836452807	90.11548893112803	0.01940947573308441	3.166590238840211	1.38248196125794	0.026663963168214032	0.021104020225116333	0.02612841615164252	0.04449198345453996	6.471561710584233	3.9619768159335345	2.937370755214262	2.554376829864824	46903.040486707905	22449.39249926091	143725.84598713715	165788.86414797208	0.1422844981637101	0.3965659496882518	0.09118244690144559	236.86025436106695	40.86773383093151	94.62054993965954	27.96649803679343	142.2397044214079	12.901235794138078	7.583189052318118	0.8612902506512204	0.7039197770182094	27.99719238226628	2.2528033898223487	0.14225276885034133	0.21307843282531516	0.537282328993373	0.443481370950934	0.5346871033159241
273	4594.000656567514	1.1695657354333586	1.2086454766119739	1.1083437320462564	24.63490788169158	62.117212254951085	10.556573953485916	121.50847202872615	67.87868368617873	0.3946317725677561	0.3504675978892706	0.14481882705195834	0.5746072533085822	43.0679512381253	77.47474093500809	0.01842728358072553	3.2372058401650596	1.3398279372736657	0.024860632610667996	0.018145830763728416	0.02559929527423936	0.04514376466972469	6.587497684769738	3.9774011015014317	2.7795065009769613	2.490325431539071	43092.02794621714	21261.79255752711	145702.53633387692	171989.74652417543	0.14280090652490088	0.409435034046683	0.09265204755149839	258.978705777994	39.59789686425604	110.79120594337512	26.944530330281154	148.1874998346185	12.653366533974893	7.692406547004389	0.7672332563574368	0.7467599684567001	26.153002809176016	2.139065412595698	0.12682218742288387	0.1779311675835181	0.17332381684418802	0.278996669686424	0.120769469697175
274	4632.403012111783	1.082282155354266	1.104451227752297	1.2062556097483674	24.535031122217752	55.889507095045396	10.066601035310303	110.61245359392888	61.11398222424486	0.3780579298189017	0.3268065586346172	0.14158614483283657	0.5709918431870492	38.87507912491289	70.91028661227703	0.015596639409170046	3.109344260799522	1.272487669915358	0.0274155986336827	0.020735166699652665	0.024399999309449635	0.04765275058829974	6.860625894055822	4.1587693230451945	2.9448587321509008	3.4204110575447655	44677.03047530898	22955.45236471796	140523.3683958725	168229.2944505622	0.13593082925705532	0.40328733144044565	0.08840220402068269	239.57447207524356	38.95281447191068	101.37922340939939	25.963033270161695	138.1952486658439	12.98978120174899	6.9827960684023935	0.7639531402745604	0.7362988010612763	25.518050851798964	2.0403192710785074	0.12007163172782319	0.17066547816715566	0.0266036704074764	0.303333158324689	0.5242757298807761
275	10968.405867181718	1.4161286461863571	0.9291483295138059	1.0023420042791709	24.529896566709304	55.45976738665563	13.226287264255044	119.11230918630696	67.33757864180845	0.39451587869905397	0.3607658687772891	0.16872350975417877	0.5853879523267848	73.3828363841275	119.35309341127679	0.027614924414292138	3.1255131123510527	1.4980264116712334	0.027403964280549108	0.019869135258664766	0.025249898989131714	0.04007591255139735	7.009469789394822	4.041388673366206	4.43153627402999	2.9455046664868023	46128.35194594616	23551.25478115407	139545.29090557146	154692.7782110424	0.1456716090090958	0.37535015180760717	0.09529085389131842	237.60347015844778	66.46471536402892	92.05761628724521	40.35484797422602	145.54585387120312	26.109867389802897	8.185927458168848	0.8988532256389528	0.6917812184145214	27.440976741405446	2.341787614929157	0.1278924039830397	0.18486629391479115	0.0788722629613344	0.04748857662176901	0.0955803797145702
276	6113.271127924323	1.5691292479243877	0.6057850582391724	1.0056693394170768	24.187539607701805	65.11474568988905	12.922644765365982	101.87997803987176	60.05143470756587	0.3772645968246023	0.3238052847518134	0.15287419740885916	0.6108460465163161	65.12249639335705	89.24347742764564	0.02233663708488918	3.1629402274758425	1.3509218060449335	0.028771233359850407	0.022903421303410918	0.025042004787861456	0.04731011391095521	7.943236841841683	4.732990440741875	4.627921392055807	4.001342032199046	44054.296750353984	20289.791453487327	132025.5566101988	153703.35717468386	0.12674706287526988	0.3758022681080865	0.08619277476822693	301.0181114375611	59.41144352684557	120.83068117905749	36.930453018521106	180.18743025850392	22.48099050832442	13.180514676562229	1.0952304118255918	0.6338208089192231	48.91138591131353	3.598680040087061	0.17902570464842973	0.270048206368165	0.0233285951369734	0.0568616949683617	0.0229432113105108
277	7983.758232712746	0.9694336531710962	1.4930382807997185	1.032246755285945	24.815824047095578	62.48605628045078	14.256988570782282	109.41889466497634	62.91856269108614	0.37923571210791934	0.35390241021682556	0.1717286285577572	0.5839194457692748	76.91324019689638	109.6063276971071	0.03659344627275169	3.1985782005964634	1.5227183323984563	0.02585542630795013	0.01893468135716755	0.025958526305146966	0.04055685469590339	7.036365685426374	4.169387156088706	5.361474469251763	3.291357812218905	43098.08604855026	21634.80672620527	137266.34701107422	152828.71149389798	0.137425114353979	0.3702154970412961	0.09101941004880208	279.35897620790075	97.32741600685699	110.34796823333386	55.5295526315693	169.01100797456684	41.797863375287704	10.375088757536771	0.9284170495235048	0.6920147722425257	41.08682801639584	2.627320983530345	0.1270617202340171	0.18776692871472034	0.0816287899703025	0.47254917975299204	0.107598436624356
278	5357.954707086086	0.7992478271286672	1.4659367359313595	0.8447785812935226	24.61458332041918	56.58753309811331	10.495713721362986	105.30069770861884	57.88001233708443	0.3757743538580525	0.3300901070118779	0.15539530826224024	0.5779997851971732	50.31546553867919	80.51753955754239	0.022344000742599155	3.1348513340378967	1.2894392739955867	0.027151395808804286	0.02043796028474139	0.025958685892236894	0.04971774252820924	6.807162765793726	4.190966020417087	3.3207740480227836	2.5965150253487224	43804.10803627752	22019.154671669756	140531.83298266082	168488.59657416173	0.13434478847755874	0.4011714335858407	0.08701068244856368	247.47055373136138	49.21574515662248	102.54673432809984	30.758411038823336	144.9238194032612	18.457334117799196	6.687470860347298	0.6846232215578475	0.7667622146528726	25.94999039771833	1.955820437749911	0.11026598310109534	0.15371503266416942	0.0836964610619648	0.303333158324689	0.0374107509895736
279	11830.641456846148	1.4617555187143239	0.7262945947493918	0.9787817470011216	24.939423733705148	62.078879311098966	13.52932777277624	112.25729846028052	63.80100311732541	0.37921604180690854	0.3498151728107697	0.16258087896148565	0.569651726888012	70.28015479400797	109.70656174341137	0.02744845690019904	3.2190758455785966	1.5038666001923464	0.025162103613395714	0.018361794419234	0.025016141344363314	0.04126477584762456	6.60880824714848	3.9692651573120186	4.254832749465842	3.545389150579157	43418.00627027927	22177.27680585602	138325.504347846	156881.23783982624	0.14475377196764497	0.38158719163050336	0.09493746735877504	259.2503119190334	63.87875969436655	108.02962815255854	39.07263323113418	151.2206837664746	24.80612646323232	8.250953973949054	0.8762394599279686	0.6966994658717516	28.71663787436059	2.2978388280317468	0.12882553095428836	0.18494528768053836	0.022370757747188	0.0404771952076147	0.20840442996994102
280	5373.4873307399685	1.5544585091064367	0.9673484341091964	1.3714594947525103	25.1178793030798	60.71304402555531	10.325920352786072	117.52772607808251	65.80757797519158	0.4046286898821253	0.355398127055312	0.1450308662040797	0.578290269099975	43.291890497659494	75.74687032099934	0.01797277892946938	3.226207717936141	1.3311478873148064	0.025024362524324488	0.017832809343136923	0.02474406740544823	0.04449102189815605	6.629682370205985	4.002839149562603	3.3305014104778787	2.579455562668746	41447.43955500695	21075.20579503979	144639.8789167323	172756.5451027563	0.1412711911680733	0.40877633263732926	0.09171556128926817	251.7847027213063	42.6087619767194	104.03712184195318	26.96995655016469	147.74758087935254	15.638805426554697	8.286615621209597	0.8768884317299067	0.7086537115951189	23.300659855211435	2.2888893331215803	0.12839192520399975	0.1847211085907823	0.100437531360308	0.30082608624245194	1.97310412425255
281	6671.398606926203	1.425754257530459	0.5839409669220543	0.9060404838822566	24.92809890246575	116.10603837459445	18.638202269225296	99.06762605101791	57.207333744728025	0.37391759185973633	0.33868653561874734	0.14648745825880852	0.5708971371539778	56.4613140232036	85.21664842355499	0.02127453593941964	3.4650622062853724	1.6263415083020827	0.023958939093166057	0.017895647347863173	0.0239266244620678	0.04194452610583418	7.821909743953682	4.4198851431446196	4.0183448496740946	3.2680420760027076	37064.46345588209	16870.75568303288	129828.26201224525	144689.55559467	0.1479484828011624	0.3959497424387749	0.08599412545433117	395.0583756668418	66.334579051586	188.62719198878438	43.93835105536652	206.4311836780579	22.39622799621947	11.20569686337707	1.0077779402309353	0.6583916050736697	39.82913800769154	3.0411747927997355	0.14609295701549335	0.21772979180395252	0.0110985916277186	0.0568616949683617	0.0146182503552213
282	3759.4120422855485	1.441053389648107	0.7560363094312593	1.03932096970755	24.478212487016584	60.45075182550953	12.500454352067624	115.00646735625176	65.680201541284	0.40091350271445403	0.35480998927869906	0.16085983584530333	0.5694297464145476	63.83497462037336	101.4668471582638	0.02540777458870282	3.225989377054289	1.4228295999668827	0.025305271500131052	0.018637268271887355	0.02524925144433662	0.04398362276994404	6.169971268811715	3.845411184296437	3.607026317272921	2.7823990891280017	45002.68228112765	22289.280681853616	138050.11659010765	161916.39325117643	0.14954926091488094	0.38964763685541387	0.09861285933426572	245.99194871212526	56.064182018382816	102.6537487033293	35.36239449112506	143.33820000879606	20.701787527257736	8.771930673667393	0.8128916544545494	0.7360651534283869	33.051799261722905	2.3706816880894555	0.12981829510016885	0.18745780673958665	0.005473441727092379	0.11870625053256	0.0117182252580932
283	3033.969292489812	1.3759494496571634	1.2645527802241106	1.3008929443234087	25.197094917190572	64.38829574686864	13.052997607236367	111.10968616208815	61.31286705471548	0.3659237746700754	0.3303176711279416	0.16012120900005672	0.5756779176859069	63.29976334847787	99.23340711176262	0.024599241697885167	3.2436219209166617	1.4530921959565117	0.024549548451877557	0.018073016146685758	0.025575880425134166	0.04379174393004745	6.811488454910533	4.147571812601553	3.407289034008949	2.652470905606998	40004.93669431185	19731.838523281087	142537.09569732228	166540.67777315388	0.1316035647720363	0.39593496630804204	0.08620912111385819	278.71536420215267	72.02142324073027	116.12379426575087	40.89648333749128	162.59156993640187	31.124939903238946	9.48507274355399	0.8938805994424582	0.7091047086318579	33.37949458627334	2.472286924029398	0.12847136667137826	0.18614258593720076	0.22535947651618696	0.38286043004546394	0.0037813992622278397
284	2783.4608082555933	1.4097342773460866	0.935575914293824	1.4930355534138737	24.2175013796485	59.30721757484626	11.763890295384721	111.57689856381741	64.48385478457507	0.40565389119916395	0.3583071804790282	0.15535928486591882	0.5571105356207542	54.56434465110478	97.67824512386548	0.021516098396608997	3.2143939485497923	1.4172913861280143	0.025109039005505845	0.018795308651112758	0.024468553793658143	0.043886687914904805	5.98555165870565	3.770522958782452	3.2957101451028312	2.614669696030182	46470.722911830235	23026.828183757596	139882.7976872338	163970.96679176352	0.1536802299853472	0.4007956268533883	0.10107271198270451	233.58227041787404	49.297554587949456	101.53966821886173	31.782815198921714	132.0426021990125	17.51473938902773	8.470995306710327	0.8715272209894404	0.7082599122353689	30.84531241061267	2.400211910990847	0.13214189828404851	0.1941011318651898	0.005473441727092379	0.0870169177709011	0.960920992977055
285	2547.918234579265	0.6015251016019654	1.191723180524824	1.04030893752451	23.672569497529164	52.576504389425274	6.898206361039427	113.504758787433	61.31332395501004	0.416903085064925	0.32756372316958443	0.13675621942862967	0.6266368027237713	22.93684094819994	43.76233549958228	0.010951823541140453	3.09836512520555	1.031785879129305	0.029989120189826073	0.024399918322986013	0.02533508241587708	0.05857958842731366	6.398073725839621	4.222186966691222	5.080084304938538	5.075784022334893	47941.43959560111	22751.594219768092	144867.99474310628	182002.40237083056	0.13410313629658147	0.4221247740794808	0.08738021053542976	225.6088743646694	32.36972969375657	85.28374542577349	17.748547355988183	140.3251289388957	14.621182337768445	7.561687087342752	0.8797618479317925	0.7045468470721714	26.54005067657204	2.3180854933210675	0.12376975779237727	0.18696838885216147	0.150952614050996	0.13135055256472197	0.094593845931989
286	7564.596359497984	1.546336041336951	0.8682941419053343	1.2245708292842725	25.106700890825376	63.661886289432154	11.64135123152289	107.39924596269714	59.73784787411693	0.3925991091666224	0.3393150449674708	0.1558985280054053	0.5982664359389736	53.88151741137258	83.9787951900607	0.02169848909645329	3.2298361738608916	1.3277023178014296	0.02642382478675372	0.019326512287144274	0.025465075100327274	0.048372883129522516	6.900452031352768	4.234992954510809	4.0736134797117565	3.404834552636598	40153.13173101235	19794.443853464592	138912.43484954056	165338.6903052319	0.13265420580629259	0.3959565098462113	0.0877194422551182	270.65192892350666	52.563494441482064	109.48915692644582	31.95723809106639	161.1627719970606	20.606256350415663	9.643409081785027	0.9840025962809493	0.6657110489897035	33.68365565110581	2.7126118873817777	0.12794227951581963	0.19443271822825206	0.0213382666393834	0.0345738883036375	1.0202443228368
287	17237.28107110411	1.3496180509050277	1.0549344093196307	1.154539000175762	25.916690234729476	70.50049214114135	17.183549560353	117.0123026896674	65.97751435933654	0.3792237947986332	0.36104662769744733	0.19807258470108152	0.5636823529267752	114.7531471060557	153.8844471710714	0.0450450307545156	3.3068786814655664	1.6489545322959591	0.023380379146228255	0.016295986163733355	0.027122239808096346	0.04031593679095507	7.20045541549417	4.156662078463747	6.195933424945926	4.507238145524283	37474.80638758771	19098.539706458756	126896.77182508801	141943.18664345576	0.1344660038657409	0.35100322811764745	0.08965346434757324	305.1496627402779	96.6106566166047	128.74606085186153	54.90540995804953	176.40360188841646	41.70524665855513	9.741368437537679	0.9376772280788456	0.6765726617092716	34.86824991359474	2.5261649295269737	0.1267926750167281	0.183085676528722	0.0114044094426402	0.0483870530260036	0.49692423513195394
288	4127.607289806008	1.4031355966626191	1.1338015571465498	1.0230929375930833	26.10673449425265	70.00898027476086	16.07927537303064	117.40067092077393	65.10751906972224	0.3770372677735635	0.3627793625628837	0.188596835137005	0.561636263217701	96.23501135434294	139.1126981233835	0.03843668562014113	3.2838284415881582	1.6328066804881007	0.023627510211563108	0.01604694128353265	0.026540983903455276	0.03994056153987919	7.453526049699439	4.236331292932929	5.402816069543604	4.488897965067041	36263.86564434901	18675.400386031233	130640.38671750114	143774.08123306523	0.12929186952345195	0.3522109710081508	0.08530724898044302	305.59218909290223	84.28424634220245	128.88604285678977	48.86565641084634	176.70614623611243	35.418589931356095	8.376466746640615	0.7332629929822339	0.7575458323335209	30.82584737662135	2.1224410013024406	0.11439122901025224	0.1575880243883368	0.00296350946415093	0.7176907185645741	0.00207802097035082
289	6613.157273949124	1.2532796804975652	1.7003832525562081	1.100211576922281	25.668063034473683	66.93724201897423	13.776183380442149	116.7897944742588	66.44648783485276	0.39966673028391697	0.37424057138649663	0.17391507707565138	0.5586902505378837	78.01872447886825	123.42414098734656	0.029744913861979926	3.294123440758557	1.560704804101436	0.023277842629093593	0.016125994771284558	0.025919858721332557	0.039979412998721785	6.789001500742843	4.0081141706591525	3.9443803939333804	2.886740292978326	38772.124009605875	19887.965089837708	137757.89583729726	154381.60035771882	0.14062346015450636	0.37550192482000544	0.09243545646227352	281.1353007451364	62.30906292868636	118.79448716500127	39.194919993086856	162.34081358013563	23.11414293559952	8.699316284501311	0.7773943074817137	0.7519998828865863	27.891358869226043	2.139680069875733	0.1230622231668106	0.1700373593644747	0.0230015442452215	0.5642151158338929	0.00153148521928259
290	1502.901335969567	1.333829482750008	0.6237691585885562	0.8198671085810059	24.76028820324926	135.26732905688752	18.575621562182768	97.2844484681073	54.96125799609647	0.37346146006051567	0.3398574457001939	0.1370117172699643	0.5570725667202661	34.69315620476642	63.58402251497569	0.015232711599287569	3.5387449519804335	1.6285885343447113	0.023984674211156853	0.0171937681817733	0.023740272283108932	0.04406530913129672	7.431675468176503	4.213764572915389	2.5725211276005746	2.320072083133131	36003.67046183231	16239.863552749996	132992.41061260027	150286.84336693524	0.16158457425984246	0.43090588098038285	0.08664837834698547	396.1006347026853	52.1587625509711	204.9164502170164	36.57085125727171	191.18418448566888	15.587911293699397	6.680010404729939	0.670663603370397	0.7739831649686716	23.775410226029358	1.8349443168977386	0.09278393410645147	0.12834784577937275	0.00414867650404345	0.10668093243208801	0.0084432161108851
291	19869.496773406863	1.1676135382799218	1.162995025493519	0.9905896589483337	26.855254788318927	73.91493056037132	21.007068258178663	120.81781723847244	70.44071466506387	0.3726551201108328	0.3874070839140677	0.22837414607203838	0.5699674173112087	178.23815897082576	220.87954458382936	0.07003390381668675	3.3333411341373913	1.8484451512939386	0.022688970829612225	0.014671097506955444	0.02862734967118361	0.034558286443051235	7.931263364852379	4.431747823432707	8.811384925268566	4.957425486337971	32568.966396294705	16980.97106752874	113862.4531431584	117688.8642908315	0.12138374605867515	0.29297820428253285	0.08471727324157424	336.8804428262862	133.28406280425358	141.19378541718348	75.4976041862409	195.68665740910262	57.78645861801268	10.335786896515607	0.8679609405869185	0.7142514656401233	34.50339337284757	2.3928527610228665	0.11731343236560764	0.16535646484425753	0.00905809757065526	0.15961268592606698	0.00574194458673998
292	6247.797713842709	1.1810350408927097	0.6325236542943646	0.911351152063393	26.336031378013313	66.26137009736745	22.675283973503237	127.306500203669	75.12408375705691	0.3806325075272321	0.4015744624394132	0.25680197363209184	0.5395697908920783	200.46594560759968	250.13442163485485	0.07823217589820532	3.275927098037178	1.9571614205277663	0.02312003218114164	0.015694862842673348	0.029197025072353746	0.03409983120954932	6.7621113562705695	3.932617581635737	8.581108216533853	4.627703719864622	39524.79543173032	21384.95058224829	109671.12334198695	109473.17399888748	0.1468815346958761	0.2850674276717664	0.09900466142130467	270.5413028907598	136.61737351810675	118.87570068221217	76.49324821652424	151.66560220854672	60.124125301582524	10.775149422035621	0.9069065282843665	0.7128275059324939	35.608938444651486	2.511111242900368	0.13213856664074275	0.18592530634922208	0.0615195126371407	0.327522559041451	0.0016891050707604199
293	848.1149163171649	0.9449037551995816	0.7402720903720689	0.9373522819456807	25.67118339647206	63.25019019771921	19.666038497241246	127.62129109815385	75.61229791512704	0.37267391218989476	0.3840553174818803	0.23985208416516635	0.5513232962655854	166.0801677340864	224.22306151635098	0.06441665888180731	3.22482603669632	1.8411428897008504	0.024635818831664835	0.017285925643575294	0.029449480208203403	0.03708237505076253	6.858877707092137	3.993369925598669	7.1294358385555485	3.8832392351964513	42734.082176415184	22704.159997847386	119031.73357871223	121658.74825884485	0.14904905581927963	0.3086107940498232	0.10084860939715194	262.64020709342566	114.24398850495254	111.80237066206742	65.92645996758019	150.83783643135746	48.31752853737247	10.926911764631571	1.0166780945406675	0.6666889232989719	35.39249525611187	2.727503350767397	0.14379986373956352	0.20832064336711834	0.0615195126371407	0.327522559041451	0.0321158564849078
294	6600.785540921614	1.3229374603986352	1.5902511016822485	0.8882450157520245	25.672005670680132	60.30870551798629	18.655456544278252	126.57051488117803	74.52855479064296	0.39990679083562086	0.3998118137905994	0.23325172767315466	0.5510073815480893	153.69797998572608	216.39046991045984	0.05748313214012627	3.202603267593991	1.7719931583683493	0.02452607243138088	0.016891268221593817	0.02922369232388126	0.03909333226781812	6.765523554756874	4.001904682231676	6.505723973103503	3.927631225326905	41665.3117575145	21630.07447814599	118956.78330223334	123913.51640485442	0.14167299820635054	0.31265421002471017	0.09520831434629971	249.95058543128525	104.97529623134658	109.25151767346007	60.16038691401908	140.69906775782468	44.81490931732779	9.29697254459261	0.8642979045889749	0.7120357714346837	31.046315304199183	2.364915254226397	0.12296963191476938	0.17536041947260322	0.000811606035589623	0.0110172429846507	0.00129994133539557
295	7555.4258979214355	1.4700641099517457	1.3336512417194704	1.100754568101251	24.599972286385576	60.908238219528705	14.094911643473548	124.20227341998837	71.55148017121638	0.40027374705135993	0.36728137066656463	0.1583301137606748	0.570519500052654	71.99680277708073	124.28479772273067	0.025441348897207925	3.2309875888115505	1.5678452214016012	0.024906365534545567	0.01817083325812362	0.023393777865614505	0.03617496069293881	6.482815550801912	3.85583090098614	3.8498279203112293	2.9812769656720057	45152.974435580065	22080.03136782184	142970.28779741717	148875.72057684438	0.15028667865160128	0.35899932927602324	0.09883946031325666	249.3786995534801	62.0585332935228	104.10318635373976	40.07553573696114	145.27551319974035	21.98299755656161	10.366828982139433	0.9816584866381696	0.6835888461104909	33.79137882398745	2.7722223143872418	0.1670567892575919	0.2352787286741435	0.0130614785219396	0.494242818405276	0.00392572068937969
296	4.86949787964113	1.93111648993949	0.637244879803157	1.1012829990809099	24.3326296396904	57.58072153889481	13.1502933707586	123.67416785123699	72.9618994957312	0.36641807657162706	0.34658937187859307	0.184588572338591	0.6012432555192521	91.52715753443809	135.700082351491	0.0392837917484911	3.03139416991127	1.4321999753149899	0.0320466228044349	0.0240203338542221	0.027218196824657995	0.0443526671911611	8.67357295809234	4.664082862115429	6.45563795523844	4.56409315301686	45551.757755733204	22542.7271027053	125798.86655513401	138441.084783469	0.130436622140393	0.332784371690421	0.0901238469279324	269.509014780311	77.30853146429459	106.59080941676399	45.072904444400905	162.918205363547	32.2356270198937	8.20930342665365	0.7248922046604709	0.7548418471170479	30.552298082788706	2.29511789385098	0.11260913721156	0.169671250096188	0.0275624058533097	0.0623520121302635	0.00676589751135374
297	7967.573815226555	1.1830266875688376	0.7797779983103251	1.0744690961763836	25.003104833779012	63.644908384077304	21.924671531764837	158.59083595601126	87.25699189605247	0.4257016945313639	0.40138948020672144	0.23553846822892754	0.5791796846397168	145.2557005031766	216.1615145062631	0.05270919938904903	3.1940399286156875	1.8653773637879678	0.02672560498762429	0.01815554394785191	0.027109483363861542	0.033524115085188315	7.961765259174854	3.920457491652604	7.972026548501529	4.707565245414211	44725.39757918361	22866.778838055776	116378.10975447195	114471.35033418135	0.15792689659979836	0.29987011607802283	0.10019724677658358	270.16471133669734	137.27218856989293	100.09992807669248	75.59374944579181	170.0647832600048	61.67843912410103	7.882383240018591	0.6952461407931531	0.7767149091577027	26.026383923963337	2.0093581943351255	0.1290370169312527	0.17539678486368768	0.0657696104384457	0.11749048609143199	0.0922223464030455
298	2570.5016236901283	1.395075554132079	0.770703219573601	1.1550288207050194	24.949457149925728	59.764318390386805	18.845430996106806	129.9772247839078	75.7083059107892	0.3934933191281618	0.39218836983702393	0.22517038848470838	0.5561982435844709	140.73247862176575	209.345350468268	0.052008120447001364	3.2105164437116716	1.8040174832677598	0.02563370242262144	0.018644127730346047	0.027686276685274642	0.03569242379175438	6.2221959594568785	3.622932090192075	6.396374021196025	3.824702717054706	47661.58861483051	25704.661035065637	123219.12778640034	123491.48364812796	0.17110670526241017	0.3188221205182779	0.11128268964389786	232.3139141096284	103.65521889827825	96.48555752265622	60.259261338235945	135.828356586972	43.395957560042234	10.259357835792262	0.9554772305956584	0.6927719231786498	32.48202851536905	2.6136943847676872	0.14380966800554332	0.21064226404969164	0.0440008828950684	0.0402286089933767	1.83380832911533
299	6939.625227217446	1.1779287438063917	0.7879962570114031	1.14071903325102	24.888638639554483	61.758818590283525	13.999931282267742	123.77953968422426	70.44687956347441	0.43426578800138277	0.39509707743336914	0.15808579872201248	0.5550492230579201	69.41272178106558	122.05528581797674	0.02299832764018499	3.2433305997792083	1.5801123739704406	0.024111828265997583	0.01694128651856367	0.023645477572823797	0.03560883007487861	6.408934711720007	3.7569182709567586	3.2941982458373897	2.6841839700948027	44063.309510091894	22466.530613173603	140173.57555955424	153837.25648973742	0.15403065660707785	0.37834489012185596	0.09977592810046972	247.3153037456153	53.397397489578765	103.5784904160394	34.64476486858596	143.73681332957605	18.75263262099281	9.40615629586337	0.9469886948286654	0.6928884359036259	26.305006141227956	2.51944567179971	0.14184485899217608	0.20210137216792637	0.0119997236129671	0.0431767241035147	0.8699136717327081
300	7548.568949370816	1.391285001353924	1.0456981669346925	1.039526429833597	25.791065606195094	64.90468932852889	19.630184979351228	139.27865434968263	76.90004149560653	0.4331558922057904	0.4180904662386805	0.21830403191956435	0.5536619459104399	134.07706680349492	195.8210211727006	0.04880688684590807	3.2457588168589857	1.824625225528996	0.024050758028304867	0.015645436720151215	0.02661613338306607	0.03397713323128628	7.553988438047955	3.9131804626955726	6.910988250672692	4.005579955875555	40397.324219010305	21120.105292005253	123278.51635975993	127011.64757072083	0.14785620161926222	0.3192440495619348	0.09526210344935643	273.3466156339416	125.06501591493023	110.27520514338028	70.86312213155396	163.0714104905617	54.20189378337608	10.113863145434532	0.9240506142792843	0.7098306576923475	26.559019026195205	2.4566160116789124	0.136399462752103	0.19147592102898725	0.0210168781008633	0.164848722367819	0.5576371455246459
301	6998.306907230988	1.306333352511092	0.7703209612491678	1.1682739937811282	26.079647883221064	73.73212364848064	22.652544980504622	123.7032175919906	72.63796106742201	0.3776333758328723	0.38593482541651325	0.22520769846145267	0.5472181751849944	158.9385396197706	200.72425326069978	0.0660625177903671	3.3295488704931775	1.8859179833942896	0.022785283254692895	0.0154751736315145	0.026746691593345022	0.034216450726142864	7.147486291251527	4.014955803723262	8.757999245552327	4.9100600254134426	38815.20394700387	20720.17673957052	116352.5982295068	120684.97468387822	0.14461675347641875	0.3080275452839924	0.09795329065107185	318.13757201743175	158.235896046645	136.6966054019658	88.69655150411052	181.4409666154662	69.53934454253438	14.859948141224852	1.2953564345230089	0.5822645133507235	36.99327378379899	3.7184695046330716	0.14652317664555872	0.22751701682272016	0.0178866403932125	0.0912884708282242	0.45950018414592997
302	45743.306757233455	1.1477150116396941	0.9946124406102336	1.027991359115313	26.633906839141396	74.12202843988376	22.924014955033797	127.47871278450587	72.74251578888652	0.3941827631727106	0.4082664345896264	0.2416293956803852	0.5481281191853071	170.83768896974578	224.28705257747706	0.0667609392231828	3.3599415247373883	1.947442467629225	0.022105690288731744	0.014510227478648692	0.027696114152895274	0.032174649268571935	7.417718443196809	4.030527291650306	9.625877049053267	6.362110378642284	35709.28361422377	18938.412205150948	114362.34564376144	114418.04041875279	0.14082826969715384	0.29448296090486986	0.09426498595474984	318.8647275593209	157.27806779909946	136.0755881554336	85.72508221017516	182.78913940388742	71.55298558892412	12.010500520059594	1.238474790832605	0.5704393018847919	31.225964310339705	3.175269972905892	0.14551878610588115	0.21675610761960035	0.0405373469486308	0.30271128513669604	0.0323499774000799
303	14412.012784481049	1.5134005883885377	1.3693620443137926	1.0198086747421695	25.03710942134131	61.66342087835436	16.069939594554025	118.19512130612075	70.3220396647665	0.3629735759250819	0.3587431961035476	0.20507088210439425	0.583318200627251	117.04943436368067	167.73693245529662	0.048151675755774025	3.1615559707498173	1.6058552364970613	0.02794677494563201	0.0205742511736805	0.027835733228709404	0.04151265555897494	7.393444692552627	4.1826275050084245	6.634881719907038	4.3900619470870055	43667.95977378868	22528.931393177045	124477.854314641	133786.9923955563	0.14238655053585944	0.32809664112662185	0.09690149138646059	266.4383900080488	93.6775033567748	108.1930930665866	54.111397013292006	158.24529694146236	39.56610634348275	8.507948634015918	0.7424323831281112	0.7547083214032343	29.9442286898861	2.2240905789083714	0.11621708787338901	0.16925522765356163	0.0275624058533097	2.0351754561914297	0.0026893506392092
304	6361.658058036352	1.5774065229708247	0.6436015324438293	1.0855101529659834	24.592806484084658	58.40939662479557	16.042400400515284	118.88815312491978	70.45364060596879	0.3966399113234717	0.3810875522090227	0.20262449177381062	0.5596151722610978	114.1437165272328	177.67333246940197	0.040332387722975004	3.1876345333687617	1.6633505241494022	0.026258237146858564	0.019597480859291593	0.027425633547577394	0.039208533145159874	5.922586297463854	3.637963710704871	4.903263057520372	3.3960058753575715	48758.5562457715	25719.847293165996	129396.8641372289	136983.02875428007	0.16579094348227857	0.34099634798682416	0.10928849261440417	224.18923279947364	77.09593893721345	95.38740090295725	47.37477664310327	128.8018318965162	29.721162294110222	9.461459933109568	0.9289647232017082	0.6948293562310415	29.352278000788814	2.503572299221847	0.14216042453604838	0.20641649493697017	0.0440008828950684	0.0402286089933767	0.23395289051027998
305	26970.047774450853	1.1031716855842149	1.194671085859921	0.9699816522974017	25.05647381176486	60.3244574777262	15.20909653765483	108.62243321807152	66.2022590011193	0.3737735033083121	0.363665999954204	0.19712158544992311	0.5825279850745793	102.37463827850917	154.79805455967565	0.04141663405941246	3.2014778632694956	1.586570304389214	0.026166019008506146	0.019031249272396713	0.028324542557450434	0.04428881335109686	6.671737782378656	4.059291032260549	5.532245910170497	4.955394892301344	43194.21382206767	21911.92651716374	130043.93719734413	141576.94343898405	0.14144170306013487	0.3455682285424002	0.09815817577894087	259.7460364914052	81.70836129191389	105.33977784637631	48.38454762082269	154.406258645029	33.323813671091216	8.459006730108896	0.8049250809749401	0.7301338938963818	30.000685909341474	2.2866428740501967	0.13634428861249162	0.19670988600604125	0.5922354543512571	1.30465777997178	0.0779782652453956
306	2939.134271098301	0.9747283328947394	0.6377175194602734	1.386609488317182	24.61927842154632	53.82267175005436	14.484430134872827	130.5711658783208	76.43602720667018	0.4081254142902146	0.38463339341808706	0.19515118107149465	0.538346000994437	104.50545827103247	171.15927093939428	0.03648156902454452	3.090185198524174	1.5714173733640797	0.02735981459193854	0.020289851251636203	0.027246852953399715	0.040722529851885896	6.208895493258648	3.675838189206007	5.674612797833059	3.4402613408041436	50272.17564684582	28161.1777435464	128895.80408855408	139451.96350745732	0.16695177729979538	0.34395308468767477	0.10922530516033509	207.9138933602669	77.88014026881622	92.31895611658824	47.3831567421351	115.59493724367879	30.49698352668113	9.364311607852805	0.9572017418989452	0.6811925934225531	27.947493107902066	2.5551997738026464	0.15075858426237848	0.22120024276611305	0.0463363009521033	0.0319824594026728	0.5710879127624461
307	5400.58801552534	1.230212974757964	0.8352018216468177	0.8256973341209963	25.726629234891604	59.725429742335045	17.865555334608718	148.4068257320728	82.38911352818448	0.434111334162194	0.4217077843516654	0.2180181508978417	0.5312167407191086	134.88776672031435	221.5579381393971	0.043250178985898106	3.192792623720522	1.8055668155902456	0.024461810878410227	0.016148946479000306	0.026876117740085276	0.03374881254838223	6.946809914078404	3.752093974349544	6.083060988339593	3.734936295317957	42994.38763848537	23419.345745202292	121539.37654556656	123245.51910702125	0.15833596811156617	0.3091023170616329	0.10005539821768035	236.22669870750863	88.63553449822622	104.52121980724277	55.23113786094311	131.70547890026532	33.404396637283064	8.840883256407187	0.8207413639291802	0.7368788631918746	27.167028590820454	2.237425600767437	0.135652664440524	0.18530748152579213	0.00948107922571199	0.22065367277460102	0.208539576389323
308	6041.448546249187	1.0687032424566403	0.9890973999697281	0.950617539373096	24.80954822502314	56.202695064500794	16.526532547585628	126.5205671263877	74.70609956981917	0.40318757336993694	0.3885801556888709	0.22013259439687832	0.5373767002903651	128.7180820952228	192.6595780695441	0.04712019051369992	3.142382352429606	1.675319077948182	0.026199875918461724	0.019550367060170683	0.02882795761892389	0.040142852449439964	5.880060382495125	3.531721537132001	6.532802728766451	4.807663999578919	50417.743019177644	28988.34207155535	125828.59210079286	132508.29583198667	0.1774589126814974	0.32868896225355904	0.11434297950840479	212.82715231660268	95.6497389771408	92.58094642619955	55.74938139852942	120.24620589040362	39.90035757861146	9.12481151683915	0.811504335661086	0.7402080534784725	29.3854638795009	2.340461520425109	0.13696482240507155	0.1930623014056981	0.5922354543512571	0.7220657413772629	0.163406867896723
309	3107.002177603543	1.25914350425011	0.9064158954893005	1.002503072284687	25.227542526447678	55.20030578162508	18.790781922661413	144.71264352440343	82.1424678131	0.4292468684865602	0.4236165527544237	0.23513978317697476	0.5339569743228241	150.3314518334732	231.207517567985	0.051782080829026536	3.121386385689987	1.817798684283183	0.026454073899610176	0.018460843790681112	0.028343174998598744	0.03509958475084918	6.63375484577697	3.6686654280581403	6.733511587225597	3.990033237240217	47997.45470020208	26829.95495214704	118031.69312638865	119050.09426903065	0.16748608757257744	0.30015503492769413	0.10654997496910858	215.76755332194543	107.69177856538636	94.81388218546749	63.01424343539518	120.95367113647757	44.67753512999097	8.824270418069947	0.8363000193710051	0.7313072626644433	27.98016790800884	2.278198434502962	0.13672452885627281	0.18660686214148975	0.0186782837158747	0.43943585923971795	1.8549246036751899
310	4602.919862247683	1.1336625629988328	0.752286068364501	1.4445237115987442	25.6974655058292	59.395140381274295	21.20361936735809	138.0183418916815	80.52516943550572	0.40662161277969366	0.404848462502519	0.23942709256098013	0.5407321109792511	163.24289508218413	225.44459694587354	0.062274143471235305	3.1972245721952697	1.850469242171132	0.024700034879711116	0.017167479883177426	0.028743370680592427	0.03562311421440748	6.503665666466571	3.726589819263892	7.919573962827413	4.254205280463929	44371.36094763033	24522.76152141666	116321.15602329496	120007.3057577513	0.16056618199629227	0.30111943970310584	0.1055459867709384	235.0308878429357	131.8786447367545	102.70506255342418	76.72517554099531	132.3258252895116	55.1534691957591	10.953613035198494	0.970382085925932	0.6899810995334719	31.212041586643437	2.752697362726946	0.1425338841445904	0.20637065405735816	0.0489994918593834	0.21025999108480603	0.963139735469067
311	4258.260183275444	1.0390339176839418	0.9189081796070033	1.0705917881105467	25.843335086084558	63.26791538849327	26.459563297414224	126.7524675679145	76.56676493635824	0.3746943751311202	0.39152699983423117	0.2596245811894667	0.5392725665647138	204.30485144588596	244.29514788273377	0.08914095042922618	3.2730019948153575	2.007822377124633	0.023332789892355897	0.01662940586605444	0.027444921924182734	0.03319598752142925	5.772235433305343	3.593035575208271	8.504067355000947	4.239872875828776	44700.93120307985	24349.348510829273	110594.80030011476	113248.92112107015	0.16385046206185133	0.2916045719567271	0.11083312680134709	240.5216869019771	182.55257697970228	105.78750690742659	98.71510902710077	134.73417999455046	83.83746795260195	13.017591280116855	1.1858468273220337	0.6201725770943833	36.657769213646844	3.2075288930853527	0.15268823031369705	0.2299559113909342	0.0721531969362333	0.0732111194753538	0.015546623945838
312	167581.07090869546	1.1828661393207724	0.7577306329425566	1.050096940891686	27.044283938737976	75.36957470388093	27.722136082032062	124.13151017423539	71.75172683680888	0.39549921788708714	0.41154096366469484	0.27056969044080914	0.535963183424713	221.55826250251383	239.8724105352899	0.10568989460278883	3.359985887419081	1.9986086723646268	0.02149554578353765	0.013975866337461422	0.028472863186171087	0.03156240570379272	7.494555668531751	4.1557090052821835	15.526964391869512	7.929284071402655	33956.27688830021	18339.188791447657	102228.31749153166	101941.90611281001	0.1354701043169898	0.2618683865299081	0.0915937964260545	327.5121891090583	267.72450148677507	145.7623347193251	139.809532615109	181.74985438973306	127.91496887166623	14.692124596461424	1.378121481175129	0.5419733249831739	32.285360708310385	3.553948412550152	0.13597183300134968	0.20973253492942237	0.0412106913017531	0.0114160690634982	0.0160999198985876
313	2824.0699259489775	0.7556236524660044	0.739649509341528	0.9719964899653023	24.95154577856845	60.964839964745835	20.581717322611084	122.90483691677845	73.91873663191052	0.3783468515717842	0.3788739251107675	0.23421108462704893	0.5626853575081483	157.6378483467571	207.36970447536828	0.06573953758312127	3.185606449010864	1.8249552701573508	0.026197618316215684	0.018822201982101102	0.027814942992185496	0.03649006168134442	6.576444095271493	3.872872426772979	6.679359026670845	3.768032168379736	47064.586338312496	24739.6450141684	119061.67762349534	122607.40032063234	0.15670672756576878	0.31146774636713714	0.1065677550360141	247.3228805884216	125.53902736650258	101.29425618606305	70.15316628643887	146.02862440235882	55.38586108006354	11.48007848895531	1.121650053950136	0.631557013679462	31.387142367369197	3.018201660256214	0.14655151715871456	0.22682283848108717	0.293319657840976	0.0732111194753538	0.0209415768298857
314	4537.451084382832	0.9598023643205505	0.7346536048293019	0.9330114635106466	25.216389840783574	64.3609141808288	18.240471532245042	131.62209052862175	76.5532953449969	0.3759772476531058	0.36752352694463325	0.21724317726766057	0.5918943550510685	125.47621059285727	164.3542024106873	0.05289980046669116	3.1988386926856776	1.7069528977454014	0.0265958559084719	0.0181590031593266	0.026641815280929994	0.03680395244694618	7.753870599630358	4.185220916027138	6.104363130284764	3.630999751142703	41867.53856717991	21072.994067195283	124052.1044359651	129450.38055142308	0.1384694069114606	0.32230278424132003	0.09276161673076687	284.03022662105866	105.11404847033938	109.52050175085557	58.796431883681755	174.50972487020297	46.317616586657586	10.728809216603171	1.0304008875989505	0.6692241463344341	26.76859942455508	2.717482323785827	0.132234798595062	0.19619548035445455	0.709098588967652	0.072016826414929	0.0441038840314918
315	10734.590130741475	1.6652606264535441	0.6576571124651596	1.0663023884245353	25.072305491793102	58.84399003123702	12.147407128997177	109.99049750866382	64.0022483164972	0.37556769850207267	0.35098112947414184	0.1781101190669116	0.5891326863952118	68.8042161330279	112.93257594039846	0.027727039816217134	3.160777213716087	1.4308396794341707	0.027110471926479855	0.019060771450379464	0.026954474648075977	0.045744008294777525	7.083391268309628	4.16235483045826	3.766871395567084	3.1211591764659117	42777.19362561982	22171.314628378786	139810.86647613323	157693.44008402815	0.14027562323852627	0.3738508032828448	0.09327822298953316	257.45517430838066	55.04998109731746	102.47635837019328	33.65438455172758	154.97881593818738	21.39559654558986	9.162917022594945	0.8888356388385376	0.7180035331726061	24.552206720016212	2.3668209346707485	0.11756667482510189	0.17021223934905855	0.106031764237062	0.0670349892701479	0.263961887958232
316	40402.55083057191	1.0930491480399211	0.88267500087847	0.942347047810255	25.320705281389976	63.971337835198554	19.278366016782577	119.02559324787222	69.18491767301101	0.3925799910942106	0.37244294055547444	0.23394950496675535	0.5785275701053518	145.01432848770477	174.94368632827516	0.061245655171612935	3.1693274474511535	1.679909841695702	0.026664410359091322	0.019405681190274346	0.03126247495197709	0.049367323925644496	8.403521911531938	4.80247154830196	7.630759056306106	4.747414652554091	38017.019067225476	18280.89810297661	117587.16413771293	126801.28758407186	0.11526571087530865	0.31689305104167637	0.07865877324147635	310.8703913660008	124.38039645782631	131.7994988795342	69.46174850107076	179.0708924864665	54.91864795675539	10.416603218415673	1.112870434259463	0.6023818051561384	62.55455761605683	2.9708063744988733	0.15076158163598752	0.23194134075559605	0.171209785072789	0.0658298564181599	0.0362291276805224
317	12371.567851301748	1.19499660119439	1.0536210341674435	0.9484129930864506	22.748186142353347	52.41080709723386	13.179578281747265	134.0830842448538	77.38982459786111	0.3889730550768204	0.332333774130084	0.21234762190918283	0.6470740945733074	96.34671135582921	131.4232200134583	0.04077747613148227	2.989128003313029	1.3782440357070316	0.03431653213754923	0.030053292921087934	0.030226401840690226	0.05549667564835802	8.010484488369599	4.738406869200308	4.989547250542048	3.4183234170961727	47119.61062817917	20789.638323366027	122296.52732944758	132393.68668704203	0.12374334280960113	0.34004985443350766	0.08293974816330908	253.21290747669806	69.08058775968856	94.17734755263669	41.80174789955567	159.0355599240613	27.278839860132923	7.8046016506115405	0.7687541759335176	0.7281616835119227	53.97619063164751	2.336310153214541	0.14575558152241508	0.22634528585329727	0.0941953864847615	0.0682453473170685	0.0164163385854639
318	2533.161067970097	1.2401606889972585	0.7956994099246889	1.146434413168164	21.086634356242946	41.23747325905453	10.264357416996248	128.63418505294987	74.92913222972783	0.4442042295237631	0.329672589291069	0.19789795181413905	0.5601088185500208	74.44838937458887	99.41921588921521	0.0354825458243855	2.814591453820515	1.1287573598827954	0.034505407310951114	0.030347395940645304	0.027934485407136216	0.06730304939964038	8.391926171716163	5.109893472400378	3.7135848450672873	2.957147272280008	58308.767049686554	25916.73071588553	114420.4024147627	136610.5351921969	0.1279082968225493	0.35101210094136787	0.08480817502921667	193.21278169533656	56.89417795796067	84.89423113503311	34.347204879412864	108.31855056030365	22.546973078547776	6.43366208114478	0.7261740565961302	0.733493353448475	46.714777194974374	2.1213904998529793	0.13231887139678394	0.19516386245832765	0.0822548337695045	0.010763820639583999	0.214548380299222
319	3600.847748078406	1.6135407929689394	0.9375039307851456	1.1888981959801908	22.425556358428352	49.00091964173698	18.73060400228901	144.98896328712178	86.3008518747555	0.3947497910080156	0.3477400272621611	0.25063831636046496	0.5773953475819695	164.0387821535335	203.66973068453663	0.07082001008487257	2.9442628475166233	1.691917300857737	0.03180300381740775	0.027083994283945367	0.029870281115857083	0.047032636014663835	7.271024350725919	4.4082109759404835	6.051200155690339	4.140372942481839	53636.24531989779	24281.0083971116	111065.00861244876	108949.1101129026	0.13464471288737917	0.29298323261495635	0.08900841925754427	217.13009706129856	100.1884875030628	90.15882450712328	57.44011199285053	126.97127255417534	42.74837551021204	7.533507723530166	0.7624042425650447	0.7300531018819639	54.05607136600723	2.1956813267517443	0.16505679889693936	0.2351553794903421	0.0415549901293239	0.357444953498245	0.0772442100032574
320	18991.965360820293	1.2019198368482542	1.1385946087880896	0.9398715692040881	24.223201588311554	54.18405339473503	16.11306432611453	121.36943909843079	70.24713750466549	0.4056078132700072	0.3672345737667697	0.2243437137300662	0.5796432077411965	122.00959530707509	153.15133944348756	0.05289305115379127	3.039168853221664	1.5322301332595063	0.029565469382791337	0.022917458544011792	0.03108482418509395	0.05334876530927268	7.792694113419594	4.636740219383325	6.0515878710534405	4.014993576389755	45588.27468363278	22147.91603032868	122275.25369374463	134162.54898499427	0.12458870971472405	0.3356236947897972	0.08321917101515103	256.0888910654734	99.28867301626933	107.69874519583402	57.10237314571719	148.3901458696393	42.18629987055209	8.147928303020505	0.9032717151364296	0.6822489670075212	51.05857691228836	2.396447718457571	0.13905669145828195	0.20691221831204246	0.092271082322369	0.16351395693384901	0.020963697768671002
321	1721.9358737970178	0.9319106715502294	0.629671080098058	1.8839001338313606	24.893234709688194	56.20267057801484	18.27208337530757	121.4473320765174	71.94152195311254	0.38356578137620856	0.3632448872997127	0.25345253632631143	0.5382791390477072	176.70606741799594	210.33332407846677	0.07060454713042069	3.0794302442731643	1.6925169574602545	0.026723582903662838	0.020049402129974928	0.03126401279463434	0.04894162251178793	7.3004221866846635	4.352511198802301	5.26681188424609	3.6557784917427343	43837.32352716392	22221.106790015754	115311.90817660141	121129.72746630272	0.12880623528604176	0.30600699492334993	0.08645983611809024	244.8723039245119	93.18585279867577	107.83132110442266	54.29288561730483	137.0409828200892	38.89296718137093	8.338627133015658	0.824082237654154	0.7198700680023165	52.34625593537611	2.371145577529156	0.1306956427588597	0.19234121704614016	0.10206118237527599	0.010902886028712	0.0163275010035046
322	345.73612662404776	1.4026470713234793	1.0629203522556108	0.9084317392918768	21.032651360542204	39.46734914539107	14.52913231381293	137.43134113764822	82.28031499515092	0.3931917327465933	0.3348960309197474	0.2530135686896785	0.5661233008104984	135.93199287873983	181.91505341107697	0.060161542576491506	2.763583545731819	1.4802615301603024	0.03537687178094611	0.03300201381472499	0.03216853395609638	0.05565268498931098	7.345491257258553	4.5427066357296075	5.2074272467480585	3.310136810075454	62666.935249089765	27677.33728969057	118228.85969835562	116898.26850486302	0.13626513652125724	0.30960307671398135	0.09209144854874322	178.4950195111346	78.26382519127795	79.69648371943832	46.31663329225272	98.79853579169593	31.94719189902521	6.486517534044113	0.801179373119743	0.6947296111664844	46.26523560242958	2.2836769445210217	0.18376629781510193	0.2769289569845805	0.0102490134134727	0.35919544510351203	0.0772442100032574
323	1434.9794940771535	0.8874781369649826	0.8856071100264165	0.9924250341164594	23.705015216920252	47.69931077884614	18.695832161959654	133.87587565074932	77.25548328381393	0.40575299196184816	0.3674039244572441	0.24171557295338703	0.574253013556467	147.95285851608642	178.77457744400755	0.06108727928229083	2.912899593341519	1.6183583897341314	0.032441811940851856	0.02604386763600379	0.030280698642077587	0.05287844822831329	7.655538009722499	4.535175593918521	5.476249639736853	3.5012980987314863	52281.265256526494	26181.621594585442	114331.67522842308	122314.03546163865	0.1318446016563273	0.3121812294620396	0.08716690998681546	217.41865800274815	105.51175407713632	88.97167006691265	62.308676821621226	128.44698793583555	43.20307725551483	7.5264660438474635	0.8616862897941604	0.6979692039878171	51.62581115701496	2.269762546924858	0.14261577983736956	0.20822908834531614	0.11078233209277699	0.00668610628285216	0.0963361671854741
324	968.0956732481717	1.4465748189669148	0.8161137903176955	1.2831120203591826	21.695878807093532	44.379802607455474	12.994397781119465	133.26443192022413	76.64808992608421	0.4431700436876154	0.3379038730585981	0.20613498273090902	0.5867082489681609	100.39154846459535	122.03097647341285	0.046135515133593465	2.8922939179716103	1.2933882752975876	0.033562893460396856	0.02974540213666782	0.02616932395842619	0.05849351812226721	7.683020076879383	4.766886656107368	4.852151873237623	3.1321398263689946	56643.256388825175	25652.588751012023	110331.01721157794	123071.07157274832	0.1345753738232954	0.3301503665472985	0.08748014942788004	200.7663139855276	73.92521240364674	86.13861724185261	43.98634780732074	114.62769674367557	29.938864596325946	7.009917120061531	0.7969044658008458	0.7112241486336034	47.865471873315926	2.199620779176926	0.14627898350973756	0.2182343057707579	0.198332647013269	0.00573208635200664	0.12626268772198598
325	10135.37182918284	2.164948092389722	0.7601497931317414	1.5846031688031252	23.572157924858907	45.87486337198014	10.37605804955831	123.8762721780951	73.38850409388887	0.39571241810001706	0.34974008043944643	0.20762079062995784	0.6781912031524736	71.20644239653456	110.83387617647223	0.03184780102339486	2.8653210740912836	1.2494227495691093	0.03871065778571686	0.028548387855325735	0.03315364722082236	0.06644670351895712	10.696576714039907	6.015611365469124	4.4783790515210145	3.223728234554725	39874.63618194112	17259.238060575233	123498.75250062325	140316.53993436057	0.09360449261458802	0.3481527066880799	0.06629967543921601	272.9767196367774	56.87367795342024	91.91206990897521	35.892693067406256	181.06464972780162	20.98098488601394	5.885886777481341	0.594321210814495	0.7958632320138731	40.410710018517946	1.8024864870114847	0.13133547458774303	0.1849064158133585	0.560603384293312	0.0125186455768229	0.13885295652097102
326	4746.990858495235	1.1762312736442422	0.914175043205222	0.9666230870400316	23.200903227769597	44.4341198117341	10.71826976527313	127.10439895728653	74.20885148250363	0.40353968912557353	0.32966943920132596	0.20404982625292878	0.6331846485573732	80.44073038901877	100.66436742216189	0.03618795826268691	2.8748544845393513	1.1674628571955938	0.0365808869441515	0.030735502727876233	0.030101088380544778	0.0655482482148971	8.155683685150624	5.050993954080748	3.983711794940311	2.9607479413265723	48701.55014205706	23118.43449942626	123329.56642780585	144226.50557354154	0.11916255239001229	0.3574156103759077	0.07965462915972958	221.65430175719356	52.53064991687876	84.51957981964135	31.82432479755426	137.13472193755194	20.706325119324507	6.497062482486795	0.667992241934928	0.7600426671194577	42.194308576881284	1.9945208164609638	0.13751204016827265	0.20747466183412533	0.11761596077128698	0.0639914789405813	0.0307635992979659
327	37767.08296193322	1.1456905255526062	1.360396193368575	0.7608323982070039	22.324016468004807	43.734606935772675	6.681873333370368	113.3172240989075	69.47852551646088	0.4059241269328293	0.31323359039007037	0.19836758973766475	0.677713695146354	35.81564539002495	65.90331763120687	0.018272316376469568	2.8547471922619394	0.9715503969531594	0.03830665911877291	0.03335995995957488	0.03252837795778783	0.08005731790134338	8.949484847525929	5.548523450484157	3.040800001657226	2.958692493297244	45047.33241577401	19140.992329656212	126608.26795850688	152316.6547922609	0.10530890242509668	0.38246222128085633	0.07406121145767838	246.6166179697553	26.723740624508757	85.0727415882752	18.67542870796638	161.54387638147995	8.048311916542396	5.047537792507546	0.49002089404472365	0.8207932118089706	38.60959646394501	1.785821174773276	0.1130789432348928	0.16495252954546571	1.43842735651429	0.396690955566456	0.23232321698538103
328	1970.9568832376972	1.068280224754444	1.0119220465504426	0.8781508131091503	23.62226109314382	60.3194135240402	15.479493153385178	127.26663843950905	73.55739398506077	0.4066912109929798	0.3529083730746142	0.2121702396850075	0.6001452999103144	107.79890783789995	138.0106371603334	0.04659256629206028	3.112729484391822	1.4763034004219238	0.028882590905480825	0.023617680774861805	0.029124742125270827	0.05569905248902674	7.796371158834063	4.608624010104051	4.954116961418765	3.1679452488430706	45767.87869151894	20656.36987448927	123102.35680859299	136633.08860063247	0.12228708662001551	0.34689955513279913	0.08202873488045512	286.03298538226335	86.47086931157736	111.88222002536206	49.827956283578814	174.1507653569013	36.64291302799852	13.923454844701329	1.1036721626222081	0.6466717412973668	79.09268494095501	3.96976891749078	0.16020458106169563	0.26579799484882827	0.0822548337695045	0.0650997933225936	0.0132291291491803
329	140.40618650615215	1.3331859652313682	0.8913062774446966	0.9908921324943796	21.555293961990305	61.15669568623487	20.97466529875183	162.67894641779367	91.26513985472502	0.36050913565952925	0.34182292474743853	0.2707767282975649	0.6091692147701014	157.90022892157802	172.80918622999636	0.0873511706994129	3.1326259564346683	1.7235359787243283	0.02817861494263818	0.02622505048457457	0.03050174438589351	0.04904987078443944	8.057173040216359	4.683828871503079	8.12915453908305	4.318000388161831	54672.84586862032	18979.03537556173	120179.15792185973	101302.04901069497	0.11652696956106359	0.2903570447770873	0.07626769807487908	304.1154456738409	169.1852621410453	115.07016892162503	91.98291653718896	189.04527675221502	77.2023456038559	9.467438414385004	0.8988831080113093	0.6786000717922593	70.94148603468716	2.4010975372401977	0.18895589009084715	0.36076098155184594	0.133459985195564	0.0107600977305205	0.0371298562349758
330	11529.898546174983	1.0335426652589816	0.9392916739879327	0.7194115196428209	24.423691606607075	55.70638731186438	12.823772889381228	137.03835203519392	79.12385201517863	0.3887901902688658	0.3432229871166743	0.2098501293482644	0.6593842006427966	96.71029792260809	120.31992528251614	0.047254670874522606	3.01140834526984	1.3558893565927543	0.03414478175042047	0.02462722243712726	0.03126890690356516	0.05835373755812655	10.291553913518191	5.6760725488458625	7.079467481539115	3.866093916610757	38713.978300146235	16869.720519765346	123321.99812210417	140281.99859012003	0.09881655295432445	0.34942664445349275	0.0677690396814438	306.8770960859278	100.7210515911237	107.08070542050297	57.502696638322476	199.7963906654248	43.21835495280153	9.492308727970979	0.7313595690163521	0.7601469774960752	72.8016344153098	2.3247888505610095	0.1580317944603653	0.22383698825919768	0.23473986459054197	0.0806194569559861	0.0304604937823599
331	8257.48279423453	1.251382743802568	0.7825989527539342	0.9558492811896676	24.309590983308944	63.54089325301237	15.040328869274253	117.07529605995192	69.5641568706776	0.3795509058095749	0.3429020964431872	0.20741284226479043	0.637004424645688	106.17918879435683	137.50179956847543	0.04451945381431903	3.1108275591204206	1.4566660327948062	0.031003312156603624	0.023485812182219	0.02937903878227564	0.05461899743460915	8.948251325156686	5.208421431510102	5.420982128922002	3.568919197640619	39951.48858406484	18009.183863170216	122093.46105452444	133488.80032880328	0.10729187519567873	0.3357002626218605	0.07521983184605217	325.9913741902769	84.93628279510162	118.77735358886244	51.37678465218374	207.21402060141423	33.55949814291794	16.272988613133165	1.1740355235565547	0.6290284544391217	97.35584519523864	4.653383257120639	0.16590066120534525	0.28586759309274934	0.0998251798699924	0.12228426374124199	0.0429018901861552
332	7735.268033250235	1.6336669599194116	0.9908895912708545	0.9716940807195841	23.3429101340637	53.71283455449291	7.08237504739031	84.13944785936295	50.68507815960673	0.3452829724201228	0.2695936789823638	0.1660701050781469	0.6339301767367471	32.782334005845236	43.63517173390435	0.016962374216002753	3.079584988689971	0.9499671382178722	0.030368882709495393	0.024409368811499993	0.028088846469438003	0.07195824408785033	7.3111834878474715	4.5813136535150925	2.9612894335584334	2.5404079058749436	45859.751080578215	20675.985544582043	131093.24131665664	172126.66789548844	0.12454745903044584	0.4145546423786066	0.0851522957235162	253.04017537879827	39.010644068624735	96.83667886228749	23.565976555389952	156.20349651651017	15.444667513234782	9.11783170614376	0.8540213486055535	0.7151140704745655	45.67396597696608	2.736939423694499	0.12884224686442522	0.2118274069180635	0.222072139016857	0.10646499996246699	0.008712591274345571
333	12503.443456260196	0.9094766592966707	1.330047044267263	1.0383795495213473	24.723716638675032	58.732368790895165	11.163089065772086	108.33206951793632	60.518312722678424	0.3803214669226109	0.33173688219102787	0.18108951855391506	0.6086625582022471	66.36253127298079	90.81252860030034	0.02935619637093087	3.138908350744092	1.2822854552150984	0.028257156521477658	0.021504642176518006	0.029143266767777166	0.058136686930241335	7.560671251575856	4.618378197294653	3.8702484987414043	2.9265846650357465	40444.93826498912	19282.275110445848	135518.9550422609	161894.29964510072	0.11925944411811562	0.3800662941110563	0.07950020698103381	276.9146985733731	59.67703987759138	110.99579752272871	36.16700588346805	165.91890105064445	23.51003399412336	11.186314559597115	1.0765674628045043	0.6526540084438468	40.68322691477417	3.001926801073095	0.1284324135051041	0.20076265630231543	0.164479579794674	0.165816732664363	0.0148414866736208
334	92202.75068551302	1.1333195823236746	1.0410273856675143	0.9868241296790636	26.41801651296852	76.68551370445309	20.625888385602952	119.23686738369815	68.38270254072016	0.3686358000414276	0.35952688512840636	0.2269182284252309	0.5611207543772275	149.14510239043548	165.7520109697539	0.0715140986625693	3.34705236825441	1.668832235361649	0.022963325149177483	0.015780786077312103	0.02902695017361256	0.04334262760627639	7.7388667299535125	4.372315186320904	12.384468625763489	7.277848117564971	33827.90913097222	17281.023336212154	116497.28473645853	127599.41444751092	0.12618570988073954	0.31242475423271643	0.08485315937587401	342.1962782856763	193.06046629268823	148.73040425081078	102.05985135701506	193.46587403486544	91.00061493567331	15.953880574472178	1.4223192231332746	0.5289746941690747	64.62820122930012	4.0747523912698975	0.1444182987590711	0.2343568821060625	0.0137563276128213	0.40036168686802	0.00126066798478616
335	14209.499104946095	1.008959024230219	1.037840914503043	0.9448633398135405	24.913814067951535	57.08082245044081	11.398218450238764	111.08480355555126	60.82645928240529	0.38999021982850696	0.33170836589626357	0.18485311463535933	0.6096268860817718	68.67767548405712	86.09991454764153	0.037100549551716246	3.1060670607182392	1.2238787741514372	0.029167730144629693	0.022035144308330753	0.029940209640174957	0.06293682194639866	7.791820167501912	4.761048915251401	5.894055911202411	3.5253271114516624	39518.15538017048	19074.770035048354	134922.79600219944	163046.85438484733	0.1148640289011089	0.37862898795162436	0.0766203983019496	270.4809239645372	89.08554318256402	109.90034280724657	50.909826219802284	160.58058115729077	38.175716962761726	11.311028072318765	0.9589991555310333	0.6957078311744186	48.42891372268171	2.9412883101064837	0.11805531183016335	0.18132899761167617	0.12696786164041	0.18032494950458702	0.00551539568653356
336	4465.553150111555	0.9804895284062176	1.079890232182415	1.004890022027347	23.47596305912542	65.08911747070177	16.847452619761423	124.94884590259214	71.65320356259893	0.3715544496868573	0.3231100747483319	0.20287626338932777	0.6271030774096132	111.73000332240224	122.92157299089308	0.05799153610116033	3.148117757710726	1.4021259659910623	0.029746403431961888	0.026476218651285164	0.027479466866884662	0.05761224038550428	7.719915098392405	4.703392752064113	9.058992615652379	4.584270485388807	45478.01527438942	19547.818383380352	113579.37633538869	128136.14474691162	0.11938010887348714	0.3379787021850848	0.08153416142784144	311.2433204110678	144.64457630743564	118.88047613228372	79.83260252039008	192.36284427878425	64.81197378704553	17.7961881638689	1.165905597850136	0.6463893820993002	98.07282209655202	4.741960996193732	0.15213331087990695	0.26512525551450977	0.12203078664888001	0.139313655981834	0.0359274384679738
337	4542.573450475931	1.4614942520068805	0.827198766059813	1.1649336059379662	20.46589795301888	41.71583589208304	6.766811160373628	109.8324636944926	64.8012732493157	0.3555681463708648	0.2420607308500893	0.15472502090144422	0.6382508721620282	36.95949271211488	50.01895122676155	0.01617615116371535	2.773305037273913	0.8251524889349172	0.04273593418285843	0.04132097828770182	0.022900183579454707	0.06889520688236497	6.1732111040354445	4.328588287066381	2.4362965775474015	2.370283360989531	65266.20148300028	31020.823952631097	110020.14729581654	141305.34816381434	0.14744920997667185	0.369195040122579	0.09823150570171171	176.0204129504333	31.424585120905157	69.934130736717	20.306217776040164	106.08628221371654	11.11836734486497	7.265530098042346	0.8017546720180259	0.6988775642574966	41.61593695739554	2.347411549367501	0.1399032898772815	0.23140660420357256	0.444918739792032	0.0582113924079525	0.159937860113446
338	5683.905951706693	1.2800780990427278	0.9481694818528517	0.9935059050587652	23.37682243309171	51.021497813577284	9.275910266605047	90.96237601867034	53.320535522357346	0.3622744564930377	0.29271428749960116	0.17420277624689998	0.6178575305851337	51.22864054895479	66.9680751834806	0.024905352886937213	3.024585018842123	1.0705099490276864	0.03177584379397591	0.02632193235672396	0.02841135564357441	0.06715324442132528	6.959424376644161	4.48265266711056	3.827329460554398	2.93215297190557	48381.134048979475	23071.916941412175	128255.17901490247	162686.74082006252	0.12926925581628046	0.39088103393686474	0.087319332557496	234.4104849522085	57.85142893404426	92.56809637932814	33.694578453342984	141.84238857288037	24.15685048070131	10.422340098967807	1.036830002173157	0.6550770834601891	42.32866117084062	3.0185663505085016	0.13186838165898246	0.21190488066996183	0.0491266767788906	0.0214736058104428	0.0301962866406036
339	2576.4572786119534	1.5011696536457855	0.8941263450864895	1.1211949418191143	21.824326859675228	42.713174885430405	6.416412076462628	105.45597995464185	61.206985425494196	0.3708407724956024	0.27235191512118717	0.15950763896824346	0.6215232906012086	30.96048259639715	45.78248955470762	0.013111304858220063	2.842862791040303	0.8773638577633193	0.0370918919792737	0.03295044645136762	0.02688025516022857	0.0708829782318895	6.902044304647679	4.483273672309758	2.1559336536979252	2.51165749273362	59898.28678772406	28389.826261433413	123765.42916176449	160006.1590034871	0.13663498141835947	0.3922858113662888	0.08959334279236768	196.6925771732812	24.67604502807444	76.41849725071972	16.691492607079088	120.27407992256136	7.984552420995361	6.481977788783598	0.8619399738954506	0.6735969549003136	35.223792627577126	2.2827172374343596	0.1326903661554782	0.20851748628536165	0.48991064071961604	0.252590059665397	0.645499753569992
340	8416.660008855164	0.9462319014066398	0.8699039785570208	0.9337340471044238	21.37468917274211	50.086649981797365	5.366404109584055	91.50931953489511	52.70761591534894	0.35187382189013816	0.32462372023217423	0.14310162069125593	0.6675147658304532	18.36744947785825	42.70398425685504	0.009984909747838862	2.916701070070347	0.8675241202173666	0.038657510900752035	0.03462042170186156	0.0268243059242268	0.055885307213147835	8.221285413549001	4.1283251426583805	1.6497551749029993	2.254711482834772	58517.02145314963	32002.66701780836	163688.58273276215	192839.15477913275	0.1599326488300136	0.4163079286875999	0.11230308656136696	234.3886034487129	17.60297000259848	99.42431775965883	12.075805366663078	134.964285689054	5.527164635935406	7.701675439900775	1.0697576084286933	0.618602856017567	29.947283666843678	2.664975709242657	0.1360056751623688	0.23688388227187138	0.8980980458021709	0.15180435130732903	0.0301245076042236
341	9408.9136609165	1.36076947059686	1.1198401267956755	1.0113964967856093	24.850101091393626	65.92981362177564	10.44796142096912	97.34388857492534	57.436447200389196	0.3591556240306862	0.3057449547439071	0.17296336988498323	0.600554821031855	59.47677747517146	78.3743972736244	0.025688509038292652	3.2385884606427218	1.19098694956428	0.026215359914664414	0.01975877496350216	0.028137931397735735	0.05976719924900598	6.982493905268536	4.248101069398537	5.130679995225196	4.413271425845159	40712.3153019553	20010.907854222987	135149.59741442918	164286.0505384819	0.13315051362155267	0.3907376788030077	0.08957231000568155	285.0391981447076	61.45643321377087	115.88533556509587	35.52842457971315	169.1538625796114	25.928008634057736	11.957298298264753	1.124304598808889	0.6190233767894987	62.119341591891185	3.3580648086010205	0.14264826908784067	0.22981837468737054	0.0053019930454379	0.27066794372276803	0.0018945560941286102
342	4923.1110005225055	1.7371005709133744	0.7901315138875715	1.1498978014380432	23.58484758611719	51.46167297078926	9.03485207195515	98.22525707281271	58.23842834611355	0.39048914550191716	0.32284454409817004	0.17207149146564057	0.6109212988230914	46.349784113270715	68.17600832442501	0.020116623825371632	3.060752556940394	1.1263420180697028	0.029550395874145114	0.023197482167301376	0.028465692829226192	0.06166583077679374	6.722018073950169	4.192248180780134	2.7109465657619842	2.4845177854324922	48572.365514101926	23793.789328593437	137846.04816605052	169300.30065578088	0.13927771290975105	0.4026457582012984	0.09174964109788397	223.09359854053093	41.015379352981725	88.83875334351225	25.19110062485117	134.25484519701868	15.824278728130556	8.329407185345124	0.9882813240253249	0.6460358653616111	44.306730157252346	2.65819556324982	0.13432520253199676	0.210016655489963	0.0276774810808309	0.0497868910772702	0.555987135073847
343	5239.632975969464	0.8154341732625763	0.9756822657743257	0.9018214851854003	22.961014901254057	50.362684995837604	5.109531503594804	76.68803449185263	47.13774224116852	0.35086313185199103	0.27218673376496133	0.14030364485586197	0.6329690550342818	16.048872984381568	30.94530785311097	0.009349734432364495	3.067067898787801	0.8584582205003939	0.030761991111202723	0.025790080377064397	0.026182031413395777	0.06443153921963193	6.338862864105625	4.076184976920884	1.6227888229554286	2.115590494160397	50385.5615881236	24717.210226889034	145868.9455297439	182759.190499738	0.14465624277451458	0.42245047790367474	0.0996462509216338	212.4195228903058	18.338952032940366	83.08033454320163	12.780815561559567	129.33918834710454	5.558136471380788	8.000784242263979	1.0435215877904178	0.630582078204478	38.47646842134815	2.6873381139710464	0.14802224592472418	0.25577012482734357	0.12258193333899	0.0551954686134698	0.0185734829095496
344	4305.18820672296	0.989679612134923	1.0068357943058333	0.90492846896596	22.793887775801082	46.399691468027434	4.725865703272691	77.58599077187475	46.420375215394316	0.3709857162534696	0.274446687820536	0.14956335798361647	0.6425306341675546	12.499061290357945	23.687442833381287	0.007683559785545454	3.015342128041063	0.8265778874200828	0.03171474641660466	0.026215016553413857	0.02713234625545512	0.07297055416859743	6.591054777038117	4.386252668215363	1.3665565765922654	1.939236094892091	49667.07522354617	22770.903809435436	136640.65719357002	181752.51795570832	0.13107613484472525	0.43258733070941646	0.09062555068446679	207.02982607631418	13.970038804717408	77.77472177697264	10.421553537850343	129.2551042993416	3.54848526686706	6.549881931424392	0.8172951355498407	0.7075295131451562	35.745407378588936	2.2404519873878996	0.12536417718019305	0.20567213976978904	0.264854721844346	0.0758736403651475	0.0250911829451398
345	4745.151088476181	1.718170638953395	0.8148253835739678	1.086906574490693	23.442949045651133	54.92203615850731	7.811162520644533	85.47373395308169	52.0363779675148	0.3567400128912299	0.27810119968167646	0.16060488011856597	0.6228468491357868	35.97641447856976	49.925355892592314	0.016452006597104347	3.1045593089048724	1.0124845422175492	0.029418989992525946	0.02436114551203025	0.026060207669332116	0.06903631650015005	6.625033697215894	4.298335715601907	2.7935554126847126	2.565127983277493	47425.02078569663	22408.204208865176	131858.74244948965	167327.05273436414	0.1345042365065691	0.4057692222577055	0.0916878613712089	242.71144544934128	36.84215051139751	94.40691637003651	23.629468211833927	148.3045290793052	13.212682299563623	11.407904644466564	1.0461571392402382	0.6537440077407104	56.80637375399475	3.445069677675735	0.14258086490326083	0.2460203273496874	0.0961561429389361	0.129337257971927	0.18268733039272503
346	4648.082218536641	1.6159965806072247	0.9261995959624166	1.2833626713443484	23.61518928657421	52.07093501523138	7.673940310192618	86.81362119106792	51.4757455792893	0.3794948349548875	0.306417817804129	0.1578589898885946	0.629272624131714	33.464654522964636	50.78371774639531	0.015729814728135633	3.075816931039427	1.023431980088026	0.030426181787049682	0.02437973083902069	0.027773399717748747	0.06467537092516218	6.651947987290468	4.259656411195363	2.570939978422051	2.397215564781874	47680.63918924834	22994.559706230728	137615.61710289694	172057.23696129673	0.13502191978374956	0.4117917548636451	0.09088016710787465	223.89026010198438	32.41432916060555	86.22646051648589	21.56019556498463	137.66379958549842	10.854133595620914	7.673640352166502	0.970210886307854	0.6538882211455844	36.26505161106679	2.456275376405606	0.13668958458959674	0.2088027019192329	0.994768970333569	0.268790899725595	2.1007480306028796
347	3819.1152726486325	1.176624446180129	1.3942409297089529	1.3424493905120654	22.471642279491917	47.57334669273659	5.98791577436816	90.48300258479304	53.2216627503021	0.39490907532534625	0.2882698137957538	0.1342028218012435	0.6184652633751483	18.601077621292706	34.59013847301144	0.008848253419358493	2.9423469296753852	0.905980271813105	0.035083565043209884	0.02923528361652625	0.024003210605381447	0.06423307881613052	6.784161308389155	4.403519764867511	1.6067248880171163	2.0883550058307674	54356.851726102606	26133.787524638716	131448.6404336087	167267.80626365414	0.13506431680725686	0.40960578812199255	0.0907670352129498	208.14745296217728	19.336620272837457	84.02701118822637	14.510217617404878	124.12044177395069	4.826402655432589	6.069456844952401	0.7504245134341835	0.7335028468158249	31.049667724496096	2.0511286916337714	0.12190308637141237	0.17848505058276382	0.0176040122191128	0.115498679427616	0.476046186826339
348	2505.723164796829	1.4456684949560228	1.0976537518593479	0.9594284227107235	23.52274513138373	55.959546465516716	8.468329239797868	89.74227983546443	52.838874207858844	0.3574686818563448	0.2904512939470539	0.16676019802422537	0.6344026602615767	36.68977775719898	60.721660842897485	0.01608239297942959	3.131111981584451	1.113321317122777	0.0298394400224633	0.024003182645375366	0.02912495410495657	0.06588591358203003	6.949817417052641	4.406634741084009	2.520909635147486	2.5225829523442926	45190.398666115085	20330.974181154248	138478.816566288	170418.90530614095	0.1286120093935285	0.404716236842567	0.08726414801053435	249.1424470298056	32.022387367676075	96.95292171405838	22.093280936840078	152.1895253157473	9.929106430835988	8.592058872392371	0.8763399770763862	0.7128669588534499	37.654967615800345	2.5485566545378635	0.12387285262958465	0.20037451301972994	0.016749480450247	0.0228326961132109	0.0198503839917439
349	2193.4160819500685	0.9525586145123448	1.4264137939619295	0.9988018252410243	23.62660878657063	49.47504613271853	7.552446900025395	130.96203803917027	70.00992221752588	0.3750947173976802	0.31770914986854	0.16154733807871682	0.6435465110502473	36.66285391826609	70.01714268954568	0.02001023870456466	3.008944666650741	1.1440210855900639	0.03237743643430127	0.026300149938004374	0.027819472545053868	0.05616395461557336	7.395765966418759	4.593390577415588	2.253575042195918	2.3455953757585783	44637.17833893355	20950.382270967442	143398.37628343177	169375.76499404787	0.12033453098486487	0.39603434042436464	0.07689022566481653	229.83426800127066	26.77857659997919	88.24084836911	18.890888001594426	141.5934196321604	7.8876885983848	5.579941710484298	0.5834556420830086	0.7989335165663768	35.970734494491325	1.8527862110396771	0.12203892317355416	0.18342704069042098	1.45738056235159	0.182024893073325	0.6753046600600431
350	2049.2605399835156	1.633454216554259	1.07951029806777	0.7509194326079394	24.066721174065762	52.778901482692675	8.510121935522323	131.62087934600103	75.09508487098753	0.3750744408575325	0.31591617187631577	0.14820829773230132	0.6017077584624219	36.97515273228013	61.0397075142609	0.017924122608950002	3.083405679051711	1.1760166520673072	0.02862368934180508	0.022643068532466448	0.025284175051087574	0.05484204773764317	7.832249640368897	4.772053964314841	3.1196626973909014	2.628637708878196	42485.533328699355	18804.834635799005	137023.22018514175	169303.97010936134	0.11273856754915562	0.39658690853098016	0.07522304019610898	254.33977062770825	35.4636269971992	107.3613456627547	24.84490471323614	146.97842496495352	10.618722283963068	5.395436322364108	0.554373140300832	0.8087407159611194	37.2634792172838	1.7849291180782587	0.12020692134484381	0.1800628834665968	0.102216089869928	0.0148559790189986	0.0374010430058053
351	694.8950471580029	1.9420295323805845	0.962174443654805	1.1196943758101192	22.921808667640324	45.259663057080246	6.281362752899608	117.05242860001754	68.4958852865089	0.38125233097267225	0.30352764438278196	0.1488297828265566	0.6383156875874162	18.282620795789295	44.21914515023779	0.00860320739655235	2.9693991685742627	0.9902068000603533	0.033456325440025025	0.028462155521409713	0.025975981948057083	0.06719143894231425	6.94422099196308	4.671203499601255	1.6630570832845248	2.085530300391642	48808.17589519708	22274.692231774297	136010.88229800097	170452.6029431216	0.1192350034371976	0.42005342838665566	0.0801810479972394	213.77272540138065	19.17288434150595	80.5419353883944	15.147565680687308	133.23079001298592	4.025318660818659	4.9664097668521725	0.6046693983802998	0.7789954232850681	33.505874768020206	1.805046707813931	0.12769066055568232	0.19584960343667193	0.102216089869928	0.00669427500216132	0.0374010430058053
352	2048.2736221319146	0.7322535746790888	1.348067719683406	0.9281738886794847	23.687624433931948	55.92037395465894	12.205860525226047	129.6060829151576	72.952518012336	0.38477896251884375	0.32277297826461854	0.17523569545734388	0.6304259483932859	68.34088050592943	85.70047462508866	0.038643750672102475	3.047214760501452	1.27122374424056	0.03186304391153469	0.024839227627685652	0.026562728336232792	0.058640648119234105	7.801001269755651	4.7242692014765195	6.203132716948324	3.586379357912159	44542.03741674718	20298.31003419543	126274.17736091225	151843.7561373929	0.11724172091638749	0.37019532970787933	0.07769531173796033	268.11934068142256	93.24386574545169	102.75058932824028	54.79095288611312	165.3687513531826	38.45291285933856	10.346008033257977	0.9154656553182272	0.7026829923355543	50.962169051312905	2.7818870713356896	0.1411266618948512	0.22145982789772914	0.11325697497384402	0.351367695295499	0.0272977160961564
353	2843.354796104133	1.78000604159595	1.0216280317517046	0.7920982338775638	24.147450796001653	65.44285209375636	10.359208657307635	104.44132200910393	61.02797011228855	0.3619986802279594	0.3025003921643714	0.14703784865743008	0.6256788369303296	45.58216778060423	71.91271993537882	0.018711472713215684	3.2252690517068703	1.252772974791006	0.028342060548121332	0.022232887445871388	0.025115554809430143	0.05278657638111465	7.064846297908479	4.383781736852345	2.8134405475405284	2.5020701104018577	42078.51984466911	19351.084637669504	134682.66927328144	158606.0829994675	0.1280703366326686	0.3901917026072648	0.08674627780892585	291.6663863877578	38.25619139587686	114.77190365336696	27.42650203219166	176.89448273439103	10.829689363685198	11.395395068143653	0.9188495833566043	0.7137430683628382	62.6003788353699	3.2702679493511573	0.12941331188295502	0.21943381974717696	0.423262602047123	0.23238324905171598	0.0788343042101095
354	4514.980970486999	1.3808296994822862	1.0940741594493961	1.000455420740789	24.359715148754287	58.92090880761215	9.667810843803455	110.00324055047608	62.23689398437851	0.38585397876345906	0.32214670436188775	0.15506726833605403	0.6248584557434087	36.70807533992909	59.93803113066097	0.01642088027235581	3.1338526871725643	1.1888804284842114	0.029093997725723818	0.02244166837326101	0.0277626612491951	0.05932197362567518	7.461661152947497	4.568161537107256	3.335893327694013	3.12222074965237	41815.52739700457	19599.145407780037	137897.65587514298	166482.29273362673	0.12155507092833231	0.3895537727644752	0.08081305276487036	277.31318509302827	40.866688399901925	107.0410204993709	28.27690910795055	170.27216459365704	12.589779291951377	9.145655194954676	0.8939850445998087	0.7065051679071701	39.04722720443415	2.5689301771565325	0.1219156065116411	0.190322412123024	0.0630441868926437	0.0863113193515622	0.0235339940973861
355	382.53085022210144	1.9797514256591344	1.0451134067551224	0.8333893860568513	21.46584830049411	50.93771745306365	6.135803120226117	116.09753474641744	64.14489142031957	0.3619341866282615	0.2777954685463015	0.18289804394375112	0.6871810497845897	25.986759457501183	66.14281469223701	0.013813487731209759	2.9996710882676525	0.911672532673785	0.034901296170813625	0.03198391423866686	0.029601702368843307	0.07319410381328378	7.1212341212648855	4.641575803348955	1.715104618055121	2.05973948675311	50240.041559276186	20810.87494902496	129938.59061477521	151975.45625214305	0.12016735625631861	0.38044314030708476	0.07952266746040819	245.980237827315	19.806926507999396	89.1954095284051	14.382028191184661	156.78482829891013	5.424898316814747	7.075120450175394	0.7644206857688385	0.7345404319902289	44.2739878739916	2.3290386710701863	0.14742412625816664	0.24914093538183546	1.39202022423426	0.32180894938144394	0.0397840061530348
356	2038.6382799052153	1.494080456408331	1.0531486421611709	0.9824805198841431	24.2630673855368	53.01359014213629	10.171957365522134	137.08956046545006	74.05354078003793	0.38462939695183346	0.3283368068892817	0.1650482682060853	0.6329379387208167	48.809550237797765	76.1938288119115	0.021795501585323517	3.035873203289142	1.3062836376972087	0.03203690538311767	0.023121257108404465	0.02863319378905796	0.05308115521747038	8.973582748705383	4.967431071489497	3.40223865254737	2.8152181935915404	41603.47822693529	18997.65616692064	136487.0436177091	154245.68035578026	0.11280958455830888	0.378327860950463	0.0734259813617639	262.0287594190122	42.71685144187502	98.1867382693465	28.441280949145792	163.8420211496661	14.275570492729237	5.8281108282205345	0.5869623362551135	0.8051582093501404	38.595326623548495	1.8038584251671124	0.12474733155187244	0.1755614181153693	0.0194754839688254	0.290758113183709	0.0532719163562481
357	9389.779844142031	1.2651153567160853	1.068156451594743	1.104053553942513	24.409017241486804	62.25660319100883	9.95848488321918	115.38909778691193	63.74348141313007	0.3890540178349995	0.3320350122232117	0.15221110603989899	0.6207545520109827	46.72746551384627	73.89208107281286	0.022293668817572096	3.201409733354988	1.26132438033022	0.028216867021117278	0.02156799586640696	0.0257976818790493	0.05053678556911196	7.263302969577056	4.4144502278347115	3.6130197921223717	2.9329902560708696	40819.40311854278	18946.958757339344	136998.76004373716	162391.8583339104	0.1264053436476575	0.39341844078607585	0.08301940251387943	275.36507729291674	49.118439834174204	109.23648830517563	31.293359564447666	166.12858898774118	17.825080269726506	10.73156582940214	0.9852011748514857	0.6690181958270367	69.07567551760575	3.233763888335204	0.13727298373409302	0.22477888447603506	0.0589670891904951	0.46233997782933706	0.0955973493993254
358	4100.99086920917	1.5280861753304913	1.2015914415074354	1.1538130706648875	24.94558006725719	58.84999800344333	10.269153662413334	128.7221249197846	70.06250760296389	0.3928015544741601	0.3403835525933542	0.17191437147544178	0.6203760848343867	56.4411196069993	85.41419193390526	0.025585295376594586	3.143919756113251	1.2846653453797618	0.029316324228947553	0.021165297607994623	0.029407995252384612	0.054234711226980814	8.070295382649121	4.571626083753313	4.332285855357424	3.323844462494406	39806.33876727382	18898.58009668116	139304.1847293984	162680.28501463312	0.12303515405122184	0.383597610893097	0.07960585310027625	266.0510914567765	55.95770294143329	104.23346689339334	34.51346745812931	161.81762456338305	21.444235483303927	7.231337400875261	0.8124356609018305	0.7104038068945951	63.20889317919996	2.172217031461087	0.13087737094310628	0.18797476767489713	0.18105077759555202	0.810318567982989	0.0556744659666296
359	6529.159410348162	1.0509457193189422	1.0132977753693762	0.9369955876946754	24.37838914847422	61.33604805491117	9.958362938278347	115.04357629846898	63.28030990923104	0.36909957235529467	0.31925692067358347	0.15862775982670915	0.6440460057917301	37.37641982786818	67.18467653267592	0.019096372862747374	3.2132572747101005	1.2789014892454966	0.02866804961442014	0.021761883053430714	0.0266705936925228	0.054276337217331994	7.288283690102754	4.458643486802459	3.1140243325521597	2.698118509922348	40227.89015353744	17872.045687949783	138339.22206696295	163132.86139310454	0.12202787710692299	0.4027995608029773	0.0802207968681547	272.8842440868736	41.65494674886635	102.77954701410204	28.323510998946396	170.10469707277136	13.331435749919956	8.068034724714327	0.838616988067874	0.7087163108371289	48.51478243684023	2.521613925703009	0.13404438054347217	0.2074669604080296	0.0589670891904951	0.22442808799938102	0.00833781261390022
360	1198.1037610284984	1.1105672546237824	1.4395618019115364	0.8997028431604167	23.730850917724524	57.01489844598487	9.173408804952523	97.98671641547477	57.16727626367445	0.3678082170780474	0.30096835130232197	0.16341297999017484	0.6401514311551766	42.103790097372	68.00917711975586	0.018043619827645945	3.137659395968322	1.1660889536512091	0.030585519994385756	0.024241492118297216	0.027449445451462714	0.061793380244695766	7.105176309395511	4.425260069829331	2.538597316635197	2.4371653291523545	44472.48025434675	20049.91133816571	137230.35931542487	164136.49901374834	0.12799356574531517	0.3931497180907199	0.08661400487091643	249.50706400686911	33.22048253354825	96.89697323838065	23.736397039863363	152.6100907684887	9.484085493684846	8.229585173477902	0.7756154918656696	0.7480215888968812	42.930579600557834	2.4504885434338193	0.11960610534850188	0.1895708082205103	0.423262602047123	0.8394169884644359	0.0788343042101095
361	54593.53294983506	0.880954947985389	1.1308211423546037	1.0175565311764994	26.597600468418666	69.04617410680878	14.99414614403429	156.07742013085976	83.51773475849456	0.4165263679728963	0.3821568652794699	0.21838651879140517	0.5877411554246815	118.6612390021284	150.2111290474306	0.050911118987908274	3.2061599897978352	1.485822718537585	0.026918782471821424	0.01705997955864194	0.031085199091877205	0.0497513757867548	9.565078751457575	4.872048620580311	8.47975113942537	4.704969185374765	32277.31229104824	16583.775703355317	122579.86902790822	139442.22690750708	0.11462575592209226	0.3308295394853587	0.07402765367511843	327.84115830920615	113.54195973619792	136.293174685087	64.29758617981196	191.54798362411924	49.24437355638604	8.745099634994856	0.9214880529978164	0.6599909502117975	44.59817477398837	2.448648642032618	0.10906702697747675	0.15506374931350073	0.0188090127396041	0.51236951499812	0.0130910041041547
362	1704.2040471434593	0.7789679302930965	1.6254251712566428	0.7985862538342284	22.352440675439105	49.627230884565435	8.903784921420721	141.78964484366566	83.73021619299575	0.3762594710463934	0.29548391958220505	0.16979537175879053	0.6637995343412733	45.54463303290477	72.44117191076164	0.02198475337811385	2.9334662470689654	1.124736420946721	0.03686677700952339	0.03049463405091636	0.02739041063012317	0.06230620803238819	8.197057038117793	4.691323802947568	3.5582310444410092	2.916652202854981	50201.93463676197	22761.485569334473	123050.48625010114	148033.59196602364	0.12583354514116568	0.37745337408649465	0.08467514573921013	238.03827678668117	40.42325056708417	84.5802662363321	26.56702095693168	153.45801055034934	13.85622961015251	6.298314763849617	0.6371945629780033	0.777540714496759	46.50515538926271	2.0581632640991128	0.135554229703698	0.22692923644979673	0.288273608711685	0.27214760481954897	0.16174087454945002
363	1935.1268796771765	0.8506490495667288	1.4211245058005664	0.9466878832559372	23.67277286197479	49.01819279643286	7.897244932275999	143.31879116230584	81.72950714624933	0.34298056237323055	0.29190593352133004	0.1723282459774554	0.6262926122818566	36.66068622528893	63.02016107669381	0.017573100821837995	2.9884069250482654	1.0845695667070518	0.0320916676569881	0.02480297207316032	0.028759562451631755	0.06740498565039638	8.575300208357978	5.157281717224206	2.9138970731940956	2.4600176759984826	43288.32566618506	18973.730829335353	128467.68316466697	159083.68133737578	0.10843721554652666	0.40338379663453316	0.0716508251836932	251.65603156772872	33.23787438439061	97.09386293095103	22.89775279600498	154.5621686367775	10.340121588385692	4.744744933602977	0.5004144019593579	0.8192001389585541	33.43688460198	1.714468319785682	0.11372246595757396	0.17807180237188927	0.409033845199823	0.067847703124487	0.0363314673200103
364	157.73183576203883	2.0463302493141384	0.82638160565315	1.0590977408435949	24.317607853163043	60.23140119963135	8.596683173867213	133.65097519037712	74.4105926132482	0.3432906789914157	0.26971493944486324	0.18537062586081887	0.6614409581680963	42.65158646934866	72.37190470818295	0.018615707649027043	3.1072420121792903	1.2470188722485	0.030672410929010144	0.01965563534780163	0.039037618988831686	0.057458137610346106	11.360705691559481	5.435955049523777	5.532965084854377	3.917619762239152	35473.36183318846	14775.382995816071	133990.77652963533	130756.65415671177	0.10148606299827506	0.35447650709211304	0.0659079444687057	334.57058386440855	45.82005779813536	118.29032917787598	28.89363782605466	216.28025468653257	16.926419972080716	5.851032205292544	0.5756881515286308	0.8117830730296992	32.374786818520626	1.904587609168852	0.17384122040838318	0.24313880092758014	0.409033845199823	0.902078562028227	0.18336478629277103
365	3384.4377989172935	1.4982495606465527	0.946868982352687	0.9719784324855084	24.017337263606134	54.76501099827429	8.618831713739933	117.92956515804586	66.44330119697739	0.3891263300170876	0.31772285731265754	0.155470451671558	0.6277930475357506	39.84851262954792	59.50369519161295	0.019967155608475083	3.0592619208374106	1.1527050909945595	0.03193145918038545	0.024864131000591518	0.025938422822857368	0.05679524699210106	8.05595393841716	4.768464171860042	3.524710425988426	3.0127433189260246	43131.3021429405	20063.25085461776	137845.33400717756	170022.2213463544	0.11948530827728582	0.40412982063522224	0.08003532312799598	253.23838667556183	42.56035628820585	100.35370135765075	27.63731131233001	152.88468531791096	14.923044975875888	7.690388302380044	0.753383803853739	0.7496864751427409	48.37601438061206	2.380617755857798	0.11128819156760048	0.18661200860731159	0.0350670239343282	0.0572094919757863	0.009702540732300459
366	19339.506545137032	1.359168468474128	0.8947774746572632	1.1074729268473502	25.106122362145257	70.76435475183172	12.392288396630853	119.87204677197603	68.11807297663572	0.38048110920426315	0.3448777032838223	0.16355598062358098	0.6062325752214788	67.95950536008444	97.83290612082355	0.02797322302815275	3.278135792131772	1.3944749536120473	0.02648159893954006	0.019405234837237998	0.02692661949107749	0.04772495877573375	7.632040128061755	4.373131221940463	4.092297161631186	3.4208800371232653	38186.54277371984	18460.485727584823	136211.13730109585	154823.56618508766	0.12833567569731438	0.3700336015901397	0.08610225420769714	315.57826455555	56.516639386782764	127.98460028919327	37.12793104175456	187.59366426635668	19.388708345028217	12.140316315308253	1.2158224466537917	0.567112800962777	73.31746183388812	3.722077462537119	0.1519786368847968	0.2660187027583981	0.12140313236882001	0.101040399815057	0.00845245157374218
367	5252.473271984607	1.7602184014692142	1.3527877593599598	1.0500952153650398	24.64166251523701	56.23560261091112	8.865271885447367	128.60790163214511	70.04394220069919	0.40828428945873985	0.34685840076643915	0.15349929374232035	0.6272838238170156	39.44526812876009	69.98981475931578	0.017495365085280476	3.1272334746542856	1.2425449173734364	0.029766770045689953	0.021731116185333754	0.027713328461315474	0.05207633956516275	7.7532033403301375	4.510516739037777	2.908087274723295	2.5938689082537665	40866.17692328263	19196.100728091613	144640.12591338874	170705.98117217902	0.12434399159670753	0.39973915315479336	0.08057374820754397	252.24231972404164	35.1197603982645	98.21714393979362	24.28688217057677	154.025175784248	10.832878227687694	7.568161367559087	0.8075624703587123	0.7230179712730895	43.52373869162757	2.3450363327145216	0.11966210670897659	0.1851043158288646	0.182424801458099	0.46233997782933706	0.0876292083208435
368	19494.04500488937	1.581724366080446	0.8102784577790637	0.9463156297102411	25.546424598151233	56.29647945698342	10.867693412760705	169.34503805010675	90.13678727364031	0.4307978125308611	0.3682643318869254	0.18403573203874532	0.6027108063337955	73.40630089787099	112.42663693997633	0.031415520808080626	3.022461537462036	1.2796323174260844	0.03139736366895723	0.021259592286945104	0.029305056615554312	0.05433864946214541	9.891703978601804	5.0012663958717525	5.010896282837117	3.4559395940779907	38728.526040564946	19858.696434299596	128422.35175682233	149840.27525360408	0.11767758016383845	0.3535784046669263	0.07550528633988109	272.48208871626156	62.5167643894841	110.56943167114581	39.45770845823194	161.91265704511596	23.05905593125217	6.863148485576584	0.7071678850888828	0.748112688738304	42.37561945970563	1.98634626256683	0.11052572543609632	0.15479316796997658	0.0154375762905809	0.17148721513287696	0.0058057162007227395
369	9952.695864722133	1.538639749984889	0.7559354943882337	1.0341908673665134	24.89534787146781	56.645357933844366	10.416664673958424	143.83302827186844	78.67220439469862	0.4093028335559993	0.344156452787621	0.1851083999694299	0.6123933651433716	74.14555705827108	104.32199606024787	0.03171797095361445	3.0591164908589383	1.212804166710614	0.03138791248783147	0.02221084069177978	0.028709170003482557	0.05744600217340916	9.116029014710858	4.798930211571272	5.6452409458027	3.6394785055289196	40672.75478174422	20268.458473823357	125002.80622437397	149072.5047967581	0.12448075361186153	0.3616386311200883	0.08123515952818955	264.65999049716083	66.93059008732078	105.01627857980121	40.449010430083334	159.64371191735995	26.481579657237525	8.768489893333228	0.9245344364935395	0.6775395266819686	47.343044856167026	2.554163496383223	0.12521968435834366	0.19552101818699097	0.11588977046805801	0.0739889426589595	0.0174966759521505
370	69940.26227926766	1.1152317072307796	1.1506410177409125	0.9967803134300317	25.781099832417215	72.2524589334919	14.962542063265731	121.25154925138978	68.52470985661515	0.37646278565140334	0.3476039671440314	0.20022981934439876	0.5903630763052562	102.7858409369558	122.55701595596659	0.049336778788415664	3.2954880034810885	1.4450070124420695	0.025352517620368963	0.017723469391123264	0.028986872522523834	0.04868843041158654	7.524765264619055	4.324709014609236	7.927144227547258	4.334130613520709	37242.640574738514	19128.290785265875	126954.91510900173	147565.2338337236	0.13634233381537772	0.35708727942475843	0.08908112654431126	313.44553739759874	112.16630843466032	128.35139247805873	62.830994039208264	185.09414491954016	49.33531439545211	11.122900629424448	1.0598335443988043	0.625592618038177	52.346242292068624	2.9790310369904867	0.13343555578078964	0.20468328575719144	0.0303612877370379	0.931445352972275	0.00703689877315458
371	14300.579815795878	0.9996327370569481	1.1365370716260796	0.8911849116908469	25.124891023649358	62.08803077504469	10.564375782958578	105.49342874073086	61.137483977978	0.3955147066139554	0.32826483225562125	0.1727240655342346	0.5850294534452992	61.562892170498486	82.15187329328398	0.029670923527055148	3.19344169518389	1.2246564375415998	0.02639967860315157	0.01918611568310441	0.027430841149165698	0.053207799812699526	7.377128229118361	4.365800538680014	5.30547884254131	3.461389673465215	40752.31775875244	20371.812673040826	135941.21950672715	159316.8515109089	0.13284842899182853	0.3750683176205471	0.08832037202502044	280.38023300824585	73.87041029972005	115.21626357007497	43.63181621327542	165.16396943817077	30.238594086444703	8.714620506742417	0.8905669202062866	0.6956883421887989	61.40150336649919	2.4052142991418206	0.14271536775655022	0.2062659725443353	0.0193026495750584	0.0671064137811898	0.00634963150812435
372	40075.96164127311	1.3566612994841925	1.0365458118574982	0.9496471196825789	25.09993538027974	60.954556241028484	14.674925698102685	130.8967594186328	71.56558855964857	0.39663919787313107	0.35507885340827455	0.21073346268988552	0.5925713588121924	105.1274449039289	127.0518291914062	0.04916170344059842	3.148929127611625	1.3908095849418538	0.028802299543444262	0.021370294723933553	0.029243483591048912	0.050436409539494825	7.245606122613674	4.1463153654275	7.289208952418088	4.251309375744171	42531.801613236785	22494.378443260528	122725.73641655897	140861.32173131584	0.1461174111069914	0.34028961866476315	0.09200431596939883	257.1324287270787	118.63242262828756	104.99590470969699	64.3458226053507	152.13652401738184	54.28660002293676	8.674750400128145	0.8773784620484623	0.6971163745631914	40.00255194100173	2.393953936634802	0.12822470122282814	0.20101985515018397	0.0551851251424539	0.642341348376917	0.00332128285509005
373	56475.03062449582	1.049567940857413	1.1682769141631846	1.200643582029342	25.18823687286977	61.22874692891999	13.858854140926212	131.36175734792283	71.63035648092021	0.41620833617699876	0.3633583640470365	0.19788273487663363	0.5931267226927334	94.96419024179397	120.50711699238407	0.04372104496771026	3.1742108061672383	1.3800869211315256	0.027914383857525604	0.020684500280110377	0.028185860704758748	0.04810928209893893	7.38279222488001	4.139205566435768	7.216357368460287	4.259119864548722	41607.2885611636	21792.572364437954	127219.24458749204	144867.6375151396	0.14684179752320492	0.3456658025599304	0.09220384301695675	265.1743434764785	105.63313696429209	106.68214705243236	60.82177233056041	158.49219642404617	44.81136463373169	7.724855294505756	0.7640499995563301	0.7359370204244037	38.04964276486932	2.1334586930333206	0.11098885411468817	0.16069964865144834	0.0570877908940272	0.6997975666137671	0.00498408620752882
374	27876.700241704006	1.3338801874368678	0.7903352406833638	1.1756908867921363	25.031986890085193	59.44791851302331	12.271981730354774	124.99830275811439	69.76021345541406	0.41914698804314743	0.36262644320113685	0.19512278761895413	0.5946981873377569	80.79006961582735	107.72660626699296	0.03855238349615142	3.149159144358048	1.31810363450295	0.028285983239360022	0.0206050811211941	0.029171518167582334	0.05281773324930382	7.351461798003175	4.229611166095224	5.469914255374052	3.4675252371345344	41976.83777778626	21795.573264551538	130642.82640212208	154151.00076749825	0.14063461594232163	0.36645361176647423	0.0903387490052214	259.8132272472042	83.80586358532427	105.5642649077175	47.82235817513988	154.24896233948658	35.983505410184385	7.67068521107303	0.7447730112061587	0.7473717803147075	40.287754428996934	2.107788818734262	0.11871622039754	0.1665996791081448	0.0590820368185109	0.22900821676405803	0.0806871706683972
375	16979.13916460425	1.3605748183493853	1.1665197425358829	1.2854695735356048	25.115325801263705	57.583132218273164	10.992670594525201	118.79403829572048	67.01046681705924	0.4089657473169769	0.34394386579095376	0.1815709520048099	0.5862023684383068	71.72744348270707	97.63994476451039	0.03356986648283449	3.1266455977987793	1.266808036214012	0.027814684894048012	0.020160725498557654	0.028226860056353335	0.050518311100338255	7.619987178433876	4.42067477033297	5.2770676974426225	3.573609355226233	41847.26187469361	21746.34493924387	134028.59619295504	155653.320714113	0.13561245390810475	0.3622929506553937	0.08789186022901209	265.9468596627275	73.69900671042768	106.8503849975806	43.38294936574186	159.09647466514707	30.31605734468587	7.885461048444982	0.7738859829055869	0.7377499734099597	42.92455665958377	2.1725619757979358	0.12527588170854306	0.17331885249684978	0.09792675362216902	0.6728544800504449	0.0360049080795819
376	7405.4429291768465	1.3897877550260624	0.8894043875926231	1.0951516391511318	22.972098857242372	58.742344668284254	9.067548969955395	89.70124572104929	57.256932573081514	0.34703482455409534	0.2875795861332959	0.17398446667902576	0.644278599981587	46.281976497163	61.891311640925494	0.02256553790821811	3.1149306583024345	1.0638106482851664	0.030522535550988057	0.02525711323552602	0.02884992297445987	0.06855342492947819	7.258685781071298	4.4110421666025905	3.4265855729203305	2.8958928297139073	48447.36818340496	21903.32032505726	127751.53688320387	158644.33039153856	0.1335165420509421	0.39448896275217954	0.09357387093284245	265.8275209720631	51.44056843438086	99.76667687309215	30.489803669035364	166.0608440989714	20.950764765345507	10.396959272601714	0.9299402970278238	0.6793712123502341	62.57860608850041	3.130434715875611	0.16227867127855006	0.2700256452274118	0.11639357780443199	0.14748291939517402	0.0239823100191836
377	9448.372773081064	1.1251054980016921	0.9398251227752795	1.0537842042125647	22.807687983547062	54.4434653415329	8.030493003371557	81.19769863375885	50.82220378377926	0.35722004247726113	0.2934476496021407	0.1666935018605416	0.6585010683888299	29.65853062770786	48.04966190376495	0.014201720649381157	3.1092513414633	1.0767301327169956	0.03089064362684238	0.02470504945599672	0.029276869376873668	0.06513954336785809	6.849174304094114	4.283052106221966	2.0588117724176085	2.1684749593184747	49219.049002901345	21876.90426918556	140386.60330134255	170295.3305074229	0.13526020544710524	0.41740234494275846	0.0954066045352992	237.6325405168771	31.67951062085999	84.37177779013905	19.602188882368406	153.26076272673788	12.077321738491609	7.420684009630584	0.9225412477190407	0.6634619117398722	39.3449073495989	2.515359496626481	0.15478087532375442	0.26457769913891155	0.182545083531093	0.14748291939517402	0.0246136328522703
378	1772.1926833112084	2.0200283023743806	1.313446622549927	0.8148039783593508	22.799867801358424	49.96746494441881	6.241002452805531	74.68535060928379	49.50767063558189	0.3449860131548659	0.2828595746208127	0.18702106949860925	0.6517073480649341	21.650007737511675	42.02286808208171	0.010656185289087718	3.0499537807288832	0.9700052340503905	0.03163726857853305	0.02451716959275387	0.03583321665915969	0.08323159145005757	7.384844519006302	4.623306236358129	7.094487973322085	3.048811229483136	47268.47306813914	20376.6735226035	141504.28192969266	176120.5762475662	0.12201414184452128	0.41764208405372805	0.08841214915797625	233.21131940046112	50.67061411437491	86.98482241103453	29.063699096873282	146.2264969894266	21.606915017501535	6.022870316990659	0.7873882618192377	0.701005261511244	38.628315332542314	2.195795356383767	0.1476841967541327	0.23989549599003185	0.0739675347118052	0.12241061825031901	0.0013828724971503901
379	22574.235510222614	1.2344407098149	1.148844094729537	1.0066835434784684	25.670526990876407	59.97263738043104	8.35546722781148	136.39388578945832	73.1658234630523	0.4132062976031298	0.35055492697231927	0.16542406502863244	0.6162442289471615	46.90560698188598	79.00353956815698	0.020240502072272737	3.152672205393157	1.183192369762928	0.028798828485781518	0.019558915044500608	0.028396902090948025	0.055626096929424634	8.529426351280467	4.700227726222055	3.3301393962580543	2.738727015798989	36358.98252564628	17976.88545484355	140908.90122561174	170868.31995502938	0.11935208029361541	0.393644278851629	0.07711141585669658	278.31977392322744	37.9976860107225	109.86678999167742	25.49716480398378	168.45298393155005	12.500521206738705	8.361335732975796	0.9427160773904083	0.666269841794621	37.10435496130577	2.4696407289371134	0.11946301924629968	0.17931105532971425	0.605175087595038	0.28104813056240197	0.0141832380792616
380	21439.661099903286	1.3738685410689984	1.019533046169975	1.020295905709943	25.02889414314247	60.97486955571517	8.579437275433714	117.09814833227843	64.17581839579219	0.3932872270529848	0.3271372203768387	0.15528571280509976	0.6331332077808159	32.65860324390391	57.591979805222294	0.01593600406721775	3.143285802372638	1.1482057588403396	0.029767378831619742	0.021230294779447708	0.027178444267484447	0.05789800171683779	8.30616358971317	4.753773523747458	2.9377844716401533	2.503341855018662	38422.47753934317	18484.30470600222	139422.00926453233	170562.9840669375	0.11742767552004527	0.4026029483351365	0.07752353905522294	293.26061813158185	39.87600711076007	112.67648617359195	26.341348770691493	180.58413195798983	13.534658340068601	7.930502071281482	0.8238145957793082	0.713250251908247	38.90975779246985	2.273605833513083	0.11659326742309589	0.17312127986041528	0.0140963568313775	0.340235344795695	0.011611755000238002
381	42775.28308983147	1.1023064483355849	1.0795439397281046	0.9492765601989669	25.03357283938674	60.05502068096935	9.807191568048712	119.82469790965715	65.70707344857219	0.4063106624207117	0.3411197394755323	0.1681231385350456	0.6157572576991697	50.28632936479908	75.64848802196518	0.022408644899776186	3.1487890097168583	1.1778822933638358	0.028914690777814174	0.020933321613695904	0.02748221893113412	0.05657685050202123	7.820917874277563	4.489437654243198	3.718843407320732	2.901980907221464	39593.585988256586	19712.16983405237	135279.36608764983	165751.0029469091	0.12823435426779806	0.3915677114811723	0.08292684820597555	277.53080546875555	71.58868074871286	108.8587179297052	31.424462084329832	168.67208753905032	40.16421866438299	7.239574693398268	0.7469469466511659	0.7405420287566211	36.12434686275054	2.0768086166261375	0.10703749448027612	0.15371110924576448	0.0190052539949616	0.370069406635269	0.0168547892094891
382	46158.4482091018	1.1764484163980231	0.9472362387084355	0.9846015706054954	25.3775344729449	59.31150513804525	10.608687024825924	138.63204072231738	77.37408796304813	0.4027248395839191	0.34676364914646285	0.17827592774431733	0.6038843129224611	64.92781920776318	93.09227358950355	0.030541710402370033	3.1085033465182383	1.2628269644292298	0.029707832728358287	0.02032751970933615	0.02706993876103456	0.04989080378288137	8.29156490343255	4.514609729731992	5.281194515664688	3.5006143491809074	39866.24364301469	21330.453709584115	135714.920116062	158926.22673293116	0.12890525242967288	0.364930112891417	0.08437865517661218	274.5731800589469	86.84771834803955	108.58897596521268	39.25374824262148	165.98420409373418	47.59397010541819	6.873325895004267	0.6823672132624831	0.7667396830838049	36.09614031778168	1.9328397417450347	0.09481032579486866	0.1312765370398191	0.154161392707928	0.225463249886481	0.0520818483120354
383	31795.791830549802	1.0590466932226383	1.260946696162796	1.1037304353773605	24.530641028088656	60.66386853509969	10.584338177100934	115.26697489548546	65.37059342518285	0.38482905943850537	0.33821397303276723	0.18191038460078232	0.6117836778734431	63.9222731676941	90.80224205850574	0.029218982920687912	3.172769336328591	1.2490653164513745	0.028436482582821773	0.021514978360776548	0.028883436670748313	0.056279773051653464	7.17959394639556	4.254630804428417	4.5103645324587776	3.037431190801864	42817.77056399163	20987.627764750294	132435.72737283513	159736.12657322982	0.13819534083670187	0.3853339648168202	0.0905929767538704	263.4859526333103	61.97422726358006	104.9492967101391	36.87892111031707	158.53665592317117	25.095306153262978	7.622081466830566	0.7689044599824356	0.732892923528291	39.82375664192435	2.184065643676414	0.11931862737833643	0.17481053340497318	0.32364015962814396	0.370069406635269	0.0547650014327808
384	36866.65011522127	1.0962105320815225	0.8606882065707058	1.0022957355617887	27.40245148178277	75.38377469667698	32.5390543569798	130.6859152972988	71.49946627613986	0.4012614387776432	0.4250199607033721	0.2943796923671645	0.5320704175496533	235.91138144524297	219.2633747080592	0.1407980085235449	3.330710123334664	2.000127933416375	0.02186513480247643	0.013891402743146502	0.029094330766294134	0.031909968809698534	7.8944811217939295	4.2205071448477804	23.244934329423632	8.64631352985858	33209.665028579766	17836.704717990197	91045.62391707889	93378.61037956223	0.13051492973495918	0.23515674079514945	0.08569923879495438	332.48999380725496	452.52330182595665	150.08694793908055	233.4817029796117	182.4030458681742	219.04159884634495	19.494312270219325	1.4431349095687307	0.5551320554197572	25.464772391458997	4.1194386879892395	0.12960011804376967	0.1992546584411605	0.0447558178055122	0.00835840244632155	0.00263121449496847
385	2138.813118994236	1.33262472554404	0.8094226764220691	1.04197373743386	28.3374655891398	88.6697896973534	53.3267448507744	156.415784094355	85.2525534622913	0.380508875130174	0.44207778187235997	0.3762226097267709	0.533280576567364	392.71792302054604	294.850455282243	0.291460915184418	3.4467421084059193	2.42460617552635	0.018801036723985004	0.0109223761566962	0.0294133611111804	0.0187899848642602	9.48269791975361	4.72425610296074	58.151780748186695	17.566804580053102	24093.254572794307	12415.9337163178	46079.310658848604	36095.1025872736	0.10611910273072699	0.11396684874070198	0.0712552289856478	423.311491603756	1077.48401610538	190.05650435989494	549.94631035591	233.254987243861	527.537705749469	36.29702055127	1.8879699084959498	0.49291119607935996	21.8577151988297	6.399269464149111	0.12249969044924303	0.193764757948885	0.00367984665124596	0.0043338013566309895	0.0018618094311999398
386	202504.76702784002	1.2340487841410788	0.9886256944738765	0.9819745453749662	28.4652775356501	121.21784394780452	127.77262870607697	136.32672680645777	78.05250804251635	0.30705559356684403	0.3600751967153578	0.32107327682218545	0.5449741660658116	344.6775324595645	286.78082879300985	0.20739671454494996	3.730393876346058	2.439015996226602	0.015441577816615358	0.009313919755363827	0.026348181190457343	0.02217874189259976	9.431598251234972	4.96172223573133	36.28576592820496	12.43349499868939	20427.829426527504	10084.203004759882	65999.01539464058	60570.973885882915	0.10665284782620621	0.1878333628233488	0.07597793686958075	583.6412235284096	763.8364964271436	255.04631487592033	344.89529742413055	328.59490865248904	418.9411990030132	40.23640636583753	2.080601449304994	0.371208048649599	26.3199515275311	7.715184560898315	0.13255781571536918	0.21625655790392306	0.0115785501681798	0.0119956885986993	0.0164130152742269
387	157094.84999040514	1.3700828258513766	1.1445010423616764	0.8843680833744009	28.3580601093925	102.98801349496526	40.74946472377689	124.80066028557958	69.53576524807559	0.38934566598851	0.42113788251462503	0.3132127516010024	0.5283941465488068	279.8240654829103	236.44882245882667	0.1859056522483033	3.5620192042356735	2.183647536965526	0.017613112739650084	0.01041757408888769	0.028861656643583034	0.02703787010108075	9.150129447866783	5.387781227099727	33.57172228308892	11.798257634267298	23367.843831844733	12131.563323477001	76066.1720462551	74831.40816808766	0.11072867881449792	0.20131129953591653	0.07687394114626991	476.9447964168286	643.4753922249838	218.30396126553273	328.7960313739076	258.6408351512959	314.6793608510762	32.291681467093	1.8485396213553502	0.4519689593048329	24.31689063735259	6.11762118271212	0.12329393552792461	0.20153684561620278	0.0171204051300518	0.0431647559371824	0.0228034222235116
388	94861.80985023826	1.0875052023173555	1.0444816387583182	0.9773014668252061	28.49219449820657	95.81821874454448	48.322227750898776	135.9705118099477	74.5061744396254	0.40066482786976354	0.4418248869768952	0.3542492692160889	0.5145050666514313	333.0514715667996	263.83005362783	0.23423235169944215	3.517285962209569	2.3594175584348007	0.017654022382576115	0.010424567708502287	0.02799504669135579	0.022717980829280723	8.683021198486157	4.449030074787975	41.386366894373126	14.08138396115526	24648.82504001544	13208.389727569618	60973.70212228534	56223.15852760158	0.11766499035790057	0.16058925943105132	0.07979233059468692	426.56827577502406	835.9114521588463	197.95017484407558	421.6137777399738	228.6181009309485	414.297674418873	32.23578135419056	1.8466772366369857	0.4624876633846747	22.661883946369176	5.948626824974627	0.12071914733587438	0.19488530221575145	0.0309076506141647	0.0592369218358196	0.0160143493370176
389	105748.9550990276	1.0946201303685865	0.9473211574232767	1.0089597954731797	28.629162350911873	98.66836951942037	63.60269893722543	153.60946728019732	84.24457931062898	0.36901121706190965	0.4210129640335957	0.3907973924636015	0.5167938301314695	420.3905241368622	316.6071082370918	0.28482794995450644	3.591327282701164	2.665264520674517	0.01643521719003752	0.00971550901391889	0.024892999461016342	0.016803601259668316	8.444979369829491	4.322537807862261	43.296937611002356	13.975928778625946	23642.96675202628	12580.692831460981	44448.86390355249	35940.612707540175	0.12178427332079975	0.12318519291084012	0.08232541205948944	442.2680170297933	935.4038697325225	201.66378279694464	468.3416484736477	240.60423423284848	467.062221258875	36.87258012015269	1.986635922787176	0.4271149262683762	26.772420028805715	6.744458719323652	0.13738800021415032	0.22370741851314424	0.0279796018371949	0.00855431329130034	0.00873839445346682
390	59537.813552327454	1.3831686985922633	1.2974043201790633	1.0077218434250055	28.422409260995483	92.164757596204	49.59132194692921	133.9408078499298	73.65693267809198	0.400980909971568	0.4439973249053906	0.3425423881581132	0.5167236841190114	316.25322088985	258.17147094936666	0.21852117625750586	3.5051657665595513	2.30940366785737	0.017821203318691678	0.010477607410503055	0.028353019765131535	0.023244721759986854	8.790404047755002	4.478701961547868	40.18528297083905	13.177067007553523	24922.893649130223	13244.02606037943	65340.83939477702	61477.48453177515	0.11550190771579313	0.17123146408517673	0.07881034918339314	427.9699128600413	821.280406098223	199.7719585097502	413.12922213802347	228.19795435029098	408.1511839602005	31.943518719426734	1.7759253117788552	0.4926795397754454	22.355489029037866	5.821180646577947	0.11416441399628798	0.18129224813335476	0.0267159609725772	0.155540900828648	0.0232337444055358
391	92148.35855446383	1.2114241802958905	1.1730651057008366	0.9497794549178633	28.329108374833815	89.88678697832928	40.79890486364063	129.73506279400425	71.24936370494498	0.40587633334705514	0.43710330941592157	0.3154117635705691	0.5221847393642269	273.82243364268277	232.29024636653423	0.18692840168924557	3.4839870583091597	2.1785395124560303	0.01837295769982483	0.010864227603358895	0.028548945675176116	0.025604244050311368	8.902252601108591	4.53388658937374	36.63064207041938	12.268065061466606	25194.813864412365	13247.406506140158	75569.4371170488	74264.81635364726	0.11276709542890226	0.19564377336983435	0.07735767216624627	423.9550116499087	729.3093208852812	197.30787285166215	370.4672555093345	226.64713879824671	358.8420653759472	30.397243639203793	1.7811272554305035	0.47638492363817975	22.7724287033826	5.686091442931655	0.12424877717014043	0.19794444128309371	0.0699193139445609	0.209860694711249	0.0120791871940931
392	67792.07637692243	1.243394587487688	1.2545141496657437	0.94633208846231	28.509314115804024	100.6699428581008	45.1626407607637	136.7962452953783	74.80095690702919	0.38619533523486144	0.4292661323284562	0.3264204441141722	0.5259376738796693	297.95790364146035	246.35204589424336	0.20685875108086713	3.579109274855952	2.2892059404299974	0.017000878913555752	0.00980223187655951	0.027873630766067033	0.02331899573567242	9.120254692733896	4.618474383100105	41.97985312433589	13.352900051758386	23212.389328826077	11997.614432250139	68838.2296312955	65531.38612976737	0.10938061852959609	0.1833448353810424	0.07499852626029505	481.9142511222366	845.9099589162709	218.7886867835985	428.7229526409196	263.12556433863796	417.18700627535117	34.27288871052849	1.834626233192166	0.46595066627980025	23.11137466084707	6.196873989658658	0.11550664916001037	0.18527508812385454	0.035080458344398	0.154064674259659	0.0281189258525565
393	156638.8310076669	1.1623151959176117	0.9992509945542298	0.9553284244731696	28.40156057742731	110.3772772839943	42.89721213405138	141.43806832300055	78.64915357169372	0.34690947787320336	0.3961076656046604	0.3142481977623484	0.5421445895008181	305.81223695112726	257.5160507473531	0.19755319741543126	3.6294239334318377	2.2974045459197034	0.016626183100490556	0.009723373269630737	0.027052614009997183	0.023276753266799143	9.277687291271395	4.706117147865753	37.8079970048886	12.589315211900812	22808.222427062	11514.468890971684	72221.2517592315	68470.31329370155	0.10725399326591525	0.19272516781762147	0.07432398191198285	535.5044301619719	745.9573488613877	230.71703905554673	380.2475046287814	304.78739110642533	365.7098442326063	38.042688461865005	1.9886888416857178	0.41895791138938404	27.677527351724514	7.353801165104422	0.12776581114341337	0.21523810260973839	0.0147354722280565	0.00817500336566817	0.012503240007438
394	88437.57949152589	1.0102002679501108	1.0921557483270075	0.944404206437608	28.713362593912493	101.21066627559651	60.29567034958859	156.406236746197	83.93744052346594	0.3912685068133473	0.4488014568690101	0.37974281607900734	0.5113648925436719	377.33924840744083	284.07179681596324	0.28043607979696167	3.5684442765121833	2.5056467008383017	0.016327486849245225	0.009356223318348627	0.027515174147508575	0.018283696589921315	9.31320257880155	4.63001765206191	57.292833427514914	17.589582883339904	22576.53725335221	11816.247370534587	47882.17030032121	40284.218281210604	0.10764942577734167	0.1269131497146389	0.07283119350949392	487.2382710246362	1170.2478232065555	225.15004832874794	585.6694186849287	262.08822269588836	584.5784045216266	36.909637106450496	1.846888235903518	0.48638598855617293	20.521917519502352	6.257908448184799	0.10992656365601701	0.17466730141647804	0.0491281182904753	0.0437799952518921	0.0184059830561852
395	65812.1024017632	1.0369462915102623	1.1417933092730876	0.9327279909123602	28.68929616540033	100.14137890551693	52.23864723390425	145.1025977690907	78.33064221494529	0.39653928982217984	0.44562136008102526	0.36069192324491106	0.513574174470008	340.68935570079867	266.5626702472854	0.24817711911352033	3.5647089531966394	2.4045678284160705	0.01659419615797069	0.009444315346114587	0.028041008658810002	0.02081411968393465	9.230553843398724	4.600121589837145	50.46856896531901	16.182288837705293	22788.731776156837	11967.321397108008	56430.50450854401	50665.792883516326	0.10889010034828553	0.14993615126958876	0.07390239608679385	479.77025140827664	1035.356589258183	222.2320184623161	518.2468070285063	257.5382329459605	517.1097822296779	35.0141820831647	1.8260614160241029	0.48080407606202336	20.33854260239403	6.059366244822166	0.11163528861377509	0.177072395280197	0.0512045373281546	0.0687615490562942	0.0164378295339354
396	101292.83737575263	1.0089103927800693	0.9653710410775913	0.9876079511280093	28.377985484807297	100.01810975573221	49.85951191756909	150.3844397938849	82.0751644979248	0.3833634909995611	0.43461886158302665	0.35835669342019355	0.5217999932966297	352.9553037066226	277.4634155932996	0.25097039330115306	3.517829030641525	2.3767027924731816	0.017665996499035642	0.010461339773226	0.028803809237708696	0.021522784932246786	9.06035431240707	4.637142132180063	49.274004139819006	16.030713221073533	24342.527552101517	12844.873109457663	58439.78221510464	51752.901888434986	0.11267423970132853	0.15112999421034237	0.07576458559698859	459.3978465594637	942.5864124226175	207.12418159131343	474.8493046461644	252.2736649681503	467.737107776453	33.529759222672695	1.8365435827500887	0.4697204616512404	24.578961108237902	6.165427802488434	0.11772113970593734	0.1907834520218678	0.0619932883285564	0.00490985813295626	0.019549931451731003
397	39310.76725971699	1.0446282383687877	0.8579282609504248	0.953424683766086	27.784846718742624	109.57705586159055	47.00904124023141	145.22089949284143	82.23620161493086	0.35389111560985864	0.39358553950302283	0.33279010253977753	0.5553598474743271	359.01849380289593	294.7653143790878	0.21445519432815036	3.606893598321665	2.385134572202001	0.01692064961450482	0.010135467159575855	0.02763193211377361	0.02344944194152621	10.826859477790283	5.668554465035203	30.293467610216645	10.884481198620856	20682.994775442516	10005.548827500335	65257.02899738831	58427.75193137193	0.09902682326482372	0.17278174508615263	0.06954377055213508	595.6796580178795	631.7134565121843	250.92199734743735	324.140174978537	344.7576606704423	307.5732815336471	38.95201669696785	2.006076863759629	0.41728172140955844	26.732751510851912	7.6457070841456485	0.12431942157832178	0.21011001610451197	0.0291024903326645	0.0187440659310091	0.00335804174329002
398	196983.20682853833	1.0496782806345222	0.9635945529678674	0.9877509934533312	28.408891316950537	107.52091811703465	54.07460984821936	155.79110225852068	83.92960942619418	0.3878041485240922	0.4379030547569519	0.35609792395364875	0.5253910580089565	352.3019301972298	274.7830844584676	0.2464377206278406	3.5887462132116004	2.445171477445311	0.016541449618704518	0.009624139109554957	0.02750189972416466	0.02060178682620937	9.553337994110866	4.789548484436735	48.26785566317798	15.469666649512783	22415.599217903607	11438.536124972945	56605.79204275767	50053.65058395625	0.1044997879386188	0.14989910603955506	0.07075459995443259	527.4750529094111	1006.064856119293	237.87010938838318	508.211614052602	289.604943521028	497.8532420666908	37.13203871929501	1.8681373417618563	0.4751030597449896	23.9135026567352	6.505155251270102	0.12122495881714433	0.19291665783441184	0.0591708733666549	0.00943410159623735	0.0222733858727723
399	74689.12345365435	1.1001050818874367	0.9552667513954263	0.9776261998188553	28.644022505292597	105.30315222025837	57.95767652564451	161.05763310050745	87.46172025821465	0.3676231132109682	0.4255949870821221	0.37648172534190855	0.5227534633079582	395.300414012126	298.47038215560906	0.2823138401502382	3.604338225949412	2.549372081608574	0.0161442703171223	0.009305638869731483	0.026448316133906146	0.017638351987318925	9.275294990268879	4.637306406498348	54.476673179992126	16.826784550394898	22294.111384522035	11506.737170217335	47957.971547268426	40010.07535101004	0.10922791174727724	0.12957464104636798	0.07392988847846063	499.12578302315967	1138.729185193384	224.5143881341135	575.3754325878733	274.6113948890462	563.3537526055115	38.88871755600129	1.9413004638394062	0.45251824303680954	23.667666956054916	6.885203928431855	0.11868017318549294	0.19209249796897152	0.0338641783680804	0.007883989454223209	0.00599106737881929
400	260082.18476832286	1.2210562804930718	1.0877728481680125	0.9739080924469895	28.417302225382468	99.51738928808786	52.50291237767168	146.04625291610725	79.3034396830902	0.3916290118287717	0.43579427726143394	0.3384651994641633	0.5211128472642378	319.994281191168	258.5535157783599	0.2232841413975091	3.5494882938813115	2.339368805230412	0.017132385251985346	0.010116256452518497	0.027473224509377288	0.022460487114068953	9.062823944873657	4.588710859982986	43.99062500479105	14.183567167985121	23876.72050587777	12434.17850583744	64922.017965489234	60861.1095542297	0.11203136513534487	0.17202054597305702	0.075691786164705	470.45616590397816	934.8196732428283	214.54888885592467	467.4777484641416	255.9072770480535	467.3419247786872	34.82559675063597	1.834275290753293	0.481057384155241	24.38928628791673	6.253815137117394	0.12062772916639149	0.1935373842031479	0.0333273161458106	0.0489741740980557	0.0205817707728616
401	91643.25378964841	1.1298385155323947	1.0094379421662922	0.941957774205534	28.450342392039648	101.4432457598917	45.9234306154948	144.69302132196637	78.8390566844871	0.3873811770716193	0.4335429276777199	0.33624450177203874	0.5238306249343522	312.79525793249456	254.3097306188469	0.2163256914551516	3.5680170289174646	2.3189944439238483	0.016831443272262953	0.009868164284814922	0.027919858878436614	0.022830733420998624	9.174352032079772	4.616421398831579	43.506890328966854	14.601873045220788	23324.617949885294	12045.570213714644	66288.49836809078	61561.569528888045	0.11006090998742016	0.17394969911480848	0.07485914614110628	488.2780159129766	865.144004043926	220.93390697823693	438.5511964341842	267.3441089347396	426.59280760974076	36.8815321417615	1.9096260057193128	0.4621771824528513	26.77002673213	6.873620640071766	0.12854365745670357	0.20794703422556995	0.0508620606492945	0.0216219138877898	0.0405140525757434
402	208680.2977699302	1.2585302000224847	1.0951772106381252	0.9326618360342648	28.372007889507767	89.8004935398873	43.16322154882156	141.35503771520428	76.0983075879729	0.4080519213828332	0.44610786746659514	0.33568258095949355	0.518170634610494	295.1814403873498	246.11874892274767	0.20451569766932887	3.4937563406633423	2.2605783039048335	0.017987590630228326	0.010714984934115455	0.02872419188864688	0.02441899906251736	8.594825673378804	4.402298348646311	38.68924976917158	13.224057916131109	25917.25688546109	13751.751676728038	71231.31273549685	67381.26246272103	0.11814277314952626	0.18144419320204802	0.07903949895434442	413.73088356220444	784.8074294286419	191.57031120339528	398.79696447188155	222.1605723588092	386.0104649567603	30.87303816003155	1.7271138766130496	0.506007695326684	24.401993514982657	5.551561453574692	0.11914752675897834	0.18668224141207468	0.0810247427992406	0.0240402338099299	0.0322214938832406
403	59889.94710379839	1.0834369325912907	0.9873045497453019	1.0057812075088517	27.800427323505	85.44725480200889	35.995979467489114	130.643405207635	70.0705593058776	0.41110080212061634	0.43474529053113065	0.3080413005733942	0.5343340854892324	245.38727953179205	213.89119418166126	0.16617951024965275	3.442247180470317	2.0467746060885865	0.019727761501676003	0.0121572516976365	0.029798537469974077	0.032240818177417536	8.572364473056838	4.44607538405321	30.865738081276163	10.504702365956742	27206.781204374372	14167.64769659294	80712.68094640107	83041.57518590231	0.11753624905759788	0.21883950599897112	0.07899872284480351	399.4237579960497	608.6337262293456	181.29509319383467	311.7320124529777	218.1286648022153	296.9017137763677	27.783540351482692	1.6755700927054265	0.5133401931284423	36.5467692905313	5.2938089538147155	0.12163189730803196	0.20530031293638817	0.0990067469645637	0.00291663788315433	0.0246804028877907
404	108567.23393036611	0.913133157410893	0.7910712083572483	1.0151376688244143	27.136083250284436	71.07356034045611	25.450086419417914	119.52358395894083	66.41106231269252	0.39867453159990784	0.40629620129065597	0.2696055518998839	0.5428143972033695	190.51910319486961	192.30219255572328	0.11251447375168185	3.29054789704106	1.7822533195763803	0.022952421156863686	0.01497580515275077	0.030662819920569996	0.03880251232906459	7.857758272011032	4.304064647684125	19.015439341106788	8.194997571062256	33225.184335616264	17958.419317100488	104196.97597649529	111957.7689130756	0.12811264019154603	0.26964095062479326	0.0862008844277272	319.1104436422827	337.76694411509027	142.26042212291895	171.58796848106786	176.85002151936357	166.17897563402238	23.20547744735229	1.6051037025843296	0.5184845596495112	23.212607284959425	4.899234718833559	0.1277204511162155	0.20388332931919914	0.132444035831212	0.0108887617945704	0.00965459724499449
405	75106.66028926708	1.462499499574749	0.7895675841018566	1.104469923308613	27.189274996853495	75.72084184733073	26.05739938372741	120.794019099804	66.55117879084784	0.40141372175360485	0.4040911281805857	0.26428067226921553	0.5457084631589476	190.89404591614013	187.73690323905126	0.1154787142238792	3.330921277474288	1.778713240747786	0.022530792592972873	0.014683371990379746	0.029993233698268538	0.038666683615386256	8.143684132458255	4.388990523252412	19.645639506599274	7.84649799004681	31763.120302254367	16951.339152033335	102936.47316732074	111549.58237320618	0.12463866585925083	0.26982756744280717	0.0839055242599438	345.6388871771529	359.7181236866147	155.49344954098004	184.71291160059351	190.1454376361729	175.00521208602143	23.91299788041732	1.591764418803865	0.5227727666775992	24.788190757873117	4.851411355191627	0.12011729243689744	0.19364387489820742	0.0917987550709813	0.00401641740442122	0.189720151068273
406	36568.42508163303	1.1512709063309718	0.8474501500257342	1.0249964918318142	27.411415740969	75.69657435939926	27.65034922008262	124.25869092028863	68.17451162567146	0.390486954481131	0.4126395392330885	0.27249959439014343	0.538723154301235	202.05270833948575	199.3514851299287	0.1211958553217911	3.331586043825451	1.8767679129711288	0.021975040920844003	0.013949113931981746	0.03027428004454747	0.034896186449374575	8.163640804366137	4.383084199142416	21.24472996753638	8.473261670790912	31358.030189210807	16707.443161374686	99988.10539500786	104131.78242167977	0.12240401383411517	0.25364083110940366	0.08264102979176437	347.76316017561857	392.4863281414957	154.91624128300043	200.94220710230914	192.8469188926179	191.54412103918648	22.774291466032064	1.5587474599246294	0.5243857872237158	21.298049365622745	4.664145528442609	0.13672777127103414	0.20896594612806318	0.162853680498862	0.0136070199891996	0.0186635877211153
407	121252.84193767421	1.1571255528420428	0.9353980005208598	1.0148265088988537	27.64742780057998	72.75329328327656	33.377476241734605	134.86066092238318	73.31715375294642	0.3941244388971307	0.4282719322464004	0.3040825416112691	0.5261266854464396	238.12116725207613	218.76657128738205	0.15766920852954375	3.3080000622408097	1.9906632255688896	0.02172597261538594	0.013669474609728375	0.03041116017085278	0.03182026611050405	8.087659066595574	4.328442608482637	29.559478707005283	10.581978292124399	31759.780879881637	17174.965309119376	89160.2466358192	90684.98416472733	0.12474102067109355	0.22333143501470504	0.0830944705065246	332.5997872916774	594.924475204197	151.1552880320202	302.56796611498237	181.44449925965742	292.35650908921446	23.385802263156883	1.5733595201831188	0.5247112329355041	21.879096337908884	4.607490490439528	0.13150905945325184	0.20277125047818395	0.053577446284618	0.00837309178979663	0.00771159165840144
408	39396.15392820537	1.4330131922971268	0.8961748337372515	1.0277510524172764	27.942089106908195	87.03032899654295	30.62032520903121	123.4485941601557	67.48625261373992	0.4053072218514669	0.42241913448123447	0.2787109661068513	0.5367963288800515	213.61582607329055	204.1825145218094	0.1329765980942265	3.455001718256169	1.9592377578346145	0.019530662273037173	0.011857033455795876	0.030275527484782877	0.032222995769225805	8.661384114986015	4.476674401969182	24.056329042625904	8.99366806814738	26859.108927105073	14110.583263523922	94931.07431803756	97838.16187887617	0.11643993672005389	0.2446471600622547	0.079143966878703	405.94732017809747	447.280409914487	182.65843012945794	227.74542920788613	223.2888900486395	219.5349807066007	26.528699832424007	1.6186866257482562	0.5224966498744216	24.208537635176665	5.046559148200336	0.11010805558283002	0.17505223338778605	0.0940328999871005	0.0369125682390832	0.0216779782360733
409	42371.81479844451	1.533182041778639	1.1317223096951698	0.99169017655547	27.78962119010853	85.54981072613688	28.837079295566134	119.03615176828899	65.73596836966345	0.39990250454678217	0.4130206391630228	0.2709516322228001	0.5392137363538021	204.28956465924495	198.58358540701505	0.12263374103106789	3.4362985055669633	1.903562145189677	0.020135648012424616	0.01235351243608489	0.030000040843516672	0.034193002673832504	8.654195107396296	4.5101252255270765	21.509538200830853	8.651641871432526	27462.155514723207	14417.762436730342	98698.15151174397	103543.18183070792	0.11644689452544371	0.25546524873947546	0.07974075285102819	402.65112460559595	400.44119799097024	181.5649088358234	203.9347403244994	221.08621576977274	196.50645766647088	26.4754224954056	1.638112374704787	0.5155171477209036	25.094049617961097	5.163767632524269	0.11361118889352623	0.18255367318078297	0.0128347820787754	0.293399581354389	0.0042169658381932896
410	61050.28904459253	1.3830114484549607	1.1433019869555088	0.9702137987125745	28.00615984767842	90.25765267886369	32.810783570194836	125.7197753774905	68.93420129083559	0.39951830411777267	0.42022943184994777	0.2863911202362949	0.5337381704649633	229.81958723098373	214.05866294943354	0.1426284847785455	3.4845180295838323	2.021657944600187	0.019006970672252165	0.011484626653777443	0.029355143176571966	0.03046490277488534	8.690524026413474	4.560142153438868	25.960892286450246	9.209935776498506	26361.16110186087	13814.726872901225	90849.4877052679	92824.06596813626	0.11610746782700329	0.2354043061900063	0.07899479341886399	423.97696014689876	497.0278463656258	191.84116318648137	254.00539834323843	232.13579696041725	243.02244802238707	27.84391610786477	1.6419842955820638	0.5144082354702061	25.474923330963335	5.262512900251839	0.11194837301077619	0.17890884948932462	0.0232398131642011	0.012264430194766	0.0315407062325569
411	53062.67029507831	1.051114854468119	0.8896607769002823	0.9261109724879496	28.115992702329006	98.82596903158057	32.848860181007446	124.91211032437853	69.88293023836255	0.35719685892740977	0.39207984202884144	0.27068733909150144	0.5503970330752246	221.35172742841547	201.58171545685246	0.14379353015929008	3.544971018783781	2.0020845893442396	0.018425194554878822	0.011217429036663609	0.027612840101800495	0.029467320121174437	9.223855631744442	6.2035721922539215	28.683062392785075	9.991433664488804	25163.78761481416	12885.170156670167	92972.0168470901	96552.03928565861	0.11102940390038958	0.24446824560028374	0.0771685319340427	491.8602855220362	532.3929412284951	212.20492920308084	273.1756553057312	279.65535631895585	259.21728592276395	32.646118299273226	1.8464508053921702	0.4393734885057806	30.541767926720446	6.403869014966606	0.12459643085121969	0.20931020188339916	0.0826498518786049	0.00592659925433414	0.0169894594623656
412	81352.50150043517	1.0113402695132505	0.8713289984544247	0.9488090247921543	27.405827816006575	78.95648992263555	27.104427748887442	117.15844772002276	64.7874194863856	0.401851026681359	0.40489108557728926	0.26488081178697453	0.546556199382089	192.44438405493838	189.0124957190113	0.11495292807475506	3.3659660695941027	1.810501158123999	0.021948037293860252	0.013921067000097915	0.029816407331714916	0.03775094134337462	8.448131217219673	4.4724605043596455	19.421697836131685	7.735796158202351	29964.33743923337	15873.171172836739	101658.36497323011	109896.3303415858	0.12088841502247961	0.2677788909872136	0.08207588333011867	366.6540340730344	368.47326388034804	163.48646121144313	187.45009640399599	203.16757286159094	181.02316747635206	25.31373978476483	1.6727040769522796	0.49683333078241343	24.55032575117381	5.167155549520315	0.12036912918097384	0.19798029232858108	0.0686952773257194	0.00937340438593025	0.0026900789748567
413	23034.545651415363	1.7496529310500426	0.7897542835743739	1.142687892979586	27.289110225577424	79.5333469571729	23.705814422788535	112.79923900942197	63.08754272130473	0.39596284700623463	0.39646910030207255	0.24377621363806434	0.5496339399090623	167.61302186826913	176.87840726808514	0.09172631182905908	3.364407624445728	1.7465727553980808	0.0220422416449762	0.014103819703506293	0.02927508453941594	0.03864327224230359	8.351322324677852	4.555397897988581	14.526386140501367	6.2686589962606645	30193.36597879492	15841.881775524273	110215.90665458073	119775.59485105601	0.11945437517582255	0.28879971768599877	0.08200013391639481	372.0733390810215	276.85858884086326	163.63063660653134	142.35316344404495	208.4427024744904	134.5054253968174	24.024926356947688	1.5902047987888543	0.5217594532638671	25.082418323282038	4.892961801266646	0.11385555958857471	0.18541333124622922	0.0888889665242904	0.0030675799364517603	0.18438429191578
414	44865.86216444895	1.6708208970858647	0.839633944632003	1.0315243780781418	27.531741945049255	84.67675361010312	26.05833974640241	116.13343770443306	64.82928730629123	0.39427294231022375	0.40138779545124353	0.2540057386177339	0.5459090160379055	184.09485860712044	186.39935098012805	0.1058477313189088	3.409403427558485	1.8424797182764834	0.020886336003337044	0.013102685566344236	0.029117420212310587	0.035541797652771046	8.608009568933449	4.557601151341634	17.465028409267767	7.1928330849404185	28763.7752127451	15041.696011380223	105251.03452659085	111848.99485347181	0.11684047523289641	0.2724015516666149	0.0802265037165609	404.31428960629233	325.12822115363565	178.90408120518495	168.41339169794531	225.41020840110716	156.7148294556905	25.718789473450983	1.627587889956337	0.5090369057422679	25.582629977785743	5.186740751555727	0.11408570306498138	0.18616432548586895	0.0847564520627118	0.0029093420482020197	0.0334779213260456
415	63153.31250008941	1.123022285479464	0.900160143634206	0.9202114819728663	28.086907488617264	89.97950674757797	37.939057729554925	141.08720426539466	75.8946503475347	0.389243248338086	0.42438963730863927	0.30504789522859055	0.5322686369044848	255.97603820563702	223.979456432935	0.17756439953221217	3.457827472863461	2.11544710945284	0.01933563584465235	0.011684482315132215	0.028403166727433756	0.02756556574013944	8.612113108010536	4.467377671149993	36.10958554608159	11.84332445342822	27203.492920673638	14323.869321320462	81923.45902329494	82225.47402710193	0.11685086870473504	0.2121972139276004	0.0783619038096155	417.4756148355933	702.9579113923551	186.55734475279073	356.7219132151982	230.91827008280245	346.2359981771564	28.40895197938089	1.6364346948196054	0.5182480501202181	26.0030619961651	5.239583539717575	0.1150007581162558	0.18190470248339957	0.0496640614495605	0.00933319374642497	0.0180569352375351
416	32603.540436860174	1.285635260219215	0.8625385929025895	1.0050151069967082	27.53665428489175	83.62999511464912	27.110172966928225	122.8422231004784	67.97723637140732	0.39131084879518324	0.40523570526964364	0.2630979646682706	0.5501876494515877	193.6825262883781	191.40284605833264	0.11373438995402947	3.417422187229468	1.8762684719531528	0.020950080452667764	0.013162019035626246	0.029118732132597323	0.03434173758985141	8.279157623528304	4.394183638594751	19.273390412999024	7.9111399305448105	29455.151041372257	15534.868002710395	102581.1129377959	108693.44096695984	0.12224966075126596	0.2659424073517861	0.0830657362410898	386.1918659374327	354.0171898900529	168.2432585379087	181.66177171688733	217.9486073995239	172.35541817316562	25.565475080793405	1.6259157745792057	0.5119055623926544	27.351825693933794	5.160337785409609	0.12123836659465084	0.19675310412320787	0.0228581423090087	0.0263731082563821	0.0163351959383795
417	108194.45072492957	1.2649594293350268	0.8045747048686944	0.964705775480953	27.22531395821833	74.97355188047038	26.58710659135197	124.72248775576954	68.74623065871424	0.39465543602137626	0.40745218694784685	0.26863696856598007	0.5497122351767666	194.18040231489778	192.11623165164838	0.11748652841292895	3.336161782403711	1.8208639162833962	0.022417778706610082	0.014569471925492123	0.029789940265168263	0.03683540057338845	8.020993533840993	4.348461776578607	20.52339032535709	7.971519448276339	31882.51985275464	16996.613541216084	102329.82877649792	109443.15111523324	0.12618848809351432	0.2667538407648775	0.08487790595114644	340.2373097394923	373.29755239322077	149.59130510426834	190.21719874227315	190.64600463522385	183.08035365094773	23.454942418209896	1.6031430361794132	0.5132624764306525	27.357879113203538	4.831969601211436	0.12395102774008883	0.20153687210971985	0.0988625435203549	0.0166423102851298	0.0419712260866165
418	45512.418055260554	1.5524579894343142	0.7985038641368194	0.9922634169773787	27.391134749420257	83.94101105383031	25.012522159424798	114.06062086782548	64.03334708186108	0.3792525844761522	0.3865974874678839	0.249055139831324	0.5559792766909304	177.59250307503495	180.56588446808456	0.09869842942348352	3.4112376514696705	1.7737190740953936	0.021851791488503764	0.014088041171909493	0.028923050389645343	0.03861330386682054	8.234411112354978	4.464882146766469	15.794899582748348	6.663454308350218	29774.071392658952	15609.388368232272	105291.67269925322	114402.14981614178	0.12242970818101943	0.2823758434321312	0.08403080112436613	385.4603294792014	290.0939084796762	167.4522892718742	150.3315721079591	218.00804020732699	139.76233637171674	24.872491795919398	1.6548825246430612	0.4866718299082343	26.52323402129356	5.09720680179405	0.12104308803371568	0.1996254888118118	0.137106467572323	0.00564119464557805	0.0327539742724906
419	152076.03706847876	1.1799187523578623	0.9672910895823769	0.9902646203461877	27.910494322080964	82.8736340864922	35.55655406531591	138.62169569492374	75.32229873775478	0.3858524993141984	0.42669908397484735	0.30826123014837026	0.5297898271796353	253.4441001954631	227.3214171552979	0.16918202317129097	3.4029564189633934	2.0826526654374837	0.020057612620292764	0.012355300153230204	0.029666343501276553	0.028974142457399737	8.443865448278766	4.437031177120775	32.31962524809355	11.167581005946229	28905.131029478438	15321.421464946436	83868.62940997697	83405.85559170245	0.11920038226819453	0.21378550660284185	0.08019969970320051	387.8469588814853	618.878371505385	174.10298421930239	315.9086585936807	213.74397466218306	302.9697129117047	27.05089141706803	1.6277286374397475	0.5219960232323048	25.752882572177842	5.187499603467636	0.11835504686191838	0.18894057076901152	0.0447079089971666	0.0125273769316822	0.027973583535758996
420	63203.61615529284	1.326562413914744	0.8627233407620435	1.1154151419485818	27.565980256024705	77.50406325611274	32.22652631169884	125.9751929263577	69.45666389623388	0.40125769722648275	0.42359625220419206	0.29041089087430383	0.527734303608967	222.54305893206183	212.01236379771905	0.14228856677324947	3.3416695108846026	1.9604630883610537	0.021402339276767407	0.013392326601447617	0.03038382848301649	0.03230485836994532	8.262128553283464	4.379054295824299	28.0082386286495	9.78155886633473	30958.387544187368	16760.65931163123	93676.27917194221	95826.55582744117	0.12393665959686646	0.23725988435433676	0.08333360471947614	355.2465540894495	540.6769261850122	162.14887302418313	273.50800091174034	193.09768106526616	267.16892527327184	22.255360028022057	1.5791620731474663	0.5150330934191327	19.451149786584324	4.52548190093704	0.1113568978165422	0.17755946590633606	0.123065274257611	0.00668196346209323	0.36541713746140203
421	75895.78018005565	0.8676470113146486	0.8527919606810549	1.008587665922014	27.661789453315833	82.42582412354139	31.59988424930578	124.78109108915923	69.06159330012375	0.39633201302663856	0.419563233563911	0.28613403959283396	0.5332375685319861	223.81216050305918	214.57865717510927	0.13772631267103605	3.3939928271710937	1.9832436431596938	0.020535935632144942	0.012672149148082077	0.029908782213197628	0.031086504991064683	8.479702629603274	4.4327970906178615	25.40231282544556	9.291521402394661	29516.542144952527	15689.697522221073	94564.0203883285	95545.04874109925	0.12086287329091833	0.23768318785396578	0.08152699936388125	386.62729640365166	475.4747994818083	173.32086194269243	242.25512727520467	213.3064344609594	233.2196722066034	23.492546070667178	1.608321954752581	0.5069041460116509	24.25383403041209	4.866546773882847	0.11236934456372581	0.18327452731582872	0.0411884630668337	0.00576604512493532	0.000703990032324366
422	77008.10686826729	1.161907417516338	0.879116967301747	1.0404187390906134	27.85475702808843	85.60091340475728	35.16439801037013	132.15152542527645	72.56823982582588	0.39199869792803527	0.42546481478641307	0.3001015910876115	0.5318165292162468	244.06315818604887	224.44944209692324	0.15991656445964417	3.418185127220823	2.072200330099076	0.019902285469086633	0.012214662781738904	0.029800383606126468	0.029135882598420707	8.567992364333474	4.472799565897153	30.191376684653804	10.784034286757192	28465.89627893455	15100.738000675328	86866.13098483809	86048.28078124856	0.11843846022664375	0.2202110794012032	0.08003623081970213	403.42640709013835	611.6914962200333	179.04312021744266	310.4115011004723	224.3832868726955	301.279995119561	25.24005604454466	1.5936883892668587	0.5196452738126085	22.210613708500862	4.841996748409676	0.11048273659701956	0.17628226228400667	0.0366921937816947	0.006710023062304771	0.00634904128372385
[truncated: 8 more rows]
[truncated: 28 more columns]
