# Supplementary material for: Better coverage, better outcomes? Mapping mobile network data to official statistics using satellite imagery and radio propagation modelling
Source: PLoS One. 2020 Nov 9;15(11):e0241981. doi: 10.1371/journal.pone.0241981 (PMC7652289; doi:10.1371/journal.pone.0241981)
Supplement: S2 File — Code and data for replicating the application study. See S1 Appendix for further details. (ZIP) [file pone.0241981.s003.zip › Application/midsave/NUTS4_com.csv]

com	calls_ratio_var	sms_ratio_var	vol_ratio_var	calls_entropy	sms_entropy	sms2calls_ratio	calls_isolation	sms_isolation	og_calls_work_ratio	og_sms_work_ratio	og_vol_work_ratio	ic_calls_work_ratio	ic_sms_work_ratio	ic_vol_work_ratio	og_calls_peak_ratio	og_sms_peak_ratio	og_vol_peak_ratio	ic_calls_peak_ratio	ic_sms_peak_ratio	ic_vol_peak_ratio	og_calls_week_ratio	og_sms_week_ratio	og_vol_week_ratio	ic_calls_week_ratio	ic_sms_week_ratio	ic_vol_week_ratio	dist2d	calls_dist_mean	sms_dist_mean	calls2d_ratio	sms2d_ratio	calls_ratio	sms_ratio	vol_ratio
1	0.0546505927341119	0.0200869408257204	0.00138886524208003	7.71803307120499	7.06678736080084	1.15243204564978	1608	1594	0.0415400988327852	0.0374293344589923	0.000961409010651357	0.0156747124876571	0.0195943888014553	0.000823853515321094	1.69370903839745	0.941979857528863	1.59405746091512	1.59316347207919	0.825713498285154	1.66195789094835	0.27647445919381	0.295500236875637	0.286567362889688	0.288033091713608	0.297683098153532	0.291691379853174	21.5424004851845	39.1061367980864	26.4249291121998	0.173734554326662	0.319292954986759	0.911198084070881	0.858651548773424	0.967602909298516
2	0.0224289843234305	0.00843183143361054	0.00104185408463331	7.22435517156222	6.78489480072187	0.514176903546077	1608	1603	0.0126287274854438	0.0326922327887874	0.00223781968809232	0.0106733083764672	0.0196187692233359	0.00120116791531358	1.90615467432263	0.890821877335373	1.59746879943751	1.96185996574555	0.89077815917053	2.38424079754601	0.277424717198777	0.300810220612333	0.292525312255197	0.285223642850706	0.299863616998951	0.288453349384774	32.0498869575056	35.6285251782572	25.4024929957789	0.156187879715134	0.312894480815048	1.02578248993974	0.837931944703218	0.978053653491568
3	0.252771341169967	0.0363797457229957	0.00111615868948406	7.04286874571594	6.93251847275486	1.08590743129117	1609	1596	0.0382783418194265	0.0333406482425341	0.000706552584199515	0.0196724144081111	0.041017839405004	0.000612212495334631	1.26497130274699	0.849498390709405	1.76786009363812	1.22819933074071	0.771365535021505	1.73806224014111	0.224852435702308	0.307461477058827	0.287913075339359	0.271605595129491	0.300783293181149	0.287794879278815	21.0021642011229	36.0900835148996	26.9657025033082	0.160402094720786	0.305620829925198	0.756949148942063	0.802113202974375	0.981006101430086
4	1.21308464656104	0.601239729713693	0.0533614036426398	6.61304792315065	7.3390272451492	1.39099472563769	1592	1443	0.189195214947281	0.0634421133552648	0.00376741548265712	0.0452020097665973	0.298610332107886	0.00706534736824429	0.578368203012115	1.69615994796008	3.47166471422664	1.13329975083839	0.878645321357751	1.95966541248583	0.382116005644382	0.281615082228858	0.283661993353864	0.285895639204404	0.320864232032604	0.277589298716872	43.122068852685	49.0539898274057	63.1055002898577	0.0824049482597412	0.379631254309843	0.859421384328048	1.11513641821376	0.885373171741227
5	0.0909104905927646	0.0980098698973916	0.302642302705778	7.30711175455434	8.16995979365092	0.688100561762634	1606.5	1590.5	0.0326049423004773	0.0165721742411727	0.00399663960621535	0.0444597683080747	0.0114222292773316	0.0042227605881157	0.229963024852032	2.95450280157309	0.997584230305018	0.437057266689347	1.95701566348442	0.950169169598402	0.30122912667616	0.300925767286216	0.304026948924595	0.302201319930947	0.289851462873227	0.300720850722992	44.0378218991435	39.0648951083044	43.5869889543656	0.157586410848563	0.366082595993603	1.59504120377419	0.880997705745282	1.02893185269913
6	0.00202406576639654	0.189875274990508	0.00133635222689754	7.90617447847802	8.13501705436966	0.454411263722395	1607	1599	0.00585008856881794	0.0196767736953578	0.00292668553751136	0.00560513309459824	0.0307531864521106	0.00352236400284471	2.23441396508728	1.02957672421348	0.801161988645408	2.67220963756178	0.659983074018619	0.901978928080623	0.264123809255757	0.276748192536855	0.270383787033939	0.27597170228012	0.30520759471926	0.28277331914945	41.7115772106681	40.6156363193342	43.7041720844979	0.156851105006973	0.353314684016263	1.14452324430794	0.970421632757833	0.976063975667248
7	0.00942297915729485	0.210520804135639	0.108882108355391	7.43418487696075	7.29110160475119	0.594991880833103	1598	1570	0.0284576527953485	0.0139185790449121	0.00391258457832122	0.0331914965788923	0.0139402277998538	0.00386449078131242	0.841806570708709	0.963287398070007	1.12842459684565	1.08516371125876	1.51382806407103	1.06881129271917	0.298054315353759	0.279660175194344	0.271379824990832	0.296716141013958	0.304601379629608	0.291271776279961	62.2087235343325	39.4316904123985	47.0173117904333	0.15614590928034	0.297781481384493	1.30791431426694	1.00519375557173	0.933182623891809
8	0.170587893355509	0.0429765967442338	1.50649962653039	8.01051064448736	7.23132658539822	1.11801486708221	1602.5	1573	0.0538007379265415	0.0429896950457784	0.00112186985682959	0.0314316347971337	0.0236961862529951	0.00285363230456268	1.02878497646611	0.638522877754488	1.56706454128392	1.05908793147072	3.31368039249578	1.24807000249951	0.284586559067956	0.294217354026989	0.277046352640854	0.26967246727936	0.288645860507913	0.296921414621918	72.1451280236945	50.9805991734518	57.7337903279544	0.133086309492786	0.26212657865746	0.770347154934644	0.697051505150224	1.22008311148747
9	0.0370576890832042	0.154409609406894	0.218794139189755	8.21230065127433	7.92070782897785	0.513200284764214	1600.5	1571	0.0150538701836217	0.0177394918861166	0.00427815064446063	0.0370975083840995	0.0262235272714914	0.00444152256129849	3.28976779468117	2.54393881969653	0.84446504459504	0.267380343034524	0.960183747024594	0.76910525983078	0.298644385965073	0.269091956825263	0.317563620309375	0.309302408512668	0.277330466372632	0.301089430382737	52.5529569197252	49.128553178828	47.9099965667323	0.207917036038033	0.337468145704876	1.5714124301775	0.987319870648808	0.910375443523566
10	0.439672279674324	0.378633561471486	0.833653332706959	7.69212002688475	7.37205739812478	0.675386740147572	1588	1483	0.0155905852888339	0.0197851494100419	0.00559908849931213	0.0489859572065079	0.0410770945082621	0.00984198205447939	2.66588472957485	2.22481971281047	0.778699090760623	7.52013118023032	1.073390756412	0.482218728652398	0.276853200424501	0.285696477983067	0.283030595886446	0.29576699928925	0.28157917469446	0.283785831295528	59.3147600481825	59.2820065646787	50.8804021678993	0.150755184230995	0.221633060793614	1.43953443936954	0.895254328817668	1.24625203988575
11	0.156962579149768	0.071321401194309	0.0306819687367484	6.82606095970115	6.9849891750796	0.621811975279872	1598	1559.5	0.0103058807149378	0.0308025207034176	0.00275370295757744	0.00631481811044823	0.0292678504237177	0.00305538691669164	1.73317422456562	0.900398625507883	0.967278349197147	1.49411979616777	0.506308528993298	0.916755975035556	0.300080699311044	0.295936906023205	0.279075715183657	0.286986999339768	0.284749145024091	0.279892630242886	84.001369653597	64.7865287424323	64.8161561183505	0.113870591174702	0.313873027198347	1.00960447580192	0.75702058215077	1.07913717136733
12	0.00466790859423258	1.573249990811	0.00140935930967351	7.56047930621896	6.8180598391165	0.344503508544685	1601	1562	0.00511290438218923	0.0228366393480215	0.00391309901318758	0.00375582640264254	0.0496122379886111	0.00164050291734484	2.6845834157926	1.09993846498098	0.267653074627986	2.83263816475495	0.78707917756044	1.15349398128503	0.274180354564462	0.302480008584129	0.299030995893763	0.28944739752417	0.288657378972303	0.293123820409664	71.3001380941138	55.7267733791421	50.275094500336	0.129223054802957	0.200172966405851	1.28676795237838	1.25903395740052	0.815526703815859
13	0.0315668813704892	0.202907638541907	0.634527294726474	7.59123039224448	6.21672257109917	0.79221280289656	1591	1550	0.0337645457766684	0.0128633823887636	0.00293254118017704	0.0396685552955075	0.015834964381536	0.00422890611776566	0.497848424638093	1.97441474097568	1.74954150774974	0.373839105644499	0.281070803404358	0.824594898316759	0.310556839454763	0.270986324038953	0.270106509439677	0.311617263716431	0.28325353859971	0.29562402626367	68.0067268500925	56.8103949036121	33.5605862575946	0.178539115376508	0.194669684587615	1.30819575126025	0.982259779080312	1.0303870726528
14	0.0263721131277504	0.0290243373097971	0.014453172375223	6.86219276490057	6.52546862264634	0.551278493988778	1596	1551	0.0319123468049759	0.0430270321375143	0.00215861086472122	0.0429386579442196	0.0195775636912551	0.00329929576834599	1.06891275989242	0.822708295516428	1.6622057279952	1.36170757240898	1.54316885418397	1.48228254524226	0.282247270571321	0.284034970477125	0.295226892848215	0.284271853474055	0.289028760865705	0.29907506258875	94.9689700922463	51.8654675374242	59.5030714588421	0.0861941363666441	0.253594296823065	1.14632406635489	0.710230566082343	0.951830689322664
15	0.0253271079003994	0.0264735055975353	0.0140084603610091	8.08639834731878	6.44087513241843	0.462521749402163	1593	1533	0.00366327413555526	0.0298023101795867	0.00524799999842681	0.0299748465640406	0.0108079449705187	0.00364303519952338	4.77202243483999	1.03607795535775	0.982349000206143	1.04431498847526	1.85918220129845	1.29358206299306	0.290609107787148	0.280833457522266	0.310972679953806	0.291378659824932	0.284189089930224	0.287951470178185	106.354458190542	66.7942076587191	64.1441792035147	0.151232877195917	0.253713132363684	1.43414666968508	0.758418609894746	0.565728554960984
16	0.281597014324566	0.287164584811297	0.957917844006555	7.72646228718677	7.66548369309019	1.07715518553792	1579	1352	0.0494881135965793	0.018192881023708	0.000876700618991596	0.0651970817937506	0.0500612223080645	0.00502133281406389	0.75979381443299	0.56575088286347	1.20772042028323	0.766793970590949	0.35573331623411	0.819358913627033	0.278147585619639	0.27749717636487	0.281792674917216	0.2476884941804	0.289377516258904	0.270646480056197	94.8588531512855	58.7715543282866	78.1271471515873	0.131901298057371	0.407706795078202	1.64495722980307	1.30929282299159	1.93827347709429
17	0.34125871002565	0.17994488174478	0.390396474393803	6.59974164101159	5.15938596667283	0.651702985347403	1575.5	1377	0.0226595472706309	0.0261889051375647	0.00279954552562924	0.0371312177148125	0.0267914240277263	0.0036313813235985	0.589953147130533	1.86295594054521	1.29474853583813	1.07667503176501	3.85228506100921	0.960131173205497	0.283664007093868	0.285391278691056	0.280155662986389	0.283715039547825	0.289831660283962	0.282499139438177	129.627800055881	52.9823689429075	70.5646863958813	0.0696716684584974	0.159323388989808	1.53297593524751	0.83047562753838	1.0072636682334
18	0.264828745575983	0.431311773022752	0.89578628017243	6.91056447626662	7.2979690201469	0.84156749735753	1575	1410	0.0389046544619701	0.0225279349174626	0.000845081893184162	0.0651313087839661	0.0471298739654611	0.00458974008824293	0.732296803824869	1.4398972789859	1.21394607294697	0.781580545169846	0.470810548902886	0.743445494108906	0.263722480527317	0.313564472287816	0.28532601312703	0.265304779660636	0.255581684166666	0.272103544877189	131.666300852238	55.0696794739472	97.9831555805767	0.0646493367462622	0.23004377933509	2.28161537690438	1.08453690236996	2.29991566755765
19	0.0860022895836855	0.0328291705465388	1.19238496844047	8.20293220389819	8.00607513081531	0.547077845443715	1599	1504	0.0359660106490042	0.0436988817226139	0.00159695412742068	0.0557093360722434	0.0115539919701504	0.00545135114302953	0.0733103859138148	0.398662391836453	0.939209726443769	0.995653087489822	10.9679389312977	0.75725454156333	0.259247547544986	0.298288756223734	0.307376831229093	0.247839846652023	0.295208952763389	0.29473331819904	133.638494025895	73.7734828566896	108.087106395277	0.143665739161827	0.451152966201362	1.93013111854176	0.656489623787165	2.24205775644647
21	0.0239669939533435	0.131042078728	0.0918914905498586	7.74377027395293	7.18394088005837	0.478358754435663	1579	1439.5	0.0215809103717692	0.0395209900611272	0.00480782643672168	0.030506061970927	0.0418868679121221	0.00457486244922427	1.71926136235928	1.56474758971667	1.33940269332239	3.03203932799964	1.18657605208887	1.08436010698699	0.276439839161302	0.281668344675123	0.308422302632046	0.270693324953051	0.291571465978267	0.270437762569193	123.515786193011	70.9297698084761	94.873786026172	0.142492504237472	0.284257188894793	1.36435094803703	0.761413600301155	0.668104673996422
22	0.746030906474187	0.00670278315876511	1.97009323399674	6.66369906699882	7.17436759073246	1.89465692639298	1607	1600	0.0802031275574064	0.0452716510624108	0.000654585770102457	0.0278351064008071	0.0188943785314636	0.00117991774694844	1.40540540540541	0.48271733998786	1.73157081014224	1.28026367980658	2.07096858982784	1.4613538689762	0.363715142327196	0.305213099213247	0.290608761144624	0.124292784051107	0.299271624839931	0.268769307525841	84.1500365605203	45.8915376869618	62.0333656342831	0.120484948297934	0.343068814293859	0.438999482157042	0.652853879701849	1.1673128376315
23	0.0909028841648954	0.014272905181072	0.0320745810138688	7.58263772909828	7.6115922648547	0.809274663048114	1609	1595.5	0.0237013155081721	0.0355958388569237	0.000829181007388582	0.02372066147085	0.017689981357712	0.000887903262775787	0.76739429043782	0.952111269468049	2.17121181555315	1.33555166632282	0.954303572388403	1.9547287773384	0.287158317078658	0.295614476971709	0.285012418186654	0.28236917626098	0.287731039070938	0.285126905871577	73.470359580083	47.976118326523	52.605284737794	0.149944341253672	0.315969921364052	1.06137270312431	0.868796017139153	1.00819111304564
24	0.10819001759171	0.282640453809669	0.152285214773014	8.45337360273009	7.42889369160968	1.31066044952914	1593.5	1511	0.0322611323377338	0.0197634381736154	0.00310239643065246	0.0278809210914438	0.027616391904023	0.00302124883603013	1.49003739612143	0.771217412969469	1.55232468533743	1.80596440065188	1.12280229244776	0.661683716490071	0.332553137741535	0.296686422576328	0.336089564964174	0.30967034307147	0.287742826916897	0.304871825904714	84.4127759190055	62.0069224344662	63.8484476455427	0.164733874056156	0.306113152967256	1.09568561743958	0.978286496587242	0.91484716793265
25	0.0896665799741081	0.018393418081827	1.79751032330922	7.84028892286084	7.19509177939131	1.26463267189716	1595	1542	0.044463541920916	0.0164356960394468	0.00133781717271713	0.0495147570876953	0.00734899492293661	0.00435690959389375	0.948311572745823	1.53349667483374	1.67282482775441	1.04492873003367	1.55508301776872	0.87103064737463	0.288144624937962	0.290286823469299	0.271751521979638	0.29521826028496	0.277569717013564	0.294830875273314	85.8489382762182	56.8877962286744	63.8787025747393	0.212145951105679	0.34086780823043	1.46474304808183	0.901150219392665	2.23938707470784
26	0.424817221873744	0.290569968736769	1.95174406902131	7.17832274943372	7.52629027513546	2.13890938217997	1605	1585	0.0670065976686832	0.0164472958057395	0.000424517206614016	0.0329991368435031	0.0475299167789144	0.000905568190203065	1.43143560354275	2.04671889599655	1.0197239624119	1.11421248126507	0.5132777520457	0.928729159765927	0.309276785902489	0.326659374014506	0.267042130078453	0.336671242127963	0.254795468149355	0.290403266929762	78.4544009130466	46.6867237304906	59.5623524908121	0.192787406564571	0.321746410700087	0.627474829451863	1.26065297232184	1.01237154605317
27	0.00994804470695078	0.884267975832464	0.0367341123065828	7.38618100426954	6.51537327766698	0.680276408938287	1591.5	1536	0.0342707722338722	0.0437295600026016	0.00440320781795787	0.0413903600217096	0.0261286240188646	0.00488249122797543	1.30358077778495	0.9684288751314	0.93783939548104	0.806748950954676	2.94533275582664	0.770727186364709	0.279560558995913	0.276013807352055	0.30929073878268	0.279841923565833	0.289130710921263	0.273896417755336	90.8967677958709	62.0540064562022	64.3976903527691	0.193543491175332	0.248075175117884	1.26952665260038	1.06243086185628	0.750574679303441
28	0.379703891310426	0.00412722628703756	1.44585908460559	7.82489541442709	7.2904431007273	2.09396289526379	1606	1578	0.0663679726212535	0.0329355460459628	0.000541122514947755	0.0351834786705373	0.022881424545948	0.00119963469880209	1.19114503402952	0.611214038358459	1.59528430784312	1.31545554720798	4.68649900014893	1.26938570829489	0.317979643916512	0.27529419719677	0.280487479934021	0.263837782847602	0.285814911856775	0.285741657430144	89.0714773063172	58.75571373325	60.2742785393201	0.172798328570169	0.24045483422476	0.744341270191637	0.75891399159048	1.1445857168783
29	0.0132833048643002	0.743713276279355	1.16241959168581	7.95020993714123	8.31495768114999	0.613421990527446	1608.5	1590.5	0.021782563477543	0.0278245807007307	0.00293978440116657	0.0253908237752501	0.0251437083412297	0.00385534995653237	1.04060772942437	0.969412202947449	0.986109129787881	1.25215311626553	1.99212941610914	0.943094994976606	0.260839452190213	0.273633606617012	0.284135746067044	0.294336304185264	0.263783793867674	0.296385302676707	77.3098941046691	57.2712368161732	71.9837525287282	0.143093907623897	0.34047913866407	1.28284920729287	0.988875003146339	1.22508270106679
30	0.0429963705343376	0.115898751100308	0.0237689120765402	7.55250527165341	6.79498890285619	0.834632129370814	1582	1446	0.0410094645189751	0.00912718797619003	0.00115148238616294	0.0234339400591618	0.0379359646143744	0.00310233067686629	0.986798977055794	2.55708265491811	1.16901652856709	1.29473386183465	0.988646651939304	0.970060273766829	0.284959945825305	0.273018743606278	0.294416117247032	0.278108882673489	0.264114008738624	0.290853947966577	64.6668371364418	40.1956839433843	42.8030704397062	0.0939247690888645	0.285185216381847	1.24163672154834	1.11757284832988	1.07662751931611
31	0.00876364472513921	0.0284217315523008	0.0120626676554182	6.29719026441876	7.57021573967317	0.597545036674849	1606	1590.5	0.0258738768522913	0.0174198458336408	0.00418683918938803	0.0355483465254474	0.0246148556749006	0.00389317486025822	1.41817286082306	1.90980988801933	0.996384178981973	1.67307194435167	0.764867330772309	1.05355899071793	0.289426724322915	0.297259363701166	0.2928767166976	0.29534141225788	0.29140752219835	0.290976632424778	50.9456906901697	30.3605112897573	43.0489520401506	0.116184408967145	0.472690051756223	1.24578485288356	0.892829398514711	0.894851044353473
32	0.0178723129489263	0.0109457469733915	0.00851301900318795	6.59436687174098	6.82022245015609	0.572917340408059	1601	1568	0.0312164366796393	0.0307007835899401	0.00342610579690696	0.0208625491534591	0.0247860908992781	0.00344300969603553	1.59448494315716	0.83849080283955	1.91172618152928	1.35922955330484	0.81665079835802	1.40058524564916	0.288665689684862	0.292361152686289	0.281686169786215	0.284809388052775	0.287867879376431	0.284174098056093	89.672604203586	44.430693658003	63.2745412994698	0.113271546480371	0.355051428046143	1.04024776240191	0.852698801499837	0.933903212267523
33	0.0349620198530392	0.0680515276525528	0.973902677646638	7.04434299534328	6.57505268239061	0.59183561562788	1530	1333	0.0322731169536589	0.0405772374268556	0.00261169791803288	0.0366660402207291	0.0418867256002695	0.00375824683897452	1.12629439330479	0.770778672644311	0.985583503468234	1.34212834709367	0.717225422045433	0.924303667304833	0.286127134309577	0.277695691829904	0.274547584688521	0.289419016968374	0.267991793741882	0.28342146365441	79.0955975124694	46.9442618164988	62.5089239097499	0.150025011499536	0.379383848692101	1.36539343548296	0.747571972871794	1.39982537766917
34	0.0737130973797221	0.0238503430707681	0.013328152214959	7.00637884677577	6.96485204683984	1.09159107424755	1608	1600	0.0379821241631373	0.0199500794938797	0.00355817830597707	0.0462294447071791	0.019349987352602	0.00356999350884414	0.682639930154785	0.980930027980838	1.15799420345487	0.944664244744013	0.872744725771928	1.24360362372555	0.291247996998946	0.288007936595377	0.28340321773868	0.282119378765757	0.290668127988306	0.287212357467711	62.0527467041461	36.6249107299245	35.5755840766049	0.100328780364218	0.25306358728196	1.2277649885903	0.944094851746951	0.994908245819498
35	0.277706050981073	0.677026230702104	0.758128766243374	6.54249944705958	7.15867200299828	1.03949976667411	1587	1425	0.0392305059227337	0.0118590493917335	0.000962324188384477	0.062859357404429	0.0491974348994137	0.00320639507636934	0.807660303779232	2.91186148120179	0.814437772925764	1.00126787462485	0.361903506072993	0.875007885937796	0.280784302038652	0.286623182633896	0.283902820632564	0.278062852620561	0.280837991762977	0.277502828871459	205.399555670148	56.8565207961044	149.395763196883	0.0455453018695031	0.256459348091796	1.71111505955051	1.13485354251886	1.31995640392011
36	0.180583731609871	0.00788017460372908	1.68543841434763	7.30404873705783	7.58733352541095	0.84761045914999	1580	1405	0.0473427316869961	0.0376109965804957	0.00106015223984739	0.0716182009243674	0.0274305857588449	0.00470170933286347	0.797844734376126	0.5590357306459	1.01795275590551	0.99427727784027	0.94566270681549	0.807077475005935	0.256602385587746	0.282347033762279	0.276366642835162	0.253321306017688	0.276512322442152	0.316963948653812	194.293743935845	72.1236868252442	133.186480564679	0.127733274012824	0.369513193874977	1.85372899482019	0.70388311818593	2.35935078235322
37	0.241910603258053	0.0558756813405586	0.293302326931278	7.53273250630344	7.62924330543212	0.476899936275311	1547	1156	0.00820112984798768	0.0135844107532665	0.0022843342632853	0.0525145370313078	0.0470125153847692	0.00399040842850349	1.10350515463918	1.88514915957836	0.987371049905638	0.616128882922087	0.234458101127313	0.522903112892129	0.282143917666178	0.311997179201709	0.289369455517619	0.268318575184863	0.275224683075301	0.271472112897467	182.142900627139	56.8138461359179	137.26655375499	0.0447865106022438	0.40296733405873	2.42782328448497	1.08383104302706	1.49490125846159
39	0.2561168965457	0.0801419896624921	2.28011180475564	7.87195174226527	7.05992200211857	0.462727299596642	1602	1519	0.0296225024616006	0.0336030739823491	0.00152770193374443	0.0615984909781464	0.0423258479511238	0.00448938253266264	0.115950770233923	1.02040251107829	1.2665185622299	1.06725876073975	0.760491705769612	0.780715274693696	0.274895386553737	0.320212653360611	0.284870804177039	0.270492042870052	0.251854754793984	0.298477304952567	172.002285277069	64.4407122858732	83.3845448532063	0.0677231693525087	0.196858654449368	2.5460583147639	0.72111766261021	2.16173865247628
40	NA	NA	NA	NA	NA	NA	NA	NA	NA	NA	NA	NA	NA	NA	NA	NA	NA	NA	NA	NA	NA	NA	NA	NA	NA	NA	159.536886150115	NA	NA	NA	NA	NA	NA	NA
41	0.193715754576444	0.0957661308355868	0.00481772244109945	8.47390157810184	5.88911780747191	0.687345118928018	1594	1411	0.011491847888491	0.00922708756486188	0.0040739890113801	0.00294085306669761	0.0158463630800568	0.00226795296747501	1.37949756660196	0.894925028835063	0.925644693525631	4.47719891745602	1.63230801802619	1.90654481676359	0.31104654197235	0.263826668041342	0.278613172704745	0.284019360573913	0.308693095424513	0.277644739301783	156.985772578184	86.928479492067	119.429394192035	0.119266119728092	0.573185992355916	0.871365091864896	0.943661940432668	0.73355500786912
44	0.0129513197190924	0.0175413239913379	0.15038901113099	8.1902612658106	9.12660756438626	0.37490131550937	1607	1574	0.0170974047854324	0.0477601156850848	0.00410684177123928	0.0425281358500452	0.00319169690219216	0.00493891691678552	8.63765871786931	0.575232501223691	1.07109290118205	0.117302276845161	6.21728539413427	0.939711413817285	0.26941798553479	0.268882107424028	0.289156611232341	0.261126387293357	0.282416130486891	0.277239452082859	153.047884357717	69.8093402854809	132.194514840846	0.112147161264559	0.484922870245962	1.6440566021856	0.577659964790432	0.964727006672649
45	0.0736463609809378	0.0493634208755769	2.71509338544914	9.14384851901369	9.08534120172389	0.558986246843745	1606	1577	0.0337017515385495	0.0481055852505082	0.00219008205149465	0.0562239129453093	0.00576354447526009	0.00606061596714446	0.607404725264778	0.787327940967788	1.31995835335576	0.270827592541563	4.46313496893216	0.751106220051815	0.274465798036936	0.28729432321727	0.303076027784992	0.285177908477739	0.305168311993382	0.279583921729324	156.205486712692	91.7348464102548	134.421622912166	0.17822654236822	0.501164296588891	1.75876849096764	0.720451461075842	2.35113328494142
46	0.0684271187049442	0.153948956235321	0.00615339509989769	8.11740887782561	8.31095884039754	1.1581152771436	1586	1422	0.0295390336641583	0.00621926966123136	0.00141395341727155	0.00766644506263429	0.0226992511346917	0.000586809105903394	1.28493623023725	18.1221556886228	3.06860290435653	0.885204730417091	0.671533598303095	2.87460294542304	0.313574609797351	0.279772261523315	0.288903841273527	0.280319798898119	0.29876580220066	0.283223979879043	151.8256199348	74.0746878400407	118.743844091301	0.0771016438702492	0.36605754940188	0.488711442233229	0.922335801750822	0.758286970764865
47	0.179444264776364	0.777863217835483	2.42285104377575	7.71274522688104	8.34236241235306	0.900201837682011	1588	1466	0.0365771709558631	0.015454357572311	0.00113653235383969	0.060838371120417	0.0490556303795717	0.00503982973866692	0.811656032052233	1.75631594714243	0.559897349066088	0.929912783845368	0.310942765791975	0.722119345994287	0.271063188615862	0.306712805058428	0.286619287418541	0.276700045049606	0.292238446637633	0.265853033236411	146.507730115989	73.471022185061	105.22230471493	0.0887715735936837	0.365275769650576	2.23517015229213	1.40284497595551	2.37667801790905
48	0.630371580499427	0.229973467833325	2.88817078992229	8.42674623181352	8.47044490486604	0.709892100245546	1599	1540	0.0381107946569616	0.0267539078002993	0.00164277796551037	0.062383803504643	0.0423375138297374	0.00435533203228359	0.163370354549338	0.44980811521711	1.50113023187983	0.797381841122969	0.837313167259786	1.03977047069941	0.274627073391889	0.241059716384629	0.294487843511276	0.276686612475796	0.295808143657023	0.252913292003496	162.486507534633	67.8654672083533	142.549786803724	0.0938048279220882	0.561569207170884	2.13113083454101	0.975773780003799	1.97653143433064
49	0.677799434144143	0.0142918246787665	0.471275731079243	8.52268088014408	6.83839282753465	0.728436117994882	1605.5	1565	0.0409668346185807	0.0405077524343996	0.00181015764151352	0.0417258843027024	0.0241851602592066	0.00281126748465409	0.516903711434571	0.642504930586075	1.43342504131379	0.970240591141616	3.32914072898296	0.758627334838696	0.286173622778612	0.276161802369901	0.295948877280818	0.284851892949978	0.283607534085155	0.290072527041744	144.252678825228	82.7177122564818	82.0037498262442	0.143192714598453	0.292753992107682	1.37570410424835	0.668733158683233	1.1933357634863
50	0.0621931772030916	0.0380789097190381	0.02470222257355	7.21580751157724	7.42719652872744	0.558269076785965	1604.5	1583.5	0.00949611340116697	0.0264046652230952	0.00240338125081324	0.0242434054480878	0.0293732279035751	0.00233356308368756	1.43132686707786	0.854430852249719	0.956202523402028	0.869931541857353	0.75524396579228	0.861522047641243	0.286511918258622	0.28544621624701	0.283190315597492	0.28997566042391	0.283584422921715	0.286937876109541	131.944860220985	54.1370230449786	76.0835906592379	0.125669665213253	0.301370954168313	1.16232951878283	0.912942484791341	0.94556736919142
51	0.417615416943347	0.568117586698767	0.0325962834799056	8.04534787287397	8.64934210921905	0.678864260247812	1583.5	1497	0.0291673039962699	0.0410232502690611	0.0103277383746543	0.251093419842524	0.0627408589841793	0.018585311561018	1.93305751367704	1.05594231273133	1.14904771864416	1.12933125569817	1.31594336136315	1.09457774107251	0.306144491991716	0.273865693976435	0.272931177379814	0.300078350488962	0.284161351529995	0.301688733356136	126.404261832845	65.3902547403754	99.8053694670776	0.164506894459013	0.391228131189477	1.1015690444445	1.29934234381324	0.946922327824713
52	0.171217472338271	0.0836711999596039	0.523999228763952	8.44272790664827	6.82294136905068	0.708094825463325	1558	1318.5	0.0278930510129857	0.0236577829448674	0.00158341257457148	0.0305488858396479	0.0409876761231701	0.00242162020747101	0.837996465987676	1.2233261092615	1.28699142718141	1.16153377259418	0.694744582265012	0.32592972994739	0.27237630135222	0.290176278646341	0.289403860893145	0.28703433978559	0.280214720204139	0.27569185804047	128.975176378742	77.5397118823665	99.3808580289934	0.138853545394739	0.329720247424635	1.32094768132786	0.849218462808019	1.43223573721106
53	0.0094538390683093	0.102845615437222	0.062247532805549	8.2737341432534	8.15522451791526	0.625421622242781	1604	1579	0.0177761561481094	0.00876901679545627	0.0051068158745814	0.0375357991889932	0.0134574361798396	0.00507330587180192	8.98171987641607	4.74569948186528	0.906276339375809	0.366371074420656	1.1218690085967	1.11815079381902	0.272071706628129	0.2784515916641	0.290130632734438	0.269636858782849	0.289350624889255	0.279588227968541	144.87113946048	74.4585642100622	98.8258176008992	0.157153932214761	0.335773175475702	1.5439486656718	0.902795004799784	0.887280353895568
54	0.142676567517217	0.523326600755417	1.4478552208614	8.09884933451672	6.04471949689258	0.808302248952505	1591	1440	0.0375187986997675	0.0203249293424739	0.000787105545526616	0.0553631700838594	0.0473837344479952	0.00499062025977852	0.759627988265402	1.10570701340121	1.3673450872471	0.541851505953771	0.312858815004738	0.549315139566255	0.279602860943372	0.329122923370054	0.284815397701952	0.287148251007064	0.272861132798029	0.275997371370961	124.827452560552	75.9749338374151	103.718839173838	0.170800671357618	0.551063392967698	1.84083315137341	1.13257976329826	2.54632440781039
55	0.189490332397265	0.174565455430633	0.545656333224656	7.99128048206773	4.8055236325426	0.57187251366697	1591	1436	0.036465585321006	0.0353365739672353	0.00124791134301149	0.0644280714728554	0.0440017434134442	0.0044697928218466	0.972858736939394	0.250481292374655	0.486848733054467	0.578115090271024	0.503613910718115	0.767591119717823	0.334145450543748	0.286999838042034	0.203542903395257	0.408641889009458	0.303574764183886	0.286736624141874	135.897212225173	66.8608517324412	58.6323190036877	0.115486525191705	0.152727402020974	2.32413747372946	0.760818783540936	2.14496146022142
57	0.022640085735686	0.0614489862006231	0.109903730676264	7.59614081071923	6.76696387686095	0.556721205644516	1606	1586.5	0.0197664676487776	0.0278435072142488	0.00367449650642952	0.0291671883385136	0.0251519564090883	0.00299371456932661	1.33171636106655	0.961226928716824	1.20974818651731	1.06476878654024	1.03343786963384	1.10577000481094	0.285551096196172	0.287260135197047	0.283248362686072	0.293103156972889	0.287606302914175	0.286139786663225	107.86716322886	62.7227554788604	63.6716389926271	0.165934156314273	0.211289542786304	1.171539763871	0.892023207039274	0.964184529749447
58	0.0135488807465969	1.26804018446252	0.0202870225120998	6.72014548059293	5.7726992255871	0.438904779110595	1597	1562	0.00566554592335366	0.0168526106167502	0.00339965924953922	0.00509081722968674	0.0464106907213441	0.000468258809022961	1.86527593400341	1.25184624124219	1.00911309549001	0.860944716265033	0.504317393864067	2.2878410699468	0.275844288698819	0.291725843346237	0.290145521183489	0.283475787180175	0.274741289387395	0.285399501384326	93.3047461865529	55.4992999180271	47.9494745713215	0.261029179860183	0.222956439695871	1.21220146685824	1.48867629456654	0.721425653532633
59	0.14578673776747	0.67658017785193	0.000836746687965489	7.56034986440185	7.97403877615749	0.589640150753915	1572.5	1485	0.26292767463059	0.404310314054458	0.0323897971834279	0.298309040460347	0.139557111708072	0.0333872710289594	1.08398826754999	0.852482742241506	1.01384064288263	1.32992833167659	2.60008658661178	0.761286034608093	0.285207000578816	0.299240923875681	0.294735289630446	0.306761083435758	0.329375751340317	0.303938910416433	97.5412918017783	58.6205112330172	73.8484715354545	0.195833010456632	0.340568893811819	0.8236152748828	1.48071273043274	0.760272154100124
60	0.353735147402966	0.161590880447192	1.14915802440768	8.13733821661494	4.65870392079332	1.39913989449865	1585	1410	0.0503101424772761	0.0147751885462651	0.000544364913957033	0.0669626611542187	0.0341738577703586	0.00490789393034675	0.764944479604165	2.83639588157052	3.28887779643327	0.690972733369318	0.24791749305831	1.18375108291852	0.267900591983915	0.284157927526611	0.283454719290288	0.28820875400701	0.264190390763839	0.264700952387266	117.029509229957	73.9080947852226	36.370418951694	0.178117244503812	0.121409102404391	1.62315827316576	1.12475436426911	2.60037769523406
61	0.0325670803987842	0.0493252341679848	0.874362168474886	8.16498849028574	7.25076327161052	0.468072495922093	1604	1599	0.00509867998619606	0.0226608099619849	0.00389946555307673	0.0243528054337047	0.0298828465053321	0.00375199466278478	4.18823283082077	0.942551752834703	0.716300154741408	0.353712648842957	0.524845435703024	0.507669747983726	0.290436846256474	0.282869936939461	0.277104661201402	0.294243344800104	0.252262758811956	0.290092387980271	103.035757091006	67.8217775720802	75.1363147962577	0.23406243491358	0.378868674441483	1.3644775049694	0.910826893362368	0.922253379302035
62	0.0214790274594384	0.0218217920759466	0.0910437250038693	8.23670244396045	8.27119261975834	0.460407755065215	1597	1540	0.00403893762062034	0.0368516150909397	0.00466017236186761	0.0259508289690713	0.00759089104569118	0.00430144832037339	6.02944111776447	0.546170794288264	1.01171636629917	1.17501077652565	3.67627109732373	0.848816514547306	0.293353203220548	0.283652533409301	0.241686683793802	0.294247608294212	0.290162532226192	0.289725907605481	90.8464929935316	69.8045901476241	76.2648890359776	0.31364799966989	0.451763423270902	1.34276620901485	0.728802985262915	0.622707351220102
63	0.0341284653460265	0.0521175902750895	0.259482481503802	8.29013190793711	6.79982746731595	0.486084494695319	1579	1440	0.0586477219806537	0.0455227327116303	0.00231115286278932	0.0792870582195355	0.0485854716151968	0.00448842182816351	0.69418600086366	1.39669848604609	1.1619632927798	1.07628248918383	1.19003625306982	0.787515102698349	0.28575255832255	0.29466218000222	0.279642742571419	0.284935032316012	0.273329079228686	0.267633952709213	99.7735561752564	75.8594035636821	65.3344657444983	0.269752761771565	0.234975123512837	1.38748656670996	0.896839727732947	1.63603018948208
64	0.0964961512573119	0.216848561596443	0.243421791725033	7.96604088523545	6.58249060158811	1.22680820053295	1575	1396	0.0391813821529319	0.0157802232341982	0.000469431496088589	0.0130632509731215	0.0393954657637511	0.00100143770464229	1.38270913314989	1.27557192710353	1.66070450812192	0.822084125790614	0.326757361921563	1.66360777920112	0.304461450378904	0.299698631346967	0.274658337223837	0.31251861073718	0.268954858429895	0.295057220510527	115.376641228165	67.9063171233308	90.7621932411485	0.210924002457519	0.241431039177855	0.497080577234239	1.20027284816539	0.95721234636925
66	0.572696701160556	0.567758465485545	1.96624302591716	7.67202851369981	4.92894222978415	1.71371848127453	1577	1387	0.05327072415189	0.0112516848796023	0.000443629545330466	0.0624787558067462	0.0392735233602918	0.00335576995043673	1.26896757806664	0.939208370508557	2.27635007408164	0.982586796186364	0.221306632172344	1.29261686184189	0.277598832051798	0.276798260777658	0.28539562425465	0.262190001399617	0.266522716586498	0.310023598471246	120.687347984517	67.0223410170489	108.750278072717	0.190776841512531	0.719518916082107	1.52704760698742	1.34575074143931	2.16229651044411
67	1.32264213499205	0.700074033843821	0.753634508556873	8.17276422431961	4.11764364871552	1.69712032835648	1583	1428	0.0559687159727523	0.0146002974455614	0.000779565903063254	0.0374108498590664	0.0493631153783726	0.00202667071729774	1.13117197970155	1.79822161422709	2.79875721694882	0.794665035405776	0.430748596105944	1.24819451943844	0.321056464955011	0.290138463019472	0.266727354836065	0.352162259646728	0.295714232205062	0.2697192538889	123.811289832978	69.3882629801248	49.1559530343396	0.153476543389726	0.126413703583695	0.886583902666107	1.45521356423158	1.34610671181074
68	0.0779288222913377	0.4006271505162	0.955272043523129	7.47829943435161	7.60015002070161	0.712423229011808	1582	1393	0.0348329380858296	0.0245159413984181	0.00107950403256135	0.0514893197523681	0.0299429518301233	0.00498693483097489	0.755868112658563	1.22486217495243	1.1680273771694	1.01197008822896	0.903939927690739	0.544343458502751	0.28751466720893	0.289971911910939	0.311825502476734	0.29892749311106	0.297244762390269	0.297127841681828	117.106585890947	60.8892393193317	86.20865393075	0.142767071414509	0.299134983091185	1.80728746467377	0.969300319160928	2.1277264982181
69	0.00815861380883943	0.139462540583681	0.0157866233238585	7.89514784639112	7.06521060438989	0.523156320046318	1598	1505	0.00632769071994152	0.00932762842938223	0.00559594395574234	0.0292360148167768	0.010030854822184	0.0031244582843761	4.66447656592203	0.885480717966945	1.01833310783385	0.925945467806763	2.75254936872774	1.02384996658499	0.279884312969686	0.270296521437996	0.267580629558118	0.277057950579584	0.306923428599201	0.280591401757873	106.636994987997	69.4071612298393	89.160260749986	0.155075570476794	0.302763007331175	1.39006143470335	0.874614095136263	0.481819868862364
70	0.0147068219010823	0.0522331183321781	0.0803349198584166	7.60767383862004	6.62444012504959	0.627200566190904	1487.5	1221.5	0.039040894663388	0.115845938552636	0.0232543702405518	0.0504307206287368	0.0731586378786954	0.00694681702492328	1.04610228849271	0.952231415935097	1.10792872870622	3.44706925900944	1.77575109084834	0.776718392370452	0.281345351761624	0.267728341331934	0.284122414300037	0.280144675814343	0.276129266316221	0.282288500462953	91.3443925579861	58.5914902082543	63.1841909819363	0.162078545410967	0.205530162057486	1.4328665996329	0.917739948937054	0.907991379839982
71	0.192429891439445	0.120105258081775	0.0528871052701664	8.64207774718907	8.31579323301448	0.616200094452361	1607.5	1573	0.0195122111012448	0.0178842732031133	0.00206194388979291	0.0103665077124011	0.0239209019516692	0.0022102640164316	1.3945610746695	0.970481239956212	1.14879937939049	1.36986054093367	0.7404509337806	0.980849679526228	0.287944812616945	0.286891973302723	0.280563174319147	0.286634060950257	0.285931499058701	0.28347634836488	170.194026380367	80.6852053232536	133.179857555767	0.137926132990487	0.41572520242131	0.975455256969198	0.889687450999701	0.888964340950281
72	0.0239678805256244	0.0079359960681465	0.0193777380766369	7.27827391435323	6.83109323800489	0.542892696286823	1582.5	1396.5	0.0180824205278875	0.0233527865902457	0.00516135529647215	0.0305775296217091	0.0063505332703567	0.00375684488419987	1.5715523488159	1.1823470813141	0.771284679750213	0.673397332252391	4.75978011561736	0.634874374830415	0.294572190600896	0.292821191510237	0.282742551926352	0.296521536871105	0.289982705611298	0.290945822397693	195.62155200383	71.5627497504147	138.378223907193	0.070822914198206	0.301688616342021	1.52821228969247	0.793932232208831	0.666924854695589
73	0.00329591616800904	0.434083153076547	0.0123448570153436	7.24978692770031	7.4281810395374	0.519400467605621	1591	1554	0.00460057643766911	0.0139477233719034	0.00404659422771298	0.0198156885698623	0.0150729128594032	0.00230243870780278	3.37155963302752	1.24835609509358	0.957149958574979	0.997825508815293	1.59685437683519	1.45083168146169	0.278907550191242	0.29005352938433	0.27537069786575	0.291093688672601	0.277905747904018	0.295210313376175	107.683477322114	59.4434763263888	71.5810322650897	0.205650953255725	0.286884871342141	1.31502461877267	0.958959748499951	0.734691938202055
74	0.00690116010601948	0.362943691512144	0.00265830629444148	6.90632544598133	7.89583570818046	0.468240439432704	1600	1548	0.00300769747530866	0.0103111924799109	0.0042749527337863	0.0047040627645978	0.0162221865077833	0.00200495537398309	3.00341853779815	1.14817822732474	1.09133569096844	5.92441860465116	1.23567693848036	1.30630713702347	0.28957754829031	0.293597621025479	0.306321477022281	0.2989913953701	0.27422658536943	0.304621123852301	116.8747209693	54.558469869692	87.7778711455661	0.195962666077933	0.392759850437269	1.31075598613417	0.901054044824813	0.659821063831748
75	0.11138707020865	0.101182565481011	1.03157018299145	6.96316546034663	7.62760758895735	1.13252032024112	1593	1518	0.0382607016607417	0.029264332058559	0.0045579293525991	0.0363868704551666	0.0455739844573428	0.00395079183119859	1.53377630121816	1.20975534539474	1.49024334579066	1.02193977908912	0.46849144450046	0.920733093819637	0.297008522941659	0.284889319617899	0.284563782023496	0.29859299445135	0.294316371325072	0.271846167344617	105.329205618687	61.5125663135901	74.6216366190248	0.189481494411701	0.313260266581401	1.24561454587186	0.910830093027171	1.11922797049296
76	0.0089091404410118	0.0432672776803527	0.000552633588041815	7.29945781623938	7.13720474571588	0.241969208881678	1606	1581	0.00617741994597259	0.0423263742935874	0.00290558290435032	0.0050033187604311	0.0447622854561671	0.000656756053421422	2.04091286837563	0.68371189969356	0.8202904607669	2.03717456608812	0.699418070444104	2.18258675078864	0.230693080729311	0.258021253353676	0.291808816837641	0.285416342439069	0.290902646904998	0.293508303850321	150.487145291404	70.7241836591205	96.563297328203	0.131254757795032	0.186100085021553	1.2106445654134	0.709112762670006	0.822944569840082
77	0.559475958147837	0.177778160481587	0.870213938480848	8.573823417187	7.50518006392264	1.19480970059009	1596	1502.5	0.0452608265549165	0.0236077817723671	0.000483614174401942	0.0244412576316553	0.0383950449710542	0.00119242309985175	1.07509895886963	0.929348007908929	2.36852051359907	0.987645209161915	0.738034711055986	1.74612957884141	0.34591161426879	0.315247358584624	0.275661082286638	0.295879300264279	0.29689157038869	0.282178543092794	163.117188991233	83.595905867462	95.9853889179922	0.0962339504758985	0.248312294765922	0.647255677394677	0.982513396961657	1.04930746670102
78	0.00282902868354993	2.28455570019236	0.000536589110442172	8.0279345030888	7.45803977101815	0.498087372416447	1585.5	1532.5	0.213728958006318	0.124128293735858	0.0190933068789735	0.253227843496919	0.16563627003788	0.0297095250837868	1.20678001599981	0.748232327930852	0.803117848824804	1.77708074932774	1.34266330763861	1.02547844482366	0.290062267940408	0.261072202432099	0.210690839075654	0.292836037212	0.277296021202836	0.281527264100892	96.8547297020197	61.7232023876384	72.5220358957566	0.193289842897042	0.288074719124841	1.3054482058918	1.44998306726895	0.874670433780775
80	0.014899928108832	0.018151572938767	0.0164799326885755	7.15029599489233	7.24510587755147	0.774119084036047	1600	1527	0.0348162596539023	0.016650645553347	0.00284267562460656	0.041910749068049	0.00872840355832818	0.0046204887508302	0.221639336927586	0.569346497414198	1.30346775104484	0.762916975029466	3.3050084662686	0.841685029163966	0.312904947347301	0.289605798554461	0.298720292837585	0.314702616590009	0.292169126306133	0.300375003934167	101.980742577873	56.6436814587979	78.4745757545555	0.193421886391312	0.309890929057788	1.23940231458302	0.913016387130952	1.00238330271071
81	0.139915483348487	0.0173904610852149	0.0133663182036345	6.37888996336542	6.29209879138233	0.640196368962986	1607	1573	0.0218585034870116	0.0446121864306473	0.000609065193183926	0.00855013345928711	0.0387500343331632	0.000571668530029545	1.49733020609811	0.553457040128942	3.82082896117524	2.29987930554266	0.620803252260461	1.80410216718266	0.239200781852185	0.286306349844973	0.287670358177981	0.258057024207163	0.283272810592251	0.283028561240832	103.985844970361	50.4437057812404	64.5374201982501	0.199345801203413	0.3031590661161	0.516239288801062	0.602736027848171	0.893813443555606
82	0.0345749384895493	0.356176699006875	0.018235600437492	5.67789914459479	6.75948716282953	0.509094300752056	1601.5	1546.5	0.0245034597994743	0.0328279926045852	0.00219160909381508	0.00906755115612314	0.0300963189688508	0.00195918776498566	1.75022016741169	0.584722694472684	1.68916736530609	1.72923060266031	0.614932422495523	1.39135625424343	0.289055290337507	0.283344421546829	0.285710454668636	0.28544357953626	0.28252013149451	0.282656547008608	107.898498286622	34.7046775036536	68.9030176836614	0.0718714067878885	0.260312829444579	0.90663758064219	0.795639961102445	0.977109086815943
83	0.00995995544041444	0.398982888175555	0.00111933196863206	6.82700550662451	7.80047506653974	0.530251152044028	1594	1539	0.00139305733625713	0.0159984301947214	0.00395027183352534	0.032383123327542	0.0292910943652625	0.00401866510081068	10.7444906765295	0.589287437670902	0.300347042905245	0.532798585367932	0.650781135396802	0.30135862962663	0.292850777185266	0.29039185997613	0.284810752878408	0.29285581259843	0.276595182898816	0.28702922708381	108.067737299046	59.7105681866137	84.4108275629016	0.131357818633203	0.321932790317553	1.40562108376386	1.12221471182061	0.992584869143743
84	0.0615560871384157	0.0133981497866894	0.115092767317536	7.00691523697998	7.19006352194149	0.632261704238112	1603.5	1577.5	0.0233735237978734	0.0251570600788992	0.00260634968111678	0.0214130269616466	0.0242092641013663	0.00240437734741621	1.04874972086088	1.11079185836823	2.22036537614757	1.15258527818833	1.13059538614375	1.05956590933626	0.293491540063469	0.275643652642195	0.298566958436232	0.289626843773743	0.28182590397276	0.290177707979015	117.401030228316	58.3992251271746	78.9013012723409	0.181848351029776	0.338922905909796	0.935838715169665	0.774983221232505	0.838197277761218
85	0.0164535246297281	0.0432563995617519	0.0646253973530403	7.6549356190259	7.34519701004886	0.495395795044884	1606	1567	0.0289623219448291	0.0386055811236877	0.00467171880275509	0.0367523010196824	0.00573352875787488	0.00444415669303724	0.213909268323228	0.548400511836212	1.26796535471629	0.753842099589138	4.61798396334479	0.902557530506491	0.288598189453569	0.278004407233602	0.247354930878634	0.294548376649909	0.27824739821805	0.283298107982382	141.922271792351	65.0866684956911	85.852094940545	0.1402126627621	0.19828704059005	1.49896578964095	0.700566285725871	0.691175676868645
86	0.0691303072862233	0.0311473079387991	0.285936107997146	6.8719765246611	6.75844200267981	1.07938199692541	1609	1602	0.0399081464562051	0.0209597012945258	0.00269164185814454	0.0245321350023292	0.0184728540782314	0.00294827106712428	1.6519904777618	0.801338906970646	1.01689212868858	1.30562463370979	0.570670213956264	0.865502298095863	0.274243644798652	0.289646066700306	0.286365840398538	0.273815674861059	0.288935097648199	0.278333866360836	120.456253113711	52.9771951696951	65.6816976717138	0.150998712698224	0.308788835626092	1.11891031962528	0.955978620432045	1.05966063394585
87	0.0221657188520543	0.296166654784556	0.417370313526145	7.39313620769054	7.47602773591018	0.667747404087115	1597	1557	0.0203509081505092	0.0294481859356427	0.00407347000624135	0.024716325178019	0.0396153066830018	0.00285804027852053	3.16986673206267	1.5954003741336	0.974176923307826	1.40326302118882	0.872191125623245	1.37694486538922	0.282688002791752	0.290951088203378	0.281031231319229	0.291675307321802	0.265730074871963	0.283109195285062	131.294900494491	65.6394716587087	84.48778958367	0.177280290336936	0.28909155716963	1.33004591055943	0.993199846270597	0.93550694256961
88	0.0237533476850919	0.0268858246750867	0.0476490259984473	7.60254846263217	6.25549095919176	0.47747168934963	1579	1371	0.0121003077925282	0.0307117731034094	0.00329697893239341	0.0321850354570705	0.0146319269845439	0.00398945448173914	1.84975636166757	0.774714871748636	0.976409863765973	1.05358943067862	4.87519358659014	1.1071574155853	0.267402023851546	0.272405094161263	0.281075635604737	0.269602832986115	0.278603485097032	0.272620802704405	177.017313171333	62.60543974788	107.088749067569	0.0591885728025093	0.292275118085714	1.27046059871664	0.833961700070789	0.845005801445995
89	0.00194539587582233	0.655196715398392	0.0063544334583388	7.30826082715143	7.32504778421477	0.535946786356601	1609	1587	0.00266552406273293	0.00821873263543528	0.00420020826288015	0.00412827462624168	0.0255972622760307	0.00237217169271622	3.1808839502047	3.21875986945994	0.767338304511079	2.63578471651602	0.180499303546555	0.93571839042057	0.291107010331389	0.29396559387499	0.289743018770119	0.290479810295927	0.242681113685081	0.291025166514372	132.194001411165	59.7728332309568	103.354794525397	0.165124685800228	0.280626204878173	1.31798820986775	1.29318926007273	0.716277211028251
90	0.0899161185032096	0.0122049862368028	0.844344785412876	7.24317527627261	7.8797915459056	0.614614756707288	1587.5	1519	0.033164066027472	0.0388357358655144	0.0023106390848353	0.0405013450568938	0.0217100443375572	0.00411055764769575	0.854300731310626	0.80147762791733	1.84654083632928	1.00916002595196	3.03757873193505	0.769802947078238	0.28309746738532	0.274224764677199	0.282199288364555	0.287775312228502	0.292322720391165	0.278228297539087	130.617305447452	63.7937641547378	88.3674155397	0.163737063325996	0.27736606725666	1.44848907772881	0.65299685473881	1.43855609085024
91	0.0332048381999175	0.945532207314389	0.0399445510854151	7.00216098680489	6.97786501477702	1.19105653649607	1593	1512.5	0.0245845854724506	0.0108520332006636	0.00221820188704356	0.0197294032798073	0.0373838293222905	0.00167569575716882	2.9556040372198	5.50350611686191	1.26880829290908	1.29335834901695	0.710682921849289	1.46347488993604	0.283997061232665	0.290015551279804	0.29337185960083	0.286027117935414	0.279556025200571	0.278841467127981	122.199976693601	71.680314329709	86.8475662716405	0.0775431412278359	0.283460971595449	0.830240661859734	1.41568565158816	0.685650382750687
92	0.0792561807990613	0.0748488138182639	0.248805305429932	5.60925977179386	6.03129604478664	0.464659380238106	1593.5	1489.5	0.030251660078949	0.0343750770888687	0.00379368074364631	0.042305654994343	0.0121332094409302	0.00412204115286502	0.322305672986046	0.950759790265239	1.24416395693021	1.0479565620836	4.62865870568465	1.11798206678026	0.280904383863324	0.282157258792635	0.278022646509528	0.278845557052378	0.283894366616562	0.282203108043689	151.4415157727	53.3081885646071	116.916319045013	0.0827047191019018	0.321569084556636	1.70795121900009	0.821041679900574	1.01558863055554
93	0.0531155600899806	0.0343337141408144	0.234971637613179	5.8840958668796	6.37811532860714	0.810088578831804	1598.5	1546.5	0.0298385364159915	0.0383718527010239	0.00141160616202759	0.0303128946173778	0.0378081137196521	0.00275494764597574	1.75382972907061	0.721875094423086	1.65887979047261	1.18964366414484	0.746625449751718	1.29316633144183	0.281952134995482	0.289123551182603	0.294589456669887	0.292051071274168	0.28880434192218	0.293248673258838	154.379728433955	49.8160560409223	90.8244443993823	0.10169383481614	0.300013963103358	1.02794409960363	0.705735812497707	1.02959797179317
94	0.335564458993958	0.457193451504256	0.869825539652342	6.66126137256018	5.59461599825647	1.31581004365025	1582.5	1361	0.041935658705005	0.0104640184185145	0.000635741213632011	0.0331101565274817	0.0397064420034222	0.00181049393972729	0.894771886574609	2.24582874278633	1.33410827352566	1.19042482947471	0.515703676153383	1.10910200887823	0.305377184668021	0.278000154843961	0.282456231966116	0.288381180609234	0.272978353551479	0.276328188575068	174.976365205537	65.2344427246239	127.914538020532	0.0859570720535259	0.367456819175557	0.746040122692051	1.24819301898368	1.2604529766673
95	0.203387742461707	2.86534773312672	0.396185777014267	6.81683573457375	5.730506498865	2.93748831591503	1597	1472.5	0.070910324876252	0.0127712346616663	0.000402832484523742	0.0119211337625843	0.0489511033391803	0.000823260782082828	1.11807343466568	1.93957501919459	2.41271692130863	1.81642746077163	0.407360420380628	2.25650416360013	0.318228146763648	0.299839739699227	0.283230552231512	0.290930806623543	0.276983581448842	0.272829143023986	166.630167698898	73.5562153922594	126.605145055394	0.105067635760583	0.305433267237211	0.279810384768754	1.74666746710747	1.06745844338733
96	0.0103553836143452	0.799723402980791	0.00114909266113701	6.56550575556504	7.25289469604911	0.525696811388798	1602	1565.5	0.00638942851311408	0.0126106320254202	0.00312670753064621	0.00479029546360073	0.0334261841238309	0.00198864206513119	2.26181579698493	2.65360339086757	0.393974879517968	2.52749814519432	0.451939581249142	0.882818818433087	0.244243726584187	0.261276011119856	0.302108364105465	0.244647228587148	0.261054546827244	0.296033266861183	152.647424362967	51.7865494276784	92.38924066352	0.110097587226919	0.268463436236711	1.278098528909	1.36416038748899	0.804973122046389
97	0.334930633274779	0.343818950291976	1.11346126989333	7.19614528349117	7.28738292307523	0.831580507824702	1543	1294.5	0.178579818236017	0.151349921904279	0.026642065789876	0.226829388802921	0.218118210978209	0.0232028125525061	0.810536609628562	2.04320637736248	1.30495514616766	1.03436311450656	0.467316720093455	0.596207731939965	0.295290856733983	0.302374357879276	0.372121091938688	0.285365250024064	0.281599041573895	0.268837304212715	158.635179577167	70.4267655627677	118.734872030811	0.130244024455952	0.303477029122418	1.57844589673334	1.3126832871318	2.0006679314152
98	0.00423785331967794	0.148924150691754	0.00361219251004069	6.12985058531928	6.67529028376769	0.415136000853435	1600	1559	0.00451077154583135	0.0195340553273391	0.0038361918578055	0.0075465897713682	0.038812085953697	0.00192398057393568	3.38329348475792	0.5624252839211	0.502676134321544	6.19737954353339	0.520361268342886	0.801257828396269	0.287842742653973	0.283578107965136	0.278452536416434	0.288618118002781	0.255531908166574	0.281840383471467	126.059763849911	47.6835972611022	74.8067816898328	0.119788815594889	0.317380122203408	1.19255839878443	1.1424280917963	0.908482111338582
99	0.015590482929646	0.513079527144139	0.0312360561794061	6.73620657466247	7.85827006955484	0.587364045217821	1596	1513	0.0216470616283761	0.022429076825745	0.00403351633740277	0.0327654305273882	0.0171110897040453	0.00398896885956618	1.7873878867278	1.20363069318583	0.942351617067761	0.695489786140511	0.698207119403763	0.761850928234968	0.280484967890154	0.285551371740566	0.280845532556833	0.281663210545803	0.283864234528013	0.28049689722581	139.159317192997	55.9472526992093	104.251051086197	0.101656802512224	0.323731388520012	1.07287932172583	0.847793966018154	0.799126221992085
100	0.0150680178870207	0.110586764529319	0.0115698222609778	6.25061785024692	7.03273218006254	0.364697870127815	1587	1459	0.00268685481432499	0.037646115971804	0.00372373124364514	0.0208403311533066	0.0104334610205015	0.00363453361583292	3.18574303311178	0.493419833178869	0.424478517011763	12.9055876685934	1.86803171973015	0.261014802646673	0.277662118197228	0.275537086890298	0.27675565850328	0.281691143319544	0.287158196445936	0.280658093513081	127.408479234326	54.8205663045288	109.919503185353	0.0641869946030218	0.545160216010219	1.39045017612053	0.646299676232044	0.924812454470065
101	0.0943070487735662	0.0173788104553103	0.0282749516330413	5.90175755804048	6.97690766987487	0.421780100754859	1576	1398	0.0319628278243703	0.0395926342823412	0.00440636417576458	0.0397015839131692	0.00236068873739485	0.00420463251613717	0.274401790325357	0.483126487589255	1.34668199780606	0.0648859031776498	11.0338320299218	1.20253687458994	0.270504728580917	0.261048787806641	0.258508843449304	0.276737450416603	0.272211552781901	0.265885572273766	122.907691472803	42.1687469969785	100.094339170963	0.0569446779030512	0.323994901901776	1.57734878762607	0.532843209671918	0.87482494208326
103	0.0413341203398131	0.0839925612916183	0.079061589590622	7.81747695362062	7.51906236828517	0.502865638729787	1559	1384	0.0172611909878559	0.0257421230611216	0.00334403916790793	0.0413916189742703	0.0101486734883045	0.00483155050990773	0.866976418418181	1.05450963655064	0.82753595892546	0.943867305504407	2.50487462572656	0.585630387215967	0.27354708472588	0.266546567469928	0.283362782287133	0.264200997181128	0.295165269353373	0.266693941369544	153.16599077843	86.4684489469892	107.380056938866	0.10903934546915	0.286269801473575	1.79113812033801	0.806487104528938	1.27574169505528
104	0.00715884483543844	0.196401400470624	0.00226885140668116	7.58509403342517	6.80014954264862	0.522035973226333	1602	1581	0.00251016674026747	0.00977205457762531	0.00434890861450325	0.0243538165418807	0.0173498473753059	0.00411881477812969	3.47939203067233	3.26999175597692	0.533193225367783	0.936438307769305	0.211213626685593	0.821770474012635	0.281888691123805	0.287130138148965	0.28233964221633	0.288991098298341	0.281233863800981	0.286956488666544	168.292753937908	79.0294648335758	85.1063708187563	0.131649111759604	0.27471315877374	1.4598589611081	0.993430937730951	0.810848626181778
105	0.0849909993799906	0.0788995726191642	0.325210916119885	5.35152450992817	7.32539476152168	0.514753548177959	1587	1426	0.00714496233956247	0.0176141771905248	0.00363843605164083	0.0394488742844596	0.0229379973216662	0.00454380555982866	12.7334235453315	1.82170672754129	0.540053945602636	0.731010649552155	0.429972622306868	0.375411715026844	0.259223045876467	0.307260769352553	0.336759873920694	0.236145260454167	0.263550554609246	0.28226062332023	234.704297989218	52.8847846267882	199.378627720858	0.0317300093136954	0.519283875403839	1.75642135310548	0.92281939098038	1.15867965813392
106	0.025587850693372	0.184378943278512	0.467467239010747	6.90278281111942	7.07282821528606	0.498015164504654	1598.5	1561.5	0.0170950027975952	0.0258416706327196	0.00274900338910088	0.0266403517411163	0.022043079739992	0.00391397502192106	2.18702503593867	0.784618773082263	0.891710759247793	3.33534855234804	6.51358402062336	0.752017377292816	0.29383686245013	0.272578966744216	0.265570401562801	0.302800720108884	0.268134362767658	0.293459909227845	177.489019395543	74.2403125628535	99.3782460297367	0.099608148135576	0.26352831887489	1.4411147909743	0.930369692769594	1.20299939305325
107	0.17969177880515	0.282117247646045	0.00190559705291646	6.64469331229052	5.47089938516487	0.808463617786285	1600	1530	0.0165503505005303	0.00930701106196424	0.000929832006864763	0.00924920056967737	0.0279317725892939	0.000394431096425634	1.30364218064708	4.62351228701087	3.76984312807305	1.05524939549007	0.301084540507396	0.549773645524023	0.214831216534313	0.269037042630324	0.305249902426303	0.192586274389826	0.243811759705356	0.290074099082794	209.837132167444	74.4640957742092	180.111955875726	0.104413706195733	0.209293385162766	0.814285198235445	1.15117116576246	0.867770968735036
108	0.0764891108075586	0.040742670169528	0.0320379627687633	6.64073770759303	7.03493576121228	0.994258426289674	1604	1562	0.0500890111025456	0.0166031063852483	0.00144603512694625	0.0342356951920316	0.0148410116775399	0.00220346416202997	1.1991193157761	1.30441116219784	1.73307620694241	1.30079047872813	1.07772857826711	1.182840395372	0.282517895900154	0.286001069612152	0.281998231677776	0.291355308688906	0.290838157286367	0.288038496462562	166.175862903527	56.7310874819533	84.8453390170135	0.108918552251503	0.251800989793924	0.853370541458126	0.854004795747925	1.01733260917819
109	0.414441730294088	0.334962219684701	0.215778286139369	7.25215917525259	6.7284863222502	1.23910521150461	1582	1466	0.0455942266489351	0.0274708540818896	0.00204664752743062	0.0312061170689941	0.0282468700537416	0.00309120950631443	0.756345493431989	0.909348909383924	2.33628616319948	0.932004688781228	5.81742718947958	1.15197118464762	0.273189084223085	0.285917086138838	0.310176465630165	0.271220725706306	0.285577877081566	0.274405682331913	179.051457516325	73.7418853425193	124.634439960382	0.0924911800160084	0.215198785250005	1.0157631862716	0.955211428489744	0.974851208461198
110	0.018266413248634	0.00785632572802391	0.0169722748945755	8.20181340359449	8.14619908364951	0.58425172732623	1603	1587	0.0256332806339078	0.0104497823573862	0.00612384772177607	0.0371592435275502	0.00974170428477505	0.00441738088972495	0.425256436785007	2.05069079587468	1.28467371510885	0.183372278932481	1.92034513405421	0.666896443678521	0.285349244141922	0.288337093630124	0.267379582580426	0.291374590398839	0.298214319146195	0.288206489027384	158.092606321787	88.8618271726644	103.013683971408	0.145438426258576	0.293822860627888	1.50888095370595	0.815588075931496	0.539782663824077
111	0.772345041104443	0.0673275714147444	1.01188111824306	7.16645076825434	7.03457713672397	0.642984314061966	1562	1418	0.0263352552405881	0.029026054826838	0.00275651260418411	0.0418802979716702	0.0208123139987432	0.00204736548830151	1.0970422101853	0.848482139529119	1.30097229516227	0.818547409079897	1.56335837422262	3.77101351442019	0.283766205557076	0.276483348465275	0.286802129681354	0.297683379579296	0.295075688434926	0.278714923400961	155.112000073663	71.3400423504727	105.232166320296	0.0793469751014512	0.259647647926022	1.6825196438085	0.811985353772286	1.45774838316604
112	0.132230788070074	0.253150589267923	0.00751364446996646	5.29585802650206	5.63272604883994	0.35666183193126	1596	1415	0.00516685838893279	0.0423495281558365	0.00404785168186957	0.015173857108608	0.0131652148105115	0.00421118520933764	1.06962188116265	0.367736004257996	0.933277010237551	24.9615221987315	1.9827725240085	0.810971956190757	0.298230486841184	0.261949346867161	0.268217901761671	0.267937169997603	0.293625146422245	0.269621019271792	197.911163420532	46.587298359516	102.164384639666	0.0194475343924306	0.185713113478964	1.47437744345715	0.703612959039659	1.03037022895429
113	0.381481680330451	0.214732108757311	0.257423004943218	5.72057327559845	6.3161699626709	0.499041137454569	1582.5	1401	0.0153271972668018	0.0201198289883595	0.0039328201710103	0.0423824402608821	0.0213352574791074	0.00469312831663282	1.81137125119892	1.20794720547893	0.824258032555789	0.79973225727065	2.58308452053734	0.625499291631635	0.281959635165679	0.289510396767944	0.289695430669501	0.285402089137032	0.294716018611521	0.280692178573038	200.509809651301	54.0745063121857	154.561010619685	0.0348954580550274	0.315623579932333	2.10152724530677	0.912406705934571	1.01892269272403
114	0.204759968404935	0.142987004424074	0.404357298774123	7.51141057328947	6.84144432767549	0.449817777836569	1581	1448	0.027016270338448	0.0312729455598868	0.00205963300774189	0.055307845580319	0.0345283909908853	0.0044080063653795	1.06033531377084	0.651457198686235	0.663537786607069	0.845030778134372	0.51612286591558	0.545108617746328	0.2619041769893	0.313749621318033	0.363645141074346	0.202438133745561	0.246582771423941	0.272634645037201	188.202340546488	75.3481783148216	148.700498570506	0.0634550932242323	0.153881668344802	2.49695482317055	0.763838677110518	1.62800553281395
115	0.0672981833601856	0.554151130662744	0.54925700799748	7.17119423093336	7.52440896058706	0.637798462152006	1588.5	1501.5	0.0198425616867211	0.019316026906535	0.00291132136851116	0.0476199075798282	0.0297485687364156	0.00365415127601029	1.31748266600164	1.23463622483501	0.913640980917118	1.01601202692479	1.48591477614153	1.04085170352152	0.278040953980155	0.292793712632521	0.290337922686039	0.271317035819827	0.279821247387366	0.277897487662878	177.45714668831	78.1102240143651	127.822302641023	0.0944297298606807	0.387852053825416	1.81363946359483	0.987527565708915	1.29705952312453
116	0.0327818544594237	0.381106828675876	0.00752028571737415	6.41233133013703	7.14972444341853	0.529251689367565	1597	1528	0.00743288469229688	0.00898345458218869	0.00372407974878726	0.00379651191292662	0.0184960778885551	0.00182108671739216	2.06395936070346	5.93291984732824	0.0884144961387689	2.16763129689175	0.217514329246173	1.58264255910987	0.307217364046134	0.276309922820309	0.27577496262036	0.283579614409022	0.27299398704158	0.280490167794067	167.876285658002	62.3419422076607	95.8569576529436	0.0699664620453715	0.208793036337475	1.18154103762746	0.976236659491402	0.845548961066886
117	0.00485894603561648	0.344376000409721	0.00223819067862567	6.46160402315877	6.66089648765418	0.499704289497648	1600	1530	0.00685521824706596	0.013635688945072	0.00392894371838938	0.00296869959988659	0.0161052736593209	0.00299942533684418	1.03755511149174	1.58077065579844	0.642276805911627	4.50515047465159	2.24297552945116	0.856639449935539	0.313597238383419	0.281487093748726	0.275474778245889	0.287072340572885	0.296403889075101	0.27858611386787	190.404727677944	62.2822686812619	117.744213571326	0.04534577200352	0.331353820663296	1.22786808577373	0.932355751946454	0.867861546336739
118	0.0706947224911958	0.252009189311738	0.00387851114104978	8.33699643232363	6.60426415660595	1.25101606472931	1566	1375	0.0317513022184407	0.0150525929306431	0.00257007718140351	0.00635590562417622	0.0426322243337309	0.000411820555354215	1.12970727926711	1.45658698126876	0.797828483773549	0.313000984390381	0.389288597199312	3.81635952150016	0.3626012548336	0.29449663474547	0.275124218117906	0.278716983084895	0.313178000180986	0.277530067534864	134.312966202059	114.040156963455	129.000300330613	0.224552897586586	0.369375919976605	0.425056395443201	1.37911782320063	0.856132913469545
119	1.24251993038027	0.0322941672913498	0.0999332274511603	7.92226344935783	7.64613628894542	0.548909154296409	1593	1475	0.0367830197852363	0.0417445228672841	0.00269175967463294	0.0449840173481844	0.0378533546733231	0.00126654979173198	0.530679536327127	0.507183528790678	1.22523489932886	1.34150447494546	0.715253620992667	1.07937556785331	0.272495645011474	0.342864625625624	0.311268865615895	0.275859756684362	0.289002133940675	0.291893912485788	114.49756439363	78.6909938886411	98.4687159346611	0.108666559241296	0.405869748367046	1.94192740708444	0.664476525165931	0.596526781206145
120	0.0579609812554776	0.0285690179328855	0.001557255022065	6.91788606382584	4.45698033541557	0.759261282772222	1604	1589	0.0240901077329742	0.04089268483074	0.000890495143063954	0.00897060778781925	0.0370557234779039	0.000514717869936408	1.87044576897246	0.96875	7.04029442294989	1.82551793704575	1.31887735777593	2.22976951245782	0.363308431682499	0.292318175981571	0.279998766161823	0.289491148128076	0.29460550439233	0.283379943732477	146.614504657921	70.0439467439773	72.5281577986092	0.127820634334881	0.148211442506612	0.49941798697444	0.695986911495091	0.82690675912487
122	0.0239866501095103	0.378652452388574	0.0102049732118616	7.78514290979322	7.45824534328606	1.56541704337588	1543	1325	0.0182426778242678	0.106004341005308	0.00696350681406112	0.130862347917121	0.0635840882139133	0.00942917979182114	2.45474613686534	0.499985211038481	0.806297656346506	2.25714715618417	1.5115760111576	0.678737374217273	0.296625386345956	0.284644230975867	0.284722716029487	0.361540185492759	0.268675715491225	0.305775686036429	110.919816341803	68.4075541532953	86.1566977794835	0.0829210303040519	0.241937527748036	0.730074571650493	1.15747180974211	1.13039660570555
124	0.150750434682052	0.0165277092644473	0.0201671520647652	6.93552635788381	6.82838420229981	0.918905686867162	1607	1589	0.0359125668230776	0.0374436926605037	0.000807894541815276	0.0095980797788308	0.0383365390992903	0.000739034886692964	1.72078421841455	0.88612251153761	2.21025673058904	1.67700576000771	0.754893021745376	1.69498069498069	0.283205076563543	0.285802229496196	0.282253981658453	0.292130593161835	0.288879532656176	0.289481235537541	130.157360915866	74.8643810821152	77.1419655059965	0.136153717221516	0.27563140031123	0.782623121759238	0.950890553408521	0.943049058124831
125	0.366024781691366	0.607109643731371	0.466052196887389	6.79845417594586	7.66854903096057	0.891107076743073	1582.5	1457	0.0234921064784806	0.0100961265016759	0.00245726020603086	0.0362660432729539	0.033805075776767	0.00360882463544265	1.39244165613229	2.33970334152693	1.84036095046241	1.33178799480864	1.16635353032541	0.954188692277228	0.276515233723007	0.279217429906372	0.26499479052126	0.313965243021028	0.28687758333641	0.28669495479293	145.048230165111	59.8499758702992	114.253995419859	0.0640542630951355	0.32632424128926	1.49759020309337	1.2499780775657	1.3760323838409
127	0.0621194931199967	0.0668903008794769	0.0855758793544596	7.34747609345516	7.70406863434523	0.408506670103462	1570	1409	0.0194990626984851	0.0329938177605202	0.00319486064799948	0.0260802740607259	0.0185561977294909	0.00277501637930282	0.873281618210169	0.603909571286404	0.815819030362714	1.29016722013962	1.63606352100444	2.37832597461002	0.294602291027703	0.3001523318047	0.302563177849428	0.279568312579994	0.292471212171655	0.284390079784119	144.54495123041	70.2971995751303	119.004927081254	0.111437501458668	0.459038241184163	1.38671188484978	0.665062537598038	0.866462620648022
128	0.00834734432371721	0.0718621840248373	0.0192481473306628	7.01287397698244	7.35185070102381	0.283243894253941	1595	1518	0.0014630491624912	0.045279809336162	0.00473709915243363	0.0245328432775474	0.00889485991941225	0.00255004861380937	2.86416832669323	0.391764903693463	1.09082652134423	0.908963651520156	3.16875655464867	0.973286812408003	0.285399044033498	0.291513337170492	0.267118849076216	0.282933703298251	0.298444987017998	0.283267600739028	158.313941675684	62.258957986789	124.572503321577	0.0967299878578652	0.48908846386946	1.4512975992652	0.530085088696866	0.542055013855843
129	0.0677572457827228	0.0272871417402353	0.029174606157542	7.13762882466339	6.92867588196066	0.536824860577648	1594	1503	0.0269070327077302	0.0387287138851054	0.00487994527149366	0.0455615275791462	0.0055991450571332	0.00494848421673968	0.455481490298774	0.791242708410249	1.34157558552165	0.467565846872126	5.26597294484912	1.13874941420633	0.27323028466588	0.290323804935517	0.348676232332011	0.260317433978224	0.286580120066496	0.269536622130132	145.036100237074	64.3671374456088	91.736200432005	0.118524028961061	0.368111126846718	1.85619073051724	0.73704027411149	0.792977983852172
130	0.0901709589478762	0.163536571870923	0.0830555738358182	8.10699355950643	8.0613383052128	1.29398989612306	1581	1368	0.0372011125617301	0.0121872836812419	0.000760814410782002	0.0110947625823796	0.0272148598363596	0.00100714105449877	1.08853330479147	3.20427001569859	3.46972117339529	1.32875813817899	0.254206719930745	0.880389733149131	0.357248566725322	0.264742838944351	0.256256810661766	0.292590831327221	0.292142187014013	0.279211922531049	142.318317942848	68.7696591991712	116.103732611882	0.124834867533118	0.435212224198957	0.443823757956052	0.905766829355589	0.845300608354089
131	0.440908737982386	0.214118392760292	0.148897613685488	7.02343344657078	6.62731228581794	0.669065089575876	1572	1392	0.0411001983050346	0.0440287047762061	0.00424304219937307	0.0611076256130879	0.0496375582506984	0.00455452521249934	0.982094060117935	0.834385993786903	1.34685464790107	1.38923413878452	0.562705383282548	1.31028797116454	0.301415029215544	0.275857610259228	0.294466162280526	0.284911564172289	0.276276974018002	0.286795934930628	155.777461573764	55.2093581235205	105.375307189811	0.0832228030570842	0.445186666269151	1.03877031323107	0.875547747000596	1.13359413953212
132	0.218256206158912	0.0284036830348039	0.0405285702099078	7.60731608824548	7.13738279964946	0.431409158445599	1554	1262	0.00451506771657339	0.0414410602525518	0.0045382635308448	0.0343556844647016	0.00963161277349094	0.00339474553258473	1.75743573055646	0.641057376422951	0.631719716225957	1.14977000919963	2.85428510365463	1.02758211082734	0.276341465144982	0.263909980591076	0.298186985437389	0.294509422909314	0.282545908544306	0.281608695007247	175.327485755272	65.4949097304876	127.068834683802	0.0540704624236812	0.371934528500572	1.20581400704675	0.776248053733209	0.927275881945085
134	0.855036391817425	0.317330426069921	0.344263832535434	6.37832434115693	6.82695118197948	0.636198907715353	1581.5	1300.5	0.0215671470872035	0.015404834080035	0.00185416176071281	0.0463943432957882	0.0433945688010836	0.00311380765236161	10.138222326465	1.11720684256029	1.67778839418018	0.542567214513467	0.576015906104152	0.852597374460145	0.270125390522008	0.286209000155842	0.319568577194619	0.243382371740929	0.263523595984357	0.271535236407877	180.611907778717	51.2567028488786	127.565945552164	0.0298594584651472	0.347180201690992	2.08708860520751	1.21222056917235	1.16003143243939
135	0.146001511109925	0.138867926399236	2.1786166249509	6.19238589789088	7.11410671450598	0.443597167439106	1590	1451	0.00968903693550806	0.0303699026714987	0.00261667954291417	0.0408532082149399	0.00458996952701925	0.00491177356930159	1.77216163503008	0.724493910799258	0.698184913806208	0.789332793984676	5.44310602289696	0.596226833596215	0.270819740959423	0.283760708050329	0.30802022188094	0.264115353381563	0.28749147857674	0.285950078689563	207.862649246705	55.1498888647034	132.481598542111	0.0457170738593567	0.315448496816624	1.82988692739462	0.750987309729455	1.50878706235856
136	0.364331319104004	0.208175897061424	1.01013456049342	7.39729733045773	6.84615684055836	0.562419294528735	1599.5	1493	0.0263746571189553	0.0208504607317162	0.00161673088239851	0.0349054449536805	0.032165927754071	0.00214335988884929	0.77722422406216	1.36794853560145	4.33484596473036	0.797415947271469	0.896773685654885	2.02207779218971	0.277500392099459	0.283527806258251	0.293714458252163	0.26391503960456	0.277034091924858	0.304331690841875	194.216853116879	97.2171424957419	130.304103650835	0.0580761500612169	0.224221212531059	1.35242224696018	0.805308740624309	1.19181547862184
137	0.555117951150979	0.401130127670827	1.37986900879979	7.81544818619499	6.23197007917134	1.1884400605094	1597	1522	0.052682365681563	0.0275968223345147	0.000576567371413131	0.0409333147204498	0.043957084932804	0.00139323051397865	1.05307314826807	1.3725073056692	0.772762167971749	0.915629480929166	0.397736013537767	0.39143139529887	0.254936140671713	0.274332145331948	0.277900977721103	0.298073479849097	0.272832255319901	0.285302301116922	207.501217264101	85.4287527949769	189.184834174246	0.0890857568142732	0.477458432451116	1.09743642211823	0.867090378273767	1.1154177120339
138	0.0602454116044427	0.0407341553755275	0.0539755686668517	6.85227851006824	5.49794673861738	0.917053830787771	1609	1582.5	0.0399915332250822	0.0268734890289183	0.0022443267962231	0.0153591571202882	0.0334047515815584	0.0015863945041483	1.27642465937698	0.895148575100828	1.09001054664525	0.8909524917017	0.494747897797786	1.36213416451907	0.346865310530061	0.294177213872411	0.253067610544192	0.280165932578905	0.289578769460669	0.262452600939574	223.00962699957	78.1357438884684	100.885644007805	0.080795586866439	0.180960583439385	0.810599823282322	0.779785482679458	0.981742543847121
139	0.0106800841392701	0.0726877514684148	0.00212674334543171	5.84485737492369	7.63074788125539	0.403181063670823	1590	1437	0.00352939104572239	0.0194237399250362	0.0043462540060304	0.0244079854252821	0.00313862855733029	0.00418083280464946	2.62198217342542	1.27665603967411	0.953449120705613	0.384030183077684	6.47641950567802	0.866087288127089	0.28116260660334	0.291875452189974	0.270836679677095	0.275089244589347	0.277761097024888	0.275524312374509	222.789690648202	54.1911989933714	159.170884374484	0.0334080408354044	0.302283887606041	1.48909835323245	0.739731787184992	0.879353357827936
140	0.0466073427371519	0.226848348927881	0.152310648639072	6.17825885284048	6.85907200089871	0.427359264535166	1596	1516	0.00176262713065153	0.0262250939000156	0.00465238947303025	0.0336764294293491	0.00970041174757437	0.00437851827003047	1.26539063993691	1.17049997422244	0.849375387719231	0.725418106685843	2.26535192076452	0.762062033335861	0.274901602506959	0.293572732883472	0.286777737267078	0.276396999779948	0.296704522150636	0.270584622611355	237.305386953665	67.0803965838281	139.53532366547	0.0497972320729979	0.262728567274184	1.56413772115344	0.797018052541473	0.805225935446196
141	0.200726649001437	0.183853996057894	0.0213215749195914	5.133155351886	6.11489358728485	0.700747899797052	1595.5	1431.5	0.024721734110122	0.0304159771568125	0.00340387186816297	0.0359134122839835	0.0166425306666998	0.00336368997587732	1.29273836862038	0.889932249782197	1.0399394410311	0.73435704644887	3.22770817369893	0.601233530580375	0.269145967544325	0.308616888309551	0.2892626299997	0.273420176108852	0.28266012468993	0.271975605361692	239.394203010787	101.930567431028	204.357803684518	0.0538911969664583	0.261754054541245	1.37900656168011	0.709422534263405	0.933595750309222
142	0.0190792488673537	0.475442318009976	0.0168925418635586	5.93470162230198	7.66844086748553	0.393851495437173	1594	1505	0.00425459587856997	0.0409532985441589	0.00495791165132272	0.0339090462652281	0.0124832442290327	0.00426943777731911	1.54499126383227	0.728840919161866	0.901355052443998	0.590985439215119	2.03845716236204	0.805708360619952	0.280160206068137	0.277872445103272	0.273659749402745	0.283314522034734	0.272287821358417	0.28506940631655	253.173285471333	70.7686271926304	175.641155130994	0.0507993667334977	0.285255667415751	1.53219231929459	0.768450300607023	0.782356275426216
143	0.033394370781669	0.0966526647128137	0.0155205945652664	5.6761294724408	6.5594400260982	0.362359080055961	1594	1471	0.00460206296700701	0.0353243815641532	0.00447766844407099	0.0334754614030544	0.00453514845105053	0.0044595751784547	1.43379142207732	0.959816878462066	0.877362199669233	0.953067046966224	7.23470230658199	0.891362479392067	0.270138643346305	0.315531705443637	0.264267455750187	0.258391499587862	0.281923679319897	0.260692015750825	278.163370437701	74.4349510165532	196.802979386219	0.0328918172925908	0.419861786818581	1.56593796305513	0.618643277265369	0.967318613558154
144	0.154085358719583	0.284427405356892	0.0190689179753459	6.63590106773944	7.36657855200009	0.512826625892755	1603	1548	0.0176111582356306	0.0238554503383609	0.00126883850003842	0.0142295716902315	0.0405205414625102	0.000757880908108224	1.53349380868736	0.789795663573182	1.14980230404456	0.858292707698558	0.765304301267178	1.07225570315212	0.290651778812011	0.289487966612962	0.285760656138711	0.283777859608637	0.282974224870165	0.283982167280343	262.230913517885	84.4842019601206	170.940782027132	0.0649281198133392	0.316293668413674	1.02373257479268	0.889163938277202	0.935636371985949
145	0.0952628664153691	0.663705798316347	0.00631262761650932	5.90612275992486	6.52606504162697	0.556037217313279	1516.5	1276.5	0.192181494801536	0.180425665110995	0.0118761314578451	0.253903146369451	0.221528500182627	0.01948437999531	0.875191746459002	0.607047009203424	1.44623422572186	2.00321453762221	1.62981339380434	1.34537534547881	0.297964102637806	0.27555883586308	0.280887087271793	0.327563438056337	0.293959026121689	0.334350505037431	277.159243167578	77.9792355772745	199.320941621007	0.0634895220628603	0.341370433640408	1.18880743289302	0.818610432986244	0.90630514504107
146	0.0739675347118052	0.122410618250319	0.00138287249715039	5.6061607147429	4.8971679270695	0.513719456857782	1597	1514	0.00818884232925574	0.0364047133386756	0.00373424274381861	0.0036570502673016	0.0116195409531624	0.00285029569246764	1.58685149515299	0.59582756364411	0.667043162565551	1.98047559449312	2.75935068525613	1.5507541385653	0.330956191073549	0.271459896554236	0.253458285404406	0.282419210647046	0.307695261343678	0.262201389872567	309.443066477305	86.6290831315341	174.3194017178	0.0395684512042263	0.104229571381361	1.08078687555179	0.801645689190748	0.945287512572817
147	0.0350080589520704	0.435534828267973	0.0163538029065726	6.39776914565362	7.46126911193452	0.326321103173022	1600	1521	0.00394627406601763	0.0454393666709203	0.00503320143358547	0.014876124524431	0.00961803452979481	0.00424240567812853	0.842823712948518	0.49224945644523	0.644215832183633	17.0710209258085	3.01058250174054	0.637357140108516	0.291924724596833	0.275401049909574	0.253137351882896	0.27538414820147	0.297046276549347	0.271382870813316	285.093906319792	89.9877000223975	217.40159166269	0.0724008824034729	0.359944043580542	1.43323808613499	0.646412511835879	0.745993623087427
148	0.0288018901163272	4.9838522956977	0.0141358501816272	6.14791520356532	6.18466177883537	0.387924034250113	1587.5	1443.5	0.024634624211175	0.0340052039098912	0.00481298373635806	0.0322877658515238	0.0504242833427608	0.00454659408218074	1.59862897932068	1.72282552735645	1.34753256455478	0.78736984384567	1.05385843663456	1.81289651436876	0.285924321881622	0.295575964861596	0.272859087461442	0.277016777797995	0.282887583058589	0.27822488283422	245.872083205805	76.9562647139558	158.728240811959	0.11300691457758	0.317866836621138	1.51113341886173	0.841254488644091	0.975365745512752
149	0.0692278759857309	0.14552321250314	0.0292097442872585	6.5244340771464	6.77177730637909	0.841800674680739	1582	1379	0.032730680805611	0.0272252095621523	0.00411602472139834	0.0113854641979642	0.0215709382499666	0.00260960019527663	1.10588180850572	0.603930804840413	0.482122081749787	1.18781347026511	1.99781301257518	0.987906174139393	0.288810106913614	0.267718243628588	0.269901289443983	0.272517001579502	0.297130508820586	0.270106674039334	233.595918698392	63.2628795398817	163.566736766216	0.0397456179083608	0.314620443846792	1.15148781169181	0.921148856610214	0.997463172748076
150	0.163792517731651	0.0871192923032529	0.014058652272048	6.40848106957912	7.128292275224	0.490958950139335	1594	1418.5	0.0182452159846775	0.0281931278766056	0.00348887967575694	0.0369383061661284	0.0241279469626348	0.00351392914399668	0.906587383417799	1.11672848609953	0.908804673814482	1.19140936659107	1.80890104005435	0.944711795755519	0.291251902052018	0.27578035677171	0.273154567615728	0.272637610783736	0.281674121662644	0.27386214371096	271.363480617925	78.9450449391159	151.700627413457	0.0316814287813597	0.227381746742922	1.66815680336243	0.740434032462122	1.03375399974768
151	0.0383423940459233	0.464307567058087	0.0129524913561422	7.35604388086296	7.21367325469566	0.372957077866634	1603	1532	0.00408546059852725	0.0345272904114033	0.00474154670108823	0.0355151564725247	0.0110229858079667	0.00377009107191085	4.0537084398977	0.364201242734015	1.011463009655	0.455187221079374	2.76214711383705	1.48779212631359	0.29369607290956	0.288202363629158	0.300842461642405	0.309801200506019	0.287567226040226	0.296877858613057	188.184133046274	69.8615074172667	129.818779102269	0.0795417884087164	0.396586347467509	1.73404558987156	0.776313400284204	0.768262232399393
152	0.263628698712789	0.00686965178543158	0.672337018722649	6.77812631884052	6.29651923771253	2.50882882721904	1605	1595	0.0750486299000301	0.0382397659141111	0.00053101677527406	0.0208454585727594	0.0105955350788699	0.00123777778358338	1.02047592695075	0.726287727612871	2.59926371898608	1.41430380781173	11.0038741670541	1.59366129548607	0.345594173247028	0.282648818738742	0.27063625611681	0.325988010900653	0.284114406602277	0.306479316138534	166.677748881341	69.9792764714431	90.8907443740875	0.121014549782373	0.305923957223878	0.339879022585083	0.745060792289718	1.12603440875816
153	0.248533694303245	0.122424249634681	1.03313438952876	6.58841752780147	6.73596302552338	0.726223686897394	1568	1372.5	0.0302787384089759	0.0374400010020377	0.00218247599197598	0.0370913022406752	0.0283774316839055	0.00219356180069758	1.08147807905062	0.744399981566117	1.19335629110639	1.06061374705135	1.19903382434712	1.69321572319489	0.287847025324598	0.285364427826816	0.278203730129971	0.279663780046408	0.291804634593814	0.282117993908721	177.625769428404	51.2864932308255	102.201086371944	0.0495380840980803	0.226337084866119	0.879461447815856	0.671952060037036	1.22326969370558
154	0.00900195822570665	0.0606675970323777	0.00636461908702562	6.9002629731753	7.41214441024177	0.496929545398333	1599	1556	0.0039329902184391	0.00774148267585333	0.00403905925230924	0.00467686160534099	0.014687938341595	0.00286612082761273	2.16745558834995	5.28976624857469	0.993697109969932	1.50554938956715	1.36147999426359	1.33335158142527	0.290529311965827	0.276889918006437	0.26302440905158	0.278125475574494	0.322124214845178	0.276914377939652	146.060114928091	55.6352341314812	98.20805031246	0.111870232119408	0.345151684372316	1.32088582572966	0.88313927835585	0.803886980181865
155	0.0185435872570242	0.115209307262399	0.0124185738023409	7.74742636847271	6.34839647040926	0.462235884484378	1577.5	1480.5	0.00358270971219416	0.0195567549770443	0.00494405044153405	0.0198712171822311	0.0163480534388794	0.00271366209691976	4.67599493765977	2.34577747267379	0.889861407575372	3.49937446707967	1.94915703934237	1.49703066786264	0.280229740697847	0.279400421300048	0.274257637969296	0.286135717112877	0.289139636902966	0.284357617618403	156.822867906392	76.4348003360072	110.591923883524	0.138456359745257	0.296106873385806	1.40242036126286	0.930701809985272	0.638385669509828
156	0.170850140936836	0.143915799909605	1.22560318878479	7.18678830099448	6.69664829537396	1.29946291985007	1597	1541.5	0.0451654576348035	0.0445793904234817	0.00226714992350472	0.028681050717414	0.0441422564025415	0.0023218908096284	1.90519279096074	1.08777112677374	1.81107949380057	1.74839362186998	0.670800568155059	1.23090426092891	0.32663545895345	0.289833725196532	0.279232518574999	0.284521340836546	0.293710077094291	0.276116275113924	136.724136723441	61.9396572024576	100.587849280454	0.149719324118804	0.498783576515271	0.570849007225073	0.704940816323787	1.09104509727317
157	0.04508081336819	0.183538404801086	0.0264478053465884	7.46154933289064	7.91026330314128	0.514736049826891	1607.5	1596	0.0131677812322018	0.0297963899118451	0.00272442364240352	0.0181950170100644	0.0300706956450291	0.00238005500952062	1.64234327811986	1.939919684194	2.01216287272383	1.1769702162049	0.482521634287208	1.28839315921724	0.265452650850617	0.302270849253266	0.284432373927652	0.288753749526749	0.298506676920187	0.292870041466543	148.65946611951	67.1398163991549	105.568059540349	0.142021198006065	0.309595987268754	0.985094220847213	0.84951190510014	0.760567641055751
158	0.0155734076692988	0.0136147590373342	0.071083494668575	7.77055889403746	7.5948989461572	0.610482362605674	1606	1581	0.0313088296651986	0.0387175404121398	0.00479379120986198	0.042784923694586	0.00628354334973821	0.00465504569940503	0.199973964548393	0.643137592067177	1.50318258927924	0.805222434687908	3.78681594881755	1.09287115761936	0.276345089681072	0.29160097576401	0.292063927264147	0.278616400196253	0.282732415005902	0.284192546921861	168.489797165516	69.0718497206573	112.223132053934	0.116604112875624	0.255528310629967	1.64791612265144	0.729108412325933	0.827548311747266
159	0.0372507799978896	0.618770927828686	0.0424994008347978	7.87861889860548	7.21678811428748	1.61054746988663	1595	1484	0.0395618810518351	0.0154067293732124	0.000886495185091212	0.00894201788340206	0.0388021954481264	0.000710186253934594	1.5593813134056	2.3210601076555	1.80333089570899	0.977168215583497	0.444740542131249	1.45671206225681	0.346131905669277	0.288670265153284	0.283432130408148	0.279815536555399	0.305901254749768	0.281171493484103	177.518091310865	73.7151581953253	115.781477229739	0.0952830005788239	0.225516973216438	0.372145905798085	1.18024949408606	0.863912616697404
160	0.0463453838284238	0.0219596248224177	0.0195455814044345	7.28681125629494	7.31694139657631	0.679996487598835	1609	1596	0.032209018890539	0.0344847518148353	0.00133399045040012	0.0148370438465064	0.0235503508163167	0.000957619687247625	1.75118435843906	0.849849237117142	1.26019600079192	1.80692937594229	1.23006641470664	1.97276002692323	0.284473390964902	0.288201794488707	0.282855649932138	0.287945461796025	0.288241624014146	0.286377190573861	161.941244798106	53.9901993859316	81.3026674029089	0.114141279058275	0.284597806024147	0.950937007596112	0.798171203542605	0.944148747665644
161	0.0023530938529597	0.902196292778691	0.000993554401633577	7.66959930073642	7.33101492419199	0.590229666594081	1605	1579	0.00385032786209433	0.0104309052687148	0.00451135517290545	0.0280821509680095	0.0200563445720067	0.00401439631745617	6.80669265756985	4.34148224395265	0.920434998441486	0.296579074741986	0.182447342026078	0.152275249722531	0.283451894127449	0.277523440934672	0.279536524487443	0.284072930925969	0.264474293734055	0.281450359262868	155.727252616571	61.1668797397531	101.777242676542	0.11291640186436	0.403167422715013	1.35663798765743	1.20297757488783	0.737282968816335
162	0.141107924451592	0.0121875695136484	0.438176758261503	7.55105365349554	6.41766404495696	0.719798833678897	1601	1559	0.042064881769012	0.0407808649513019	0.000934194235638434	0.061226079725498	0.0401245680929217	0.0026138660981103	0.980728146697525	0.851149782473586	1.63496592169916	1.27574501603496	0.494313843680932	0.835793465013252	0.282521688002228	0.285831491717656	0.309642731894897	0.285559258939353	0.291148500365764	0.284720414841589	163.394133247617	59.423072202017	104.352314720929	0.101588548477283	0.426190038369424	1.97021598744011	0.606333363926846	1.64316800056715
163	0.00584709898608874	0.0144302970466382	0.0139403296227592	6.66018069364335	7.64313635671294	0.282078929913994	1594	1540	0.00398938770829059	0.0402498008220936	0.00524583661703098	0.0321060266808897	0.00276046823300399	0.00411377870616834	5.29097052750141	0.803671297131517	1.08749516621074	0.731221228753541	9.85035116153431	0.789005012817453	0.282572569201483	0.290535641681884	0.278741056244556	0.282058943616631	0.280170901548166	0.283658008524156	195.826081982637	57.0347749110137	151.838152657756	0.0787303840065126	0.414016385795579	1.46815408595835	0.492072254995796	0.561279221440138
164	0.0199676774195013	0.383660025537963	0.00259783164971263	6.47275364205996	7.46811419917059	0.489491562710995	1601	1554	0.0060090407863281	0.0133186872002763	0.0039826132153267	0.00374017545931292	0.0168841975318288	0.000551647057943183	2.11061485782343	1.02287417408791	0.765090167410489	1.62673705928758	1.3945045707681	1.10268231349539	0.286698756041828	0.27670307712844	0.277133028419801	0.280659426495602	0.300253746776704	0.280051025755594	164.479851813003	51.9017231099427	146.334478175674	0.0971285845158636	0.241183647902257	1.2194271299673	0.938754591347187	0.699355625394881
165	0.0298546765420167	0.679428208401663	0.00233913175804642	6.82561563792974	7.51609051895968	0.492797687014025	1604	1579.5	0.00473824701876951	0.0113728575673905	0.00426583110219117	0.00284034030173594	0.0314657410742457	0.00210012766309233	3.07510517346408	2.74564481130198	0.811532645818193	3.80766268494483	0.376099203586296	0.398741428838916	0.303977367514979	0.287491042445125	0.273193183482471	0.283765352729767	0.280455949019598	0.280728201394488	186.900877887208	66.3038718989535	150.335861441592	0.104162153474465	0.486784936562104	1.21962517439136	1.15477500673644	0.746610054516744
166	0.173538476747867	0.396913594204019	0.291638959925948	7.30530020112202	6.5864983293275	1.44886288473346	1578	1396	0.0395974906371177	0.00905011938438106	0.000893965389614929	0.0146271859834684	0.0354342165580891	0.0010011763685454	1.42491321715771	6.11645833333333	5.90199120765451	1.27951916413455	1.05548875096974	0.203886295694131	0.308277377692761	0.286118214782256	0.27735459167796	0.294519468311954	0.299963981696614	0.297992633264537	170.824252588924	56.1178551120677	125.26790309799	0.057413852280796	0.280668276043088	0.61488779698175	1.42187371733795	0.964709971411564
167	0.228512428855237	0.401920744327826	0.634329686228681	6.67473248436605	7.75917477610987	0.797706244570881	1595	1525	0.0181380410706395	0.0203983229886339	0.000661014855828483	0.0103441383863891	0.0396691165102423	0.000950587253127186	1.50330990705056	0.997456295668221	6.13111421674501	0.975047359696898	0.711019246203001	0.986127974745022	0.276116557246833	0.277142453811259	0.302676363626194	0.290159375523209	0.270177643495682	0.2870134375463	154.989123299788	52.6436972439441	95.9468449529425	0.108363150032073	0.264612866146538	0.80703432962524	1.17879613189446	0.874483154607322
169	0.00821752438494302	0.0122945271268768	0.0318578068276522	6.78078240738163	7.70246801450958	0.310925872721319	1598	1525	0.012361610826884	0.0313141283887403	0.00536872027146285	0.0347353788613579	0.0347017396209415	0.00436893558694928	0.816839898681108	1.37229494006243	1.16474298429571	0.776512199508423	0.621260367298578	0.890709024357178	0.279556681076496	0.301238473603375	0.27545878900679	0.278027166412436	0.280590195802553	0.283778090212128	215.375985134979	61.4620360722937	158.929823969953	0.0798808556498491	0.339763346899734	1.57593406796873	0.555105852649188	0.56439089653863
170	0.00953511973460734	0.103759266885015	0.0548654870665252	6.01255177719351	5.79656484737549	0.361253759599108	1597	1456	0.00649710962876168	0.0348765634469841	0.00478298135100951	0.036927793023932	0.0137169588078515	0.00454726695175191	5.75149795017345	0.512554934285184	1.0315410638451	0.606318894756398	1.49187817258883	0.726537610619469	0.274210557364086	0.260639691614921	0.297906956594655	0.264853764707074	0.280516744691597	0.273143581097101	172.863381806185	50.0801305701485	159.695310042995	0.0747479736407952	0.783955242157013	1.60625838156728	0.624701303308881	0.721779502561559
172	0.375444479761986	0.76163453515006	0.181845105928046	7.24803505055698	7.33589974013151	1.12414913823452	1597.5	1517	0.0354440479026927	0.0161295633577083	0.00241163193820987	0.0181418824885039	0.0383321348573682	0.000881527103183846	1.25246052997909	2.45846913450793	0.833727257792897	1.45095256486723	0.484470603359596	0.899275920241119	0.256763972933053	0.284522799777926	0.287579275927444	0.307021126771668	0.264196822519233	0.299217175165999	179.389111632093	70.0682193939246	150.758317484796	0.108700861394182	0.332296112850342	0.8174451656182	1.20647293074037	0.887053573856536
173	0.053316221269769	0.19740574320719	0.0179032751564492	5.56169150009295	6.66999900061421	0.408386425388602	1593	1531	0.00558172915982394	0.0360025131566602	0.00337513734381765	0.0176151135158961	0.0102332432895984	0.00408259033384107	2.31749181998605	0.800858513593132	0.726415625351796	0.740250942507069	2.85774737008621	0.634905717577154	0.286926763642343	0.284239336197695	0.284342973540915	0.28646994517358	0.289611812046638	0.286619709416152	198.072316569676	37.8916380599524	153.095618313913	0.0494729024581947	0.481828734150045	1.4170600145133	0.836013079016218	1.19349077863728
174	0.0134565180019159	2.0016705416419	0.00255967193961941	7.09097333274829	6.9693553571292	0.484164348040962	1602	1577	0.00602384230319418	0.0121254674111789	0.00383755150936866	0.00375523219483117	0.0460577025696973	0.000242070439703623	1.94740199900758	0.5271467077397	0.469001567199774	1.63016041519226	0.648388931380047	1.96732241336736	0.289459998988347	0.286124606999008	0.279408524019868	0.283345904686827	0.232720357172503	0.285476643376262	227.819016654731	125.471292979018	204.016659949427	0.136242856543079	0.384462498209117	1.22355612364528	1.87850502199718	0.718792177503271
175	0.00418746776985489	0.0375858871970137	0.045573349667213	5.20464785183055	5.81531927839802	0.264689545764432	1591	1464	0.00436076849336309	0.0483157215249223	0.00386082363759774	0.00190493745192045	0.00970163398954806	0.000241099050890748	1.47245824787577	0.552793954520244	0.911983559725845	7.24174157911838	3.00226949092204	3.77096918267084	0.291534511305951	0.269304290052097	0.275453456168681	0.284724105696944	0.296623590287457	0.281258173951635	240.837942034278	61.4970951371755	172.5898564686	0.0782257883486952	0.193406403410294	1.27914922950471	0.515415644015443	0.59569520646698
176	0.012724137308391	0.0437314486646433	0.0100260666990237	6.67678021108474	7.31157936828422	0.361934932623069	1594	1495	0.00362169869227374	0.0298823981636272	0.00456961199613897	0.0328483097797277	0.0119625733222408	0.00390396389464676	2.42446086381931	1.06705738360872	1.17725655712994	0.880614545503638	1.8851724137931	0.833316289058505	0.279025180064318	0.276464714216323	0.280275902046016	0.278938576800425	0.281993317159311	0.280754020719658	187.069568398183	66.5045440777524	142.041487471169	0.0863635730676924	0.373232699628647	1.42695660587957	0.664208273091129	0.750651017123545
177	0.0158134007817413	0.0298501086710802	0.146551175609023	5.89302090123731	5.98102673401712	0.34643735683316	1595	1469	0.0151928839728829	0.0316964884341105	0.00414571570178825	0.034292629312035	0.00604916655440407	0.00402061202250027	3.04251574726372	0.956417292319219	1.23828606621365	0.511022365263448	13.348262472417	0.978946908329634	0.28773976270494	0.283066100869802	0.264458462698837	0.294978857428116	0.28759417251814	0.28707546897753	200.884673061566	51.2500525009105	153.729664242651	0.0548421318572496	0.307162930170853	1.53706186800139	0.536216983940052	0.722879964234509
178	0.0773812757320804	0.567317033023816	0.681399798736273	5.43997359255161	7.24318933517988	0.865401295939611	1591	1456.5	0.0253924581845185	0.00859718584558321	0.00243493384271844	0.035502467084569	0.0341646851243419	0.00204803578661377	1.6348759374778	3.20302557034666	0.794157401353955	1.90884505070848	0.294160671208361	1.47132636513756	0.300375010510765	0.29132994541745	0.274642898161318	0.27852348782318	0.293266408335556	0.272757455160306	210.155456629345	46.6145501271968	141.38019509733	0.0539006268157691	0.290027791717564	1.37065810338562	1.10094813443345	1.22679535738611
179	1.26923860284231	0.209612084245301	1.01427843078699	6.50431984003328	8.03545257535064	0.881934531078952	1593.5	1491	0.050913623668916	0.0289268385924053	0.00311743772928137	0.0628565901760241	0.0371100708039307	0.00360804712121704	0.880174154430941	1.02704077515839	2.86777989112177	0.967948887945771	0.838270366706591	1.24857047332969	0.276087545287401	0.283297847071005	0.280326568569191	0.27166242583665	0.282557699337417	0.280981676135385	227.660743304306	74.9969894704827	191.397754411317	0.0937408367888069	0.457608363924605	1.56746828123664	0.879765092369679	1.25719903094113
180	0.0130495275336769	0.198914603838231	0.00265965424637669	6.83927587438567	8.33322645548128	0.465047874246188	1604	1578	0.00776384569237519	0.038805886147062	0.00432382277284934	0.00404583046786335	0.0155899450333338	0.0026020029854043	1.5961155531048	0.516394246256845	0.676985551043536	1.48647102568503	2.11102121019476	1.60514053073037	0.20462910047655	0.298945915186063	0.309710852054838	0.281275152363244	0.2739492262527	0.306638814057403	198.345034711573	55.5820467117802	163.652372002463	0.0716411917024724	0.486528890645682	1.19002304889857	0.855855492312291	0.813012930446978
181	0.133526790321905	0.0408894211903434	0.0719686950159028	6.08368228801403	7.1173832149287	0.766789306894022	1604	1584	0.0297551546737228	0.0439524176693953	0.000837566669342822	0.0113707704048327	0.0413517382912225	0.0009537118810458	1.52441595502268	0.70260810308512	1.66059332664325	1.26970604246053	0.938789134044265	1.60842366236162	0.300786363018591	0.281094326643067	0.289420810976127	0.303462778151232	0.281138369771215	0.289536508836969	211.103134500674	60.2980864512715	130.819020730901	0.100743581954734	0.352130315657755	0.780355005517549	0.80064273779993	0.984897528559573
182	0.160456460984117	0.338929091281926	0.25265369662404	6.98717341527482	6.71018625674842	1.48050019755324	1588	1413	0.0475928125171696	0.0229067015215016	0.0011864035070841	0.0238298142825409	0.0285932155686739	0.00148407308530327	1.0324417965534	0.865505717606438	4.00718597906312	0.999207250502965	0.650201386298263	1.15487035441384	0.275603253344093	0.281719655862246	0.286140096285666	0.30221057956846	0.277685649925168	0.285536829391726	216.816565531909	70.2713667775167	169.008320462678	0.0509183681080921	0.368593362463237	0.814070940786581	1.06128508510994	0.998933880009657
183	0.0770665972235635	0.178440022000815	0.0219908302152549	6.96491957515573	7.62970853689482	1.02129460506972	1587	1392	0.0353335281916102	0.0170717876426311	0.000396288596250165	0.0184160579968442	0.028677353402168	0.00116947412519603	0.774136165166298	1.4913158500115	2.33496740284025	0.956110583231528	0.933249747370785	1.13078273078273	0.276598141546073	0.291603025932856	0.274096953646163	0.282915187568305	0.287922567038017	0.287204634406474	221.107947398338	64.3414801631494	162.162957128056	0.0352508604239841	0.231881523075712	0.914199855081231	0.891782068147507	0.958061996039827
184	0.397713010188709	0.0614472201344803	0.406793835358933	5.81279336959349	5.42385814247347	1.15204314171279	1579	1333	0.0440524813653989	0.0374284622610927	0.00441240146082265	0.0508487930502748	0.0264544335542358	0.00397021881358206	2.06571333184954	0.747977153736316	0.923228676183209	2.84129050925926	2.02135947542686	0.970530204441459	0.280781209348283	0.27651625408129	0.299102915302503	0.295169840709172	0.293326717255826	0.292526508124885	232.491377438964	54.9571453264174	151.078697372883	0.0554262762866457	0.256437888255789	1.42933034363507	0.834245340750047	1.38034983502429
186	0.292219347836303	0.526112202084789	0.722432792348102	7.41299329919586	7.11405228502236	0.953795696366338	1594	1467	0.0366771300983967	0.0105744514485252	0.000929562599075277	0.0602511646790362	0.0470609406907496	0.00394908670323678	0.953093589457226	3.80685104844541	0.61421514981218	0.526267826309394	0.592952484256832	0.647374980526562	0.26762270647364	0.293779013966193	0.30479839812452	0.262074119864438	0.266168896695592	0.313621362138806	234.640163837305	83.0259446641891	200.651499098703	0.0542966925922274	0.455262596728193	2.22082742960667	1.44280636465565	2.1964463403163
187	0.00843893699539644	0.0163874330207066	0.231797349755103	6.04716618360899	4.45245372616604	0.322314076891168	1599	1475	0.0123137465080338	0.0303051528497675	0.00348239945006208	0.0361512951784213	0.0333153425931949	0.00415963832941319	0.331063978353845	2.09087244992869	1.0410304403507	0.598845510794352	0.538682164691675	0.624276574514292	0.271889718109768	0.345139171248003	0.306573421611536	0.259208833193245	0.273926661601849	0.27662744027219	249.254132157601	72.6377401545854	140.301273134213	0.0575727475955871	0.166330580500754	1.66523114541148	0.538813359827485	0.834259046409308
189	0.070896215303278	0.0552950030967165	0.0797596589831062	6.25805586585643	6.63998186346518	0.626895535366158	1591	1322	0.0289878642250096	0.0105073640301168	0.00385457360524753	0.041038760580898	0.0401210352146579	0.0040376164819318	0.390692607945777	1.76591473400602	0.693914434700166	1.05583614662803	0.242825355166315	0.870676180767924	0.271703376094686	0.282175241379343	0.289738108737529	0.279416410926131	0.27855884318785	0.291981959821779	271.96205453412	77.5410652045257	160.763531792735	0.0443730188312528	0.104285689492227	1.32117565074042	0.945217106455048	0.934325549287536
190	0.384503946805446	0.803477298946987	1.2336401105449	7.01216350924142	6.71372063116942	1.39185192171805	1593	1397	0.0450436288383578	0.0102492263911709	0.000758108818361671	0.0382741561227617	0.0421737008030215	0.002560051825178	1.25387599802268	3.90582509270705	0.993479974206491	0.985342054702847	0.396906982033204	0.982892883771021	0.274874948798855	0.27163838089779	0.287018288816719	0.305629642601754	0.27771947505725	0.281396617822699	198.814378799785	66.2235575926519	120.383649409036	0.0666674470386839	0.194828595026309	1.37481558753184	1.28373132620396	1.3090248615025
191	0.076522727623745	0.544765473940635	0.00172381503485602	6.81349415490416	6.50790850587764	1.28748683780524	1607	1572	0.0433852328480315	0.013077786301787	0.000372856067281781	0.0193608507951866	0.0340425847862686	0.000811220595931512	1.20186808684965	1.81924500882322	2.54918631337367	1.3310898089605	0.281130101151029	0.926977594878829	0.282871939223187	0.289238847908063	0.279915603308321	0.303757563082313	0.290367009202819	0.283676676895935	297.882185858861	94.6103976038338	155.880869186186	0.0581131102084168	0.219722517431686	0.95587582236864	1.32822309325707	0.890193451892739
192	0.207924822619137	0.0282601224306129	0.0191485717639911	6.59850371336734	7.38863649683439	0.735013276795165	1609	1597.5	0.0423759711347584	0.0456435484862224	0.00107269033484229	0.0154603370101852	0.0431334478111266	0.000726872778747694	1.43196985240747	0.597012086128928	1.49670947720751	2.42105148963845	0.751124442883704	2.96722823992925	0.263702217046573	0.262990446759585	0.288011506146517	0.301104959920484	0.275353136748158	0.291035458914312	216.973634293844	65.0771336905259	134.240267468567	0.085822117700178	0.308311958474654	0.792196820472742	0.718785307339755	0.938936505962179
193	0.06108887328968	0.0541575021489934	0.015649161061264	6.13816071801588	6.72369732567671	0.607969456924441	1594.5	1449	0.0252545519543902	0.0219649470730434	0.0047228229752182	0.0333168337668191	0.0339533205179982	0.004063549558032	3.84121612568356	1.56516791259432	2.95704373358519	0.920217215813342	0.715248899585185	0.82582735216228	0.284647903957054	0.30337246874151	0.286435569465494	0.285559660324364	0.276551436565916	0.294751093836207	226.693454908564	59.6135192233635	170.739854773887	0.0664456678591077	0.203344579792675	1.41092720843208	0.86810843656038	0.835268775827059
194	0.0154521856183463	0.6800373546058	0.0856759663497208	7.06438544278396	7.55189037500508	0.627043771554894	1606	1549	0.032076527877267	0.0300195789624946	0.00133300260060872	0.0432035004471193	0.0279370218814636	0.00217631022333798	0.906865717861705	0.635297192583254	1.30976138828633	1.1852190318967	0.594334266131322	1.19348013764424	0.273409864409317	0.289086010197596	0.3159156062849	0.284419198639648	0.2843994242912	0.30925544449511	195.576087173182	63.6132670899316	133.392514757843	0.0704706687215857	0.272391835741401	1.35815243884007	0.962868942942508	1.00733988496666
196	0.305996721753483	0.17377533065352	0.119280305270424	6.29533665884676	6.83695457539282	0.873725614967814	1589.5	1313.5	0.032365816057317	0.0361508959665239	0.00195812911091177	0.016286890366356	0.0223071963111671	0.00142603544777069	1.0319195722225	1.22053545155351	1.48984780876319	0.937671381848187	1.7784092053248	1.41129797844162	0.277250191562734	0.264416002342581	0.273243611097415	0.291820883636717	0.297605792377833	0.296837327946213	301.267306373143	68.0302000266535	217.737112661869	0.0225588531395145	0.345742917684953	0.876170588148484	0.8940186428511	0.952767211347279
197	0.192201967754801	0.0667323996318313	0.00127814532432394	5.74634004783389	7.40596953111524	0.728448585779978	1603	1514	0.0150335098471877	0.0365010506979772	0.00382341630708571	0.0060915699362915	0.0131686212877937	0.000598661569374102	1.36270061448313	0.792494238999232	0.436484847379413	0.972763288213932	2.21973917447455	8.37350352810592	0.334128292004545	0.277210160056199	0.266076218291233	0.305886754774523	0.29939301875573	0.272609859122832	212.059770288077	53.911217820094	133.632627277656	0.0497047080842711	0.256199952477918	0.717618510988525	0.71873104332501	0.773480355918184
198	0.0784084201753776	0.487166799781888	0.236646915358592	4.75604023939811	7.12814439622553	0.696484313595226	1594	1417	0.0303258892577164	0.00652054093346279	0.00199840983819001	0.0470319021341503	0.0442144584497136	0.00394380440178674	0.171792826967842	4.23638381423937	1.19686487616261	0.861913882386323	0.424623339573861	0.886053943076643	0.284312766154966	0.285504808215653	0.316025849129564	0.284447684032023	0.2716791024512	0.257715283274614	279.284573991745	43.69553128839	198.301043643112	0.0241893437292726	0.329110549936344	2.08350794604314	1.35973893903786	1.55637850829509
199	0.238420991042118	0.947574543772186	0.910326057409277	6.10880259316377	4.20019492062368	0.997492370223261	1581	1358	0.0368213560268454	0.00672356068509669	0.000630269542216044	0.059385348397436	0.0533192128454148	0.00359789986405799	0.866212836899139	12.0713608345187	1.18858835143139	0.662058294229443	0.331107591519384	0.54455493809106	0.265208667631005	0.292380943648315	0.293378312722437	0.274693072475495	0.244452991739884	0.269530112417635	224.566968412722	52.4409536239094	210.887315899419	0.0593765891384258	0.565077440984466	2.26358518578822	1.98150920259379	2.2703338474553
200	0.379175829637965	0.119019273383682	0.281076843118892	6.04609154049096	6.55799543815505	0.865497281331929	1573	1204	0.0343163523760903	0.0186925128936112	0.00208472071573962	0.0437057513345936	0.0407620718989357	0.00385977104930196	0.806910030013262	1.45831580423503	0.801113345574306	0.896451537925157	0.728954867529267	0.476449454497511	0.282030738855025	0.289905757602379	0.287681347037813	0.288373121212509	0.290004704782439	0.284536756254562	260.497436671947	124.822166565631	230.707340274704	0.0458809054145988	0.246698999404833	1.1079860112531	1.13312289687912	1.20863164484451
201	0.427918825786067	0.165678640823401	0.456601076252661	6.87380715791558	7.3718304425855	0.813702760028896	1593.5	1376.5	0.0238330280764042	0.0187414004660727	0.00253557066168482	0.0330101293274339	0.0271530835105816	0.00246161777088999	2.0357588231458	2.99108557900679	1.21924209759341	3.96949062179016	4.09086200221817	1.07478686428785	0.280576316702909	0.282017121145185	0.274339787229306	0.278862742490861	0.276414038809566	0.293237253540851	263.623754007004	81.6819295227953	196.601679291089	0.051319175883854	0.337142760742822	1.36628072364658	1.04697456176757	1.08328951624349
202	0.482341291171605	0.222197543939375	0.0152435915690681	7.04117276931608	5.67090701117304	1.09908467964151	1581	1370	0.0311448631329405	0.0152421151133566	0.00215835275068725	0.0168625563101318	0.0343399720401206	0.000701524713651403	1.07473548104409	0.840144240633507	1.32796550263168	1.96701383299969	0.972385929613914	2.20386845906758	0.276484275868427	0.287507927847094	0.280357687640649	0.284732609801539	0.28523460361862	0.28953710759013	254.771800092783	80.6475327327046	212.479091477307	0.0539655313025413	0.220842481477441	0.727994037803022	1.34554050044596	0.952651551188527
203	0.0212400805583704	0.0793499595829423	0.103063305405742	6.32087112743965	8.25057295567232	0.360223054206387	1604	1538	0.0287476326954317	0.0236445156004135	0.00473890771312549	0.0355179985083961	0.0395700703081931	0.00450085818102246	0.20277492084619	1.81391825101916	0.992603919091861	0.754333503512994	0.389983318770355	0.787673848503887	0.27764568813647	0.346859581464277	0.30750134114324	0.2685673984985	0.270629732381245	0.268963214093648	205.395298565664	55.2775415385953	151.739819873757	0.0676922634754009	0.418289027130867	1.5361006003974	0.637218717453884	0.69384810232144
204	0.0342009264521365	0.151813093482934	0.37454001878214	7.10821469790118	5.83945664647335	0.677328078573715	1600	1405	0.0312231008256275	0.00801885911799792	0.00260996890292707	0.0473362438777875	0.0434730665249345	0.00483349832129774	0.295107321253161	2.27943415376808	0.557158828872895	0.940290520875478	0.337193488563775	0.381160851152277	0.254034930662813	0.29978120873723	0.361329281756262	0.237629025060489	0.251207374732868	0.314237400795847	246.151974751755	75.0864513691459	212.762421554546	0.041707239058704	0.399665351402799	1.93638260782925	1.20698193906101	1.3609224329244
205	1.95002788323311	0.330638399456138	0.22220523472477	6.48766454441476	6.96282956847226	0.887465911485756	1593	1325	0.0363553511179712	0.0121966978741957	0.00198944339141022	0.0408117022080113	0.0433452424470876	0.00215670053038033	0.870757162062896	0.447712621520221	0.753996016536395	0.856585719792304	0.473185550575992	0.737779625267501	0.293379321561124	0.284115864813584	0.269652051587527	0.286225628658346	0.285478693961413	0.298068285881584	297.586335685521	100.331036203108	172.151132781901	0.0559493022673672	0.204030529828605	1.90805952867395	1.34858247727031	0.998275286693597
206	0.0271146663977005	0.0128083474793956	0.00796752644506596	7.55806847077466	6.00418232435631	0.44024217335673	1607	1546	0.0371617572889674	0.0391386042136329	0.00493499539402611	0.0442881484076691	0.04170412560214	0.00459319148526349	0.878790520429893	1.54637526652452	1.14010367329755	0.707569418931251	0.593726916302063	1.05321979776477	0.281008468396065	0.267765133854457	0.280714409124872	0.269539303682619	0.278336140541161	0.284144416290915	252.166678894602	103.694755345558	209.738474907531	0.0742162188551975	0.342937720296717	1.61924496645887	0.788573545149614	1.30522886738616
207	0.034919500353213	0.115498679427616	0.476046186826339	6.29657706416945	7.63981441705332	0.619553707502755	1600	1493	0.0296704167764661	0.00779834691796553	0.00235906732067368	0.0370443146783087	0.0399830133462854	0.00413631643175221	0.146531064343973	2.48316366483947	0.974723122127627	1.01895553231115	0.589303968633946	0.703489117337914	0.27959562834106	0.292901049102242	0.285899010020806	0.311180729219147	0.262680529576925	0.295796225988865	289.237622436761	88.4688543605848	251.280639596727	0.0803327373674824	0.53101311813165	1.33225720259787	1.2031766676348	1.05732964738853
208	0.00200941865662931	0.0347392529376275	0.00608118427478588	6.31357088421433	6.08763916118975	0.290192422163033	1598	1515	0.00249555112280449	0.0405170135020257	0.0045885953278161	0.026929905434351	0.00572096471778836	0.00383671137775026	2.86535391165514	0.670540207352317	1.04988815747428	1.11399836240325	4.91193421962653	0.917997531149944	0.281869944941516	0.273441694876464	0.263480335250189	0.281294453333481	0.283631291446714	0.276342717005586	200.848491511554	57.3256505046916	173.607556771358	0.0809361913635824	0.380993296481216	1.37823229809185	0.510772705585376	0.62012530187768
209	0.0543579991602447	0.149735159437039	0.53527512959371	6.51980162073479	6.35093893568803	0.519462667458673	1594	1442	0.0294900196522155	0.0235631307099936	0.00233932918709119	0.0426760046962186	0.0393535585871769	0.00459843398492656	0.209217654817576	1.04143689932251	1.19585046728972	0.788776499567621	0.411415500965174	0.841520105839372	0.26836336550694	0.315675540315462	0.366136284992173	0.260671229639502	0.25771194896439	0.263715080842578	194.120252416676	66.1670811539423	132.212123474838	0.0508047115694426	0.208131648410135	1.81210450928498	0.818635088222202	1.23243483593207
210	0.0232974858518886	0.0216429602386584	0.00574154114129756	5.22079086354232	6.36892761348332	0.746073632536787	1598	1535.5	0.0282772988711786	0.035416133240614	0.00426966340359119	0.0197834904344693	0.0183584652416392	0.00414339603383973	1.41183148517149	0.946221854340214	1.4404092100572	0.981632237703318	1.34499722845425	1.08638496966757	0.286825017640758	0.279712703424825	0.27847544416826	0.293281101173328	0.294440477758246	0.275802746509807	289.230508190642	69.6344357323098	133.879362033927	0.0484060456104619	0.211327230949906	1.04721612970292	0.801778471576336	0.94572588952109
211	0.270202706598366	0.202463086071506	0.0739415309226637	5.36206763662192	5.32513338247212	0.936159158966306	1563	1293.5	0.0375839760643171	0.0359756837974113	0.00249125347139628	0.0326522123625162	0.0286616612519961	0.00133904471485621	0.811940692191066	0.881733853025886	1.4360511660503	0.703605920294121	1.21524690638179	1.06243994582161	0.294482652048431	0.286212982795983	0.281009639390828	0.288525849140672	0.283236946745883	0.280863805582952	393.147529026869	82.9489092041428	238.993715724754	0.0220266803048335	0.158798445605441	1.05527251743666	1.02977518875368	0.997014709707075
212	0.0285601331133556	0.0984338734072921	0.00744722278179764	5.90187327210223	6.42878293374949	0.515569491468886	1598	1549	0.0340127341396071	0.0240420222226747	0.00396584966725638	0.0246333716138807	0.0297904079893503	0.0039347150014028	1.60269025543225	0.827484252474611	1.07488948316324	0.983534713281173	0.555631502999924	1.1530961595713	0.279448778533501	0.277477533728921	0.27664387490531	0.282044513745132	0.287781961489616	0.27850182820435	217.755454984519	65.2640732022084	143.607884159322	0.0470030593387954	0.358890855081216	1.02221186179036	0.907213949403781	1.08151335272671
213	0.0489478930983982	0.020534066736379	0.0932816445068221	5.52205913254663	6.23922706284916	0.514948684544414	1588	1432	0.0314855803144855	0.0317841265324994	0.00373567466472915	0.0345432933613305	0.00338301310637	0.00384639709532862	1.17399143277284	0.828519789015529	1.10193319270513	0.935536261801402	6.39460726846424	0.518383192509705	0.279932709398786	0.277240793279948	0.290066763080859	0.281358046841195	0.283883080854886	0.283747319473203	382.452897096434	88.9687777268166	230.401663490428	0.0473366396432409	0.164455131413378	1.28783568618437	0.811388579835468	0.918889310470204
214	0.204836285451691	0.0291395850880156	0.35047855531822	5.11499251601818	6.15740606984637	0.579618859515065	1587	1471	0.0320829059494381	0.0314643660494962	0.00106452160370757	0.0388020783827938	0.040159994988341	0.00310726959687694	1.0573188352558	1.17086669806877	1.10821816020211	0.89119716098235	0.652165490521655	0.775580209130324	0.288444209047808	0.290866318539048	0.284385985637816	0.28914107031253	0.282341793964379	0.290970469928269	390.527629218201	77.1770977626246	284.739934747194	0.038836592125543	0.155569521835312	1.5236601181045	0.753879972549273	1.10138572568005
215	0.0683812201855355	0.177352105389946	0.0977774620732128	5.21664915875919	5.60069091485085	0.388869582572771	1588.5	1411	0.0175605707865262	0.0254775818237394	0.0040595073292621	0.0209564851391011	0.0203114485957487	0.0042735525262363	1.08337823687311	0.921260400479054	0.618990485245962	1.09716551088722	2.54846601881368	0.558188958665158	0.291687097103143	0.298436921551425	0.285693337567996	0.287520239279246	0.292891723283218	0.279600728545316	301.907135392259	65.6644768440588	198.176060115033	0.0333873954848329	0.381632052191691	1.11169708236207	0.777014718330863	0.988681013264926
216	0.0546278739738212	0.0124706732537547	0.00658372566641724	5.96685215905152	6.59000868358201	0.528084300104301	1605	1580	0.0249826871600441	0.0519073912705261	0.000928340962421731	0.0116835027110609	0.043043788579789	0.000495447879383993	1.3848755738101	0.624289187614283	4.76503567787971	2.06158794162826	0.687412323297723	2.12458253593005	0.312323444364777	0.28615971801454	0.280053886063771	0.322169097409431	0.275746433112804	0.279938281118194	184.59854775769	58.2297506336278	118.525689480243	0.084321820868808	0.448749095958634	0.59983056575665	0.554372725567881	0.834549567185048
217	0.105524754246492	0.164519077689037	0.495785353933391	5.38410715159974	5.39205974945027	0.99632802064496	1580	1380	0.0370667481507465	0.0131781705009377	0.00225144690785112	0.0313930024895483	0.0259104450828937	0.00320629754073762	1.26073428749222	0.998428988227613	1.63124928388649	0.67890100357458	0.523942305763406	0.999767638938247	0.272589384390627	0.281195076683957	0.284133475984882	0.264373516866707	0.272753237998277	0.288881657929911	361.0152338043	91.4980360507295	214.564811372715	0.051631236991269	0.178908748248843	1.15581639863673	0.949348002625078	1.23064430703749
218	0.10921216692793	0.0123953545047024	0.0137911351952623	6.75713020495993	6.37558952404202	1.3385556920937	1606	1592.5	0.045547407747393	0.0163492998877938	0.00125131021586883	0.0349950556052765	0.0132095051283885	0.00133105349290956	1.13271581583813	1.05123823169752	1.48982798618546	1.61893837260883	1.02159923391437	1.52016572369657	0.2835834301581	0.287261777485446	0.285513821420721	0.288356361578053	0.286993624298405	0.286013227275417	177.642198037982	58.0189012437406	57.3747893961294	0.0931912349309616	0.167278168372023	1.05134725850685	0.921602856868481	1.0319948986941
219	0.119073904137738	0.437781488573727	0.0919092547934599	5.26854766642026	5.47906216709142	0.602287991896237	1598	1543	0.0288543488363867	0.016520487860205	0.00300293686159081	0.0346868334151111	0.0433720212414345	0.0028707706028259	1.07780684284058	1.64768466916608	0.939066574423926	1.27439200230703	0.439393939393939	0.965236629962109	0.28166971333352	0.2858992316679	0.281824822165052	0.28397411092527	0.280029568081572	0.280160683568591	343.87123977678	75.4470898419592	157.251591553265	0.0406157991569506	0.181014146911973	1.25624778517265	1.01552871529394	1.00197971803716
220	0.0690018951315171	0.1103859576872	0.109852995621622	5.65421270318127	6.62525459920948	0.774002473149605	1568	1345.5	0.0392628177405321	0.0335780422411985	0.00174619943357563	0.0271446821390282	0.0172558339747155	0.00211975779958251	1.26622953854144	0.983106344989851	1.4570630263744	1.11619554551647	1.79416790790398	1.51651739003816	0.284753335168395	0.290004991777164	0.279255585177599	0.286600530960685	0.284768988424323	0.276957443997386	252.262299439575	56.6551248812596	164.239984435934	0.028717124484331	0.28913339245598	1.00331681872388	0.771404214782031	1.02541277973039
221	0.0172301553660337	0.0700787439738149	0.0850473215526302	5.19898354370405	5.4958338874822	0.696075826898308	1573	1334	0.0404294720893702	0.0330686210358559	0.00446729719659203	0.0412047929732559	0.0513153103122422	0.00317852480070477	0.863939393939394	1.35552009406627	1.33439653605249	0.845477846942512	0.326151112239393	1.71044150399581	0.281940997709617	0.288049289302574	0.292676005988393	0.288625487977683	0.280965384522115	0.295737502716279	414.145766392755	84.73994774558	277.35801359073	0.0494457278306403	0.259073583638426	0.978181899506579	1.02689113240556	1.02310073159553
222	0.0363588347284666	0.403027093439059	0.0120126505742683	5.12623376903845	5.50384296308756	0.863293603653858	1582	1368	0.0452081732714639	0.0144756818441399	0.00247898268145056	0.0460163001055956	0.0495694147206992	0.00236395363717175	0.992106998297336	3.56804068793798	2.1839985673476	0.720582037229202	0.606906308867748	1.50503922810042	0.282851828318153	0.28120493555569	0.284124026144223	0.234014273879606	0.278893393231177	0.283744593435813	403.911796199755	92.244738509364	228.337165851202	0.0409975393619253	0.174311709292887	1.06320728890833	1.32402162393019	0.965888288100586
223	0.0816943103891335	1.15782407270011	0.00245169328048593	5.44300919576006	6.79151142479741	0.612525318512867	1600	1550.5	0.0086863396517749	0.0148959047312214	0.00282135866111888	0.00568643928547494	0.0335565738090302	0.00192416515978464	0.978222707552305	1.51485002652534	1.31655432424919	9.81429989531878	0.540723675779559	3.16775113574774	0.253133578543221	0.296137684261795	0.282243296708464	0.285567237830935	0.282274664496034	0.290007209941894	406.88633371494	105.388821234611	265.73132701011	0.0526055528606672	0.337775005866162	0.979741551746189	1.08559620703816	0.833147428237659
224	0.0271243139980228	0.076556935292052	0.0117198715071956	5.24446135614246	6.52329603784771	0.4549914798111	1599	1502.5	0.0272570446022707	0.0360432726404305	0.0033301223481501	0.0235375233194623	0.022490060859837	0.00355138965090965	0.708313200164735	1.06103925627247	0.986383946322775	1.0272678785741	0.746253890176102	0.999372492512589	0.285274617721248	0.296275577084983	0.278523366454037	0.286025963838817	0.284992878106366	0.2798004975891	330.578872229588	65.0880597028635	205.871793369798	0.0326100512944504	0.237782556060379	1.13006113841777	0.720318554529086	0.987698134912464
225	0.187359224328288	0.42419641731127	0.000711555469913103	7.02072523018892	7.6270926392607	0.442062830855009	1600	1589	0.0111143687432649	0.0339587403958792	0.00380006656783984	0.00488119997658161	0.0489404571126289	0.000842399806457142	2.34232954545455	0.645322132979638	0.325740854651373	2.53052060641088	0.767189702442727	4.52406892718177	0.226144363921244	0.292010984087723	0.287363160960931	0.284292549522036	0.297052935654681	0.284700274629547	165.817091813891	70.0966704027609	109.303021040892	0.0959067436100587	0.329209405504429	0.754808680644567	0.913339971683289	0.799159609455278
226	0.010146596830389	0.284583140020943	0.00126106925459742	5.89433247843075	6.97072298659884	0.313499020679562	1587	1427	0.00534886737341999	0.0381051993072128	0.00455928622863189	0.0169885272304013	0.0175992673344243	0.00363724886545895	2.07829749999869	1.13259355074035	0.837514797168419	2.04417713585223	1.35043590031396	1.07547775314839	0.286975713877105	0.278124628882836	0.282409850688685	0.288838976528786	0.291420543817699	0.287293335486321	227.010834919866	58.4941426959639	142.932756598527	0.0486101740354174	0.231007956816834	1.32332082347273	0.70167397057431	0.767190315232963
227	0.0311441268655883	0.103670309475066	0.0192841415455469	6.22467343336309	7.06616584670113	0.505196933020731	1600.5	1550.5	0.0171504501221982	0.0162153474182388	0.00404279720533292	0.0345122160590641	0.0150648816240279	0.00416483035080536	0.897739597255261	1.19518386615524	0.996645803908216	0.912502330268138	1.55609353286545	1.0385002256308	0.284051422836732	0.284673231281899	0.283209318540181	0.283605188554056	0.286040030432846	0.277473640313546	265.357174764663	73.5017638531141	139.97311999178	0.0486325181839877	0.220755404570274	1.38220056061497	0.884827721969187	0.916142698311421
229	0.226459840531065	0.134617975043672	1.41260919385424	6.29838407959908	6.65400924899929	0.745229958707105	1596	1450	0.0682304283163303	0.0391278756259702	0.00190085791482537	0.0463749408711104	0.0497126758575433	0.00529089173824337	0.72264247235611	1.14540658332378	0.786558052879851	0.163776079100447	0.134681831269796	0.987576849692601	0.250894501839573	0.274289802004684	0.268031057075274	0.258685182954821	0.238863631852634	0.275289795716775	363.560666372701	104.737581352046	251.519051926824	0.071817702759651	0.297657005408726	1.26212286966999	0.913935402448539	1.25021474381546
230	NA	NA	NA	NA	NA	NA	NA	NA	NA	NA	NA	NA	NA	NA	NA	NA	NA	NA	NA	NA	NA	NA	NA	NA	NA	NA	340.572144217355	NA	NA	NA	NA	NA	NA	NA
231	0.35008816495862	0.25274762667058	0.159143319822782	5.7514127338535	6.51670919968397	0.829673532367617	1585	1342.5	0.0268786606188347	0.0159481506579728	0.000996923341978776	0.019041053465848	0.0353955983767621	0.000770120181105418	0.997229681363319	2.65517106447901	4.95227823664501	0.619766783357789	0.612507460970848	1.01915514043748	0.298766137892155	0.306918077327118	0.29205447206785	0.272193800747764	0.268927938348101	0.313948162517521	431.884503268509	121.925431942456	303.132105278733	0.0808369046934654	0.24445084921868	1.04356392930112	0.930481147588738	0.9294951176261
232	0.304427421842195	0.131350552564722	0.0672201268766292	6.31922562024143	7.0927728533574	0.468244888695459	1590	1399	0.02375199720988	0.0141606495676442	0.00405241462190772	0.0405516218836226	0.0381977241338338	0.00458483012394579	0.392945077637902	2.14035433070866	0.836042402826855	0.751040004558924	0.524962076973675	0.487509513971947	0.282293898187648	0.317298970151952	0.278202021768449	0.278969121898063	0.272873976931606	0.271183588359951	282.14833147015	83.4711607397926	168.548194728682	0.0399104996595135	0.142245949827524	2.2255674755254	0.87313084127746	0.985725397477716
233	0.0591158949562987	0.0221762101513892	0.0128455446887547	5.41998920204171	5.28834914179908	0.40438518705616	1523.5	1063	0.0038858806890866	0.0306666777513781	0.00439633090937249	0.0139815446537273	0.00969645422096377	0.00280563787345089	1.68060863762838	0.851677388031897	0.713492169531476	5.84957109556732	3.63920568876152	1.07948025414463	0.28603682130652	0.269289236714088	0.270419772240192	0.283717227728288	0.29512576550561	0.285944146268108	387.595770854189	94.9532578289122	200.110760796818	0.0621785281650028	0.293883406728999	1.28231707151498	0.75990834715203	0.633590818439388
234	0.017446579119553	0.284394523696772	0.157115081872242	6.44166188186435	6.06143843208852	0.467467642768269	1555	1350.5	0.0131170016068327	0.020938226579662	0.00360408161531992	0.0328676290587566	0.00765461771309808	0.0041345977143928	5.10963149900646	3.21630913782456	0.739272387550108	0.627308140822316	4.23075567221994	0.616951571435945	0.280567709482411	0.288050034208265	0.30640718017038	0.280702742194055	0.284607949156635	0.277236887021616	387.684397192289	117.082336700498	288.528438078271	0.0610459363205162	0.419628111527278	1.50753621017672	0.731966887346496	0.86065400515894
235	0.312366638380584	0.235392466271372	0.0154237089687087	6.17422721624207	7.19841579808426	0.68598177401268	1585	1361	0.0112547388323425	0.00761010259808753	0.00362758322783877	0.00271771537843058	0.0305322786147995	0.000301449694353682	1.47517904143968	1.18097737782777	0.639881453226379	4.89445506692161	0.555932910864038	5.76051429014019	0.289826736071894	0.287763171813017	0.271378020290623	0.29214896364522	0.296410750682147	0.288420325392471	343.989846646395	94.7310038741627	209.851919717409	0.0451900776981688	0.161794318367037	0.80055407319645	1.03767509420131	0.856947267289101
236	0.0501486333749606	0.0775053399780532	1.23996749363924	4.9091086760826	6.99628776928366	1.51010392029134	1584	1447	0.0548520181463395	0.0223191374748391	0.000591041584316139	0.0680994384721034	0.0378934117870313	0.00387042253433692	1.30942289382352	1.46332861436058	2.01843863332697	0.885284940055838	0.487607504895036	0.654831898651941	0.28964629793981	0.305410430368958	0.280112302227952	0.291734219247718	0.286857712704575	0.309262548498897	349.808216095673	51.6501146232867	221.027754422939	0.0378027344771758	0.317517432736006	1.38028328233533	0.83041188832529	2.56198290873591
237	0.0860351185810676	0.335681634687564	0.00287784967340306	5.92920132368894	4.11147616213203	1.34689262496542	1575	1411	0.032707808554362	0.0175542985078274	0.00196646719859838	0.00559599796029611	0.0474676209707607	0.000537378845874375	0.685768776677868	1.28447367580856	0.926939288619389	3.86771179588537	0.150898942141965	9.9664877757901	0.257189869178692	0.286453732254523	0.278152039283018	0.26820816702127	0.248267597588328	0.287851472989947	363.485204707398	79.4202095520616	294.671393007573	0.0454088227302613	0.683087184559687	0.373965153104785	1.32197225694833	0.947669393156106
238	0.013857840787677	0.01783139373538	0.900644402727882	5.03249580418478	5.95816854590376	0.383604134316083	1592	1416.5	0.0210783413592385	0.0384135482992641	0.00317316703581295	0.0349013500315064	0.00347900908215829	0.00432402163353341	1.56211100217505	0.92578182922327	0.964473923946124	0.929523886954899	6.08331488959943	0.677160109357102	0.290056711319294	0.279979834911318	0.300065647517858	0.2920369124554	0.281886250016243	0.28908808894531	363.513794142301	73.3668448609679	213.214741799264	0.0454834830221916	0.298113616816438	1.42099105538022	0.499471953299034	0.979676663971604
239	0.210659728755846	0.280808212546787	0.0720040748107279	4.87566784191272	6.56836225484832	0.990806655729482	1584	1300.5	0.0296408875293059	0.0210334595942544	0.00299288036876711	0.028719478019936	0.0381479718899293	0.000941404725530939	0.972566239765204	1.03587989789501	0.887779382998832	1.3354403646387	0.740069177483053	2.69014854694938	0.283775547655532	0.284713664352509	0.284699516890455	0.279903142875119	0.281961142975895	0.282012645393174	390.364837437016	61.0445514526192	205.80353152148	0.0321726137892725	0.265028215093927	0.909973693753936	1.1851750687934	0.965702996471836
240	0.0215459975668148	0.237692184740651	0.00132079098485035	6.50149664772463	7.43940670878793	0.672435567571209	1611	1551	0.0152398433026963	0.0202247628505326	0.000433862911368311	0.0107028807866708	0.0166533541369382	0.00103362291318925	1.13488398938012	0.995328176457073	2.33983271478425	1.2577635576587	1.62926628829708	2.6212221486874	0.2845754128063	0.264688527631669	0.254340858307499	0.31536083971414	0.306785285882819	0.265965081098598	409.140650115021	133.10780426377	295.172188599335	0.0673114621678056	0.346389517889237	1.23364343333918	1.1484201225879	0.94969088063989
241	0.639825424709314	0.17352735062914	0.0210683125258498	4.95450109285332	6.35008098273854	0.917410406742658	1577.5	1325	0.0262209823608343	0.0274079125923722	0.00260673607692629	0.020031922380352	0.027941476798201	0.00226595529955889	1.03597677689631	0.874967442339137	0.873847238797772	0.569302786268817	1.34014713395657	1.31902288634789	0.278285658283963	0.280674258953404	0.282175520705164	0.277538451243487	0.297175581117178	0.29264192539662	313.228768226129	74.0218892586423	201.930027819007	0.0291553270912594	0.256923572647601	1.01381241901429	1.0054399841106	0.987825243843413
242	0.378792091412056	1.30933080732785	0.0168098380200534	5.21498198113671	6.72942889602554	1.80610943706994	1559	1374	0.04810289878874	0.00922632407362412	0.00273019585357485	0.0173368921884036	0.0552176489880665	0.000502577815106474	0.79797766268541	1.9490628643171	1.99496023308922	1.58367270888232	0.593720614355867	3.05022293261546	0.247975382074113	0.28347674392746	0.277707723334815	0.287521251180428	0.248939258165065	0.28378360332916	332.252642991754	59.5969632375497	174.024211989003	0.0462749281603018	0.160714216982476	0.584755935890504	1.95961724199376	0.814427193702865
243	0.0315015394144669	0.0322161766172823	0.0951599510231953	6.1980890936321	6.12605264103148	0.392065668627887	1571.5	1240	0.00752245266143844	0.0210081480267115	0.00243585775831219	0.0282708687564705	0.018517351957765	0.00226803949243414	1.77562586984348	1.59331519837889	2.57998639451286	0.837599864165664	0.976399165667642	1.21495708898206	0.280630913745413	0.273766418458772	0.268540839603991	0.279963041690623	0.273519768308313	0.284949117053861	457.630694614768	136.467693426824	334.590785496354	0.0624867365002217	0.279233592504211	1.38702136331736	0.804793916619597	0.867775230025722
244	1.07991488426625	0.129154818729097	0.639868966598572	5.9862527347972	7.10296452184339	1.0170909805697	1592.5	1458	0.0409463828528116	0.0272134128003923	0.00202099935220305	0.0295137190088627	0.0236850592545727	0.00348395837421274	1.15843329921011	1.7868826386712	2.82300191368666	0.500900281129485	2.12781036979239	0.942027531316289	0.28440078650262	0.293578512105901	0.296031417224322	0.280539302719801	0.287490063573155	0.258767705330063	389.4868589772	96.4898437574261	238.614158369612	0.0563499112814286	0.195476298530437	1.21318778751473	0.673778080492269	1.32239105423245
246	0.412961466443671	0.103440837034021	0.469044433551371	6.23766852164267	4.77360330587128	1.1287452756344	1572	1336.5	0.0357396943584784	0.013529803473928	0.000629730475793845	0.0373696672272085	0.0403362910022144	0.00169160123945117	1.19615960015471	1.69336691250805	6.99476433520186	0.823054671701792	0.510435123880226	1.69773607843115	0.315889013251675	0.283068973738714	0.286892136385677	0.295880787902362	0.289575890640735	0.263946261724152	355.747640525449	123.574915672601	350.597389871973	0.149209861150898	0.704576517646855	1.33575580135184	1.05383226575097	1.39028392412349
247	0.0583782429006914	0.0967362314648017	0.00230456699187276	6.24923955599434	7.0292627992104	0.508212329222249	1601.5	1409	0.0109352501840975	0.0332260073296985	0.00435256121525132	0.0130513231894037	0.00916545860806297	0.00247276048118766	0.811199742988668	0.534768360669279	0.661058711711933	7.34308830203559	2.71805994935581	1.66725493915848	0.311678506212144	0.265714397060008	0.271546137853396	0.279613325501955	0.290327175598037	0.278711937128253	431.889538680168	124.157167738089	376.756379831725	0.0855080325939166	0.502666654411625	1.06337787378046	0.697919278677399	0.817963449570844
248	2.6667501618475	0.273962675763762	0.148283289303911	5.47459864015262	7.00712753128614	1.30664013827598	1578	1354	0.0425710070100341	0.00844298808095093	0.000733827658222659	0.0364524766741962	0.040966674163429	0.00115794511878417	0.808030404131248	2.3323012801429	3.44753196656904	0.389777708551212	0.350342346699717	1.66857040870962	0.279070671447884	0.301290674183123	0.294754428176996	0.264435704317404	0.265354672634979	0.289200203167649	314.3171261035	62.6176157854053	175.854314438974	0.0368811312112718	0.264708138257727	1.38427149438139	1.256573155165	1.10820804540294
249	0.483064194499949	0.14925737422515	1.61858303610856	3.65238110376171	7.6722916605789	1.20307665184128	1603	1467	0.0380868700640275	0.00588964939670901	0.000482499454907103	0.054076842746088	0.0425746786627804	0.00248102463500702	1.1630731855451	3.32733301752724	1.42684606906686	0.862219884666679	0.256678425676143	0.835194309783041	0.273924133264368	0.280174025731382	0.283002364018467	0.286994999871588	0.270139161210433	0.286567549459751	403.780386124321	48.2094831844984	264.603913744541	0.0379177513463314	0.289964849519134	2.01479203148167	1.32850403978686	2.02431007088174
250	0.0307861343568857	0.0216365508005704	0.00999864854407374	5.8229722588893	5.98509515664391	0.469354844227443	1599	1526	0.00171192571492319	0.0281925654655028	0.00402741329528414	0.0349898183906968	0.00638410824958641	0.00434846373562236	3.77322074788902	0.830460711711121	0.963882412569691	0.757496206205208	2.65179729239068	0.720677011134463	0.297281152905246	0.272625375548879	0.300515901651819	0.309082027829552	0.284062816365836	0.302336807128607	335.940944726554	101.680805257917	202.087851621487	0.057980415836611	0.116672596680657	1.61450161305358	0.69447393762809	1.19928511191728
251	0.00413440620309608	0.037381163964248	0.00846380798028181	6.19281319930806	6.73848235410033	0.333071701717641	1576	1184	0.00444989479314402	0.0311910969277501	0.00431688880595866	0.00405536372180526	0.0103709691005943	0.00317152404454884	1.93447319778189	0.445970332406973	0.729258413206792	5.89184158825354	2.69640468885218	0.549913351872003	0.290965377515377	0.280079368589104	0.27556716468717	0.284580254909708	0.277929228954524	0.285630200878936	419.514557710985	104.618719373826	216.949728039173	0.0439140777917189	0.19759690310016	1.05885456783783	0.783919616937068	0.692855589458766
252	0.12611253631836	0.0247039832878755	0.207090529173697	5.02087384152213	5.82843931992459	0.676555703412429	1582.5	1442.5	0.0390780339121512	0.0376771982039083	0.00103390490698196	0.0473732704450648	0.0263556774308422	0.00254368142425455	0.836819993963837	1.06589215392043	0.932652609592923	0.955510742587053	1.08442154975566	0.627629564739975	0.261285856603627	0.261173823336982	0.284430652454982	0.285093354739295	0.276341933046542	0.277276274268978	437.868844394461	104.682714252953	305.064527724493	0.0321806015089626	0.298983737394384	1.64047802521086	0.564748855168389	1.43953059644352
253	0.638195446218558	0.377849204387585	0.840976277643173	5.98763401767293	6.28819879786521	1.48392106125125	1582	1341	0.0348592520024417	0.00951893658958363	0.00111759380250755	0.0174736498475115	0.043673475334936	0.000755355594962884	1.57685105716721	3.44980258263261	0.9411348728336	1.13803101954077	0.457422592527196	2.68203115474258	0.27204176782725	0.276843308987601	0.281174574332625	0.306355394222193	0.272510360155225	0.289089001361578	451.037726818221	132.970110247165	259.984735979236	0.0349718326000497	0.188987418229038	0.669940413273185	1.49357636913492	1.06260998005164
254	0.0452136208128459	0.127488320155718	0.00114933931266718	6.42472356200266	6.95191925877827	0.447925094774625	1606	1581	0.00712308870290236	0.0367112898563257	0.00365040971934022	0.00641819019406891	0.0391050717468433	0.00292990520752719	2.51319187156169	0.668225815689494	0.516417880482247	1.77893948166059	0.605253700133956	1.00213698480971	0.287175912069691	0.278940642751937	0.283041535343607	0.289189633633539	0.275026192364471	0.285250960364966	339.24339521409	86.6240560401027	173.78650378178	0.0969169064612861	0.228101323691245	1.14695226298309	1.02422232998865	0.881013166441311
255	0.0464924753796903	0.0990513031683341	0.00279575701116945	6.66940589077744	6.95032522219309	0.59775662908182	1606	1563	0.022562854760438	0.0121272116720812	0.00382407177463064	0.0104456487083089	0.0396340289748448	0.00321468962834517	1.6242395132885	1.5300265850905	0.705506304176517	0.856767051215302	1.39344475636283	0.920328067141296	0.288122320688786	0.285771991107162	0.278522092104167	0.284706998869119	0.278662694683123	0.281192396971964	401.850011093308	125.519515742137	258.797321987402	0.08844073877029	0.355213377351078	0.990969858205335	1.0082295377443	0.94736966601399
256	0.0160548209154815	0.0252340233530485	0.0038027551601429	6.53318772603617	7.56869361138183	0.373943021966172	1603	1457	0.00421677635278928	0.0411694246135593	0.00442402099115134	0.0156551688068766	0.0139616267439731	0.00461842306515689	1.03174682448518	0.572520495592677	0.614221837297831	5.92453631601303	1.78864302509099	0.886315313742207	0.269410757607169	0.275738201322589	0.270640899978363	0.296661868098774	0.267700370916379	0.276809576925719	416.443293439163	139.532974429305	318.163105060787	0.0796872375256022	0.28009591991941	1.15438088335792	0.759833476407112	0.946445515500408
257	0.0398217527197437	0.0206589992447189	1.81464135618644	5.74749185291653	7.32684757522748	0.610759311839338	1592	1475.5	0.0350409853311578	0.0328664310975271	0.00209777275389985	0.0490085717798788	0.0197002917717138	0.00480390495507804	0.534527987039085	1.06798350777027	0.713970983130057	0.77481825643926	4.20848826221777	0.716294677081194	0.272509664572074	0.274560046616127	0.31562018240692	0.268208578280074	0.279144496733146	0.29334892592155	335.194172215848	63.1610562422631	242.414315232429	0.041482340148742	0.373206414179776	1.69255806007156	0.6045170234017	2.07364973639152
258	0.174110408054106	0.227411896375883	0.00970238321065274	5.14790452230699	4.80414966145249	0.547417734445243	1509	1122	0.00842056449334336	0.0352467977494244	0.00404149657457006	0.00197334360634426	0.0188522716360976	0.00199126448562073	0.947667316010169	0.38046579840908	0.818564744208244	8.26474666666667	1.73282925348978	1.19202852735136	0.292362188240731	0.271277682183335	0.267814088139608	0.287978907785115	0.305330241736909	0.285925677397384	318.417161259445	60.1180186239686	196.290855017048	0.0257983277613565	0.177577879200586	0.970945388084238	0.884568322769946	0.733372063080127
259	0.0195203398051871	0.352857733205104	0.094785203462302	6.35599262162142	6.30987915146511	0.48189887469107	1586	1463	0.00347594289029495	0.0349099509208918	0.00415052723123111	0.0322937633952946	0.0141548252508448	0.00395575070710144	9.50836963999083	0.53717669920881	0.841636774279261	0.732379772496903	1.76142431392028	0.790677304290931	0.287663686913822	0.282711715307937	0.288024552098018	0.289986541235411	0.284552569649902	0.286317006534082	300.756598342916	91.4927376975395	220.535818246442	0.0804066033094068	0.180518950360681	1.47163911704988	0.864617782269578	0.899970111839843
260	0.29435363847123	0.278996669686424	0.831927845887267	6.61251396149935	5.77191650139576	1.14755242258662	1590	1485	0.0483078590065651	0.0213919675843165	0.00218205549964484	0.036934140822218	0.035433588863176	0.00384128502855186	0.586765098283376	0.95979259528791	1.27685006673587	0.89629661185425	1.25695598955003	0.64098343791791	0.28983769859625	0.278340920607844	0.299751289117544	0.281330896140704	0.284819406362856	0.286561136500773	286.107081746126	76.5939345161432	273.18376572178	0.0855669665825805	0.516204173909768	1.45888310714945	1.03075153867428	1.28728080615506
261	0.0597447098412005	1.71871729552043	0.011234890297435	7.02814232494999	8.20378689567808	0.502283058719101	1607	1558	0.00506169149592644	0.0173737230987934	0.00407162852930362	0.0113813608439506	0.0228895934655297	0.00407756828305136	0.946817160074609	0.448106550044727	0.771806067596235	9.99117039263573	1.35431272572764	0.531574835078974	0.295028637781521	0.271084555425875	0.279317689541951	0.287533649044293	0.271120199634951	0.284278998759298	270.562990826295	82.7695061568786	212.00384784374	0.074393841331172	0.337859368991334	1.24554506415898	1.18850684176646	0.964981838525387
262	0.0412545849740749	0.185259027143573	0.0697625224822869	6.38112605318126	8.14781318537363	0.846354102386647	1603	1532	0.0535011243945497	0.0245311044832424	0.00285657105777746	0.0441577679639757	0.0411567580626378	0.00458316417560559	1.00504682330511	0.846336482001532	0.994606132941608	0.551441065902872	2.71194285942301	0.902465453062057	0.278637641124173	0.290653683379113	0.290690547449852	0.285850889059849	0.277509893062742	0.28893922157571	266.762546783188	84.5289485531536	199.233396532217	0.0814402041199929	0.308888576633893	0.761268524838166	0.881310446288943	1.04464343365705
264	0.381686830411458	0.0665627776297898	0.0714617957474922	6.10615576930595	5.21230028163176	1.08694337252572	1572	1412	0.0435438135658114	0.0343611414353531	0.00228754073041803	0.0379247300942915	0.0377554122968713	0.00293785579352062	0.823902470656896	0.793284630070846	0.845295055821372	0.832272557094721	0.619020318916324	0.614642682728309	0.289579095936631	0.290491137706989	0.28988895999544	0.285756599963361	0.286999862077456	0.292991812029768	292.94024550288	70.4370557217849	100.172817778764	0.0721249394423493	0.0983917472702793	1.14475786400863	0.710590072231547	1.08308996802993
265	0.0182089719396852	0.0171141199210953	0.544419132606813	6.26430773040259	7.4683511153723	0.392136520246805	1586	1447	0.0299415926003998	0.0379155679460496	0.0041745447090176	0.0389830157330663	0.00363661109576288	0.00456329261709322	0.169425082542844	0.874976321272968	1.07021479445909	0.679780127683699	5.86794962752749	0.818022332068144	0.27396891757924	0.296727571607783	0.305571952752839	0.272676482455342	0.279921257786001	0.276819235451191	304.648391797165	95.9824869081945	235.599249338208	0.102416084979191	0.304896144782241	1.5837940993869	0.530667500888005	0.867860501195643
268	0.0498713293728961	0.0349922743623798	0.266904605178041	6.6858382912191	7.28738497529178	0.529464770561025	1590.5	1441.5	0.0313969373449153	0.0290576854295365	0.00343938374994551	0.0412498585262655	0.0169807512092925	0.00417358069098749	0.698258273265992	0.746901753696519	0.611363804575726	0.72572799524095	3.24424575200681	0.642435632417037	0.266262480218446	0.299104635345619	0.326786826453809	0.259791376676601	0.282520583627251	0.304045597407619	318.23467658908	109.796867335905	221.703730958821	0.0753723553033882	0.215532771937533	1.59579970413582	0.622847769181582	0.986231168455146
269	0.0916350068357143	0.489037645737261	0.00513627359107739	6.4814825889409	5.39859653457426	0.436568712047593	1603	1513	0.00509364232697714	0.0242541019099239	0.00400294967569185	0.00444429320272689	0.0169712809579427	0.000975597143820657	1.20283574554022	0.77410877856864	0.429047702118587	3.38725537922306	0.770902334598918	3.3260267823745	0.286417837204094	0.282867502940383	0.281903425408121	0.285080585552598	0.286013960337784	0.281830810227317	251.347281066049	113.384179578021	231.913686074575	0.228886988925718	0.812988959871327	1.15178784770955	0.827272909340342	0.723055893869801
270	0.107083994673666	0.246127310973138	0.00602372748336559	5.54126195871606	6.30559093777708	1.22319071967062	1538	1210	0.0293236319547106	0.0349163289413727	0.00372288864928932	0.00712309809518149	0.0262484774100919	0.000594746920014252	1.18903583135526	0.749847200238211	0.770112066718791	1.24476503728791	0.577791022689905	2.2839946147145	0.271948900962625	0.283325417317631	0.285063376783328	0.275281179163144	0.253293194081004	0.276576842685529	325.857906291052	70.7235200312535	273.006280218037	0.039382125463479	0.241113498932467	0.688536791711687	0.981098051983018	0.809954451999952
271	0.0375479682939987	0.0287285767739874	0.92614140288839	6.19917257829131	7.28569779649836	0.442983350892812	1590	1468	0.0306711552924612	0.0391446314367808	0.00286402698575562	0.044038015726662	0.00424117465622531	0.00467001230936184	0.367884840707471	0.503408266860043	1.51616379310345	0.624706888465889	5.58200762861662	1.05418931964839	0.27910397037385	0.282447731154748	0.294067578605438	0.275618759919686	0.288291793681012	0.28292459785308	306.261293090732	80.9519037885584	221.135266317873	0.0652344278402247	0.301882276755772	1.8372402130798	0.510171753252587	1.1625046895597
272	0.13758239854232	0.183222490500559	0.905545541987767	6.75176190124486	6.83501202842553	1.29444982208093	1570	1373	0.0402303652077418	0.0122723081750589	0.00103092603655406	0.035041402666897	0.0352194125661774	0.00242649477245757	1.0791109313276	3.53238836966595	1.65143255921254	0.920606733325351	0.494628587550553	0.84674829147197	0.26495280215674	0.283680868201458	0.29311464827074	0.287419092640437	0.270103844957231	0.297044996404094	300.157771406911	95.0451154262076	204.600741415199	0.0772267366990126	0.432654062318162	0.806702462656006	0.923686295452507	1.38367596654056
273	0.537282328993373	0.443481370950934	0.534687103315924	6.35240402690368	6.63398587337347	2.46323937917339	1562	1330	0.0589207219068064	0.0090241514163493	0.000687210047469034	0.0164431894561764	0.0492200340037985	0.00122954732479651	1.20240564950441	5.87967301365766	5.36109957644714	0.462970029647459	0.436381996537796	1.05632489260683	0.276635306171214	0.289744456997611	0.290761516270066	0.289958752371874	0.29699491847731	0.272573582406798	314.097263696898	80.571133106524	224.731346162154	0.0624129267769764	0.147614547587476	0.424576486509377	1.38180822971921	1.2682978772718
274	0.173323816844188	0.232787201936034	0.00473288429556004	6.63587217529973	5.59506662335737	0.531365602098012	1534	1243	0.00879682001209046	0.0282606232560117	0.00327174283353368	0.00457842233434775	0.0236761507390475	0.000364357253372666	1.37679565161123	0.975910139404272	0.753089600721444	3.05740354535975	1.44263331500825	3.45635816403311	0.296534291057614	0.279405113181184	0.281238295605925	0.281721383326276	0.298418569569866	0.284590054719356	277.865456100141	99.5407424595426	208.431970314098	0.158772654179928	0.223887152231375	0.956028136150225	1.1310410727884	0.958118920515283
275	0.430693826484012	0.292265204582864	1.05107676215647	5.82852308296556	5.95655299853871	1.12598199392818	1557	1281.5	0.0416115946746405	0.0264607414666477	0.0014848797241859	0.0336514649329663	0.0340767469516251	0.00318657750457231	0.746263347830771	0.252713784383234	1.80486083251327	0.884951324197161	0.64494352161377	0.723491872770285	0.280846405159471	0.309301255043035	0.291118905976047	0.276982956062399	0.292068619846032	0.272323897035438	318.030226506225	82.4411276758331	227.267070394277	0.0881723275342978	0.134091148607156	1.11000235642887	0.97241752684348	1.33676622171469
276	0.0788722629613344	0.047488576621769	0.0955803797145702	6.19796774461857	5.92679339680082	0.713440495201725	1569	1426	0.0368906170477255	0.0208641926429521	0.0025634045971962	0.0354226395279083	0.027747228876251	0.00323600312697074	1.2654319336721	1.4649612532289	0.835204315200732	0.871468751292551	0.557423439720894	0.882721037690889	0.287807067269108	0.285985630912799	0.286445372623972	0.285556177560816	0.281662004487866	0.276739853925747	306.974693507126	84.070762735431	255.150423321315	0.063470191362234	0.206284028442786	1.37503443152263	0.889857146968035	0.960005067952221
278	0.202972655691314	1.53429759296742	0.0545154048230238	6.59375211797916	7.55011878114408	1.09526208252688	1581.5	1425.5	0.025217051055851	0.0142418084593307	0.00159237671203542	0.0097927321456595	0.045130219087567	0.00108970765490361	1.34949760410724	1.5939144172527	2.21033768870259	1.723897485933	0.55042041448294	1.40937825639132	0.304899803382407	0.279724033114124	0.284772481269943	0.289321919230038	0.272974323120702	0.276849929726955	319.259493688084	109.49742753918	263.762233548303	0.0756377064125852	0.297676546713084	0.934877111861933	1.56171878348633	1.02707358240788
279	0.294278696826825	0.510511938444632	0.12731195485429	5.57860313687607	5.81438451947177	1.07246022620875	1561.5	1350.5	0.0242985489759579	0.0222671662488678	0.00374016874224802	0.00943762916952706	0.0371231591653174	0.00142117872237162	1.49465481533835	2.29652059081237	0.49378909795283	1.61952608291135	0.717700036543406	1.96979898730585	0.292212036375559	0.285587574566639	0.283042849955698	0.27581737376253	0.269867672988788	0.283985972775461	321.536801963519	75.0362002769045	275.76328882695	0.0710333341061468	0.644823345944041	1.02117282087915	1.55941247383587	0.851919600186407
280	0.022370757747188	0.0404771952076147	0.208404429969941	5.91960547075217	6.55903015532017	0.518065250345902	1585	1409	0.0310017944437004	0.0239580999829748	0.00330356387653386	0.0381596626075364	0.00239872344976024	0.00440275570669836	0.397318410992299	1.69955838091755	0.905978084346206	0.788804136706842	10.0245429089112	0.480002453686664	0.288958705048094	0.293898018799452	0.260255420388556	0.296177766302616	0.282098939655815	0.296704422149901	299.223556714176	74.9347911014002	162.934047127237	0.077498713692135	0.294722659219099	1.46749950907918	0.601967929547545	0.943445941582915
281	0.100437531360308	0.300826086242452	1.97310412425255	6.38894797413429	7.22694273708287	1.06332902807542	1566	1328	0.0374206154669651	0.0126602421524194	0.00214148736321994	0.0509835734377671	0.0399313318876191	0.00337472991191973	0.628909792244705	1.35044700699663	1.08713282563545	1.10857028662784	0.661655598530735	0.908309131369517	0.291876808139211	0.287031239883484	0.304888425006865	0.302943637933193	0.283047840026588	0.287077697075601	272.893925601965	74.7443383957953	215.57497227053	0.100454958330334	0.2958920869027	1.66751542259776	0.937334374843236	1.33568710896041
282	0.0121645711611411	0.0384323167734433	0.0187807308328661	6.37728749597544	7.62598996791814	0.366371494447149	1604	1528	0.0157497956146717	0.0412841797281322	0.00505190926363725	0.0353759421464172	0.00861630097406748	0.00458824881727503	5.73004084663944	0.956869866688679	0.630996026150494	0.770556763340888	3.53913476984435	0.73540323380617	0.282977760329491	0.29791396614708	0.284835793762059	0.281805688433002	0.278369098700907	0.281406756217304	260.988305335954	82.2879147904562	209.725459457334	0.104153084714822	0.429495142099206	1.42802513763482	0.564971677870866	0.814662298105276
283	0.00547344172709238	0.11870625053256	0.0117182252580932	6.80804125670151	7.88649548099563	0.437389969745955	1594	1508	0.0117930560262312	0.0376191699062579	0.00468647185312074	0.032301989588618	0.0113538860533956	0.00408489526981832	4.94813466787989	0.237232030264817	0.754059291534767	0.723809419038294	2.61274869750691	0.643100042762019	0.281831251986241	0.287284020887718	0.276006876708055	0.287915948199978	0.297261894530069	0.290925151603584	262.355564127543	92.4571263639751	191.008636607552	0.113156058214897	0.304095870558474	1.42277741492834	0.726271493728587	0.731735304272981
284	0.113109565970832	0.405760167224768	0.752806243384347	6.13755905896257	6.61646257403636	0.878897234137606	1589.5	1489	0.0206476393892598	0.0145962666909871	0.00238487772995132	0.0293195995889906	0.029955567204375	0.00280293305956482	1.27702457373647	1.30601025787369	2.58868949037202	5.16169616020525	0.905877381602699	1.15224710994967	0.274484540527893	0.285993145617945	0.280822303899821	0.278306592609138	0.275613393177323	0.285836141735971	321.184980415043	88.6971224468727	230.760909722451	0.07658748689279	0.303617675115014	1.41579437519556	1.1889952246128	1.15970062421671
285	0.0720438922364103	0.0870169177709011	0.960920992977055	6.57034571482268	6.21758509015345	1.04032683490616	1581	1438	0.039399388416117	0.0160156380368302	0.00117495235818966	0.0482198955309069	0.0379061826751906	0.00413465999775608	1.23303427651254	1.14394138520173	0.782302432001645	0.725574065736155	0.558591436961487	0.580162095432344	0.301989083689412	0.299747910568797	0.300107690887971	0.32152655217448	0.278881517499773	0.305817767838013	257.954120841831	83.3383754837737	269.69242783059	0.129180777651585	0.386229690424071	1.41816613483432	0.874124744065489	1.82379773103316
286	0.103892253227478	1.12533077466679	0.0661292021892218	6.63921019533751	7.12677872196511	1.43917093891496	1553	1166	0.0321924822811685	0.0175782231313652	0.002703079490427	0.00492073427187955	0.0247684765712116	0.000595790481989978	1.04662415262611	1.55957703564539	1.30783786687714	3.8992016111339	0.948091912417387	6.30057835413456	0.29315376667806	0.273340347832176	0.277679680248294	0.299019750634115	0.294477607935616	0.292912568778518	281.761961003889	83.3986122368156	230.355938473618	0.0624700444748362	0.272366293863443	0.405613996824237	1.00328807790687	0.916154232012129
287	0.0213382666393834	0.0345738883036375	1.0202443228368	6.51451963589442	8.2110832108368	0.441215618035474	1599	1493	0.0322746466340063	0.0355156837789069	0.00244187979599703	0.0447689178450308	0.00903520685521403	0.00451562704876101	1.01221251819505	0.650761628434128	0.923412704924758	0.719418196717113	4.4053709458921	0.645493007403925	0.272440175429259	0.288454395449941	0.28490669081543	0.259595905123073	0.283812426791609	0.271263394050621	278.922673495884	79.4728022108079	207.409305643511	0.0897605794236409	0.298168496420503	1.68179193717383	0.72756380860299	1.36432614790783
288	0.0114044094426402	0.0634656184023131	0.496924235131954	6.10311082818322	7.15924964601773	0.531720706888481	1593	1501	0.0351384707108165	0.0335257122206891	0.0029160006055388	0.0350877483246981	0.008811528457145	0.0036913479545415	0.73491223571645	0.808613314810076	0.946843771643415	0.828780138693517	3.75332527206771	0.869985620799953	0.284093574663581	0.278015106198023	0.285047772233264	0.276846554222374	0.286724314721698	0.275106313570491	297.046337893066	80.7427589047004	178.729177283339	0.0844158495363222	0.294274745631334	1.34999591169574	0.892053982708813	1.11881796148443
290	0.0230015442452215	1.18957506200005	0.00153148521928259	5.66785289119486	6.90823395069869	0.52410444929443	1595	1519	0.00509436730765988	0.00869796891128345	0.00341063540910078	0.00369553034482589	0.0402763374403073	0.000882539072618835	1.71903439765541	5.18719901935032	0.476736475658949	2.31639254385965	0.375662102248205	3.59930420546403	0.28664604299321	0.28018250826572	0.277896750346952	0.286596545813118	0.255567660301716	0.284526954812407	263.711514390664	63.7464793335656	157.691496150626	0.0854486285409823	0.249495942793498	1.24105908928117	1.87402478808282	0.802908367042754
291	0.00414867650404345	0.106680932432088	0.0084432161108851	5.66174100957541	6.60254079234518	0.307888628194888	1595	1379	0.00403615578710427	0.036934326896022	0.00463294133907088	0.0310173031155752	0.00485006592999175	0.00420993918849228	4.53986111111111	0.225916540646585	1.07230898742289	0.786259217092453	4.59393524851801	0.932000160542634	0.284353394957678	0.29339841974365	0.28414454846691	0.286713861066516	0.283137009220727	0.285746251651786	247.87037307749	69.6980381897732	162.210838881749	0.0665891092331867	0.24211385880028	1.40958489840128	0.514078979326601	0.725939442176989
292	0.00905809757065526	0.159612685926067	0.00574194458673998	5.65064663761465	6.61274735975189	0.702960476649267	1592	1530	0.0290208602100069	0.0217298416115461	0.0034393652374291	0.0314382693334001	0.035616007955764	0.00397905871455602	0.659862012346264	1.37075772849462	0.341233057584005	1.16952203725804	0.732186476794345	0.863986022470819	0.284994600877271	0.293162160856133	0.301082810870748	0.312092394183844	0.281335924240344	0.283958805369341	270.250570436773	73.9458482005108	153.660342966264	0.0921901996040072	0.319312678532006	1.24341232910564	1.00960345221738	0.9441311303662
293	0.0309125972223774	0.169269901013051	0.0169024807778341	6.13792081547749	6.79931768198877	0.328841249141578	1571	1476	0.00807632973942719	0.0360325271088947	0.00178875323568602	0.00636952102610988	0.0387677571439786	0.000656418702346156	2.10031314748849	0.575307078087919	1.77097260807346	1.47659238348873	0.692491252189076	1.69218416063755	0.279733002537871	0.273572208178661	0.279241843565022	0.277803117818828	0.287580597542774	0.27493954737866	268.174356158007	111.365583118182	182.68888129698	0.0869717069497506	0.313746861813164	1.11658917813643	0.622475942148982	0.900912240830756
295	0.00138075923780116	1.22574385428741	0.00109778913640393	5.94775651404374	7.27596253593166	0.514560164214516	1591	1525.5	0.0023369299747336	0.00611029643707721	0.00373387735800498	0.0167431580033377	0.0309427904727931	0.00352850052857151	5.82682448035774	6.27540638879677	0.320276673254661	1.97012665672776	0.82399753210485	0.600116058853535	0.289398588607653	0.290057294158947	0.287792313530489	0.291375113288645	0.260451701447773	0.293733207540905	259.754424871239	80.2920429407847	175.072313727148	0.0773732506859504	0.355252226285753	1.35305613978153	1.37015061111551	0.930426537293421
296	0.00213161725330142	0.494242818405276	0.00392572068937969	6.39766172931167	6.79664130644483	0.795822066536125	1280.5	975	0.916013575148606	0.665694604420518	0.0851991668024223	1.20816968477609	1.81327916913138	0.0966507269475392	0.829225824773344	1.74799087950776	0.85334045347208	5.75997226037454	1.09997080808967	0.961644664582206	0.141125393592287	0.142064510516469	0.142742299147443	0.143546385231035	0.131696686789309	0.145519827438304	253.066156298845	78.1908225819266	179.674496552125	0.109078018255011	0.343431557021559	1.34768061393442	1.57796230578628	0.866744380362003
297	NA	NA	NA	NA	NA	NA	NA	NA	NA	NA	NA	NA	NA	NA	NA	NA	NA	NA	NA	NA	NA	NA	NA	NA	NA	NA	226.548765081229	NA	NA	NA	NA	NA	NA	NA
298	0.0657696104384457	0.117490486091432	0.0922223464030455	6.41481816094959	6.09718094825334	0.314171275336138	1595	1557	0.00592319369454107	0.0279352605532579	0.000742496821287324	0.00251780354622605	0.0427257730518476	0.000745954423924383	1.79130951055698	1.05	1.67718037939163	1.1235442241108	0.666657587972546	1.2561523502984	0.284026940517269	0.308738147565199	0.283566496270433	0.284369279907801	0.277489288222769	0.285069469113105	238.8162182341	94.0449600167275	136.697350754046	0.0907892635476638	0.187600651302139	1.14001023453534	0.750884934223237	1.08226054247069
299	0.0440008828950684	0.0402286089933767	1.83380832911533	7.00869779161328	8.02779443045682	0.904285540140388	1583	1508	0.0396461798038497	0.0354937692276482	0.00272598073041785	0.0508887525070704	0.0109133083194764	0.00448922951384393	0.773089480729056	0.527595195829135	0.926781464370713	0.742129771630929	1.90485464906586	0.924785553047404	0.283251268266614	0.277362746871342	0.317891017604411	0.288470829405326	0.306013743350521	0.302046172489024	235.018709120212	84.6697652534102	163.837979830036	0.0956007740956657	0.331154663707028	1.47610409166545	0.752685621713078	1.20149203258468
300	0.0119997236129671	0.0431767241035147	0.869913671732708	6.54767162820666	7.04706646460618	0.443211211109283	1577	1415	0.0326584160274038	0.041398415845004	0.00338048536398253	0.0338994104332215	0.00775203917805749	0.00392237989649872	0.824984721247652	0.950105639525435	1.27336069764385	0.874221906044361	2.56741174383537	1.03948293761093	0.289019031117561	0.27178555897181	0.275110568568475	0.296713519155067	0.287148145554331	0.288873105187175	264.994673054186	76.639013556694	167.498639777771	0.1124696193502	0.223213199086389	1.24496729944184	0.661949760791901	1.16857774880585
301	0.0247815251431868	0.445630465325033	0.860753190675873	5.69767426972181	5.93314196552918	0.734796114411556	1575	1472.5	0.0272702816627214	0.0259340733237197	0.00321516877550967	0.0387330586758527	0.017689937813784	0.00375815175139203	0.675252009899347	0.999761121004062	0.955834840168889	0.681659570488081	1.18779560590882	0.75892273718045	0.296411778656086	0.293545826615508	0.29631734523159	0.299538891482194	0.289357999218127	0.28584303340224	269.573278702951	62.9090929629811	194.920490206282	0.1014354718217	0.204803374157115	1.35375880923033	1.05222603568554	0.955283152698623
302	0.0115231179056981	0.0885959356886583	0.373777702307168	7.17899846213792	7.62358650314559	0.99618327854698	1598	1534	0.0444709417736534	0.029343434703562	0.00314163097382474	0.0536008747148457	0.00862226408266972	0.00408144420562045	0.737222736318085	0.736671785031483	1.26174270822526	0.989652313780761	3.34813325251966	0.876611081641191	0.291176540475014	0.29928684732714	0.276616986868397	0.294107054784369	0.295445205706813	0.287134267088928	259.703680325729	79.7134956866197	169.724582688225	0.1124148195822	0.410273340795481	1.37199282633709	0.741703675434792	1.23155575418919
303	0.0405373469486308	0.302711285136696	0.0323499774000799	6.55613989143821	6.95555994600265	0.538994132448244	1605	1565	0.0182316740108844	0.0308772783652887	0.00221113499628	0.0165655513647505	0.0379223075037375	0.00189674670351817	1.40277810421416	0.680608820709492	1.26004559537032	1.13693210821848	0.744422657146028	0.776611807338064	0.286831636324232	0.280838803124876	0.290356623056233	0.287492733049415	0.283719472882835	0.289738526957714	250.922096953689	66.4981679907228	134.132939023202	0.0839909625465284	0.270417811444083	1.16113814384282	0.909066963553807	1.01705952446518
304	0.0139358751046825	1.64312748104653	0.00472762407528147	5.96982729566107	6.00720855550248	0.514551276895961	1597	1508	0.0169488807761629	0.0220323300924583	0.00426664480142738	0.0251196554146297	0.0273796165334706	0.00417285425689224	0.636829427554346	1.35124734882684	1.02854128384785	4.79825461349274	1.91533217776982	0.924139133513409	0.281465745940344	0.282989036364293	0.278424449201728	0.280491304711019	0.275327598242274	0.280536196320473	203.842895311727	71.5933231558767	129.012240136096	0.0725701691918272	0.362120930935935	1.55838464962623	1.04485518681276	1.00378263272136
305	0.0968023592645713	0.0948879711216183	0.194480786759466	6.60167784017184	7.03338725202494	0.642773227537573	1586.5	1468	0.0376380082300183	0.0407083059040156	0.00304635440717357	0.0520528328590496	0.00672068308270115	0.00419066367484096	0.832039229443983	0.550424065726946	0.978822982592043	0.876347633537419	5.01711798534449	0.725884424611696	0.282740627057282	0.271506902126682	0.321055431075797	0.28784192232162	0.282324909985293	0.278271359142949	221.934494901402	74.9769871431397	149.562822285287	0.0910325083372304	0.256372856789005	1.58115517442848	0.590505824859457	1.05463443471754
306	0.369225177084031	1.45036885226736	0.0413592448557614	6.0454801770363	6.87562223051243	1.1009390453217	1585.5	1501	0.0325907050795494	0.0123480803818848	0.00143165214472176	0.020927272543259	0.0444542977401296	0.0013436124790391	1.56549442628762	1.5089390916713	1.28269362007039	1.18144490880994	0.595450118334596	1.41426124259389	0.281852870888119	0.294036537227943	0.28735885114452	0.28898118236607	0.27463718902323	0.283429861654346	221.910308739241	74.6101304664767	152.163838022497	0.0534522110960557	0.206821020144899	1.01986848791506	1.16277304469672	0.914291394603609
307	0.0463363009521033	0.0319824594026728	0.571087912762446	6.36794539507564	4.54878885833769	0.937035866499831	1555	1437	0.0461887049876337	0.034658999485779	0.00116951079352904	0.0498210487059274	0.00259718654310291	0.00365623782883372	0.992127550259376	0.460716222147634	1.5561723802438	1.05946021928592	9.92481203007519	1.0010358668911	0.300654785235662	0.276217111518437	0.274286590463698	0.300766688157424	0.278065321922771	0.269459686922858	232.659190164496	82.8690796755289	181.887416775294	0.0783594809743882	0.631353530440758	1.16639257495862	0.500336946002503	1.53807926325547
308	0.00623109197249521	0.165306965077232	0.582313574854515	6.08834355994801	7.15081503922411	0.666674982418955	1576	1483.5	0.0327996876828315	0.0318534965058604	0.00354474951004985	0.0368369378858604	0.0143640876032872	0.00391498016113875	0.384206281668375	1.16210251599836	1.1444462029285	0.771131901060291	0.45841301163532	0.786312975796184	0.295258726348726	0.279348913730788	0.306402446750797	0.301929662269018	0.292062024693256	0.294477362558245	238.785907595381	80.740891409887	161.140565162197	0.107614353642179	0.324326126494969	1.22087333489166	0.787216068830153	0.8095433226507
309	0.0322353448334871	0.535553425023933	0.409603443089211	6.55941686343427	6.89050609974838	1.00441525353145	1580.5	1472.5	0.0308162075145299	0.0128254787574162	0.00242827636244639	0.0228358898417452	0.0328111601568661	0.00252605226069403	0.954157161736125	3.22490859041561	2.77085270981307	0.79529882994964	0.626647029573335	0.767574547993281	0.268059354320397	0.28875464733651	0.279975764058042	0.285098907131361	0.280756688716285	0.27786906386472	235.840251138491	74.4188489547211	178.822838275841	0.0929220132868151	0.300302812013188	0.912743165376788	1.0219175515593	0.959388972814241
310	0.0186782837158747	0.439435859239718	0.208539576389323	6.5804370589941	7.09338268684625	0.826756194750044	1583	1495	0.0332706581038375	0.030045980442729	0.00370314983133645	0.0371840050767168	0.0160615184906207	0.0038187179446871	0.52722048843315	0.75579185520362	1.28038557614209	1.08163124482473	0.484103506706109	1.11192211367072	0.299862393051685	0.27878696806369	0.291376208526207	0.309789751377872	0.289848277772169	0.295467840503592	247.124457278794	84.8999710694986	181.792703205416	0.103071702827285	0.253517585982712	1.27412496375422	0.960316736166655	0.758313394168751
311	0.0489994918593834	0.210259991084806	0.963139735469067	6.83447605876794	6.73162845088865	1.30775587817561	1564	1480	0.0486854969679726	0.0360822342373575	0.00238614159108069	0.04895401675234	0.00902228041422742	0.00415212429206225	0.493176385568959	0.890566672786243	1.62238484863885	1.36188384971826	1.3248381319741	1.16198594942467	0.285594109201666	0.289131244245711	0.2835479741749	0.28741584887616	0.292760935837117	0.282702395658501	252.852030097681	90.3062566098212	147.210258001603	0.126869592131611	0.26635327941719	1.17252818673912	0.776241439455084	1.47776425077434
312	0.0721531969362333	0.0732111194753538	0.151019110014175	6.95218441202061	7.57169607453868	1.28756744589612	1556	1498	0.046319439423164	0.0349954753572506	0.00121000078627016	0.0244091670052064	0.0048256931562467	0.00135750470409653	1.63384294922182	0.620285087719298	2.04742577978204	1.04327613171369	6.00802636025684	1.09673502428494	0.215134310719423	0.289644413589822	0.27317390465696	0.236017400810468	0.291715465953229	0.256198426415211	270.524177876204	94.0596188028513	179.582446379559	0.10352034744239	0.261540640203861	0.861027229931814	0.751099525840076	1.04143094151797
313	0.0378948483753761	0.0110563182604872	0.0153049072745425	6.86548502292239	6.6026965011612	1.0196411430015	1607	1586.5	0.0302475296788137	0.0336070836791299	0.0020291619091677	0.0159464044231494	0.0289019791438849	0.002085810684349	2.18060780506488	0.805259934619187	1.40824348879789	1.81266490869229	0.845515831950011	1.47507384534032	0.280292664714439	0.284490743851634	0.288686844093173	0.286798148714015	0.290190095406622	0.287360508195628	271.231026782806	77.3001039684378	122.293191575938	0.0992905463274942	0.238755550134961	1.1149726435835	0.774644930549907	0.987692631990479
314	0.201456321022831	0.188574148493282	0.0209415768298857	6.44333270356173	7.81328135063574	0.594459953611659	1534	1399	0.0146511327091188	0.0271329083538743	0.000422320911642558	0.00664407187837614	0.0424748964682891	0.000558688310026589	1.72417369469691	0.876407382653848	4.60576923076923	0.806100302302147	0.725455072311056	1.38440780874478	0.273907345140072	0.296683709594044	0.271127917059825	0.274827039013997	0.293503885347355	0.277090562283664	281.680013192538	109.042438811094	187.32901314169	0.073485706314375	0.318073069420674	0.698171790790673	0.808329998604067	0.932654714998455
315	0.709098588967652	0.072016826414929	0.0288318015299033	6.35044594019303	6.64983539185984	1.19040720067966	1562	1465	0.0534251429527277	0.0311493969141919	0.00180611041744052	0.0239642835291439	0.0387279218841108	0.00153395286461402	1.30824690810271	0.484788582999855	1.41723156084235	1.15976462184731	0.640533610615496	1.04981742305686	0.290294405297304	0.276063977514937	0.285733438284375	0.292046439195762	0.272660421238585	0.280132573514678	282.573055422414	105.398541443029	108.390728954078	0.08427859206492	0.175509443601023	0.821141563766584	0.732869403432325	0.906604096187102
316	0.0354304497781977	0.0670349892701479	0.300411218533513	6.15716085384637	7.37472675970641	0.468643986968703	1581	1447	0.0305569416988507	0.0382805825332988	0.00351785940545547	0.0422067158201024	0.00615084853162089	0.00470369276627373	0.219474655108023	0.473463377241644	0.89987867872375	0.960699104746978	4.28557709621271	0.692944539736993	0.285719892674503	0.275326535313392	0.300586253370853	0.298460247936242	0.28947550629506	0.279393895934694	280.333958039313	67.1582876574482	207.474234533523	0.0507251415941893	0.247047623279848	1.66685463686462	0.579394036197615	1.05929610532369
317	0.102061182375276	0.0658298564181599	0.020963697768671	6.1788368646936	6.0076651623357	0.811533813245457	1604	1504	0.0237736255414445	0.0356058593215506	0.00158657600668035	0.0274631354516419	0.0280213831193359	0.00285878448459938	1.31687110328002	0.560797448165869	1.22097323363146	0.959988104973608	0.605984588270104	1.07391052675101	0.287153116232713	0.281901356413065	0.280626952496497	0.288458085102205	0.296247059082333	0.290680348747192	618.19497004593	177.941944175728	277.600299892473	0.0824912065742326	0.263516546066926	1.087872611789	0.812328052073771	0.903065201587936
318	0.0576849154999678	0.129491494300295	0.0308580620542566	5.99476228568733	5.95151889258211	0.578725519628786	1561	1309.5	0.0237061649050552	0.014318746212946	0.00334869156179367	0.0234269732161289	0.0375581593412797	0.00239034160667302	1.15134214583307	1.28969920319075	0.939996985498836	0.942458994376236	0.537398143152642	0.936274135286898	0.278234774332108	0.28092161231389	0.275617622124229	0.275234268626739	0.278287796147262	0.274970217596288	662.765316728595	210.028397156718	344.324096261106	0.0750769803951177	0.313055917370538	1.09595244856749	1.06702169137999	0.936586643714931
319	0.128129254971447	0.0333777626865631	0.845885856976408	6.17683956505479	5.54999634934961	0.584271811615853	1473	1169	0.0233509785012586	0.0232162030731477	0.00149849813728834	0.022388262256451	0.0381504377030201	0.00255669773183795	0.632891334600295	1.39754993363893	6.42716493715503	1.70154732071911	0.31845607741502	1.32506698141508	0.289647123422442	0.284769808813677	0.29216505194399	0.305595697164751	0.277487740269452	0.291631561638067	583.878843466334	332.659442249869	344.403659800086	0.126115742593872	0.121042984817759	1.27019654851309	0.756432794338458	1.15049693497698
320	0.0770548223621283	0.185820660163032	0.0622543678372403	6.17758219949568	6.05032080460789	1.00607854395135	1396.5	1109.5	0.0366761818079552	0.0545521096755198	0.0073542350107331	0.145182292993858	0.0412939755027544	0.00682550558996652	3.29304642550165	2.61249685144318	0.869583467006571	0.963647868567138	1.85231692935618	1.26739720593359	0.270888561240981	0.31283152988903	0.271909110482655	0.261283606383507	0.315316688790938	0.278217752640939	555.837586980268	225.060436297647	253.013393946011	0.105314599916056	0.196082393269351	1.6855465267315	1.01498004635392	1.11487469134706
321	0.0774140023300636	0.211255080462654	0.00796784378689729	5.2156574468205	5.19435495722144	0.493887604843801	1532	1306	0.00426707654740104	0.0085248617598517	0.00364387677001289	0.00165491438323059	0.0450023623287312	0.00108806781894701	2.76354332098112	4.45031958163858	0.607512147185674	9.64851933272986	0.263787167449139	18.3950041174856	0.297205258195818	0.318279845720152	0.274857956096822	0.276014948892754	0.282983175580236	0.276785666318194	649.439086846025	185.511353911544	460.145113593766	0.0394132324978773	0.0698797796001403	1.10151741212727	1.69191357173117	0.669253660104527
322	0.156031043639745	0.010902886028712	0.587302829016647	5.4481172856106	5.84049603662251	1.28117193297529	1586	1480	0.050580923918266	0.0389175336608821	0.000608802559172714	0.0429028027299152	0.031996524591883	0.00266974791152354	1.34804756931083	0.576303188383229	3.78395242681854	0.749449418544818	0.488129295931637	0.736787749995035	0.374998433236092	0.311502070300408	0.275249908097357	0.325612707062097	0.300331287286672	0.274778164896366	613.523562840846	215.031874804481	217.18900377114	0.118242043844548	0.166782313792245	0.968635176282376	0.597167692186698	1.97141762894342
323	0.0102490134134727	0.359195445103512	0.0772442100032574	6.23919722905776	4.12530826207511	0.684207901724435	1425	1208	0.0329905105839584	0.0395742860575146	0.0034329009386168	0.0365034164100649	0.0154112167806036	0.00405891924841809	0.680053394355454	0.556328411709482	1.11197668771248	0.324086427136526	2.72275260479767	1.07918417018687	0.277790945240701	0.296356498667446	0.284011019270611	0.287069501477299	0.294159839047024	0.290250771496886	549.691129275159	234.685543784196	177.244277124698	0.162441587671955	0.0717159456071909	1.38660780923019	1.20476911508025	0.698837735148417
324	0.0636257623380738	0.0851000316083503	0.0494641163258798	6.36718890861571	6.62324296178516	0.596455631024706	1587	1439	0.0135272555844241	0.0233449383461816	0.00216780987613588	0.0103788947941537	0.0276969172791241	0.00223435853225804	2.16593620810863	1.47368853375239	1.37188091827544	1.98193690092509	1.13648362462421	1.15367421725955	0.301461274006782	0.284343317996905	0.286644413993848	0.301934931789998	0.293031360126224	0.3008675280835	639.544164945132	245.775454456908	387.838805412463	0.0760876870575737	0.290496589181021	0.9941007277512	0.891399115720378	0.918559488392169
325	0.198332647013269	0.00573208635200664	0.126262687721986	6.07220143845168	3.18211402570048	0.688275440997726	1488	1183	0.0315225360303067	0.0334593248254409	0.00172742672049254	0.0379498111525034	0.00336064476393416	0.0034355344715907	0.873510991035245	0.828977138418938	1.56221875696146	0.621653510594101	4.09640241275312	0.739221299742342	0.286342909422227	0.26026842378999	0.304156755642817	0.290942838866819	0.269383183347651	0.286717431507016	565.720349180124	234.379387605455	503.577206856066	0.15398496415364	0.757415510743172	1.7000854481503	0.691716097118257	1.30930576568738
326	0.560603384293312	0.0125186455768229	0.138852956520971	5.58914219834742	5.73476174438882	0.413102942061938	1596	1452	0.0147701630592168	0.0343892609880099	0.00365996222259552	0.0443879509830667	0.00474947565526364	0.00479861842252063	37.6512583461736	0.428481388773838	0.922857947572777	0.588594528261027	5.04538962069513	0.82978662342694	0.28192388801757	0.276121141399594	0.278158407991886	0.26760973908006	0.280941587484686	0.270028115431838	617.701463056097	144.35596912201	465.611612964	0.0514043159001832	0.610749826954636	2.54143335408572	0.604899517101655	1.91259033595073
327	0.142661166571994	0.056531921146433	0.0391127260032692	5.13976103111004	5.42771961004715	0.580689894568714	1332.5	835.5	0.0132172641045526	0.0347093724681955	0.00350833999616998	0.0214868464856158	0.0237786636928399	0.00379955747475662	1.21112605421309	0.724085277863743	1.21771695724812	3.6747645709979	0.831820345120909	0.69559881931565	0.283407294353535	0.283558139209697	0.282528817280525	0.281397247969319	0.290426959801646	0.279043605446392	690.241585335799	201.761212450526	503.201176120903	0.0917936395615697	0.381623340234304	1.0974434026381	0.850855117890007	0.972808018515053
328	1.43293032848645	0.291096350856226	0.191469904376893	5.54181518512731	5.78713776921072	1.11831087522252	1585	1275	0.0352892068170542	0.0259023324236821	0.0036554306700149	0.0307745600624453	0.0469264380109375	0.00220540230894869	0.928024798735378	1.45450885162929	1.47000445874937	0.853262393712988	0.788291445155877	2.05376079556962	0.273886750757411	0.283837797513096	0.297182465803519	0.303706889016289	0.265246253983699	0.28773241636594	645.358842018811	192.646943592162	446.60021766855	0.041091191158125	0.362361161512714	1.11768876851198	1.26308063957788	0.766487525459905
329	0.249330511333257	0.130847295713799	0.0132291291491803	5.93454427538598	5.84161747516825	0.599470280550011	1571	1357	0.00949984777903553	0.0107253416947138	0.00163905927000772	0.00232758506523098	0.0492318148563414	0.00116741593552074	0.855133987795171	1.35957885099565	8.24018369690011	5.23221442885772	1.37606536069074	16.311427528295	0.331599883927058	0.316290043115846	0.281857322053857	0.281924382163362	0.244402109347412	0.280484329670693	592.299564541041	177.759999514385	322.085274951115	0.0587022197497958	0.131389126382679	0.801782836789792	1.55992666634921	0.916382623807769
330	0.196186250403923	0.0750368768561774	0.0858921049660524	6.062515991402	5.20771718780391	0.813473768958294	1169.5	814.5	0.0637222675393971	0.0692533653866852	0.00561781375321114	0.0520274837244403	0.055016479576929	0.00676409487921521	1.1305645588329	1.30684911502232	2.99100058682413	2.65502519979011	0.834110983764126	2.42444732650793	0.248919178330641	0.259359653148293	0.279091874714842	0.275398214033629	0.29571494091385	0.254269753203107	526.573913675977	272.082531669623	303.345512482492	0.235774148004423	0.17183510631187	0.991682825313399	0.935887657661597	1.05791234249252
331	0.234739864590542	0.16289961121857	0.0304604937823599	5.41657279966878	6.35282982982894	0.9461895046696	1596	1294	0.0190898108148342	0.0130030299406295	0.00368967829400133	0.00288652271222203	0.0406749603090619	0.00298362808544932	1.33698850702349	1.32489486729607	1.78171654356465	4.2099963045085	0.424711913619454	0.835710962259347	0.30286879673275	0.277143225267043	0.282604774894883	0.282360841632486	0.281827801467981	0.27810605388718	600.402274299693	142.192639347216	346.148272542468	0.0479581768679423	0.330997192492554	0.725689915645226	0.996336507387396	0.623545067834303
332	0.0998251798699924	0.122284263741242	0.0360375424300138	6.84456626305137	7.51547595273952	0.838138010738893	1595	1459	0.0394862717005564	0.0213416224713297	0.003168947100525	0.0357020246016306	0.0364296189459287	0.00128195365000559	1.00927354671148	1.28359162268464	0.884838973799127	0.991509866911427	0.871088262084511	1.27811815585928	0.283165394257872	0.286087809324895	0.278171421632934	0.277645128428721	0.279629192189605	0.287947797430201	593.747896798671	223.053506433451	408.453180511128	0.0983673108867718	0.392856874474235	1.19299231755891	0.801533183162248	0.843202122643222
333	0.222072139016857	0.106464999962467	0.00871259127434557	5.26563655245029	6.12625487951882	0.537397905470268	1593	1369	0.0118247125859246	0.0266710960346951	0.00415520927593563	0.0210966104069181	0.0112356539344286	0.00374267819541543	1.00637907430602	0.900294685068583	0.723867437560783	6.10973499681268	1.89655418930512	1.03666387322871	0.274840274535573	0.285769886119351	0.276083153001972	0.269968689492414	0.296097064751523	0.275961560085679	381.284286620509	88.4749287059868	284.767247567582	0.0260207160654341	0.253802952098318	1.25325468115172	0.898032305817178	0.886905637756858
334	0.0630441868926437	0.165816732664363	0.0148414866736208	5.96613266983334	6.87857819858121	1.12065201862758	1594	1392	0.0380299776963721	0.0128980485788857	0.000309413502210259	0.00997229587659361	0.041412554200867	0.000730092107847886	1.39676597715344	1.45955261929554	2.55962948668468	3.85392609699769	1.12360297478084	2.02135861132661	0.276514939830077	0.285974263203929	0.276904547389898	0.289234505050542	0.286078897348508	0.277556339843801	417.336245472349	81.7625025338283	242.179513468639	0.0316415153173429	0.248697117375195	0.69892200594903	1.23882464411623	0.951867703701785
335	0.016749480450247	0.17166201529388	0.00170619831254328	7.22699475730952	6.97323943633997	0.500432993933352	1609	1592	0.0189737005720681	0.0332278148252196	0.00216657598692251	0.0224796082913235	0.0433226133455577	0.00256942903608934	1.40997268856936	0.722186575041914	1.12844796138844	1.18729828783983	0.602236335016013	0.989948914431673	0.285212314272936	0.283427889838525	0.280157194455255	0.284464515829544	0.27697628256837	0.280727394373314	421.585037043438	127.303030783574	209.31911982986	0.0895037412287729	0.278342946884381	1.17306711989622	0.965713527585176	1.00010327839459
336	0.12696786164041	0.180324949504587	0.0105344935094552	5.68700929965591	7.19825893007046	0.60427673706582	1601	1451	0.0289048270708675	0.0330542399096817	0.00363056936848	0.0140824675962302	0.0247116739382935	0.00344826852353899	1.01880344648873	0.835301509331582	0.873420736506358	1.87121332275971	1.70817541959935	1.11920685388507	0.284719570680888	0.284061892567452	0.289111218598121	0.282570472062863	0.291258564420823	0.291133002648955	442.540820023924	91.5617870513865	292.013911521076	0.0430623158775946	0.286302023362979	0.987746066423855	0.958579991641866	0.949593555685623
337	0.0981029478315352	0.189833267303889	0.0233713371509535	8.31198723481826	7.76431831958816	0.901799663470446	1591	1413.5	0.0155238310544586	0.0223049878121521	0.00152527427572304	0.015084778274856	0.0269755802451266	0.00168936964374814	0.967838099233779	0.691894189022962	0.92094637407907	1.94607663605179	1.25285944894872	2.58695121132856	0.30702488593022	0.290936274920726	0.286858816710981	0.295656860219864	0.267318695141234	0.280226948886137	501.312702071727	262.82296557818	417.80346906298	0.105306343215096	0.442146514964173	0.814832566367931	0.917712686288286	1.01668068489148
338	0.444918739792032	0.0582113924079525	0.159937860113446	7.70658344764409	6.39026584905764	0.599087489464022	1564	927	0.0354218442577646	0.0227088620808617	0.00144426242221976	0.0344668366850922	0.0429269170383741	0.00374594446445406	1.12693722486884	1.70813131500056	0.855851832391961	0.616627757204959	0.517250066295412	0.571483219422626	0.273444110353145	0.273428439640141	0.308842734491975	0.276749000769815	0.29638964177506	0.278827373626203	363.049988890065	172.37593577986	240.362740314776	0.0738260609066261	0.230430359241809	1.37300537954941	0.84969395074884	1.25581295853195
339	0.0491266767788906	0.0131111963955373	0.359893398301175	5.83317760533218	5.790145868492	0.413804442754214	1507	945	0.000718239080768139	0.0234458098535768	0.00272000820718283	0.0354831950347971	0.0129459476530179	0.00397482637491755	7.78990637131765	0.451936357107342	0.650940852968135	0.68998277392076	0.542999591916396	1.04038647342995	0.290475042061536	0.269522925833605	0.297632995798231	0.297830910619176	0.273576260104404	0.284238546663977	389.156601429412	106.527943761794	237.952740863267	0.107623210194137	0.511102070562135	1.78660367211495	0.678349673489296	1.114307972881
340	0.257699632146356	0.132659719911972	0.425096940862781	6.11278211922375	6.85670852353478	0.584932320055943	1584.5	1271.5	0.0194286643716189	0.0224899507603182	0.0028877860282725	0.0373756767558772	0.0240038280203162	0.00372715063075301	2.19044766328669	1.25724417294121	0.650884010625085	0.644137631638355	5.16583040522294	0.522508375868237	0.271885054236261	0.284442791649179	0.301601532466005	0.262080912104732	0.27199281543779	0.274946590217064	345.354769521122	98.8773008023837	223.344672873023	0.0562196701576758	0.35342931701715	1.52727897866831	0.831677689858029	1.03585747060636
341	1.01324928485074	0.151804351307329	0.0301245076042236	6.52018127326437	5.06562779739147	0.94929966495141	1578.5	1161	0.0400713813521271	0.0362702557122764	0.00408821566748492	0.0209721808998855	0.0265834473457951	0.00304845300587568	1.71166528124134	0.54339655932951	0.929207442366695	1.35530644858056	1.37443048114955	1.1567408896176	0.271603999194869	0.280593247808163	0.285448609493519	0.28135203257239	0.283968969382452	0.278160317606341	313.597490384088	88.7462090833342	143.358432359973	0.0311438201352745	0.0511058307535165	1.09165736607143	0.872738157292161	1.0450845906688
342	0.00350426137462297	0.161809043881761	0.00140575809076591	7.34096649854228	7.69103460971904	0.492222848165988	1609.5	1588	0.0099865546130117	0.02037949296338	0.00435973451724845	0.0203797505181636	0.010743091087547	0.00419342174428964	1.77355822374358	6.10271294638654	0.812565605167092	1.77850980282746	2.53121794132722	0.719645103792377	0.27660315488935	0.279744924975676	0.267802140481877	0.271966453035139	0.303397636516105	0.272634353660484	322.499919330323	121.341201621194	229.57877807909	0.0767903069235763	0.310760434630781	1.44392226895969	0.836251918375523	0.909335356383609
343	0.0276774810808309	0.0497868910772702	0.555987135073847	6.26312654857951	7.29775576378553	0.432778249252131	1600	1530	0.0299078216327404	0.0337365194527636	0.00369278529398609	0.0415761496854867	0.0251074018822882	0.00447999573730196	0.122496273650082	1.32593492765918	1.31159633599418	1.00723925039611	0.560273640876619	0.716852751871798	0.257507869878874	0.302639666403534	0.304789312515058	0.248839763374685	0.276792559076086	0.275963887827212	343.166861367162	102.463065063768	188.580868530874	0.0735972102702987	0.222370520427052	1.78821591321562	0.595990998129324	0.923094734638226
344	0.193718327591668	0.0813139650952411	0.0967019533927225	6.67402184394045	6.54909891426103	1.15121139352554	1587	1233	0.0505549732814988	0.0244969570832632	0.00219434826260632	0.0235186783517176	0.0384676768481241	0.002380515737008	0.919631541500624	0.686809377887608	2.62527527551912	0.782337948500951	1.06447175837333	1.32288142845715	0.292979632318673	0.29068379057779	0.282486903216406	0.276207936172606	0.27707533756446	0.2693029170723	325.664190795364	88.082687491586	174.206490524355	0.0300651524844816	0.215180420836733	0.699582028622386	1.08165492362645	0.938279689201838
345	0.231404205128988	0.0758736403651475	0.0396965417436852	5.56754968886367	7.12915750149934	1.25758079000734	1579	1189	0.038836573245256	0.0336034335934036	0.00239325736595888	0.00869862887441408	0.0155886031039779	0.000643477229097153	1.02050576045214	0.538588142688468	47.5358056265985	0.700055504162812	1.92082940622055	6.40989309350076	0.286774331482048	0.279807036573904	0.276813166124679	0.326284074307076	0.302657792400636	0.273181793073262	358.846711134844	84.8918525002828	239.959977106324	0.0238239441453458	0.148636006314846	0.485262845942278	0.804695512186275	0.935620931761577
346	0.0961561429389361	0.129337257971927	0.182687330392725	7.27442469725699	6.90615823094864	0.576666841626945	1544	950	0.034504015338385	0.0171116197645692	0.00328525564773752	0.0411820193618587	0.03060973251403	0.00348643177202102	1.14403734654436	1.05169307695136	0.855222411946864	0.952264753021355	0.604571240855623	0.583208851305162	0.283916973436698	0.290267356375121	0.291607433568217	0.240386758496729	0.279028234203267	0.273019835252997	350.531683694468	131.043966207591	296.322403699262	0.0746161653349785	0.459847002820829	1.76623230497382	0.823506200415625	1.10208422065105
347	0.528940911014061	0.138250851455568	1.05542210131236	6.18772074609981	5.14713592627798	0.573733671537258	1602	1521	0.0194191287473226	0.0234714135966062	0.00263195470043702	0.0371530314555215	0.0237023756991935	0.0033755239807514	1.36709592879612	1.33633526868425	0.703076769768303	0.88298201591721	6.81424446851644	0.803408258749902	0.300676001140521	0.261677599642107	0.259376995841322	0.284113281413328	0.292200251465095	0.280165452072995	322.542164286291	82.8921794967754	262.518392092402	0.0450958094789358	0.12309570481063	1.65103801296007	0.785447387168263	1.21778957211361
348	2.04124334481536	0.256137655630075	0.645499753569992	6.05229600208303	7.20586247559218	1.22752617670721	1591	1347	0.0424104962063116	0.0380054742353921	0.000231001240545013	0.023004274778805	0.0446690338035284	0.00153246507193581	0.604069466044583	1.16009659012258	2.77457244878782	1.48489394178641	0.656942055757267	0.864096700424698	0.245290903982824	0.277086945138641	0.279196335620884	0.229923672554153	0.240369938958037	0.268066616897542	321.318270020704	98.6380817440396	262.161651723628	0.0487479997607248	0.307834750721066	0.945183859672377	1.57180212060666	1.4834583946189
349	0.0175405098983008	0.428282808029299	0.00765314806235141	6.01159702988787	7.08341682489154	1.35616914889519	1581	1294	0.0281048888071735	0.0156934539662237	0.00245599575262416	0.0205558875826565	0.0275781868247021	0.00235908926656488	5.18140206110321	2.15389954398453	1.98587731798031	1.06850664373527	2.36827038299626	2.27992831960639	0.272979737064693	0.294737965584629	0.280433056525514	0.283904258114355	0.27533487612754	0.273875942136069	449.77002242511	112.003579545141	268.092862615238	0.0554018356858766	0.315591108499112	0.850227564351461	1.03062873516729	0.959138771458298
350	1.45738056235159	0.182024893073325	0.0183504875499121	4.55956016727663	4.92684716750358	1.90855823345701	1570	1208	0.0584512920014566	0.0105461891267035	0.000928441441199753	0.0145710331577788	0.0479669695699547	0.00112053988893066	0.93002536461636	3.09294654939107	2.17506504381112	0.436956276126991	0.52742995836883	0.474499332443258	0.287641620190497	0.288692806332841	0.290799077234776	0.288705888236858	0.255391821870277	0.299714049142196	504.225025069974	99.2281309320326	245.5036220086	0.0344457849086462	0.146139071643345	0.471751588403012	1.57630567136712	1.06123868112938
351	1.29899676301693	0.337211492854316	0.0623680143823283	4.9555390024926	5.83470199421637	0.903664624365192	1527	1058	0.0238936406299751	0.0134684605516315	0.00360390025095276	0.0398202046085255	0.0238276607634355	0.00269998200877698	10.6813363937561	1.90738421769221	0.710851809530407	0.597972131410117	1.39094068812541	1.42593389147853	0.272886597656909	0.278534703240166	0.302789227515126	0.304596262523614	0.272770356733005	0.295912076617624	544.194494416086	124.583758940948	276.281149214993	0.0609766369349047	0.267559753634261	1.57887161538944	1.0514389556512	0.730315548027022
352	0.368370958039541	0.0436568659790737	0.0676408499279486	5.03832920862586	5.17789308348418	0.588212133764349	1430	687	0.0242638033147222	0.011296176696349	0.00350541468996861	0.0389919367689831	0.0273777610996422	0.0037861724210202	4.88646724637245	2.78012803158972	1.02884538980285	0.382481826986955	1.67344810838704	1.01609181160369	0.281291010653499	0.281238241712854	0.287132221668175	0.27977670047907	0.278286002617114	0.296455674153847	552.208520746319	157.74666992605	248.30543252137	0.0579870113540115	0.23278167967167	2.03243681911567	0.936020647539927	1.11645975778205
353	0.113256974973844	0.351367695295499	0.0272977160961564	5.74210853890199	7.14870655605626	1.21896168326229	1576	1267	0.0268965184687456	0.0356285093276602	0.000453130305059858	0.00284475110086957	0.036424303717495	0.000327498462288146	0.886373187644463	0.456733463594917	3.80711743772242	4.90330477356181	1.43959906003702	6.53555428850696	0.289703314189786	0.292407030522876	0.290512788011818	0.279931553632487	0.33587167277106	0.268605988544436	476.18997638978	117.267361062209	354.632904906756	0.0304637992031795	0.306883737605118	0.421346506672602	1.32869193419775	0.873879382272036
354	0.423262602047123	0.232383249051716	0.0788343042101095	7.39124554728403	6.2277984996531	0.872125596410346	1609	1504	0.0385316305613378	0.014278241434244	0.00458773410885532	0.0638608519012252	0.0405462714901668	0.00228365056182885	0.730261956918583	2.50660535727319	0.991243432574431	0.780311267124352	0.360968867241493	1.06654866642372	0.318200739082252	0.303383957905867	0.324337030269693	0.35201035365477	0.281552001120823	0.269341297155075	468.713697479614	178.686517625542	218.196149854129	0.0525699216951069	0.238480326117135	2.33891743110105	1.03001748764601	0.607709551217006
355	1.17720817996141	0.323219407853511	0.021692189044565	5.67084555722886	6.42079197354847	0.808774293452507	1599.5	1382	0.035486464308812	0.0273179777509128	0.00348163537013509	0.0415336106115425	0.0247311289608749	0.00308803060838322	0.817912611487981	1.01519176472054	0.923185981365507	0.832352752681358	3.34109648476607	1.15772631516345	0.279656139317277	0.282282690627786	0.29879411507837	0.281329257681418	0.286411602761603	0.284567388075059	451.240920435362	86.8317165404784	217.591233361777	0.034647207179894	0.2339980008169	1.77226411373602	0.822543020651887	0.884049574365569
356	1.39202022423426	0.059497421627185	0.0397840061530348	5.81011924895284	6.07987963215683	0.580045861859291	1527	757	0.0301205919147326	0.00693799058850998	0.00287425923721812	0.029444575901819	0.0389358629199619	0.00174498646498555	0.66336305061857	6.6157354618016	1.09665944670435	0.0577063550036523	0.122350203214328	1.65585110176139	0.274962923862242	0.289496054373956	0.267691125320219	0.250821167180923	0.290279097504726	0.252345774370827	508.255811367562	109.37403400011	255.880712003651	0.0319420473676971	0.30928007838688	2.14868184945546	1.035080198157	0.819012836851272
357	2.67381561373858	0.290758113183709	0.0532719163562481	5.51568684151561	6.35572728141493	1.14020660176248	1582	1320	0.0402632916331977	0.0111950233056474	0.0016657770184062	0.0289750120297532	0.0392449142368902	0.00183474021682379	0.908788717506502	1.99868114476634	2.0389572287768	0.383694589503303	0.456189366391958	1.70916074362985	0.281760158025741	0.294929693514608	0.286732266800524	0.3079298861466	0.274770660140205	0.26452111314358	522.243219300377	142.695796122181	357.72018086521	0.133779945199843	0.462806667571564	1.33631718908652	1.06070801141885	1.03942758862788
358	0.0664701416007408	0.468184314620357	0.0588530386729609	6.20508615777392	6.48673977619083	0.585478617496711	1597	1359.5	0.0202826399440773	0.0245566346156063	0.00268055427464461	0.0178261254154569	0.0249225464805371	0.00281974909030307	1.1023218387404	1.43851561757588	0.984204587599899	0.864218063841179	1.16482305224695	1.34962217886019	0.282074288552341	0.284524837527608	0.279141652656568	0.278903097868828	0.291574305168412	0.284056058726746	514.250829498543	133.771515075692	381.827905059341	0.0483820627188624	0.464420154104763	1.19054551737308	0.973637253138466	1.14105837351195
359	0.181050777595552	0.810318567982989	0.0556744659666296	4.98350282900698	6.70542443264416	1.67788367095465	1567	1250	0.0452902325126361	0.0154999646764003	0.00164479596476112	0.00993582308822392	0.0505209357184981	0.000930621180670169	0.478246073743853	0.874456322913703	0.819389348143219	3.14244821092279	0.555868345448586	2.74185454675795	0.265456822095236	0.290366313440954	0.292321689754562	0.29709311553065	0.261183699449514	0.30596429189048	543.905062237145	216.816775812466	345.910727371228	0.0681299601132577	0.279934757579634	0.52412460440516	2.04888888327032	0.79170217606658
360	0.0360083299576088	0.149725524996716	0.0216043638575292	5.22335334991683	5.92692560452787	1.16722810914042	1548.5	1065	0.0360941684433381	0.0406406339908352	0.00214550174823576	0.0178171395062966	0.0295327573814203	0.00220834679543073	0.315306419903518	0.44504102396231	2.16350272912931	1.53715853233028	1.62690649798995	1.69693441535213	0.289236914250406	0.264705390624513	0.273181548684784	0.286036109398857	0.298521145395196	0.280782468795269	501.942784809017	98.7304736697141	276.12008973989	0.0411728107536157	0.263505428572196	0.728079038792432	0.956098177496405	0.931857118354134
362	0.0188090127396041	0.51236951499812	0.0130910041041547	5.48864261376643	5.79497481768473	0.971661570913286	1605	1515	0.0365058469402681	0.0219429040517243	0.00124065339421554	0.00942956816930722	0.0409501497777177	0.0012122352497146	1.73004267277269	0.814013943046201	1.77705727960476	1.75487332529049	0.628275634306391	1.53571428571429	0.280583256392691	0.28676745399429	0.290512107323492	0.284098715511506	0.27819190940952	0.279497568390784	537.331908097653	120.82060303625	350.4799608041	0.0800234913655444	0.317401749360258	0.832324923610094	1.05302147799692	1.01431892901451
363	0.288273608711685	0.272147604819549	0.16174087454945	6.52056526193573	6.3579476674344	0.985366369756522	1573	1254	0.0210195042543427	0.00533451728332695	0.00137713375161211	0.00204999477922874	0.0467721085961837	0.000323149416722805	0.615296186096835	6.78859627929452	0.566347798204361	4.20660377358491	0.689761267164264	5.75040495809564	0.295718717264465	0.284338468783854	0.278091355628349	0.284835806743889	0.279938676074022	0.284826584186938	586.050574970224	302.098699332636	511.347232460319	0.0301415766492335	0.274741863989379	0.633733108278796	1.76096521366164	0.752195953712212
364	0.859621807587629	0.484963132576357	0.109848126806391	4.71023628077696	5.3320085503859	1.42358308982854	1440.5	921.5	0.0509127369609386	0.0167558726290645	0.00299627661283277	0.0275096095610141	0.0416356553780334	0.00293910963049608	0.577848196288913	1.42148570303831	1.03826744969055	0.808116125863342	0.821722686400866	1.08274318759436	0.2686063903087	0.282852612863828	0.311303924207523	0.30404158366829	0.27413205370382	0.272090689514241	578.114862450834	133.304043321124	387.730320270329	0.0267487037746375	0.233327072036949	0.842048014306746	1.41897255076627	0.996398702587132
365	NA	NA	NA	4.80365830034232	4.95279753762738	0.403597486542816	920	421	0.266844128588453	0.332163535662154	0.0476831587007373	0.451056393888235	0.343939812506054	0.0479744561371374	0.760520575982799	0.761198803024419	0.87683284457478	1.03884428633239	0.716411572475675	1.21776075083515	0.266302631592571	0.217141127366852	0.239813364101554	0.266204629995762	0.266646097105073	0.264597386507172	557.237370404822	120.087838926916	435.580648272254	0.0988037905856766	0.724030663692179	2.28691814279254	0.699265236125412	1.10888472231586
366	0.0350670239343282	0.0572094919757863	0.00970254073230046	4.10932340281293	4.06444531534274	0.379447923572825	1478	1015	0.00239307578515526	0.0289406179193212	0.00415970421313037	0.0326463005425155	0.00758745803392225	0.00389121621868184	5.04818690678997	0.884500147698021	0.752504014068354	0.515581424951109	2.57067510548523	0.371512370397628	0.28240399377141	0.295629168853523	0.290436731650712	0.284017176190439	0.277951124582802	0.287758877346018	578.392389082392	78.5430608976605	455.62376623972	0.0264367086757548	0.666999183890665	1.64686949760964	0.702402773470454	0.913431669752923
367	0.114129944577733	0.104030093333094	0.00659987735458901	6.6130344795394	6.51547428382684	0.661726617069334	1604	1514	0.0168786170904799	0.0336407924211338	0.00362329705729973	0.0255210435195654	0.0236765418318949	0.00405276891562742	1.08526336555534	1.39104419458978	0.90340184627939	1.03757810816634	1.30065436957656	0.955621301775148	0.281570503614834	0.277711074041034	0.283084376395005	0.28342571327149	0.293189604813183	0.281614701557764	565.295323840514	172.792358299912	342.299417576975	0.0769114277568731	0.39703056689363	1.19426743545818	0.827496727936146	1.11649725065035
368	0.688812507872264	0.33802245751749	0.212466845118403	5.6428865706116	7.82749290710669	1.21119523131286	1600	1438.5	0.0386571495353762	0.00693999209855759	0.00142003483537093	0.054632900612567	0.0403479760120467	0.00184327780241354	0.91813268301889	2.66418911367218	1.81120792716851	0.647643301447825	0.298461863618851	1.44238415352579	0.276853507287143	0.283609903191054	0.311002770878215	0.254852951464261	0.275023302258092	0.289527715092679	545.816222166565	101.871837837298	366.158653384497	0.0488098274799959	0.409261520401131	2.19650391413186	1.24986481865541	1.17412453989943
369	0.0249552219735994	0.20220830779734	0.00624617457210256	4.79600433976166	5.93029194012228	0.445432794336658	1597	1437.5	0.0183438839865394	0.0346355436421198	0.00364953546866927	0.0332898903910728	0.0131997823686113	0.00368116301648077	3.1985381578237	0.711648927769039	0.638361293842008	0.700037354681148	1.55166016066262	0.542871073341334	0.281245251887444	0.280877505536945	0.28178852298877	0.28597861419784	0.27681329196602	0.286305042997474	553.2897768618	126.00551992471	426.205328598555	0.0958399101081917	0.56814113459614	1.58579981029812	0.771207247115627	0.958905936232101
370	0.141971404275705	0.0446496606453907	0.0252180797901149	6.5141279559014	5.56491355641987	0.369072033339721	1597	1367	0.017535861958997	0.0372920416161223	0.00407674914269817	0.0328851170336973	0.00958496967613509	0.00418184407983609	0.496018334442756	0.52345911545885	0.942549815677021	41.4064114217018	5.81926139199896	0.584908703182076	0.280345657445466	0.273261054388264	0.26668467547864	0.266857715280204	0.287836867571368	0.281838936436452	542.944361021418	123.501079020585	423.168917577252	0.0533996119998889	0.523606452481967	1.59098610464444	0.61632534599347	1.01736037813403
371	0.0286745119595893	1.01733635395065	0.00549410171919467	7.00841029597037	6.45466094892879	0.507379044117406	1607.5	1562.5	0.0173570564722526	0.0139255111349124	0.00228959554495663	0.0214474724301531	0.0437163788406332	0.00181048247479011	1.08344289264547	1.09688751055278	0.94883703284528	0.666961450081114	0.566701976309075	1.16042646715371	0.282936023341889	0.292240935748971	0.280776453692872	0.282041668152235	0.276411424742941	0.276815926549342	454.919778602385	162.646298861009	265.409234659506	0.10732868845634	0.233835688509639	1.08820333003501	1.11137986032505	0.959566733570233
372	0.081581190290569	0.179068821953791	0.00634963150812435	5.86046588088356	6.29294961788495	1.21710391621166	1587	1396	0.0392293754212083	0.0222489894079722	0.000958610074579395	0.00840506883350753	0.0381838435868345	0.000559448847876546	1.23014277508821	1.02471418446273	0.984712111184646	0.889445652516467	0.511478847230661	2.45481231097669	0.285569269455333	0.289792984327658	0.295284316290156	0.292442284733535	0.281246558503468	0.286006146025499	426.009217862797	104.753211162003	319.655323916805	0.0561547850055373	0.32775614156622	0.553716229742736	1.00984174390576	0.954499485112433
373	0.0748731779980314	0.526695198158721	0.00371670909859118	5.87672283164173	5.72452847550255	0.494558669508543	1598	1497	0.0079912397356513	0.0235793905280699	0.00297523646831541	0.0236899898709381	0.0229201370064991	0.00270187883431519	1.50098009188361	1.39703045536915	1.35179478970747	1.47956280204146	0.488585681207167	0.887025304866884	0.284346430652211	0.288079119253677	0.276512116499421	0.281542608297496	0.289155315464694	0.27912568942241	450.009805866076	104.892748456714	181.594934010506	0.0529229680634481	0.17905970147481	1.27618690661918	0.964449451041977	0.955665545716906
374	0.0561738603982465	0.976264855383067	0.0053801628063707	5.71685778863175	5.8636349712759	0.779921671276375	1602	1520	0.0294122928707971	0.0188927221510596	0.00220987128535906	0.00834243324689605	0.0500222976322255	0.00132584800891621	1.60305714311068	0.929279821962956	1.08332976149279	0.942520043033696	1.15718083792371	1.09388272881059	0.295546519353216	0.293479289016332	0.280013115194692	0.28205612448025	0.283256713551254	0.283447872341673	449.272333083541	96.3032306085097	216.241262497483	0.040618777787264	0.211304966799257	0.856181596941801	1.13133012330948	0.97654131424787
375	0.0590820368185109	0.229008216764058	0.0806871706683972	5.43750038377662	6.52159129827074	1.04996362485274	1600	1413	0.0395583674595267	0.0297090071036969	0.00161423768212951	0.03632608133962	0.0400476191656654	0.00258030145371184	1.19854732751442	1.25585078303713	1.00751446869314	1.16160762098024	0.395990688690226	0.930383112953216	0.287342319193578	0.287474072764436	0.282613096729602	0.289909094085568	0.276897718386845	0.293753115116018	436.920353816007	79.0912904330652	288.554883990025	0.0421945015137252	0.148234599409831	1.20687396956006	0.800428145193674	1.11820599784215
376	0.097926753622169	0.672854480050445	0.0296708941451953	5.77734161155993	6.33353711224992	1.15777801415414	1584	1365	0.0416329666865311	0.016954246373454	0.000955430092841191	0.0433049473682509	0.0469654237046202	0.00385831782523295	1.09433076043901	1.63825224071703	1.17899781762164	1.00787497710762	0.29893144656574	1.24272311763291	0.287667223753661	0.297350905492404	0.277326875162306	0.287086865607353	0.28779141844606	0.283013304429464	430.757362402212	110.455585066552	262.28995767935	0.0540039170610569	0.203205433915668	0.872527991482469	1.27367734092336	1.22019894732333
377	0.300292958496888	0.151989186857552	0.0393736557259822	7.170841722538	6.53482103332964	0.566549948057444	1585	1377	0.0226677642848004	0.0345411140776655	0.00238200010804479	0.027682840668363	0.0201231546989724	0.00391682518222892	0.688901609269317	0.497686402262447	1.19590008756383	0.766897191598521	0.86406957882753	0.79946638138056	0.282979687063691	0.289266638610444	0.275660005470572	0.274745371627285	0.285044540142258	0.278375701311249	380.579621899661	127.036382211494	324.802088686034	0.0340619930539842	0.343729336864964	1.25944618516145	0.871195390892769	1.1127794957807
378	0.182545083531093	0.147482919395174	0.0136974359994898	6.5209418085773	5.94332983373479	0.690547866761049	1581	1258	0.0214037743283101	0.0346415994528251	0.00391476549413382	0.0112683394580333	0.009465182201752	0.00214524711316953	1.34663083918975	0.446468703677139	1.02923758103387	1.43162648036125	1.58910308207318	1.27484493184779	0.289591533780421	0.277370070299755	0.266827987486128	0.272299912609861	0.294378188288334	0.276920530046181	310.366053440101	96.1113088762935	175.942794346235	0.0331599857076652	0.163793794374753	1.03429392852742	0.829169784856454	1.00724252158406
379	1.07037021394635	0.553179583438679	0.0528162158992974	6.20500724062544	5.92356403890489	0.860171724292523	1586	1358	0.0337604891186054	0.00941772932110469	0.00208452938052023	0.0526361041706397	0.0465395847546738	0.00137293133616666	0.561272248599266	2.54058244899937	1.13159204438628	0.625872581072722	0.265535160628248	1.71055257180462	0.233248759823143	0.295567745259033	0.352683994279551	0.301635221752102	0.242894198228869	0.342148912102131	316.052264701565	83.9590689836341	114.455638781896	0.0220204527175312	0.0458861474171634	2.48741018239882	1.49044971775837	0.763450004560594
380	0.395525616496172	0.261606870419777	0.0131479887879355	5.4595171632217	6.33687323016732	0.877101635296898	1597	1406.5	0.0377651624950374	0.0166535261547186	0.00205095165043479	0.027304435745274	0.0389145862908647	0.00149485602786796	1.22205747434511	1.90676760842374	0.91510103600201	0.936411435569648	0.520685193537037	0.828766773926643	0.28487295835588	0.285168243469246	0.289033449926005	0.295618051585647	0.281828647467798	0.296150037996615	508.850232141185	109.439640475177	243.792190520956	0.0562095070617088	0.198365949465961	1.20670908930423	1.06817855629136	0.999032835390095
381	0.0130130559437628	0.443359629177677	0.0423717064819967	5.66691251732576	6.41196743132145	0.871507965193012	1599.5	1428.5	0.0338747771711208	0.0382958263360645	0.00248881342517986	0.0313483527712408	0.0316851164386613	0.00225968237074817	0.835887174167744	0.648181429889346	1.37002848326763	1.27136103154768	1.27156249498191	0.88619110457172	0.281391331182678	0.285730335496858	0.277289726397477	0.279604611622864	0.283193324011682	0.280675347603832	487.609698604733	128.234838589726	313.78670209507	0.0598622614781547	0.257811702921386	1.02259227714385	0.945469527058656	0.9703850193979
382	0.807998959728407	1.11043937199608	0.539367024641794	5.32574242563726	7.02464199610585	0.968769596090731	1605	1490.5	0.0294061584599035	0.022784250932676	0.00232649129842448	0.0348606436616007	0.0245596344172128	0.00248804440933002	8.03012688536999	1.96651829051304	1.18599474834355	0.573202172628809	3.47198472962877	1.25954758433062	0.284827606495088	0.290265250304714	0.281784889845319	0.292665321670277	0.296955823977712	0.298071695373886	479.854566594503	99.6734064514148	301.149770605578	0.0403714283709413	0.292016595994781	1.44873861283521	0.830135360889906	1.05489209157541
383	0.0808841387156168	0.575184606507509	0.0520818483120354	5.22832714091857	5.17624306573721	0.872272345099549	1606	1507	0.0516463171244724	0.0375187853298999	0.00229820927336662	0.0223832819793952	0.0354640753642097	0.00186145557699412	0.891283829336415	0.822730799069046	1.50405525057553	0.817405559258525	0.745246265383524	1.53617516657172	0.28492009373228	0.282044799481767	0.280890152486848	0.282573094962508	0.27990560252035	0.280860234087286	489.722457716514	92.1018861619062	167.145253476932	0.0593653238181847	0.158585786184448	1.05542335239863	0.916291335773999	0.968268102078706
384	0.232596715394548	0.701797971372295	0.0345239040964301	5.5297007385829	6.32044629337789	1.21934064185439	1602.5	1521.5	0.0338890780318717	0.0282678407247239	0.0011809516451682	0.0146940590105671	0.0405592257964253	0.00133332424556594	0.996040273654119	1.07716462306888	0.899408100192351	2.00093458456839	0.432832738199511	1.1716944862878	0.27588767872105	0.283771510711508	0.285334960010286	0.313699570600736	0.26858897213175	0.287353956031886	469.095264364746	100.565777489974	267.700027444292	0.0692000827963513	0.251578770775878	0.83831287705593	1.03815596867318	0.994050987552671
385	0.0072337897297581	0.0276207185397931	0.00171950552509391	7.56723598361679	6.72988055521048	0.339501765357991	1606.5	1591.5	0.00515445503092026	0.0351647680123394	0.00329589894526643	0.0134128764019539	0.0388258384217184	0.00239497026561884	4.13132751914175	0.718733781998049	0.927355483306735	1.28674282213328	0.783288982160993	3.25004007126754	0.285772591614977	0.287746148732317	0.290787790097348	0.29086116947584	0.2971230430417	0.287419373151916	63.6315746553494	39.0790813009109	36.5073986704995	0.123745175445972	0.208646025779105	1.29500221281939	0.78475717037443	0.865160044731357
386	0.00367984665124596	0.00433380135663099	0.00186180943119994	7.86723777337132	7.39341703991381	0.536310888026802	1602	1589	0.00921951950206449	0.0327244772423834	0.00427385115015064	0.0358716382485514	0.0347317303545806	0.00432457487411005	0.446616924129373	0.799810978667592	0.29544258734761	0.161542865823021	0.827174150352958	0.244603981708807	0.291881172813464	0.29932357811754	0.272389433309117	0.294755946065665	0.282856371613369	0.27975260671236	8.34275302005336	24.4093362920768	13.2606465757132	0.689620542679977	0.819855920774472	1.33262472554404	0.809422676422069	1.04197373743386
387	0.0112661154153604	0.0105354198291714	0.0149904509400465	8.56589123548027	7.72373503362326	0.996743996083659	1611	1605.5	0.0348245926264012	0.0114649654077025	0.00364691126143489	0.0382607033022007	0.01613298610514	0.00317401473884594	0.955666079488943	1.77984181714604	0.933856977469985	0.720489348440257	1.65820787651675	0.920219988580044	0.353671805883284	0.254026539950899	0.390763773339965	0.385397695193549	0.281128754189711	0.378406767603679	6.03429082830911	26.9015826463059	12.8345195766739	0.698453043249686	0.840189092303984	1.23722892061458	0.959217128910957	0.956076871029723
388	0.0167829370212483	0.0899013313355777	0.0220024727434183	7.99885922288233	7.59401460251074	1.30418356048478	1611	1610	0.0458831820956407	0.0117974087119935	0.00360489477527164	0.0518711390432076	0.0214342098658965	0.002682469304027	0.267413333333333	1.06013661554324	1.19023586991324	0.731111493407986	0.998056698673983	1.2420760577822	0.252593589215255	0.291412102007693	0.339360733307772	0.243088084289325	0.315058662478201	0.433305384672773	4.34379396999904	33.723543972979	15.9282953677814	0.717309020260679	0.807634561622039	1.36722700231019	1.08539632301047	0.878461085365831
389	0.029504272802572	0.040473680807591	0.0141154682504334	8.44013659333289	7.95956167483913	0.779186833378848	1610	1610.5	0.0413187440572283	0.0155499376288173	0.00158840748653842	0.0305573655998716	0.0204314818114072	0.00129959364820535	0.608396989525247	1.27666280850032	2.10229115739386	1.12487703898618	0.860183024818911	1.71954224432856	0.325656824121902	0.286655763945357	0.291226892670907	0.292847646116042	0.29165058888709	0.26719891455083	3.22088895171535	35.0261282288136	16.1027268009443	0.710747186856264	0.787933958726779	1.05717153588783	0.98065288019746	0.947678165248935
390	0.0201348905374888	0.00814491251409621	0.00757132006279281	8.71173515106548	8.23165873770618	0.773224021744621	1611	1610	0.0248919119791525	0.0218629824279558	0.00171097583371708	0.0280560142555324	0.0242482018492703	0.00155721202604822	1.09989445849602	1.20449969863793	1.44325857900087	1.07619212740911	1.28281027413237	1.34336494933043	0.356879050251665	0.258370923635074	0.251615948749814	0.318324469961209	0.256149005425831	0.239191809935141	3.14648463845208	34.9253217756126	18.1071791196874	0.70687721029922	0.781744087137283	1.09916477479283	0.910856358232261	1.02099977169637
391	0.0299610549940273	0.202286447478922	0.0310435379294027	8.23174700406116	7.6780373325639	0.704352794444796	1609	1609	0.0412827622900637	0.0290870036076943	0.00334802500896876	0.0455981189599018	0.0437751497636004	0.00339433364105642	0.470620957683623	1.02782045133401	1.31285032488875	0.873739816792056	0.890586354993093	1.31254401444079	0.293643907498443	0.291161712383197	0.295170047354673	0.289854332242332	0.271717353832807	0.282236761531901	1.50951103565216	35.0652390302628	14.7369892508945	0.733741655933673	0.810844486905033	1.36064345953949	1.18282077130215	0.955693756340123
392	0.0669847893798355	0.222114710783375	0.0127266808096092	8.12592284677083	7.58830128845333	1.24097283888625	1609.5	1606	0.0370155210831874	0.0210678618893609	0.00346690585077909	0.0421095011112208	0.0381317631945589	0.0033300719468066	0.543488420849766	1.0943325235036	1.19022953017661	1.59410330109426	0.874421417429521	1.22588298314711	0.277084179818971	0.286966141792636	0.28782331179305	0.281337293917102	0.295100869856974	0.286178625570551	1.22390868528876	36.4980789119232	14.6652888226282	0.715699165947249	0.815260809784991	1.17324332890166	1.10719985158163	0.95963547321276
393	0.035080458344398	0.139484279093941	0.0284351531049639	8.5014911188496	7.65850724336422	1.36619537017651	1610	1609	0.0486664107745179	0.0169305672962384	0.00300283149254389	0.0451231524771887	0.024791023964512	0.00282079274912588	0.924744162341233	1.62283705839942	1.41363966295326	1.18972390373542	1.03524295593876	1.46380674437828	0.263711359285358	0.28019652898648	0.279060860215434	0.328089033280537	0.270662091559665	0.32110525229673	1.54641682292612	28.7981719360522	13.9305186701963	0.685259970826675	0.772152795408435	1.22927518370777	1.08585400602643	0.947997669645254
394	0.0144619446104668	0.00743634464154877	0.0124590724884933	8.63193568682172	7.68243278118227	0.825931659663057	1609	1597	0.032566998101395	0.0136253144341895	0.00204455631767441	0.0258121882218448	0.0166502477319156	0.0016098374042703	1.56313364495393	1.26013851965186	1.31322433991741	1.56060467512357	1.07660686548531	1.41815368959185	0.275192788408183	0.288066407713362	0.297483523885854	0.284927309711513	0.281758886692912	0.276190801427771	3.27754571012147	31.7010672987105	14.3541944145329	0.605943374125767	0.742854981487899	1.15963272235742	0.931796584407565	0.943810448110416
395	0.0491281182904753	0.0437799952518921	0.0184059830561852	8.37518958051433	7.69965516947799	0.719697472511149	1610	1606	0.0365868280287596	0.0162170467683394	0.000952752319166334	0.0247716270892662	0.0186683120833731	0.000958236183477142	1.191687378676	1.16709103656962	1.75707007693907	1.8249572577411	1.26295133437991	1.77789054372923	0.28718315301771	0.285728969346177	0.29876282193468	0.34157291078099	0.276925579697494	0.276869502356939	1.27555711407237	26.8319221022608	12.4261260534357	0.764301766406715	0.851885882827235	0.961903319493894	0.987632944804487	0.959299669809286
396	0.0483291359066984	0.0516235941581568	0.0171016202958877	8.27064609467458	7.73056818449265	1.68715964497483	1611	1607.5	0.0531420040669482	0.0158836067130073	0.00196928285484234	0.0476400808687884	0.0247168003153804	0.00154913560613963	0.339203854852935	1.30350631519376	1.21494666711215	1.0756364216822	1.00420110493462	1.32751062500196	0.293703345694465	0.284511558100416	0.314378108670293	0.375945605763343	0.283911710457753	0.304193211060292	0.619204615353712	25.7089756654184	13.0506506391482	0.748485923287058	0.828810092550342	1.105446230054	1.10609757903838	0.909678020393972
397	0.0619932883285564	0.00802539206862848	0.019549931451731	7.95315318993954	7.273799320686	0.777076824846647	1610	1603	0.0290891680850205	0.0116973079248002	0.00135833325234935	0.0162648832744175	0.0166570285189743	0.00104873088486707	1.65932260510574	1.27507555601478	1.71307982297984	1.74666559859014	1.27829891218666	1.90638498172555	0.279195554035318	0.282659786124564	0.29040262206667	0.285403472355688	0.288738466001453	0.283415515093991	3.5074897474897	33.7796478250583	14.299630769268	0.747483829536131	0.841490443390848	0.982752822418588	0.952830202845198	0.965223884322011
398	0.0291024903326645	0.00487635726258914	0.00335804174329002	8.31793362147964	7.86064083649229	0.781701951185838	1606.5	1598	0.0195200306731997	0.0212783812559442	0.00136953900499458	0.0171007273624887	0.0118382467712717	0.000882400915247786	1.00057650719961	0.80205195009605	1.32661204969538	1.62344001634413	1.13974108354212	1.59460576917163	0.275824714788825	0.285382443296198	0.265490093088042	0.272486025642983	0.285953778926117	0.263022522535601	6.65684769346465	26.8130924254742	16.9789627620105	0.767194692989095	0.832136584159853	1.08243100245209	0.867972642401005	0.991036007084622
399	0.0612567805154642	0.0101095514777823	0.0258749511777202	8.44809498473426	7.74181338333644	0.63360059786418	1610	1602	0.0385787048712906	0.015036118400014	0.00168092725486556	0.0214198390245605	0.017831613364532	0.00117196339370204	0.642696053305997	0.700028210513118	1.35957465623204	1.53908390301354	1.19573893979425	1.58857596562515	0.278999873173532	0.287099583971083	0.287328768075781	0.281865006071886	0.284653544947999	0.284342576974812	4.33707941269878	29.4818818284609	14.1478371775402	0.721981640256992	0.822854400752046	1.00620016172629	0.943673307296628	0.968447678264703
400	0.0338641783680804	0.00600469983545266	0.00599106737881929	8.53845716394428	7.85644481706234	0.753797317968025	1609	1604	0.0224511832988392	0.0156414201828292	0.00115718170821796	0.0171027405623113	0.0182466640182735	0.000991413298703068	1.57518017573304	1.06447650614155	1.55331745170649	1.58190747470779	0.974350637621473	1.71414572817868	0.333384245730857	0.272798360333484	0.275938583377351	0.261902121677399	0.273873228285337	0.243043687957828	1.9950522504076	27.6372885365078	14.0809608147168	0.761933107000518	0.825573494735757	1.08002895368456	0.940252140781795	0.973023763387771
401	0.0337455109545811	0.0489741740980557	0.0205817707728616	8.48059745484708	7.79169729951104	1.05161654694472	1610	1607	0.0402320841833515	0.0103083566655149	0.00307299037986141	0.0439931163996014	0.0146275293581124	0.00272015982499664	0.653903251502643	1.44160583941606	1.48249043956516	1.3451659589357	1.20841438162766	1.29727775629277	0.300571664458286	0.28459187582469	0.298530994759593	0.29855429778714	0.283309738307687	0.296584489806928	2.1971161701973	36.6417141722598	16.1264351912035	0.710080181373242	0.80029182693808	1.06595523351252	1.04017438711335	0.932479026345259
402	0.0454401394548334	0.0216219138877898	0.0346912809105662	8.6868536302313	7.71537612555017	1.02176389848304	1610	1607	0.0440323312496575	0.012494607585436	0.00451047833354746	0.0502277713389123	0.0145512067056246	0.00374849886921988	0.826992256564631	1.31390571084585	1.36252531788981	1.26533095678477	1.15704443862631	1.68846692883343	0.286820357115347	0.282814418827645	0.303434234682642	0.278540279418592	0.259540105005164	0.327601880973545	3.28155477518479	36.996266083966	15.0427144169517	0.655071512395995	0.798608340568364	0.932696735766949	1.03162337879694	0.974622442158029
403	0.0810247427992406	0.0240402338099299	0.0327881975496109	8.33602936135685	7.5948604943532	1.09923722201178	1610	1606	0.0378511717980617	0.0164818197192884	0.00215350852926424	0.0451862766737518	0.0138202420781905	0.00148247426869571	0.342781169512544	1.27272727272727	1.61904576814692	1.52652591801528	1.18254193915269	1.38559445306439	0.300532483823996	0.287854936268271	0.285727978927607	0.287831426283832	0.282266717111074	0.290274734261797	4.32534450625816	41.6737801042716	16.5489342813437	0.666745379441681	0.780835821151189	1.14024891423097	0.983554421356184	0.893614987023494
404	0.0838025648727511	0.0167610987618245	0.0208604873661305	7.95816324791315	7.33443502937792	0.954648254958556	1608	1592	0.0435176117514437	0.0153408267700867	0.00258572837816391	0.0438539100427381	0.0188135855574729	0.00257478429857062	0.563072817679729	0.852555669201817	1.43937200672075	1.03331661524276	1.06327193397759	1.37218032053611	0.323339227759407	0.29060049132921	0.279557145882288	0.280868206465028	0.287922310947842	0.288740925107917	6.10932364481299	33.2321229457086	15.648513306055	0.578819556192605	0.686299552476804	1.02795200441194	0.930049101216629	0.999700406844512
405	0.153421705645418	0.00729284879693872	0.00525727074625112	7.85505519190453	7.7086584950333	1.48414093419657	1609	1598	0.0462475476691141	0.0358364782724671	0.00107097195351487	0.0144365123975159	0.0266114929186626	0.0008022211801286	1.50021206255618	0.921667432402204	1.84445360426334	1.79347424676245	1.26912910988191	2.57313030607974	0.314921515246931	0.306001849237402	0.287403742217212	0.233231899171972	0.30299893705765	0.28770787946012	12.677937687997	42.3790982817165	21.0196847690092	0.149896690227227	0.312830167707384	0.746378081744033	0.760664553290639	0.958524796827865
406	0.0550870942443859	0.00367088572314875	0.113853933319037	7.81288475435334	7.56512406590991	1.35044023143393	1610.5	1605	0.0421187372959771	0.0233039415751856	0.00166513420202005	0.0487069388123397	0.0128543709119747	0.00249384423247542	0.363294106570328	0.963607486096146	1.89554808790352	0.961895391932979	1.34824046950231	1.2043581903561	0.333954648174892	0.296125224270394	0.265047862125091	0.341397281542533	0.297941795555096	0.26352276204371	11.3769182695901	37.3650146666758	23.1005416379457	0.155250205990915	0.280890529751009	1.157256285537	0.838761724346901	1.07562493559723
407	0.0359590975903886	0.0766980308782958	0.0186635877211153	7.26470187801003	7.0483757754169	0.838655687952851	1610	1599	0.0334415844570868	0.034692695836255	0.00367106351098516	0.0410158079242041	0.019863669270072	0.00327030745224699	1.03981813171673	1.01939427478996	1.23583575017037	1.57197271299146	1.00174381737476	1.19341286021268	0.333869228613009	0.300542479552919	0.281209114402052	0.296350717378801	0.30015163416023	0.302187506277053	15.2503735185585	33.3100384465901	20.1273440605719	0.154326956026687	0.28971784112413	1.30987352036838	0.882439649209826	1.00180692572442
408	0.0586070774981976	0.00837309178979663	0.0406677622734289	7.92191132258036	7.31759668703041	1.13777901740973	1609	1600	0.0386382173557428	0.0327000997053253	0.00195731827383312	0.0356438202064638	0.025187343164284	0.00257522637164689	1.12687903793258	1.00388252684821	1.42016095671468	1.0039008027739	0.971362726208017	1.34063094251304	0.314737447057671	0.297586564161157	0.280373287502599	0.291316886388243	0.297425222797091	0.283133343959009	16.5398007062869	40.7392798940033	21.4017746456105	0.186422076396137	0.291391432593028	1.03862294935351	0.894211335044744	1.03415293976983
409	0.0657120302966606	0.0379430065070973	0.0176612307466787	7.88922455089944	7.58052180670759	1.32658009807677	1608	1600	0.0391355605209401	0.0103881638665285	0.0032816685131913	0.050816849188646	0.00832013965055132	0.00351201836567162	0.412971230925532	1.09758099581551	1.41335446202537	1.21298215867823	0.819975349024184	1.29451799090694	0.298660261363585	0.290235172544556	0.301647764153684	0.288793255705057	0.290698988228714	0.291366028405828	7.9550676557202	39.4553758532105	17.5079281595957	0.190962034986231	0.30830230915464	1.48496920651062	0.902333383176734	1.04823658316215
410	0.0128347820787754	0.841235879104608	0.00275140050040548	7.8274778601694	7.43131050420028	0.665060993530049	1611	1607	0.0284007318878864	0.0142972316395804	0.00432861587098425	0.0349053258199594	0.0278976307171068	0.00439895660450823	0.228172667612629	1.04994256331711	1.15834799919218	0.479809313706845	0.804392605869292	1.08263913800205	0.303394979000885	0.251323726251127	0.294716003791593	0.303634927844496	0.177561633183626	0.282803392228121	8.42057551635471	44.9142173978566	16.4172168282468	0.177467052105388	0.252976131830089	1.42193885796613	1.50103934685882	0.934339868136667
411	0.0177965088410963	0.152832005774577	0.0200174933681074	7.87364335991474	7.10481557527831	0.863749626229352	1610	1603.5	0.0334947433514646	0.0134054739668496	0.00446494829896676	0.0426289838785553	0.0205921948233644	0.00422779174687458	0.196686782787546	1.49581990588252	1.2930988131418	0.861647781953554	0.982161201274487	1.22549976212733	0.28567351795699	0.28509384234717	0.280207076297964	0.29125061308657	0.267485153947392	0.283310379894044	7.10836056580787	40.42222109614	14.7589451830385	0.197026097965146	0.313360556516981	1.29196599675842	1.05527203218331	1.00136464510242
412	0.0826498518786049	0.00592659925433414	0.0169894594623656	8.41142894781964	7.60562352924533	1.11988921115384	1610	1607	0.0409459140721388	0.027396334316861	0.00115101084335991	0.0262604133125859	0.00998294292634046	0.00113635669878131	1.12310697707762	0.639785842951498	1.28398879470295	1.46770664219665	0.997385551873028	1.42270396897022	0.285708256802312	0.271853981179067	0.287376878480022	0.273869150289948	0.286421689642366	0.286798107431606	5.16699620178308	38.1804089297042	17.1456453610438	0.336484406140751	0.516373038776198	0.881867193804611	0.864215412979044	0.896330480306984
413	0.0561335947023611	0.00888880249621326	0.00351907962227404	7.99663513013921	7.64079836696476	1.20991771805289	1608	1596.5	0.0362448444755562	0.0291132217236434	0.00110440412492729	0.0246042632652274	0.0173752851843802	0.000915994911683915	1.48551209387436	0.99661108556387	1.44642197059591	1.59764467835461	0.87966820677267	2.50111645588107	0.291331833035895	0.290970053872446	0.294204856715927	0.280633619562545	0.294067724934851	0.292276851801343	9.19007243204317	43.340629495622	18.0341521073762	0.168252782959128	0.311232845182911	0.815984831768316	0.852215171814669	0.944070597556916
414	0.0720108330306813	0.00298846099232689	0.222447480190432	7.64735788212391	7.88487604838745	1.12140401609375	1610	1597	0.038256914240788	0.0257941651093557	0.0022716292115985	0.0547839738675596	0.00717045029848587	0.00325373347590029	0.52633130538365	0.680048404138255	1.62367380910248	1.1872473034762	6.25041540919687	1.51610017985407	0.324638839548414	0.295335112344145	0.254004362769516	0.333314397795422	0.290777241613447	0.27252487380458	8.36762835220293	38.5133552502963	23.9834239476692	0.166460553115726	0.353379044691375	1.74978523689523	0.78607999583154	1.18785405773328
415	0.0447625788202234	0.189285703957966	0.0238109149119683	8.04728015400912	7.95457145342873	1.05314797127215	1610.5	1607	0.0324970480173511	0.0190742566247153	0.00336267218226907	0.0498612474480276	0.010318510098617	0.00355696859493146	0.897317256034007	1.25962402968769	1.57470068334944	0.879824012271504	3.03296876532254	1.7513421302579	0.289934385776893	0.291163007258971	0.254170861094795	0.288292097879927	0.299045022779338	0.256606231667801	8.22045289322294	34.6614955055705	18.8976272644746	0.196939247850378	0.34210784119175	1.52894709328792	0.929863183373012	1.04041708212574
416	0.0742953760538097	0.00933319374642497	0.0174859437272708	8.12551554349413	7.11450722786158	1.2944467525052	1609	1600	0.0446324880633248	0.0130662454240486	0.00107102900143351	0.0194392910403683	0.00859085730423112	0.000693692001056838	1.54487455815156	0.77373332471283	2.04205322531469	1.96978793184913	1.73931034482759	1.93684863523573	0.283759079373239	0.291227100464455	0.300411841098004	0.28977696010278	0.290478617142236	0.299717187107261	9.11242761512696	34.9868374005566	15.291104182521	0.225233944490969	0.354994349548628	1.01379453538992	0.887069333785335	0.950444082839108
417	0.0275471619855653	0.0155965022066797	0.0163351959383795	7.90396843350782	7.68317036971955	0.931620341152893	1610	1608	0.0329629647589879	0.00934243638022269	0.00420803170772445	0.0437308692418726	0.00841318980696622	0.00322016904518359	0.513177996174712	1.66491735389668	1.50067229518449	0.803586028022892	1.61886405777301	1.43543156890796	0.267646567761583	0.293375167254135	0.310950293008148	0.269594519143469	0.301345300541649	0.287321345607976	9.74814205342856	41.8926268281401	18.3035935876897	0.160820254354311	0.345987026576449	1.00974457865158	0.83972518700229	0.956962877439264
418	0.0988625435203549	0.0124167212047908	0.0516771563448756	8.0338406331221	7.14521940418562	1.47307258998695	1610	1601	0.0448620061392326	0.0325120444336198	0.00142006070541055	0.0558099262039829	0.00968656713432332	0.0011154402071328	1.14739836434752	0.933676333021515	1.52798982188295	1.64385930778044	1.34328113321058	1.44425414105392	0.306308532098751	0.297513072704995	0.2808523702854	0.289046075132602	0.292927247038993	0.289436035131804	11.1003243043476	49.8682167068895	17.9613688844468	0.14920825374805	0.2631511621082	0.945642740922775	0.821995026561663	0.978815643056534
419	0.523659925326659	0.0125624050308006	0.0239134626901202	8.3206312139734	7.76111450438496	1.36785512364354	1609.5	1602.5	0.0553121146123208	0.0237883255197039	0.00154952429521304	0.0755961834253897	0.0200299497540607	0.00139413957359357	0.96457354204617	5.51763103480497	1.37660750162858	1.04933801230153	1.96240436418752	1.36598982850787	0.257856426143334	0.281876913758772	0.344250687038977	0.254504782439713	0.287188912193839	0.331944391576179	9.30212970357175	41.4181194689039	19.7967327941942	0.174185274922404	0.365200345655323	1.62584027444405	0.762105177409944	0.948912995053488
420	0.0447079089971666	0.0196982651730788	0.027973583535759	8.26353334004584	7.34603963296994	0.897902641288856	1610	1603	0.0361102252410107	0.0172636027072421	0.00150151166464745	0.042482477815317	0.0112554293109221	0.00119087983997404	1.06354145569038	1.03069392749707	1.69379403859658	1.30633624616215	1.02607055843852	1.4863100063046	0.279159047566469	0.290348215698984	0.285514983905076	0.289433037059593	0.287124177340783	0.286769196652389	14.7315420040844	38.6409069018218	20.0257853057861	0.221359153620928	0.297082478678453	1.21542923461522	0.940290015800297	0.989324195094595
421	0.134343747123959	0.00696148555312459	0.29224057746568	7.12684540785873	6.77740404140222	1.41754560946927	1606	1592.5	0.0427129646977608	0.0147108131177743	0.00108478643564249	0.0562334741440189	0.01051425730852	0.00156652509142422	1.20041914414783	1.01517645685924	2.04952323399001	1.72772385868195	2.15377958051227	1.32219755532015	0.325241217285883	0.294120020903573	0.283164852386997	0.286561958285329	0.294806642064022	0.28087260255838	19.8965633188684	25.9122583089498	19.1968456240609	0.120093746949899	0.208594361518092	1.16728032875023	0.845726470576326	1.11969691349772
422	0.0411884630668337	0.00576604512493532	0.000703990032324366	7.35722099781319	7.0454098551521	1.6790494905016	1609	1591	0.0522960332322726	0.0329688845042207	0.000904211424575218	0.0139817731987029	0.0227193107208887	0.000846430955587264	1.80746914569643	0.759900434578581	2.76648919146955	2.09515101462954	1.18678427731353	2.59554822753504	0.306331009348072	0.294743081266055	0.28162009985254	0.283712167151314	0.296865617269655	0.281051755479816	21.0803351310748	26.4882760484675	20.0278660143058	0.120522028516494	0.227807436574483	0.712955913934486	0.816779681662684	0.997476247997803
423	0.0366921937816947	0.00671002306230477	0.00634904128372385	7.2026571062334	7.02456891907155	1.52212750397717	1608	1597	0.0443077639550992	0.0120973199631774	0.00175627647575913	0.0135326671937361	0.0148375953226071	0.0013955918973425	1.25703948728551	0.962586057710395	1.93787076923077	1.90701468189233	0.950763314299033	1.60039100290229	0.282744140168375	0.295191244084508	0.285837832444884	0.290555085160458	0.290317914456513	0.285913922958061	18.2893183616794	26.4786791351546	16.5226695741161	0.155665851394014	0.271190020665894	1.10203526680297	0.861828297896196	1.0132896691209
424	0.0656648595982584	0.0154435558698513	0.0236409593245264	8.23352776999914	7.51885498936859	0.885744598346923	1610	1606	0.0383014076140421	0.0183632383387058	0.00144691343091527	0.0435592721251126	0.0296191707017082	0.0012354368749818	0.617740009832151	0.903059391570507	1.79365716579687	1.34888922669331	1.12522963870178	1.65233836827735	0.280782083395566	0.28552229584555	0.284915150185612	0.285465618521078	0.283818772191794	0.282358417465327	6.3267797853019	36.7480454808418	16.0181354638309	0.372326032006725	0.451374838666995	1.08452075747461	0.944131612677415	0.978661858054003
425	0.0568808554756703	0.0303460768122061	0.158397416039346	7.90867464488953	7.5728858257309	1.16574967338504	1609	1602	0.0494482604309194	0.0142653727370832	0.00200789350288333	0.0484820124958569	0.0178360816802216	0.00316301605017591	1.1311084624553	0.835067016813888	1.6632891335168	1.68188851252457	1.01400734607483	1.58025843766015	0.299713755796906	0.287607562374876	0.282573333251095	0.291363537760328	0.294470535097461	0.282053196958887	8.93552247582244	34.1037584589837	18.4226432111601	0.20759658769537	0.358032618928318	1.10296598576615	0.982021436884036	1.05072632194675
426	0.0698296488831029	0.255381154081026	0.350245769983525	7.71026356238167	7.03789200559445	1.71813440986235	1608	1604	0.0361513851187506	0.010750687138447	0.0010605519875507	0.0289441041039165	0.0137555158171166	0.00123844282773339	1.81097293672658	1.4941993457745	2.68151632884875	2.15068397473997	1.38396611296453	2.06444243818455	0.238390294061281	0.285188459683845	0.273693075339114	0.227976147899678	0.241330784068277	0.278770249402558	10.0486362770412	33.7997243675763	14.4154216125952	0.197958668431393	0.306407226865621	0.717090347119399	1.07314272416297	1.12470096006814
427	0.0754303323628141	0.012603436768946	0.00850947070139006	7.68419426631579	7.24698589068174	1.19118835441473	1609	1594	0.0351789281961009	0.0323553003183514	0.00228548640643734	0.0361391331349344	0.0147475953437768	0.00200339137104082	1.36194172383761	0.933230089209376	1.22318901957765	1.62202643171806	0.975162853383821	1.25717068419771	0.304580523380249	0.291195485478947	0.292704532156648	0.293991493329568	0.293262269586879	0.292610648120631	11.0799060857144	36.3838457874551	17.7469317678281	0.158417269169658	0.26689828082076	1.08254094762266	0.887556541746851	1.02683213631484
428	0.0947267887915788	0.0287022062899322	0.537126025450706	7.98107328448532	7.76443821904713	1.45826928315339	1608.5	1597	0.035992980889961	0.0222076826249943	0.00119941283023054	0.0360375741353699	0.017180383851214	0.0014855782454521	1.59896025207752	1.36482082263162	1.70339461853693	1.90975095516009	0.997600996602739	3.21560518162726	0.277953970219409	0.281420244587455	0.267075380247414	0.246298397909275	0.301753702193708	0.273168855477829	10.0561416703596	45.131706179841	17.2523057060405	0.168484107467734	0.258817841182229	0.760407480938919	0.895490229706185	1.11345365462234
429	0.0447558178055122	0.00490525765815792	0.00256297696085103	7.16446192906399	6.91482225504151	0.970353854196957	1608	1597	0.0158192401611586	0.0243177373421531	0.00112539426579486	0.0101965521462856	0.00927737598312637	0.000771161025766571	2.15761540073093	0.886543064868642	1.65841085093708	2.0683765162034	1.01861074221632	1.7102856076162	0.281020276914849	0.288085171175628	0.288287858127616	0.284876745745951	0.291651347149067	0.284056304310835	57.4722265960344	32.8226733493378	29.1232996122471	0.094719688965296	0.18625615780923	0.915726448562133	0.85297690836199	0.970180079409587
430	0.0717086179277364	0.020482501171267	0.505103183297578	6.89585089592769	6.95023325099431	1.30313707556793	1609	1601	0.0405296059882002	0.0140852835263247	0.00142744896939356	0.04287791650154	0.0121980158421854	0.00132030723105216	1.60995964783566	1.11886258071825	1.26310122705081	1.32247129421268	0.961667787491594	1.05290018193592	0.302709057085808	0.291126060698349	0.280490083187629	0.292855292843747	0.291606881518597	0.2938629215343	58.305425395168	30.9016149113123	28.7036245304127	0.0943513290690374	0.185669955831028	1.07207166675478	0.895543678075268	1.11645720201174
431	0.0129843392301799	0.00632816913720175	0.0047249163094218	7.34266220529128	6.86549506766726	0.597587155717785	1607.5	1601.5	0.0279288844137672	0.0126870335278997	0.00215664595446919	0.0185598651121613	0.0129313240135836	0.00139870953624947	1.50208098286971	1.05565555004988	1.27074065573757	1.3483239254558	1.10630627174773	1.54478729472893	0.286136582273707	0.285537112321352	0.283280113440631	0.286288639519687	0.285342465168736	0.27549198937892	56.3422988716303	33.7375472242081	26.6786631154863	0.130809761900451	0.197770846370142	1.12908707265304	0.932328283903622	0.982700646990721
