# Supplementary material for: Better coverage, better outcomes? Mapping mobile network data to official statistics using satellite imagery and radio propagation modelling
Source: PLoS One. 2020 Nov 9;15(11):e0241981. doi: 10.1371/journal.pone.0241981 (PMC7652289; doi:10.1371/journal.pone.0241981)
Supplement: S2 File — Code and data for replicating the application study. See S1 Appendix for further details. (ZIP) [file pone.0241981.s003.zip › Application/midsave/NUTS5_tower.csv]

tower	calls_ratio	sms_ratio	vol_ratio	calls_ratio_var	sms_ratio_var	vol_ratio_var	calls_entropy	sms_entropy	sms2calls_ratio	calls_isolation	sms_isolation	og_calls_work_ratio	og_sms_work_ratio	og_vol_work_ratio	ic_calls_work_ratio	ic_sms_work_ratio	ic_vol_work_ratio	og_calls_peak_ratio	og_sms_peak_ratio	og_vol_peak_ratio	ic_calls_peak_ratio	ic_sms_peak_ratio	ic_vol_peak_ratio	og_calls_week_ratio	og_sms_week_ratio	og_vol_week_ratio	ic_calls_week_ratio	ic_sms_week_ratio	ic_vol_week_ratio	dist2d	calls_dist_mean	sms_dist_mean	calls2d_ratio	sms2d_ratio
1	1.30910670624504	0.811598826483389	0.746923903570539	0.0559890570994813	0.200233403842498	0.104178927416351	7.27470986956859	7.33297311325972	0.824742557827863	1544	1295	0.0422740488358532	0.00943896389146612	0.00424939278814534	0.0474396715976089	0.0100373750687499	0.00253175684052043	0.712167548984456	0.834971832541699	0.346469888011834	0.901912936848559	1.35836660013307	0.555081306501721	0.265418499106905	0.277790127430746	0.286694777265672	0.305702679717718	0.290179966157898	0.281974520311596	8.13021791127725	17.6002061667048	16.7164375817297	0.82620717530631	0.67439267799392
2	1.28371768302175	0.791942020280709	1.18808610170401	0.00713596647660077	0.000308041834390504	0.000789275428930648	6.53456749221362	8.06481040575138	0.420490375220949	1607	1597	0.00663240876783437	0.0354464021403422	0.000611428041319493	0.0053896017728346	0.0117340777637421	0.000651308007511243	1.19142672274345	0.791597375502676	3.14072783584979	3.59284386150058	1.15024524721635	6.34590215020255	0.272946054996607	0.284969236305859	0.247299842753229	0.270157271476883	0.28201257476459	0.248552216995239	8.05233821788525	12.8502531333461	17.0326553861433	0.898074921547552	0.850691527947221
3	1.34846656028104	1.19933724839506	1.05910676086833	0.0100768835908844	0.0783595395251126	0.0193762414235879	8.31811758246342	7.91724421282675	0.738661344543813	1605	1581	0.0251884019254672	0.018065471481388	0.00495233133022684	0.045729321615446	0.0314901170834956	0.00471747085951953	1.09518840252708	0.812506524689425	0.226554753840868	0.353197423037011	0.222984690547672	0.508973649066806	0.205739057597816	0.311138875799301	0.243534000817467	0.202481071005963	0.385602401186356	0.357300793821228	7.94305835448392	25.9365984568542	17.8177988866993	0.770431185632404	0.760280335699718
4	1.33458011586846	0.678190481678452	1.06297806778607	0.000536355797105039	0.00487635726258914	0.0016312456279997	7.6204424497051	7.35670560496739	0.211137372383117	1605	1583	0.00536944450067135	0.0490935797724616	0.00411366438781854	0.0045122107671627	0.0449781412210218	0.00423393871798037	3.98986281002906	1.01335926466162	0.516540021188763	7.77256709135267	0.893007851246617	0.518786683570456	0.272444120048278	0.260331844657931	0.259733727175286	0.271097813792409	0.261754352505384	0.255924751169093	7.14530393744487	27.2025404411282	14.1948840388332	0.763958200345786	0.859141597441369
5	1.01779249323021	0.971259268543684	0.777251372005897	0.0403067124171407	0.0187440659310091	0.0144855183043482	8.07944189606663	8.19717984967221	2.15298972411956	1610	1601	0.0600298594177667	0.00792395531623787	0.0045348311390654	0.0502253542169875	0.0119424157788012	0.00294947232276886	0.642699544014014	1.76917197452229	0.32389219441954	0.5948745293842	1.31465696133831	0.237159952134025	0.226016219923695	0.288997097057546	0.459453059919848	0.512715404542804	0.30756519188651	0.579672700762934	6.79761422294898	23.824408095772	16.5634928166618	0.795643807503675	0.844500828367743
6	0.518000228966722	0.855567099792736	0.984126537781575	0.53265408655875	0.0330373221088733	0.00335804174329002	6.74556273517692	7.20738955767152	3.1462535339637	1607	1601	0.0690877068426143	0.0244912910305004	0.000879697208562468	0.0283827553612153	0.00945055517823304	0.00080172245191848	0.219936368717486	0.407395639477706	2.6858134000242	1.70482204052997	1.16334040578173	3.17275131047919	0.331075312665941	0.288404374307355	0.280887450843578	0.329539594526277	0.288615296081761	0.276430808723606	6.90162360024103	20.0635564183818	22.915679089088	0.808487687950518	0.742676647842426
7	0.691654101634133	0.74964627408705	0.717504764979868	NA	NA	NA	8.53480784035484	7.68847615270631	1.31109147149801	1521	1295	2.68599204595669	4.22168295697113	0.177207538045367	1.86431802436937	2.68678412612855	0.122800338307547	1.15721608456175	0.432608090124106	3.26327387198321	1.22925950507253	0.64246448066277	1.97327598507858	0	0	0	0	0	0	6.32762439760254	32.1073614586844	16.9252701378778	0.722563840212419	0.831708262207753
8	0.855115390648873	0.84906391954286	1.10359955092769	0.0291024903326645	0.000487086256895414	0.00138206233767547	8.52580619208735	8.04811362733489	0.709392786607107	1610	1604	0.0125206049600361	0.0089860146132045	0.000811312592736942	0.0082519434286134	0.00756205327096055	0.000652794816330908	1.15502897737895	1.58695887641261	1.13999695106459	1.16081818727131	5.16222978382706	2.65149335525414	0.402352822660817	0.262168601939658	0.235151423576532	0.259505594299699	0.263105691186925	0.224557122762497	6.01395274132669	26.7065306102881	17.5730187374819	0.782594288280384	0.832564906111953
9	0.752612605361415	0.864451500236565	1.0412242577581	0.0299745167003781	0.000952053478768618	0.0210189650089809	8.47394721704955	8.02473991497754	0.831963920021161	1606	1598	0.0138516594209322	0.0074643493442896	0.000827009768378473	0.00753200527645494	0.0098371998613206	0.000595590529097041	2.21209681354609	1.86796627149775	1.31103809747321	2.54817496429639	1.52895258068274	1.49400700719159	0.430825476624991	0.273572166993696	0.267460641529605	0.270192769468106	0.277677850903836	0.24302899942353	6.28131195194381	28.4593426016098	19.1063909139496	0.759914497139349	0.842765660072116
10	0.576596131520403	0.894495532602006	0.635705256383905	0.136711537257567	0.0262561170358227	0.0778801917526109	8.31774966049586	7.80403746015783	2.47857562168321	1610	1606	0.0569992232853782	0.0093463986661887	0.00185938080142669	0.0257560024260572	0.00890456655552978	0.000904722119822721	0.237631691343964	0.352671593008384	1.34218600191755	1.54205799215829	1.1292369198679	1.69520453115167	0.449333908369827	0.288250123973007	0.408042093550455	0.417558060423514	0.292433535533262	0.290527786965944	6.50210695408492	31.147935423731	17.3351834444408	0.73539931647168	0.802617529358587
11	1.24253716947864	0.813545806362043	1.15649538824871	0.0151815294125347	0.00187553905410654	0.0005242744958139	8.35670948329347	6.7146887387544	0.429155259409552	1610	1598	0.00662041131504292	0.0339909134768021	0.000858824517063904	0.00844545229892025	0.0182931873268197	0.000642738295492918	0.506337093563371	0.29860043818057	2.76379770905963	2.03318684649189	0.292210477347324	9.27271837054446	0.28275271548473	0.285795650286536	0.263519544646478	0.273874237493558	0.283292261770474	0.25551370346573	6.51608116398032	26.9196542406603	10.8666894974239	0.750466279988786	0.871685315366658
12	1.31100622492216	0.822152460724199	1.14426346867121	0.00133376832116395	0.00202959048062623	0.000213030719219657	8.47537411727727	8.03786715904947	0.423070679091913	1605	1601	0.00472103442323339	0.0310114180887935	0.000653295804538076	0.00660255479114547	0.03237450671152	0.00086007971067285	0.905964611872146	0.619328707908024	6.37229965156794	3.45153705477663	0.188564682071176	1.46652225285545	0.278703374581044	0.301538899427447	0.275911326181897	0.283007792439319	0.296774420927803	0.27012029390211	5.88611674559221	28.7956989870104	14.0301124343484	0.744622918200075	0.733644392961158
13	1.17066151364004	1.23251429359373	0.964435886681599	0.128472104584955	1.15680940800627	0.0615924373355444	8.27344910481196	7.75031832927779	0.915318651507667	1611	1602	0.0216490903820955	0.0138408404961543	0.00210154474573179	0.0196187786256692	0.0174655477036017	0.00166482483631692	2.19409099231051	1.70039918761818	1.64289119429752	2.37958718944326	1.2933055265902	1.90638498172555	0.270496964396951	0.283853268934884	0.29309511570144	0.365071016237053	0.288738466001453	0.369469481684328	4.72712987284175	33.3346113168013	13.3085990981923	0.756071591180247	0.872611538039831
14	1.57524466707497	1.09052681602661	1.11492241574438	0.0495024573318388	1.02565809324343	0.019549931451731	8.37827534781438	7.41160294771981	0.777076824846647	1611	1608	0.0568589948236153	0.0367089824119681	0.00591012892410455	0.0765270476330739	0.0518347576091048	0.00624374919390505	0.343735799827033	1.22017274654349	0.455191490662347	0.241938490214352	1.07736082670603	0.442711907687888	0.245213839418056	0.243376426725827	0.268606655947348	0.260625438910012	0.252479431905777	0.286629279913817	4.73320532937652	36.0197239660982	19.9961642294133	0.738537380186999	0.847132928419208
15	1.00839430614312	0.862613477365988	1.1086022428429	0.0655452334149385	0.00196998772570857	0.00566972465699793	8.50438133875741	7.53030330485691	0.63360059786418	1610	1597	0.00947887405146897	0.0100659310975535	0.000724736293203779	0.00662547686403297	0.00926072312281714	0.000849518099068136	1.96001634209451	0.310495308749727	1.79891319729431	2.27882688453831	0.55837847935737	2.55996656916005	0.329121004040515	0.287099583971083	0.269341370903659	0.272011846311314	0.286392021728315	0.251902427459015	5.76643264379022	28.0056341287282	13.405160784022	0.758684274958927	0.859228899485755
16	0.442023182994141	0.886655187662214	0.982624476622527	0.0856710436103829	0.00104071748755644	0.000638462755889783	7.3656430083605	7.06574177380364	1.98155050968833	1611	1603	0.0307947240879276	0.00990403328580973	0.000733054558388804	0.0112459065968284	0.00917850694906077	0.000756549157449058	2.45395199357236	0.47602520470398	3.12292375425255	2.56582699619772	1.58502949852507	2.6253099539497	0.303234682705692	0.280519926434166	0.282438730851176	0.277735182050043	0.287044115408552	0.280057054079914	4.136125966072	27.2005036463633	13.3006714194324	0.800346819923651	0.845024686838765
17	1.21846780177016	0.893408261906862	1.03677179615307	0.0350477949689498	0.00892999514546066	0.0278535983580284	7.92830276710239	7.273799320686	0.562322471657561	1607	1597	0.00618664137457955	0.0105496037780786	0.000857792490701971	0.00681701016844218	0.00920002026720557	0.000527158724624884	3.45213863533033	0.777524613808817	2.96389214536929	4.57620769826918	0.43932898415657	10.0309782608696	0.287809799702493	0.293968758950899	0.278541261297724	0.283164198684181	0.288134744762316	0.272722012984453	4.21043364017995	44.0592146460286	16.7160044527068	0.702784666595603	0.841490443390848
18	0.567642509302515	0.83787788236466	1.01058717472657	0.229176443427588	5.88419481284882e-05	4.81952326746509e-06	7.95315318993954	7.16778772043648	1.18166872625348	1601	1550	0.186435041802662	0.0600248904079055	0.00734912435817896	0.0910191868857116	0.065735656656208	0.00716334859252683	1.13975761976384	6.24467979807978	1.71307982297984	1.74666559859014	2.04572794859342	1.8190447361024	0.369194654000391	0.301848205661639	0.29040262206667	0.322266667746483	0.301636660192241	0.281900898459907	4.05565282393587	41.6169567839308	22.7965910294132	0.733244371766787	0.813386046853662
19	1.0333138352942	1.0576376846792	0.947505890467868	0.234139889530054	0.158585046668534	0.0351694432591864	7.25465134106532	7.0969464979493	3.15901369625144	1609	1606	0.0688593692344425	0.00989824577508202	0.00104931177595819	0.0614663721625419	0.0112575226619123	0.00100386694866607	0.299980387612103	1.87147155752973	1.90747062042369	0.149366214349557	1.27829891218666	1.98094399710017	0.235855527338239	0.282659786124564	0.317927602154286	0.370845078509512	0.29359597591818	0.318656800766197	3.90202659791655	23.1610295607226	12.2184285640016	0.816465733051995	0.826184057141766
20	1.33578979075746	0.813687563428824	1.17737730707423	NA	NA	NA	8.43282412970912	7.36482620285217	0.424667519718073	1523	1295	0.561430189629132	1.30068289309574	0.0915215994211354	0.726177383312435	1.18177068156469	0.0705792871366021	0.220198675496689	0.252530128503895	1.67972940029254	3.4755129394783	0.190082030185126	5.30885625278149	0.399899311965095	0.392114004865459	0.403790172275086	0.394625682122267	0.398699771907437	0.391652054507618	5.55230633781608	28.0619855064926	12.9630944978502	0.765791846944864	0.862570753336333
21	0.639752327698785	0.816133579052629	1.0388122209211	0.161548921162771	0.000867921174888803	0.0222733858727723	8.52986897224501	8.13203603181976	1.28434550570937	1611	1605	0.0266997763304003	0.0314565694368864	0.000739635341710731	0.0129535058021175	0.017831613364532	0.000822573283929198	0.953336271076374	0.412669443274525	0.345579867997529	0.940064545873674	0.576662017666202	3.93266336785186	0.394023282995854	0.281588473448766	0.302069783425526	0.366567575151589	0.280373535740296	0.271853924894418	5.0428591514175	33.1993672751862	20.9727176968689	0.692847508701727	0.719416521143081
22	1.06754122686362	0.864464728355243	0.961760639966714	0.162777727523801	0.000705369553733698	0.0560535024576127	8.44809498473426	6.7495563184364	0.612623319739824	1610	1590	0.00805824639351853	0.0133937080348246	0.000773604227696485	0.00550638399665102	0.0086421053788704	0.000812259491161251	2.00429917370491	0.165745298133687	2.08117643385682	4.05562584938376	0.502687269062815	2.95249904616559	0.312071088889998	0.287712542352733	0.287328768075781	0.275471698113208	0.288625371790614	0.266562126348887	5.3278978315363	30.6750400251947	10.4240532337534	0.753274063191381	0.82774264942475
23	0.768974100087975	0.850153202811251	0.71809745584836	0.0692630211969375	0.0102426274796261	0.0476365180593981	8.49688361144811	8.27584628821279	1.79404871955556	1611	1605	0.0534987516808358	0.00644931186937054	0.00281162118833733	0.0344079054470726	0.00667450141069174	0.0015656738573493	0.608378870673953	0.444157065600752	0.206239354274403	0.474315012573071	1.64175130657726	1.40422783103655	0.179216818969172	0.267901431113957	0.598017228209392	0.550761140023214	0.274767099829191	0.357036766110634	4.65895241285191	31.8699733899865	17.2974919866309	0.712998629535068	0.791642544509244
24	1.46481815818185	1.40919512127029	0.980602042241732	0.00482956901344504	0.442241310595547	0.103139316865747	6.90439786482594	6.94942549503518	0.552630112180917	1611	1607	0.0380792389493685	0.024281544891231	0.00513487061141249	0.0478795448305021	0.0504458858454403	0.00483965817892918	0.485377963454432	1.29706845594696	0.356326918041372	0.332428646471721	1.02395132720645	0.884181692910078	0.279195554035318	0.280915429731295	0.307264293157313	0.278050925914676	0.290499217870289	0.365940420552076	3.5738384550571	24.9463408404085	11.2618058840505	0.813860239683735	0.766143422562643
25	1.35236471954269	0.797182627182015	1.10385420553554	0.00181784003569206	0.000947874563511459	0.000802929482250146	8.46051387648897	7.82947831927833	0.428399707654071	1604	1600	0.00533849487456675	0.0339180673982497	0.00378834955503001	0.012083723143223	0.0349988175959518	0.00451603559410978	4.11685193419298	1.25438145349527	0.657007081625047	1.18036477628954	1.09498011555489	0.451905878427847	0.234576251049676	0.2837540751222	0.243064616821972	0.226488883096579	0.274798572080275	0.231448176997691	3.62269284757712	28.2512999041603	21.7801707554961	0.768759163436074	0.809860295016231
26	1.20093886785765	1.00698797386941	1.03462307782632	0.0619932883285564	0.371658395724632	0.0227309779630097	7.53668400809628	7.12286479972472	0.735712944426013	1610	1606	0.022856259235284	0.0174331014872588	0.00135833325234935	0.023697749537852	0.0190910871308373	0.00154030942640992	0.204388943239148	2.09945642434741	2.47969758005663	0.714383049804387	1.52760196905767	2.25014768272381	0.261945200532024	0.275226664568242	0.284393036907418	0.285403472355688	0.275685833504748	0.293298576194874	3.5074897474897	33.7796478250583	14.2691556090164	0.774167906313182	0.863476322298231
27	1.33560859672576	0.837827283728965	1.11590975934208	0.0158799646754811	0.000549929549100641	0.00462635637370774	8.27740641796957	7.13515202809563	0.449294145879893	1606	1592	0.00653818952551827	0.0415355929590087	0.00343757015521286	0.00942373676686283	0.0422215975012312	0.0047175098717018	2.52725594884978	0.676103834993334	0.849524051275543	4.48092791530437	0.671735757606842	0.358022330291605	0.227950259024573	0.225845493063558	0.229380014774908	0.224847843362339	0.227757994603669	0.212209321811263	3.36738624150739	24.9158353866941	14.0567467484129	0.787360428791929	0.889663697343306
28	1.35916225238915	0.796288272674754	0.983091773370057	0.00147489467996284	0.00490985813295626	0.00215523299018868	7.56090800028247	7.44728813407559	0.414941604921906	1611	1607	0.0290891680850205	0.0343120216390661	0.00418501545791245	0.0346299585323483	0.0355231089080051	0.00417942641031339	0.506456641615673	1.27507555601478	0.481405099769186	0.405973157922657	1.11221198601696	0.412457912457912	0.298895348192184	0.29549629908131	0.28601077561091	0.297599695307976	0.296084804363133	0.277063903763872	2.98942895720945	36.726584273276	15.4616401360807	0.753588992986049	0.814940381032954
29	1.1406118834806	0.964489313322188	0.943660849125509	0.0196855170756333	0.00635662801661231	0.000950822280059119	7.5503389831727	7.42423216114478	0.532696866400688	1609	1595	0.0057433590854446	0.00902600739245722	0.000850571294907463	0.00801784168345833	0.0118157174089045	0.000611332296444109	3.6757072620295	2.44670349042191	1.22913761778003	4.07499746630181	1.85726806903991	4.83169262415516	0.24587141601236	0.276681538633666	0.291425027794883	0.293538113923551	0.265149127753694	0.285433733254709	2.9806603618021	37.9690208265733	17.653089332055	0.747483829536131	0.787965230323599
30	0.900712311570392	0.831572764583932	1.10688637179554	0.10285954113895	0.00110624529601461	0.00246643254159022	8.72046873785118	7.95918360730065	0.66854978868992	1611	1606	0.0123027439838097	0.00998118968928409	0.000683001541715064	0.00904032431935166	0.0045194655008949	0.000562782176188536	1.65932260510574	6.72693383038211	1.8469690424766	1.52406417112299	4.10780734809232	1.80660199499537	0.365251312938566	0.2409852591793	0.213343062523573	0.244737826903613	0.240440165277634	0.203185405791828	2.89552218902274	29.2248087668869	17.6125652812712	0.731014929002156	0.849021851020349
31	1.66292525261933	1.48136569060007	1.07773869183958	0.0191637051548144	0.366373107943522	0.0294444380390413	8.30607254800648	7.66679987022156	1.0116343821493	1610	1605	0.0405267273581126	0.014797664925671	0.00524099542667554	0.0558814951207578	0.024756368897656	0.00524135459999939	0.600616947922337	2.72864786313495	0.357772635845319	0.533651906786235	1.79100281162137	0.444167085406772	0.277876991393189	0.240854537688538	0.284014966736759	0.272860224914719	0.194197489453518	0.31566693532156	5.31550569644853	32.4603778557648	13.2173734842484	0.70783285422215	0.849486577718216
32	0.883831334719853	1.04149466250661	1.03949513609616	0.0986607353121093	0.0468606019078708	0.00284011343229536	8.73881568778731	7.83157756707605	0.761034412164672	1611	1607	0.0133712338603148	0.00986947753314496	0.000758087488269641	0.00947768456014696	0.0142678611159049	0.000635734455376969	2.08107986400378	0.677274598600247	2.25754499179439	2.22858241546955	0.607890499194847	2.47367539126646	0.396990413184615	0.303303346744157	0.237820484359953	0.285268260676032	0.349287071100531	0.224104448104892	3.21759269616725	25.9945453224841	14.9184198886243	0.746666389273717	0.822959310142099
33	1.19522508101862	0.859238376154622	1.11335299982769	0.0150530080147893	0.00114257648417657	0.000175428321875539	8.47193261680685	8.04936946256597	0.537317647563183	1610	1601	0.00828287819183022	0.00893924677096703	0.000729254100040447	0.00736083139512433	0.00755525886827602	0.000591543989269132	1.91605585988735	2.24396371249128	2.24399382221714	2.09682765936288	4.48930530164534	2.80571850212138	0.292328517044827	0.272798360333484	0.236242832118605	0.256869317186047	0.273873228285337	0.225176678389814	2.90177360343627	23.3975757914921	20.35919580187	0.761933107000518	0.81159627208296
34	0.360194527917919	0.874393379633961	0.856030180198422	0.0616062247755065	0.00140089007639469	0.0442287737587253	8.05701508744871	7.71858641880386	2.50083480449333	1609	1597	0.0418040800093562	0.0116973079248002	0.000991185308568488	0.0117939269089036	0.00732682736593015	0.000750339193727907	2.20346976587502	0.250095880180053	2.15643148862827	2.40380709890576	2.01577669902913	2.51363877118644	0.241877444245436	0.291033206460892	0.294008303038664	0.274625869388041	0.2906882932022	0.283415515093991	2.58784086012892	38.7326074430936	14.299630769268	0.728684003969889	0.840612033956232
35	0.579545630657874	0.832220406761393	0.980712002258718	0.0790990889185555	0.00753404189414906	0.00046815188136396	7.44023318105202	6.03891915259248	0.97314875639781	1606	1597	0.0170304860882152	0.0297503615833133	0.000795648627456328	0.00690435942251193	0.0329177785634306	0.000862472219229104	1.08510259227366	1.23847590586477	1.85937240577785	3.70599508394784	0.705765299168598	1.8146973999956	0.176027864263036	0.297246573364461	0.290260730200778	0.280603501426432	0.294443709769128	0.287643760472992	5.159037688769	29.4818818284609	11.5082770801815	0.720768208609428	0.839516301247245
36	1.30482680767444	0.869176542610011	1.09331522107663	0.00404018002855194	0.00112074474629104	0.000882833147858262	8.58890215111199	8.17199481594518	0.526154619770859	1608	1594	0.00541295513349844	0.00849903047577191	0.000831774499080939	0.0076233754159067	0.0068635654680323	0.000679809449414328	2.40262346252462	1.50155607225899	3.47703100248925	2.91832669322709	5.36354931375678	5.5873299928418	0.265562302500464	0.271994027530337	0.245662814349058	0.257924070528262	0.275590550201355	0.238802520868319	2.57107650846264	27.6372885365078	12.8919642674334	0.727064182257758	0.840975669482066
37	0.96774593454303	0.895036711781366	1.01415343085946	0.0338641783680804	0.00572142954359556	0.000913309434983469	8.53845716394428	8.1156548829516	0.70523872983339	1608	1605	0.0106528838395619	0.00774225364579966	0.000731187569674642	0.00791951591424697	0.00976817168570876	0.000991413298703068	1.57518017573304	2.72636429784138	1.91621670812352	1.57903007826005	2.30516592541909	2.04566129544092	0.34124007204341	0.253407357492852	0.222533298327306	0.246884307642321	0.2633999488242	0.221347801594476	2.7766204778459	24.0771681432135	16.8793723359648	0.780481516011648	0.76542240316796
38	0.799807034657248	0.902452011619386	0.912316414792003	0.151284882886074	0.00802539206862848	0.0116333131673767	8.81878879529391	7.28326175338784	1.00964930795076	1610	1603	0.0149590799217062	0.0107276652499362	0.00110455721368851	0.00933820961969747	0.00906769211616677	0.000887606692429734	2.08237495931431	1.10684705494143	1.84253633647746	2.27499914882026	1.14563186362891	2.20894396123754	0.418027142012234	0.292934065450032	0.299595522355577	0.32779644489491	0.292238536643412	0.272878803117762	2.24138294604376	35.3915086592037	19.0967330111917	0.71189245377541	0.807759261658799
39	0.81944712555882	0.898856965337916	0.906077807840135	0.130055624628109	0.00600469983545266	0.0251074604138836	8.67479676928868	7.59561949868695	1.01883146897003	1610	1598	0.0172524101297813	0.00728773262926036	0.000996866782767491	0.0117333323722618	0.00955014639273413	0.000784236025785161	1.60057948879206	4.3014725934006	2.07801047120419	1.675	0.810527033476512	1.41470129132964	0.432617453926021	0.297212360991724	0.308380857580368	0.328678142912394	0.294136384723937	0.269483643588134	2.27256442293199	27.7788384585415	11.3982350139669	0.747805725430936	0.867510457368703
40	1.06711906986603	0.845234419288029	1.13376170781405	0.0283825887880181	0.000360611406450998	0.000956378393242803	8.65958805152209	8.06131856774152	0.599993745055737	1612	1606	0.00996609306347059	0.00609258004669698	0.000803008026514693	0.00794373300994418	0.00818541066590849	0.000584832549593451	1.47434850570422	8.741	1.39886258837996	1.57419490633551	5.02768189976529	1.90491160588801	0.314704762643914	0.256883168354259	0.225471099527877	0.246534248426064	0.25784424267946	0.213284387355618	3.0042935961089	23.4764008871646	12.4809375147699	0.779226205549237	0.87387130870582
41	0.969021940528792	0.842455182254712	0.891658496885555	0.064664337925798	0.000620826602271911	0.0360406150737792	8.86120168182279	8.05494536653045	1.0149297242636	1611	1605	0.0235513462832378	0.00811769083688089	0.00115718170821796	0.0191485721431931	0.00695288228431304	0.000804220769661433	0.946509519492294	2.07995572857034	1.0526555732847	0.853472222222222	7.01155757182977	1.21436725602116	0.422975389121833	0.253999049823422	0.282023930087141	0.390820991769904	0.253330869235813	0.219892980642632	2.23744903110033	26.8468409439697	14.4121068083292	0.731316344293768	0.823860460388973
42	1.06002901981102	0.857241850256896	1.01613403057764	0.412823821314792	0.000958142698662887	0.0323461979403677	7.56626224408649	6.99506838757663	2.71687116466428	1610	1597	0.0592498474650447	0.0110235479822104	0.000922049581002701	0.0515998990909722	0.0104572725921185	0.000992096548299409	0.352136174945876	0.555159753485729	2.46448108482934	0.123050178537869	0.509016783716224	2.22213492741247	0.278163063860236	0.29686536409572	0.291338173315439	0.299307435607003	0.293257201029096	0.300551452311649	4.72713943366478	24.0762028633123	10.8092023139681	0.770714449312249	0.860897853481542
43	1.30593067372788	0.805900205405156	1.06967522134095	6.3602955446071e-06	0.0007284386847211	0.00127246087004384	8.64823317736376	7.38684015925085	0.413567522273512	1590	1549	0.0591147444875094	0.30400485697553	0.00890991388573478	0.0609060270332556	0.0782674421288283	0.0078027185843228	1.11104667219	0.512381552202914	2.54591097482899	1.2590392831093	1.44151914056589	2.02568501089527	0.277780968990297	0.279861736569217	0.262596182285199	0.276251011156361	0.283396801218583	0.258075220742134	2.86875077381716	29.1727256310764	13.5648786626867	0.720133102087883	0.857561196556215
44	1.30609955740844	0.849981804085584	0.978197723293817	0.000295274562406417	0.000196430603634177	0.000581153757672743	8.45764518097242	7.92408659998768	0.482544819410344	1603	1588	0.00599983657946501	0.0296046442544758	0.00084637058630538	0.00578948591258515	0.0202447262727291	0.000874116512876273	4.36618975020523	0.741456893178557	2.03443494863169	6.18806544754572	0.725639101635272	1.14483947234682	0.283332160947231	0.294927658381994	0.279560822437462	0.283670734400814	0.293783732163421	0.275430666071135	3.76477882240394	31.6846921009644	19.8878775622404	0.728332113645888	0.773031699694953
45	0.846931278136263	0.86421377999199	1.06423135733786	0.132464405335602	0.00416741548598379	0.000758517876092919	8.74706863829335	7.77215999605956	0.756051152991931	1609	1604	0.0113582880922483	0.00803120810143474	0.000671747516613533	0.00723101292522356	0.00914287347936766	0.000886597810257818	2.00357369758577	7.01073575722874	2.58140024038462	2.10013675213675	2.39527200646061	2.8311697677773	0.369216004062769	0.293026186406169	0.260151685323853	0.274305477019052	0.286043386795372	0.249448157418038	2.39257713686337	28.0849082243195	10.588335004275	0.751241222078499	0.858126887400062
46	1.0773277613355	1.23561132161925	0.829429799759673	0.038553505274654	0.12054342638035	0.0190839729660886	8.6307447516939	7.5625419517881	1.48040328277291	1608	1609	0.0403745599992301	0.0109605162638721	0.00275320594083588	0.0372180163457337	0.019252665731651	0.0020945862700383	1.43428664283393	0.701068910620878	1.06594484800496	1.39419461573169	0.594210024893205	1.71414572817868	0.546397612912051	0.308494005440482	0.616946192379119	0.639183355096379	0.380472834378692	0.493360452016327	2.18291453813469	28.39304626986	10.4008058674032	0.769020497616337	0.863114859157358
47	0.759658199643719	0.844617829162425	1.08319833524708	0.0316423582747284	0.00185173453006282	0.0042390139636826	8.67334336225046	8.20179841884198	0.929462060982263	1609	1607	0.0168368288373439	0.0049761149055358	0.000923111498197183	0.01094418642409	0.00747696967401319	0.000772579589423289	1.43986517225692	3.92265702071687	1.38337549530995	1.2509978543248	2.84053775380711	1.35625804375804	0.47565023808544	0.249080394941362	0.221641438519131	0.272588960717767	0.254453768172202	0.202658813100294	3.45906652218761	23.4929372497698	20.7533306240693	0.774080782244124	0.81333288386791
48	0.671427404712819	1.11157203160286	0.773162515275925	0.0749424907369456	0.364472045245989	0.0542479353457558	8.63997193419278	6.83493978905693	1.18480425338141	1611	1606	0.030995368376142	0.011083884134267	0.00170481924138373	0.0162648832744175	0.0166570285189743	0.00104873088486707	1.62236310804181	0.969945770614769	1.23289138607058	1.74094245796827	0.804724007009346	1.63310525405726	0.453324390073802	0.314615277277155	0.363594496992403	0.374738514504844	0.326013857764033	0.294205263149179	1.81613953939338	26.3890438371696	8.38527311221893	0.743446142807347	0.85716095422969
49	1.17508430233935	0.87817240909677	1.09384271636869	0.040362062452231	0.002632219041428	0.000532650629267745	8.69545271995039	7.77809776407531	0.574268846132813	1611	1607	0.00722429427660962	0.00803730909911571	0.00088788675121957	0.00622796793776322	0.00628714434510484	0.00076052468359571	2.2712947453316	3.95634819532909	3.29350522591403	2.50103153551429	2.9943082078834	4.58969624776653	0.295639408166897	0.264693416413692	0.237807706413374	0.259798391279303	0.266742243879472	0.231235232586375	2.04339048421194	24.7084879153114	10.393507113778	0.766441205695304	0.873565816022924
50	1.38905526672161	1.13505441855381	1.0593564462985	0.0008437804574687	2.01373997884124	0.00201741567504214	8.39702892709492	7.92933043654708	0.395741957911971	1610	1606	0.0350637615154278	0.0309379910049963	0.00484571599167422	0.0422564363086869	0.049593580961802	0.00499643120376793	0.550098074077473	1.59195999230621	0.504558873474933	0.484005051036515	1.27863919208406	0.505244335317196	0.259048531349435	0.277072300875392	0.263310386102991	0.251594701060671	0.265972303586411	0.251818171165659	4.29247936159494	27.2919171299115	16.5051074799022	0.740199269710605	0.819600993432937
51	1.39443135501	0.760596264185293	1.02739534787728	0.01022019282902	0.00419646589504598	0.0114250747948428	8.34645684062122	8.1219583790274	0.376239355912805	1611	1607	0.0385787048712906	0.0425732246458467	0.00460814461415497	0.0468892283340262	0.0441940531445202	0.00468077107363844	0.476518504265281	1.55307322670874	0.643284556383615	0.404136553263999	1.29815956998836	0.578136635684144	0.278773325245098	0.307797385906199	0.282877430502455	0.271931306523399	0.308702187361213	0.274953627704121	3.87800282525677	29.0607812923956	17.7128492617521	0.736632521132451	0.811378626462507
52	1.11246432959315	1.1848799653887	0.952676137938066	0.0240857361954702	0.053142323075488	0.020716780269111	8.68410686175726	8.03407008304072	0.86586388151708	1610	1608	0.0411704542783716	0.028624432997123	0.00156204587716071	0.0398122506585847	0.0431752480770634	0.0014745808173208	1.6533029455437	0.684567586227599	1.42916178375378	1.58190747470779	0.605076948226338	1.31806125409259	0.571776932950642	0.447440828993888	0.437914173698437	0.626514604132285	0.49159358279893	0.423448434892159	2.52246021894133	27.3383411818238	15.6716339220926	0.740650140206289	0.78597996958526
53	0.933904875172293	0.921063133767664	0.967953703662597	0.297881748310398	0.00997647547593838	0.001435188096191	8.17158722602179	7.77319772775205	1.06557470819774	1609	1600	0.0139889389175454	0.01149582810953	0.000911702883072238	0.0150959597930878	0.0114620596856721	0.000660243005899573	0.124004509254882	0.506046989917958	1.52058695652174	4.17481679494861	0.854564822357291	5.339053396121	0.313120678035438	0.298483009046082	0.293133926478506	0.293637502573392	0.284653544947999	0.290653711200965	4.71615385676826	29.2313866000411	16.5751728119581	0.721981640256992	0.80950078453014
55	0.963361323192942	1.164975762351	0.726688902304164	0.0575583503784903	0.0714707772119118	0.0466320742350701	8.65100285456032	7.82657021265031	1.87407532378005	1611	1608	0.0515829585747957	0.0103083566655149	0.00253167181127147	0.0417604378715473	0.0173316112914682	0.00159955120631594	1.3930731258234	0.62056206088993	1.11303876389265	1.39372169005718	0.588658893946007	1.25033306687983	0.499823594644595	0.305768459022388	0.405717355192483	0.538864428727404	0.337286448306704	0.381526108934764	2.70308299009677	29.1539339623297	17.063309068938	0.736608855202045	0.841771594848192
56	1.05087618566275	1.44299077015576	0.824231999696323	0.0376509268062542	0.39475312790211	0.0260554932380509	8.75767531186554	8.11223963445793	1.00186192593378	1611	1609	0.0574416850540135	0.0219309413580247	0.00482978960582187	0.0524814888207593	0.04420113592577	0.00367858320161807	0.0877589758087315	1.04267139004066	0.75686933645133	0.938914027149321	0.89511679613516	1.28533175576797	0.19535893426275	0.305989307760141	0.389634602151851	0.383211366463177	0.357162086340061	0.489325036140855	3.23113266451262	28.2458751682091	13.4760235085001	0.726846710015682	0.813981866384891
57	1.02034082199595	1.01646295252908	0.821487851516262	0.0991209644880272	0.257988525019936	0.0289625418765719	8.41066981079796	7.69965516947799	0.719697472511149	1610	1606	0.0630465769703636	0.0436304568567549	0.00471827742666854	0.0539507625120886	0.0581061429682416	0.00358482095686017	1.11956188106816	1.16709103656962	1.37570699744095	1.09859424309075	1.07570832656157	1.41452578713541	0.258719859362714	0.279283815836406	0.39307859934154	0.460993299152478	0.276925579697494	0.534923099195833	1.68162197974225	32.9295585029417	10.1394954795494	0.734495190561029	0.869959174637851
58	0.61681115555198	1.34302048037689	0.865032663590032	0.0879948249554967	0.521487719590189	0.0362279914103788	8.61654269720718	7.93734017005511	1.32372087621811	1611	1603	0.0728805389218797	0.0319392262423653	0.00229827102846288	0.0384362511664899	0.0539854748901125	0.00192001621223827	1.191687378676	1.02595067675294	1.61843662886165	1.8249572577411	0.960804203079484	1.61649263933744	0.357267085783069	0.310100806844672	0.316085254341433	0.455727106596214	0.294360941453044	0.376219765298814	1.96030064574733	32.1897918747401	12.885490955424	0.743668560633405	0.843202179608857
59	1.31493641816752	0.813778343065381	1.0571834802969	0.000351951202968632	0.000566363016573193	0.000552364978788608	8.88550531264957	7.90257429729504	0.417369170428443	1608	1597	0.00485580774290116	0.0356449494577992	0.000693236152250363	0.00435233447606834	0.0361644902690316	0.00107910331616154	1.20443339373762	0.852418050859915	4.09864486335075	1.15026692891262	0.790958690568979	4.34762851462653	0.228368285779575	0.239255403327403	0.221083158607071	0.223289319306647	0.240637152062383	0.212102231065164	1.68544916213192	31.8279654096819	16.1912787571541	0.707795834214798	0.785052600717451
60	1.00946510589436	0.895642761427853	0.871557888969726	0.0263485197417378	0.117046995926252	0.0184059830561852	8.64689288083881	7.69855591912669	0.52920310175494	1610	1608	0.0571820898666351	0.0503976945359667	0.00485349000392469	0.0496361210342775	0.0580968113821087	0.00393625780741024	0.083416924126309	1.08583732057416	0.702310930226075	0.95481029286763	0.998146364949446	0.735947207276835	0.191649485893334	0.310132080559887	0.364934243545069	0.420747480224547	0.241257514996571	0.493772480840819	1.49284216163492	26.7512245061129	13.1089264000112	0.757782064721059	0.83024842161583
61	1.32751134918803	0.75640613670683	1.16945852506933	0.00155189721436543	0.00192178955924019	0.011958299851704	7.516226368922	8.21739389888339	0.436346937347616	1608	1602	0.00696165178224986	0.0364516590532933	0.00431788577674549	0.0307501982449022	0.035394213487478	0.00455032480368413	1.88797784237372	0.827231351331591	0.369061080362634	0.961964187922136	0.760689314217106	0.377895455346134	0.242863836818646	0.235698838546755	0.245140116066385	0.237254481069734	0.244824275726226	0.2353940613403	4.86918970369189	18.5512521929829	16.9795882124498	0.835210155575139	0.774797669343466
62	1.20160767924163	1.00421167750811	1.04100108896223	0.0410538928862415	0.0302800528374335	0.00982731008936483	9.06744748284817	8.62619781383677	0.559123286147823	1609	1609	0.00627319419510489	0.0133431677714714	0.00215236923286395	0.00622098446215457	0.0176331722895187	0.00217917316148683	0.723492528932838	1.15703318696418	4.1254352208173	1.34787032013022	1.60466560839257	8.26648707971665	0.281556137179154	0.304855653376739	0.210901506526063	0.254976717971028	0.322506079572655	0.214679361644781	3.68463766234073	45.7845738203681	26.0057659389419	0.600560196700045	0.652080705293976
63	1.20125062727646	1.30508965731527	1.02358753570386	0.159668426597117	0.0896839011842446	0.030527335158691	8.57193353992608	7.96969279649592	1.57109783711571	1611	1605	0.0674131025122815	0.0223122242830639	0.00318144988947654	0.0670628894021139	0.029444230942199	0.00301885556801801	0.642696053305997	1.62422306128376	0.929508047649359	1.22110140648706	1.35468491675958	0.9783660358373	0.258409018337249	0.240988161479435	0.342513762737327	0.417728050762924	0.173893163476398	0.374581363710333	3.53896753600622	34.3144648089991	16.1213571620789	0.709921080809831	0.764306146029758
64	1.23088619631214	0.83493056888217	1.15369415479259	0.0352252647584924	0.00171586847796315	0.0109894538512877	8.68004275175909	7.796451375029	0.515513376574491	1608	1592	0.0312534105408584	0.0470903706576022	0.00538315851448725	0.0505449124407668	0.0520459888957208	0.00564557472182459	1.3824880614157	1.06447650614155	0.603932584269663	0.271546810160062	0.978273257258076	0.594906841540277	0.293765873876285	0.258411172576403	0.260813178413109	0.258513097324658	0.265752319483663	0.241466423181615	1.85056088634745	30.7714540207228	11.1839255421604	0.72932141764943	0.843633219973561
65	1.15299670220723	0.941708712012789	1.00045998429184	0.00467607318874515	0.0301301643172542	0.00873839445346682	9.13564451195228	8.73018502100604	0.955917349351267	1611	1611	0.0275599407759164	0.015123286859263	0.00103663568401252	0.0308239893279141	0.0187701854624634	0.00110398386891598	1.21714134775245	1.25196621031168	1.52585800151804	0.973336520838314	1.72879154349189	0.968267008004891	0.600962222724375	0.318740629314881	0.244609255052989	0.567719078842349	0.341469788236318	0.244876866984296	3.19597879766078	37.9662513281074	22.9340996092567	0.672760450946606	0.691730349405232
66	1.14240552306442	0.940894704157274	0.980612303076187	0.0122782116632721	0.0136561954295357	0.00254488329228298	8.6752699539556	7.96360767908896	0.448680537538467	1610	1610	0.00522475032997488	0.0211519803247748	0.00267440560169741	0.00851923073546634	0.0250118894651382	0.00264915710098274	0.832361958023111	1.41671911788703	0.689485527709142	0.653840450771056	1.38136092986094	0.598176901605024	0.203699849029469	0.319878048884919	0.220032314861352	0.218263711972638	0.338440347919691	0.217561837287415	4.3615516019566	33.9661118337353	19.2207421947698	0.693343820451352	0.760088627140186
67	1.32126647893391	0.810519405868528	1.03508504429543	0.0163772386099612	0.00361938725582665	0.0343911925707359	8.05020658180422	7.05307688716696	0.397667728003952	1609	1584	0.00508140256723472	0.0328122446275151	0.00395741311129585	0.0107344438701418	0.0338698904849135	0.0040013887135806	10.7266702014846	1.48230126790428	0.660601390864549	0.980298357147353	0.783598633219435	0.665046695258327	0.278999873173532	0.29712458864324	0.274066120606214	0.275551355693383	0.299420121582386	0.272852348954965	4.6358471850081	29.04292678567	13.5268826406063	0.724469612275712	0.814209636361227
68	0.563453258087874	0.932912414626813	0.75042169935814	0.0591708733666549	0.00943410159623735	0.0493093457106422	8.52075049034565	7.94899774069868	2.4855999414031	1611	1604	0.0478310316390588	0.00805257756547233	0.00159670706509554	0.0217614881060954	0.0109502273550113	0.00107410768378321	1.29738436017129	1.66413438904344	1.57596095179988	2.0424252390237	1.19573893979425	1.58857596562515	0.494303478341054	0.284699681651461	0.387706118856196	0.428861350475443	0.284620982934567	0.335405711248252	3.76311457351426	29.3857055270511	11.9815545892591	0.738360863849219	0.847663090383925
69	1.54837730246567	1.13057130925913	1.05367152221426	0.0257417577159928	0.486678714433779	0.0256944091173895	8.03882866428747	7.75064905504098	0.587203245061211	1611	1605	0.0430450034947093	0.028942502930155	0.00440416275686896	0.0559005065291574	0.0444787124759223	0.00436908661061517	0.4709445972166	1.8134071044824	0.518522151381396	0.358762750470406	1.3478481727106	0.466522307004881	0.274680715243092	0.242944585678833	0.305802256184525	0.28098906861361	0.259539901130767	0.315020583818759	4.26050108449366	29.7699379716622	15.1638984864992	0.734082151808299	0.798002791616465
70	0.954623662763873	0.98141866658717	0.745523922141109	0.0387934631556951	0.0186433716199756	0.0297825154552256	9.0117453447059	8.3752661088017	1.21026319412102	1611	1610	0.0320290008829014	0.0127908080512095	0.00148508180408082	0.0253618302661627	0.0168780404662094	0.000888056612921084	1.39808805619046	2.09561365238111	1.48765456962178	1.27716581732654	1.9104518921095	1.44309213654084	0.619888277710946	0.331394681777473	0.353210514954094	0.545593865493343	0.364335868047533	0.228936675958106	2.55127782522488	37.6068253006052	16.993616044605	0.688921436900503	0.788690504931101
71	0.71604565290675	1.01735312807744	0.98720381334689	0.082404246437195	0.0103490944448207	0.00193175668476062	8.53399946258688	7.71068915759044	0.8801203548044	1609	1598	0.0140054300602301	0.0107994955082585	0.000961387296290665	0.00800681834149331	0.0104520708300043	0.000925206506298856	2.47184394552816	1.5321808112558	2.12299831765219	2.62477465876899	1.2515406162465	2.19027517694481	0.36275942631631	0.280725078300835	0.278579719694983	0.282054736232632	0.278311228376596	0.272448567501442	2.1971161701973	33.6395742021116	17.0760030595474	0.733019055981603	0.832487438186858
72	1.37798205820825	0.840125425469307	1.05788954748587	0.00486850115913598	0.00182742346956959	0.00108642343420572	8.33942172612304	7.61551859821264	0.651757966963619	1609	1605	0.0365868280287596	0.0321672713611873	0.00445407299508338	0.0438811889620597	0.0333346930731979	0.00458313780417863	0.336915792137065	1.13061481681519	0.500892934119936	0.226321297749869	1.08834260530309	0.497189672044764	0.266838476408327	0.297180989826725	0.262405121268133	0.257060654786546	0.296416779036718	0.254480556417894	1.27555711407237	24.7654604525049	10.414386071117	0.779094843557388	0.846517605740796
73	1.44996296174113	0.816179783033073	1.01920657739034	0.01729726245198	0.00268328643666087	0.0212825678558911	8.53834483557304	7.85644481706234	0.665530446092056	1610	1612	0.0469222556239816	0.0403863916351842	0.00482954440134205	0.0586266153629299	0.041071674979809	0.00477022546448668	0.237300800020612	0.943694874851013	0.30452297110286	0.0837659729556848	0.925644283465761	0.744378898165486	0.217898493859652	0.267688897673719	0.300057568699796	0.199683300393775	0.265022757988125	0.330896448383639	1.9950522504076	30.5288900176046	16.0489464280174	0.760582142741501	0.823408400560268
74	1.38813179942425	0.837618235026425	1.0373171325275	0.00528459219120186	0.00788398945422321	0.00599106737881929	8.74144851286024	7.85854903315068	0.463154652788622	1606	1574	0.0175922027755607	0.0404349597228152	0.00440495227284262	0.0386264391143092	0.0414804890040539	0.00450487693118411	0.61143968456948	0.544051912820987	0.241583651612395	0.127942505486939	0.593640743989728	0.573403364694626	0.239251150376915	0.238577360095057	0.248319385746495	0.227831260449012	0.243447025369689	0.243043687957828	1.50112294186212	31.689681007705	10.9915549098208	0.735018555024626	0.836771071351457
75	1.27287589555317	0.92209887329405	1.03009177812428	0.00406568163120962	0.00875456657475973	0.000361583127052078	8.52268054880504	7.5884530366174	0.53352867111756	1609	1598	0.00583159184082657	0.00959948345687332	0.000783978972678094	0.00812464054061968	0.00851790679582105	0.000754619893431495	2.7283760084181	1.19146223814774	2.74977646638054	3.15161991307783	1.45514950166113	2.67135624574043	0.278352721563357	0.289817609015871	0.274742123585125	0.279974258099336	0.287116997283242	0.264945864039405	1.54438597716031	29.6894375277858	10.1988105346786	0.75701476908058	0.883081241893076
76	1.24976618691807	0.925395197901873	1.06291266592294	0.00460967838947001	0.0129388660396993	0.000184453183965338	8.1954768080933	7.05857485701167	0.560431751149705	1607	1601	0.0065055453285068	0.00940396116756779	0.000865052991017459	0.00887544682855424	0.00783759197604179	0.00079395806089619	2.30333835743835	2.17522803648584	3.55718664300694	2.52859746571776	0.469267822736031	3.61953209476064	0.275624766725198	0.286194775506232	0.247898319420303	0.261902121677399	0.295165364665823	0.239081785086513	1.25751689720469	22.0582039237564	11.1131026033416	0.80865434682402	0.825573494735757
77	1.17771118435733	0.87578819883078	0.934838791833056	0.00883413072122963	0.0012682055052631	0.00430352155127727	8.92098104283721	8.4174392887842	0.725436983453567	1611	1612	0.0347407297721605	0.0271312344768174	0.00330857750595595	0.0369642561506211	0.0234845142334023	0.00310844193078274	0.834528909020106	3.39326825003643	1.07760557626513	0.752685983126371	2.5811797752809	0.982390703103195	0.342087680340669	0.233628553445704	0.454278658316449	0.362861615033317	0.213724490916753	0.441581023218867	3.95151522669729	41.2780210880421	21.4130464448138	0.644748800131079	0.7028743509594
78	0.575651694786442	0.989075193991652	0.933568840415137	0.0670388157523746	0.038299887344547	0.0157276895503928	8.40756543450733	7.77007010241606	1.2209050782559	1610	1602	0.0215441053976131	0.00993395622246723	0.00088631067838006	0.00983952128382973	0.0129867699093437	0.000736884046484849	2.12122265480163	1.87074468085106	1.87104150602249	2.263509006004	1.53662491612615	2.05675372252423	0.406055314603523	0.27344076029525	0.302838005509648	0.293671050631595	0.270286005313652	0.276426924363791	2.63031530098645	24.9984759204893	14.6312597686306	0.767879908101888	0.817116125932282
79	0.768326481604962	0.873836780729263	1.05797666680418	0.0279796018371949	0.00419800671417866	0.000212271965768393	8.72333212517752	8.20469852369992	0.958239890105921	1611	1609	0.0182970431091522	0.00620974755759365	0.000776087142144615	0.0121300207566805	0.00810380666767881	0.000722629224668628	0.982985029827787	2.4856413848309	1.49605071445004	1.45445720423001	2.1710177300014	1.46755616065351	0.48199226473446	0.234913521065655	0.206763564358963	0.2737873248891	0.240934187316778	0.191982125495866	2.8430771434284	30.815039341524	13.957817402136	0.728851821467925	0.818655093832261
80	1.07949988803157	0.92112844024287	0.667634329910742	0.0374793872337712	0.0133189313414887	0.0623432987440053	8.87414039254398	8.38649921361356	1.60007998737291	1610	1608	0.0489655638931777	0.0103770714722355	0.00286095122762168	0.0445242315558282	0.0106504862315135	0.00159349167056544	0.29217405994397	2.14869466515324	1.16198260204569	0.142264226422642	1.38977220287788	1.14559494955189	0.374623353227324	0.286488965720924	0.371325909349498	0.454993304954334	0.283309738307687	0.33948341218026	3.15857907988592	29.8921547662915	16.062109620163	0.703062595487516	0.805024141441886
81	1.41679106550714	0.79956603550529	0.885583420859646	0.0291652479738148	0.00506132814465713	0.0166631898352035	8.35237411540324	8.04028647684595	0.753797317968025	1610	1609	0.0534329560374099	0.0441178634855997	0.00574723736557756	0.0657048845247355	0.0438559187524766	0.00501354135168411	0.128144798945474	0.822547908996507	0.78738838403793	1.04276358660237	0.809803921568627	0.751922675529438	0.249893513851971	0.268584602505248	0.3416073433629	0.25821434419758	0.271307443238167	0.422372125366778	1.28380202243237	21.8766228583489	12.8883850785015	0.795720070825606	0.8517262851388
82	1.0060048497077	0.951096511076918	1.37211274503788	0.0114241113663762	0.0212547666257316	0.388836564703302	8.43833371665415	8.43910627727045	0.790993018417647	1610	1611	0.0222238831823887	0.0281490255701761	0.00108370248896083	0.0215077712387637	0.0325284975748444	0.00134554950260402	1.52380849360708	0.785816091954023	2.25477232516994	1.35874980451733	0.810328004203258	1.93927374852188	0.491252387974633	0.235945583745434	0.305480346012409	0.433736667891952	0.25407559244608	0.389820672300373	4.44621107082114	36.262475040249	21.7234700931321	0.705055030546245	0.695578726377752
83	0.711528095210314	1.19880187703653	0.664871549029546	0.0432832385209262	0.153925027905136	0.0309008211580581	8.58222421283455	7.8313310975014	2.38590037248662	1611	1604	0.0600694189919057	0.0130910797836556	0.00198222492569779	0.0338926090593043	0.0161038828881697	0.00117196339370204	0.339049245245318	1.90163133133745	1.00010348752975	0.85383933240865	1.38177339901478	1.11217978793281	0.346211541266364	0.284406408487553	0.419632993080235	0.481603102341624	0.261270468266202	0.353946568240881	3.47655358907295	26.6929414462221	11.2316962989744	0.732264713424827	0.842990082429498
84	0.566449496290293	1.12503457955135	0.950512839095845	0.0567585003962917	0.057598818697998	0.00135213755180373	8.14807007229746	7.48792137677348	0.918092411132213	1605	1604	0.0224511832988392	0.0179595349470033	0.000786945215100737	0.0105831295672707	0.0193497980360749	0.000856609029456736	2.36986833920796	1.58548536617667	2.67598741698707	2.44221731146316	1.3946856185777	2.23873583010475	0.333384245730857	0.275084423097549	0.280457383949544	0.27785985552404	0.202728060604654	0.277942386043799	1.5978356850531	25.8339468858076	14.0809608147168	0.774852374428848	0.854915957808969
85	1.15999836323951	0.924042811727599	0.904682302099353	0.0122901792377828	0.00773551173689208	0.0302491067767857	9.09850067714796	8.74683159909237	0.755455025071594	1611	1612	0.0369144223940936	0.0357209562561081	0.00330267835956977	0.0375955988371822	0.0390280329121259	0.00275564192236567	0.389568642542643	0.473649665417987	0.922780505197334	1.07243845536022	0.47329528629499	1.33047185490281	0.319638306858988	0.256912114909328	0.399904892224722	0.396236384108922	0.251467899057823	0.445671935724524	3.09699047924337	43.4400343057527	24.9121892215878	0.622395860241674	0.649098459093367
86	1.05500643251685	0.881630737973502	0.93602194784563	0.0990099791894928	0.00374682210432619	0.0600253471861998	8.40053613567469	6.68859609840795	0.614667173676107	1611	1596	0.00724734512651741	0.011240290844214	0.000885997204359758	0.00768057171534797	0.00960893857549789	0.000947515487920731	3.07799513664574	0.667269011509089	3.19084692267228	4.25761012295571	1.24051859524844	1.14477857630385	0.247260440442748	0.300068631818234	0.288686063838552	0.277743565477747	0.292825367647981	0.284342576974812	4.63477585226804	30.8720149546071	9.6392205407326	0.719889491554686	0.872811220040932
87	0.835190952933464	1.18436135446666	0.749451623719815	0.0882705393510437	0.0400349503987256	0.0390782457211047	8.39429653224797	7.72277276791151	1.77517363110334	1611	1606	0.0482657156991629	0.0156414201828292	0.00163257057487107	0.0328449612164523	0.0182466640182735	0.00111076908623291	1.22666765134871	1.00288870869653	1.60073612105102	1.92646992667236	0.974350637621473	1.71697649477165	0.558680818173527	0.283621744722405	0.393226247429206	0.52786993636441	0.336118585184391	0.329607986093297	0.880780731360001	28.1346103495019	10.5534583499951	0.77717315463069	0.859433814378072
88	1.50993601166647	0.734350629615463	1.0791489044333	0.0304959969815146	0.0102411515971269	0.0245235138901696	8.52735099927565	7.72418808340153	0.461370188214217	1611	1610	0.0524765903592484	0.0525908591571136	0.00498529005341919	0.0679878421025205	0.0520732844652619	0.00518641854324257	0.22357666488779	1.214	0.875882639396153	0.590172181561481	1.13017679825624	0.867817436185308	0.250865801520103	0.293963579897746	0.303591683565676	0.226684082184101	0.288202939622191	0.349952634044346	2.09652807945143	29.202775090444	16.7810683007888	0.735563862056844	0.817760433511095
89	0.886378920561723	1.14627693083029	0.824381857992615	0.0795797087976403	0.0994185291792082	0.0259620284031963	8.19296700172938	7.67193671056449	1.79048334455954	1610	1604	0.046921493306683	0.0161595918577852	0.00117201801870343	0.0350703807967251	0.0177667853145518	0.000898025240114694	1.25050087909392	1.20294958154725	1.55331745170649	1.9629451047518	1.08865665969979	1.66907051282051	0.548664365540477	0.304847676383137	0.358099639424149	0.559392441186313	0.325625238855823	0.309131677484039	0.807948986388084	25.8591487953429	11.4434856271038	0.785511160263598	0.853356359447159
90	0.450499555077817	0.982742191593019	0.814571977793082	0.521404563558759	0.0252837594720569	0.0458949550784762	8.49743384855927	7.82438152091017	3.15948530366651	1612	1605	0.0592177827799662	0.0115169398718434	0.00168092725486556	0.0214198390245605	0.0119558647559365	0.00168265076916484	0.173069350251586	0.700028210513118	1.25945403845213	1.70943569766813	1.82231825114387	2.29664595605046	0.333646595385481	0.293686967604077	0.295526171277497	0.281948445190521	0.27344373472697	0.314387781678562	4.38167946380263	31.5569658247417	15.029299136237	0.710703000032627	0.822854400752046
91	1.35469488690242	0.810370265805544	1.13644623717144	0.000598575675167556	0.000796986431625348	0.00488090982100429	8.75640300995282	7.77023479620575	0.406018406113104	1610	1600	0.00532465439587186	0.0380635741908356	0.000803141526643329	0.00779898279915428	0.0334826750644153	0.000622952164480165	2.1277100396546	0.768620378719567	2.73903112716456	2.45995547591899	1.1842596184038	3.80241382463198	0.228014588627431	0.210750720405785	0.216505818355944	0.21412628671963	0.217222111165955	0.205501924815255	2.37420257971902	35.88453171749	11.6643133372286	0.708699390052196	0.817663659461631
92	1.21918203695882	1.784807714066	0.927126269569735	0.0764780525119647	2.89707027572368	0.271913293772169	8.24258978864403	7.58275779831998	1.32546797631137	1609	1600	0.0750388669716114	0.0254708493424483	0.00359673672095461	0.0778657384505737	0.061185655864417	0.0034000950460155	0.664974440950691	1.45282584683358	1.59717057086992	1.22688127947509	1.26295133437991	1.51761928848424	0.265957475489095	0.196664815745172	0.35277090220392	0.400418639481943	0.226170200021419	0.426601712877213	1.00021177826361	26.8319221022608	13.5232803558616	0.777301805418928	0.851885882827235
93	1.61139819319386	0.822713303380582	1.08658217464585	0.0373395909939615	0.0240515972988574	0.0179883188442783	8.61816284048962	7.92056456844909	0.544021368631099	1611	1606	0.0514240200887557	0.0440236409124471	0.00465093990881584	0.069078525460064	0.0488993663533425	0.00474677459656949	0.285081666388632	1.47358619641228	0.441818562074679	0.0987589360235149	1.27249460129569	0.307414870379464	0.264408515085342	0.282739693799729	0.280306049985702	0.253743726012477	0.309201973122504	0.314498033828358	1.62578141694461	34.7494384957964	17.3503125718832	0.715080818672328	0.79196005748992
94	1.1139606468348	0.918373051203905	0.981502682551245	0.0291238136540018	0.00855431329130034	0.0183802829254184	8.99602174391592	8.62513493594128	0.82636535460451	1611	1612	0.0344544260189595	0.0357133615981573	0.00193686986335335	0.033848204757351	0.0384427122461752	0.00176887454949242	1.21680388716426	0.363451438099208	1.55438859714929	1.07994579945799	0.373391103082308	1.30512024677723	0.441987589788602	0.25982973236082	0.347953737195245	0.46538313907698	0.250274688191651	0.376468363511702	3.49355127294438	44.6824150942308	24.798374923585	0.609506745559148	0.635704691745408
95	1.43917745681709	0.97558795142722	1.05547165085366	0.0354992494582999	0.209841024165562	0.0359490561716228	8.63299798704268	7.9930504540443	0.58464054387741	1611	1609	0.036488234613666	0.0310613786498316	0.00386304510855022	0.044134234193651	0.0386255795615833	0.0037476652741537	0.398943936149504	1.40966188631843	0.614576798574691	0.234245804412762	1.24829801418153	0.559891364563769	0.275798075229218	0.239526823173219	0.288134527715993	0.27216074816062	0.292780318561741	0.300367929305799	2.39191030032325	34.213498286935	18.2301217762232	0.716761323013309	0.797455601993855
96	1.47352205216593	1.00233360089798	1.02906778754451	0.00765876481175929	0.434281658139265	0.012132209354649	8.43915345484999	8.0157695174052	0.591580723831076	1608	1604	0.0470897774532889	0.036059746482104	0.00485322165700904	0.0598455693600148	0.0487364350593075	0.00501192234513528	0.33549627493391	1.58576252765594	0.584839136183341	0.221125147497744	1.34811981116718	0.605097810597228	0.288650385309318	0.251505535103037	0.278518542807418	0.281941528422588	0.317931567406659	0.251604544103316	3.96804940019063	30.3105150972819	14.1478371775402	0.720171882943756	0.832048728613174
97	0.554094571756887	1.06327710894595	0.742454005936202	0.0238583992967528	0.0295953769487148	0.0615695356537996	8.45018531596261	7.74976189329873	2.35073160137267	1610	1605	0.0493821275704403	0.00991937579788829	0.00153950822949832	0.0219176089705269	0.0144529927377466	0.00100476562287672	1.19917579656247	2.00941023013137	1.66956377978791	1.98476016400731	1.57185870208076	1.8579243513598	0.393133229025855	0.289966242363834	0.349485419390173	0.380380450572339	0.269305857327011	0.336386625283769	1.30780313558248	26.1336349317373	11.6453458850995	0.762299366395129	0.819807968492566
98	1.18792843745318	0.900644391334325	1.03316820073693	0.0633426876642736	0.0209034154357624	0.00265660345872867	8.61551443847618	7.30768457900549	0.59372248470231	1608	1602	0.00591077510471303	0.0109183014779315	0.00071602221507908	0.00719716328294234	0.00877685608016399	0.000594191459413215	2.89405030760844	0.242872228088701	3.27979336143934	4.05270014982737	0.520529527355466	7.97693485899631	0.289476503321728	0.296613147358004	0.28251042407114	0.281865006071886	0.294417769148242	0.273527728571225	3.64928523664811	28.4989747712338	10.52604642884	0.741746903119698	0.888411176957824
99	1.02279177352039	0.933613149939628	0.910761395385547	0.113580926926311	0.0437799952518921	0.000581640166542885	8.2331478936308	7.73369045518047	0.637112603280391	1610	1598	0.00934865139383666	0.010206314728966	0.000658502056660487	0.00832161713682305	0.0129026866428635	0.000797549879368006	1.98884510457714	2.11504077021318	3.76882951653944	2.99321952226888	1.61509324009324	2.30414077003794	0.28718315301771	0.285728969346177	0.277502452673225	0.291346507768894	0.283174693743462	0.271236627809773	0.535035965298359	26.8785533595482	12.4261260534357	0.781916222511553	0.85997024158621
100	1.60130368311567	0.873915941606458	1.07800962221049	0.0871898982593788	0.0344856392600194	0.116232427758382	8.15719873495592	7.73976318805103	0.48763232081095	1612	1608	0.040658018616509	0.0393978773379539	0.00368493145670641	0.0533892691290007	0.0439778529398732	0.00343188393412546	0.372268775941734	1.1425277461801	0.384085869372985	0.603850419901759	1.04994390950734	0.27165621815262	0.271511868002125	0.271406374746443	0.279531842652155	0.263348177950651	0.28462195941889	0.309050023054624	0.700857772512603	24.0676858054934	13.4373421830845	0.792097159148078	0.811267927064821
101	1.11440929259633	1.16464463713394	0.906334599336682	0.0319330931070087	0.073801251477416	0.0329315845662094	8.70013817695344	8.24592357652898	1.00378362826743	1611	1610	0.0458729072919808	0.0225739845311369	0.00346400173386092	0.0437367310807339	0.0337348650333105	0.00290199132240417	0.439101541733121	0.519443370699652	0.616205984770767	0.276537766755458	0.533378453208638	1.13148725190723	0.371670420162662	0.458658848529142	0.563806674507458	0.502826384235694	0.582310216644581	0.593559110725258	2.58851022735525	27.6720911273258	13.7450217281507	0.732882155727395	0.832404728571458
102	0.660012493749445	1.01163747890894	0.963110528607207	0.0290063229360932	0.00865370076627842	0.00285555992674658	8.32817568160252	7.71964198372468	1.29609973635413	1606	1606	0.0202639655728759	0.0122064654470192	0.000732250245146056	0.0112410621355479	0.0125037539552543	0.000818812553339543	2.48492971000028	0.567397916262214	3.89090287277702	2.51605203072027	1.70318588127435	2.80113345832623	0.292833717228283	0.243663938789699	0.282391049289284	0.229973810235355	0.225382395654552	0.276869502356939	1.0318165467692	28.128886836051	14.31407943499	0.764301766406715	0.838862643246278
103	0.584119487320058	1.06493517583591	0.94300058331377	0.0432056588713176	0.0294754841041766	0.000855701852431045	8.37083282379564	7.88290857719825	1.59686173890714	1609	1602	0.0231377627474337	0.0126463109454208	0.000999845478727828	0.0171027405623113	0.0133221013761071	0.000698544746101975	3.34987391198243	0.688285669390321	1.17553387934218	3.64660352378043	3.0436027593388	4.63026804775836	0.473849323876767	0.260728819168351	0.275938583377351	0.361217441015204	0.265253209474079	0.275931415257625	0.619064872257843	29.1317928945549	17.0818998200492	0.76250535782277	0.819649740674748
104	1.32809832248519	0.839320757438411	0.996522705143203	0.00312210787265516	0.00278439635466353	0.0101871155816548	7.89174116059171	8.17648505106892	0.603436250416427	1611	1611	0.0330812336851859	0.0341215224282614	0.00443188229728822	0.0391527527397776	0.0351636430179757	0.00452557982898006	0.417807273959026	1.02265625	0.474837735849057	0.313935445992983	0.987544483985765	0.389405285701798	0.254627761257802	0.249247015285762	0.248704041793188	0.243672978421484	0.251699350148372	0.238810563990191	4.30196579528021	33.5706370884701	21.3668817703179	0.74331929745342	0.734904901204426
105	0.964437006612435	1.07033828205946	0.894829181320845	0.0722972642810054	0.0717738055465573	0.0064042456721188	8.39415132597665	7.42597491688308	2.03824584626065	1610	1610	0.0487551623890359	0.0119244611259741	0.001205267181558	0.040827798629862	0.0131106029764081	0.00107690325710613	0.184709418501167	1.29618355036924	1.54367262723521	0.618281196807505	1.01998069843085	1.48651044965168	0.565776162908949	0.301319169733755	0.350344885717646	0.613216221842885	0.339722161369064	0.320100231603311	2.08089342606064	27.0605346239225	11.6897179800237	0.734455346956321	0.866923941297209
106	1.37202069629223	0.82541120950046	1.08842482315339	0.00176540943394961	0.000965277960575058	0.00473590192170775	8.30695438052223	7.80286415882743	0.438326236856032	1611	1612	0.029020280931275	0.0343198647720246	0.00428537996044977	0.034832721817938	0.0348284292378992	0.00447071254951248	0.423213987995999	1.04900802026171	0.410661893811525	0.253258581127434	0.989419969382548	0.295501478387384	0.262067524519785	0.269165486425495	0.258091781433243	0.253588122445341	0.27237055985843	0.242989558529982	1.68516113796717	31.8166191644693	14.6966460875071	0.756105775193593	0.827945960825704
107	1.13075227615172	0.879824077627145	1.06702847216625	0.0463315725098199	0.0066042533552937	0.0141504258261866	8.56490992594904	7.79281163880988	0.575405972625988	1608	1597	0.00609066091312399	0.0104666505866829	0.000654949931349001	0.00697897390251481	0.009085852285026	0.000893162654523972	3.09583083383323	0.671482121046203	4.04547680682852	3.89113273361483	1.20841438162766	1.08050751609122	0.274336988323131	0.28459187582469	0.283611403939153	0.281269264875877	0.279953602671192	0.272006458614544	2.03150084422515	36.6417141722598	16.1264351912035	0.710080181373242	0.791581700853194
108	0.490855149192847	1.18792541935088	1.04486222251167	0.109432147354788	0.0557889766440656	0.0352710821946222	8.32052254472922	7.80286301905823	2.22700305837196	1610	1607	0.0589248835636189	0.0162170467683394	0.00082593959871548	0.0247716270892662	0.0186683120833731	0.000943967625133002	1.26750797676511	1.49040767386091	2.02924568057311	1.95761266170687	1.27432716481886	1.77789054372923	0.437402691484172	0.26871848491492	0.306581724754799	0.366711477196916	0.231562351209655	0.335208946496315	0.372845772813435	26.2737782091397	18.2768503540297	0.758120324088217	0.725131429156368
109	1.46949124371146	1.28637473250015	0.952155598432943	0.0164454689124449	0.136637906733973	0.0228034222235116	7.83512368792884	7.98419592296703	1.30418356048478	1611	1611	0.0458831820956407	0.0155315007133214	0.00272434400985158	0.0580974467863811	0.0214342098658965	0.00258115904589684	0.839431513526688	2.07347193111652	0.440226555406632	0.744732194379842	1.53145954209082	1.20117162074203	0.253251026350771	0.303665109963585	0.394839202758274	0.243088084289325	0.327488033801943	0.457171147836305	4.66817235819818	28.5848564192773	15.9879905052397	0.759316207729495	0.788658396690572
110	0.958469047309552	1.01838391437596	0.978494541393431	0.0607294913487565	0.118836778443256	0.0225794830415743	8.59214662742593	7.66697126936704	0.573480242907546	1609	1608	0.0121033994204688	0.0181100427685299	0.000968540339341639	0.00942508031420029	0.0238395872015034	0.000783534382873848	0.697810825789765	1.24874568830354	3.63369612885221	2.10269219344909	0.621408104789194	3.4424736106425	0.378859715715206	0.361329981721038	0.272529933102975	0.296521678128334	0.406981189272836	0.232723286878849	3.80239307778381	31.8094970001412	15.6950803660337	0.711159774923899	0.793197857508577
111	1.27053937102339	1.17645268967784	0.876889887263437	0.174636681303343	0.33755497587118	0.0908025196160568	8.48059745484708	7.86486964635622	1.27276193465537	1611	1604	0.0539680596400653	0.0217033428781277	0.00341249959444353	0.0584570960509006	0.0341850939928316	0.00300885305563112	0.671329530495832	1.16221827928574	1.7099933094094	1.23356235601134	1.03364281813217	1.71606583863476	0.312489092296752	0.252668948105329	0.30696296212545	0.314873038067895	0.270728729233048	0.32212019855098	2.43568681338245	33.6831247654342	19.0047117506313	0.721264242917391	0.816636517498808
112	0.693075000355536	0.925601616725259	0.958630448157583	0.0657104944974684	0.00544220409294098	0.00638102853557053	8.62216122587919	7.55473624683966	1.05161654694472	1610	1602	0.0162242678956368	0.00949206204814202	0.00101821998952832	0.00908533197461525	0.00894143730363109	0.000890350496691259	2.13195273480326	1.97760750772155	1.76317429086736	2.16198086794214	0.520569026349373	2.22377193930875	0.343046421905684	0.284866016027964	0.287986456166966	0.287570819011788	0.296051914567654	0.277557858147055	2.69411325522625	33.99165536593	19.1527738587065	0.671530665805285	0.79641708536341
113	0.767214569779257	1.14896147723033	0.842008114622846	0.0281008949909794	0.0592369218358196	0.018043820919212	8.64808416065461	8.12016599303453	1.83887023434377	1610	1611	0.0401176632176541	0.0107517919779809	0.00104016048999428	0.0263393155466152	0.0170233764213111	0.000806517993290562	1.71325162620974	1.30290697674419	2.30431880039028	1.58894897078202	1.12734858123502	2.22743662735529	0.588541655034717	0.325015731756286	0.345569315754718	0.603777892769084	0.415162116721109	0.277995902634391	3.21878655780594	43.4026400480135	15.5927547743148	0.701558832867165	0.789630843424421
114	1.35072713100712	0.873326251329679	0.893938731141143	0.0332061490154774	0.144259335300478	0.0437015311588067	8.13113257220471	7.58469571663782	0.421455842200099	1611	1612	0.0295889902187506	0.0299833142994994	0.00429575213188971	0.0350835772675852	0.0363026842268932	0.00386061218251509	0.350428761839607	1.20762904743119	1.31970656096551	0.200662216145205	1.04884894949622	1.25448983475066	0.294353918157841	0.273161082414252	0.284357042821782	0.289344901711428	0.267975835247935	0.262381365546495	1.29600595235656	35.1681156014485	14.193980597451	0.735218995517373	0.822427113510418
115	0.454102383978806	1.10575388398063	1.20938052181143	0.0882533685539608	0.0309638509948366	0.286346532229393	8.42715125124434	7.61311649480071	1.71692362461473	1608	1599	0.032171355959708	0.011803755211074	0.00112710200339454	0.0117787600352389	0.017808603350925	0.00106853400033501	1.6620323884555	2.25865527164908	2.4640300471895	2.74389549595142	1.70563749421861	2.26947767314273	0.245007442861787	0.248142949323194	0.275630072988368	0.250454446358246	0.218454009268285	0.315447513723167	3.81997769021357	36.7800497367829	15.3085500118126	0.696881301215473	0.802047359665133
116	1.51884500271556	1.49373776824484	0.800094661893032	0.0735173642004639	0.820013447915146	0.0801251571395038	8.74741117175739	7.98392267839116	0.894318042409868	1610	1609	0.0504790534361361	0.0182387435474489	0.00505202412260535	0.0629057239924635	0.0386200387535378	0.00345061599308763	0.226758793969849	1.47508736894658	0.793662791576592	0.07873208971002	1.18065387021368	1.51150520557614	0.244570743213603	0.229326440566383	0.310110861557379	0.256697941785014	0.231726441780241	0.419618153620997	3.29273267537293	32.5660714470763	14.7122858029102	0.702884623819097	0.817257566811555
117	1.5233378850638	1.34403354138491	0.892979030013615	0.0250382465383917	0.0723142660183158	0.0158551305882881	8.6543850767698	7.67029927860245	1.33431483440171	1611	1612	0.0484687699846432	0.0157885211495489	0.00344613053617301	0.0631099672544576	0.0220844389852426	0.00299398025601135	0.512445394047441	0.670368525896414	1.10200908018446	1.41200792079208	0.659206306787814	1.14222101054162	0.262033374509863	0.276191142360523	0.405691316550961	0.248073796698805	0.299759241896063	0.443313355968876	0.849768615982351	30.7529338873534	15.8828340627013	0.71738037706532	0.824700833001544
118	1.64948905506677	0.836732952648513	1.38350916017273	0.00408492814860872	0.0201584674003295	0.01991236927776	8.53287316680081	7.74473117554647	0.413387988991487	1609	1598	0.040690567317179	0.203646917823908	0.00496122402511693	0.0699220155243421	0.0879700958801461	0.00813156372757786	2.73804240631164	0.672754400814886	4.25919143541344	3.19586499623468	1.98480780964002	1.04395508367195	0.271690344336755	0.311660886000937	0.301930261923435	0.288317846947279	0.246059813185808	0.28061756489601	2.27890943357326	37.0193751779803	16.0704981834088	0.701382746215	0.803915199331802
119	1.56956665209222	1.90760457739984	1.08677379256391	0.0119201960502931	1.64802545553306	0.0225737766266835	8.46995217367171	7.79169729951104	0.860637087718776	1610	1607	0.0439741485867264	0.0226192360804982	0.00505108724469182	0.0588264710072191	0.0478516781956522	0.0053755008322997	0.155489704640182	1.02918762763361	1.42269512964377	1.02236704481455	0.915808619520316	1.29727775629277	0.282221462508513	0.196829220176671	0.295981331974561	0.27408213077718	0.208505292461767	0.320589487689192	1.71210411248712	38.9927976983319	14.6741890766973	0.715262399830826	0.819745017418748
120	0.596956378540894	0.907886391953421	0.904858434283035	0.0422989694907426	0.0217104397793624	0.00883260529572515	8.1831220319723	7.97511020663463	3.53348386404392	1610	1610	0.0667951661865664	0.00840049424903649	0.00100237832069709	0.0347754156531281	0.00776505238106286	0.000931860829064746	0.322443810059909	1.8560117842018	2.28857597564351	0.81949587329913	1.14931994345049	1.9222150882825	0.424196866181319	0.287510043196616	0.304047841823435	0.581621148094745	0.293196687328852	0.266329112286472	4.07123916206246	34.3969813017017	17.1411201838269	0.731397029780104	0.768197879559648
121	1.3928598844181	1.55739011966416	1.05229756983648	0.00603437836787456	0.93043373103791	0.00622618652607553	8.38774867587431	8.17487589724295	0.424094486841432	1611	1610	0.0347584551327169	0.0273985110820731	0.00488483433207774	0.0425173970800702	0.0636332358323551	0.00509808686238638	0.174551206592113	0.947536496350365	1.12406870860927	0.508766571805372	0.890988295806435	1.22018921813638	0.287910697195205	0.248271883294114	0.278343709152248	0.283792999796374	0.262484634541763	0.263745002325768	1.20586086644217	38.8826668744222	15.5113998913284	0.719536320422888	0.796148345252936
122	1.09018359357145	1.39119021580224	0.913160787392629	0.0512045373281546	0.840516922168566	0.0188958737938454	8.41338204211687	7.83166305986374	0.975920227566383	1611	1605	0.0399535293889672	0.0159793126111094	0.0022220585711849	0.0372645163203208	0.0318522742508953	0.00190538752373129	0.478471583737202	1.84228918943451	0.946124878522838	0.293154868846568	1.04060105184072	1.71151872755259	0.242462180868677	0.291933706533086	0.494923182419612	0.41055085483865	0.315531977791383	0.50131513449051	0.197711958079635	26.1861159054979	12.663959095212	0.76384847718539	0.836827096902594
123	1.33264129282336	0.86962547148605	1.10104062415983	0.000446188008669071	0.000502693576732893	0.00349722360534289	8.36259432844243	7.23685168221393	0.524688923248644	1605	1585	0.00580166695638649	0.0129182320522142	0.000835868768712031	0.00810706681141482	0.011137339657137	0.000791344240191022	4.62565245066836	0.439941143048615	1.35957465623204	1.53908390301354	0.189764607740017	1.17625978205222	0.285941098434598	0.290284556542758	0.285744891438441	0.285672371733535	0.288239333736972	0.278061856804619	4.42662657194642	27.7861610403021	14.6326710068407	0.708578114861316	0.841427139516676
124	1.10171553683781	0.882933059576889	0.926216914950939	0.219927299455709	0.00674519337169796	0.0160143493370176	7.79450116450786	7.59401460251074	3.04372526685571	1609	1607	0.0640106783582355	0.00955452385320205	0.00105611085204174	0.0588712510169279	0.00913792717188851	0.000969902327454061	0.86245739703079	0.632967262111629	2.0487086461439	0.756271670405874	1.75274312340298	2.03435651929034	0.255385227885647	0.290152446867751	0.308812764332217	0.470499991809977	0.290791545162086	0.297138181523799	4.34379396999904	33.9415218593983	17.2308474202607	0.756133615743454	0.831007436416341
125	1.57480223665371	1.3274015870666	1.1419456509362	0.0267159609725772	0.155540900828648	0.0722585505431568	8.06155583394399	7.69818870509057	1.64323075431832	1609	1608	0.0485139117017834	0.0126113438755308	0.00240029788604781	0.0654893107488085	0.0184145849931241	0.00292805509959776	0.59081315352764	1.19694363588251	1.50411522633745	1.65298590504451	0.97089459632234	1.51551159497256	0.292933896839047	0.283813983443391	0.305983051887564	0.290363762773237	0.275458872417679	0.302092157517308	1.72301611894775	41.1133781996238	17.5221545113763	0.725153744524212	0.773640252705648
126	0.578654481855757	1.26515814041375	1.08780841732665	0.0750297453155163	0.188907077806211	0.0164378295339354	8.11875780774429	7.43095182772147	2.04000445554795	1610	1606	0.0657544337850348	0.0164345691474718	0.00113724549531991	0.0327136390693916	0.0273491616455183	0.000996415579475097	0.145818174258331	1.44814502529511	2.32448740480375	1.45641808125119	1.28781193988694	1.93239574985135	0.326102584311417	0.26594980269799	0.300403979787651	0.357915550204118	0.254976908861186	0.33690809005636	0.255110582235896	23.6928890208778	10.3476932542207	0.776634225036244	0.831134633171681
127	1.46447144995891	1.22143254636162	1.07567525603091	0.00496552733149229	0.32115746022341	0.0183855446999987	8.3323614359176	7.90224722477898	0.344947594573427	1609	1610	0.034051612878344	0.0345073777243954	0.0049564311302174	0.0429764482382876	0.0617460734733453	0.0051037986706083	0.233876766748005	0.858697266785502	1.18259805625461	0.08667562468613	0.810278113663845	1.14978221363256	0.268084603490353	0.298509441323003	0.250764924617273	0.257393939613991	0.257183045422999	0.25168600844389	0.898379376423231	34.9623624590771	15.279997904338	0.732264316349972	0.799261860299648
128	1.29875953721659	0.846289541539315	0.87406796793886	0.0197872287480386	0.00506611730012138	0.0205204232121563	8.47571874873909	8.27445967847942	0.589331784433791	1611	1611	0.0517485266409871	0.0518282311085801	0.00460204274405206	0.059898506495813	0.0549305417566577	0.00400174433014377	0.27920372508469	0.695022832963258	1.21263813366076	0.169192452193001	0.707782055377167	1.1186101193068	0.185691793250652	0.211130596476352	0.375424831934626	0.197910527016068	0.168583645618341	0.4645636311791	2.99568058073145	29.6542488002906	18.7760939735954	0.752128487089537	0.786237074029137
129	0.544287530572719	0.986091895572757	0.982181457255698	0.778677353755996	0.043967227103521	0.0280540937867585	8.66253766327955	7.65739399356506	1.79346193297952	1610	1604	0.0455451667969801	0.015036118400014	0.00135027529799644	0.0196676294967062	0.0156261420250174	0.00098172748747066	0.178183871878656	0.440542942059626	2.12583173148011	1.5709674190481	1.27598523633766	1.96462303694182	0.346267463464057	0.253541968748494	0.268183384722059	0.254775365029582	0.232871244632968	0.278213427901995	4.05906282306157	37.5898373216653	20.5943052841256	0.681014571973955	0.79007581588971
130	1.37596851931963	1.8168806040736	0.949839514034013	0.0290719245913223	0.779924562542849	0.0229223306339903	7.93222578390226	7.95939532145362	1.66675395848443	1611	1608	0.046500481611433	0.0117974087119935	0.0027825976343945	0.0566044521889016	0.0256783472123695	0.0026505352902955	0.193857478266387	1.76086076632488	1.53149410004986	1.18119094312712	1.0623217782664	1.52789262637385	0.234830705580903	0.307974906414963	0.430450812106236	0.222525748471192	0.411524073683515	0.456915932225161	4.86334246303056	27.6322799252832	17.0641892819753	0.779977293544406	0.799006655286502
131	1.06220669255906	1.40288360927789	0.844379802158374	0.0335825421351653	0.249031994129195	0.0168777041185295	8.46038055003066	7.65788596003723	0.987249746689494	1609	1607	0.052970720799413	0.0281906929158892	0.00209782596396288	0.0482197896815161	0.0512476153003077	0.00166201070218112	1.07577286772355	0.665499710797893	1.305994088812	1.54681741743891	0.636283144601333	1.37059819413093	0.418929573856026	0.463747766335794	0.399213481505707	0.538654263554384	0.467480577963079	0.409725213622103	2.16837944935834	29.8752185180811	12.9027159307734	0.750698086823228	0.840190795848529
132	1.49972326838181	1.61732120751947	1.20785468643948	0.0156328390893904	2.98829209990663	0.185767275477156	8.11882517029531	7.79412309811641	0.925317573062393	1609	1611	0.0462068805781168	0.0272947622391723	0.00243971267709795	0.0609072011202034	0.0485179494191988	0.00325975131439709	0.159705655051914	1.25041864025645	1.91600633914422	0.578722761433589	1.09897559505875	1.51686940037462	0.285167227695253	0.258042427740038	0.3171924129938	0.276262679672924	0.244767751500583	0.329379715556782	3.40223962285329	44.6053516533084	19.3994048775245	0.710334598788628	0.753474592588291
133	0.803046882123829	0.823629148949391	1.22691747019815	NA	NA	NA	8.66764478298869	6.77075073196862	0.752512267326331	1553	1368	1.17068818686889	0.544227805261853	0.0765300644629765	0.864994072974064	0.852914806167831	0.0825728151751012	1.80048106075919	1.31297249663745	1.47145764587326	1.97263046730617	1.65020130071229	1.86542865209072	0.324327831623342	0.384733943372027	0.40668261077246	0.392890174163378	0.386199611181635	0.390132877571306	3.24198066500295	35.3207093030249	37.6129307833691	0.691068688291737	0.688270541723064
134	1.51645596769543	0.800427815917332	1.12150033816861	0.0133284563116194	0.0400903399446726	0.0031184845667756	8.49462175031194	7.80055644781761	0.320947586496217	1610	1608	0.037246634861434	0.0454326381459282	0.00468942548506925	0.0482312349292521	0.0504015402328503	0.00507967737290349	0.330619731403661	1.27272727272727	0.327027814183777	0.194065359858713	1.11732897384306	0.866621722846442	0.287225164254137	0.287854936268271	0.27420211712377	0.280024391584177	0.310360422767801	0.265374152353771	3.57887220964173	36.1206388876734	16.4916132696819	0.671386128725317	0.808919398754969
135	1.36587175182586	0.842842430484037	0.913487724859539	0.00713404304923452	0.0146116271509499	0.00394365306576135	8.14630673736363	7.5285988842343	0.571726316475071	1609	1605	0.0437527641590601	0.0398882102617247	0.00556337925937423	0.0525372706010647	0.0429994657085556	0.00534282926577976	0.288837711406981	1.39172171121674	0.421532380352001	0.149652766456914	1.25308984863213	0.436984101493496	0.276547640182915	0.294053682593581	0.280773472557243	0.278205271691562	0.295611841137344	0.274490407962079	0.56995186089143	23.7242216502855	11.0183665708073	0.778939195133711	0.853764043169717
136	0.445941100979775	1.24375451808099	0.983491325788182	0.0222038902365197	0.0489741740980557	0.0197716260074334	8.40729726294827	7.52246945789	1.34369548003851	1610	1602	0.038276914584983	0.0229707177936687	0.000882927699500685	0.0143254225298562	0.0281028059012638	0.000958265505645286	2.1989009084833	1.44160583941606	2.50927555360023	2.26984545907745	1.31498438004955	2.14063240357583	0.38126632518621	0.23998694275965	0.278930160436109	0.281798070339666	0.209445537755419	0.278215989399385	2.5275868759442	32.0341925630943	12.9987696840057	0.720286658181641	0.828033900639642
137	0.735496392750201	0.979391189005939	0.909846742180281	0.305106275679835	0.0744314341937213	0.0205817707728616	8.21969729056402	7.20891747477256	3.01218221809789	1611	1607	0.0660885228195371	0.00741194293128666	0.00125047655834549	0.0409812353508347	0.00770618682082364	0.00112603613558011	0.634868299871063	1.72566892090562	1.58153887982599	1.89882682165537	1.04663858066813	1.71792553628668	0.300571664458286	0.291419329006444	0.29074077972795	0.328563498539999	0.289434728253992	0.291400135573263	0.984810667443945	35.0193916029928	13.5472757854632	0.736919311799483	0.799650619911748
138	1.6756255666407	1.0739969500863	1.13224734329539	0.0131112297613432	0.0563785250885869	0.0837111908454281	8.20534438143893	7.96014714159988	1.0072345982748	1611	1609	0.0324572846903037	0.00804756740481749	0.00474050173567928	0.0439931163996014	0.0110778628887193	0.00461445353128105	0.25576974599084	3.82442841423157	1.18776829133073	1.01447670155843	0.803687073655125	1.12672628276782	0.312861020008555	0.278061112182787	0.298530994759593	0.3203272007223	0.273330915039738	0.30745508072567	2.02226132101333	56.2498891098699	19.1025137353494	0.680989963697815	0.77217643421079
139	0.645229881002439	0.867048829692721	0.968690835893962	0.0309076506141647	0.00138415083980872	0.00403871659813837	8.25847643321109	7.68982824886304	2.30100500082647	1610	1609	0.0425198248968024	0.00745684705167475	0.000895094717322601	0.0224789030869542	0.00988264772643368	0.000854141965115024	1.96391053138405	3.69833230389129	3.20285323431698	1.93340270551509	0.672319981477194	3.25702949143489	0.450765262665858	0.285801484694097	0.278405943518379	0.448290080464163	0.290104490445329	0.268068716815188	2.98704133090624	35.6552751559256	16.2911402908124	0.726122946427341	0.799514389425719
140	1.37162165294023	1.33722112334011	0.918076641754392	0.00840280535317238	0.178953983370714	0.0131543699922449	8.23853900393671	8.13957667398219	0.540753985949359	1611	1611	0.0365976378525425	0.0250715746532396	0.00422178280087352	0.0442145318524755	0.0467988134979864	0.00379697618194861	0.363045464127609	0.5391462007582	1.19023586991324	0.189689768976898	0.504336563591368	1.10735183450309	0.225514630636217	0.478340940701653	0.382070790679997	0.195750611789937	0.440964112819425	0.445215913170307	3.95348728413557	30.2636340864563	15.5430943168682	0.746331315831669	0.807634561622039
141	1.52104848938736	1.92837185171397	1.11611447169191	0.0105484164017276	0.906586996115534	0.00601168467495236	8.05428098366649	7.4658810002697	0.524593537404659	1610	1611	0.0314450035654909	0.0241889688259251	0.0044304234810395	0.0407409015823905	0.0554196361562544	0.00487801558121778	0.287101797018583	1.41881316403213	1.38746706496383	0.130921542355218	1.02810710774391	1.36773898460131	0.295831776166629	0.222522442499759	0.279850921023105	0.295416704904493	0.254164381174542	0.271769126578678	1.22494877663419	38.2383555380656	14.4166161266813	0.726437160016345	0.825416171834587
142	0.586515329429198	0.936732160475572	0.854555638195573	0.0491281182904753	0.00437563444505694	0.0390118016840463	8.37518958051433	7.53638036914127	1.50231971490624	1610	1606	0.0267424865350913	0.00952652323886668	0.000952752319166334	0.012361937654625	0.00831330660894331	0.000958236183477142	0.264659729104724	1.05724321863007	1.75707007693907	0.83579693154595	0.905438704567456	1.93825699785161	0.517691214059864	0.289051681471479	0.29876282193468	0.34157291078099	0.285900357623037	0.25466073640962	0.414221912915653	23.1959007226936	9.1067146289332	0.768372504607127	0.882002649560583
143	1.56262498824282	1.21387972426102	0.903299257253413	0.0313957210409427	0.0881955627819853	0.044097221653194	8.44908920960962	8.0915202334746	1.67347673746458	1611	1611	0.0484842297107434	0.0125064613757699	0.00366694771019951	0.0642261474114164	0.0164755128655532	0.00322625239802324	0.155378791362055	1.03269092716329	1.38841978287093	1.14969792299718	0.876566757493188	1.40150008287751	0.289324133362998	0.280144006347401	0.313980953209721	0.284787658394507	0.307651537523555	0.330801062581983	2.28613457648173	38.8206270834887	15.0185063647271	0.708557273825368	0.80029182693808
144	1.5592487581709	1.40081635846527	1.02611916419175	0.0160049919340942	0.234368726855502	0.0444041382479011	8.26603713571324	7.91359204347798	1.27845262738098	1609	1609	0.0403519000322844	0.0117318196753748	0.00460609115447197	0.0542570123553667	0.0192004048498751	0.0047145460783493	0.196032880629021	1.21278596051395	1.23728692292557	0.52360595964041	0.83919394103327	1.24448368741193	0.273151907628615	0.272899018233652	0.303412846778049	0.259304871819548	0.309924065678236	0.324680836630171	0.71949728924662	36.4297032099431	19.6099563870619	0.708840873803263	0.779008519066266
145	0.987578586537927	0.949164482298531	0.965924816211718	0.0425157334167637	168295825.568355	0.00164248944005202	8.54896006548236	7.74181338333644	0.593502089168779	1603	1589	0.00879342917753625	0.0288450673799612	0.00185906270722153	0.0109571692035734	0.021398679077295	0.0013681845161907	10.319406481843	0.353695461289248	0.883954423592493	1.92083895217054	0.523735771599179	1.62936406539254	0.184028742680441	0.270363749284621	0.2815480641878	0.256040218851426	0.263185960854066	0.276912224471809	4.74747583339034	36.5636893402926	20.8060430236142	0.66055534022654	0.775750741968485
146	0.69143459594084	1.17973097019002	0.921161209480212	0.0755120251255997	0.0687615490562942	0.0104131852988186	8.13609423135853	7.72137318093428	2.43536145188996	1609	1607	0.0657787660906985	0.0159786922764658	0.0011315526366734	0.0390945648619633	0.0181547253668102	0.00109783424590631	0.306138933764136	1.58683624801272	2.54841196423065	0.856206502049766	1.35468042806988	2.19154724177581	0.361428174172482	0.275644709863854	0.302180656741559	0.545477695455944	0.283201461496615	0.298339476954297	0.435370910031603	24.0672492195751	17.1245937058222	0.771612712615347	0.830245680031627
147	1.43551381666885	1.54153970117442	1.06372597533103	0.00800944020351757	2.20622506657513	0.031476722691323	6.20056812775807	7.70008072693191	0.491598214607653	1611	1610	0.0350031449794785	0.0223726999778555	0.00485102887373688	0.0438186916703355	0.0525050143607827	0.00497341298469177	0.234056718370398	1.13274150998702	1.16732004951954	0.110462725958542	0.918897312909382	1.2420760577822	0.252593589215255	0.337407304990608	0.270853482147097	0.240906819290584	0.284168049316184	0.300967878345415	4.50770279329872	24.1571557528802	13.3421335808081	0.45071030856234	0.837180023073085
148	1.02606294895363	1.02823008492732	1.00956293540728	0.0642071123623043	0.0781241349097077	0.000561010387880735	8.66685186172814	8.15023939942387	0.633056093695303	1610	1609	0.0103131252091275	0.0103170161263743	0.000775817774327473	0.00916005158593447	0.0150025032151135	0.00082162215740022	1.88187363003907	1.34304508362034	3.15325517585433	1.6722535981053	1.20085072753475	2.41719868032049	0.36614642054855	0.294457848164772	0.237033431275547	0.28917361410375	0.35520442034371	0.228390964785957	2.63409732015484	32.9650320191441	12.7972656382977	0.706872690721507	0.821780668916087
149	0.885942801319835	0.761638927843535	1.03480965045378	0.101904828537213	0.00307686245162671	0.000794077620908279	7.95421187326347	7.56171610941054	0.512436360649925	1608	1590	0.00961699504809279	0.0311665992104573	0.00110922090827682	0.00601653994475605	0.0329983070284267	0.00120449059209391	2.11754597527887	1.15492698490612	1.17520202629357	2.13587689378916	0.905019404177605	1.2072822788823	0.235309548656582	0.300285349935018	0.283489872609076	0.283120770774537	0.296037820696821	0.281829346067086	1.01223412704675	44.4671349757047	17.2304025125333	0.684043658226279	0.780292988563558
150	0.764854727844361	0.842434467707273	0.950229965740694	0.0511221599300206	0.000392982131450934	0.0103636077239682	7.7240123658809	7.50175072867971	2.94847955008072	1611	1604	0.0646058543993077	0.0107054862538333	0.00112555045999538	0.044397715926398	0.00713235814105158	0.000781129114931353	0.792702628157138	0.690701122643508	1.93253108952546	1.3023598820059	1.35807968324672	1.89242393538488	0.243196788549884	0.282139703994187	0.320757348498865	0.53564082962328	0.284577688965195	0.294081368667366	4.99213200120127	32.9845705634292	18.1208471822097	0.754585274143075	0.805122836171124
151	0.459534416521073	0.876021786746128	0.986747081658773	0.0972834449740741	0.00159229915383501	0.00635872862163733	8.33602936135685	7.18647132882814	1.48976922456944	1609	1607	0.0197809287828965	0.0114306424663596	0.000662376986377045	0.00659462341532617	0.0073690966512125	0.000658598662709488	2.61253204736906	0.650360915133967	5.29697305278701	2.89067537237299	1.87127178825048	4.87441121389251	0.141250525487898	0.295092625893527	0.288259881813162	0.257369024893006	0.292644451229214	0.290720577394451	3.8724877716677	44.4187310748698	54.8347369514505	0.659399040007257	0.584310740092817
152	1.44774222269672	1.09720627523666	1.05751412718112	0.0141592765205365	0.0521663396259077	0.0152035345256054	8.09089800103685	7.56638661427747	0.90658278378824	1610	1606	0.0369859674973558	0.0520250198945149	0.00403908042033638	0.044494490814555	0.0165988356509827	0.00410476133253498	0.653903251502643	0.659310344827586	2.56517492452495	1.82938649397922	2.93496636191133	2.74709727487091	0.299900769977666	0.284977703562902	0.274344827658269	0.300747237517588	0.300649364682386	0.290643336646001	1.83271254839772	55.1598975973389	36.4826667755366	0.671633060363743	0.740866515606444
153	0.453934405864149	1.09886539894234	0.833637785921635	0.218509783099796	0.0240402338099299	0.0609745578764053	8.26739179402991	7.5948604943532	2.75120399957191	1610	1603	0.0712686205859719	0.0141287112573262	0.00143304445587524	0.0251046054142888	0.0151774773344407	0.000824863138635082	0.151618825100134	2.20082154267458	2.34496702036134	1.58503076596648	1.72385216231663	1.42944426579355	0.318461836398754	0.247618756529664	0.277835572388447	0.278395566817106	0.229242947927226	0.304046010262487	4.32534450625816	30.7578912613818	14.3976121794299	0.695754957487617	0.818439116183575
154	1.47959327447996	1.41589465850988	1.07637374401752	0.0112848016560403	3.1663337494146	0.15412289143728	7.77279607223175	7.19124741723922	1.05995737769125	1609	1608	0.0327766322232334	0.00976128518637341	0.00391428270546219	0.0418715573479529	0.0184202756804146	0.00473639705636527	0.240024762226349	3.68510558774061	1.35966698248231	0.113454416069609	1.06082847015861	1.29004871758132	0.328763607460056	0.269592777202502	0.277454085514422	0.336352133052323	0.232666670359749	0.285824180414149	1.49588865757498	43.2315773883511	15.8838330946263	0.716070986444518	0.81765244278775
155	1.75583393666814	0.993412906131075	0.58182059468505	0.0226596910652032	0.0431647559371824	0.0619545834061115	7.89755193608107	7.53321668208412	1.4984662535559	1610	1611	0.0404452784310344	0.00879404179028212	0.00338938247151035	0.0584916642008111	0.00951804910761965	0.00170776075530553	0.26664447403462	1.65014820303816	1.50018374008344	0.645886737569312	1.08407613741876	1.56460220318237	0.275798366025273	0.296336384900524	0.339360733307772	0.272245307298727	0.320168945987034	0.373135797734057	3.80621339202284	38.2922197131455	20.1964123888853	0.727825196568804	0.811557037310045
156	1.35733347521734	0.892109026182401	0.723578185939895	0.293181805585601	0.00312500590705528	0.0409907199573394	8.6941450939347	7.81155511816981	2.52975549531364	1612	1608	0.0614637967336429	0.00724370931813735	0.00132324734633431	0.0663068673399988	0.0102095447914553	0.000810898395026622	1.02608307707016	3.51906230721777	2.1467575220424	1.64743335449064	2.02932012907533	2.51880103137086	0.28453329161166	0.282601407888205	0.313338301170985	0.404316666589556	0.292904008762406	0.279158480081146	2.68811077958956	38.9630898513255	14.1764163064922	0.678117381241819	0.807115643940035
157	1.40869573489291	1.58625905986077	0.890099600233778	0.0640502648151101	0.506858166254804	0.0232337444055358	8.43349291451965	7.71093860483066	1.20349305039152	1609	1609	0.0553872600010102	0.0179467549527967	0.00280549182876704	0.0665404650561058	0.0413408771946064	0.00241645108579464	0.486018754129704	0.917909288598944	1.20525703405966	1.42039919308546	0.787354838709677	1.28743868862024	0.22377828457024	0.356022976478803	0.40365734508385	0.279553817059667	0.395145217668072	0.413778824197351	1.88424404201415	36.5664546139033	10.8217332428403	0.715376301838022	0.841774748308158
158	0.744276327190032	0.832715831785633	0.98343065431394	0.0764760454117399	0.00448002584141247	0.0114758925175125	8.13066694875081	7.50680827146871	1.35279482677038	1606	1599	0.0318102747987626	0.0450890177530046	0.00185044384526586	0.0167868447322464	0.0438241251769113	0.00226808419924176	4.01617539585871	0.525457276663427	1.12530831099196	5.1710632137687	0.411906209179912	0.961648986168927	0.221565220602112	0.295960240548221	0.286630945919426	0.289099390996582	0.287748425555199	0.278399921389357	1.22286859394333	45.1759774435436	14.0972974933698	0.704269867082746	0.825069606006617
159	0.502243758336784	0.933804140211653	0.937528766216955	0.0954738807858924	0.00650164239378216	0.0138388198211653	8.14549232785076	7.61488646749611	3.02082450135134	1611	1603	0.0541736615964024	0.00778084886847831	0.00105739039058969	0.022083529860743	0.00764632671787432	0.000994039142487138	2.02928560541729	1.67829893683552	2.12369209089308	2.04310505195461	1.0291394335512	1.93535638188192	0.282292754262163	0.284660035605643	0.302335761276903	0.387844122367057	0.297224382777375	0.292971191641882	1.61382595481489	34.5384684282622	12.7687282889918	0.744282929634327	0.845258149525903
160	0.859530204622728	1.01506339304159	0.90081942296278	0.0315189245510021	0.0248577045389985	0.00772751509499603	8.52708727883119	7.99196366275511	2.23023907942511	1611	1609	0.0579873970894649	0.0106936257563703	0.00112303284729138	0.0427428911365121	0.0148094642070027	0.000973461470570724	1.0900421041952	0.361972402597403	1.32788425403983	1.59166699131248	0.383687604490088	1.34952669261448	0.388749130095422	0.320546018583401	0.326575560599027	0.546308052340691	0.349822399742694	0.29933639906596	0.539857153417224	25.2318354253389	12.1329517824428	0.733123369388726	0.827374505069057
161	1.3659818655321	0.758837691734783	1.07263035710432	0.00248243537522659	0.00488766609750978	0.000354058954861649	7.99885922288233	7.74124912247239	0.304191167333596	1611	1611	0.0265146250196224	0.0383125135027789	0.00402193712567463	0.0319493572965818	0.0385577912267518	0.00428783038419733	0.380549049803758	1.06013661554324	0.35126385415212	0.285205829834467	0.998056698673983	0.260569291819292	0.276787472902946	0.268321560954256	0.265637008735068	0.271573522474692	0.271104637191507	0.256261047743495	3.40311046811997	41.2458155070454	15.3611772248862	0.722892804116257	0.818434657023246
162	1.42345137392949	1.56040024247426	0.958396234424084	0.016674283567294	0.546137927167868	0.0298582495447832	8.14449984133931	7.28573555388578	1.12530358899402	1611	1608	0.0523310374992387	0.0145154495461744	0.00402577735213118	0.065595281878842	0.0348328031208165	0.003884420230751	0.418943100621926	1.32007646400597	0.239263199369582	0.235491600033433	0.967801158028527	0.736252886376304	0.261294617893111	0.283010880539568	0.361572781060034	0.247462959071087	0.271697527754186	0.428069909239358	0.668457369815993	28.6792146353499	14.1637364295778	0.731924525893834	0.841040652204768
163	1.46701465479996	1.17795221159096	0.915911198581394	0.0116968087562454	0.495237804899865	0.0784353003931504	7.98544760977773	7.5225897934316	0.996315503511361	1611	1608	0.0356232868936212	0.00918988998150871	0.00502124006735878	0.0455313775226446	0.0139040495778098	0.00423104666866832	0.157064365939231	2.64327485380117	0.918806522822759	0.403761794663501	0.513057804886599	0.875655839626361	0.240583523903747	0.289967183421625	0.302877827572766	0.228155949072335	0.315953870597787	0.433305384672773	4.20461276321891	32.2363367623414	13.2265608917712	0.701154191568004	0.795192473671416
164	1.50431845392657	1.23484994085504	0.999181959846614	0.00876415577683637	0.154116551410058	0.00566629699689234	7.97494664350715	7.36083357261476	1.02551596199299	1611	1607	0.0338277741899186	0.00889743449253467	0.00473192353716549	0.0435172127567572	0.0146275293581124	0.00481357719303714	0.176042963689645	3.36142528275448	1.14641589658306	0.509548875451342	0.706989247311828	1.07548747449747	0.312224443629452	0.277584068142722	0.304289067573533	0.317180380303817	0.240655035026932	0.294573153609527	2.3699787247511	50.7258367292416	53.696185574696	0.694224913459018	0.709776390982925
165	1.30081810792409	0.963725563804992	0.671048858295271	0.200043089063275	0.0245479253006394	0.072858780698295	8.14817913055054	7.79305104551627	1.60071470673124	1611	1610	0.0463152821115767	0.00847181221807963	0.00303629385361601	0.0507971459435038	0.00972240133070901	0.00181192228524917	0.20711609431783	1.48683288274757	1.32806140464995	0.567798292634505	0.959759340803069	1.40498765534555	0.254195573939453	0.291412102007693	0.379957472749702	0.258520720953826	0.288017604449068	0.376876978715633	4.62213889228724	38.4789039792873	15.9282953677814	0.697092562683596	0.816547911247701
166	1.21216289365361	1.00285315590385	0.748819498862097	0.21830192217466	0.0263478621394067	0.0177654110578399	8.38409345439325	7.88958421892211	2.39474977150387	1611	1606	0.0595351870572257	0.0099352917436267	0.00152037704328763	0.0600239283145876	0.0106327478487182	0.00106243895136484	0.252117652753352	1.11200508151599	1.50641469019835	1.29506634131463	0.835334340462749	1.46719686545234	0.310859051206015	0.286012235661264	0.297996058402083	0.393975661322568	0.264833775413254	0.242382086865463	1.01631679191417	38.525000865177	14.5707347421533	0.703762726254082	0.809291289998334
167	1.70153933736216	1.06150157111379	0.848841067963266	0.0508620606492945	0.167472109897696	0.0795597610663554	8.35006716949693	7.73434979708093	1.3849631163273	1611	1606	0.0405850764288772	0.00833896845235699	0.00378964441254469	0.0573802768190741	0.0109776671665952	0.0030394577193269	0.125659353523668	3.58464292818779	1.21352777725976	1.52652591801528	0.885802727348783	1.26980295179777	0.291516993171368	0.285005013549707	0.303885367413745	0.28627057183067	0.279909289365291	0.298571891257473	3.45416559302324	40.3430694307381	18.6803081145376	0.667807452953973	0.730914111932421
168	1.85813315273226	0.886221272646086	0.75211457890969	0.0699193139445609	0.00460353401439581	0.0823006212533529	7.79152337176409	7.1407656389173	1.68714032697049	1610	1602	0.0419068302618035	0.00939846001987194	0.00220017186562797	0.0643085011118111	0.00982936371784553	0.00172771279513102	0.110871558894985	0.501115915748361	1.60535292574128	1.76780740910305	1.19320806542231	1.46309653196324	0.320834981739325	0.289272247979628	0.27825908625162	0.33942294725459	0.294163919017126	0.243311044818221	0.95412912587614	42.606440607226	13.1636023925312	0.698262044596969	0.821626541187047
169	1.53678701501202	1.38037820520156	1.02458219861097	0.100087744609886	1.13827079847194	0.0327881975496109	8.39421395336246	7.78436261414199	1.14026742178608	1609	1603	0.0606266216704006	0.0237930604622715	0.00212717858540121	0.0775760164900351	0.0452990942215565	0.00227803818806997	0.527995761729744	1.31487799611315	1.64814693054551	1.68283098204111	1.15306152882579	1.62443898721314	0.300532483823996	0.187299539374259	0.271737011472243	0.311041189038711	0.246066490435944	0.305816993999875	4.5526978719186	38.02838182059	16.8322893394846	0.666745379441681	0.812094172959427
170	1.10641756267594	1.13696962372503	0.813449799319086	0.129834303200604	0.140885180649668	0.0355091346666977	8.40872396541812	7.94401314304363	1.43630941121457	1611	1611	0.0474053458210628	0.0129898324891048	0.00213665448308256	0.0448806293343561	0.0156539753173407	0.00166732646734596	0.518983153260729	1.99566618513168	1.20404972544234	1.43025820467322	0.58397577092511	1.09789391575663	0.264968807882095	0.324001081664319	0.37729482923835	0.343168254087983	0.341977223636933	0.385240384673947	2.99077106741107	41.6546630826905	15.9143133110762	0.687402416217736	0.808839116530713
171	1.33800194368779	0.940645196204869	1.02299291823544	0.0309963719064582	0.209860694711249	0.011614541798053	8.28995406948608	7.74365676488957	0.456083257472797	1610	1610	0.0160134602693955	0.0279195072329966	0.00412831987279114	0.035011674981454	0.0349226491945115	0.00424369280781857	0.600958087569828	1.29450503683265	0.395621218380191	0.275128564749883	1.13185241681762	0.353580616718805	0.273758982913714	0.280563391383644	0.275718214494546	0.277174827266531	0.291905144298898	0.290527905074017	1.42983528115022	30.3419264567705	14.9139615185751	0.72174907477584	0.808895078382936
172	1.40578421818984	1.16660443887217	0.771145524491148	0.176766313090163	1.1479772837076	0.0334508319003705	8.1089892197802	7.31116447067784	1.89327165671986	1609	1598	0.0573979918547168	0.0687130145305834	0.0239366156458264	0.0572187952208522	0.108142700087842	0.0166222788079243	4.78156071105755	0.681376875551633	0.329737912763743	6.98520999023301	0.736978872443792	0.539305093894713	0.280704899976947	0.30132918330841	0.295721267671823	0.277567981780005	0.286430510131458	0.373980679204552	1.27025520421954	32.6059229731927	17.6325437729954	0.721352644072102	0.801052760251345
173	1.60522824727533	1.07225217839313	0.892717541323367	0.0143005932684875	0.0734917247674077	0.103172281679461	8.65152399468931	8.15468449304847	1.14920975455621	1611	1610	0.0364581570065482	0.00941280380757498	0.00523972696615035	0.0490629900938995	0.0118241615717778	0.00436186111291731	0.291235838321872	2.74606088419764	1.1986827126362	0.120414800985955	0.684240731530015	1.23102562322061	0.282875544555083	0.28208777400877	0.32187977216495	0.280970708514482	0.257685748292392	0.360564267335718	2.98687253356938	38.653305843738	18.0701003297178	0.656608136598399	0.745149481569391
174	1.47573571473321	2.44426687388336	1.05270123020474	0.00650204627800255	1.93428878934167	0.00599392030966917	8.12117874479085	7.94352046691908	0.762822157198187	1610	1609	0.0336791421340903	0.0120828514481835	0.0049792866477467	0.043478100640051	0.0478720353928011	0.00527932512645449	0.171708941901008	1.03373806210107	1.16955962208481	0.45575857949609	0.843823430681437	1.09701284198772	0.280409376724229	0.272048212097729	0.289015677666674	0.269584902477285	0.318705026056936	0.279550060396412	0.885449647802425	29.5215416854858	34.2271003248702	0.716022030056475	0.710674765102929
175	1.0201707575176	0.845337544103662	0.932603455475775	0.0176776812756587	0.00535439581988337	0.0128109179521216	8.11482966019	7.85668549420459	1.45862317328469	1611	1606	0.0359233256371767	0.0140634585435399	0.000877943412981082	0.0340381962303695	0.00667050622480453	0.000839960936117777	1.66406043170547	0.968198108726629	2.462749434002	1.4318220030264	7.08759028233749	2.39813477280215	0.526487792728815	0.272930438158809	0.282938052152912	0.584559398313118	0.276726204958283	0.25144708716576	5.14920225014473	26.8950360042163	15.0356349686816	0.73103287556791	0.835358698534901
176	0.957510744642423	0.85106990410163	0.78244193996684	0.951212859963948	0.000657226650672247	0.0494893705509412	8.42460083038649	7.49398738029221	0.993605900587345	1610	1602	0.013635259807606	0.0178691751603081	0.000898262431530458	0.00892038766719008	0.00987642888928609	0.000723639060500103	2.93399810066477	0.453064344489576	4.45057581573896	3.56384256811956	0.5087702359113	3.93488934209532	0.30748040981006	0.300894451552747	0.259517370242935	0.243111510835563	0.297423434560536	0.283785238451923	3.8265324245295	56.2420964003815	17.5564128390708	0.628795554732672	0.79172788845305
177	1.75556038886143	1.03039801518285	0.766236407274676	0.0171204051300518	0.0310283761064182	0.0411011415589479	8.11389283487337	7.34291645407869	1.85128907082982	1611	1607	0.0490474631554604	0.00904618771569565	0.00343875262603035	0.0716498050200472	0.0105839733816071	0.00232116803472297	0.13638407578392	1.49889827396254	1.33439258276165	1.11282802479501	1.03881378107283	1.3905976230183	0.255306805064579	0.28055227819623	0.345984996153863	0.237502059647388	0.302378841247365	0.45340807926295	3.79886285450088	41.4669070415614	20.8877141745635	0.717309020260679	0.805566111723702
178	1.47699650113862	0.788770709267713	1.03755738750313	0.00587760174537158	0.0623237496238723	0.014195852842636	8.30762952078989	7.34169127170549	0.286617081248067	1611	1608	0.0331852184410724	0.0461815018521644	0.00472358379711048	0.0423094024424732	0.0511455251802265	0.00491552936782402	0.245722533855939	1.31104090980888	1.2792798050688	0.104830878782975	1.10217325029398	1.26014278251785	0.29026697425393	0.295895961787513	0.298112090660601	0.287831426283832	0.298200585035089	0.295282148587618	4.09755573924907	42.0032133350428	14.3338618010976	0.667547754163391	0.821835418786947
179	1.30828940711954	1.18517664729772	0.839498419633266	0.0157063960808545	0.153364689801038	0.00531214464050026	8.38653900698234	7.81205737617979	0.539841502187091	1612	1610	0.0270998154440596	0.0212893489933053	0.00483135581562568	0.0413910925909659	0.0364632451715258	0.00377127912746839	0.267413333333333	0.447738901070963	0.842248145666027	0.0522624383934346	0.443527546743686	0.79873417721519	0.18109087594295	0.427890903718135	0.266020380532099	0.189661540000372	0.453309282193998	0.417703140568079	4.81937575523887	31.7326448824463	14.481647153652	0.680313938649029	0.810672812289011
180	1.42135217434489	0.867533908499521	0.981865695565873	0.164020466148168	0.00389581132844277	0.0499499895747301	8.35929299898046	8.01876107771534	2.62658180182933	1610	1605	0.0653156072562115	0.00738085460655178	0.00138449702885034	0.0801127249391062	0.00729527388758823	0.00141863373899698	1.43032686539756	3.18174204355109	1.75971910825331	1.37537465118683	1.80668378105804	1.70951478239826	0.23520121424449	0.287943207271706	0.36034711089554	0.301997749000714	0.288072251709492	0.392415491345632	1.63063282036446	40.6503888765158	18.8055107797632	0.696068693295333	0.758093972647765
181	0.855981835884969	0.938552448323197	0.774521374594005	0.0454537344852421	0.0281933068853549	0.0442513997644392	8.74872962357799	7.77956781618846	2.28157090940977	1611	1610	0.0539529706346577	0.00841261402354107	0.00171650713849977	0.0387845659231027	0.00843336372654129	0.00119288368854797	0.120090485869779	1.28693616638156	1.35848132532686	1.79034466796536	0.756386732533522	1.30549455738944	0.36699279263041	0.289089743979819	0.362369504571247	0.448583743200445	0.282958803843572	0.292332185415339	1.14621551919605	35.3901480172774	12.0425973199504	0.685250159190732	0.82670716272329
182	1.51464226018751	1.35639963676683	1.03563750336104	0.00298446499056832	0.482180544222544	0.00617460866840374	8.1830040269249	7.81784209190249	0.999561596097173	1612	1611	0.0334622731953966	0.00995314614591629	0.00511724556633881	0.0431322540565867	0.0171448933778867	0.00527726653503045	0.322898402493668	2.08342044741794	1.15854789700944	0.140477771342196	0.570112522208331	1.12883904676947	0.29992798846141	0.286959161837386	0.321981935559299	0.29855429778714	0.268614374520965	0.305034318022865	1.93633096461654	45.9117868493988	21.9131511531497	0.694617510932001	0.780020956298949
183	1.37645151637805	1.36009555036883	0.986591884574406	0.0061179556487712	1.43622780019927	0.0120791871940931	8.36951976103776	7.55840992840142	0.381036531962315	1609	1610	0.00703115842218787	0.03034187559005	0.00462843881590842	0.0284137511602897	0.0501650238695883	0.00439686192721198	0.369116883826381	0.922615051838592	0.899813995968056	1.12253585364618	0.729337229794544	0.894799726240329	0.222281952882563	0.296014637212216	0.26915150996749	0.212278208491828	0.341740920806546	0.326808001331648	1.72817944934139	35.0896474429146	13.4381166309088	0.684344209707862	0.818050139295509
184	0.854251260662657	0.872166386029152	0.970702541674893	0.10710469172631	0.00302797441401482	0.007580151510638	8.76733340254738	8.34584515920467	1.53156811111541	1611	1610	0.0315958641521125	0.00682755852940528	0.000822835296644257	0.0230679487891059	0.00924376357449211	0.00072052739261319	1.07175654824977	2.95741935483871	2.11890721219079	1.58823280064431	1.68243082061069	2.20827586206897	0.536034198625687	0.277972446190397	0.274383491205487	0.431103439581003	0.284298992645272	0.254816215192859	1.0223897026239	29.0140126559993	16.7233316383981	0.683339302495568	0.693764813150851
185	1.34076862462704	0.987272619087109	0.829355531037407	0.0630746952270269	0.00936940651999553	0.0212015232633251	8.39146605758354	7.22426107807267	1.68367617592334	1610	1609	0.0499719681526517	0.00953429328201521	0.00360489477527164	0.057328996957257	0.0107321893529464	0.002682469304027	0.834005545752458	0.676668065463701	1.47401746724891	1.217588500384	0.530162114472668	1.48299076251832	0.19139797585189	0.289799739051539	0.493052890361302	0.294179241468662	0.315058662478201	0.558060340831852	4.25509012893324	33.723543972979	13.2196888894873	0.708452158569901	0.845183334266999
186	1.32527390210358	0.863850686857592	1.03017057722872	0.0005261652743649	0.00792814663977111	0.00637733710108678	8.30980334675827	7.54948892642656	0.488304887096928	1610	1588	0.00533402709027916	0.0263492172273702	0.00215350852926424	0.00473143642103132	0.0138202420781905	0.00148247426869571	5.04577858540677	0.46840937896071	1.14675558464937	8.68423364075538	0.491567840839066	1.16176897306708	0.285217546375426	0.289584693461645	0.284907558801702	0.285446407738984	0.291951153331334	0.282732247883512	5.05004988012403	31.534644891696	16.7131767251549	0.697748875639386	0.796683082333453
187	1.42862789512216	1.37362184187901	0.957389535748677	0.0872798476217125	0.559029390376409	0.0813049079224433	7.89756767355861	7.55347696499561	1.56744492960612	1609	1607	0.0536921294655091	0.0169305672962384	0.00194449272808688	0.0646766122277071	0.024791023964512	0.00147419935617503	0.173799208890563	2.20822015725518	2.273402417962	1.35876019142148	1.5861083499006	1.97780346213455	0.302949739763761	0.203417376752985	0.268473961896092	0.328089033280537	0.157029469775238	0.284855453390824	1.33109581084042	24.7871188257378	11.2537263298142	0.765219719840988	0.837259820679541
188	1.39053539780455	0.692314888747847	1.08647041430426	0.0038170501287691	0.0135707449639757	0.00293342285491615	8.47154922124766	7.72466968270062	0.218680443087609	1610	1610	0.00444849870466566	0.049187956762769	0.00445118478159587	0.0232595231166405	0.0477473742399116	0.00466112641105024	3.12856440511308	0.809737217355877	0.523096232587807	0.365272920784552	0.732821565652057	0.876496990066155	0.245463231016456	0.249342721635579	0.233741739539229	0.234261987342895	0.237804746273206	0.241334813729828	3.22299134562476	39.4401415202795	15.1620217302464	0.653671923336524	0.785430950099298
189	1.7251094369017	0.917159161272128	0.928695773251344	0.025593589204	0.0115513382225008	0.0537815558189859	8.01729325106834	7.43427181994972	1.45262593393624	1610	1604	0.0402320841833515	0.010084169274151	0.00307299037986141	0.0562965087113071	0.00800077598212162	0.00272015982499664	0.197921509230239	0.794327915289674	1.48249043956516	0.570481322495205	1.99245418613008	1.49267157466043	0.316756056170192	0.289296959165165	0.266561658370157	0.31597861147034	0.279594646852435	0.278896905339446	2.3242421910257	44.4855545900756	16.5596599635131	0.699197275257884	0.800927454847932
190	1.59473231596331	1.21254729056788	0.859290522656552	0.0337455109545811	1.01449978692674	0.0831308076107699	8.62957920558175	8.09544051145587	0.922296769513119	1612	1611	0.0332132734190493	0.011660937881358	0.00498943044802993	0.0441320932656943	0.0156372422852352	0.00392886759471087	0.408207987700639	0.627626573017267	1.17046232621833	0.244617623458049	0.535503567508233	1.1698959885892	0.272973817073738	0.280065261156081	0.292161939537321	0.261384642886081	0.296211675809868	0.351234533808411	2.74859689677931	37.9301683354872	14.7484359050363	0.663459433640384	0.77759880265448
191	1.4384128958019	1.01948658513709	1.13880629466189	0.00442999785030698	0.0844975332657571	0.0404121580304936	8.71522646051124	7.73697971241505	0.248488184346636	1611	1611	0.00453929570711684	0.0407653857364817	0.00486624524599966	0.0282395148840043	0.059238625247178	0.00506645127070046	1.60736975857687	0.447470495997359	0.743731204201787	1.01099869400343	0.431111027147526	0.819008635062262	0.243463204587336	0.406704011113015	0.224492397564553	0.228010094088139	0.264733557646831	0.257991446360889	2.68531099203568	39.1812947021947	13.8941873140042	0.617733863933394	0.745596132438427
192	1.50028916209591	1.65736272117904	0.88084813840099	0.0439136565081543	0.37712383077747	0.0281189258525565	8.5014911188496	7.52748820648442	1.05513676214462	1610	1609	0.0494653853732337	0.0192870360611809	0.00487509343055775	0.0630821893138465	0.0348788562475853	0.00409378756319124	0.924744162341233	1.24426016810515	1.25738811138132	1.36257007735914	0.997853199754651	1.21840889305565	0.233105566288363	0.258682053251315	0.361541050603689	0.241686165003843	0.268554350509684	0.477988399244104	2.15677756562396	33.5814733180357	15.3603897478767	0.698955110515655	0.750456887362944
193	1.16436721118541	0.864092900956319	0.810746977938769	0.0564688131022729	0.004855463279748	0.0165201234290093	8.07667931233482	7.65352352002943	1.48544508355303	1611	1603	0.0500716826270141	0.00906807346587792	0.00255832287395646	0.0509911899284002	0.00975274154578239	0.00197303584270463	0.473445805984676	0.475445629608419	1.56611393801374	0.807787470485939	1.04307750188111	1.5518136636748	0.196180067106401	0.281524010394913	0.501719420186685	0.342611283585017	0.285531303421137	0.448702308250695	5.24948349330414	29.7475524085896	18.2184651207614	0.718982174976217	0.792895926593747
194	0.455932288473599	0.892638529590027	0.864251386830391	0.399574238776848	0.00215904027400123	0.0347449116152024	8.37880727735457	7.37013513205503	3.66797826839676	1608	1605	0.061551951335557	0.0101029267410815	0.00118169877179116	0.0227573748291005	0.00651496720813984	0.000762604448736721	1.51680117041861	0.51535869353898	2.68518955482146	2.37988175771701	1.53552209928049	2.17654442446653	0.320766833647616	0.29044481428052	0.241045030952953	0.116365897918905	0.286586175369314	0.268185580348662	3.84849373516541	43.4707799905863	12.9851649350964	0.648247859685557	0.842349222185324
195	0.567131196318157	0.877792472873036	0.869375327610175	0.0333273161458106	0.00159584616341764	0.00719086180604303	8.71667346032203	7.75703515358939	2.79189807387392	1609	1606	0.0573582144163922	0.00979030717248375	0.000978332034739963	0.0261418711780486	0.00903042380279777	0.000832200877246822	1.66343942428964	0.455198313348267	1.76059401485037	1.62740119975735	1.32311432237153	1.56615898395993	0.377227241596067	0.295274911583452	0.317273547175256	0.441730537897498	0.298358429774075	0.296584489806928	1.5625598889734	47.3541135968611	15.5553342565445	0.631235240653645	0.768378906245301
196	1.43842502054699	1.04662722946988	1.01566281393041	0.0269153742876893	0.186176493327607	0.0455959858197389	8.19284835291267	7.88447652840278	0.620660330073289	1610	1609	0.0330803033987897	0.0210073608657199	0.00414877178331333	0.0408747007286466	0.0311138584226375	0.00454521692210036	0.312467777428482	1.54595057237616	0.351524090462144	0.196376464439702	1.278627137644	0.309288928629015	0.309442261875608	0.308437261849829	0.314302858779771	0.321754672206503	0.260083417454542	0.304181991876555	4.66043477042659	44.0657370368289	17.7398032198435	0.679894731695585	0.786967334652354
197	1.17501388592888	0.998112805217464	0.971934218923441	0.00798289511927743	0.00907515105964337	0.00626615690051307	8.53695478342076	7.79959868059703	0.522203391518498	1610	1602	0.00728988661774752	0.0157067215614023	0.0015145416775683	0.0101268285602263	0.0394201630082519	0.00314587516196199	4.42376151656939	1.35636042402827	6.26414220905472	4.51626509874097	0.435535623131335	2.06076172803186	0.136341683281155	0.195817936569765	0.205412600561672	0.203966830744623	0.14297053111218	0.288316639010172	5.98397334699859	22.2153177453333	13.0626599649202	0.778176509275549	0.847843075049048
198	1.41901679411758	2.59668406172484	0.956764209170762	0.0013836443352046	6.08192960167638	0.00416401299607793	8.32136246674994	7.87318484421555	1.09923722201178	1611	1601	0.0358105271564288	0.0958287006015802	0.00692326430661269	0.0607154862238925	0.0802535072669194	0.00725344433346507	2.7593946389637	0.590383621803152	0.971046420141621	3.06108584259313	2.27091550757733	1.01091373748377	0.313576973342701	0.27373050877826	0.341092261328669	0.314203062344132	0.253893493296487	0.327901830147849	4.40466674420248	51.2963774355361	22.1370978967326	0.652400230106879	0.748179609489246
199	1.60137782969115	1.19167519299907	0.709189369695018	0.350609377355265	0.0806439954227914	0.0624726693497283	8.31377313781981	7.62980412983818	2.37217468715893	1610	1606	0.0537723279753644	0.00973959023447203	0.00227461175239923	0.0690651426079913	0.0127321721429635	0.0014801981842007	0.705393067859914	1.30038774424086	1.64677297257698	1.29914926527456	1.05811118335501	1.72791918131724	0.320537516404074	0.285958572209436	0.298455584161376	0.356875309244913	0.239701520257359	0.247647320637746	4.17424198303326	45.6370176072177	15.6090913591085	0.671571279229487	0.806149767853797
200	1.09658513482847	0.846639461277078	0.886307894064685	0.0148958203872121	0.002325465067215	0.00472790725327674	8.30342373395278	8.00370671986822	1.12592641297878	1611	1604	0.0354038911421492	0.00464527364499149	0.00182084043046277	0.0349537365575688	0.0084731031474946	0.00154813481777709	1.18335691252756	2.95806369750032	1.21239190185694	1.01453411479723	1.82032193158954	1.00330460259599	0.497328906022896	0.259917560108707	0.361179960243041	0.584765206673229	0.262729301516108	0.301235194452946	5.60556267084823	26.5309178628935	14.4083340884459	0.710686666429122	0.837582243187636
201	1.38971336994808	1.46261230120701	0.954366731884097	0.0104705678484644	0.248619240087596	0.0154876206616492	9.10603719139998	7.31339963381438	0.903875199783526	1610	1611	0.0426419284926712	0.013402041484741	0.00475305114877776	0.0518711390432076	0.029742124433075	0.00417532851438891	0.150927487352445	0.8250634115409	0.955832667854291	0.774559495062998	0.615143787714293	0.936403624993375	0.173366580009509	0.349651082128904	0.365386434289073	0.166238049759392	0.469329593092832	0.479905361050439	3.98682638939301	55.7647688149045	15.2266332506429	0.55573922426325	0.704865030815348
202	1.20126188536498	0.962278412359766	0.851195769395278	0.0208505788291172	0.0466661703347982	0.0719285243919899	8.73136351808326	8.14023872352815	0.761503438084366	1611	1610	0.0262391354968991	0.0098068049919155	0.00423828555791064	0.0362524283459902	0.0117077380381628	0.00322174913874703	1.16781998991797	4.37739623270545	0.81961436087125	0.656167680988282	2.43146058791926	0.712972307862466	0.270407742246348	0.25950642906465	0.393714540783881	0.332251425674097	0.287266726196184	0.319027596266931	4.94244321617745	33.6640373789017	19.2617070513354	0.616255897480643	0.768561727331372
203	1.51051753283256	0.952335417174532	0.704691866913387	0.184309585222937	0.0110115101916654	0.0505014535599994	8.65228222562459	7.54281801270373	1.94468568216706	1611	1611	0.0479948403727023	0.00872505067279844	0.00205762840176378	0.0589511476900348	0.0087250497762184	0.00126877808080134	0.123102028129614	3.11447333392493	1.42388599383176	1.67891904056411	0.74885236871098	1.38559445306439	0.285200364552744	0.285170487211496	0.304197715927348	0.292787249520216	0.281099111976133	0.342660741946039	3.54190087268999	38.8597218152288	11.9124560350019	0.650231229301771	0.753822394052938
204	1.35587251347858	0.99496715458884	1.0080189956061	0.0972617109630844	0.139484279093941	0.0387648032283765	8.08433286662729	7.54966434152174	0.740643694711385	1609	1608	0.0486664107745179	0.0346310828863543	0.00257128297814892	0.0585881159317703	0.037711274308443	0.00282079274912588	0.203318440964544	1.62283705839942	0.987499522882553	1.10621895954917	1.23609109253387	1.52554082344731	0.271838256936931	0.26000718299175	0.279060860215434	0.256592325932967	0.24910080051297	0.29379343737273	1.4491388115898	25.7930364812433	14.0759393331623	0.747922418176671	0.840073595684383
205	0.995791465575748	0.926239508085433	0.890321399107172	0.0174470256971297	0.0258029827187175	0.0284351531049639	8.54808864204303	7.83540087911922	1.74907972977482	1609	1602	0.0526050243973665	0.0084612160327576	0.00300283149254389	0.0451231524771887	0.00932540828816292	0.00247934167732052	1.20102074837783	2.71877684246693	1.41363966295326	1.18972390373542	0.521122801381415	1.46380674437828	0.212690511614633	0.282097946453384	0.447854622531548	0.425164957393862	0.297407625974094	0.451816655838155	1.35007151857376	28.7981719360522	13.9305186701963	0.685259970826675	0.745930039185711
206	0.950206682481106	1.17405685389255	0.840106216111805	0.0325353608777118	0.154064674259659	0.0103917323604861	8.27487528776614	7.65850724336422	2.62389173057214	1612	1604	0.0640704533543181	0.0103680355528001	0.0012638424377435	0.0507427749796901	0.0131781939693205	0.00101443236908441	1.08141457387006	1.96671093404161	1.75369629098313	1.65958583285397	1.15769985724483	1.66742711685318	0.263711359285358	0.300552711972324	0.362731198009332	0.502090099449204	0.270662091559665	0.32110525229673	1.76439237100098	25.0362196816246	13.4210258044284	0.736317267304353	0.84936114296202
207	0.366556969570935	1.04387941505535	1.06068325246563	0.258618603886968	0.00842566101394955	0.0346912809105662	8.4565477387051	7.2436925401473	4.03461366230426	1610	1602	0.0754325655624278	0.00966000547160157	0.00112391535262354	0.022745537500342	0.0107883325836798	0.00090975069156034	1.36274867480739	2.07487197598446	2.28869950260827	2.14361401162492	1.38225194288813	1.97894941202574	0.327187013549625	0.283541063646521	0.303929605150686	0.323611369086811	0.239043612414495	0.319829922852689	3.27037687499665	36.7425744474161	13.1761778462127	0.68427186661597	0.807553477219959
208	1.14815103924928	0.862389633654968	0.883324047221973	0.073159240939593	0.00121718858513692	0.0164130152742269	8.6885890579934	8.22264446491883	1.80745955825382	1610	1604	0.0478266408682289	0.00942201380804189	0.00139171873741119	0.0513506443092347	0.006865453333986	0.00115257825116049	0.153590232242644	1.19109584914754	1.01165916089642	1.00181937635822	1.4656762527827	1.21429343323367	0.554641299427865	0.171874489043656	0.144761132192653	0.476773010742707	0.163648677576481	0.130643743546739	6.27636216177094	32.2122206475108	15.2795076556665	0.71873707392262	0.824574490053693
209	1.59332064440818	1.65753489328572	1.11975670199605	0.0473272857312573	1.33889074134984	0.037091147016206	8.08866330965572	7.01693878460879	0.904438041755063	1610	1605	0.0424577915145979	0.0227327145826716	0.00319582150187304	0.0577822624965739	0.0425836914747799	0.00386400804059119	0.178195988400193	1.54116204952194	1.61904576814692	0.594606380937429	1.26200808465105	1.53607411279131	0.313187856740237	0.184106240640777	0.263150408236271	0.316133022232054	0.219950325627991	0.275078329777151	5.08569583221241	36.3061432910946	11.4619525686459	0.673067187612696	0.816777163804545
210	1.1386295731287	1.03006078622228	0.949949339126101	0.035080458344398	0.0480078379740292	0.0340475931968534	8.94901716077709	8.191757626972	1.36619537017651	1610	1610	0.0412028802126478	0.00808578533703143	0.00340104804819247	0.0422354217416442	0.0129903216715792	0.00290947121520233	0.105701465451879	1.50460579148755	1.41367408179654	0.866046460871107	1.03524295593876	1.42896726983252	0.386734818348156	0.28019652898648	0.5077695208862	0.410242058677261	0.330943046427068	0.543819738557183	1.54641682292612	27.445655616097	14.0496511110201	0.656427389320951	0.772152795408435
211	1.04086049729799	1.03393572382224	1.02286343458352	NA	NA	NA	9.09982263068865	6.80341150194639	0.959343262847498	1609	1560	0.443662579387815	0.139215170842615	0.0386046884008481	0.406178118243547	0.101656971199695	0.0316798410090731	0.876587142243946	0.835551265255464	0.529017819864055	0.731111493407986	2.21330288658587	0.872926629184257	0.311863874368713	0.228533414500293	0.294784704481558	0.307372434706325	0.298140377646386	0.452606322685668	4.38448063169372	42.6275006467663	16.511238073687	0.58821193526231	0.717970015505456
212	0.987781245276547	0.852150588287887	0.996826773124594	0.0809679693268718	0.00126041092198626	0.00109912672383939	8.06091826139872	6.99154033951941	0.603014277318406	1610	1603	0.007469666549296	0.0164818197192884	0.000794481658099648	0.00508688609648052	0.011555104938489	0.000879419138034898	2.87831321060227	0.34763652708068	1.92051511758119	3.24243909612274	0.623421085824459	1.65745304798153	0.220427719058216	0.298808507692141	0.287069600875362	0.282787847210111	0.297410426104728	0.284125632452914	4.78588871047471	37.5033833307604	13.2111666231966	0.678962425781691	0.77295919380671
213	1.03338386531676	1.10697951891327	0.959659504045077	0.070820784128445	0.217258535412687	0.0187541439733521	8.80741490224201	8.11449266527378	2.28274313673779	1611	1609	0.0609696180511531	0.00768906585757878	0.00279367585737364	0.0571717855958952	0.0136653814589145	0.0026423143505509	0.962080173347779	0.704617399847178	1.22556675270019	1.3451659589357	0.610731610731611	1.11510779518092	0.293291931451061	0.299063045674354	0.348325260130164	0.446809737255524	0.334516320877993	0.3974353749931	2.10852170438438	29.8290114714687	18.2400706296576	0.679477192295663	0.79834002119574
214	1.32031034116272	1.05704719023444	0.785870549859298	0.00623937502547222	0.15129959907994	0.0314528969527786	8.50342882037925	7.59379470246149	1.07579015406558	1611	1609	0.0382188544599595	0.0115868170873924	0.00372485783410899	0.0440175482103423	0.0141520902968394	0.0026035659122807	0.869824016563147	3.11291855920566	0.835893825831297	0.733484667769613	2.17909648984732	0.781916362409106	0.375469864848266	0.269055151802699	0.455274650913277	0.384841739390576	0.311766946036917	0.391159229953157	5.77308481599036	29.1998436616283	9.85878366293705	0.693246208912683	0.864834479622182
215	0.699903813394464	0.863593580962397	0.985432528230729	0.0810247427992406	0.000784491175801408	0.00295372022445168	8.34919882119781	6.61765702676981	0.917070659947184	1610	1604	0.0123065929055691	0.0107586936839139	0.000646274361525305	0.00615748085047083	0.00647134693026778	0.000695989176860959	2.64098203518753	0.623326271186441	4.30134629768138	2.96039808391146	6.77843302443134	3.63929421820624	0.157295390531545	0.296458461328812	0.291595908127421	0.28815685393729	0.299249493300143	0.292004181526167	4.12617818344698	52.0984186702802	10.8098749319972	0.622953272698013	0.831722647722599
216	1.24243616617647	1.15220335612141	1.07256494699659	0.0248089912066511	0.0775686231819951	0.0179699021212727	8.51619931299322	7.24463513550642	0.793948090081392	1611	1606	0.035694475315677	0.0162431470239204	0.00374826145245234	0.0393818029650422	0.0261564943542094	0.0037723231087068	0.817024226095317	1.49635600024705	0.91365601217656	0.704404714342789	1.26051848703782	0.763996015732748	0.340781126343017	0.353453347158907	0.477880820553162	0.38649363697784	0.451121658887328	0.523361419398601	6.08956007825735	24.7434200875475	9.42134369508505	0.751530529936906	0.869337026702091
217	1.28011026232825	1.02268295283017	1.23231785872818	0.0115785501681798	0.0609797952579384	0.0106016124450323	8.65198734545836	7.64222040671666	0.821605075953997	1611	1609	0.0310806485025481	0.0104045888237083	0.00458265277328568	0.0393946789481194	0.0144757028506451	0.0048765694855222	1.18991575817641	4.44187185226637	0.795857704477898	0.614229659549913	2.29076763158724	0.705816691850097	0.291007196164462	0.263913712855888	0.387813005896049	0.322214468458866	0.326599171580995	0.393128883789685	5.62678090511325	35.361297159313	10.8484783929311	0.652632958092055	0.838875735688808
218	1.4072846586932	0.749760505614591	1.01602188971761	0.0149410812247835	0.00652100759735291	0.00532775646536144	8.47120488895242	7.79643579213896	0.330094310421791	1611	1609	0.0367666432601336	0.049523183099724	0.00462321955503338	0.0451862766737518	0.0500810177367472	0.00473797217575985	0.143387373072817	0.888158084523294	1.29339176214604	0.91339057720908	0.814174425232757	1.25432634730539	0.271966487728198	0.271340759041939	0.277023614958864	0.265442994484633	0.2526547743814	0.27694638306659	3.88526497146784	38.1808510724924	16.5489342813437	0.669904538847183	0.72789175012662
219	1.38092468272533	0.828752251349479	0.84978561025245	0.0297722974037227	0.00870483640002726	0.058777112403467	8.66421412921703	7.86582645869885	1.15302271363066	1611	1602	0.0414761952900479	0.0105000978713817	0.00182208120845416	0.0491488420053073	0.00755737464504732	0.00124921853106533	0.619384284947199	1.15626293657538	0.65410894716216	0.436214839782746	7.26531078610603	0.462095269341973	0.457273127529821	0.253897794015988	0.323459273267734	0.450627825059362	0.262975584685474	0.263966015915562	5.40268357351625	40.6147098567379	13.4913501823295	0.635754145639714	0.818987265950145
220	0.971824864215811	0.867575340570511	0.99713755773883	0.108628543829045	0.00109138817854886	0.00318600920452135	8.70606247747391	7.89062912910988	0.753745491569683	1610	1606	0.00947608021605218	0.0126575348910014	0.000710737912965926	0.00666708852178377	0.0114078412571121	0.000659739667787785	2.86796930879771	0.404651368439669	5.94196717073801	3.11078474353354	0.619359677160152	3.93826811696567	0.322017455092989	0.299286680949475	0.27991773065897	0.302145010200928	0.300851871156355	0.277512646652263	3.15069525919875	37.249957720516	15.3731430309933	0.651790755176781	0.789663203916768
221	1.1414844536232	1.23336463138108	1.1164298107656	0.00772995357339454	0.0511930155153179	0.114986343077623	8.76865647105057	7.71631767796635	1.06380854728408	1610	1609	0.0323654772859567	0.0110033360391364	0.00282226531798783	0.035558293051004	0.0201088588074805	0.00332558415634814	0.820104164058392	2.11294147405698	1.0358472865793	0.68459000207857	1.16275630252101	0.844753631057418	0.57383130524409	0.292775979334491	0.517699323739279	0.558808906786423	0.423531387014504	0.583203667824573	6.92971658442015	32.5227866204764	15.7267161453903	0.66267567526516	0.852754375438311
222	1.77712257193847	0.871899312846971	0.673882986977459	0.111432184077876	0.011730353231296	0.0339310607171792	8.10872559923762	7.61198857773269	1.81935196236639	1611	1607	0.0538272926694024	0.00989083346982892	0.0020705329578795	0.0790221567528503	0.0105120679036706	0.00131833813491821	0.834006797077792	0.816691976714756	1.719319422889	1.23274056105974	1.75264861683343	1.05953270660426	0.271252550119278	0.29128556600905	0.322618255613375	0.242212965148007	0.295047116312629	0.324872040516991	4.63454402504836	37.3649508280144	16.7916393449771	0.671522601426736	0.71716797972297
223	0.322226613418203	0.950331187822351	0.92735804033762	0.030650953784779	0.00827455046966461	0.0405140525757434	8.72701239788817	7.40558643767846	2.5750940052768	1610	1600	0.04377314405449	0.0113576895265188	0.00108891689465099	0.0110384152645698	0.0111528511106441	0.000696136871607916	2.23719933871982	0.622948252098735	2.31717638007309	2.42163419598721	1.6246780172143	2.34915180105595	0.284167635747192	0.277951509225279	0.293949145174501	0.256074058204542	0.261394461717936	0.299452088312289	3.51267537302271	39.4437281629468	13.4506390427806	0.65353488819359	0.810038256937142
224	0.651824501235126	0.847130077466084	0.900745137369675	0.142147216211778	0.00934646515883335	0.0923702866312519	8.89157002892224	8.03941998950203	1.15251035590194	1607	1597	0.0354725125659731	0.0354139708069535	0.0014744544269576	0.0180170152743863	0.0213483415542782	0.000744194596539732	0.606346550147973	0.441020159733975	0.204587647268833	0.365002663419831	3.67409105797576	0.949851056270668	0.484782594036245	0.383765727840599	0.220179267470525	0.245080693666927	0.276281148320769	0.202961837503441	2.51798068515472	31.9413856065452	14.3168099695367	0.579022017411123	0.748676128061883
225	1.27720758380318	0.829832373911235	1.06072979389391	0.000764227568170904	0.000590427552867183	0.00693020875311064	8.75052945439596	8.02108005093782	0.475855913807556	1608	1595	0.00485406199018432	0.0236655058022696	0.00202503470113067	0.00879210499536276	0.0166508603482928	0.00266066553518458	0.402813700133239	5.37534876087313	8.49260935143288	2.67776745831675	2.91544263596665	4.36489520958084	0.15506836828832	0.189598538478742	0.199615417830714	0.149138045608999	0.169137166208959	0.160879845005616	6.5531200728083	35.3493526799453	15.0039965104637	0.684246526104316	0.831113375816113
226	1.40530376327416	0.89141652677336	0.715237533866541	0.0109536806625409	0.00616407195199452	0.0595901966695699	8.56151435069341	7.79955844431058	1.2248407062003	1610	1609	0.0368065923842013	0.00888546727736741	0.00397285749878997	0.0453420358005515	0.0117200840701162	0.00254585729722983	0.96267045821754	1.83647207810777	0.699772216135171	0.619127564930406	1.53175186609364	0.370419209420712	0.540380213986665	0.197310241024431	0.522089203803398	0.55297225964054	0.210035225254878	0.292081646612239	6.24459274728987	26.6024265413389	11.9831713683257	0.759826936543999	0.854860410578211
227	1.29447733698563	1.13363928717618	1.01866812120967	0.024647058708602	0.0986523917613111	0.0454646329684655	8.54950933469835	7.63570451626452	0.883244095082941	1611	1605	0.0409574672015812	0.0132749822376846	0.00419761132207557	0.0457613312602761	0.0205877427833345	0.0033837563676754	0.895722574551343	1.88535420631216	0.933097031457687	0.699944416996047	3.39855623100304	0.800907709283201	0.289450850486209	0.239488704463146	0.356604762471424	0.302417719059263	0.310676248411149	0.3656543052542	5.85330880630221	28.545136815904	10.8115663826522	0.690401952962695	0.816792230232991
228	1.30120604283223	0.859758199816807	0.960382795005491	0.0105209575358513	0.0177410111153349	0.0404782761113982	8.61265851027587	6.80456474595688	1.06128119196827	1611	1607	0.0380005421051981	0.00542223008223539	0.00358463050222386	0.0431016832906286	0.00932614769052911	0.00305355130861808	0.95646920740127	3.69613225202745	0.998500408370935	0.839844868424477	2.43265911914952	0.976177171259669	0.378407415048158	0.230443452117782	0.530391723514112	0.385953650996522	0.250068453498313	0.526783842836079	4.82187650037964	30.2685677753491	8.7763558843159	0.667250251397439	0.879273377758023
229	1.54838995522759	1.23443224003798	0.920181974011814	0.242378053445138	1.14313052754604	0.00729989307116748	8.38758913841617	7.58975106818091	2.42957362080119	1611	1605	0.0549962667598387	0.0108578730806322	0.00183437583285774	0.0722457714949009	0.0152740992250213	0.00189506137580509	0.68311158417598	1.52335196832052	1.96761071060762	1.86474947143708	1.07629966396521	1.61141279956916	0.321956907264039	0.290417524781266	0.255189316039447	0.302484246745709	0.277779421507053	0.28588106160763	4.30277560325445	42.2313690733112	13.4067591230421	0.637515704317852	0.780835821151189
230	1.42617432411064	0.836522045175406	0.62765291219457	0.0221923251684629	0.00806013843120498	0.0609706947844221	8.61002347175431	7.78838212897213	1.10098909014726	1610	1604	0.0389657032430267	0.00899909613636911	0.00300583465888823	0.0470270472154881	0.00939687827612912	0.00155887051044364	0.948602941176471	1.82840050377834	0.957416841474378	0.756374660018132	3.82418050234142	0.978600537587792	0.418231711423206	0.240953795454981	0.510317808888937	0.427000844952645	0.250557192283213	0.307716155907384	5.2284946559996	31.1535195052608	14.2963859336662	0.666529085347937	0.836356059401438
231	1.32162882785272	0.843474655713835	1.07500473172539	0.000594974416667404	0.000322035960255388	0.000597877114616169	8.6891531153037	8.04144364590517	0.445144289261983	1609	1593	0.00469379462954918	0.0301982095032422	0.000604326305297976	0.00690822846367672	0.0314730272570702	0.000555764437940651	2.95252628009495	0.774389427902308	6.58332015810277	3.54684772065955	0.753037784313986	7.9426187811578	0.281123623016989	0.289994185149546	0.268886034026018	0.278666245945604	0.288460665072839	0.26369609437012	2.53053559342785	29.8961315813728	13.8301740960781	0.705871046827376	0.821966108811729
232	1.30655780345248	0.894615319162808	1.06380855025316	0.00535138765247513	0.0364823927625199	0.0104453692798099	8.82737220070287	8.06128453183534	0.784465217457358	1609	1609	0.025108611922469	0.00654161658839202	0.00371398843989097	0.0381161913715674	0.011952153909553	0.00364444810057323	2.25101438074471	3.20144489247312	0.732710424370488	0.635788512774788	1.97776001370371	0.714060031595577	0.286911820229473	0.250589821416736	0.454414916070854	0.265572800056697	0.272751925364555	0.499510033023478	3.08503525980408	31.4607489908758	15.4225013585511	0.598357046353375	0.73843953395099
234	1.22796191225623	1.0114733316718	1.10730812410334	0.0124681878192883	0.111363311540993	0.00721228219898454	8.66662567091575	6.76301932718157	0.541677954920264	1607	1540	0.0066928494520319	0.0179784706025677	0.00313856797469259	0.0129647655175679	0.0279711753535206	0.00414323944758526	2.06920232435288	1.50795212765957	1.81184744779582	2.87068806493267	1.30748720518235	0.65857648548481	0.174563077502251	0.301565497482023	0.322330204872959	0.242630580029709	0.389014143421378	0.368109597431957	2.36640765289744	28.5390469743153	13.4729740813076	0.582278788474399	0.646020630391896
235	1.36914602422706	1.35307581017947	1.07114191080003	0.00445951243263868	0.207406575487305	0.00847404451029584	8.27224390358088	6.44496284276804	0.773175058789031	1611	1606	0.025162269002814	0.0112204860518505	0.00446000048052416	0.0393726090188573	0.0233302476872458	0.00431536922010871	2.43403115154727	1.78409647635199	0.946803760019649	0.691247866279456	1.35764075067024	1.02911504317601	0.319605817435388	0.313008674433484	0.359749820127998	0.317312131846425	0.462040039712068	0.405212061104369	5.60050464322386	26.639315320229	6.78251845153853	0.713025192835107	0.908206063904786
236	0.668072546796455	0.848859215570201	0.986975712501192	0.0990067469645637	0.00180512067904348	0.000817694487422273	7.97730003776032	6.99038156911752	0.902190784257517	1608	1590	0.0116306836345109	0.0161392769823463	0.000795713157246185	0.00536412987641696	0.0119815076558983	0.000887139649712248	3.09310272682893	0.532298825777422	1.18469879785792	3.6355716523101	0.32387092178373	1.18814886770688	0.121996867085526	0.293844006657271	0.298871410906523	0.268416291472254	0.298825869971968	0.29155999198731	5.42499166009684	38.0469860907867	11.7785648510931	0.659824381620011	0.807435304153539
237	1.19361605568969	0.79740917659388	0.700280665070686	0.0109201165709188	0.00222864001661112	0.219915103811545	8.28943451267993	8.21116132185441	0.880696219807051	1611	1606	0.0394607696781559	0.0104369914154805	0.00370487956551312	0.0404654055722171	0.0077544965078095	0.00210877791168198	0.632935239697225	5.49005235602094	0.866392386110641	0.932969682901982	1.84421789020177	0.851149097523005	0.370940808285172	0.174810562888976	0.498763776902895	0.492615250268235	0.171145816800056	0.276177990962097	4.19627208227579	26.1369157580659	13.8066699284742	0.639245260860474	0.704616508833245
238	1.50007191078969	0.868990249102	1.04549266470426	0.0268458635590414	0.149052443731177	0.00676234702729157	8.02757187796305	7.35155089999218	0.311644499525517	1611	1606	0.030503348916255	0.0344532661312629	0.0037904413369872	0.039024022669109	0.0451555737549569	0.00409245318650534	0.342781169512544	1.44995233555767	0.268510085551757	0.204207783568023	1.18254193915269	0.290668166219684	0.310401950571159	0.246917461885418	0.278520381662982	0.314964793482073	0.292347443787252	0.289101536501135	5.03315821816318	40.378804325846	19.1579100138957	0.642743303734883	0.774671049098895
239	1.32369548573687	0.853529696780307	1.05127048906572	0.00110786020393294	0.000327635068721362	0.000533318712475402	8.78952871970031	8.11558911183899	0.480975333364203	1608	1593	0.00560923663880106	0.0152261803419797	0.000715947051719272	0.00492710094734599	0.00909279930981619	0.000631303671550804	1.61617071396404	2.31346235891867	3.49889860910064	1.92557028660558	9.96261388627081	4.53776409203661	0.253383482142755	0.258531746502229	0.236460724354705	0.247461443459919	0.258243191295955	0.232268005473985	2.27390152087427	27.1937871799738	13.8602031452541	0.671425587130897	0.780777090859644
240	1.31673511469514	0.791814910812693	1.00753394001755	0.0454401394548334	0.0216219138877898	0.00595534683610582	8.71585101906471	7.54012312199046	0.480416302804688	1612	1611	0.044291518444825	0.0411962627101767	0.00396893254448957	0.0513925525839252	0.0442035590471072	0.00404638174535213	0.175940653437981	1.31483892505425	0.327710238267575	0.558031446263366	1.13343500703895	0.353818240346488	0.289473078483503	0.289265415737247	0.297898513350094	0.276109850322702	0.300410349692889	0.310033948957394	3.8954455447481	31.9317867682266	13.7310390834647	0.634188209560674	0.80987117491086
241	1.25482199962919	0.806738535813408	0.990192471131849	0.00254231327131431	0.0049878131734273	0.000408807314524651	8.65389138226383	7.84488640596996	0.356970330368893	1611	1602	0.0080066294966554	0.0443740482425202	0.000904864704310942	0.00900845923587805	0.0248990298614552	0.000958189641876904	0.912139842172876	0.335890372254009	0.977705067721808	0.414288810228997	8.6902	1.72120931557581	0.220958771080808	0.172438257544641	0.191499468572066	0.213218887809522	0.142922998333869	0.179962587051946	7.39978607454082	28.1600477953736	14.4564896008845	0.696148339806192	0.839792817064694
242	1.31946367790095	1.35107726732072	0.945759210628507	0.0169311530287357	0.0650544484900572	0.0135678866058662	8.53405885069337	7.72917362992474	1.00530697130137	1611	1607	0.0361224502196765	0.0113431137280127	0.00406460458676949	0.0416160516259431	0.0224143998508024	0.00350375040914865	1.04913742755739	1.72529090647895	1.02188363205227	0.988978109656301	1.44732023556193	1.10177884484217	0.339695622479966	0.284111712858528	0.431251126083146	0.353073121525509	0.440435749774143	0.511408180328297	6.14280876762462	24.2757955985889	11.0480911233627	0.732423071937181	0.8419908040843
243	1.07408000195242	1.30804507170753	1.0633994758845	0.00809637015760884	0.206787089967581	0.00245168533080868	8.57026812026714	7.55021122689848	0.678807546332319	1612	1606	0.0342452941106533	0.0195540766738083	0.00370919202064592	0.0338182306285843	0.0355841864126071	0.0038850611622138	0.162088262830879	1.0989886119296	0.685872085094777	0.395396003300027	0.962119293049358	1.01512513230223	0.353232396757101	0.368799768489011	0.467540003334578	0.413689303058397	0.559912155787795	0.463372851367069	6.445106555307	26.8341234019248	11.6705821541119	0.730254114843754	0.840585367543275
244	1.43823185700352	1.42713763446923	1.11348870425773	0.00520502768553323	0.430516972708184	0.0105982096282509	8.1838529544711	7.65968344542486	0.999112844718898	1610	1609	0.035806982154026	0.00885318295712221	0.00512298502941306	0.0453478920438076	0.0215650852875789	0.00546178322980485	0.249845325576094	1.51158203752121	0.987276685182405	0.151206061419456	0.464627603618767	1.0141574495771	0.232773838394994	0.28832388070202	0.24537429774065	0.210690052781287	0.402060719056293	0.241310018958452	2.09368150254385	30.8311058658381	14.5659318919927	0.580502324109601	0.742746086888733
245	0.563105475920323	0.920681427619653	0.948398230479752	0.0643262299076452	0.0068222940036078	0.018776187184869	8.82713372781487	8.08265701253038	3.33705022700755	1611	1608	0.0693683173830113	0.0109727783665913	0.00152166136154277	0.0334035507733972	0.010549185412975	0.00144552011429397	1.7774263613154	0.541781745776864	1.50767382285598	1.77792474042722	1.42440897953778	1.59536821970215	0.435281493517137	0.286085475430795	0.346966044895944	0.384351824214773	0.284358833578132	0.360354545828213	2.93059795510285	35.2803493246712	18.0425104799136	0.64914903692994	0.794300264343797
246	1.23568164439054	0.864514663644056	1.11385661551255	0.00456703131819266	0.00419975638878221	0.0328502567499106	8.92654400183508	7.71829643732179	1.07068219404568	1611	1609	0.0330229641174611	0.00742184516521233	0.00341146718556734	0.0379931346754922	0.0108166870266517	0.00388877526919691	1.08129981153226	2.63510480828917	1.04191525587963	0.862710733857361	1.8915469564964	0.81035998863621	0.577566531820138	0.241366180832352	0.521170568168053	0.563084367882474	0.251755598650077	0.571194373224228	6.71174800169689	38.8806822040273	12.3415216367477	0.662754290675628	0.851482014224679
247	1.15077134093649	1.05508049678529	0.90376531261529	0.0180996421154922	0.112399781698885	0.0822487302867509	8.28701013535833	7.29471220969371	1.25166656163096	1610	1605	0.0395652054276536	0.00994547448431661	0.00398905619743296	0.0398191454023733	0.0156151118619871	0.0032021543157299	1.04268368231942	2.11983653633753	0.87413749041656	0.898227805741854	1.70576308986771	0.884698192407181	0.433012752518416	0.243306001551064	0.580048865427441	0.534837921773768	0.299979124782176	0.440561798217127	5.92413347844691	22.7027346338457	8.47108434459039	0.7592586515168	0.890216326655488
248	1.09842455116531	1.31091925173546	0.972827079927296	0.00269112740961115	0.128045340353665	0.00435670164919927	8.85912526301589	6.81198445285077	0.678819614411373	1609	1595	0.0250452555649509	0.0172122026574404	0.00387025478168859	0.0288811757025496	0.0341592365227535	0.00364191122437472	1.65843872887661	0.680980084341429	0.839889140841522	2.52203432451122	0.621893779438038	0.662408196013084	0.132668388060217	0.379913930634068	0.375062528212544	0.235864618770944	0.562028633073324	0.421895202743992	2.18413277935406	35.7516375780912	12.1468675305296	0.634006824959679	0.831649410495238
249	1.18888183193413	0.794487352149736	0.955717115505468	0.0726671549559914	0.000630089659436312	0.0235049940933427	8.57955525709908	7.67170937952528	1.11081283218848	1610	1605	0.0338422357256084	0.0258791848843735	0.00125263962445716	0.0345196715821564	0.00476030295540049	0.000897475984751825	1.22579014293812	1.7755871579401	1.06677161222616	1.15448554608558	3.54096236890808	1.22737551231922	0.640390816833991	0.20296762443668	0.229465493139423	0.584408928715775	0.215849123086365	0.187522524532449	5.06810337727834	26.9081292883955	16.1075321633211	0.645365056239044	0.815536942978626
250	1.14730251059846	1.14133940715334	1.28417161657687	0.0132526517231169	0.0550458728159494	0.00804081190108165	8.54266379909297	7.86198510984711	1.08948256164261	1611	1608	0.0381419967382461	0.0110130930514213	0.00389624517188207	0.0385282719289091	0.0184438610880425	0.0044863626070568	0.818210350509455	2.13767014557368	0.889215698493214	0.671390990219895	1.71892781565953	0.677270513098073	0.354111215009467	0.243539006998336	0.523873346585282	0.468261274568208	0.32497117142365	0.542638721042048	5.6712705288651	23.9700410027979	12.1749805233132	0.698158094084199	0.804110997282206
251	1.73577528927495	1.80444506466225	1.13947828420177	0.0243985734804882	1.55001344162034	0.0352435160294119	8.38609729973017	7.95769983953696	0.831142901926762	1610	1608	0.0378511717980617	0.0187754259110123	0.00446377174427785	0.0535922201805584	0.038926766785933	0.00483070728624716	0.262291419395378	1.49231578332262	1.37568783555504	0.566629434064446	1.18262726949092	1.37212195549325	0.315460545392553	0.188448341115923	0.26631482276458	0.326948320696903	0.202213138110249	0.290274734261797	4.63205680455152	49.2889324439801	18.1163916575208	0.60192542325827	0.711600231026773
252	1.22408902480508	0.819371520074822	1.21088142544439	0.0147354722280565	0.0174354164031586	0.0671138889201001	8.82865266863157	8.34908656068976	0.846978537421539	1609	1607	0.0353523568516354	0.00868008752907883	0.00390771389261638	0.0378044565575285	0.0100745513296498	0.00405750902585719	0.693683585953935	2.87260009992149	0.940269039095115	0.967275615567911	1.73421711017968	0.847913046991798	0.396931144769238	0.174608742650569	0.502557469346379	0.477419479084365	0.206613088552584	0.477842138686063	3.87836803526453	32.0423869461129	15.6553090625023	0.586813870551931	0.735551674337518
253	1.31925165716624	1.34657439557072	1.18861485683988	0.00512270589857335	0.20849402677445	0.00705932809086553	8.60151489	7.91760908588147	0.988181020865945	1611	1605	0.0358327486865141	0.0134434225486981	0.00435898697752563	0.0427988946315537	0.0255129103198365	0.00488912310551999	0.620336572647547	1.47043195599175	0.384929988405723	0.406474117846126	1.24626865671642	0.358355221930374	0.446871591169223	0.221898535641701	0.498189157907737	0.438574758580187	0.36009827974661	0.474656476356818	6.19662942971652	23.1052356958687	12.6063791884275	0.748864280797638	0.841573512988172
254	1.22479797984243	0.840529459576989	1.0552270306897	0.0081128889506671	0.00656719224646125	0.00397669404614896	8.42883666837043	7.16473401674152	0.521398574111083	1578	1536	0.00769167613450584	0.012811249338867	0.00119722467276134	0.0112846114374083	0.0123491043536172	0.00108210394668073	1.19869232050641	0.806517311608961	1.93562213724419	0.636957658128594	1.61065266316579	2.15171682811999	0.273971688466052	0.271800848662143	0.241692511975981	0.26282655267927	0.260222775936862	0.234401901884051	7.0557373476407	27.215737126075	12.1748832492631	0.698747992415172	0.864036750196612
255	0.744106749723518	0.891383904452685	0.796891802937259	0.0739087535319913	0.00805039527948975	0.0612519227960948	9.0268281877918	7.82966713605268	1.84664972958994	1611	1610	0.0362950941518187	0.0100943589689272	0.0010134693078094	0.0227432007411401	0.00912213019737843	0.000682508726188092	1.36269430051813	1.27605418396329	1.85209538839207	1.97869537115299	1.25751398501944	1.90770056345586	0.292202334317466	0.285708254225205	0.316398729444074	0.344208468491742	0.282063897528967	0.276203611893445	3.30235531026059	35.401471948178	14.3915788595291	0.584208659724492	0.799251698589258
256	1.07275704222726	0.83495385507359	0.664648818729831	0.0280642004456186	0.00817500336566817	0.0430346856412221	8.59050657385073	7.78483911906252	1.51407313836722	1610	1604	0.0513954930263013	0.00923327039023446	0.00307152181283834	0.04658027107198	0.00584832172147596	0.00169379038211594	0.812654181140815	14.4567481884058	1.28651452895445	1.24926604015756	4.39375393239147	1.49008198429792	0.286839381841149	0.265179862392659	0.573558084288166	0.477149094561901	0.268129989063875	0.377913369215	2.41418096883456	28.4536219747816	11.1306960594249	0.612516822597005	0.804727052214518
257	1.17379563181097	0.75263892979205	1.13334644944747	0.00551100353290075	0.00249839028233876	0.00128960625712359	8.71580851365286	8.35970246591512	0.342960307225285	1611	1611	0.0143324464178202	0.0413796725276713	0.0037535967556015	0.0219390750975342	0.040550676750892	0.00403382698684591	3.55608090359863	0.709743123257332	0.934616923482283	0.394427476517029	0.61650239887184	0.955741784752908	0.213356225102676	0.502102178312077	0.401722092601069	0.279352928776339	0.455749303897375	0.397149407550299	5.95695939971021	24.2091764585837	13.4100968567357	0.710392198419068	0.814345912913611
258	1.43362204648592	0.823737748186706	1.24210201152106	0.00465078168895553	0.0026945873483071	0.00193326444065189	8.29818334668914	7.04915077572691	0.493732996908669	1605	1593	0.0181356398006997	0.0355278838794621	0.00431323737392574	0.0410484532028818	0.036664141415997	0.00478800005902339	0.360466804075827	0.748038808860434	0.601066006757721	0.707494029110901	0.701157843885867	0.748310847043178	0.196276727637398	0.25415528588581	0.239113153538932	0.17864830722308	0.25097397277285	0.212179719615322	8.14774327243676	24.8559369141026	13.9526482708284	0.6153853058257	0.86121185320915
259	1.46143746088187	1.25055728841951	1.06984597655782	0.0119533266479815	0.133322420470287	0.00763326252063173	8.55924597541238	8.08317226311344	1.2858478430545	1611	1608	0.0437640526151636	0.0123316802798707	0.00510473579766421	0.0554165003673703	0.0172782518394715	0.00543215389311048	0.184779842199033	0.895829708253582	1.25359298990635	0.0603155322256446	0.810107352643306	1.29391436678661	0.278563176833687	0.261337766549591	0.302938864214599	0.265685236250828	0.250763660097923	0.335373839094402	4.39782843833108	38.9938393245244	19.6841893049892	0.59251509913952	0.654414481179099
260	0.990720066771361	1.05062545453596	1.06631118981988	0.48749154493876	0.105231217017767	0.206526697801229	7.76199685598998	7.35704202740712	2.2160775161145	1607	1600	0.0484812454693286	0.0103792022535423	0.00161778515872553	0.0394244002981904	0.00885887038662787	0.00149635432995698	0.130304561876416	0.68854041013269	2.22922456001059	1.35181712652915	1.81886044205984	1.85532633356197	0.329266851648675	0.290788126466689	0.278290251274848	0.272034154812748	0.267276067160803	0.270425515028753	5.5023434953157	33.6176368900456	16.678093866983	0.646172136159938	0.718390911215955
261	1.25799554407233	1.39670949929551	1.17328501916929	0.00208796801849007	0.188317711141014	0.00799515851482182	8.79136788770082	7.1194555932341	0.747944211801154	1611	1608	0.0329225881120261	0.0152873406761268	0.00397884478601077	0.0375875732092907	0.0317389568498056	0.00441434485945641	0.954862951576616	1.79638617432938	0.735820761609352	0.84552384876893	1.43568277972815	0.753143055852771	0.419116232012958	0.279833596116108	0.45856100605434	0.414579866500051	0.463236940554677	0.449028576159272	6.37849131391536	27.1659954619117	11.926436203813	0.702052044864265	0.857210975400562
262	1.3282139828896	0.865006503426868	1.06376431913872	0.000361166703224142	0.000396019131202315	0.000376048393801405	8.60019821299677	7.90838822929726	0.479345555045878	1610	1593	0.00476432533011997	0.0307245400341022	0.000675765312991222	0.00700654271856722	0.0100904641273569	0.000619513593289326	2.50210355313034	0.998399927543889	4.58934926283681	2.8353480086525	0.967374606344573	5.52329863891113	0.278837523312948	0.293210935746967	0.269968238074721	0.27679558533376	0.291089494289634	0.261185428031766	3.0236051073244	30.6978998470787	15.3208124437825	0.666276077199524	0.78326540609597
263	1.06158743459514	0.910775997486648	0.898623190320124	0.372670271982065	0.00374939735956085	0.0322214938832406	8.24873490564459	7.85661817421818	2.42626759330287	1610	1604	0.0530126794072196	0.00964060408743743	0.00177665699959204	0.0447369808964509	0.0100613640308681	0.00116138939407469	0.158024929944922	0.768793292016041	2.20817957241758	1.43953582576787	2.02727740607308	2.05065950741216	0.325857569289264	0.300359652224017	0.285727978927607	0.229891704633174	0.282266717111074	0.283728950285096	5.04224449617577	46.0715900542463	15.2703809471906	0.573872621301797	0.658661459048302
264	1.62303198000021	0.870594281655698	0.571737395557582	0.131705309298897	0.00608991522073145	0.0469264284250462	8.56967795591317	7.99357468194126	1.74977310337201	1610	1610	0.0518454792709457	0.0096374644554366	0.0024978143246035	0.068933565608928	0.00919015243477278	0.00124684864557554	0.120957575275024	0.733847449938436	1.09411286147474	1.42977496951557	1.78574527424853	1.13605832241153	0.260915482637759	0.286954311248339	0.393950477728398	0.293812104607164	0.288157403601801	0.309274491230843	4.85809833944722	41.6737801042716	22.3571452642923	0.508078734099286	0.64632859243287
265	1.38102705776665	0.763721883851506	0.603443689687968	0.014188416992877	0.00174770286673058	0.0451891811837806	8.50543796924568	7.20733616603018	0.804884781904575	1609	1599	0.0333276966838383	0.0320764764805086	0.00256745127380605	0.0397356008077889	0.00810084075685459	0.00121002031842578	1.2033203604815	1.36026733901629	0.995296186055119	1.15151785051585	3.19175784099198	1.01440057375812	0.545685150109168	0.145146204165144	0.382068777941555	0.571287411868948	0.172897357632086	0.18205243445637	3.66733490632076	28.103779572934	14.9969135712052	0.622951508171978	0.763319995829969
266	1.35477546639924	0.792364194119608	1.0357167124456	0.00432370718344251	0.00104199293214942	0.000845524228573246	8.41651623801007	7.54908640069954	0.449840155505783	1601	1559	0.0318062995189517	0.0338357977206162	0.00416250741717743	0.0379165358555979	0.0343658861941798	0.0042357635057968	0.277367714208971	1.10469172193564	0.498398572687603	0.217736453680326	1.05930822674582	0.555195299749755	0.260339065212974	0.287808934724704	0.266961408249286	0.250506221007288	0.2853152570647	0.253561715093584	3.41535242891152	28.4219997963161	27.8934029482546	0.688910249838529	0.730431687776174
267	0.969030417627578	0.83118490972051	0.825345771613167	0.137545075751815	0.00120200146176183	0.0560656738488858	8.66736218247324	8.1252638202487	1.40929329773386	1609	1598	0.0410454064977955	0.00848253688991858	0.00169545377192768	0.0336623519309389	0.00794890465031024	0.00108831159769339	0.722450065744161	2.71825231384975	0.719167501315633	0.60784632034632	1.96304217640517	0.587822062016139	0.574527558659326	0.151842699518562	0.20633174805989	0.372578752757992	0.145559562192738	0.115327822775798	6.25832058549399	24.4843921944765	14.1840029075353	0.714452397152332	0.821067963790563
268	1.31093259869281	0.704984155388719	1.12808718982086	0.0085782673109429	0.00151752811230881	0.00150943795669136	8.49720660791286	8.06303859540223	0.259260558469484	1606	1579	0.00688737038911041	0.0441824559567126	0.000816048040731834	0.00598744962156735	0.0415282691512672	0.00152588442642466	2.33035841578512	0.660174453339706	3.10595602011636	2.54469471040653	0.705395366875998	5.56970134440134	0.257403624421327	0.212616286054476	0.225142357680486	0.243999841121657	0.218816220118925	0.226167428243546	3.02818011721415	28.3087614909457	12.8315581218287	0.627957111680326	0.780760707698914
269	1.33769678243224	0.79694146369707	0.955416596611338	0.000316591853153387	0.00224378921648821	0.00102716073699033	6.99403325106191	6.40725340942746	0.372140720111013	1596	1567	0.00411206833815527	0.0302698598845196	0.00355367159760229	0.00963529289198733	0.0324080686043669	0.00365321426718426	10.0983517231985	1.01657092827094	0.861171342718457	1.79070259807035	0.895084701267817	0.801868701293402	0.28877747734412	0.299940849144734	0.29476203135984	0.289702258117308	0.301866290963832	0.29032732934006	6.08892987099132	19.3708262790101	12.1233985071647	0.710876352972402	0.724360840692917
270	1.40327089260572	0.825403213864331	0.867398083069642	0.222272967386629	0.0010226816774299	0.0273390012556641	7.83163655525632	7.65743237929243	1.94990867878458	1609	1604	0.0562216664395603	0.00834402457345242	0.00147401586705776	0.0667546427536344	0.00862550271999371	0.00122293172685335	1.02663978248251	0.962044475491908	1.93732526141992	1.51511825520465	2.30167046317388	1.9655440651597	0.247617368690236	0.279093700389146	0.341353004553524	0.324800681857547	0.281453875856857	0.322369863886794	2.78051133135832	30.7022139772507	17.2715031656815	0.594483072970104	0.697247565720944
271	1.32738137808532	0.731377834265742	1.08389460028238	0.00250657862954466	0.0119956885986993	0.00840129820166559	6.90511098305737	8.31666188085942	0.281571669182407	1610	1609	0.00541898963731282	0.0430909445330152	0.00393333699329419	0.0163195594859827	0.0416095737578499	0.00396421455843323	2.84445285876562	0.95681042247031	0.800894394132176	2.23560182307852	0.902391559579909	0.671433861427757	0.214237247817775	0.507300496961638	0.347096493616731	0.199387885767219	0.46790361027113	0.392799749241906	6.08460830961963	19.4134193147428	14.6016795416914	0.503405871758825	0.806333659444801
272	1.52926798268539	1.48749773906371	1.04580348797304	0.0157490838969471	0.619548348073229	0.0642700471694632	7.93902645806599	7.39877667961196	1.00710572565959	1611	1606	0.0368598159206087	0.0145423765578271	0.00397429849490951	0.0483526648826034	0.0256456634590475	0.00471254706329983	0.240834529135365	1.83694917337594	1.69404521558358	0.091382087628866	1.34870597392489	1.55621177336535	0.324421928598653	0.259071004271831	0.279749830027436	0.326024286970627	0.183116552764128	0.297882913461593	5.71324032924864	32.8466090013715	16.0537601791406	0.571091852635508	0.654208193737652
273	1.23321922455225	0.865616397139393	0.981482132496349	0.00490039501464989	0.00108067394300268	0.000949382326566001	8.61640853793327	7.59240978525171	0.51374417929934	1607	1596	0.00605280336548923	0.0101625146777682	0.000689123588906139	0.0053770755396195	0.00886429957820242	0.000716365390656142	2.68015741086271	0.724595121737415	2.9667302513465	3.03176845943482	0.395425476376925	2.92655454405184	0.275388772031624	0.297937410904518	0.282281579912964	0.286811531239303	0.296115365804357	0.27531709181443	3.27754571012147	35.724912456567	15.8752828794103	0.617362710607413	0.742963876087064
274	1.40085373133472	1.09673025974314	0.792190993264039	0.107655664365332	0.149693257878132	0.0332784448744865	8.81859405115732	7.58208249612394	0.975618956500762	1611	1610	0.0527275981908972	0.0195390046441819	0.00485033394260774	0.0625923757537144	0.0296358264571418	0.00362185667762055	0.572409964610367	1.26672411447231	1.33993415088037	1.50550357732526	1.03731973597773	1.47349972193667	0.270969256980747	0.269893296424166	0.335853440547096	0.298181040692685	0.247257320074468	0.41126430218372	3.73552689388935	33.0506757563805	13.7190962446328	0.594376316283628	0.759639673672493
276	0.547095493714343	0.911779739780319	0.957263005985422	0.256019376639209	0.0889123215329403	0.00497406099565583	8.37254448250533	7.51885498936859	1.69466111707002	1610	1609	0.0466124636427255	0.00962891200876122	0.00104160362328518	0.0209002196656943	0.00775206942862944	0.00104298958909852	0.197897631062753	1.25275900255852	1.70220660507175	1.26312316275721	1.12522963870178	1.56688415724336	0.297805607168504	0.294393823915796	0.286300347892727	0.234985556531127	0.292228669961405	0.279491246742841	5.41741571405656	51.7520256579063	18.2143406458336	0.354465873896157	0.43691526410486
277	1.44489156473391	0.800371653158616	1.10842410797193	0.00617631362570021	0.0966803856116512	0.00803349460576466	8.58059801184107	8.06037020421462	0.24798656842434	1611	1610	0.0265245340529721	0.0421885860948003	0.00449395515212616	0.0375885488200927	0.0481152594559153	0.00472506740730149	0.475914551121063	1.11291227632645	0.351637228029071	0.166990799185688	0.958243840808591	0.27875126592713	0.273466660026705	0.287282424685549	0.261322028964546	0.271466943952016	0.275234732725812	0.263363021619187	5.0452294992063	36.2879170210859	15.2069500069268	0.464218272739307	0.629734774350963
278	1.31348868028928	2.01716210693336	0.689838977402623	0.178007979879134	0.667029335063399	0.0658684707310632	8.7000947810354	7.70518211693968	1.98608330047836	1611	1607	0.0675256546152418	0.0120244485263994	0.00611019712011988	0.0736608259747805	0.0363297402394461	0.00378673320367777	0.519336585974156	1.27862896856737	1.22398255813953	1.565882418377	1.03449648401221	1.36280765724704	0.256461826716601	0.239377419936327	0.311372710326165	0.398082768477267	0.168748948216175	0.537657528315975	3.20939754861596	28.2467071074441	12.0557903918509	0.653022095440632	0.735384917798699
279	0.462382859659983	0.841144023749543	1.02350830146341	0.150748375635786	0.000929982213719425	0.0246804028877907	7.68125055028576	6.86106658315711	3.00304791064098	1610	1589	0.0527341590673224	0.0101355849927966	0.00061130201042938	0.0190087726295771	0.0101753433038961	0.000829104800991192	0.873073711379337	0.504102980296677	5.5699856847463	2.78695361497565	0.868750738683371	3.17006045949214	0.376545576450533	0.29041285619173	0.27936446173714	0.151357594264181	0.291739291946445	0.280419641139174	6.12971741863465	32.5781710650203	14.5917785771368	0.586547259749701	0.739284361438924
280	1.28298364153627	0.941952788744572	0.796478735870777	0.969025502638571	0.0127210133592657	0.0940689967031043	8.32072147295638	7.57315872736052	2.41008581226578	1610	1606	0.0547214639324641	0.0103489018617251	0.00176785348776803	0.0535406607497045	0.0109164425626061	0.00115188762179215	0.194617296648667	0.603454375864398	1.832674311322	1.34888922669331	1.4410323609845	2.06738482106129	0.278891002448758	0.28552229584555	0.29445564340997	0.292071955202052	0.297569758349068	0.300768611676207	5.39646480606057	36.8997448207252	14.8222333769437	0.384576897164913	0.505760382614327
281	0.358465087911176	0.861240678555688	0.946888605621851	0.414339033222348	0.00246672242443594	0.0177407568533402	8.78980890437958	7.82976058392538	2.95528548847962	1610	1607	0.0587800694058538	0.00848793719804269	0.00079816919656889	0.0167737326140025	0.00813470808784146	0.000748533249400367	1.97045696503153	1.26793482559519	1.90476485724029	2.06143807253106	1.39228660553928	1.95337620578778	0.295732773474705	0.290527468971654	0.300832218068082	0.280397556592905	0.286945580355643	0.297042928391939	3.69331585344208	40.1480918817768	13.1920731720987	0.522241067524189	0.705672493355063
282	1.14438201196415	0.929883967468629	0.956255847254588	0.0199861777472336	0.0787344645181915	0.0124149049695487	8.57624004199681	6.18979031856907	0.622484032028511	1583	1359	0.0173916376427571	0.0287149245252111	0.000828449435909889	0.0185473957092792	0.0438206837931487	0.000466924962470566	1.51009657594381	0.517154191551506	2.02411151576039	1.55532693187014	0.491658891056635	3.70904013239553	0.417906980780579	0.358035715323014	0.251709805420574	0.366754618724436	0.229532583550099	0.196758297852323	4.59065042080621	34.0332194213636	17.219358907878	0.52041815005251	0.410770435346896
283	1.23972619391918	0.809546184166443	0.731143699686693	0.0133068512081691	0.012217734692684	0.131301329877478	8.25928135335524	6.57251185553673	0.567765673534828	1609	1585	0.012801614497949	0.0345598409862918	0.00145641940710726	0.0128393770528334	0.0378566699998267	0.00070215009672293	1.21591024212339	0.4164828662112	0.794639608683349	0.93362343711694	0.467397798637758	3.41523881728582	0.18192337872244	0.223364462216232	0.222895824252874	0.216339796848453	0.189460558149062	0.244049067900877	6.34142131256958	25.588632148387	9.55025165126603	0.6979616084649	0.87638829839204
284	0.810569758675427	0.8996350385233	0.988139453359661	0.0827465326020122	0.00509571572774605	0.0020536719582981	8.64746283571017	7.62909181484762	0.878894429100815	1609	1599	0.0134417593293035	0.00851084028462572	0.000901806024246145	0.0083843288461452	0.00757655138248089	0.000874242647173391	1.97906367411509	0.429582185149326	2.0815992018244	2.14843480713189	1.74145299145299	2.37472863082754	0.325680944079764	0.291360807057805	0.281908333062016	0.28594482418105	0.283298646503998	0.276078016192082	3.84494225970883	33.8612268974247	15.4710671382744	0.599369925654529	0.658903691683798
285	1.18367984739833	0.885217854303005	1.01368957576114	0.0174475575901127	0.00264227440145101	0.000683553551027813	8.56769420072292	7.31788853977256	0.555200556567884	1608	1597	0.00642783009661809	0.0110737420380444	0.000784165408549983	0.00523155858506285	0.00997850090918543	0.000735254078890306	2.55686352095492	0.708889537794093	2.4402027027027	2.9235253296322	0.478596174122609	2.84337236971026	0.26897317967828	0.298955991539736	0.286507954805706	0.283909795241975	0.286221581442196	0.27644704670372	3.61030416033836	34.1362867717224	11.8780908645631	0.596710018948175	0.791250398158872
286	0.956109069039261	1.56635511592049	0.686038018767359	0.140710939073922	0.159984260217242	0.168477909159449	8.43052065478506	7.1408589881846	1.87014066097428	1594	1530	0.0689614028535927	0.0119487531681351	0.0052471155955346	0.055835241851961	0.0304570367022418	0.00317595994909363	0.535013380909902	1.38433039781354	0.21167790177307	1.48070840140429	1.07134934098917	1.29389075724008	0.244734811112869	0.241941337963515	0.294134829703626	0.50957188868382	0.246510338780867	0.392747693391063	3.65398686941364	34.7060413202513	13.614320582371	0.627704753384873	0.856585401409003
287	1.4801241970211	1.25801440884299	1.18451794084108	0.0851090229739327	0.077050986701423	0.434971572243759	8.86128357456929	7.3807812460173	1.38320865499945	1611	1596	0.105121632413775	0.068783823915256	0.0386742237508216	0.398549067120403	0.13766475183511	0.0434113024898844	0.453876915644542	1.50152905198777	0.946980080173951	0.73000260269813	0.229782419846866	1.02605467138546	0.266076824984721	0.302069007274394	0.30963637750064	0.295633477118145	0.257373310542757	0.284633853502482	4.1913537493249	41.0431231156324	17.8648630172309	0.452842654541083	0.662077081335821
288	1.49449867542041	1.90053788969213	1.06276896973484	0.0217310800811948	1.08864143073573	0.0393829884175823	8.22343353840272	7.85101023771272	0.836749038312401	1609	1607	0.0415212052958568	0.0183632383387058	0.00351535042195112	0.0530773439299701	0.0517942566457232	0.00393029756401262	0.202845885578894	0.87179771953206	1.53169540334633	0.522074903274151	0.796904848265022	1.38286890165481	0.291160759099785	0.276115885416966	0.294978790019336	0.285465618521078	0.283394915014654	0.319645713984819	5.8373781300146	36.948199731379	16.8107849529267	0.357795427377148	0.451374838666995
289	1.28827909303101	1.19552214093745	1.10102265774616	0.00985504485100831	0.135399981080535	0.012503240007438	8.35668046133897	8.43473235427965	0.389352811797305	1603	1577	0.0064186235677784	0.0252818007951071	0.00146902721848442	0.00879193064354785	0.0459060690713006	0.00427235832711114	2.037402257232	1.2535529248314	0.41703794025231	2.34445479962721	1.02781767604225	0.769515997640383	0.198129319269235	0.383564403079118	0.19489622445089	0.173433366677781	0.43104910332879	0.255787864659751	4.09731560499461	27.8121877397732	17.8042455900976	0.645888862981146	0.707909690347909
290	1.10320139717334	0.877413459842787	0.96169895147515	0.378240109035232	0.00291663788315433	0.115477159210945	7.99894089110951	7.31182803134872	2.75794193676056	1609	1594	0.0600269094070737	0.00945819075449283	0.00143606028317038	0.0529165649613405	0.0100860397961476	0.00108615062271622	0.16779272885558	0.555100413253099	2.46188923018462	0.714816103956375	1.5491479297609	2.10440434018577	0.345800683408566	0.286601654434795	0.250934515126896	0.236454999260846	0.283000500794815	0.253736189707284	6.598653033234	39.6174054539323	19.6766628229085	0.532029679495924	0.636805934384687
291	1.36111648809776	0.856031583431391	1.05133661896553	0.00126253381489852	0.000498845795602797	0.00129204294474969	8.6159974133962	6.72188691508168	0.483106888884096	1606	1589	0.00486308542862726	0.0293158540079833	0.00333259806657168	0.0141454003649486	0.0312226229461906	0.00387165134037342	3.94974375929906	1.17752877918516	0.963894562252409	0.925653085510285	1.08186438998145	0.622969901890139	0.274996804784742	0.295951200495792	0.268393550270529	0.273702350541042	0.295787197746273	0.267636532734123	3.72343407429628	33.3656500478807	10.8395032393785	0.576842816484069	0.741593128853439
292	0.917196848139759	0.828843269862386	0.91967284064783	0.0783800922243856	0.00113557211014392	0.0275764623015682	9.11526951768928	7.50165133642896	1.24472252877928	1612	1608	0.0299866702513475	0.0246632023239009	0.000958445212313717	0.0225534413440672	0.00898187962591213	0.000660226039473055	1.45670946383843	0.903059391570507	1.79365716579687	1.33244262159251	2.31128666789148	2.20117961775228	0.344093266878865	0.292921086211022	0.274291778979645	0.345910539797883	0.292199091383568	0.280191915349841	4.72456250085613	36.9467011673312	32.1967036600837	0.438083262542898	0.599987338173242
293	1.52827592878217	1.57584583226304	1.26914577128605	0.0202142813617819	2.49067059807349	0.393795693368188	8.33027851200364	7.42430781706376	0.773743774402759	1610	1603	0.0457202938352961	0.0244749015610855	0.00351257086907418	0.0603252058735541	0.0565147060368231	0.00471841538663212	0.208846827690511	1.19414354066986	0.94144367816092	0.621530140155123	0.996424553069134	0.937789633885668	0.305255816515869	0.268495244997461	0.273029400908765	0.311693546220113	0.2505392834191	0.288321742442952	5.75752515003007	41.7780140404875	14.2792003845113	0.376579381171518	0.480767679112345
294	1.13993748311658	0.736989553118202	0.978506800810647	0.0685983827809385	0.0306055596404946	0.0170405718444702	9.44328939458943	7.8369518330351	0.587185841187304	1603	1361	0.338919131188387	0.427143268953589	0.0527934123167917	0.649342029097364	0.588758837926033	0.0442273149409691	7.0939649917269	1.14734788440434	0.233384625113299	0.470177534068082	0.186974107110614	0.87689709338719	0.32225652692016	0.331461516287114	0.230804360666319	0.307114832966722	0.284105329949239	0.316455371889665	6.94546050255189	236.61671161954	39.2056219706059	0.134353968472353	0.532902800577266
295	1.79301584578065	1.01976006464998	0.851760896218212	0.141028192863913	0.0227944498595097	0.0513361518097649	8.41142894781964	7.48618866538272	2.00705129256225	1610	1600	0.0523632125314737	0.0084463147067529	0.00347640346068054	0.0765819151720325	0.00998294292634046	0.00279721162184406	0.990041469540331	3.56560459133188	1.28398879470295	1.46770664219665	0.789073696095887	1.42270396897022	0.285708256802312	0.285064226277929	0.339060731222557	0.269705529804883	0.29053499718447	0.381159636897229	4.17899286601558	35.1707349045491	12.3093777829935	0.400689189198834	0.768143365854629
296	1.48469641253223	1.57175721077254	1.01681669388012	0.0529496269721311	3.39184451702923	0.0212699061361826	8.19976364478609	7.68953992007186	1.05999908040283	1609	1607	0.0383014076140421	0.0157992934053792	0.0033936011224534	0.0488119353420642	0.0296191707017082	0.00381379694332478	0.242915491178576	1.51082498312653	1.63921934821178	0.0751439492911405	1.14968928090724	1.4248709905899	0.318243843797521	0.250374609888862	0.278073607349754	0.311220612187541	0.208775291002716	0.30812771038249	6.58781106981798	38.4594526280838	16.0181354638309	0.373412771850916	0.432963234593945
297	0.999408925567578	0.962584984252228	0.972390363800796	0.526415729002663	0.0243983390061826	0.0115375712992389	8.09988409747961	6.98457874975768	1.11988921115384	1608	1601	0.0276195011751114	0.011630534670842	0.00115101084335991	0.0217879657932855	0.0116407755354708	0.00113635669878131	1.12310697707762	0.426855527891797	1.68238608873837	1.71982135820307	1.21485141320933	1.50726035323616	0.290218809690414	0.256246351976925	0.287376878480022	0.266828696663694	0.239609965377511	0.286915599306322	4.48469064228658	38.1804089297042	12.2912286473943	0.401401193371079	0.516373038776198
298	1.12821507138852	0.848463500641082	0.857901452648549	0.373535171241993	0.00104374604236547	0.0260120125128702	8.25289706751833	7.7637311035817	2.66843800192771	1611	1606	0.0626226084775578	0.00890132674557402	0.00124497752227045	0.056718284950179	0.00867499746837413	0.00105623801351905	1.6558729293067	1.08174264540759	1.53369110013291	1.64084781582781	0.822204045211184	1.52039159861142	0.279408351847667	0.290220418376398	0.313522908768533	0.333116507785878	0.283283647009782	0.324797390327807	6.3267797853019	35.1201546093716	16.7023946707463	0.344149124946896	0.437651259541646
299	1.45626365878334	0.82364812520432	0.985309630440641	0.012600758568864	0.119113367424458	0.00833779426104896	8.07200010413206	7.59704715426101	0.434615645263756	1608	1605	0.0385539780335589	0.0374693199930458	0.00435014159990624	0.0482834197872858	0.0436794152956076	0.00451380016092354	0.253071923980121	1.43508266343091	0.45612728832489	0.105796188376122	1.23145916668737	0.390225933202358	0.319206846728137	0.28992028096987	0.291326935629241	0.322852341856291	0.317269575537137	0.287154520875774	7.02405559165442	32.2087081891206	15.2432664329694	0.49247663746794	0.586343590060672
301	0.327917149532446	0.854208997945233	0.944067693480776	0.232068475889894	0.000907591026927608	0.0169894594623656	8.36661442599048	7.21598569349094	2.7025539089596	1609	1602	0.0536167155384237	0.0208982822608782	0.000967329725885845	0.0133979921948942	0.00881889366867847	0.000856354681684689	1.82005560140741	0.36515308127939	3.14470457079153	1.79509124541012	0.976526432147734	3.37359026369168	0.266104456495916	0.298564966468635	0.285638907290422	0.288294255238336	0.298315080865517	0.286798107431606	4.72413181658502	40.2182453542944	20.9980939075262	0.336484406140751	0.43645560964433
302	0.637760370517672	0.82394375820804	1.03450754760945	0.0826498518786049	0.00336650195836475	0.000595194195094795	6.71985675569162	7.60562352924533	0.873787754479134	1611	1607	0.0163345185414782	0.0302778955876743	0.000703894909472711	0.00780054080354341	0.0323053406331496	0.000653277244691165	1.81457569210672	1.12026399413346	3.4191152375751	1.78832442067736	0.997385551873028	4.64530239634842	0.37458541868646	0.296787011027345	0.274984519069211	0.273869150289948	0.293069673903919	0.277673452908134	5.16699620178308	30.3035212127458	22.3875919734768	0.573724449297824	0.581003606237157
303	1.56698102753096	0.869150590946334	1.09375690535951	0.19723050985408	0.00294857223228816	1.06898691011787	8.23352776999914	7.63794261345682	2.59487383882908	1610	1604	0.0585287446696932	0.0096461687793022	0.00144691343091527	0.0752772560530331	0.00930001755316209	0.0012354368749818	0.617740009832151	1.00964177875377	1.8892525021135	1.76648506481308	2.57980006894174	1.65233836827735	0.305041514557839	0.286219569208235	0.286656080590579	0.311611082854309	0.294498085855006	0.285950026505191	6.75243394737972	41.3269314106966	14.7867979983309	0.308226423452282	0.418025285341862
304	1.26545711115915	0.859233478478802	0.973509193479328	0.00783378136702308	0.018166098380437	0.000497313473551896	8.37511064392963	8.03798546627638	0.455808438918752	1608	1599	0.00659926230817388	0.0311175910938678	0.00114164298824293	0.00612034579996532	0.0296232932219222	0.00119827673277079	3.15809774913334	0.720672886065899	1.91218554423856	3.70917056957244	0.339315245478036	1.86506035092523	0.280782083395566	0.302071590080684	0.288323356191438	0.284090778430026	0.299848805426981	0.282289938082004	7.21864288875301	34.6581130356414	17.5266511809485	0.378939525590604	0.536989595498572
305	1.28654003871139	0.799083913521436	1.01489889924471	0.000366873478834656	0.00267963626181317	0.00115574508825049	3.59835421063499	6.79180615298095	0.371763392908107	1611	1609	0.00516041229719287	0.038525473471821	0.00102225755420741	0.00528639140485044	0.0382997762131602	0.00148439516506257	3.51855078777318	0.745381476058444	6.86322420540231	2.98663279753477	0.75611544772038	5.52990679576509	0.263893537737565	0.24081020838656	0.238854859140163	0.26260283935715	0.248309166099566	0.236127798898944	5.70878393606111	30.3149729431715	11.552763972958	0.776935811233989	0.542827337517436
306	0.871154437431047	0.915334872979215	0.926532589267441	NA	NA	NA	6.46433031550343	5.78183008280637	0.411422758320012	380	513	2.38127763821704	2.66977847302821	0.307356438632531	1.08612613264365	1.90923787528868	0.143336153142951	0	0	0	0	0	0	0	0	0	0	0	0	5.81505299952526	43.2084326696665	20.1141977263753	0.578395808141878	0.713791423001949
307	0.758412057234886	0.909473696995037	1.01057895644336	0.122883740283034	0.00600729715217323	0.00544473771528593	8.31750468961735	7.79363044742426	0.937737540454066	1609	1597	0.0132892764302452	0.00957566491437904	0.000775342786441523	0.00804731719047109	0.00907834212725184	0.000897909510051134	2.47068403908795	0.531806898595828	2.98355395106298	2.55586052658331	1.94210718858606	2.79037475918723	0.224580964950622	0.283379473955706	0.284915150185612	0.246586700022026	0.283818772191794	0.273612553303075	7.61038501989473	32.1925062471098	17.0056479266731	0.372326032006725	0.503489137827819
308	0.779619491972575	0.859009314978031	0.977341424260293	0.211733836920104	0.000924270137258426	0.00726629132216668	8.1094928216296	7.45232146732746	1.06601847537262	1610	1601	0.0164120561519405	0.010987418946801	0.000699617676077264	0.0102229544169041	0.00716170885414923	0.000820251421402587	2.35112571367015	0.678723867595819	3.2655601659751	2.39167992725619	1.96844095404305	2.52704112685853	0.22908356455137	0.289154014445103	0.282162966707435	0.244198965517997	0.290613699332049	0.2817603679783	7.14927357836379	36.7480454808418	14.2958243727787	0.281942684619258	0.341967972684616
309	1.61963041468191	0.870496435307568	0.7310613947608	0.0635549546975299	0.0806800057747877	0.080905277990147	8.52173788903635	7.81573506814861	0.74793768505147	1610	1609	0.0214913740673906	0.027396334316861	0.00517148256872157	0.0528078050140924	0.00706806778377355	0.0032953312614009	7.78259881871876	1.01695905212875	0.677708810480079	0.519197088712468	3.46045012839233	0.70200505601269	0.231304764598262	0.270464639434077	0.396734814885013	0.222227897298947	0.286421689642366	0.384524079692129	5.53658529987855	48.2659388225789	17.1456453610438	0.240267426788185	0.605197717863122
310	0.773908715997748	0.865864747762958	0.95022033801775	0.10892877930142	0.00131937851867212	0.000362037192463752	7.90829587506631	7.01636813250553	0.861274517952534	1609	1605	0.0115275568145705	0.011368374444219	0.000593842098153963	0.00686536563650709	0.00708689379919833	0.000684982666871588	2.5582175513597	0.624747952759146	4.28968407979508	2.5544653067247	5.0945770627919	2.82478541909505	0.207062842425066	0.295914077988871	0.286410509833501	0.264181354549685	0.28991825981386	0.282358417465327	7.52981715410208	29.6138644150892	12.2704222614528	0.280221358875642	0.364799560941959
311	0.781801650243196	0.744631140587646	1.11191347585916	0.054688713623975	0.00354171250959044	0.00232834581499712	8.71557965823112	8.03448642699275	1.0949216198563	1611	1607	0.0409459140721388	0.0365908725601804	0.000906911180459387	0.0262604133125859	0.0279255032004319	0.00071690449029512	0.730536762690593	0.639785842951498	1.21498498890484	0.582739065471339	0.835797314072904	1.32564565550449	0.525596242470426	0.271853981179067	0.246966584693767	0.375805865923769	0.265921955733786	0.247001900884802	5.87502448560866	33.7003309913715	14.3293489785222	0.283660761622872	0.512366470748727
312	1.2351997795744	0.957308029299292	1.07652983672842	0.0493217558265515	0.06946621916375	0.0935746026221756	7.79147598396466	7.33048224464259	0.885744598346923	1610	1607	0.050883359617523	0.0364296544431814	0.00165844271883553	0.0540416393021869	0.0369461178504209	0.00210136035319789	0.664270744929595	1.64177936252555	2.02157403376385	1.803695879647	1.34399303540337	1.74062977682666	0.317577690635749	0.23576900321011	0.275038004576661	0.298237727502623	0.252115393951564	0.283371458522805	8.17191507715786	27.7993167473329	14.9383378613562	0.286908175932727	0.406890024427037
313	1.49561076298704	1.51465699422595	1.05099742754706	0.0121347809071825	2.07622579981337	0.0315407062325569	8.02310623027408	7.1252713244986	0.893628927955116	1610	1608	0.0360938950447751	0.0147939231864972	0.0047841860617146	0.0465137215714369	0.0263409647302957	0.00503983588718693	0.223721950396491	1.35654654971996	1.26047780563339	0.507196776285829	0.973833970672368	1.19461951447246	0.276154593937676	0.27327922165184	0.279785816656025	0.271240276853866	0.21947632038128	0.293510811572423	6.27848220547557	40.9177160185781	14.8046706403761	0.257380695793779	0.426744553898718
314	1.37514611717843	1.04132153927064	0.901853212022887	0.00677151017914999	0.682478343770827	0.0346659640168463	7.89734664128699	7.18472271053645	0.391441985507656	1609	1609	0.0361373051029782	0.0336947512780566	0.00471941112219551	0.0435592721251126	0.0512462421874704	0.0047696442379248	0.383507505225157	1.3733428030303	0.892470268658694	0.21149123308013	1.09765743839367	0.771816169150533	0.306439916098455	0.2326291086446	0.294823540562637	0.311281365346732	0.299762350281308	0.283898759636358	7.86906214558746	34.9237052462755	16.8524819721004	0.235011622708526	0.303186108141497
315	1.33175575666272	0.731336135901865	0.989962127291835	0.00312244528987752	0.0303460768122061	0.00373747591355901	7.83800025521588	6.41982019930846	0.328462676602066	1603	1583	0.00885166798852079	0.0344134690466732	0.00379933577856781	0.0317766104453481	0.0358495669911394	0.00385862803175376	1.49287822772476	1.06651082120504	0.595272089195994	0.391745982728767	0.965406714064072	0.439976908027668	0.286225950031844	0.284225105141307	0.27294839659809	0.291363537760328	0.303796291472471	0.282053196958887	8.2796630532294	31.9874748787946	14.5760707572989	0.222911533934066	0.380326522083236
316	1.33262472554404	0.809422676422069	1.04197373743386	0.00367984665124596	0.00433380135663099	0.00186180943119994	7.86723777337132	7.39341703991381	0.536310888026802	1602	1589	0.00921951950206449	0.0327244772423834	0.00427385115015064	0.0358716382485514	0.0347317303545806	0.00432457487411005	0.446616924129373	0.799810978667592	0.29544258734761	0.161542865823021	0.827174150352958	0.244603981708807	0.291881172813464	0.29932357811754	0.272389433309117	0.294755946065665	0.282856371613369	0.27975260671236	8.34275302005336	24.4093362920768	13.2606465757132	0.689620542679977	0.819855920774472
317	1.39968053649574	1.64107652033091	0.936570542023203	0.00390319714560899	3.06226025536612	0.0084942805036579	7.78540531944414	6.82732705403964	0.799052205654614	1610	1600	0.0307951851798978	0.0130294536059139	0.00456898903059599	0.0376499885148822	0.0276125970857945	0.00464467115586128	0.309134977409639	1.63509326204508	1.32571982065022	0.147106731821945	0.990488431876607	1.2563800097822	0.295192441976303	0.280644842057413	0.284421738929612	0.294400579364249	0.179931744199328	0.276846532461642	6.90560281298866	43.2045437474279	14.713219725701	0.19254082981545	0.286564229578348
318	1.49402789841585	1.18374475754216	1.10179799318225	0.0360814497970252	0.247670072485841	1.34167240308627	7.98855500642144	7.4519758011981	0.921463001727868	1609	1607	0.0387827202166046	0.0142653727370832	0.00307584736955021	0.0491973259709641	0.0248210429168026	0.00375524084990092	0.14825805457068	0.798108941418294	1.34242635368098	0.459769772602046	0.752219034083291	1.25695344917012	0.298612411231797	0.290429431471286	0.282573333251095	0.293332764610994	0.294470535097461	0.269384208198489	8.63198867310765	34.3310974244975	19.0101777225079	0.220139877713994	0.358032618928318
319	1.14930656038332	0.765516377187439	0.57354831990999	0.0361280536435911	0.00592659925433414	0.0300291491574867	8.50140318221282	8.69355077098869	1.21675720060076	1611	1611	0.0535905083252436	0.0374050316331594	0.00254502847925439	0.0511315062438402	0.00630492519807576	0.00115147990637242	0.542956087777804	0.567742402315485	1.21454681788359	0.81155111423105	5.84700865744928	1.25378958427135	0.199926193231626	0.266911089370861	0.427735292421431	0.42147873899283	0.267048988233637	0.277450037315526	6.60269414529306	38.5418048069327	20.7777326076194	0.304903357539204	0.461256291156721
320	0.951912695404738	0.767747334401461	0.959382016693707	0.162248259687222	0.00851880192695753	0.000583620893189129	7.82362936249562	6.72447654028138	0.473954311025048	1608	1585	0.00862128772313686	0.0327970341821843	0.00080745001633824	0.00602123179075403	0.0345135791118279	0.000566197355089472	2.15930994894106	1.09650811627029	1.55756156859214	2.2476411385438	0.965797320452798	6.61774032798768	0.26715661796378	0.289047803263236	0.27989103538045	0.28810064680889	0.292143208993021	0.277513220164884	7.23342554858169	36.0733276605857	14.1160354282224	0.201511366114843	0.414481058286323
321	1.56295481840244	0.913259278462088	0.901570744073578	0.0232398131642011	0.012264430194766	0.0627760359762451	8.14479473980551	7.52527647601363	1.29772590433352	1611	1608	0.0413466574704537	0.00822492551074556	0.00436090756733752	0.054747160306534	0.0100128864033344	0.00381091233788789	0.158322508814251	2.78524268379729	1.00133850890108	0.887223647070623	1.29362386140382	1.01481153597331	0.273826003096837	0.285981000365574	0.358640264125211	0.268357006645446	0.287367801106419	0.392319753899809	6.98329558303405	40.4111863148457	15.626616666408	0.220300926887191	0.340156883455614
322	1.53519943844656	1.28290409732547	1.32679020528515	0.0583936529981741	0.546986036590822	0.491515603086006	7.81716658159216	7.45546928831136	1.14807925501567	1610	1606	0.0494482604309194	0.0237773444071303	0.00200789350288333	0.0646265256691948	0.0338097293495116	0.00316301605017591	0.639443405603005	1.44171440056276	2.03229260863357	1.72089641936297	1.19654447390072	1.60582380685906	0.336282735126666	0.186205521529729	0.225731714830647	0.34043738266195	0.199786101386025	0.260267606116249	9.08840551034648	33.406332872958	13.7431558216134	0.23604850270311	0.377815974001527
323	1.15199835075574	0.84836625680281	1.08306954690453	0.471096572769343	0.00376506736061035	0.250346126774654	7.52309390283528	7.68117352804115	2.41022670811558	1608	1598	0.0569490329123075	0.00770935180534731	0.00123111603085741	0.0543127243638806	0.0084246346793655	0.00108427344852363	1.1311084624553	1.32532786885246	2.76148240957499	1.68188851252457	3.15408628832146	1.56397148225931	0.306596570713365	0.290780981642643	0.288634674258547	0.278926378197057	0.289302032840573	0.30541544560907	8.73256352278188	33.0080411025218	18.4226432111601	0.179941831325634	0.344487868584923
324	1.45258668680199	0.85882152280114	0.958544684567645	0.203196705060072	0.00353584358314888	0.0416613841190332	8.23994178487261	7.88546658166048	2.49459125465681	1609	1602	0.0612941201473456	0.00773813522477198	0.000963304403192725	0.0763035156510949	0.00820448333117232	0.000995006989406459	0.542734645864289	1.87356608478803	1.3665240694301	1.48019186667367	1.24712536746921	1.98014987956107	0.283124972345701	0.285782800099942	0.313571710131539	0.289535639313267	0.277524127252614	0.305295499596576	8.23044448307056	32.970542173897	16.3770506604489	0.219979792139222	0.343804556674784
325	1.71589984329498	0.849044325952081	1.18719178580514	0.261320670203607	0.00699324622915066	0.334510834751208	7.87799507614869	7.59487052335629	2.41165805487804	1609	1599	0.0533566937898813	0.0453885013320059	0.00131740426410485	0.0676560252649622	0.0178360816802216	0.0012144200314882	2.38132788442168	0.749376382548124	1.6632891335168	2.47857195544737	1.0089007127139	5.84013018065887	0.335772966822776	0.282617891924798	0.26759888298578	0.314656195324983	0.287245897586878	0.288594907873542	8.51868602658496	34.1037584589837	22.9661134636006	0.192842398270668	0.334078148183486
326	1.59686518330227	0.927243993039746	1.0385982794617	0.0940328999871005	0.0369125682390832	0.0216779782360733	7.8747926424962	7.24035394848466	1.53017496731382	1608	1598	0.0419417762264899	0.0103223392110138	0.00256156643342111	0.0559533521687978	0.00846581509703569	0.00290962769811147	0.594344980123741	1.15597075548335	1.48851623859053	1.57769120073006	0.898764447987246	1.34927443819682	0.317848610616952	0.285194562886673	0.281832017582447	0.317075751200117	0.293076804858048	0.285315651565998	8.02212097057351	46.4731892560012	20.6957393820042	0.19430702709423	0.248693277265632
327	1.51405265840734	0.983155945895169	0.951754400503394	0.0373911606062206	0.129603505464536	0.0133805321887158	7.90365645930268	7.57354634171764	1.04591622039169	1608	1603	0.0358598244496766	0.00952213551419901	0.00442483766393751	0.046819879077832	0.00981001884176364	0.00440093922519397	0.144706631886427	1.15461861441568	1.11277663512958	0.8482731166264	0.584893882646692	1.09007504953894	0.284129426965712	0.290269719833212	0.309128397662094	0.279698280926463	0.284157060166023	0.315899882143832	7.78144757446372	36.8422712608798	15.7323657003905	0.221797977581767	0.368807778040513
328	1.37435097496266	0.829868110971855	1.11211563857225	0.21674155000141	0.00277875605909571	0.234119663029714	7.72956375655457	7.08435982605802	2.29486158783386	1608	1594	0.0559553875382477	0.0137814943277853	0.00111639451930594	0.0644005781564307	0.00738405688413442	0.00108993292763145	0.0842345938883647	0.595775986961246	2.0715483510341	1.86691058286101	4.00033986631925	1.55729111511172	0.338141862144962	0.295549764082126	0.264818357631867	0.302709915034966	0.292016620864804	0.267813692030742	7.29152190535755	40.4332558774342	12.9215744112946	0.186679035177601	0.270245560783849
329	1.16857401998295	0.81069770760454	1.11791671961847	0.481421071778731	0.00507563451439512	0.160724121133786	7.76599839980499	7.67744419974821	1.9511162626619	1608	1595	0.0546652331916657	0.0212246763069851	0.00096672640396507	0.0532429126323003	0.0072626819031153	0.0012551936128662	1.61424110553765	1.04054337721534	1.68026274273585	1.59388320336286	4.09552394623516	1.53853105075556	0.30520729703481	0.2902006252559	0.294167130645274	0.284676890191923	0.290990825868321	0.281395187728818	7.88801434086689	42.0684804455412	19.283490618801	0.164858417887985	0.320397201201734
330	0.619547950998057	0.862367470297974	0.992643510576469	0.430393093220552	0.00701665641256854	0.00661535674018269	7.90867464488953	7.5728858257309	2.29434123143066	1611	1602	0.0498444799385125	0.00807114577381134	0.000961444231806609	0.0232950198222508	0.0077531082523696	0.00102361448222307	1.21303550273245	1.12874969010826	1.83016068326578	1.87105069801616	3.58415339352744	1.60232239545959	0.30863826874347	0.294717282351248	0.266567802484957	0.198823520172152	0.296086256432607	0.269292701253238	9.18219281418466	34.0658336441748	14.1854174719112	0.207149109705184	0.389342257264083
331	1.49014233346826	1.37080079113844	0.992841816051452	0.0102125875255886	0.399849940964944	0.158397416039346	8.03886015482478	7.67287030977264	1.16574967338504	1609	1608	0.0377628234294346	0.0122528737369625	0.00465024062669808	0.0484820124958569	0.0197008561544088	0.00520567598742888	0.163876818439448	0.749547522379299	1.20665355034877	0.910539233275444	0.643474061026195	1.10523965228487	0.299713755796906	0.287607562374876	0.316486631678574	0.308043037431587	0.297581585662551	0.272591528126171	8.93552247582244	35.7705883944845	16.0317328773105	0.198954764923681	0.363138084089239
332	1.47841737781226	1.16277506109488	0.982438652688467	0.0123532045179915	0.293399581354389	0.00421696583819329	7.92365735733387	7.56050465334929	0.833870324503589	1610	1607	0.0308955916581541	0.00935462014947758	0.00477643610073135	0.0387442461856736	0.0148434249164331	0.00486604717508046	0.169651615178601	1.89334619093539	1.12311310354964	0.836071916836485	0.935468049327354	1.11455367135592	0.296574684335484	0.284206684328767	0.280523117215478	0.303003706577019	0.247602506788365	0.289107539623204	7.70234608319063	39.6777076980955	15.8569433842692	0.18213999261206	0.26670849084503
333	1.51062768229002	0.833343544368837	0.884350722858501	0.0157614743896569	0.0101490755776724	0.0277926359012266	8.53351634484715	8.78186592097644	1.2944467525052	1611	1609	0.0478414344933038	0.00963216628290805	0.00382540190822479	0.0626042336767269	0.00709259384156145	0.0031285455239111	0.829232944083441	1.84224910842249	1.21231387730792	0.70857435648504	3.4644064475038	1.33030714000798	0.215555458701418	0.270689912945382	0.508593292780713	0.185292065706856	0.275027891572189	0.545006353073194	7.3531877154722	34.1741632694381	20.8544042073303	0.269874592631414	0.47315078308298
334	1.88043258641376	0.805316949896658	1.00044325390006	0.0847564520627118	0.00190706040746604	0.0334779213260456	7.81051162091655	7.65593635550022	1.36546976392914	1609	1603	0.0416891899809223	0.0287877031364554	0.00171604815621939	0.0625959841120571	0.00668882540559268	0.00191687578248194	1.04493209568901	0.638401574439951	2.29148534577675	0.954210566498702	4.91429970617042	2.18748973510711	0.323223875000525	0.293163015629169	0.266294662821469	0.331717349603758	0.294329962842322	0.255758691490473	7.69998704051793	36.09206536807	18.1323297944654	0.181021723565776	0.306647962615972
335	1.58988710518342	0.89452916522056	1.00265288916031	0.0215126126487933	0.0389734447751114	0.0136444832572841	7.98917848506494	7.58749727169753	1.12298522883973	1610	1602	0.0363293448153903	0.0104539885220432	0.00400177059296149	0.0483907857449918	0.00817446420406696	0.00411440903323178	0.231597481727322	0.403861438601139	1.33819268546021	0.490765054074503	0.741186250061122	1.23976154361706	0.292113225692361	0.290406971477232	0.314587635902523	0.29290962121819	0.290407150589106	0.297416405245658	8.46342022454923	34.6179310984983	14.9908070409864	0.187617042878232	0.296207417107546
336	0.564971858713563	1.1493468127647	1.20480657812492	0.0411094476628333	0.41726052427883	0.323447795867973	8.03369487728452	6.95295337069509	1.08579092978065	1608	1604	0.0232112273422421	0.0165751965322904	0.000791482089503938	0.0106242189570538	0.0195853346485576	0.00127079631996553	2.42738014396306	2.1166072896684	3.44583145335138	2.48355081188377	1.63537099842832	2.48662534921807	0.154714738942726	0.167067374142034	0.285206844394756	0.173432262664997	0.163324883271535	0.274957650885262	9.96118958565734	31.2494709646242	14.6785122706758	0.267232872571874	0.32856075945845
337	1.04722699770241	0.979057151079277	1.10055700015613	0.645900791217073	0.0355150476385748	0.377043744099077	7.70548739309514	7.11044739840937	2.56982031484151	1605	1604	0.0559132687285027	0.0102071758462198	0.00132962188559746	0.0472639892507792	0.0116724794802492	0.00120608933550126	1.22025973077134	1.19369723484978	1.91720120434612	1.81781713759618	0.973138252271818	1.64225952715103	0.322472062454508	0.291759228610971	0.262179306283473	0.231837990469632	0.268793544276593	0.282582847919853	9.79563876678136	34.8591245675154	14.1523309545146	0.184176480004468	0.283553707320861
338	0.56188970065056	0.832931777454534	0.990714649925859	0.288775836442822	0.00441897092654265	0.028258369804756	8.11504142116882	7.38549613646454	2.06395747904712	1607	1600	0.0406453969591532	0.0287750145116993	0.000641169926345761	0.0188886334574039	0.00931989264228735	0.00083698283396137	1.86493290528212	1.0210314557425	4.54059192597756	1.71509749003555	0.804983610730993	3.02208303220108	0.295853864225444	0.298411172586833	0.282499052008302	0.229871479267536	0.295367288254501	0.291469195007457	8.85833736811285	33.9959749413355	15.1692850229236	0.200236327326847	0.416789624024289
339	1.51933423789358	1.19452747234723	1.0048063078566	0.021362702487082	1.37481701563396	0.03629990780787	8.28547358851529	8.04246462346658	0.923613162777871	1612	1603	0.0262330803005439	0.00836857016796968	0.00308316886934858	0.0340228557114997	0.00930927870077804	0.00318630431167258	0.93018811666486	0.835067016813888	1.09783786867477	1.27781124032804	1.43578985771616	1.58025843766015	0.26713574724518	0.28089535630384	0.306724962605941	0.260039311210341	0.303618856151376	0.327172713740973	9.09530755716008	34.3072230475893	18.901729991638	0.211568473159261	0.354000436732024
340	1.42193885796613	1.50103934685882	0.934339868136667	0.0128347820787754	0.841235879104608	0.00275140050040548	7.8274778601694	7.43131050420028	0.665060993530049	1611	1607	0.0284007318878864	0.0142972316395804	0.00432861587098425	0.0349053258199594	0.0278976307171068	0.00439895660450823	0.228172667612629	1.04994256331711	1.15834799919218	0.479809313706845	0.804392605869292	1.08263913800205	0.303394979000885	0.251323726251127	0.294716003791593	0.303634927844496	0.177561633183626	0.282803392228121	8.42057551635471	44.9142173978566	16.4172168282468	0.177467052105388	0.252976131830089
341	0.253382087676837	0.830740431990675	0.965600528777592	0.0568808554756703	0.000533747996311827	0.000428173937512421	7.98750870549496	7.36561696506443	3.29540942857688	1608	1602	0.0633219771422503	0.0173660966452733	0.000690827377342396	0.0120360707255811	0.00942938583980752	0.000795264061891671	2.15700708799599	0.390782809584456	4.38456200288261	2.14424518509976	1.01400734607483	2.98633704623768	0.292192270676335	0.291241194587474	0.2860677960746	0.250102728945791	0.287912304970368	0.284961187881377	9.56839109466066	39.3482898421439	18.694383576153	0.20759658769537	0.301393129905308
342	1.68828378491637	0.81280771610412	1.28659030196034	0.0551326995370723	0.00290934204820202	0.18438429191578	7.48382611762288	7.70144527369512	1.14408932454844	1609	1598	0.0364891071126535	0.0172594382976824	0.00229590361610517	0.0508572694292453	0.00802971507226983	0.00365292512907132	0.0928892556339631	0.66512192594128	1.33498609823911	0.952720316890679	3.4109767069879	1.14851503973837	0.329184016555189	0.291191480043905	0.252803789209462	0.340037236144203	0.290618021910697	0.263194879088156	8.2455600796097	36.7676097923519	25.0835209940393	0.180322458085738	0.346266165549574
343	1.74991764349928	0.801985033392349	0.887489718268283	0.0435719120790028	0.0033418332221898	0.0552636745825789	8.28451889128616	7.68107923707384	1.19244219829548	1610	1607	0.0429712236897756	0.0294514289355876	0.00241480218519619	0.06157008932784	0.00692833493069729	0.00218460980495974	0.930446227441849	0.829048433378743	1.69886842776176	0.810777377162943	8.31214704905326	1.57784134248665	0.29226561342613	0.292509759530448	0.295643739394545	0.294006159359577	0.292768161615202	0.318066764945288	8.84542972524203	38.6770712750264	16.1438181666638	0.184537293125977	0.423494479456898
344	0.240665748059864	0.722468499840943	0.947182400074639	0.0686952773257194	0.00937340438593025	0.000521558889928127	7.94843265890563	7.1135272333795	2.4823569914639	1606	1592	0.066178838950322	0.0321697819824887	0.000546790537722466	0.0110288730834525	0.0335766569183555	0.000681787822884985	1.92018779342723	1.02167681459628	5.22823105930751	1.98889237527455	0.889368219886459	3.70821011882359	0.316597829381394	0.295696486543171	0.292552654716849	0.194121789064479	0.298929324999885	0.291780422686956	9.12258464402739	45.9746662114347	15.5933085495457	0.171295392419821	0.369068062264483
345	1.65935265336846	1.22071595079656	1.33385674334148	0.0727371351959937	0.992069196469967	0.780260294441302	7.66936320900778	7.20532241884397	1.59896193275105	1609	1606	0.0442456145060941	0.0105232989851882	0.00197047424853529	0.0618420345179848	0.0154150800341301	0.00322875359961022	0.133335344879609	1.79470145669922	1.76875701224607	1.60627841902763	1.13256122750074	1.37230304101145	0.322065849179836	0.27891504442968	0.259656860619501	0.343399798760302	0.213868023859961	0.265903782695733	10.136082968425	38.1907814815651	13.8778679088045	0.176252457917	0.325641042291262
346	1.75880411685888	0.801100966639052	0.899719361709343	0.0496640614495605	0.0037222161830043	0.0174859437272708	7.30849990542383	7.43556824025069	1.3051357682576	1608	1605	0.0446324880633248	0.0327738364852391	0.00202137063175942	0.0644161492271115	0.00633745955280643	0.00177545351281685	0.546236056283785	0.532313710994055	2.04205322531469	0.929103253739176	4.97114281029677	2.11055772521831	0.274912365341671	0.292580863465168	0.380580537210122	0.274064134934802	0.290478617142236	0.356585956969083	8.08768313154095	28.958257889958	12.6148265380824	0.179845167104361	0.361680376705634
347	1.8226602767362	0.757607538052618	1.10626655825447	0.0888889665242904	0.00306757993645176	0.260510668465085	7.81088964662493	8.06830682307978	1.09871870763907	1611	1596	0.0400247213689225	0.034328891921029	0.00224735480709184	0.0587106783058739	0.00631118552470191	0.00285454182272926	0.959773355133337	0.69497488233523	1.91236151996584	1.42177429006172	9.08985411140583	1.88368531996977	0.320093662541639	0.299478744644385	0.25520493632957	0.326591559446641	0.290936461316196	0.281854868521004	8.48969662479615	40.2591007082408	22.8833269012992	0.152598648145715	0.360491923833176
349	0.461930306450508	1.00521070079975	0.998591526213447	0.0669221625702121	0.0935017838832222	0.0138776571834815	7.7150397316682	6.96533661277954	1.83730688697364	1608	1599	0.0280571557314071	0.0109780752917058	0.000657397187220773	0.00977834814267182	0.0120959516001032	0.000842509776811852	2.40168614268182	0.672543224973674	3.97572559366755	2.52993621836637	1.90428694101328	2.98017736045905	0.144885252117633	0.291461874938009	0.28909291611562	0.224114305329724	0.28489847825125	0.284553396707627	10.6868131384545	32.7403241676371	15.5266678442427	0.211740856858318	0.287173411439981
350	1.43575675362202	1.19661593527791	0.8751655355892	0.00497089094217688	0.306945969828757	0.0026900789748567	7.88012228293424	7.60051749685568	0.524249065722555	1606	1553	0.00806845530399712	0.00936402531558791	0.00407207188026091	0.0303198930730509	0.0226004542836735	0.0040274718773759	1.10609128246659	1.31225363216578	1.06816826343506	0.21517616399102	0.859646083405519	0.61025670085567	0.29551837613791	0.287319302356743	0.297889868745034	0.302399230298596	0.258030740122928	0.29277328091573	9.25756022005895	49.3020461439382	30.6430966957676	0.154499409980748	0.214184566615348
351	1.7167715475994	0.996289245964383	1.51676823676536	0.0897224037532385	0.0485484879425757	1.07333880634773	8.02786247361987	7.90492339395966	1.68105499457705	1611	1602	0.0448876473813626	0.00754823232729436	0.00125659763869151	0.063495388710934	0.0134623581482322	0.00234673303759024	1.00098322812317	1.80100608329434	2.1427019927765	1.42146724100364	0.721824538038955	1.73605306385545	0.311318793212873	0.272435617123853	0.240263957756869	0.310293857765305	0.308011035028877	0.254983348863229	10.0561416703596	45.0976485884421	16.7192089142532	0.174076765047377	0.300372973197082
352	0.312948240777104	0.703476179543356	0.971199707216287	0.0430556607611042	0.00840420060649627	0.000301342901887838	8.04483760137279	7.83485245576263	1.22739323781029	1608	1592	0.0318442919919592	0.0362945201028274	0.00115296260072129	0.00654057214804913	0.036020769896879	0.000566793373921003	2.16492099669646	0.972190715385239	1.22469162755158	2.07314543243437	0.898112942827078	4.21688102893891	0.15997907998691	0.295831511271471	0.292765974037308	0.271731599811823	0.292354367651691	0.28998849055612	9.63318051587557	45.8826186181808	19.6912535543035	0.165210173498435	0.278661133691038
353	0.379084517678638	0.792147478456871	0.96103288630894	0.0574899444144781	0.0111367694424804	0.000717129636451511	7.55889554972447	7.56552492967691	1.37296353794604	1606	1587	0.0351789281961009	0.0437251563318609	0.00426639304070783	0.00917680639695	0.0509641460278117	0.00376808464160491	3.00283926852743	0.930883252155945	0.365694569173323	3.3452380952381	0.824989724619811	0.742854786159112	0.153104001240644	0.299701755819487	0.292704532156648	0.259993514491859	0.300839689424853	0.291374717932314	10.5541758151887	37.6445627309633	21.9266148318908	0.158417269169658	0.308541847993062
354	1.85467205750225	0.709451293099728	0.986320470716926	0.981075774792992	0.0196634704323994	0.0150729511077498	8.25535665395973	7.35619457651556	1.46175964237479	1609	1600	0.0617200902034791	0.0346639186450234	0.000819679789909877	0.0879820760403517	0.0321260811297052	0.000729177452400115	1.18635505717775	0.898024618559741	1.36772322866843	1.10143514003065	1.13100251182033	1.5083390510371	0.273171210311772	0.290539314629251	0.284336748596756	0.299818599520056	0.289602732358996	0.279204482091403	9.19605265528946	43.158210382084	20.8764050040386	0.157889646002133	0.363353247032841
355	1.40523923795031	1.07405991138698	1.10026302975246	0.00476870557773495	0.376664347508466	0.014143908497891	8.28404868710168	8.25320655135724	0.740826178615169	1612	1611	0.0233049060537798	0.00936081011297515	0.00500929620831874	0.0371265107839981	0.0139481947916413	0.00519706140738097	0.749702416379002	1.88084648493544	0.857916020922123	0.805437458044305	1.15163782447466	1.31519452540869	0.256644896553261	0.289162998888774	0.242047059368121	0.244866846156097	0.303760082716355	0.257453771845128	8.74091874592796	33.2309256430711	19.6629247344837	0.212856772134981	0.377567719767528
356	1.29340213399877	0.877761471232661	0.924927307277162	0.00125517770612684	0.0016488433078353	0.000395493407715688	7.95103640661053	7.11450722786158	0.505912492624911	1606	1592	0.00450795787478994	0.0106005024325828	0.00112219890937877	0.0068027585774014	0.0091905681873853	0.000549696644589634	3.09308383623497	0.77373332471283	1.23472569320481	3.54008936328658	1.32875314821309	7.85268141673495	0.278741183292904	0.293883377914863	0.29699076137519	0.292529360370137	0.290673974582756	0.293188506632915	8.58077134020806	35.354632911648	15.291104182521	0.217620649143113	0.354994349548628
357	1.10074600612641	1.10137386287445	1.36260022874968	0.289562751996332	0.0382261849755988	0.467699883289721	7.65023312403694	7.18250689317219	1.52323750475216	1609	1600	0.0408647230011968	0.012983737095412	0.00121757628929077	0.0362276074772832	0.0112898597510671	0.00200339137104082	1.09662429050354	0.865185636031649	2.61332200210995	1.62202643171806	2.04474668823946	1.25717068419771	0.316959125975414	0.270037243125617	0.240196130176042	0.318165994764096	0.213239838643368	0.298250911951896	11.0799060857144	34.2717713817998	17.6406539099081	0.18897075850858	0.317589545185868
358	0.474773493555335	0.779587575482222	0.927157966057946	0.099731173829919	0.00885592463728869	0.0009132445536785	7.93428409535078	7.6239530441346	1.23548357172972	1606	1592	0.0270983143985594	0.0368671329226943	0.00114222802176957	0.00857975955980583	0.0208984095541958	0.000624423453313962	2.19693727603186	0.928635561968895	1.26408724429736	2.39803466931655	1.27337745516652	4.69515729939908	0.244589147225946	0.290404872051056	0.293886802737959	0.182302938053246	0.295496369358538	0.291354362092429	10.4944282490838	45.16576377124	17.7854024978278	0.162891449888091	0.217262709167377
359	0.624740946731299	0.872554862139298	0.958686937709767	0.083605550482257	0.012603436768946	0.00251239686556768	7.314671065006	7.45288741782615	1.03759305627909	1607	1597	0.0177153948274993	0.0290406929898508	0.000913507782355339	0.00823269713140106	0.00927922566754053	0.000734324092680527	1.6871595536517	0.650656128839845	1.5648186657794	2.45241221425445	0.975162853383821	4.30236021998167	0.135615137714891	0.290101475364833	0.293728985366933	0.25541770410458	0.277400968904801	0.295440946120778	11.0605515902016	32.4535469366497	18.5893276821976	0.153842188599199	0.289001494493345
360	0.523331112816486	0.776231564411534	0.900497143225715	0.153151155481665	0.297855551549244	0.000431509027815894	7.66823023732981	7.58361180831885	0.727471002336583	1608	1593	0.0177731683946478	0.0375933791092089	0.00105584564913329	0.00580557604542165	0.0425556162138649	0.000551946810404038	2.36214818195649	0.923108623980566	1.52631987176173	2.45275380371919	0.869968193658881	5.29506734457229	0.192804037961267	0.277833800245178	0.296348135352457	0.255708333291968	0.303650166054652	0.294124178083553	10.2071092534478	50.9075630388424	31.7493239469736	0.144300599492137	0.235081919248993
361	1.50127273093109	0.808402394642959	0.88670053828653	0.0662440758603249	0.00546133962920189	0.0327539742724906	8.38590577398707	8.16603443225436	1.27395060491229	1610	1605	0.0489041390211626	0.0129127323943844	0.00227936880051621	0.0632102908104276	0.00793381837841629	0.00205910169478703	0.74279202691459	10.1372374510502	1.38549177458873	0.997240884572406	2.79380621655471	1.22364060597863	0.242541641974896	0.273214512888292	0.404164625481198	0.209190965359369	0.284775092028682	0.384684301060955	9.40820675185403	39.6780285557238	18.7170605843498	0.190480903842674	0.367047444277805
362	1.54350277872016	0.957197403123099	0.993379486725598	0.0187621076984631	0.177089412006033	0.00434808026969138	7.64406186008349	7.81076480271352	0.63266876777004	1611	1604	0.0154103324303767	0.0101906549705521	0.00507144977865135	0.0364602315269517	0.0121501160850869	0.00509770947887049	0.621194691506972	0.83260543423904	0.788992594878124	0.416236923530278	0.357347344313092	0.8532993054762	0.29039805264566	0.289430348214445	0.283595442850897	0.295061695681744	0.29550204706591	0.279787308093716	9.95904823842037	40.7986403730633	21.6107528375444	0.125378864140174	0.244317423578471
363	1.62706194273219	1.16284906429427	0.992162519147959	0.0754303323628141	1.45685829861696	0.0163706603196576	7.73699022139651	7.46794613147807	1.19118835441473	1610	1606	0.0367256555704668	0.00938386637374284	0.00257323486682914	0.0498188098122196	0.0147475953437768	0.00287481415170035	0.258229110718944	2.49266494077038	1.22318901957765	1.04008626540184	0.629568	1.20898190084509	0.323804896074632	0.284813868250516	0.289481336714876	0.335867419439304	0.275293100072854	0.279001051120315	11.0064644461649	36.3838457874551	26.2693289844679	0.177156792200412	0.265707076499668
364	0.480708126697128	0.823228813352851	0.992147161902631	0.213958700545959	0.0020215591331663	0.0232905570439078	7.62157838831678	6.7744559290892	2.5306722524077	1605	1595	0.0545876906148296	0.0287670266457698	0.000852658861643723	0.0194392910403683	0.00553489036694922	0.000630665056830684	1.21524816646768	0.412470778636936	2.39106662551259	2.03209196170118	10.2114714553739	1.90059613063673	0.344214948469677	0.295769436335978	0.267181029391286	0.158164344602146	0.293391200251275	0.276090564009794	9.11242761512696	34.0431523045457	17.5467272819729	0.167458583995085	0.230694928771263
365	0.568478361184515	0.754165737233868	0.998243625761179	0.137106467572323	0.0155965022066797	0.00542945936164674	7.79211702054674	7.07258915393824	0.835251606709971	1610	1595	0.0176914989457889	0.033754702008595	0.000595413849751594	0.00652105894614105	0.0362653667302179	0.000594804593202026	2.33047449320561	0.760647065588224	6.89175592340149	2.6439257209321	0.655433420736512	5.79942482117838	0.14719771979832	0.308424556594148	0.28592842603018	0.269594519143469	0.301345300541649	0.287321345607976	9.4123818067814	46.034946081317	23.5809032684639	0.144174883414309	0.200453541141467
366	1.67414163254709	0.772263292884714	1.04691387404189	1.03287320246739	0.00228635793752282	0.105862640632778	7.65813825272311	7.58127647855419	1.8761535945184	1609	1597	0.061184793659455	0.0342449128127808	0.000934037933958241	0.0803155949418003	0.0088129884794487	0.000745073991443469	1.36194172383761	0.933230089209376	1.91817572099262	1.27956565770226	2.35247008876882	1.69751859014518	0.313853382361525	0.29415286377205	0.287290136492571	0.266981435959258	0.293262269586879	0.291674548343927	10.8998021699139	39.2693091232926	21.6394572190781	0.13799298136334	0.240813902911573
367	1.39088342826512	0.760756054371215	0.977438106654211	0.00399249065392221	0.0031017783168264	0.000453422534306022	8.86212485768263	8.22464183576635	0.332603948185921	1611	1610	0.0233835956649865	0.0366659397053291	0.00403199017785148	0.0322078852716604	0.0369708451064666	0.00410237843779838	0.50590557299599	1.05760525389938	0.325646177733126	0.204456638269911	0.976607680853274	0.32174095045055	0.293607600045526	0.297353722525768	0.283420092894459	0.292109741351796	0.298572336086128	0.279443883762505	10.69084100898	35.5209946959278	19.679364854187	0.409784266959196	0.662097112540484
368	1.6530718806909	0.823337014080045	1.12545129688309	0.0954669104879231	0.00332535404187629	0.189720151068273	7.69245353109755	7.92377627562361	1.31526562349177	1610	1606	0.0420713436336415	0.0114359808830898	0.00184691300228775	0.0581637974233167	0.00912074379110226	0.00249046484517497	0.147688540782682	0.886973139845013	1.42928251121076	0.951880575749235	2.09008818342152	1.17508953442101	0.33311529211704	0.291381416460798	0.238870675486212	0.336511523371987	0.297311255024065	0.252873637852839	10.4618290475388	30.3643992720953	30.3698104452187	0.154852027894519	0.264692464230678
369	1.88226015321901	0.784787946827766	1.08777635930465	0.854610205355831	0.00564119464557805	0.347135426550486	7.76339395429351	7.65545810092449	1.56844657697891	1609	1600	0.0493455943391269	0.0325120444336198	0.000743532374390222	0.0720166567835708	0.0157659883357219	0.000949091442218109	1.49992754673236	0.960882408182082	2.35832668344485	1.37854965026604	1.29725280560768	2.07390434049726	0.314601544624527	0.302772849836213	0.2808523702854	0.322463523399005	0.300029363568337	0.285193433633103	10.2874095036758	37.7663581836812	20.1324723498493	0.136507359936556	0.268775125358989
370	1.48513704239803	0.869332265570847	1.33469125127546	0.41732453230624	0.00891706408684759	2.85133964800566	7.68419426631579	7.24698589068174	2.41555207763351	1609	1594	0.0587901858742437	0.0114913736279589	0.0011299757998973	0.0708882636165265	0.00923080326703422	0.00138017902865106	1.07042622264111	0.548838695930109	2.80600796235975	1.60754181195582	3.06597419459547	2.17641615605852	0.344241729798815	0.291195485478947	0.264036501283669	0.308464690954623	0.290997262465186	0.266945880126837	11.6927350123291	36.4146217992299	17.7469317678281	0.156149912922975	0.26689828082076
371	1.55399781871306	0.856112736224256	0.793618710086856	0.0275471619855653	0.00905349671580692	0.0617642998078319	8.55847810003057	8.05427121989284	1.28628399092282	1611	1611	0.0430837540943997	0.00754347903300933	0.00420803170772445	0.0577934253737525	0.00841318980696622	0.00322016904518359	0.513177996174712	4.66419073819349	1.50067229518449	0.779189843950898	2.27571305099395	1.43543156890796	0.267646567761583	0.289873262737327	0.349887866370321	0.261337684747759	0.293719001215693	0.365602789887989	9.74814205342856	39.5555683916868	18.3035935876897	0.224949863483559	0.345987026576449
372	1.2558878212365	0.830281535676503	0.895299944631702	0.0196058899870192	0.0016481054401224	0.000344790643829704	7.86991902087222	5.59017822474654	0.418372995566737	1606	1581	0.00507394980932864	0.0323553003183514	0.00228548640643734	0.00409081594926542	0.0225371198599932	0.00118479989752101	2.74318235712592	1.08643188828255	0.811948730247555	3.22329212010712	0.662266408676613	1.55205952220878	0.270711848249117	0.300135729330378	0.297826115737967	0.293991493329568	0.300240000092597	0.292610648120631	12.0960575808874	35.262970395405	16.5417364843732	0.20149037816603	0.209090058487025
373	1.58619038367884	0.895364074563949	1.05604854733465	0.0228581423090087	0.0263731082563821	0.0163351959383795	7.90396843350782	7.68317036971955	0.931620341152893	1609	1608	0.0329629647589879	0.00934243638022269	0.00432589540220443	0.0437308692418726	0.00812040295350812	0.00486375694317171	0.117568236416094	1.66491735389668	1.10935565946912	0.803586028022892	1.61886405777301	0.942251579183634	0.315461473609247	0.293375167254135	0.310950293008148	0.333181767035935	0.303045507306472	0.281692752478476	10.0390775612662	41.8926268281401	18.2702203245148	0.160820254354311	0.350129653102646
374	1.71629922584988	0.788372444538458	1.08613131170221	0.489593188228658	0.00292850030692052	0.202632238341285	7.7151150380298	7.11234124882993	1.73478595486456	1612	1602	0.0510799329224059	0.0345630259709424	0.00130460241539316	0.0662904995200519	0.00944786502924212	0.00115548117583249	1.11254487570277	0.634977074950875	1.7677744398548	1.64385930778044	1.68822958720621	2.37048451066567	0.360438564713808	0.297173462532385	0.227987250336262	0.29844775213899	0.292995632284483	0.236463117696388	10.3576319063698	40.0158469289524	15.8732332473773	0.135075278603029	0.337224594086537
375	1.19480100774359	0.716186968723186	0.932006012316742	0.0197571186231214	0.0203463164241001	0.000300510393871304	7.78902246955291	7.23195254738727	0.297950016683586	1609	1586	0.00493818447301239	0.0368811480533495	0.00338872853680379	0.00565298095100765	0.0379256434886593	0.00221101305561506	3.06324250320187	1.17723171346127	0.31795271304005	3.8475156076285	0.983227202096219	0.672716907085278	0.219700746271875	0.317492021924082	0.300687369149101	0.292434155758018	0.314393916545903	0.296344298032832	11.4845344742287	42.5943370261536	15.6348626359155	0.149872075772987	0.226245650543585
376	1.35089566858397	0.837137012559723	0.892690953094003	0.00672478918165235	0.121079393436753	0.00850947070139006	8.10218890886153	6.47051765164199	0.311958232782724	1602	1557	0.0303864608371035	0.0371463870172878	0.00452304980277546	0.0361391331349344	0.0441964924326953	0.00427227979607112	0.224760957388498	1.20662897363411	0.287687399946248	0.103762462369653	0.95923907736177	0.251721491106093	0.304580523380249	0.275097956456582	0.300951190003275	0.306211112405734	0.307830229164879	0.294495154830159	12.5999725492545	33.6249231077494	16.9416091912727	0.272651231299925	0.54351070410995
377	1.75573316489236	0.830003467179146	1.3650350747431	0.0917987550709813	0.00302177673133932	0.322518289557727	7.74729209678628	7.22354716217737	1.39850388733403	1611	1604	0.0421661309583127	0.00800874411316018	0.00148335540175235	0.0601768704305661	0.00899311338277269	0.00249722361977588	0.102982771920802	0.854449838187702	2.36181366459627	0.971910208116723	2.20062760079132	1.23362684629119	0.334794004232743	0.29489672601502	0.223826742418973	0.366293494301216	0.289242559818238	0.237969756447205	11.4745496579023	34.175242414088	15.2372983076179	0.155648384087311	0.218509827589323
378	1.96217362464561	0.762999411505795	1.22820503615324	0.340795380791529	0.00401641740442122	0.207931583510293	7.80473033381141	7.54248105129876	1.3856148393761	1609	1601	0.0454265070229804	0.0351719022672814	0.0011446710769525	0.0671049497647664	0.00889511722304333	0.00132977882292294	1.16122026030009	0.962488303702714	3.02088800251916	1.72893579223416	1.71987325815134	2.02874588536824	0.36313952690065	0.305620002460443	0.246675631355723	0.354803400066075	0.298763730932515	0.228576268802779	11.2792868812779	39.2090346374237	28.853793617848	0.149109287680426	0.297088595271339
380	0.508567607565294	0.681924760937918	0.951638491207621	0.0387659865418362	0.0228156324546699	0.00187226872513514	7.81827354982844	7.36911197873283	0.687265426485615	1610	1595	0.0173292435198572	0.0398617153700992	0.00103083983439575	0.00493336873587447	0.0388781172880405	0.00086693089033377	2.58723211590703	1.05987228930897	1.52798982188295	3.11759162822993	0.995104526889525	1.35396342094907	0.0874655834671004	0.309759034479282	0.30030444492997	0.269137525326379	0.310356834151045	0.300363485621954	11.044079532297	57.0515806684081	17.9613688844468	0.136377186993634	0.200838976531905
381	0.275210065389422	0.777216367433618	0.953686631014967	0.469068586078499	0.0353892212399872	0.000433588116528559	7.7668692949506	7.74211133634468	2.54089771980078	1609	1596	0.0674622549056656	0.0352473285745702	0.00066297174954896	0.0134438243909366	0.0332469178556694	0.000778238576790388	1.7463656995645	0.861967595330213	4.00899404216315	1.70955657695475	1.21578918393188	2.68975700303746	0.296360901801032	0.294585841063498	0.285417441764659	0.21483703119046	0.294367304464368	0.292930432138835	11.9527077358718	37.6055518849249	21.1691162618461	0.148390410068582	0.334468218864011
382	0.604785365875147	1.13675283318235	0.921075384538644	0.330382173540681	0.0649089610550474	0.0180569352375351	8.18504895230927	7.21598921336038	3.27347830882506	1612	1607	0.082709180509367	0.0130662454240486	0.00107102900143351	0.0412383979640704	0.0159291642080441	0.00099374185686737	1.54487455815156	1.11128005856845	1.39988744812062	1.52575575351122	0.901603095632946	1.49638414137891	0.284685485247171	0.266238081229067	0.308404595137329	0.422133497120612	0.256944517214453	0.314433324710996	10.4673648258076	37.4304455175413	13.469522283081	0.238965446008781	0.353439561923824
383	0.98474819946999	0.653507914080419	0.886409004539547	0.0573410976601086	0.0408364460612708	0.000385598324636763	7.9785374423858	7.7202132824152	0.315090822399811	1605	1590	0.00816694317174499	0.0438303961267269	0.00227496318390604	0.00487153406525239	0.0414767288646923	0.000870567434784698	2.05036124096898	0.758616492544883	0.865113871635611	2.17695307247546	0.78967315999674	4.8503700740148	0.180423570145752	0.325661110361411	0.301900740839839	0.287220273580215	0.305879179384158	0.29663215132212	12.4784815061065	43.1517514703811	20.8702532761724	0.15305917385978	0.339770426039447
384	0.817389344613439	0.72932435814507	0.94253554925296	0.0470001302402281	0.0172446731407944	0.000480546873580827	8.26932589272107	5.85993173680936	0.494394982892682	1610	1599	0.00835435297110241	0.0332589138842383	0.00234836446102327	0.00342171952185114	0.0347098710074959	0.00106295664468024	2.44147351313702	0.53968186185545	0.3710407239819	2.79869550291795	0.779026982829109	0.667557594966649	0.119349222752512	0.31127975559471	0.301882064695862	0.287590073920442	0.309328403844814	0.304856178533936	11.107025303678	50.895787645856	9.35663131895471	0.156442716494683	0.132719506266078
385	0.820479641045049	0.710676625972983	0.950164629831002	0.0720994459384058	0.0166423102851298	0.000451031642121912	7.97012416464852	6.49041142912411	0.443376385556777	1610	1584	0.00879666405446922	0.0356673195018077	0.00209868993233475	0.00373954077473724	0.036565368308085	0.0011154402071328	2.74859149776835	1.06277449980036	0.746290239749169	3.3351500384714	0.972708249855305	1.44425414105392	0.111952608675883	0.320050752234988	0.302390689786399	0.289046075132602	0.312254119503102	0.299472675644379	11.0936233050172	71.5524686805683	14.3080081409982	0.134095781136336	0.184141788983785
386	1.86345317629207	0.944985254179538	0.964961693430594	0.0988625435203549	0.0374814775387659	0.0516771563448756	8.05060196514902	7.14521940418562	1.12877890047265	1612	1606	0.0377649515304204	0.00772064665460754	0.00336415196891567	0.0558099262039829	0.00968656713432332	0.00308518409167632	0.88647553906231	2.9339878838521	0.959334504358201	0.835640790008888	1.56708237350068	1.00842514581983	0.306308532098751	0.290602543481028	0.293069023347329	0.32148775810128	0.291288730699245	0.293720086937532	10.9169231606122	51.4058644333758	17.0725847018979	0.14920825374805	0.282490390334251
387	1.16248877328428	0.870857448921418	0.99039645124043	0.0742953760538097	0.00933319374642497	0.000391606780024169	8.21399338987504	7.03581790422599	0.538918018121372	1610	1594	0.00647179283419548	0.016558025853947	0.000621391846619135	0.00506503316713829	0.00859085730423112	0.000656764216015281	1.99347945382356	1.51824384455651	5.07259846613805	2.0276959599068	0.840553235908142	4.45346288287221	0.283759079373239	0.291227100464455	0.287727474929124	0.28977696010278	0.291736594928269	0.278073336224656	10.8492674811707	34.9868374005566	14.3752800400074	0.258406646891362	0.464445341587094
388	0.688617548830831	0.776211487858362	0.997534739002564	0.706031581224313	0.00126589852873722	0.00965459724499449	7.95813930113221	7.74690658964504	2.05930500487748	1609	1601	0.0591565032367031	0.0345746021929069	0.000961944808099956	0.0310585893079248	0.0124765738073597	0.000826203783466812	1.03539296341677	0.837638144346104	2.47605460849465	1.60979283546901	2.35936002115633	2.13766486186311	0.360326763159237	0.302614792172305	0.283188055989082	0.199504483458477	0.29960148642603	0.269685291906316	12.4969213652665	45.7062602622494	20.325131967463	0.143945517026718	0.294880601790567
389	1.70681102691344	0.822900312504178	1.05534374142443	0.0526504431004654	0.010729046143767	0.192514876733814	7.70391810006517	7.82295386580326	0.908976863515665	1611	1603	0.0333385921015251	0.0152045335001922	0.00313117551466258	0.0466626155291663	0.00581936281656949	0.00384985277152155	0.226960889213378	1.33995779863922	1.15244868699064	0.966332785169682	3.68996036988111	1.03355053147728	0.333482128692829	0.296397520923043	0.268227626182231	0.353225832614818	0.292581953754041	0.282390436626634	12.1140843807383	42.8073517682746	20.4281793937573	0.13582564787705	0.282262998167679
390	0.593889451245336	0.937021758160558	0.98400117909661	0.181032198220821	0.0147744241436249	0.00182406271680353	8.12551554349413	7.08466043199659	1.19016484871196	1609	1600	0.0200066898658679	0.0109033216646843	0.000690206961853713	0.00934478069889563	0.0109762048202797	0.000693692001056838	2.01188373213425	0.75119860295285	2.22529618956132	1.96978793184913	1.73931034482759	1.93684863523573	0.306125962260092	0.2838172836482	0.300411841098004	0.290381977339005	0.287942777069555	0.299717187107261	11.0123339677238	37.7244684558735	16.8384277824576	0.225233944490969	0.342677204122751
391	1.22352737531507	0.733005173130254	1.0116960820596	0.442035427549868	0.00631582796469771	0.283962341593909	7.81448362853118	7.4247090965899	1.47307258998695	1610	1599	0.0493945461640025	0.0368223305334981	0.000761141461122514	0.0428711573503934	0.016693505678766	0.000934414021382648	1.16134866065034	0.897070731964933	3.04520614149225	1.78328158471129	1.34328113321058	2.18695193611571	0.370568181505676	0.303771781038271	0.226136882683549	0.217349301737487	0.292884653776744	0.251936869399294	11.7652155589186	49.8682167068895	25.031274275664	0.133504143841633	0.234467003028449
392	0.192154071018418	0.64878370701775	0.931369396431351	0.0183754334177904	0.0257848845617208	0.00403543012174378	7.82103917489528	7.2191493865999	2.13123191373708	1607	1598	0.0674622340478214	0.0411587532776542	0.00050536580175686	0.00855219939287254	0.0394501776478198	0.000721540405298337	2.06007023748127	0.964726668489578	5.76071313500161	2.28638629502212	0.878596586290978	3.53226219106585	0.344968355776272	0.330856367123515	0.288230761787822	0.201662099851375	0.310751821038688	0.27417188623458	12.1451772184298	48.4243591067855	26.193376038107	0.144489681067057	0.263424357000081
393	1.80903194919472	0.975068413013809	0.879385574571868	0.280516715511181	0.0713677746269041	0.0419712260866165	8.0338406331221	7.52735638589846	1.96793037063598	1610	1601	0.0517222947060015	0.0108294076666204	0.00242424819780649	0.076599708553301	0.00842719121137948	0.0022176773366173	0.995277040077257	0.933676333021515	1.27613645637803	1.4747295333441	2.13199674333401	1.20667661826571	0.318472792707779	0.293664529103182	0.256731304657609	0.309549177132828	0.288621820469853	0.258782822128014	11.7678000306137	43.681408837967	19.1069730928462	0.182161357179998	0.319430817616159
394	1.60732624164092	0.933335299692511	0.741337987255428	0.0206532299871529	0.0124167212047908	0.0833120927983299	8.46751537915888	7.56839925025215	1.36457134002757	1611	1608	0.0448620061392326	0.00836599556766673	0.00558751841705377	0.0605957009882141	0.00920768514823495	0.00369129933891633	0.510863202837172	2.43674894446249	0.930358590671806	0.786587079591536	1.37541809234555	1.43084376012466	0.248702872875055	0.297513072704995	0.347427190296975	0.231728524398729	0.286967875398485	0.48463235842733	11.5723730459128	40.3259518144408	16.7932389397059	0.225132128340432	0.300165339694524
395	0.312584098550987	0.739236464770749	1.00512315742405	0.174399375459623	0.00385665145011049	0.0143550387524245	7.77497739171786	7.38646908760198	2.38310511512048	1609	1601	0.0678142617128353	0.0363687960603912	0.000723940363604356	0.0154292004040952	0.0199760679816558	0.000564953593812247	1.25405842554786	0.928150042625746	3.45863179654824	1.82833163784334	1.32246903583194	2.41674193431844	0.365956309642278	0.308198807826671	0.289390042669765	0.125408995642406	0.303541456902391	0.285015540704942	13.2005551697927	39.4533563053737	20.1512910139721	0.142091813104276	0.221925270129422
396	0.79184612440907	0.746309411944876	0.900797773527075	0.132444035831212	0.00265426465253033	0.000859944247507737	7.89661855035959	7.6670311500647	0.570585622059464	1609	1596	0.0113958288211694	0.0368021148485906	0.00114237839562023	0.00607274126474714	0.0378868232267563	0.000645156855803955	2.28335645739392	0.915184822178661	1.21285260003203	2.36440279193789	0.860834448243397	3.77390931897448	0.175140219383317	0.309133626907488	0.301857048871942	0.252801868160106	0.308691599563633	0.290400218215298	12.8589540107275	41.9508447951584	25.3237170273092	0.167469650143982	0.330779733624201
397	1.98168286246962	0.812618985738824	1.11983080205904	0.297424126174521	0.00512701808399424	0.0886184490077037	8.03688629613071	6.92041655246082	1.52451838198318	1610	1605	0.0467699131358212	0.0269414189726435	0.00142006070541055	0.073646294796915	0.00758620984699236	0.00188528473905745	0.648165815227427	0.582335371924335	2.43827766017864	1.06805122619897	3.07920689297208	1.96571216552447	0.356100494879771	0.293972376153263	0.214221568510622	0.374131746408071	0.292927247038993	0.215811801464849	12.4529098673779	48.8570542885999	27.9373451463208	0.164528796211039	0.219009999862952
398	0.525174244137444	0.791691960109766	1.04147666105722	0.520411219470879	0.00190825331644259	0.297014564199021	7.81349183344947	7.54013349300516	2.24161005905899	1608	1600	0.0635085750042738	0.035304160484543	0.000999694895406159	0.0254535344731936	0.00891496860622698	0.000896712936826863	1.18101600014175	1.01951935539281	2.84884505774711	1.75861685568157	1.72762776917379	2.45650360912202	0.377390905366917	0.303804890648132	0.271560050407459	0.111697500827919	0.304346940742927	0.273954020284809	13.7993251045635	38.1877341281625	24.5071847225724	0.151402970385873	0.278822821434802
399	0.349119343526598	0.844259303736055	0.9401543274528	0.025776867868122	0.00325609354107804	0.00475971566345323	8.61145850062665	6.97888133628479	1.89453997644092	1611	1601	0.0348881535720416	0.0172557840315768	0.000905651755505653	0.00914207161186101	0.00942695583120032	0.000591284175668634	1.14739836434752	0.342649203706705	3.48094205144097	2.00558139534884	1.01223913384591	3.06532311675589	0.183554520324145	0.292815456203393	0.27438125519155	0.263921055551962	0.291153723545337	0.289436035131804	12.5156211881534	55.736038785156	21.0807943781515	0.211573008178517	0.2631511621082
400	0.805800045589741	0.740808922250967	0.892886611682515	0.0994891686743947	0.0129520050956802	0.000413150493953499	8.11450259979436	7.6971037076514	0.518164021969961	1608	1595	0.011042116791489	0.0388340266835836	0.00114224901162358	0.00568519940907702	0.0402158261502806	0.000626267406432971	2.38499358700299	1.04495407610246	1.13475075762999	2.59061758763068	0.9444844611496	3.83441379310345	0.144384745900144	0.311698162254281	0.294330125678504	0.251626767153483	0.302456417212909	0.291121604335388	13.7837465178106	66.3305798622853	24.9252483056011	0.16099840550773	0.332221752756482
401	1.5502402746812	1.20401868964408	0.910161624760402	0.0163509962793818	4.03130986314771	0.0379877155698013	7.9421611244635	7.58776708052105	0.840157958458229	1611	1608	0.0301649563786848	0.00989749688494618	0.00479212637450176	0.0392500802013626	0.0165879980328471	0.00476872175669246	0.220682640144665	1.11390007103955	1.06122137171319	0.927433745291124	0.790510903811701	0.988380872483221	0.329904848113961	0.288240552408497	0.325604841013012	0.346283039713079	0.244037258159717	0.312028636199081	13.0752852040483	44.8122364075308	20.0077072377844	0.179031174408947	0.392235134259517
402	1.43268477067535	0.845504450317513	0.839514405182923	0.0671984077218664	0.00597134854692462	0.0315933861327495	8.75033823281097	7.96080690033473	1.43085148576028	1611	1608	0.0506119973013503	0.00682596993503738	0.0034101203652303	0.060814599642976	0.00772314310659028	0.00244986458976333	0.570116890503662	7.08681154421065	1.31191683712068	0.85890237768322	3.16858008621058	1.39789221556886	0.193549208607624	0.275887705069781	0.467599240822597	0.265066229473289	0.280238636388867	0.489791689376127	12.6255334694862	38.2947707411277	20.0257853057861	0.233596945826136	0.418246508232424
403	1.73439951307845	0.887541011933176	1.5847553175239	0.168375828233232	0.0108887617945704	0.628756085640048	8.18116012633766	7.55551245245416	1.6749460128808	1609	1603	0.0471590566761692	0.0124020433576912	0.00110213699875557	0.0671506243953011	0.00662814171606909	0.00257522637164689	1.12687903793258	0.468040657265678	2.45802705717473	1.0039008027739	2.43336122015574	1.93319202543542	0.347269039245967	0.297586564161157	0.233230254652317	0.369538345759213	0.298634086109692	0.219810235039384	14.1250086464913	46.0462410780924	20.9288136897861	0.186422076396137	0.288427356966586
404	1.28105660883448	0.785701875121139	0.95617720271046	0.0120408791280596	0.0766980308782958	0.018528616483688	7.26470187801003	6.9892985924668	0.28368463750824	1605	1570	0.00454015636150977	0.0356727184778005	0.00367106351098516	0.00628249998065669	0.0405797082054477	0.00327030745224699	2.74965916035917	1.01939427478996	0.494150194683011	3.18781607406831	0.962731570419124	0.759229276777949	0.279885765678067	0.313127857899584	0.298654904883626	0.296350717378801	0.313357631331079	0.302187506277053	15.5127671525712	33.3100384465901	16.9673463064567	0.132979598184723	0.384329811588826
405	0.361579913965788	0.750645005688054	1.04060350056891	0.0803155671292265	0.00477561955131619	0.211826347574889	7.95703983667336	7.39229178642261	1.97570247253877	1610	1602	0.0492245032295224	0.0366504662310457	0.000584783870290131	0.0133799592469522	0.025187343164284	0.000976763628501423	2.0321672985669	0.970685034980127	4.91677804508598	2.02693703692594	0.929575544205881	3.10093656701157	0.260925659275106	0.30308828612718	0.284486740732989	0.151526781488037	0.304027999170941	0.264699715868376	13.9772053875159	44.592593595348	20.0439157871037	0.171079058190099	0.267757743588388
406	1.07736386222121	0.804562939605488	1.0194752121371	0.269222553934614	0.0136070199891996	0.0186635877211153	7.14423915222832	7.0483757754169	1.75475538821441	1610	1599	0.0499586840206243	0.034692695836255	0.000890263824585583	0.0410158079242041	0.00919148162889432	0.000681093114017097	1.03981813171673	0.987383347281656	2.90899013413147	1.57197271299146	2.5361752829814	2.25667857481585	0.359833826258517	0.300542479552919	0.281209114402052	0.249157001345105	0.30015163416023	0.285219059100271	15.2503735185585	27.2207873254377	20.3504441514204	0.154326956026687	0.28971784112413
407	1.51385475378549	1.05278178033942	1.04623228476098	0.0359590975903886	0.666866296341457	0.513486236621158	7.8630122274675	7.39527122299024	0.838655687952851	1610	1607	0.0334415844570868	0.0141319596715232	0.00367548282793496	0.0429261794038201	0.019863669270072	0.0044819409371008	0.272870305255253	1.52670104807852	1.23583575017037	0.110592157835276	1.00174381737476	1.19341286021268	0.333869228613009	0.27150626460732	0.277779314310932	0.33916009142553	0.240069992621365	0.30289169651885	14.8006181964182	41.4399083150615	20.1273440605719	0.162154266758777	0.278245076902335
408	1.10310699041909	0.84813778857102	0.910111047952082	0.117319229959103	0.00353654363054989	0.0296746942070786	8.50349234262137	7.99836871918993	2.49504912732947	1612	1607	0.071347083825504	0.00886102811125089	0.00157067866315327	0.0666988670205131	0.00591269828155771	0.00139132751166637	0.947655715512598	1.63769072769953	1.1918547311017	1.30633624616215	1.64597036945964	1.12441155349876	0.2364124429727	0.28790480977571	0.351208382480921	0.4608621335388	0.287124177340783	0.351486777106993	13.2957975532095	35.2349497501673	22.7115140302224	0.244385371722738	0.376212369240735
409	1.14961025395927	0.815538046789606	0.985697432044348	0.041135804890231	0.0125273769316822	0.000285994477455529	7.58694507217337	7.12695902359466	0.423311352038099	1609	1584	0.00706389474135141	0.0322279172702013	0.000590605350823474	0.00546449999156782	0.0351011487766221	0.000616073030115112	2.20149165733153	1.02464233162551	5.02094165222415	2.20195059041631	0.906685975097296	4.43386526006543	0.25542118885954	0.296130533793083	0.285514983905076	0.288954689780164	0.301241891012868	0.282091870272982	13.2490763578486	37.7233765634443	19.2778049461842	0.220288899195911	0.35396060907702
410	0.712847219323835	0.797967790566012	0.918171287480878	0.0380113376314638	0.00837309178979663	0.000484044620030128	8.20165018396831	6.8499435254865	0.738244760482651	1609	1600	0.0138434212580077	0.0327000997053253	0.000519144541780647	0.00673700378037026	0.035359139715776	0.000665864954315838	2.20684454438259	1.00388252684821	6.15684957789716	2.24060517325525	0.93934217236104	3.87499281898087	0.091306487949086	0.312864412887161	0.303484881486061	0.250707929448146	0.301679326839746	0.299804431571221	14.7699163957196	64.841677892127	23.4574213925584	0.163829159952337	0.241833433659732
411	1.29365794131469	0.840874972562215	0.940139648542552	0.00410608339485873	0.00227446185786521	0.000716597618883336	8.33450294905298	7.47002441716688	0.422267091919096	1610	1592	0.00397916883688732	0.030255658556454	0.00190062346147113	0.00593235622924643	0.0328342746038219	0.00119087983997404	2.68279977268422	1.11127951354016	1.82960757641865	3.08872866391995	1.02607055843852	1.4863100063046	0.284153584391847	0.300200049268737	0.293320431814277	0.289433037059593	0.296186103799273	0.285587270984883	13.8912893874273	39.7223934849728	20.336729781612	0.238183433775964	0.338855196960771
412	1.59522360512336	1.72919056773797	0.896452315200784	0.0179523781883457	1.70880149901717	0.15724422637087	8.04038253997626	7.28344658251783	0.813266304905894	1610	1610	0.0358079409618641	0.0134108461600154	0.00480273716052824	0.0480582816629902	0.0372239826459872	0.00485928779610548	0.189330030612483	1.0569019123472	1.16576501595228	0.907445187965834	0.860461072191583	1.1674135323742	0.321383886999485	0.232032168401096	0.296355162221112	0.329950457868097	0.196243087365086	0.309013683391207	15.207305280523	41.0321518483119	21.8859676260198	0.180488822998536	0.290657966260424
413	1.03709481147539	0.821197767993679	1.25506009649826	1.05402862195063	0.00230538218566236	0.661274823738615	7.9040063878985	7.47812314099038	2.20968062827786	1610	1602	0.0605560760565684	0.0180216441420362	0.000751408723074267	0.0489365682354053	0.00735705623237163	0.00123660157073675	0.97917527477068	1.02933641660432	2.22483056069008	1.49105302891188	3.67367458866545	2.06173441998926	0.345461741151493	0.298370975143781	0.262200001504528	0.207327242115713	0.297425222797091	0.28293997177181	15.7074399904326	40.7392798940033	21.4017746456105	0.154399806786684	0.253112011122319
414	1.30979734482789	0.855576505386863	0.923023189771398	0.00200811175887212	0.0235829321682187	0.000473984708433261	8.26214638776727	6.48377028203363	0.46037001800701	1607	1591	0.00459296520428999	0.0240247763645364	0.00150151166464745	0.00679418560029765	0.00876302778487036	0.000505499027940202	2.42980124568572	0.599553674936239	1.69379403859658	2.6397986311443	9.91029962546816	6.94167604624987	0.287278614766319	0.290348215698984	0.301049003358897	0.29255849759307	0.287023182244742	0.291322727577448	14.2150608294696	42.8537051699398	11.915648536339	0.23440015838551	0.240173197005687
415	1.56556739929955	0.982859383500853	1.1075884532499	0.326781564807354	0.0349265015273748	0.112013825876624	7.29438113720331	6.70342835908815	2.96456042527327	1608	1593	0.0659142692768989	0.00931977293100918	0.000799924444509201	0.0840759526199354	0.0107344036890648	0.00103228294282689	1.19216090768437	1.27409395973154	1.90764111977972	1.04607599069502	0.840565938126914	1.75956365439445	0.328415853813125	0.280649564998231	0.235604846812462	0.307735707679606	0.292140357201019	0.266931888056376	14.1684495974266	27.4870027874949	13.9385530641668	0.193879482541343	0.239309831315639
416	0.532403486565576	0.83467333612568	0.984566437198769	0.247982826102044	0.0016186579070703	0.0435910273762123	8.26353334004584	7.34603963296994	2.96651669923755	1610	1603	0.0697215714001408	0.0318140612013719	0.000921972160445512	0.0293450369393618	0.00859197288713841	0.000672310035269812	1.06354145569038	0.99359246243335	2.92101366938677	1.70971563981043	1.72406039190491	2.70179191468254	0.301373942766911	0.298036101173783	0.274733448881604	0.246153643824304	0.299172682144868	0.284631146854452	14.5706160249708	38.6409069018218	20.8142827742579	0.19248508718487	0.254899178020646
417	0.696030622930686	0.83435640045148	1.05051386341926	0.368497439258476	0.00249451926451793	0.0406677622734289	8.16814477016646	7.74090945403145	1.61512379220862	1609	1599	0.0386382173557428	0.0354910184518736	0.000911278815009904	0.0195454886937106	0.00927925112781601	0.00103239995248817	1.67637448501208	0.915487765540759	2.74048616932104	1.74516249732735	1.62938202056538	2.74973744603057	0.314737447057671	0.294625000925715	0.264182786094967	0.193176918943231	0.292716656603711	0.25751511133235	15.5071694878629	47.185569205995	22.1027722973331	0.175240610594935	0.35659869840161
418	1.29320568017481	0.844959729356896	0.981137941305317	0.0092054062160363	0.0196982651730788	0.000289036085612226	8.3219153933963	6.08526692511378	0.426283109679458	1610	1595	0.00450468392528623	0.0316895191127154	0.00149153131277832	0.00616721142185887	0.0265072918201141	0.00118457901773108	2.63748402786365	1.11830764338672	1.6566254782969	3.06234363378187	0.309489825563036	1.37145376042679	0.279159047566469	0.299361146055265	0.293603182517243	0.290023409686173	0.295657562746226	0.289273378363494	14.7315420040844	39.9745952015357	13.2674717044075	0.222766859848634	0.232636169112699
419	1.49395831360753	1.49458219348913	0.976402322465072	0.0110398544605387	0.960905892752833	0.027973583535759	8.22941983551196	7.71510915031758	0.897902641288856	1610	1607	0.0342329861636248	0.0137773403178039	0.00468070514862782	0.0440572509119852	0.0253828467604593	0.00493393172909455	0.21258093704831	1.03069392749707	1.25078355802828	0.521226224745097	0.856799867535048	1.15985765523425	0.313109880520885	0.264107785511581	0.297541729569805	0.320297269656461	0.167269550807262	0.296763068710532	15.0568148455253	40.4763453799102	24.3734186436849	0.188898679572985	0.261926002728078
420	1.41913712455281	0.736251578818968	1.03530159609073	0.00397630287554437	0.00908838697998905	0.00367045637570914	7.80708200556268	6.73481021328419	0.267764365329499	1610	1610	0.00634569757692215	0.0393956005693761	0.00434277509416743	0.0294919911038183	0.040214384055277	0.00444629982228757	4.61943183728358	0.797172197490894	0.55014059148449	0.172021375913466	0.758974723342274	0.960330173986562	0.282035402359309	0.316838081269763	0.274020375387235	0.278476723271511	0.300783298318664	0.271633075276939	16.1614404446844	33.6643755285798	21.6846800417848	0.179068583675136	0.241175080508858
421	0.701937715374113	0.749235743414297	0.876128705926628	0.162853680498862	0.00273193149576349	0.000474991204270022	7.83910101046576	7.36633068385502	0.683504778470351	1607	1566	0.0907749707680391	0.0498163572008607	0.00617102496130161	0.0628079583812152	0.0633787279262286	0.00586583946850576	0.672689600536275	1.77278809946161	1.05865362485616	0.72263813398056	0.121600747206955	0.696946523776186	0.156021712198204	0.288206599592558	0.288795656149018	0.291316886388243	0.288838058621125	0.285948686737877	16.916415971475	46.2797389014509	22.3387528319975	0.141641308623913	0.324851427996083
422	1.03787321251348	0.941687990186369	0.980703419758551	0.215266218372841	0.0104690523992871	0.00168853245805734	8.18991603074473	7.05492379399714	0.649581440837268	1604	1590	0.00700700209263371	0.0109804595989931	0.000678079510600041	0.00798765798972018	0.00741904056582807	0.000681097370888511	2.39907950672803	0.753303399615138	5.0308558001484	2.5893466541372	2.64180327868852	5.1651455888744	0.277945404408342	0.303315428286552	0.288109064154659	0.281642624890317	0.283530543717859	0.291578276573412	15.3338275331029	42.6683422608152	18.2857469005875	0.257984753007547	0.294711291041065
423	1.65566010069381	0.8433485127817	0.991656990880182	0.121704615300685	0.00138645669301243	0.0918746517404376	8.04468538486868	8.1388386869973	1.95079427840712	1610	1611	0.0574076274953689	0.00842504189162393	0.00141482477459993	0.079626059299987	0.00893438839783106	0.00143347486908466	0.998363743864039	1.6916388711914	1.80334016393443	0.883452042543677	1.8837331580677	1.74092650369259	0.315145856736196	0.298641220537835	0.266763612645002	0.295897323345941	0.296968527768065	0.276315079997705	15.643740564645	34.5310350568373	25.620158934565	0.17431277619092	0.370640159996628
424	1.35497297032743	1.49797439078558	1.04225248617565	0.00297268937817131	0.852511295913183	0.00423770444802905	8.43306640203038	6.98670085280676	0.411072331308296	1605	1589	0.0361102252410107	0.0252153602331259	0.00520850410285821	0.0429253447117502	0.0604059451056074	0.00526144555347814	0.131245884096148	0.990253184218701	0.931942321591488	0.770770875456088	0.772573516146491	0.51292750076476	0.256369595747263	0.209912002658453	0.269871839319248	0.254430063224963	0.29750225918608	0.269806294939452	15.6141532929572	35.2516914848265	14.6740547378304	0.206222447387897	0.243531001551251
425	0.47695391381874	0.843834695160455	0.984795717012627	0.053577446284618	0.0029718408929877	0.00553649227995896	7.73047386482036	6.94055110966081	1.55899121188664	1610	1598	0.0308813916109134	0.0337791676528401	0.000680775466078971	0.010797714044929	0.0086655888387873	0.000825652610373579	1.30417481311098	0.47663851661465	4.86076371519093	2.06037592000704	1.26414191475544	3.68381265406738	0.183821570576281	0.296811848181328	0.280373287502599	0.228929511059887	0.287460491526907	0.284898193173641	16.9835231616622	37.0126708610862	19.3873503192271	0.187384721368137	0.327305852262979
426	1.52100721088732	1.10531758086006	1.02689819527989	0.0586070774981976	0.558708424265086	0.407053124082179	7.92191132258036	7.21760004003547	1.13777901740973	1609	1605	0.0487140532717254	0.0163901205294721	0.0025118016843304	0.064102360380289	0.0277233144393344	0.00305429705325185	1.03919583860537	1.17151692294658	1.42016095671468	0.950238068518845	1.00814864794727	1.31198024948025	0.343047733955762	0.233000655135037	0.264100455559702	0.349887123172657	0.206177074887975	0.283133343959009	16.5398007062869	36.2166755580417	21.107900062109	0.214221558962134	0.291391432593028
427	1.37060161992748	0.827431511992308	0.890941877862441	0.00679542163901919	0.00193675854553478	0.00771159165840144	7.57926188547567	6.60046732162501	0.518152233232607	1599	1570	0.029950558260171	0.032634614161123	0.00410126131396426	0.0356438202064638	0.0342470235793416	0.00396558324869511	0.273492469142515	0.918821178821179	0.326517258301979	0.151627779780477	0.931491660940721	0.438360037700283	0.31490281109155	0.302894826517833	0.296738985979438	0.321429107477058	0.302937686941789	0.299805682845581	16.7863449862885	34.0516237323632	17.6744281819483	0.209390656799079	0.306300081720389
428	1.0394872948694	0.814995962854704	0.910399560337395	0.073113006322975	0.00107550822409429	0.00478110072148041	7.64901618064973	7.31759668703041	0.500794889522022	1609	1593	0.00853171091539521	0.0337556612634096	0.00123433806856475	0.006425961144492	0.0232961971337158	0.000674022391238961	2.04723098995696	1.12420693844492	1.40565300451546	2.01353520612915	0.971362726208017	4.40941176470588	0.224256452029484	0.3044660992073	0.28504094959065	0.281031378558183	0.302403243479907	0.289397974115763	17.4205983309577	34.8582362160594	22.3194252552044	0.195707754192719	0.309351640156545
429	1.57212268999535	1.17440122106882	1.13876684773073	0.0447079089971666	0.336235270930106	0.492167061959772	8.14009349054082	7.60883442971175	0.975119071535304	1610	1607	0.0402480485905714	0.0172636027072421	0.00342006997128902	0.0537972558748444	0.0247258047923507	0.00442828845023753	0.112992882747156	1.2230697384807	1.21087941976428	0.889494630922881	0.943722943722944	1.1651284168313	0.332161009057942	0.201211886525916	0.26947340508277	0.344425658979355	0.167576640215179	0.286769196652389	16.4734592467824	41.8728756721175	22.0450794280991	0.214407516895264	0.387672915173229
430	1.47959781910752	0.977325545070438	1.17821985847029	0.0597472652847501	0.0378563407859008	0.537367592972644	8.25569864138377	6.95720427485865	1.18788774987031	1596	1548	0.0484085614379354	0.0160583795604865	0.0029836188061103	0.0625140234943291	0.0232731785978904	0.00416121047701687	0.964243678720727	1.42653989590591	1.38642128904041	0.845234979911642	1.1552081713071	1.08482244157023	0.33493295987749	0.232171431619373	0.240708132697156	0.347008200577587	0.209306626629098	0.266983832243261	16.7370548195831	43.8289046804232	21.2672917309221	0.250806181920208	0.252042268796531
431	1.6269364661167	1.14188352772537	1.29622089000189	0.0514066230008512	1.46045084747871	0.752396649697331	8.15179596466245	7.39927377821479	1.78593550147789	1611	1607	0.0511425208251147	0.00915383545125684	0.00195731827383312	0.0711402410054852	0.0137382255117378	0.00308282090627022	1.01271555221195	3.9957640580324	2.00158806444198	0.844244173290804	0.960488561457929	1.0530672967533	0.344655183673556	0.281504112172649	0.245540341796507	0.349987042715847	0.2759839054765	0.264667174148329	17.0750962086058	39.9294337231064	20.5284619301764	0.225845423630733	0.295568083786028
432	1.27000950927767	0.78791270528276	0.878058772503615	0.00885297104173528	0.00965114599054795	0.00062495443094036	7.85074674069903	7.5401479679357	0.343210626064271	1610	1596	0.00421144288257532	0.0342799815704473	0.00356560455143321	0.00581697718685774	0.0371865745413788	0.00112011737151362	2.84924183514774	0.987442181287024	0.392243194258829	3.32558327932599	0.971805638872226	1.34063094251304	0.274005750019719	0.31268322961385	0.301284872103123	0.294456065187486	0.306804257374415	0.296849117523345	17.434521434245	39.1728170833229	24.7574579301011	0.19691807145536	0.377103822223325
433	1.41244477742354	1.09544517927001	0.998422011167514	0.00698167557971947	0.238123544083558	0.00143493866114781	8.45521186495994	7.75352134218181	0.445624129546862	1611	1610	0.0344891581888174	0.0258367496960615	0.00514666508809827	0.042482477815317	0.0416280937445122	0.00517222649352451	0.222595160427527	1.00587335789254	1.00279680646592	0.0992809010167393	0.868671206094519	1.07016210118449	0.274901668876161	0.220551330260963	0.270479878611829	0.272086316724221	0.221300429611244	0.26904255824458	16.507361376792	37.0225873490904	21.712370749853	0.221359153620928	0.381762108806862
434	0.810515265117456	0.699909123676223	1.09145492039659	0.115195492045036	0.00417782275711257	0.00263153348123767	8.33236609732082	7.64553115656744	0.484368229043006	1609	1596	0.0149980851821083	0.038195113213507	0.000664027210427658	0.00922214248035273	0.0375856925987444	0.000810824214807161	1.25703948728551	0.962586057710395	2.27761376034914	2.02818604895748	0.818364886527735	3.04779084708906	0.378052455281655	0.284918171557562	0.248127793719682	0.270882878601463	0.273064227301014	0.245137788704174	16.8071029143391	32.3001503736648	22.7690366778841	0.188437255634668	0.492838372302446
435	0.557733051316556	1.00569997995688	1.10805162260847	0.115477075093717	0.0251967801361457	0.0828316682840448	8.31666844878821	6.96587559442133	2.20550627767613	1608	1605	0.0411084331074092	0.0102153209366127	0.000684847359926364	0.018773800922394	0.0112554293109221	0.000921509871588847	1.83045642274701	0.589429763560501	1.9126633199242	1.74926334715078	1.72702302979083	1.74708048996374	0.266884365183439	0.294379082294389	0.281844975594709	0.240937294250829	0.26088121380218	0.296939939011707	16.9821220083026	39.1303362026594	17.0792212563119	0.228076634836105	0.297082478678453
436	0.742488090120757	0.83087754519869	0.913744087403626	0.104789624919252	0.00253387717767105	0.00111615868948406	7.76663360226215	5.83517412782283	0.73176494820185	1610	1597	0.0136416082309694	0.0333406482425341	0.000706552584199515	0.00813503681252052	0.0121852763624656	0.000542261794537235	1.67142753042338	0.888465486670607	3.35829949108107	1.41383633462503	1.72453123344751	2.49135513189193	0.175044632312993	0.307461477058827	0.294232655804716	0.271605595129491	0.300783293181149	0.291084613986111	19.3506559239764	36.0900835148996	16.7367167489837	0.19750850827474	0.257327138051961
437	1.26229756089091	0.838099493924482	0.976458941175565	0.0974451257937609	0.00313267017369896	0.0510556579161469	7.1018805147104	6.85728848348704	1.848456476471	1609	1601	0.0592780210892905	0.0084627419352088	0.00133706305492348	0.0649534346638266	0.00924987594022625	0.0013955918973425	0.127616493462957	0.984399435480795	2.00152391290733	1.40658326652246	2.11618144888287	1.17596185401826	0.260605258165265	0.288424397267625	0.308735362114639	0.338724474439711	0.287888322684572	0.324090998467534	18.002190635289	21.9483408193325	15.2562682873532	0.115117230616604	0.196786393703984
438	1.20992301405021	0.799305971336639	0.913208580702732	0.0128667291984771	0.00936543128830143	0.000478871368458002	6.34853915521589	7.02456891907155	0.373733643154848	1600	1566	0.00493196235067677	0.0343617949555477	0.00294497787971772	0.0064473008766659	0.0361983259985908	0.00109037740920826	3.71655518394649	0.751566908409233	1.08244508816829	4.61875213092397	0.633867466714596	1.74455659697188	0.245547047312312	0.312736965588997	0.300461657315314	0.294954697934032	0.30511800413426	0.293648609453983	18.0149179529918	20.7369691387405	16.5032230134516	0.121067296917949	0.280112791545284
439	1.12869598848153	0.773455353653793	0.877267711751159	0.0157515837115506	0.0200869408257204	0.000846176005047795	8.08203956107779	7.86438989423267	0.390438859366236	1608	1595	0.00536089516137362	0.0393391655114169	0.00426021931420746	0.00730650336838194	0.0445274678055269	0.0022400271244764	2.42607139305956	0.966321888509155	0.268399655721794	2.316770647653	0.894024533842095	1.42760235612205	0.205109898968306	0.317444803216468	0.299485338177665	0.288912661826416	0.314426811494441	0.291831590505362	18.8083346563241	42.3267764631535	29.2137457395368	0.192862186605407	0.319292954986759
440	1.1972377403628	0.835848256717152	1.04708733810268	0.0108358261134486	0.00671002306230477	0.000497495212074425	7.69679495842308	7.45040154596354	0.452525414006006	1610	1600	0.00736626070637735	0.0322714400163008	0.000596326846554273	0.00595040636159882	0.0260800974381674	0.000550992906952683	1.87857942292469	0.624248688185721	5.13671120722947	1.90701468189233	0.922375003142204	5.49784598815293	0.244662556281021	0.294310677959264	0.279072957155207	0.28062976037101	0.29805809450346	0.279177700858901	18.2093789123819	27.7794408244059	18.6077866335901	0.173362670475181	0.320217355643208
441	0.305571242146688	0.914624849379353	0.994272483227259	0.0241062699949334	0.00547009368069414	0.00634904128372385	6.87919077159293	7.10813490895942	3.19865825608917	1607	1592	0.0554479122366777	0.00877408285475185	0.000814495096733966	0.0135326671937361	0.00885890702031327	0.000930125155499346	2.00953607665017	0.620388349514563	2.42273061019438	2.0530983169975	2.16444895886237	2.22781008977115	0.282744140168375	0.295398809861087	0.285837832444884	0.209145154113387	0.290317914456513	0.285913922958061	18.2893183616794	19.4915218577618	15.7856879928097	0.162399531156131	0.271190020665894
442	1.62155871710545	0.865542551173478	1.20000883172036	0.0631746637759902	0.00810585359225226	0.485789336220266	6.57141399549263	6.67788033557872	1.52212750397717	1606	1593	0.0443077639550992	0.0120973199631774	0.00175627647575913	0.0606310341483524	0.00621732821950911	0.00257426682537287	0.371432383945913	0.704629742837348	1.93787076923077	0.234134948096886	1.15685590737899	1.60039100290229	0.325066786368213	0.296489363005351	0.253487057929277	0.329548249403292	0.286333554318607	0.261943549610251	18.3767247344564	22.1702812187784	16.1063777339596	0.111744062991998	0.197378839037012
443	1.67132859028959	0.868194314868768	0.916260219786632	0.0366921937816947	0.00668196346209323	0.0208225511743309	7.78784678180122	6.81775117919958	1.71775418538988	1608	1606	0.0533067341156264	0.0100656526434412	0.00294218178635886	0.0749682348510246	0.00700897674696868	0.00265617195570366	0.521446550572764	1.03282654896191	1.10189625292346	0.842552112087617	0.622508174243223	1.03257461485009	0.266775361583116	0.295191244084508	0.381172451376704	0.241185843711328	0.295777567119088	0.431170618421702	18.5763070638313	28.386380240859	16.5226695741161	0.155665851394014	0.191483602554492
444	1.65571329219339	1.14119197519669	1.22231757121126	0.0507408599478742	0.736546096034557	1.42562589056118	7.2026571062334	6.88299623187102	1.5434897181485	1609	1607	0.0464982086422499	0.0108743954128568	0.00255109553199584	0.0643281571889304	0.0148375953226071	0.00323636407731916	0.239148592989429	2.21630462132014	0.8943964732029	1.0556884411953	1.29677884980628	1.50771135296848	0.310579803726248	0.276595174684743	0.254251963445247	0.31392530601604	0.216607508355572	0.270381572772461	18.6994305306802	26.4786791351546	18.433108157187	0.155455649220116	0.254619998442489
445	1.1510675747716	0.65865858045418	1.09171239821501	0.982872034438006	0.0363797457229957	0.233198000046823	6.99190683965945	7.78970239795189	1.53152083082968	1609	1596	0.0711373163086498	0.0418997566453291	0.000735889631470053	0.0664708910090259	0.041017839405004	0.000953459390429499	0.874416382883646	0.849498390709405	1.76786009363812	1.22819933074071	0.771365535021505	1.57812683983703	0.303622383245424	0.321640578055326	0.279797023545927	0.23222531664185	0.300278764849358	0.280366615869835	21.0021642011229	35.1051165028126	33.6141738144099	0.160402094720786	0.368677453006406
446	1.30542402726034	0.792470430227312	0.914954958712666	0.000802165687539394	0.0135958367298601	0.00060884015425433	8.32413971486242	7.7897098409764	0.343729893729418	1605	1597	0.0033493526658546	0.0336106213622557	0.00336020498806496	0.00587622089867683	0.0365806704059978	0.00242256674410084	2.99469421949176	1.16598896311356	0.779746765834009	2.97988767455981	0.950763314299033	1.43013319929631	0.288165580314628	0.313867088444946	0.291819667730008	0.290555085160458	0.309734491709045	0.288291167957803	18.9513256637428	34.8148638206306	23.6552169872107	0.230012067031672	0.355894893374639
447	1.53998664813702	1.12059040063884	1.39623405628475	0.0396561000402804	0.796861895535484	1.17548762202571	8.20497895520858	7.662290535844	1.15243204564978	1610	1604	0.0415400988327852	0.0121818229381546	0.00323841967359637	0.0550536409836749	0.0177580393629858	0.00537903542685894	0.522151898734177	2.68179068360557	1.59405746091512	0.809396900602112	0.819154152620288	1.00023912340174	0.328483347166049	0.271973722902886	0.211562617738998	0.33488899970382	0.257451219208541	0.31672362462446	19.4719792584184	47.4711880946284	25.3969202702804	0.204079501180213	0.358962519636822
448	1.69035283694773	0.829780393012579	1.12381176532048	0.270025026739413	0.0012588366678989	0.219064017469959	7.35045757413091	7.1731028023422	2.45234229461127	1611	1604	0.0625531001767949	0.0146089402129935	0.000977131507013436	0.0882041010233299	0.00705409169316834	0.000917534988098769	1.16911701339216	1.03462304163421	2.91335168834457	1.69254652164333	3.73924870466321	2.44099558452481	0.311449509019197	0.288774439542791	0.279157276103056	0.269158866504886	0.286570483152335	0.290169797941144	19.0126924986321	24.7721200787046	19.5888880935999	0.127007103498178	0.221801617250071
449	1.20417279179693	0.833584584544742	1.17945186433451	0.417682194024405	0.000741142345860602	0.614077569564175	7.15907087460218	6.71615658286442	2.89347486337293	1606	1597	0.0666507331349638	0.0104652598144341	0.000905569908764843	0.0664199496294965	0.00721706786444746	0.000987703621994068	1.23172127490349	0.678999815464108	2.18691365876928	1.76290119572058	6.10529812323534	1.45038519965278	0.364284959071851	0.294279028149327	0.272448849241167	0.237158624290394	0.294791836910213	0.270197103669877	19.3146884451069	24.3557378339274	16.531179820797	0.129023178488253	0.255659113198409
450	1.32034821300099	0.813966038853833	1.35686774663873	0.0312306978906047	0.00283606885466837	0.0280995415943316	6.95934484119201	6.70464185985475	1.3876493740019	1542	1302	0.406582306070526	0.300535545997149	0.0197114830203199	0.452530244501754	0.0456568800640229	0.032957267367158	1.03299496158019	0.342256337483068	1.13185935562514	0.770760049701615	5.21192275398825	1.00163603913273	0.27647445919381	0.287492750646401	0.169525918517174	0.214547799041473	0.276532683269839	0.310023685591062	20.1302469957144	106.212633521171	22.5581822565165	0.11712000973895	0.28718475557628
451	1.41033529632494	1.14170696765989	0.860659539509165	0.0141941858526369	0.879124436831562	0.0184789741913402	7.55570001051153	7.06678736080084	0.611803078464804	1600	1543	0.0309271110009476	0.0112917772090138	0.0049022426793987	0.0380910295237401	0.0195943888014553	0.00467923551749189	0.247822308663177	4.71344974044361	0.875747147255932	0.457795211053217	0.600087906567876	0.745044681053332	0.305879293263887	0.281654616047113	0.288999679841757	0.313708163852266	0.265617795229061	0.291072856829445	20.773810930861	34.6896613354959	39.7631957020217	0.16885408220886	0.260823411541991
453	0.55827194957444	0.790976086764784	0.983270378035139	0.145622219990307	0.0152889513575298	0.000522722012863468	6.72932670091981	6.23177825440183	0.849055338583264	1607	1588	0.0169015424999468	0.0330392534778394	0.00115549422291977	0.00677703079161315	0.0349846797868516	0.0008971397157658	2.27673111882334	1.04123237559514	1.68662544744549	2.24729982718894	0.905055553316405	1.16120353255289	0.245775196739292	0.303455410539568	0.287172428670939	0.278157742249335	0.296547305876151	0.284594104156362	19.7081251335816	20.3028423412982	11.4990499422016	0.0825868879987778	0.14370210686501
454	1.3660424475602	1.26285055224127	1.0383551499154	0.00191942801657607	0.236375942662689	0.00458956623004354	7.46320195397664	6.99790934223225	0.327706841306379	1610	1610	0.00450092750206235	0.0301955574282284	0.00494406656503818	0.0230026837228584	0.0558334941531508	0.00503614763711984	3.25067362016515	0.517687661777394	0.833018576016559	0.49003984063745	0.426440607084981	0.819392693477237	0.251878478586347	0.370724439238611	0.23600380969964	0.243790970769047	0.330177069611208	0.250113769733139	19.773496709484	22.4211201910962	16.9571169499723	0.13283372199354	0.193971954573905
455	1.37652835447509	0.896210179331382	0.879450924149007	0.0108732415003209	0.279953869337072	0.00818299716568904	7.83431751851726	6.37259382009302	0.379693202959477	1603	1567	0.0294977432688631	0.0330639352829832	0.0045619837615077	0.0360103964041537	0.0424033849105803	0.0043422825758949	0.294797095958303	1.1283280085197	0.246467762026217	0.167296528173022	0.984555434956673	0.275867710901198	0.307589947465746	0.264279267805304	0.30693229725264	0.307907611046402	0.314782908169541	0.290939310286994	19.8965633188684	35.3438319833996	16.7025480381247	0.180366514008342	0.350283423616806
456	0.414634015768493	0.939130242258028	1.05497681560262	0.226781452832953	0.0355245657847171	0.198191302861652	8.01797132744708	5.53638949771741	2.29426714385217	1608	1600	0.043953083583302	0.00968338605339924	0.000961409010651357	0.0140916925816664	0.0108697577419723	0.000823853515321094	1.869540703474	1.56035778175313	3.33296209215031	1.75618516632267	1.92559989567032	2.62237425322798	0.216295749857277	0.287181259328425	0.275803203206652	0.215822693509557	0.283946120443378	0.271013705468339	21.0258380403106	51.3580560738966	16.9041819452338	0.19638503695891	0.165561949168072
457	0.874412180935638	0.832198756627615	0.949435578542919	0.0409630221813657	0.0029976308015943	0.000128280152277138	7.45817170750998	7.20733804303191	0.598782464644188	1609	1601	0.0107241387892399	0.0329688845042207	0.000589292409147211	0.00747365296326095	0.0227193107208887	0.000678293292130462	2.225763810949	1.01316584315609	5.2100214745884	2.09515101462954	1.3803104424909	3.67741589311584	0.308786230747571	0.294743081266055	0.272528252315516	0.27883448495346	0.290712727236344	0.270650583037433	20.1708609109573	22.8105423822338	20.0278660143058	0.182882443956024	0.233377180732759
458	1.30554442595218	0.756659709417272	0.886547632109989	0.000879908246789377	0.00455217430582049	0.000397024747410716	7.08410531444133	7.06915671436701	0.334514429298583	1603	1585	0.00560251887476601	0.0347331780023642	0.00354310501870561	0.00536551519980397	0.0352372266021836	0.00310651353162063	4.00422360248447	0.995729872084274	0.524080164439877	4.25481993452164	0.903930010487388	0.790192959402448	0.287657488873398	0.291381919239948	0.287412117865072	0.288599842625506	0.29139014017561	0.285045128011613	20.1478451651147	22.7081989458775	18.8048031545219	0.116650614629054	0.195387105786113
459	1.40490208753941	0.820946098163427	1.25989579166569	0.411566537499244	0.000928577103057527	0.555074802135517	7.0851883554059	6.83865149994002	2.4865177151752	1606	1597	0.0606121743480472	0.0148126860225551	0.000843410046494237	0.0703139762702762	0.00715915924026383	0.00101124915682336	1.23937335055309	0.510805239710087	3.4158916625877	1.77253726116741	4.83530888300098	2.50991672145518	0.346759575523251	0.296432763947599	0.290301143463439	0.284524073945152	0.296068811860811	0.238839302662753	20.4544062115649	27.0523965391951	25.8818998165834	0.113275289895945	0.23129007296482
460	1.63215006189235	0.840060186156822	1.56414027553475	0.123065274257611	0.00937079680042869	0.672098430520802	7.46873686838958	6.84241413731954	1.7519489970003	1610	1601	0.0497519115344292	0.0144762328473463	0.00101407864836521	0.069637909965328	0.00830163691045429	0.00212180102602509	1.09817280891917	0.995003676947701	2.1230121116377	0.958404548466985	2.55903429448899	1.88493442326618	0.344530868889087	0.293961013657819	0.239898396898955	0.346877801541546	0.294821447217831	0.225533382173644	20.639510219621	30.5892667251814	22.9283014923178	0.123536879270744	0.194166909412285
461	1.37329144020781	0.859403276282917	1.1596543718065	0.27390089739142	0.0079516571209248	0.104914846665538	7.17281846136553	6.80660102417613	2.75588770366926	1607	1596	0.0638137327106788	0.0118962236141268	0.000948695571731349	0.0738428387293296	0.00906570293750551	0.000991731009193853	0.713018133520264	0.644870441068963	2.20331384714701	1.21014570045011	1.18678427731353	1.68506113769272	0.347768330798271	0.288391646664497	0.28162009985254	0.283712167151314	0.296865617269655	0.281051755479816	20.6478038493575	25.3706440252278	14.8126321265011	0.112494312061515	0.241652118554937
462	0.281858251920657	0.848162797902731	0.987490255910666	0.0411884630668337	0.00178542925893692	0.0439252485751166	7.01491601568638	6.87078524224626	3.53088209369551	1606	1589	0.0625245580610973	0.0115644627818293	0.00070238837995233	0.0139817731987029	0.00797145342898006	0.000888414330448095	2.19963058736609	0.617515695445161	3.43238770685579	2.11927287873379	3.94746639089969	1.90333383503913	0.280197122910308	0.294002179352336	0.287115495922035	0.132592024872716	0.297823076513938	0.290996960057233	20.7188644947098	24.661568328036	20.0766049681264	0.120522028516494	0.21432355641069
463	1.47504140252144	1.02232704718592	1.16063123768293	0.0363695552161861	0.0966213827139961	0.365417137461402	7.09461994111529	6.35825252127858	1.08314222193824	1594	1545	0.0356740178610924	0.0136202664215895	0.00258883610479297	0.0460469986585414	0.0127268777065858	0.0041093529123402	0.248108661120534	1.45543133855443	1.97603435634231	0.60307599517491	1.74852486653554	1.19400991098753	0.339032925552568	0.29576036365886	0.233663790454705	0.34676862170988	0.237143190711419	0.277151100960398	20.7708286809185	31.3650635025089	35.472495456626	0.105555510275101	0.163939227110036
464	0.791355169342749	0.814942479399597	0.942899474181468	0.385173760884706	0.00163390530912586	0.00576254195355632	7.35722099781319	7.25920320007298	2.64942053015896	1609	1605	0.068483545614079	0.0144887526846197	0.000904211424575218	0.044623818583685	0.00679063474182871	0.00089869490466405	1.24618805590851	0.575369615235665	2.76648919146955	1.14210613461379	4.98795371691235	2.59554822753504	0.306331009348072	0.299014499351745	0.311874429832105	0.256132253669677	0.289505272738314	0.309215700192929	21.0885017739154	26.4882760484675	21.438421147638	0.134300216995033	0.227807436574483
465	0.373573349933795	0.727086168150007	0.99534257090294	0.0286774479894869	0.00576604512493532	0.000293498371540021	7.52797592859983	7.36083983087983	1.6790494905016	1609	1591	0.0522960332322726	0.0372627785242222	0.000780404778462429	0.0154162886755046	0.0369348733071301	0.000459731849999411	1.326929273401	0.959196660864357	3.06230477697722	2.17055115801818	0.861517435488018	3.2842562610157	0.391306623440698	0.308009157199353	0.274944936022153	0.337393449622824	0.30261268370237	0.27722960360397	21.0803351310748	36.6088940600212	25.6904794040612	0.1070303586697	0.198605891725431
466	1.31734535380338	0.859899957304231	0.860908174821584	0.00116131259631807	0.00354879025861096	0.000821257841167877	7.71803307120499	6.94786875304978	0.450083366603221	1602	1580	0.00435055362512811	0.0248277735688319	0.00238367073658012	0.00352854869559801	0.0119144087739254	0.000530471104167472	2.66495879766022	0.727550583776514	1.48157007999588	2.92772683397683	0.539244001235173	6.96082454083626	0.290215606918183	0.30998191614454	0.303367232065338	0.295987497747588	0.306790199390344	0.297304348965461	21.5424004851845	39.1061367980864	22.1302098598839	0.197057194501485	0.402715811213168
467	0.571277625107458	0.739839155940688	0.97030297835947	0.100621123535043	0.0260239059720714	0.000574275120236494	7.12613247366526	6.51711565107717	0.66166477356364	1606	1580	0.0139438886146095	0.0369914730844324	0.00107692130727564	0.00484759768596959	0.0379132174848077	0.000846430955587264	1.80746914569643	1.06415969351749	1.71264311215068	3.49498409591387	0.959305126533851	1.474023616835	0.127155634411309	0.309890719247415	0.295825964711086	0.293026127558197	0.303401722707537	0.29059240323097	21.5113772725556	33.3297401901809	16.5457828442844	0.0972542376928421	0.240653151238633
468	1.02730328827252	0.822114815404245	0.929874545837978	0.0635854463814064	0.00134501501448371	0.000593675624527509	7.47568047189798	7.0454098551521	0.520784694027498	1609	1585	0.00767932353301557	0.0335123570578842	0.00118614612928782	0.00580314479309442	0.0120670220012655	0.000640194071803419	2.59712230215827	1.0092440710705	1.49151306192813	2.67512829553022	1.81833459084985	4.58559407184125	0.211581601751516	0.29450798171627	0.297090288036402	0.287373031010281	0.29160226020559	0.290709901843425	21.5032606443538	31.9869273376075	16.3164860875441	0.141830366524673	0.213136386179247
469	0.642464651079227	0.941197311503723	0.948955457794704	0.252771341169967	0.499732324509522	0.000669983892313221	7.04286874571594	6.93251847275486	1.08590743129117	1606	1581	0.0382783418194265	0.031460225112595	0.000512928425829288	0.0196724144081111	0.0475932625124831	0.000612212495334631	1.26497130274699	0.510195035460993	0.80249621785174	0.993731406714832	0.57395884504121	1.73806224014111	0.224852435702308	0.221504254605061	0.287913075339359	0.312238791707832	0.313194408266808	0.287794879278815	24.0245575493933	45.7478913327998	26.9657025033082	0.149826687942215	0.305620829925198
470	0.174796017678503	0.614214176542577	1.03501573715527	0.0153984733382115	0.0170063140893057	0.000703990032324366	7.28992540413562	7.45382352072758	1.83149319666308	1607	1589	0.0780213167837554	0.0483694313441771	0.00076125868906265	0.0104935036286386	0.0422057511833758	0.000409412745828265	1.43762239869154	0.759900434578581	3.2218142254862	1.66226254908203	0.7365322009908	3.71969733714895	0.375238494738924	0.264300407662555	0.274162425350875	0.318309036219957	0.265762930463533	0.273018109940901	22.0601878075844	34.6057637963377	22.5989090448561	0.0961662202554982	0.351703304461438
471	0.329823530063133	0.72988472887729	0.967315519122711	0.16662866354117	0.00854508299485035	0.000428437609295755	7.64124577344401	7.2378373915682	2.0995354561569	1610	1597	0.0627833277590339	0.0374413880840064	0.000653050183046568	0.0170605313511355	0.016450545315455	0.000678639901046922	1.69370903839745	0.860086929217141	1.95459191575035	1.65543903116256	1.24231911012554	1.96950499611253	0.291161597595642	0.312304327540541	0.287748896481273	0.277900728354262	0.297683098153532	0.286231176938017	22.4928907544425	31.9820200450827	26.4249291121998	0.173734554326662	0.270265640678268
472	1.27467576309773	0.764637342352677	0.915251823761034	0.00212896337445637	0.00327429598398346	0.00087264979707166	7.04559923957491	6.65811232110021	0.332881502744034	1609	1603	0.00426924579198108	0.0356894488068331	0.00362407560300474	0.00608428758302785	0.0354805896194615	0.00314876323508886	3.54408602150538	0.972390253152555	0.567946048182183	3.84676905655036	0.924810082872928	0.635929339685025	0.271159543806706	0.316904315275473	0.296266660709704	0.291085638297674	0.315231858532806	0.293434586833367	23.9024589937759	29.2885226657161	22.8138189723402	0.166810874108448	0.2030582357678
473	0.36880494982253	0.826075099134727	0.966884552513623	0.241943307255541	0.000925591592102211	0.00422132311564245	7.48346430989044	7.03107629209957	2.879501779036	1609	1604	0.0630760282282801	0.0113631378262375	0.000548066532130573	0.020134840062404	0.00836814683698364	0.000678406600057516	1.32758827288704	0.594501791960856	3.3933159115168	1.99760390541025	3.29992548435171	2.84891609129556	0.295192740260743	0.296092709191099	0.285686005123345	0.260990886254402	0.290316853073066	0.285766711333193	23.9493721114825	29.0573499184589	23.2628893386462	0.156187879715134	0.301114637634858
474	0.687165780835561	0.801318427513181	0.962298365807125	0.816308095857407	0.00843183143361054	0.00660886981237514	6.42024385467201	6.56796186027583	2.1642540869416	1606	1594	0.0568541123786932	0.0326922327887874	0.000807571031342385	0.0300225607463339	0.00843277802007538	0.000584517733512504	1.28448716078203	0.673016573888635	3.60589754627637	1.18892758605093	1.73304492512479	2.8633771472286	0.306379015584654	0.303254497509602	0.288818706146224	0.185040548368411	0.293635950722416	0.276267136916628	24.3457663430685	23.8069307865496	21.2918834835686	0.117875474996648	0.215417706420617
475	0.315998364627916	0.758018133485975	0.942676670690071	0.0457958212922063	0.0281677979637029	0.000433039261841996	7.49068204030296	7.11618385114918	1.89799240770477	1610	1605	0.0491890685592749	0.0355109103888933	0.000611399300940126	0.0124246680273435	0.0365429095394455	0.000716717019674348	1.34293301094536	0.890821877335373	4.75750515875657	1.96185996574555	0.797284324870532	3.13816011168344	0.246689227267611	0.322190486880426	0.284938805083573	0.209708901799894	0.2992401605851	0.283233153031781	24.3741710134633	35.6285251782572	24.7769239611599	0.134054928487796	0.331186775311725
476	1.00853230675809	0.811855413237274	0.922041444194525	0.109811870010225	0.00520194821785335	0.000889099894238587	6.72797666171449	5.40741455567928	0.514176903546077	1608	1599	0.00769053164234078	0.0343821892072255	0.00112868986677382	0.00542777167462984	0.0163116645004517	0.000537079620723375	2.552849585787	0.609999359631147	1.70975772065166	2.69896515124713	0.89077815917053	7.01881693524172	0.233910821458189	0.300810220612333	0.29723417319272	0.274048251678698	0.299863616998951	0.293070689674293	24.7619879158307	30.5775754715974	18.0405287808867	0.132342388534633	0.187301420037126
477	0.539253779553429	0.744383114502992	1.07951613184088	0.685954975412339	0.0423820101973189	0.285440011405484	7.81478045701497	7.75965321364733	2.47777107666258	1610	1594	0.0863635616415837	0.0374293344589923	0.000774534692761731	0.0401111634991016	0.0173454072636497	0.00103742627110834	1.41786165150681	0.77986270791024	1.59397067508923	1.22544610474394	2.22725547697085	1.40382876092855	0.270514145631786	0.313099323713124	0.284032280421778	0.293215890662632	0.295183520396943	0.292316060494226	25.7865245954356	38.9142863239606	31.7933248987223	0.179575091177474	0.471409167522645
478	1.54801061553702	0.785376449804642	1.17086830792179	0.0224289843234305	0.0122365797600451	0.0635584346548699	7.90890974892748	7.65662759466044	0.858043104419579	1598	1565	0.0389274310161035	0.00884928648073202	0.00416223976101207	0.0520314220269821	0.0101470254216165	0.00496940214794706	0.464944034822777	2.23246800436029	1.11401291771974	0.717091474969567	3.14141535504025	1.05576542788953	0.335689811778757	0.323155087292401	0.240376581635821	0.346502921236615	0.269314358303633	0.278116314675117	28.6585247780353	37.6928986350933	30.4179123795181	0.191555782872744	0.49597578888931
479	1.10034295137975	0.698999590507169	0.905446045864701	0.0546505927341119	0.0125665916332641	0.000651580346533039	6.56672649712088	6.57538282206724	0.31646226891671	1604	1564	0.00793728913576025	0.0375970348259883	0.000856630027789673	0.00622815602721341	0.0372289895050168	0.000650247098707918	1.78066279467031	0.956689144189144	5.1629480180394	1.59316347207919	0.822774451957449	2.41326733799852	0.262146845868765	0.295500236875637	0.284558825114523	0.284526478435166	0.299556313888922	0.280477926390855	30.2076185290489	32.3073602258521	26.3051892483068	0.121264024475958	0.458122481478031
480	1.41426157636087	0.882683177409435	1.07117942854608	0.00718506600372619	0.0199981090538739	0.0136440160799309	8.12089401459821	8.28776495778875	0.785948852425297	1613	1611	0.0329157520098221	0.0099812768892487	0.00498680419675391	0.0407304664255884	0.00918730756889604	0.00533982884220834	0.345740843362156	1.85597002769181	0.884255363904081	0.216632721536125	3.15435126261603	1.3531762147433	0.277424717198777	0.291165314917587	0.301582634376596	0.282678014404205	0.294807757127355	0.273207251963854	29.734436700424	46.4328312959395	33.047651069192	0.182296686318565	0.385080260791991
481	0.92839013580193	0.986070115729385	0.923977617690037	0.134132208026128	0.712782553769566	0.000610601214286321	7.13794404351903	7.59061277125956	0.41835505241879	1608	1592	0.0100239973112037	0.0294619227847754	0.000875672522806425	0.00614529205420433	0.0451676722660584	0.000635830172797212	2.06787148594378	0.941979857528863	5.52253823450496	2.23733943599587	0.825713498285154	3.42312820152972	0.221612278313937	0.196863384755342	0.288501841578919	0.288033091713608	0.318609177976773	0.28531916410475	31.906779568888	35.4941958621161	30.9193093385981	0.144644731780882	0.373151650999355
482	0.931979040949324	0.667091465936663	0.925023872285913	0.0988149782100572	0.0589964501066173	0.000622382815175789	6.09376673541466	6.46745499394555	0.299881317934217	1603	1554	0.00862612406316844	0.0448648426158347	0.00223781968809232	0.00481914642932237	0.0456937426806025	0.000758780826983499	2.64824257876525	0.891095845313083	1.59746879943751	3.08675242608892	0.82102329003594	9.09547666762096	0.185036949160678	0.277551212411455	0.29888007215403	0.285223642850706	0.314182644218553	0.291195967360344	32.0498869575056	31.231031498123	25.4024929957789	0.125487080203433	0.312894480815048
483	1.44368632725503	1.07574216857666	1.05419730522944	0.00533878677124484	0.981699646315152	0.00374664820022431	6.49020408156929	3.11090074702409	0.512411485776175	1593	1533	0.00268304068455694	0.0104045438286718	0.00397761606407303	0.0234892459315185	0.0196187692233359	0.00404718412538948	3.77496704538322	2.83587427065688	0.366085416176034	1.05418026162182	0.405378720203112	0.259985261606485	0.288471918996397	0.291700580448316	0.288415427648721	0.295472576898582	0.267840272912563	0.289461440709387	33.7321504977989	37.6728428627632	10.4605054962124	0.121527589079968	0.123172355556615
484	0.880019895563258	0.649256910016476	0.953652450556681	0.100032571796694	0.00518510608271643	0.000370437165880021	8.09867783773092	8.46216559319758	0.37357742949747	1609	1604	0.0126287274854438	0.0422799551294325	0.000630489111797749	0.00826406627639363	0.0392491152371312	0.000350138541335522	1.90615467432263	0.625057752957956	3.27323789300637	1.93555443378765	0.661853755871797	2.56256650351139	0.250834411730696	0.322058128608287	0.284005931166531	0.287320572126514	0.306339261306124	0.282121326098014	32.8339928035197	43.043599272642	39.9265362599671	0.170466656162752	0.391041874658694
485	1.34893084382461	1.33672110149629	1.0538457467843	0.00132668641709833	2.41608455342228	0.00104185408463331	6.8733128046376	7.38303928552225	0.356704136868379	1597	1577	0.00448012181699658	0.0213182632843601	0.00321878331983746	0.0055727559008145	0.048170829954005	0.00377956477750447	2.47313902285594	0.585956345237395	0.52658052794989	3.68614754098361	0.731933281770185	0.397228700037963	0.282007907959143	0.213802133082346	0.293480781702588	0.291671727343779	0.308536217147174	0.292831154664061	35.0608162029065	35.2322619358667	40.2931682917262	0.156490254569419	0.424370687591123
486	0.41709130277559	0.800460991899394	0.942514321215647	0.0173389619268754	0.00163146884430456	0.00296183474629402	7.22435517156222	6.78489480072187	1.49871686469969	1609	1603	0.031298806292131	0.0337453392173137	0.000626036833288729	0.0106733083764672	0.0195241048085965	0.000494275181261347	1.87499714761655	0.789252543122512	3.04135893648449	1.75755890918719	1.18118684614561	2.38424079754601	0.13097887012043	0.304402663344791	0.294377603860107	0.214849537895078	0.300891297221641	0.285061568976946	33.1702420956011	36.8221287324395	27.1482359649461	0.147994361014132	0.349721609262344
487	0.252032082145623	0.679163496066868	0.94368713595609	0.398453156309892	0.0169361809130946	0.00138886524208003	7.9196782630919	6.21965667949515	2.10703976218197	1609	1595	0.0856456437428883	0.0405734532417189	0.000619219097258966	0.0156747124876571	0.0391789974703847	0.000656283668022259	1.52101183190534	0.901124307795574	1.69507686320296	1.52908188145587	0.743408285248532	1.66195789094835	0.32209136246393	0.310240519274445	0.286567362889688	0.239672711013167	0.303816446226656	0.291691379853174	35.6961404234745	44.7823173448195	30.4268813605909	0.159510803653024	0.259962031399986
488	0.918437071737848	0.804461159286349	1.17253825123574	0.333117062716362	0.00145817776008272	1.50883448910121	7.07015476905962	6.54799126476262	2.69196338590682	1610	1606	0.0736588254828264	0.0232645662050454	0.000837800066076975	0.0576232650859389	0.00750018607179944	0.00120116791531358	1.0009187708159	1.1903272834837	1.89283428412411	1.46497898178421	6.69773486817675	1.72797262617622	0.322811531894377	0.291803357633705	0.292276309900346	0.200615372320233	0.292655716225182	0.288453349384774	34.332055380749	34.0428499825965	27.045293090399	0.151032465689322	0.30627645460853
489	1.24015365878905	1.1086110057408	0.875946083249806	0.00612592616168396	0.953389502507726	0.000872158675089944	7.90617447847802	8.13501705436966	0.345388079391883	1607	1607	0.00585008856881794	0.0269920687088918	0.00283647986661054	0.00560513309459824	0.047266393217725	0.000894432616356713	2.23441396508728	0.879483637402944	0.692478964401295	2.02981157206096	0.564596356293338	3.07921714818267	0.264123809255757	0.185794271477851	0.30351729771258	0.288633986290293	0.341094046578657	0.298298899691673	34.9885086657126	54.2237685586718	53.590315374522	0.208482370277777	0.451653194966044
490	1.32202203425312	0.717683303349925	0.973218239484669	0.00104683103103667	0.00742266800624164	0.000611127276857893	7.53339115327168	5.91726453946214	0.257951864526198	1604	1601	0.00303833085588775	0.0397957746150909	0.00369575396049471	0.00471939941557902	0.0392309151359531	0.00370976891621582	3.14133609150645	0.640870289871393	0.374476788432268	4.62203333701292	0.696512040230811	0.34579842739565	0.293217209985325	0.339216897348248	0.292525312255197	0.291926507756596	0.322996299214638	0.292127114245224	35.0873810723066	40.1733838450802	23.0917589507524	0.169704041147942	0.215428554931269
491	0.952673169555196	1.03529558020549	0.866094709841117	1.65550320018553	1.10832620057679	0.10422663536429	6.63409433514733	7.3167104120803	0.862915186877384	1607	1575	0.0378540677754668	0.0212431603823799	0.000981464509943329	0.0251320521834314	0.0414254893126655	0.000723243440976623	0.678041625925409	0.829025332760842	2.49144286466561	0.634026501595899	0.685369161383922	2.75099649716149	0.269486415823743	0.283996465754008	0.2852651991701	0.281891659013687	0.260832591983904	0.277741558836532	41.5397839460559	51.1691104627069	62.8197289906769	0.0892445469997627	0.363816351640648
492	1.24073553638595	1.1337488379486	0.895195807804417	0.00638720886279029	1.80477065626185	0.000537070064247322	8.00046935655231	7.79340629265435	0.322136821073606	1608	1603	0.00542956007966837	0.0248606895815048	0.0033087510213691	0.00425593392538455	0.0492052906554443	0.00120310922969648	2.41530623628723	1.12058755892837	0.396753674641277	2.31145279934614	0.633327924711991	4.41850386282269	0.269487446917006	0.163841593724063	0.309720782797602	0.296586914244442	0.341451586350522	0.302538832453724	36.1049078626815	42.2937207318783	36.0099088246138	0.21123574338936	0.348716524821978
493	0.490952065070703	0.809598986866329	0.9517891108373	0.124497915041281	0.00130554614446438	0.00133635222689754	6.74672389025807	7.06746445165372	1.17553963611245	1604	1592	0.0256904307025192	0.0196767736953578	0.000477067930583553	0.00937536160464467	0.00595448910619315	0.000500099972405858	1.54645993473929	1.02957672421348	3.70030022190315	2.36344643155608	0.659983074018619	3.21454760496747	0.217070543367735	0.291778771986597	0.285994677906606	0.256939968218812	0.287995527618109	0.28277331914945	40.8939326139332	33.2467608606452	34.7282662133119	0.156851105006973	0.353314684016263
494	0.335705888366387	2.49283233872287	1.1299722206981	0.770666092936555	0.0941532588505935	0.00249617192098987	6.59200151115396	7.3613440782181	1.91907426439801	1577	1311	0.340536362119096	0.10564106632815	0.00655336645537091	0.0652719673497633	0.555795174903106	0.0134074512955119	0.478694780098821	2.56329456315932	4.45188656378767	1.63257300008089	1.07192148133158	1.16833432781016	0.49474559546502	0.279233698703708	0.282058787537629	0.289899619395121	0.380895872081303	0.277437038597212	42.518873000327	46.9388691921044	63.3912715890385	0.0755653495197196	0.395446156979038
495	1.32434133968669	1.15275130524125	0.740976503141274	0.00167494841230988	0.36301404501922	0.0120626676554182	6.21709013155954	7.4702572816063	0.592669911345031	1581	1524	0.0204351198404737	0.0110259875648518	0.00413454434824681	0.0307617589165484	0.0271372827857701	0.00359663715079454	1.01184218127202	1.47385033361301	0.641008059665584	0.164349788123934	0.777633915359574	0.603780531420276	0.296146253289944	0.268619801852645	0.294894531942513	0.296939086015638	0.295600362511242	0.290261825585348	45.2040310748786	27.6667951264718	43.2390986793242	0.141248404878986	0.46486027283491
497	1.36124626484446	0.982725864221753	1.0232670290831	0.00202406576639654	0.189875274990508	0.00097394254823102	8.05055043843501	8.48775507184645	0.454411263722395	1610	1599	0.00323778203992968	0.0158312304269003	0.00439879326997464	0.00510647732370541	0.0288177482806199	0.00445729507577616	3.54811422413793	1.35831144584032	0.111297188567152	4.32796373106974	0.699853437404138	0.463247326559348	0.278961607931201	0.276748192536855	0.262777312102277	0.27597170228012	0.256098293648464	0.271761937098053	41.8332393933961	40.6156363193342	45.1025555363495	0.150235719860659	0.348997367365286
498	0.556033919510422	0.64132536739899	1.16465046495366	0.0974838375547373	0.00922948046989141	0.000763850809832394	5.89473137833606	7.57606011704197	0.577469489566418	1601	1575	0.0185486443636853	0.0408061912037736	0.000747019732796221	0.00701519254208607	0.0382729461245473	0.000580708563518248	1.8245035403741	0.917471062638419	2.57508366162579	1.92963677274188	0.837963544940289	4.52941659144991	0.237510880838983	0.334470023363033	0.287254644826003	0.280390922589362	0.308043663802819	0.286382797638153	48.2266765085649	23.9155286297487	39.5223552785564	0.121286662649619	0.605746986583158
500	1.31362744129702	0.578998887053268	1.02619235717744	0.000285024955268847	0.0334575237842796	0.00338035110303632	8.10521005705019	8.28782423188043	0.188314852707893	1607	1600	0.00483795316154622	0.0487077483807154	0.00297292373906973	0.00416963205500533	0.0435038359198532	0.00352236400284471	2.64096596978483	0.548200179745518	0.801161988645408	2.67220963756178	0.658749070378072	0.459046559963991	0.275107952346503	0.311517722471373	0.270383787033939	0.28200979739582	0.30520759471926	0.276804773773335	41.7115772106681	40.7904333106012	43.7041720844979	0.175843721433765	0.36774669095704
501	1.9667713844898	0.802793772030623	0.649416623090473	0.0790294790689555	0.00652752648544642	0.193939898509829	6.32304665569212	7.65458069121092	1.44422679690468	1607	1591	0.0496311610893968	0.018396444712486	0.00297519773960829	0.079686816535472	0.00508070233154437	0.00168017446734617	0.510164143935461	1.44050799211736	0.960505392699115	1.41650711596145	4.14795008912656	1.77984827854503	0.301815824118661	0.297844085842236	0.32441902657862	0.311112138055488	0.287598348167189	0.279775892666279	50.257676903255	27.8924817748728	39.4718893358611	0.114388284580342	0.480519830677535
502	1.37650667443192	1.43484531891235	1.06665304424196	0.00164930673702587	0.389355499089458	0.0096748777583811	6.71078392862146	7.66213619734389	0.628800625735513	1607	1573	0.0079111421913895	0.0111350897068892	0.00292668553751136	0.0072766547657311	0.0307531864521106	0.00452432035936492	0.994901288954152	1.65947989916412	42.3762287756926	2.83717348052115	1.01891806507963	0.901978928080623	0.190441966863346	0.250405775148714	0.252101186540207	0.176209761637593	0.410402843681024	0.28804743370994	42.8100542346764	28.6520399161291	37.4492210846955	0.125408641956406	0.285294738146346
503	1.50339040465271	0.948137608028243	0.901877514165064	0.0133052510501272	0.0541976267654232	0.00360229308361344	7.02074272684995	7.86506993640193	0.758998264457438	1610	1607	0.0305750305283273	0.00922680828668824	0.00516552527643563	0.0393519858614852	0.0123532573855675	0.00502205133318215	0.255604296188763	5.0004855547463	0.937026920515852	0.084867013884693	0.903154255145644	0.857139229900088	0.307734744789696	0.301503588573011	0.304866897828482	0.31235015339735	0.285710659403708	0.298154171712501	42.4148278466807	39.1586529757805	38.5918093634397	0.149018518026113	0.34457550278019
504	1.9049506860806	0.773517430914636	0.703087187663009	0.0269461736834424	0.0156357620302974	0.137519682185224	5.98340553167545	7.56437136230437	1.25822928700052	1606	1594	0.0473347149425712	0.0342507850225065	0.00358384235468101	0.0730262528666911	0.00735515570412728	0.00226593354717565	0.491710150888106	0.865708167635363	1.60480106690376	1.37809672386895	8.1045358649789	1.74183111044226	0.293049100015975	0.298427743899384	0.320094206245592	0.306258464476216	0.293443534622252	0.32984418066266	51.6337044770844	27.6124866827714	39.9119077389543	0.104123736392022	0.434961848912175
505	1.37719404644024	0.886034279355626	1.24160500417651	NA	NA	NA	6.86965357599111	7.03354174523223	0.275411983429387	1520	1301	0.422571455565359	0.439586252609178	0.0602548928685762	0.496229956135611	0.548799398282426	0.0640745747891654	0.966409229494439	2.56193370165746	0.676593872304949	0.960397881602937	2.1095009806058	0.855504098796976	0.27429585302308	0.423102640285135	0.267020417271902	0.26937454101177	0.255467232665846	0.253170376110699	53.7398325263027	28.8723212450927	42.858805400977	0.147888730965177	0.509675194427494
506	1.70954846668459	0.804066702351899	1.11321217828505	0.168515730135402	0.14182211302936	0.601682312327943	7.59348078225872	8.47484965089992	0.61720285906783	1603	1574	0.0346348540726273	0.0239175401956572	0.00282775393599507	0.0495675507546643	0.0104912011690958	0.00342346984304925	0.204321753515302	0.908520048399883	1.05814154009418	0.789247519494001	3.0108770718232	1.04319910929672	0.294723508562623	0.30034794599942	0.303187000020709	0.292052486464544	0.293992266342746	0.303287529733482	45.6608159516063	38.9711372408283	48.5821685452916	0.166154303671012	0.387589689207017
507	1.29224504391008	0.720253178025464	0.96722895363734	0.00876364472513921	0.0328158009821806	0.026929972274161	8.24183648717534	8.69621911135217	0.602420162004667	1608	1600	0.00915771930938287	0.0164432469547956	0.00426243018393256	0.0242364515704143	0.0220924285640312	0.00419412660455096	4.02497300215983	2.05646349161815	1.09575748844963	7.00519267559442	0.163423979762658	1.11168624127215	0.277850403469105	0.301905467432302	0.289086564565388	0.275317662489843	0.28951856310192	0.346796444922607	47.4837638803646	47.466025209376	56.7554689779408	0.182310585148358	0.526661366629938
508	1.3267039107682	1.28378666445573	1.0581036486886	0.00196263972717082	0.429583159795769	0.00191793310940497	7.47481397677081	8.38787556875009	0.483876378322375	1607	1598	0.00477576766658963	0.0105699642041116	0.00401784515724176	0.00347100302654173	0.0276594101858978	0.00418971256972189	2.28008298755187	2.46829025018702	0.419961321632519	2.87043208793779	0.604530149984695	0.101638860996214	0.281856192758194	0.27211073310408	0.273919165383586	0.282120434078746	0.214203351342409	0.276183098499702	47.7403616190887	43.1120985009299	53.7321337600576	0.117980533353948	0.515998398465438
509	0.756113174290688	0.814845095298238	0.817644225554656	0.298598859896737	0.00406094499145657	0.0485964609368718	6.60035676080865	7.54786127115747	2.03148273789159	1608	1599	0.0630920832632643	0.0335754403542466	0.00160089768422817	0.0378163521718436	0.00721834175458129	0.00100050429790596	0.338694509749689	0.73319377906405	1.16251429363457	0.707269822927642	3.34590792838875	1.26630682187683	0.304528359753383	0.292732238071428	0.294769611640632	0.37285552335339	0.29003685087452	0.290557167173935	55.8326059180184	27.6040293690779	43.9659700353819	0.145087217166872	0.508019768970465
510	1.63428702030308	0.991838235030037	0.932226410074349	0.0286425715640095	0.209245851391775	0.00676369785359021	8.62886455962803	8.65467986028672	0.54097620237157	1606	1588	0.00374304141618945	0.00852380741714985	0.00456729640837555	0.0361070652676214	0.0157487335663437	0.00455340639491669	5.64118143459916	3.99439429928741	1.18206058276682	0.122627898012005	0.946946206582653	1.08966274580838	0.285868443012987	0.278789635405359	0.32297161389959	0.292036917022719	0.286664739748098	0.300955144869145	49.6557695401315	53.2889122401832	56.5057476071669	0.195498277881924	0.368056933195063
511	1.31612286380174	0.806243049244587	0.392804067662315	0.195449613901592	0.00532656035817365	0.0111492732686691	6.8368986535559	7.47310860620069	1.67915385317036	1607	1602	0.0567822487468835	0.0118895300805548	0.00344517364902254	0.0602835675792713	0.00893528895590464	0.0010725437365958	0.685219348170245	0.643132821332502	0.790294377155691	0.563807132413705	1.50671534750293	1.50556606164584	0.275674771746023	0.279125638321986	0.457564447961546	0.459171820887161	0.277071905157415	0.273165113327366	56.6690023475487	28.9835224674377	39.9092573079531	0.152238954624246	0.449536698265377
512	1.49571155664969	1.97231398045002	1.12641794312296	0.00409115646662214	2.3993739504611	0.0125018427796203	7.14577796053257	7.71785989175254	0.892623815850575	1610	1604	0.0354966654975932	0.00934371069405854	0.00499116714887435	0.0455670207015009	0.032638481926184	0.00526673385454019	0.314965301689887	0.488303670477017	0.581152217026173	0.19151841781181	0.492513089005236	1.02070057494387	0.270162487118828	0.281449342561865	0.281275210613757	0.268678343524147	0.336787004991005	0.287421614284395	57.1697081431047	33.3624426246624	40.9202726434225	0.142844428198141	0.439440768111287
513	1.66897769412415	0.75551726385114	1.05396607355585	0.22586015580349	0.0223553175834505	0.0891849121570093	6.2713338731454	6.17438036449601	1.69928376878846	1606	1590	0.0377506529024737	0.0532826956691605	0.0117571457359895	0.119098497832153	0.0693942797560405	0.0127825790243503	1.87923269391159	1.76315628442051	0.604586297266941	2.05079885292913	0.299098465044574	0.61966349591362	0.285924293490116	0.284909417945927	0.290858901452688	0.316928779774624	0.293296481294779	0.29303364508733	53.3124009631726	35.0617735662488	45.5913641865316	0.089643806072477	0.360786750104355
514	1.47072964758002	1.00955013292219	1.0698613798772	0.0031582120994752	0.738881285256748	0.00126739669568141	7.14197375763141	6.94234676783809	0.449255676904478	1600	1552	0.00489467418158295	0.0102828251624528	0.0040620276078005	0.0115703864737865	0.0169118782969786	0.00431604737804112	1.33644301813568	1.06573492042263	0.847303262955854	7.01337325349301	1.47343087652126	0.553177398765705	0.284750322870716	0.28824286123683	0.28426396890119	0.289123973773299	0.296498563815298	0.286352538422759	56.7508971799613	54.0149583148879	53.8003111344028	0.117087133862592	0.189974399092315
515	1.51703036970714	0.883802884421299	0.941781140539115	0.00298610704022967	0.0284217315523008	0.00492721099234291	6.13758547825957	6.61501742108065	0.808366482284879	1610	1603	0.0313126338641089	0.00751249918280339	0.00502178422697832	0.0403349341343465	0.0106228048928182	0.00493787673605908	0.205117067485963	3.76963220675944	1.03226296526483	0.85604862923882	0.455605718585403	0.995431740163718	0.29986437334462	0.288758457806533	0.305297008071996	0.306318744075767	0.294371568568084	0.293077636223495	54.1363225714589	31.8487013344219	34.8754317330138	0.0944479956215977	0.281507102529335
516	0.691985184682612	0.762203876658596	1.08429131911942	0.291099464993722	0.00514011656262296	0.00065496380471277	6.58185763818068	7.21596506130324	0.713587697250869	1606	1587	0.0161307346246883	0.0326896590110934	0.000768706864558723	0.00748165647787654	0.0337070434711535	0.000648819107347004	2.11863843524497	0.975609304049671	3.47259683058621	2.40487062404871	0.907343432849865	4.81565252201761	0.250186998253757	0.301783619010401	0.28500051666587	0.256856495328481	0.29662361427382	0.282750948296813	58.2176408427701	31.6265675177243	35.6921561836521	0.105349720546925	0.29310882263241
517	0.660457557450368	0.919080991009234	0.971422350069775	0.171385245362221	0.014404206425868	0.00938884351076308	7.21633642911698	7.04568104296983	1.79222123975572	1607	1596	0.0355551357274889	0.0500948713045121	0.00172722486600272	0.0162190946557614	0.0487626943444073	0.00114769270083327	2.80110410712188	1.0648101987038	1.49475352741561	3.10633303099824	0.973026835290726	6.64436039181457	0.320601186909004	0.293541435776677	0.274814119613985	0.24471179103465	0.289897068769497	0.292237328339144	59.2805456909352	41.6166134359747	39.5835076322986	0.110308656458862	0.243794265355614
518	1.60118371488147	1.03114744587235	1.11848821591398	0.0110253711969201	0.301480927799373	0.0757415257105313	7.24141338887814	7.30638041173565	1.34972644034848	1610	1608	0.0422885672770655	0.00990896730615704	0.00467937054783399	0.0570267098414628	0.0122346051420686	0.00534634202921426	0.140154257045154	2.10739957716702	1.19063212302161	0.463421390249592	0.552708638360176	1.13578835249522	0.290807498369896	0.289896624351859	0.293156114213322	0.297227144062612	0.282986422555211	0.300005231459186	59.4231953251278	37.6200876145428	38.6211301121287	0.116077662482556	0.274324517932461
519	1.37765231210702	0.749375502399716	0.969434704219521	0.00466031303126801	0.015090710289204	0.0029478159890368	6.9064462140797	6.4005293106804	0.30905024078925	1610	1604	0.0287526774571786	0.0386870803992157	0.00418852586544703	0.0344291453942166	0.0405361249467317	0.00424070736815501	0.294021783975576	1.0697599311013	0.278006529578014	0.158136806288865	0.968977830679958	0.282208159166803	0.285627883307034	0.271286382809544	0.276628165032243	0.280916764655349	0.284109197937102	0.266320143216237	60.6159491710017	37.3083666623518	30.2468497371996	0.105839857307071	0.199819146157392
520	1.50227836539278	0.981360227036105	0.890338613100137	0.0454728066023988	0.0995733674220145	0.43082458052592	7.79573674292063	7.18673579766898	0.485424367156859	1595	1554	0.026364698951054	0.0269551763550834	0.00398900488054572	0.0380879515005775	0.0366983209766392	0.00432963872768029	0.938354154763192	1.09348334010565	0.506869506423259	0.412132788057043	0.973421287466536	0.44854777385318	0.31142032891716	0.259394278245167	0.312155626719161	0.326567900002617	0.267996192997166	0.301223715896329	55.4501442993189	44.9681941174727	39.3142455262977	0.220335794194143	0.306879358214689
521	1.92800571324132	0.867151209721041	1.06099204540326	0.0868471901735488	0.00115099404539143	0.0156396352873181	6.7849479850919	6.29110305679178	1.82930532953442	1604	1579	0.0462347073662701	0.0625172738090668	0.00877930812718822	0.415570613361132	0.0684582110741444	0.0102067777614324	3.97066526977475	0.986250751912005	0.805193882865395	0.297565233656514	0.146844198512883	0.830247115531418	0.297603561566401	0.282722352308933	0.308984260935157	0.273206658227677	0.29049116155522	0.310116002126648	61.7003729206336	36.9281712970513	30.9382171033529	0.0851795401620614	0.238671798469691
522	1.39602809844769	0.887765772997709	1.02608077157606	0.00382207144752402	0.772291659107468	0.000983398632383065	7.20206678971675	6.9520071681054	0.24845064438573	1612	1610	0.00714970952951873	0.0389790044705804	0.00436312725641494	0.0255187859327598	0.0498809685251474	0.00446424256954134	3.35516420752023	0.776778007376213	0.186796505504038	0.549864828733549	0.738316428939375	0.192282157676349	0.276169788641684	0.269170834127868	0.266535335966865	0.273493216890597	0.264990123436565	0.264920156962019	60.9750653258003	38.925949973168	37.0099756967722	0.102181837591861	0.290765555978661
523	0.580256890038092	0.779527173636088	0.946587956574164	0.0571933261707037	0.000430413136797965	0.00155476745442374	7.35291765010208	5.55650613217793	0.951258987360623	1601	1555	0.160199421830521	0.0765195924528951	0.0066926199807676	0.0757945734317795	0.0528010449438504	0.00686744424817104	1.28099536546209	0.688183807439825	1.02468480163647	1.17790898355891	1.20931240787306	0.963031128886687	0.18425981460283	0.287324149617441	0.30093544635143	0.305237934035485	0.293724838604989	0.297182222133878	60.8119399923523	43.2593335834932	28.3906850254649	0.111218212473678	0.131370653005221
524	1.55450759576429	1.0545412649611	1.03442004335132	0.0553814650574143	0.211031639335257	0.0252436203643965	6.69723414943988	6.86331246999405	1.04937047611238	1609	1600	0.0358641510559154	0.00888159577188645	0.00323879029622598	0.0471512378561518	0.014108793072683	0.0036032796574025	0.213626735702518	0.833370593933974	1.15593080043043	0.496169686985173	0.610333849344277	1.08882008836891	0.291688495627996	0.281595629812747	0.26597233931126	0.289878255017163	0.304436351694141	0.279007468777888	62.299490000033	34.2419267362392	34.6255622310091	0.0802248843644069	0.229452195221829
525	1.42666402322506	1.44266113157536	0.956588808645695	0.0034583915702648	1.66160219938154	0.00368987549010395	6.93782163824336	7.09704472262345	0.585939234157547	1610	1603	0.0303061819633048	0.0125599769436357	0.00437775494295467	0.0363871096459948	0.0246301818394434	0.00450570689782478	0.283867512391834	1.38428150674314	1.1600576064793	0.123254528707399	0.83814601869399	1.07514365896031	0.288897268884812	0.268488997566022	0.29271481225383	0.299244752629861	0.183331763325039	0.289198714792814	62.046628423913	36.3216501627976	34.4332717504073	0.0828459963584031	0.259930789138583
526	1.42879813200544	1.34654057779638	1.12176675384416	0.00275304071035288	1.05312086483234	0.0141544616502977	6.77503359857944	6.71964745142094	0.634629215544735	1610	1605	0.00536061806971042	0.00868055941290307	0.00500072781621895	0.0237270515837824	0.024591181632521	0.00525263137047973	1.46082949308756	1.90956216604195	0.739944493604698	1.0572633297062	0.171505886070949	0.648468330053564	0.249373259427282	0.284395211729496	0.233725173416033	0.235409597774	0.301373379900501	0.263402012523655	62.9727135817312	31.5640859238282	28.8362551800224	0.0884891269886382	0.229765971712191
527	1.41892315830301	0.858365337731465	1.18783951156679	0.0978052590873626	0.0348934070192365	0.241304019781818	6.54848498859204	6.66040662732632	1.84617889230283	1608	1596	0.049791787408806	0.0084005072107714	0.000980434075720069	0.0591393541787997	0.00633126083548557	0.00147368586249667	0.601450985946524	1.77814634146341	1.61864883093525	1.6036431814422	2.10817078972407	1.27109771573604	0.314938856602023	0.29194840181891	0.267755390564889	0.260065668759824	0.290691497455779	0.260364526477728	63.06558392478	30.7977605357379	31.4591751580493	0.085587281816129	0.211770211771153
528	0.928642947182997	1.26047373438746	0.814664141655374	0.0505161609878964	0.213966681738484	0.00521011104834458	7.23776242442642	7.08049040188197	0.541531602885889	1607	1594	0.00893876658239977	0.0208323827424086	0.0045443802428876	0.00452036702789513	0.0478199463680883	0.00214867006671178	1.91014743493305	0.832425750843551	0.725908135694986	1.67539902845246	0.421388052384621	1.22090042557428	0.206330229589865	0.243749644582014	0.284864041966661	0.262310825279241	0.306599161664941	0.288870387723792	60.3605343356845	34.7269072564926	40.2840912622864	0.0954007163229257	0.295582659076515
529	0.80044183975613	0.939938821978843	0.978614013502864	0.0396133725544322	0.0319777005567916	0.00352805104647675	8.30937717836244	6.53668324075051	0.970353854196957	1610	1606	0.0158192401611586	0.00877905969870469	0.000634389446202217	0.0101965521462856	0.00899806236814022	0.000535641223921996	1.61431584170698	2.31325047398357	2.50166350548801	1.45170664433828	0.536448453408695	2.34035100010509	0.398097680365167	0.2852064923996	0.274368721280988	0.304657401476287	0.301221716230372	0.263232911614176	53.537986671113	49.3321353833154	29.232750362836	0.166761483035505	0.162683492252324
530	1.82451363445078	0.829095615918291	1.27098108952023	0.071027125710712	0.00542445004742566	0.245073527031039	7.27002152857007	6.81103926980768	1.13381167238272	1610	1602	0.0387839755889437	0.0122885944014202	0.00242564620767588	0.0578687170142039	0.00692874953304795	0.00387595115729226	0.541782025343414	1.73312249118112	1.81653468220075	0.883084616480195	1.96265019270007	1.59366966044539	0.309288181907794	0.287704002456101	0.27239273832816	0.316347699407623	0.292567748181547	0.293624784897988	62.0588649843791	44.0681479398439	32.6509677244487	0.107338959960962	0.211984145570824
531	1.0856510361861	0.876078832733722	1.08154916543454	0.699787624964029	0.0229741750814725	0.174863316754889	6.54138748253926	6.29731353772273	2.41573938643144	1608	1597	0.0564871943705924	0.0121307176005098	0.000646181249471474	0.0502261383355107	0.0061272963931402	0.000893456012875786	0.680060512139326	1.7791127166457	3.18443334780721	1.88242854653189	2.32361337683524	2.56928828263227	0.311276481115523	0.289282965744777	0.277816279951979	0.235606761516378	0.284273975597194	0.278236390656223	64.0934585270322	31.2363598974706	28.5668145564583	0.09637626391838	0.194123882725519
532	1.59443715817044	0.998238417408113	0.906628102622507	0.038850932255756	0.387206790536043	0.00790152821578442	7.08234659375105	6.77938781928683	0.838536982185682	1610	1605	0.0307623612595617	0.0110437783396705	0.00471980992210793	0.0410097601271596	0.0112488148815364	0.00489465553042708	0.293898549712503	0.912784451606602	1.13945765540259	0.113443080204545	0.664506274768824	1.03938336071345	0.303127861331628	0.285104149432877	0.282715248911915	0.305561275824404	0.290644758520832	0.28488305723085	62.9536481646414	41.2586810043508	32.695965735591	0.0867661125896821	0.225646579833861
533	1.32866968517233	0.810801895913882	0.93100830831556	0.00319187952019682	0.0150011711353227	0.00469636422684681	8.14133123654961	6.12426914258082	0.376442626143164	1607	1592	0.0064262782097344	0.0346226901769339	0.0042308564701439	0.0287271477682789	0.0368418402005557	0.00408197361243992	7.54749768303985	1.04185309670099	0.27737562241098	0.337147228020971	0.97068653947642	0.331728532416304	0.285198614272126	0.285633815638993	0.281335888487915	0.285555544488334	0.29326173230308	0.275193249625225	53.7037218135694	49.8902512840992	79.5066438325479	0.157051025149094	0.140276740946479
534	1.77942800094749	0.841516228049321	1.89701599947397	0.114487366797234	0.0355703342226384	0.178515470239136	7.12461555183028	6.88940429203774	1.67708463379305	1607	1591	0.0321721826213959	0.0590887953042872	0.0123060764310747	0.0664178395399598	0.0752245918552951	0.0188616827375821	3.84827063872759	0.686826089040111	0.520903434854716	5.42446043165468	0.617056214606897	0.361553660996808	0.311634269864883	0.297022039517496	0.234591798118555	0.314037409717641	0.289279517328461	0.300244637700416	63.6997969451012	42.876083133613	35.4590119695578	0.0913742249468055	0.246196385425337
535	1.76960093813297	1.0405685095757	1.12646461484447	0.0763990690487321	1.3486187066245	0.131562415693271	6.82595194192642	6.98170844348252	1.39243155494741	1609	1605	0.0444665424590458	0.0102427460435259	0.00243498238137012	0.0649934259621193	0.0116776764999835	0.00293805156568404	0.126545759733533	2.14261995683214	1.667500995506	0.910819052926516	0.334206774305422	1.56314125087843	0.300770668259223	0.288311870734653	0.310986877928954	0.305188870331545	0.280861198065951	0.2770496421715	65.1402438732069	35.5920639208205	38.7223175298205	0.0915224432152245	0.27970094438877
536	1.42801918903567	0.995206339340476	1.52224883851306	0.0374796933221464	0.210520804135639	0.574526496242788	8.10831444120748	7.26956158111941	1.23133256370638	1598	1570	0.0416414460288648	0.0107978799154977	0.00204325992387623	0.0513693609112794	0.0139402277998538	0.00386449078131242	0.841806570708709	1.47328638212616	1.12842459684565	1.08516371125876	1.51382806407103	1.06881129271917	0.317644476321433	0.28208649608295	0.247221851919632	0.319856012169214	0.304601379629608	0.27799657005409	54.0941062222413	41.4916053509268	43.7202299649782	0.180715109156275	0.295438239061797
537	0.438218436159802	0.773587128052731	1.09203977886388	0.841616459172318	0.00156160052340393	0.612996436626212	7.28079865591927	6.94212985470676	2.525279499532	1609	1600	0.0693878257436598	0.0359605315485879	0.000462398097260624	0.0233095239949837	0.0134318500938067	0.000798586534314353	1.16957153954943	0.870301890401352	3.22027220630372	1.83265194875988	2.48494085683046	2.18476451581318	0.335088376627052	0.301229327899373	0.286411516012715	0.178569217694535	0.297407214598799	0.282114379602858	64.3940406300503	45.8264431535112	34.9724919207601	0.0984757231365754	0.233937300769379
538	0.670608130672438	0.893200991067781	1.09001212044862	0.218315236138901	0.00460104792318846	1.08457270471196	7.55428299879264	6.81498570636104	1.36128051787206	1607	1605	0.0237509049149453	0.00913775885905406	0.000913302286768106	0.0128080446044737	0.0100169039177828	0.000807272072330979	1.96377530995313	0.40849298834683	2.49997904179067	1.84840484048405	1.34152615032867	2.02198299550642	0.165937234103425	0.291289590893917	0.273520955980065	0.261140445054667	0.286551390626578	0.279679337120215	54.8281122258414	40.4311202979138	29.039464929471	0.13158954439391	0.186007525159017
539	1.31331023646129	0.793452075967649	0.878435789033125	0.00859149258901042	0.00268054293484561	0.00717868723270111	7.4881887929764	7.00521190352909	0.492071725232312	1611	1608	0.0328709091365756	0.0338354347147796	0.00452110633325459	0.0384041742851329	0.0356983899150107	0.00431312850855777	0.297183861359328	1.217963314358	0.402455252309137	0.148716785156053	1.08515886211244	0.36070413163148	0.3026228796613	0.312750108367205	0.293344515689127	0.301043892683955	0.313452848579153	0.275790729132615	55.0131416632827	35.484352265914	26.7468186458438	0.143560282938812	0.221209862514749
540	1.33519844862132	1.09035814044587	0.799316216267944	0.00356512203359793	0.570077034464179	0.00220447677835289	6.73904652546908	7.92388577949616	0.489713952628191	1605	1578	0.00321051296254762	0.00956799444208866	0.00423913403052926	0.0046812896561659	0.0216246428252142	0.00339563787119778	2.47058467497882	4.28052495898758	1.04363825363825	2.19918515165233	0.752100746185045	1.41548465016993	0.292929155155713	0.296674641560096	0.299133928128792	0.293743738500121	0.267658270997646	0.291691439264207	59.7059345430321	32.1347623950204	49.0401511812178	0.0980816563619741	0.392770592987427
541	1.49130174587484	1.30057413256902	1.02673871352874	0.00933041602913443	1.63423165411864	0.0125255366477976	7.65595567808191	6.91600442897348	0.931016955604713	1610	1609	0.0350395848306988	0.0112242100724608	0.00522261479260811	0.044672985365447	0.0186032591479687	0.00516135908726214	0.12117876109803	0.587151213956619	0.813220599538816	0.700017643945186	0.57030848676562	0.831728835375828	0.258083433761948	0.285440409003711	0.331460123264473	0.247201219304038	0.269949900983907	0.35056228195711	55.4777931805943	34.6201120090442	26.5948794118586	0.109633397515812	0.202008839511563
542	1.18792257919679	0.57263637864139	1.82921839324233	0.876186347249173	0.0183858376862249	1.66603926871824	8.2422662961381	7.80176802841147	0.901517803390665	1576	1414	0.0262864963960849	0.029287473657631	0.00713614939082377	0.0864015279392294	0.0652423107195456	0.0153679167309177	3.99532644101402	3.38390450519831	0.710094918565392	8.02688910696762	0.673350636302746	0.411260058539092	0.268956077978286	0.283150094729303	0.281797222871703	0.302410024805202	0.266659785573622	0.281219124168297	61.8786229164037	64.5490548144695	47.9604932013957	0.184423234599397	0.253291722494913
543	0.856855557757083	0.851896999823811	0.919725937587419	0.118178757745453	0.00111084973301532	0.00256297696085103	7.1049954793055	6.74565767645243	0.725203205636605	1609	1596	0.0098086251536592	0.0152253949067607	0.000598217817656527	0.00674867256958898	0.0073422564333368	0.000771161025766571	2.37894798638018	0.552674097555987	6.11708650365664	2.16873354579465	3.8149562092971	3.39905844431249	0.281020276914849	0.288085171175628	0.27988108494855	0.284876745745951	0.284593460164661	0.285386328730699	55.9807304002811	37.6305688625357	28.6024392188389	0.113937882558176	0.167722179485617
544	1.15432741789311	0.834846997976426	0.869980864085122	0.0432740697081223	0.00114158310460207	0.00163892282895195	7.35960075575078	6.2678148203146	0.508792511258376	1608	1599	0.0057697690599624	0.021391701566994	0.0018668594970259	0.00503683295284879	0.00954697038463799	0.00061229780436583	2.61857982673267	0.886543064868642	1.55814541409647	2.52759265474421	2.49337695752994	4.62104951520983	0.245761855053454	0.291953344151272	0.292505070502806	0.284904776408282	0.293001483389585	0.293926687003992	56.1446777539262	37.1424439721985	22.8216164161004	0.115183104793643	0.153538015650293
545	1.0448484656932	0.902060782221026	0.952230143947643	0.0514946726350584	0.0232409224225063	0.000757470734344782	7.61241185499862	6.52174700275647	0.665351625448004	1611	1600	0.00964263936017992	0.00818611288747542	0.000835943832346178	0.00855686294474751	0.0084386325694749	0.000549122871789196	1.41595514505735	3.15856963447683	2.9281719611946	1.11651508144494	1.12745368138302	2.32791283036365	0.314492288578369	0.2796692994972	0.268953100787268	0.288132499320324	0.280266111925062	0.258978319313495	56.0086762669237	32.854982439372	23.0053510190987	0.14013737922502	0.175380533118546
546	0.381736824116286	0.882425619480731	1.00154260746446	0.103911442949924	0.00240895820554182	0.0519826280585876	7.12512923662365	6.78384364808368	2.63023905085476	1607	1598	0.0452164407651541	0.00981144904996803	0.000767510441281496	0.0139376342812373	0.0102237664724425	0.000672219290876573	1.87891715264699	1.06945800339878	2.19783504687712	1.77467677940025	2.51821470094303	2.71382252022539	0.225969302915386	0.288166792643986	0.285224338393346	0.226505680216748	0.284133539710895	0.299824341978101	56.0505329633472	39.5313840224629	25.8832679668328	0.0990300219066982	0.157974523516133
547	1.29897803506865	0.850870579726218	0.866933860680132	0.000810988440035198	0.0027291385546647	0.00163909570981971	7.21094395493451	6.74196928532245	0.442633553643484	1603	1588	0.0055159353817423	0.0325756204060938	0.0031564977948864	0.00513485494824562	0.0186091352288856	0.00113357438837106	3.36404423380727	0.767182835208819	0.900040569126894	3.91750772399588	0.545445577761556	1.6124343471357	0.291355372130888	0.301552636103544	0.292202036072385	0.293563035265494	0.299096903267625	0.286242697872155	56.2690622080323	31.3263078048632	26.6105075851289	0.133520296312306	0.176616108567432
548	1.36301904953913	1.15801873069823	0.827493159879175	0.00253761184482022	0.115898751100308	0.00438122731651753	7.88923185075936	6.42910192381183	0.460728194178099	1572	1446	0.00318629578646692	0.00912718797619003	0.0038843145823553	0.0103683902549363	0.024717033313712	0.00367963691271561	3.51307489742176	2.55708265491811	0.817266017250998	5.81035141329259	1.31569129321938	0.970060273766829	0.284959945825305	0.273018743606278	0.300773908279999	0.292405692733983	0.232026070943615	0.293328724522404	57.103068667385	40.1956839433843	29.2193934344077	0.147665534371552	0.174520329882808
549	1.29594666283032	0.863420038669521	0.907926492955101	0.000309837141444474	0.00396718318637211	0.000598649839662021	7.32485140988211	6.62660472182888	0.493354400543887	1603	1596	0.00353335234377728	0.0248458405022858	0.00300204875389483	0.00638311688960421	0.0156388815547247	0.00253414566148458	1.58820682068207	1.4397172520433	1.10921418730922	1.26312721877815	1.59589766635637	1.14171477346751	0.266411251407571	0.278139313652524	0.255468716944484	0.265386386773405	0.283046271073317	0.252348114816841	56.5725858800412	29.2966110687312	26.5520896474731	0.130029979406991	0.206514454468519
550	1.1722491393315	0.84668014902862	0.918685476953652	0.0166382624312253	0.000482207366228415	0.00100860598392358	7.11435915717754	7.14694070540504	0.520135533173862	1608	1602	0.00695040161021557	0.00791029806273488	0.000662880915047645	0.00689997867843783	0.00758509837685163	0.000795204536271937	2.36079095731386	1.93509412756392	4.42114789513633	2.17809608705007	2.95998225377107	3.26751085095369	0.300077457530017	0.284958596911174	0.266047636378947	0.280787845103757	0.283332022261382	0.263078865150487	56.6438473059662	38.6380940652108	28.2033115977929	0.111166904867918	0.193532853228721
551	1.30305401690439	0.969264873530764	0.811831105146998	0.00859662871046977	0.689679556960679	0.0528202261118312	6.90013313710776	6.8038560079525	0.364096595509834	1611	1608	0.0321068639125891	0.036767739892266	0.00453831629683056	0.0374409672461811	0.051317163547736	0.0043378179828769	0.193253486084592	0.975242957313323	1.27242938690785	0.452246111267714	0.862475402186923	0.667863759803051	0.312219383870153	0.225013771811834	0.288959655246919	0.312300982756789	0.306810144885427	0.291684417141893	56.4155355352283	30.7225005678033	25.9626645752084	0.0928408092242496	0.159399706148017
552	0.569439570063021	0.833622521000165	0.951207476817383	0.0885756235584466	0.00922834010219929	0.00116533271746479	7.12489808116944	5.16971015921202	2.03039831845406	1607	1603	0.0510049360240048	0.0251063520054314	0.000564633708321088	0.0250718172473846	0.00625066655361476	0.000680056540100434	1.33389336917563	1.346297832276	2.0472317897691	1.12657175700769	5.37971014492754	1.69004333444447	0.472161334446361	0.287446013484392	0.276125273062585	0.360845424147132	0.288976180271868	0.272189505935024	56.7754361898433	30.3380005033705	14.9780367799459	0.0885183198722095	0.115740322162816
553	1.23439909414216	0.830722251671623	0.9752510144518	0.0339714809592496	0.0117312388103329	0.00168684824952617	7.44606326461651	7.10864268479835	0.529822685987567	1605	1594	0.00529846530212722	0.0299279309287972	0.00131124315504355	0.00807395962719408	0.00588746963243737	0.000962439380668736	2.11213720316623	0.934189940896975	1.2690519245673	1.90874140996684	7.19247295895688	5.39434923575729	0.287074550275288	0.285836040974153	0.271234202654297	0.287021734551041	0.281666622322009	0.26501714398547	56.6484507445912	28.7454010271014	27.6065531434305	0.177662284397702	0.261569053453097
554	1.47190186014411	1.03367396679153	1.29606501253539	0.085805206915118	0.14369272432134	1.53193387769554	7.23142413371614	6.94610088378614	1.13005155576267	1608	1604	0.0561038591927241	0.0243177373421531	0.00165670739494937	0.0724469245319018	0.0369406519024679	0.00280178512717442	0.582383486327026	0.804392638956561	1.51956294315936	1.5593815249478	0.81259887818208	1.23664220419724	0.327936322807952	0.257918580230916	0.263005619332238	0.337799532196251	0.246102769714509	0.284056304310835	56.9966823350317	32.8226733493378	27.750838040781	0.11862742744758	0.18625615780923
555	0.850546693437997	0.80620351621659	1.00719760065019	0.617372025217607	0.00160631806043954	0.00770841028810325	6.18375994540291	6.97769692557428	2.38596559212576	1603	1600	0.0699561400040175	0.0190677762453509	0.000791478786666647	0.0468918687128573	0.00427472103884513	0.00078681658042106	1.06388415672913	1.17746509129968	2.09962343559641	1.58950287185581	6.90640794223827	2.07056664627704	0.304061438791343	0.296747498592145	0.285875896434463	0.253099723205968	0.293117276919593	0.287003100651027	70.7786386890917	32.7416843085403	42.5474378274317	0.0971853282107755	0.281790520315239
556	1.202235817308	0.932104888566731	0.894358474188218	0.0151899901460172	0.0263469295325278	0.0119914068028601	7.16050209868923	7.1715827237786	1.49228804366107	1609	1601	0.0510641965757341	0.00841654953730321	0.00281161357094425	0.052666059226664	0.0113094393932231	0.00246960486884233	0.439512200584553	3.43172808691822	1.31984485707305	0.724227500096442	1.73193055006538	1.25659527530104	0.223620244542366	0.282802854833645	0.406165182053323	0.342065641432632	0.282320243929342	0.376625600570466	57.2053760701046	27.8088325504803	25.694926320684	0.0911752002070065	0.217935937807493
557	0.738251665860762	0.837041528198077	0.962351225674236	0.0861601575413837	0.00340998060764494	0.00471151476826233	7.24761715200256	6.99658694705245	1.57552157493673	1607	1601	0.0352792378743212	0.00534781325973866	0.000783476997682252	0.0231820959430854	0.00927427996541963	0.000763776515246169	0.542908117752007	7.60241910147659	1.85563519124162	1.43352063213345	2.84127841327508	1.5892849196814	0.603328627865938	0.280026739066299	0.252739664490543	0.486293211996387	0.279215194754628	0.237758237499396	57.2047499686168	25.7879872390976	25.9165306137288	0.127139344970134	0.260817956500499
558	1.2969261912881	0.854964354466128	0.856757343891039	0.000845576970893175	0.00490525765815792	0.000285997162486873	7.11545066462604	6.92930563804512	0.470385500803134	1608	1595	0.00370019178620468	0.0270019457286693	0.00350767872264607	0.00586096976022578	0.0148536039336426	0.00113686964128662	3.91837625491052	0.661336820050725	0.578878884583238	4.80526539278132	1.01861074221632	1.6896737269481	0.287656936207209	0.298196468103314	0.293508435636023	0.28939158727258	0.29634163632288	0.287351961128883	57.4722265960344	30.7506894987751	25.609746952042	0.0862257409855676	0.166875387644214
559	1.3067971257346	2.18517568814619	0.898957837808689	0.00542204739313168	0.871714577007437	0.00473831785058127	7.36047300070044	7.50893504973148	0.790974505343235	1609	1607	0.0351489674959216	0.0141498569833387	0.00507186017773823	0.0411446181029508	0.048199255279755	0.00488662075142969	0.176451067624885	0.582560108364375	0.99610885013332	0.763398319135555	0.528566264804065	0.960114508407708	0.242228228001411	0.31258681113025	0.287008457750274	0.227891759937567	0.373358985134984	0.263643017232308	57.2927542576382	29.9500615571976	31.7695008863259	0.11984917333843	0.225838411314453
560	0.642454588837361	0.843544683452014	1.39011401479742	0.496702077876086	0.00282378555063223	1.95754198352408	6.79783832848975	6.03724093173516	2.86569969180943	1611	1604	0.0632960002551276	0.0144298041089833	0.000904315201922595	0.0337032738038495	0.00856651434758165	0.00132030723105216	1.8241921257317	1.11886258071825	3.61357565141231	1.72600430751943	0.961667787491594	1.42375023034196	0.346640864528142	0.288974451275937	0.278640752260177	0.164143500212995	0.283773740968549	0.263644937833249	57.1710731889875	30.9016149113123	20.7772183481705	0.0872669614283841	0.150421323549868
561	1.4275868217676	0.930380877369646	1.58961149159374	0.0583574552074873	0.020482501171267	1.29699373778782	6.89585089592769	4.69960907209935	1.78713043007168	1609	1600	0.0503311610413057	0.0105290295996771	0.00145204293052137	0.0638208738893058	0.00885313731307113	0.00299447740190807	0.891567092432358	1.00877163946907	1.23592375688184	1.22928811701852	1.84726503197313	0.946539247255981	0.302709057085808	0.291038416649966	0.267730081788913	0.296037593166545	0.291781005436032	0.30112252027422	57.13285882837	29.8438332351479	14.4604165934878	0.0943238877671397	0.108404645405196
562	1.31719087648508	0.780935189601276	1.0219877606735	0.0011100257846155	0.0164235799780916	0.00116571875036784	7.18244942442555	6.91482225504151	0.354282851673314	1608	1589	0.00439136129513251	0.0336849662699508	0.00337410486715815	0.00661842074347274	0.035203568856802	0.00345765131073848	2.44365711659262	0.81622467771639	0.672993879061008	2.14446589446589	0.806510388338953	0.370718085106383	0.275782071987814	0.27361029711347	0.263522207780981	0.276146777897137	0.273780382573526	0.26188638692626	57.6659027771354	26.816331596487	32.6251824385893	0.0953320029535429	0.279417586462769
563	1.61644954873454	0.859018506869209	1.13653729293756	0.0158022161738204	0.0247265110600636	0.00421517747243585	7.07493605530819	7.29353690350574	0.621214563438865	1579	1436	0.037180272737331	0.0633429406797589	0.0036711829629316	0.0399414078901439	0.0895746448902247	0.00353670736028578	1.71744544341733	1.05219313506765	1.14085971030043	1.94681503279995	0.444500918794229	1.65399472214786	0.283615766219368	0.292905330269108	0.277926128817422	0.283321992876165	0.323587521259989	0.291740483658281	75.1921146219839	49.2465925677418	57.2848933162272	0.198054404289188	0.364187643474419
564	0.859207828721748	0.840062657528753	1.08631537582329	0.224077594943194	0.00430413283428505	0.505103183297578	7.26149832690502	4.6542973940137	2.41769635356098	1609	1604	0.0541797745790154	0.0140852835263247	0.000849920161607109	0.04287791650154	0.00743342006603194	0.00101042342567486	1.60995964783566	1.53028120637312	3.0153055396916	1.28765207395344	3.05576413427562	1.90633576778155	0.331880718784525	0.294381599495745	0.286570434743243	0.292855292843747	0.287102268489757	0.30588366171759	57.8788682043147	29.8238399723707	11.5460224457633	0.0984882108489321	0.0904695300664832
565	0.367171741229761	0.83789673685705	1.06189440430491	0.141136009809142	0.000956429819657209	0.308598652715826	6.98807580333232	7.25334609354086	3.89096090974709	1607	1597	0.0725476598213907	0.0110200302599192	0.000670989272642092	0.0227504406230648	0.00766710715028602	0.00076984134241545	2.15761540073093	0.574609998227265	5.19982977688613	2.0683765162034	4.50831678252234	1.7102856076162	0.365612513032443	0.288077734316212	0.288287858127616	0.189322414830918	0.290241962909468	0.280065448175568	58.2486002808673	30.5099031651437	32.7495162911966	0.103948746252634	0.203996577390346
566	1.25160688283607	0.92267689504016	1.49579738424875	0.0980639325407437	0.00805529035121504	0.98027871135434	7.21834471756233	7.25712484606035	3.00128487495908	1608	1604	0.0703346748699737	0.00800950965437182	0.000888872121204067	0.0767130304703149	0.00896758033859452	0.00166384468412788	0.0984052164349124	1.18496340652029	1.60230867685769	1.62504622862476	0.810545360558284	1.50028966977645	0.256114468009997	0.284721355419122	0.297347634263068	0.385891675841809	0.289970854549326	0.373773796461759	58.1757201819884	44.4076369165308	28.5917767946565	0.148813650142158	0.227933301703125
567	1.42944215040294	0.914113173580107	1.64352915006615	0.0519537692717038	0.0253687961393271	1.94417353247612	6.8406789451519	6.95023325099431	1.67579077999864	1607	1601	0.0484139422287534	0.00967008800827702	0.00142744896939356	0.0599823297737091	0.0121980158421854	0.00300381524042223	0.909893770381671	1.14316365788695	1.25361891364523	1.24021132123366	0.628964752155716	0.974447639500601	0.295055664789128	0.287832953104099	0.280490083187629	0.298975251313342	0.288435225732874	0.321470958903955	58.1523258000064	27.3161357619504	27.4502063282713	0.0943513290690374	0.189319995702676
568	0.861106564822017	0.767231280159776	0.878995633930572	0.101113560970008	0.033791838655496	0.00755947625692701	7.1586382695683	7.16667454035286	0.592639456001425	1609	1597	0.0112879878346653	0.0364965183412895	0.00342786155157903	0.0058972379856988	0.0408445855012935	0.00118864885796216	2.2614926016377	0.627525895737816	0.248156611681115	2.24040838259001	0.782441889878861	0.716529762574547	0.229517679765062	0.291126060698349	0.288134874385952	0.252789137947793	0.300028343686261	0.2938629215343	58.305425395168	34.8356610971447	31.1447275939669	0.0823539416942921	0.173066205789914
569	1.0312851225379	0.79042391188243	0.84646206377482	0.0717086179277364	0.00275455333085986	0.000713500836280886	6.84665732155802	6.90879982931396	0.486152461350068	1605	1593	0.00723342298509733	0.0337915920687785	0.00113748283629146	0.0059132029468242	0.0194697537257917	0.000658532588962365	2.67341670298723	0.973848836016819	1.68751777082741	2.46545993352289	1.44197424409995	4.14579601271309	0.227159888351651	0.297107523656598	0.293491182119579	0.273628298910439	0.300558068371618	0.288368242119276	58.508933511132	35.7523006449728	29.9357485246004	0.11742608791135	0.319470523135888
570	1.04289631946417	0.852268719116353	1.50045447603371	0.383229321497848	0.00265315946079128	1.69155094551764	7.27981583984775	7.35926143184066	2.0023981285075	1609	1603	0.0517381610109145	0.011267005778955	0.000679076418174	0.0459931840066777	0.00820998686350797	0.0016839002240569	1.14585585735434	0.936963118081969	2.98855527594884	1.58326393095094	3.22196118488253	1.90920777409796	0.343824969767248	0.293640440645317	0.271235756230014	0.262228435087155	0.295970347081972	0.256141434636857	58.9683934152909	35.0756058679288	32.2997848244083	0.0827652608643641	0.237891419523309
571	0.415373140398578	0.81285592303935	0.868785406486271	0.0447558178055122	0.00122039812010113	0.00763755258984246	6.81571232731236	7.04910349398784	1.81032165801917	1607	1594	0.0322966521503754	0.0250922770448322	0.00112539426579486	0.0108219527523525	0.00927737598312637	0.000511451520231235	2.30389514296285	1.04713611231907	1.65841085093708	2.15107621073708	0.994481594494579	3.08703894498248	0.179464238661243	0.291979852872778	0.298390260148695	0.154263478250811	0.295539225631393	0.270308226378095	59.2267547228522	32.1366268691741	29.1232996122471	0.0768071117842286	0.226881794106676
572	0.729198294690272	0.816803523978829	0.853785792011805	0.0440709103471099	0.00102793606122503	0.00232594068685995	7.16446192906399	6.5163464045127	0.765511249203509	1609	1596	0.012667839527074	0.0245497918735193	0.000496783690441973	0.00739661827855464	0.00917163174171247	0.000465655452574567	2.05115145540677	1.09811527332447	8.61318814277072	1.76038926046851	0.914278443970864	2.98491754371426	0.148327627093699	0.29191169491909	0.29376521447139	0.260095810533743	0.291651347149067	0.285183160828998	59.1963035923552	42.077522798697	33.7911489806039	0.094719688965296	0.174427336735734
573	1.4601611490376	1.07782302719619	1.31316600562058	0.0374440269081236	0.646545092621525	0.797646603239794	7.187155723514	6.98542665559599	1.30313707556793	1612	1606	0.0405296059882002	0.00893492948862483	0.00239830131255484	0.0515836770240328	0.0136357951432852	0.00384174512305149	0.137238878390112	2.75202965054712	1.26310122705081	1.32247129421268	0.632518154287017	1.05290018193592	0.303345772137031	0.286524625422587	0.272078247416734	0.307249728615996	0.281184825468908	0.29586422993596	58.9650575479229	41.7546799007274	28.7036245304127	0.107002014877955	0.185669955831028
574	1.00194460544833	0.805663200419975	0.879552090376002	0.0818818971009414	0.000868374852034029	0.00993046590966195	6.82976730458545	7.24955112398859	0.565639997988033	1602	1594	0.00779889320475479	0.0253134627048773	0.00109960585443331	0.00591412138373641	0.00889740998472856	0.00069475834396172	2.62988291739769	0.700947616527972	1.66098247023959	2.6135699842732	0.996551123497649	4.65654839089945	0.207304643157339	0.298450591287125	0.297421567907829	0.265221421966273	0.296811274828854	0.287854598989425	59.08496501737	30.0487403801798	31.1176794565647	0.0981842010267923	0.2074151624178
575	1.46910633710039	1.09908920702847	1.28499642190395	0.0627692517914018	1.02258653427406	0.422064954522277	7.13227237835663	7.29746568022196	1.19396838906595	1610	1608	0.0370572431363035	0.00848999191567273	0.00218838919363698	0.0472654497528964	0.0142586583273615	0.00393614372185791	0.533315443445592	2.7358754027927	1.14519556481306	0.865559575530965	0.607002856953026	0.889732426444386	0.319768341651105	0.298048377935203	0.248949140342922	0.328086076487029	0.291606881518597	0.270027588109614	59.0323892393532	36.1552240539066	33.5032578525474	0.0918783594886485	0.1985210884478
576	0.750319170039834	0.722306459178805	0.863285724989282	0.0453402556354325	0.00835840244632155	0.00186103575960848	7.23099719256046	6.82255724962854	0.556070774056765	1606	1585	0.00794286915362443	0.0472339057893045	0.00440181335645579	0.00757845738148949	0.0507405071931127	0.0037437282165254	3.70379353233831	0.768898338379053	0.377763219280744	4.42022403875265	0.882923838435196	0.620986432821458	0.153719810667238	0.310828919972612	0.294563331819755	0.263114612762458	0.305420326432295	0.294061045417617	60.4119937685941	37.5466057380888	41.3841466394503	0.0855473726592526	0.295623862563634
577	0.897145891380893	0.824551907172138	1.36750812499008	0.158483542089554	0.124082414120075	0.657510046556287	6.8203594775379	6.98772142348973	1.17033393352129	1603	1577	0.0113233298247158	0.0278233958941165	0.00344964596869182	0.0057259043083957	0.033428754782871	0.00315517668749058	1.60293617021277	0.610926347317035	1.04290491856766	1.50996687744655	0.485713906898426	0.349216344808284	0.268986302853488	0.292888972112078	0.262659544222711	0.268910647274654	0.279903730050692	0.304871171476473	76.9224144856645	74.7782734590158	62.2905032899508	0.103971834203726	0.281784789023057
578	1.2405142644223	0.758056329392493	0.904314528126682	0.0122809853232814	0.0061006650790751	0.000807796555219347	7.85702386342153	6.57469141572253	0.347887532626985	1608	1604	0.0060945817003021	0.0353859817146821	0.00243494930531082	0.00512194574587871	0.0364905337416977	0.000892684885062951	2.04857416647391	0.873875899280576	1.32263591264768	1.87829004706292	0.851886109547173	5.74842473745624	0.276595347045862	0.27999417235267	0.283549422208291	0.284441310821947	0.285883835084824	0.282376875974045	61.5714954660887	42.1734401808529	38.3850114329027	0.112865758038886	0.170410397029142
579	1.0482489392569	0.763879854621937	0.997114128041993	0.178266403784345	0.0228487971138521	0.041981583812724	6.8708161104958	6.98225692666946	0.812636162107988	1599	1562	0.0401115166669152	0.0217599965796253	0.00259363104516629	0.0379459218297591	0.0251069460645645	0.00295559714589269	0.179416474880421	0.25444783661438	0.827069466187068	0.449561352477137	0.490280342454256	0.756233827955854	0.303809954938476	0.279395626908373	0.283101936169562	0.294983246632634	0.289144790737347	0.271934256526948	75.9054695669109	64.657420574201	58.3867778865697	0.132224456385941	0.262001652952068
580	1.19583266451297	1.22663306499916	0.920971694570962	0.0107322935484247	0.246750789568485	0.0197928163666706	7.6529645893575	5.96321915080822	0.595172089413313	1605	1577	0.024208302784151	0.0128711813715018	0.00259067232963292	0.0262022638745562	0.0296309356956324	0.00263523581813569	0.218728283530229	2.44265768663211	1.23729361834274	0.478027361040617	0.466096288791324	0.756330927678289	0.289906858937385	0.297846613971374	0.29343640566986	0.263846101883261	0.305631049498071	0.283995766145238	65.09813374775	44.2656155003124	31.0022155929547	0.122915235315834	0.148370336273277
581	1.28676795237838	1.25903395740052	0.815526703815859	0.00466790859423258	1.573249990811	0.00140935930967351	7.56047930621896	6.8180598391165	0.344503508544685	1601	1562	0.00511290438218923	0.0228366393480215	0.00391309901318758	0.00375582640264254	0.0496122379886111	0.00164050291734484	2.6845834157926	1.09993846498098	0.267653074627986	2.83263816475495	0.78707917756044	1.15349398128503	0.274180354564462	0.302480008584129	0.299030995893763	0.28944739752417	0.288657378972303	0.293123820409664	71.3001380941138	55.7267733791421	50.275094500336	0.129223054802957	0.200172966405851
582	1.25401018621446	1.24450885496292	0.759288351262783	0.00864056707365162	1.59896765890556	0.00145518871990924	7.43418487696075	7.29110160475119	0.363663892979958	1601	1589	0.00475624890641965	0.0254355741166374	0.00391258457832122	0.00364349702478258	0.0487450567467889	0.000878883610815181	2.14099365287809	0.854591575279287	0.413851885193308	1.54017407780212	0.533578863090472	6.86234197420508	0.282900207920283	0.257131902166294	0.304457146719295	0.294497748909571	0.295944331546858	0.297611247232502	62.2087235343325	39.4316904123985	47.0173117904333	0.128734409272753	0.297781481384493
583	1.72774401216782	0.735932917921444	1.23538157442618	0.140803686535074	0.0133740385340696	0.341831096094164	7.46076381599945	7.27674394262128	1.00581568121381	1600	1563	0.0439725443512139	0.0380608538383802	0.00152626729073098	0.0618039443745183	0.00488123560949713	0.00210455531843158	0.190981466311694	0.723622252557633	1.56390203745627	0.97850943656151	6.06146494191316	1.40534689901504	0.285575466844301	0.300329656485617	0.284091186565445	0.29690273674279	0.294932060106465	0.294159823354602	78.6960462125407	44.8307951171381	56.4964091707385	0.117477042196099	0.435532200768478
584	1.32347239881966	0.759793895248446	0.914948967717565	0.000910045895165768	0.0096566795116198	0.00184287362056943	6.91718771818661	6.03776435216766	0.29548457861214	1600	1568	0.00420925621093115	0.0406076224968448	0.00399777066874321	0.0208625491534591	0.0412923496746774	0.0039657168814844	8.54132606721163	0.898833917782754	0.32209666497376	1.46809700394373	0.81665079835802	0.292870000782656	0.29544486398399	0.318077148515382	0.295050591392042	0.298932091347465	0.317621659643257	0.29297571501434	83.6567596667742	46.5113016367349	42.7924058313628	0.17203247125402	0.208012101010449
585	1.30819575126025	0.982259779080312	1.0303870726528	0.0315668813704892	0.202907638541907	0.634527294726474	7.59123039224448	6.21672257109917	0.79221280289656	1591	1550	0.0337645457766684	0.0128633823887636	0.00293254118017704	0.0396685552955075	0.015834964381536	0.00422890611776566	0.497848424638093	1.97441474097568	1.74954150774974	0.373839105644499	0.281070803404358	0.824594898316759	0.310556839454763	0.270986324038953	0.270106509439677	0.311617263716431	0.28325353859971	0.29562402626367	68.0067268500925	56.8103949036121	33.5605862575946	0.178539115376508	0.194669684587615
586	1.55133374710394	0.684009298990426	1.81023744395661	0.0429963705343376	0.0617621289733127	0.588327672322764	7.04347606649262	6.79498890285619	0.834632129370814	1588	1472	0.0473071932776486	0.0382722694343186	0.00115148238616294	0.0627578606468348	0.0379359646143744	0.00310233067686629	0.481719236735569	0.839025620139253	1.16901652856709	0.804589024511829	0.988646651939304	0.877831802076783	0.273750357175144	0.276630678041271	0.294416117247032	0.278108882673489	0.294863223816989	0.290853947966577	64.6668371364418	36.641332288536	42.8030704397062	0.089788158545108	0.285185216381847
587	2.02984834922313	0.658760512569691	0.694751875622148	0.0641516325211969	0.0109457469733915	0.416267631291015	6.2133758982902	6.49250095228397	0.551707321709234	1608	1590	0.0319279792149041	0.0353952974083959	0.00458331896692254	0.050276640648813	0.0158061613219141	0.00250161172210596	0.320727559625985	0.652112343639367	1.33193107579156	0.669766306999946	1.94742686608599	1.54934147405146	0.276228769110325	0.276115490085669	0.26706575969463	0.279075240854847	0.279478034105494	0.301121623657698	88.3536655036697	46.3093295217087	52.7690063526427	0.0457427675480888	0.324955682671044
588	1.3201254025648	0.882471694791707	0.762241603918427	0.00942297915729485	0.0379573569391342	0.108882108355391	7.22330171117069	7.7609655096514	0.594991880833103	1598	1555	0.0284576527953485	0.0139185790449121	0.00401257106795541	0.0331914965788923	0.011250406935694	0.00411132193348088	0.175147868651846	0.963287398070007	1.35139285866644	0.682505205109448	2.01421005519916	0.901480767355958	0.298054315353759	0.279660175194344	0.271379824990832	0.296716141013958	0.304662731843412	0.291271776279961	64.7203526056361	39.296933795089	48.4242239676837	0.15614590928034	0.338434627656157
589	1.70170685789959	0.758018214728413	1.27854705303555	0.0149599497513458	0.00409282342624459	0.0379018477557521	5.97202152031982	7.04587838128126	0.572917340408059	1607	1591	0.0284475665538897	0.0307007835899401	0.00450991433100336	0.0394798128294758	0.00555608860490325	0.0052471750192811	0.379069697786564	0.835266166753285	0.915365277671974	0.276913382773496	5.17374965837661	1.40058524564916	0.283021266120304	0.292361152686289	0.287243938473888	0.287221937887656	0.287432381969908	0.288253863485205	89.672604203586	41.3324454882813	60.0641746653566	0.0528074472944496	0.355051428046143
590	1.36265531710285	0.819016415508131	0.814612861797025	0.00218659413623477	0.0491407720005112	0.00263121449496847	7.27744810381205	6.88506969469844	0.331115998088997	1605	1579	0.00421432836153842	0.0349435543099968	0.00415684858522203	0.0217038070580292	0.0411611431017391	0.00389725564617473	6.21408087180958	0.563591664715523	0.532075053965794	0.695195597203629	0.714691854774814	0.751655405078831	0.294949836184092	0.295498125111965	0.298026157986405	0.297281028129733	0.308362250998576	0.292461870329786	65.6916538446102	35.984722420969	34.6297859080962	0.134624592853057	0.246881654529068
591	0.80884592736896	1.75084616560818	0.885600098716923	1.45573359370836	0.478574453308655	0.0237689120765402	7.55250527165341	8.03287482028511	1.57871085479144	1582	1434	0.0410094645189751	0.00813282776274779	0.000260823333127003	0.0234339400591618	0.0483029919788597	0.000791008140992149	0.986798977055794	2.714625	7.59529646781077	1.29473386183465	0.289998462090532	1.50934273325639	0.302400736940108	0.271519779601423	0.281559108532385	0.272613025041967	0.264114008738624	0.263977261316387	68.0601575188751	40.6972291256373	52.0699724156145	0.0939247690888645	0.285686598965459
592	0.214015118668865	0.694516051685094	1.01326098584419	0.0178723129489263	0.0262422273713436	0.00413228496209529	6.23125964906282	6.82022245015609	1.78018734697705	1601	1569	0.0519019232747844	0.0395407103139683	0.000613523008903395	0.00755300137320212	0.0394026908218996	0.000610833570798606	2.39077554135267	0.83849080283955	3.99841801034378	2.78841686027215	0.811970432032865	4.46360800623863	0.313380522142289	0.297628391077	0.281686169786215	0.257224705322751	0.298185338128858	0.284174098056093	90.6709315633059	41.2681186876459	59.3325999838386	0.0910307646166581	0.401864871355179
593	1.0339152533726	0.800252675685865	1.14162940509418	0.166788128766508	0.203352820445609	0.00219356406623326	6.72088755653217	7.56818339821166	0.524704586362412	1593	1537	0.00928843160515986	0.0337816455127186	0.00291377486998859	0.00431623671916846	0.0141773219255154	0.00364828461335874	1.86341227891848	1.15352271561891	2.090584232812	2.27907578239503	1.01802659282974	1.07727812211526	0.296351443683612	0.275678006391137	0.278878016404704	0.287892930640647	0.306134148341924	0.283538291415641	89.2925172215137	68.188000292637	72.9737310180714	0.0564537406949316	0.324348681649338
594	1.11158691575907	0.931474666976615	1.0931844541304	0.132966636456594	0.0703518653905642	0.0944445236472082	6.21061723696577	6.82093389150067	0.718919364197331	1597	1557	0.00611545587198531	0.0259135507940861	0.00250753608115023	0.00412903474348555	0.0366168129682366	0.00250881102223515	2.48602673147023	1.48493760766354	0.788092940777636	2.68724403758131	0.391701461377871	5.02276559865093	0.330046670689519	0.33165647927767	0.264325756103723	0.308423352375562	0.304000770956627	0.274133813468576	78.7102220856803	48.4728102143376	60.4169431075036	0.123769348145678	0.309526873704392
596	0.919380368941865	0.823367741023989	0.938240877973802	0.0300398056210783	0.000612138942025365	0.00116007041093491	6.48467388336003	7.06278346966615	0.62421486385035	1606	1577	0.0117839538218659	0.0189582672395385	0.00062266044646717	0.00868948007235141	0.0102460781064465	0.000456754175917455	2.48722936614203	1.01971406364086	4.8749073262789	2.55747964515737	1.78985461038133	3.23719783364889	0.236698568008126	0.297562776995722	0.287657478134535	0.247157812147794	0.293377110610846	0.280327059507959	92.1869649367911	43.0037271605417	64.8782719623689	0.14697729550489	0.347720094937443
597	1.36768213380791	1.40203702574542	0.964694942081625	0.0115843980278865	0.273215701214863	0.044356345661067	7.82308978120824	7.60901223123373	0.553352862753625	1601	1579	0.0163825493348699	0.00927981737801137	0.00318843409912729	0.029801365277816	0.0199943886172504	0.00349702111933667	2.0575624082232	1.05516236469609	0.440113874278711	0.495547718756888	0.736815358554489	0.297752682608598	0.287538963196125	0.295478229319728	0.28445316441653	0.285464407246236	0.286709039144511	0.28815229644371	70.8716018191783	57.43036321124	59.6801614093408	0.155531840842508	0.407143369308501
598	1.43968281470405	0.843533594830262	1.79758003551497	0.153345089162861	0.0680515276525528	0.973902677646638	5.62747123355633	5.21482385841802	0.66475378086986	1465	1131	0.0297830942127977	0.023562432269101	0.000451308593823042	0.031218513587064	0.0353030813589651	0.00270250779154889	0.306387318068045	0.855542602260632	2.91604025218235	1.54577097726028	0.510521474563079	0.849848147398259	0.287495760007462	0.279267668970821	0.278334565648793	0.296452805457049	0.280990290972048	0.288388182213525	72.0365008869716	29.7492822734433	28.2847358152093	0.0803647354089094	0.0944220569703516
599	1.23509421151237	0.708495092462135	0.933174765483439	0.0178992259037778	0.00994388690777775	0.000365192873050016	7.95962940381386	8.05114450795986	0.308497477055275	1610	1596	0.00931877125066232	0.0445505522428599	0.000638434798497985	0.00842656473517188	0.0422461549197136	0.000752709071847767	0.755722160970231	0.90790164878925	5.43671989401018	2.27550591989252	0.874192056209134	3.38854029865266	0.280841485897524	0.299696145849992	0.283857061546859	0.284387322915145	0.288753038997364	0.279671879538443	72.1425800668221	51.4140966418084	57.1702587322964	0.154623404306219	0.351658333251462
600	1.3949656045374	0.724501598401488	2.11063200499374	0.0239207348179044	0.0180497236254891	2.32369547200865	8.01942865599696	8.73704525819054	0.76787281276818	1607	1587	0.0371736750182462	0.0385859433009792	0.00174553714639284	0.0457941323968841	0.00602372335214261	0.00517243149596986	0.17127863698361	0.440425126996443	1.28608272041265	0.778997443366107	3.7160529847698	0.968599744872927	0.316009126156188	0.309083229229704	0.246449991105097	0.324699011603028	0.29170053110497	0.284522049444997	77.3098941046691	55.7875421684448	70.6781930966644	0.142482743023459	0.390605558733664
601	0.448323522894558	1.47414404332338	0.803408402929205	0.133035461837477	0.364503132307569	0.00851301900318795	7.1440086991925	6.97551447354876	1.43409512530967	1590	1476	0.0312164366796393	0.0120861061126968	0.00169777487031416	0.00956095975040397	0.0431063557430108	0.000530634633646205	1.59448494315716	0.347689898198904	8.7337516808606	1.35922955330484	0.297353070211072	2.38467827651051	0.271796918856606	0.286220864083466	0.285702795190921	0.261590666977157	0.266357649714569	0.281336023269105	80.624782645246	44.430693658003	63.8617916915629	0.11476295105568	0.512179217076965
602	1.65083998990601	0.569027641566329	0.937476278771215	0.0110703038726234	0.0534819064883004	0.014453172375223	6.11594548896209	6.99861541939002	0.551278493988778	1563	1386	0.0441769570430367	0.0676898188971928	0.00400969752069246	0.0523129472182323	0.0763535222068386	0.00387124112259271	1.00532997826833	0.894929059379926	1.6622057279952	1.20109292777424	0.562307191577279	1.49638671509342	0.270890399794253	0.235043347188839	0.303892604828738	0.265904315181291	0.275608053514617	0.318789661022571	77.800522526102	38.0361897105178	52.8328721833824	0.0575684522665693	0.253594296823065
603	1.29701938626468	0.729951452017689	0.83316204652263	0.00183851425158202	0.0101957790286768	0.00054574144049982	7.18547065452206	7.61417229847567	0.307936194388044	1606	1586	0.00508850936996941	0.0406047500561116	0.00291783996290946	0.00435003176567104	0.0397704831509011	0.000561061747160968	2.95366916643763	1.10713489409142	0.80009425070688	3.11728726258182	0.97608106833403	6.35475428903751	0.284867789795142	0.29575072462369	0.291204962897231	0.287232128062838	0.300763364964628	0.287123180881798	73.2639723476711	41.7173879810932	46.2082483605756	0.142519461873952	0.292282350675304
604	1.03660579362009	0.846172276514484	1.40358514205499	0.338324312960555	0.0181747175904055	1.02497069854081	7.63836451546376	7.81230890114932	1.19341732163055	1609	1603	0.0390921356779937	0.010930854854074	0.00130970309147966	0.0341533960564071	0.00797538257136404	0.00238483208213148	0.399700336109499	0.483475677682882	1.72390565144407	0.19076985527158	1.26853437094682	1.36059864777631	0.286777670961191	0.284213477246645	0.271141328717398	0.280351029606814	0.282830290269229	0.277945770850267	72.9770534400177	50.8910497951388	56.558122374735	0.16528582543098	0.314570637571935
605	0.388156190731526	0.805875579284241	0.955491351701349	0.0732963230675186	0.0103710927717386	0.00717934687989041	7.21673620292295	7.71959635664271	2.35679167679011	1610	1602	0.0654710874318837	0.0371203003172609	0.000854904424741256	0.0212390590671439	0.0127768169400974	0.000686127522135835	1.1572088018881	0.881986293276616	2.52424181292448	1.52797653261451	2.39072891072891	1.83945610687023	0.401350178751171	0.28275267013517	0.281519852064652	0.336719365472206	0.285396681564349	0.277501764181433	73.6715410954584	44.9339113966764	52.3774911824671	0.130305261144124	0.317369205156169
606	0.804659549173741	0.783131525436134	1.08549428178755	0.124338892971502	0.00877657836127055	0.157567745416167	7.23691401939064	7.65803700158988	1.39807087041095	1609	1595	0.0435257688070054	0.0294625494438654	0.000705484962212617	0.0294931274698256	0.0110209698837446	0.000976255872105367	0.166143612485076	0.720262089164666	1.81818181818182	1.14312680003114	1.70835940992401	1.43505484675863	0.311727260435172	0.293278392087603	0.285571671956777	0.288188874252885	0.286425833010627	0.298882723425765	73.5184832202078	40.9863550602146	52.833078293121	0.164398100633886	0.344963276568845
607	1.47709531653906	0.883603462360595	1.37338973960828	0.145048511309369	0.163614021638752	0.641434638564643	6.90571595750825	7.01386853479669	0.800628389418653	1606	1600	0.022928556519849	0.0340713773965864	0.000732666925272211	0.027224262369648	0.0142867657727051	0.00146568811090934	1.13496983774209	0.915712048155769	2.64605761316872	1.0244463222434	1.53273386969554	2.07000144780657	0.282002376495447	0.268504235269114	0.292175400886668	0.275687665489604	0.282218221282971	0.307449368237521	74.4303519840071	47.1737076944196	56.0781629242023	0.109972102526001	0.27401806620296
608	0.592963400862934	0.734738816046324	0.930471418901735	0.108509445262272	0.00798479577147612	0.0724280270046582	7.5269109427328	7.59611820252477	0.927123778597975	1609	1595	0.0279824273194348	0.0402825851196813	0.000803457590035908	0.0134019117079104	0.0182853712753481	0.000799550653446207	0.104785843555198	0.988510490780329	4.36721647472184	2.05594949233197	0.887121037821001	2.39179442174259	0.220867418274085	0.30792599396382	0.28752372191014	0.24790271831597	0.298527284087588	0.286258045597917	73.470359580083	48.7785289586263	50.3676329374608	0.172998210896366	0.343584270162485
609	0.918788937785564	0.743516991344559	0.936327589360587	0.237808440303687	0.0283953224555335	0.0111285760344683	8.05095630633475	6.75371655041054	0.817920936677574	1609	1597	0.0231943282321932	0.0391449096012176	0.000734271090772752	0.016671421560649	0.0170945914400759	0.000643009192536046	0.779066419905408	1.02584735430383	4.88205550329257	2.16100766703176	0.932526076442776	2.76743701129453	0.291722115977703	0.29913814454129	0.28170311105296	0.231723105504806	0.295349145132663	0.271468163675389	74.2933762955629	51.0390799154916	37.7157843014237	0.145265278201125	0.263299470537756
610	1.22691180264053	1.51275946071941	0.838353906359053	0.00264587491069605	1.46937682893322	0.00114371136297368	7.88099121828549	7.89287010410943	0.458971168286711	1610	1594	0.00639145193683988	0.0170632181004821	0.0041340316559403	0.00498751515361612	0.0442636933303168	0.00253826841709487	1.90993682186513	1.49839927889846	0.686135539163115	1.72530878916496	0.268205847448484	0.917590245080285	0.205669778224238	0.238183984004319	0.32182150102899	0.2639735967675	0.235867056630378	0.308248555908418	77.4499083165038	58.7549314639016	73.289311960792	0.143705072224334	0.290352718594476
611	0.262038171602738	0.612307176735072	0.949659046064776	0.213425490120384	0.0441528899267584	0.221900824823134	7.67840568528407	8.09914058395873	1.65400933219204	1606	1600	0.0719000234360934	0.0446869976334898	0.000407737765212725	0.014931431280915	0.0412533570401262	0.0007393617309325	1.57530868880754	0.685553440524888	2.11718284010094	1.41729272266474	0.715360784991557	1.61220604703247	0.271253167141591	0.293460945892571	0.287260736918736	0.233420934788619	0.296491549800556	0.286479879157787	70.7081348839046	49.019626831488	51.3441226508873	0.146530387764521	0.312766291055573
612	1.53447344838076	0.991723056963056	0.99859618961218	0.00905809757065526	0.159612685926067	0.00574194458673998	5.95078176107281	6.89834930244201	0.702960476649267	1570	1484	0.0290208602100069	0.0217298416115461	0.00430380984624093	0.0370367751642262	0.0118224981975917	0.00432917343248016	0.380266535990881	1.40407304589225	0.117851144429869	0.148659032790396	1.23256583786965	0.863986022470819	0.307592914127414	0.293162160856133	0.301572351460484	0.317075416628984	0.299134617259792	0.29838011105194	261.628138479861	84.8246779206689	175.111494268101	0.100972360838139	0.422853661702666
614	1.58537453259495	0.778164314981211	1.90037495295735	0.127750296590634	0.0418003035617093	2.79109842823765	8.34261560369064	6.36351258683771	0.582020401972383	1599	1546	0.0357014524169897	0.041292392458067	0.00183600194844646	0.0479318383133524	0.00613901546586396	0.00496790287819286	0.482261264124681	0.591492314984088	1.01694624246691	0.700883140276701	5.912	0.883933957966536	0.297919950994322	0.294973762161407	0.266831968362972	0.305923999770101	0.28080017121527	0.30736295008605	73.5821211634844	52.9415715154155	64.1234580050214	0.11964223122105	0.211486866259347
615	0.54138205050463	0.595503013942542	1.17813865647747	0.155441616209982	0.0197815445824729	0.0193823536607728	7.19169800135138	6.27899633387121	0.434883310708725	1603	1562	0.0218411132004303	0.0473663874923045	0.0004989083584042	0.00690373191250077	0.0437096256410073	0.000263245617547088	0.699705192485636	1.48867823894492	1.45295565597561	1.47827271488898	0.522336715532341	4.76258034174636	0.30767375106238	0.298984839934332	0.286661287240826	0.285970580627822	0.233917982096549	0.276246969070131	95.2510438384022	64.9156369106637	67.3418089467502	0.133717234848178	0.318219180692303
616	1.37528788067351	0.779880713412672	1.42258564117276	0.0366643968698325	0.00802524566776011	1.18787402687848	6.59436687174098	7.20611409819356	1.00489512878254	1581	1486	0.0418224381676617	0.0268098491959649	0.00218513832294955	0.0509340342195786	0.006004637269183	0.00447527514420232	0.1955	0.866613770607423	1.91172618152928	0.880465892220335	6.35231875671654	0.996891678796701	0.305767062984656	0.28865568486008	0.249824553190526	0.313526538593936	0.287867879376431	0.28182802700005	96.3901558496762	40.4658789690777	63.2745412994698	0.112047262405713	0.366592279224976
617	1.40562108376386	1.12221471182061	0.992584869143743	0.00995995544041444	0.398982888175555	0.00111933196863206	6.82700550662451	7.80047506653974	0.530251152044028	1594	1539	0.00139305733625713	0.0159984301947214	0.00395027183352534	0.032383123327542	0.0292910943652625	0.00401866510081068	10.7444906765295	0.589287437670902	0.300347042905245	0.532798585367932	0.650781135396802	0.30135862962663	0.292850777185266	0.29039185997613	0.284810752878408	0.29285581259843	0.276595182898816	0.28702922708381	108.067737299046	59.7105681866137	84.4108275629016	0.131357818633203	0.321932790317553
618	1.34967798965039	0.852378276127973	0.682194106297935	0.00564390902153823	0.171703430638933	0.00571502953429461	6.86219276490057	6.43018168175357	0.447038792600284	1596	1551	0.00302356800992855	0.0159349654950858	0.0044709211086771	0.00726228388737578	0.015414066611588	0.00329929576834599	3.2360594795539	1.58270897351794	1.18495206522713	5.00660626651567	1.54316885418397	1.04366806097527	0.282247270571321	0.284034970477125	0.295226892848215	0.28642201785413	0.293278744745587	0.286245035739852	84.6378234057592	51.8654675374242	63.8926987739105	0.0861941363666441	0.144167998190239
619	1.43541516138291	0.638780952665507	2.15953405452916	0.0349620198530392	0.031307397507807	1.54041300833544	7.73955495657057	8.1580091791552	0.518917450385901	1595	1535	0.0347631396945202	0.0372966066064949	0.00120772767415092	0.0421135668543941	0.03211948866722	0.00469571236591971	0.169003142766341	0.619240614334471	1.35755083952927	0.784451823683788	0.923929369527787	0.961066703417861	0.272745326128104	0.305105371504382	0.271808255988043	0.268285213742045	0.264639040689971	0.273612539590861	77.2818366971974	47.1023724626001	61.7526746959731	0.140360119510309	0.38785794450567
620	0.603326207958199	0.491385422892918	0.862935221462897	1.3071193283148	0.0136948324255868	0.0725205486378375	5.65064663761465	6.55021980618573	1.24733103969401	1600	1567	0.0690367074100996	0.0452950588837686	0.000999943838387474	0.0314382693334001	0.035616007955764	0.000693843535568661	0.659862012346264	0.702455751303848	1.66458437827732	1.16952203725804	0.732186476794345	1.96895420331412	0.274864690847677	0.263328213005632	0.301082810870748	0.312092394183844	0.281335924240344	0.280313442549719	270.250570436773	73.9458482005108	152.477328590333	0.0762494130568346	0.319312678532006
621	1.30197338827717	1.00761229546969	0.820597572417526	0.00370986494089562	0.470457664790164	0.0010160956550268	6.86123598852473	6.51509037817636	0.47828059140982	1601	1565	0.00356591046937902	0.0140207934343696	0.00414035556343767	0.00212098184915264	0.0247860908992781	0.00344300969603553	3.45555441372932	0.308312187092792	0.104222758254847	4.07004016064257	0.425234554443882	0.0819066173821375	0.288665689684862	0.295463360875767	0.281205189201655	0.284809388052775	0.258350633004571	0.282829781027731	91.1419086122022	45.9405620864467	84.3034355469194	0.160526195996197	0.496008651737757
622	1.29642013992775	1.14299733368181	0.672796627682906	1.85108174168337	1.59607992456295	0.0779782652453956	6.03992633078663	6.38720269619573	1.44948214702568	1607	1538	0.0531981427988307	0.0159189689029992	0.00150354213430395	0.0486200890411737	0.0432797137833489	0.000662762290537165	1.01002598804266	0.865565882275394	1.1835608296007	0.954267930063831	0.642714341191192	1.38683476024712	0.276221626572753	0.304476549271027	0.297371250699347	0.31794261247809	0.273250495693934	0.278980325428941	214.543563339653	83.0213890377504	173.088510836103	0.0407184180000578	0.242662524753152
623	1.34944888158955	1.16890356710785	0.833383964317202	0.00510171069457979	1.31662922122875	0.0978702381684487	7.20430175039693	5.20836174112197	0.532565543408422	1498	1265	0.0463887805908768	0.065823973738997	0.00342610579690696	0.0530864582088934	0.0632571356353913	0.00595988295921685	1.30894760939237	1.11809753308283	3.15240231377641	1.18163303790307	0.44682311931128	1.2038299696096	0.301414322715788	0.289445444928625	0.276777242051631	0.296065992497492	0.320000823979588	0.290890034507301	87.0844948664055	55.5699074586422	102.75950084566	0.113271546480371	0.121504605191847
624	1.33473716870704	2.27843072683569	1.03776888575832	0.00548127709673651	3.11242753811004	0.000709251526302756	5.45063500046908	6.61274735975189	0.472470485951876	1592	1530	0.00366261687501397	0.0114138885753121	0.0034393652374291	0.00170577417056075	0.0575574357085432	0.00397905871455602	3.06911684037301	1.37075772849462	0.341233057584005	4.25	0.519398513349515	0.179702632655845	0.284994600877271	0.294967135335338	0.283289906370488	0.288162363447279	0.254407173837171	0.283958805369341	275.232430540526	71.9252441214337	153.660342966264	0.0921901996040072	0.307644110545114
625	1.29953378733438	1.12512370238491	0.827149360399422	0.00295377771044813	0.694513031442801	0.00176965168296019	5.73705353368397	7.55203267862002	0.484451721821891	1599	1543	0.00299736961852704	0.00851913848180258	0.00390557260509908	0.00487482214825699	0.0246115304697885	0.00323963484635807	3.62145293095682	4.34674678319981	0.469096671949287	4.28365969686912	0.384822248458612	0.321356155365372	0.286985355429153	0.290343512867407	0.289763762772061	0.289948364688727	0.234190476519113	0.287617596544207	101.776358313877	34.0861974445464	76.2662365852069	0.0761784686832228	0.288430533747402
626	0.763348783005397	1.97473215477554	0.960813382504889	0.146214899816805	2.03517545619143	0.000562157067903967	5.31934219237034	7.06164317645868	0.865544424356226	1607	1537	0.011983267360268	0.00877719186077043	0.000831967807398525	0.00503414346724559	0.0497239438968871	0.000209236554912747	1.56668596795985	2.15231230106722	7.78450244698206	1.00739644970414	0.548185895478001	3.31369426751592	0.289832766171471	0.282222765496891	0.28465227302273	0.285777169961431	0.276023882352527	0.287879397879751	207.790818310034	61.7950463877696	131.239165208891	0.0492986686774083	0.170979515536645
627	1.31004376928707	1.26653133224126	0.939185408180757	0.0328051175354068	0.308025499665968	0.0225938492017416	6.49691669082238	6.3975050772418	0.561872487600298	1586	1475	0.00246700315797997	0.0106861562172223	0.00173517780095689	0.0298065711359738	0.0277337665825232	0.00280869606326336	4.90838367954978	9.36276112624886	1.22281160245297	0.612776288021833	0.832647283022977	0.852155206969349	0.287445517166921	0.293522510649548	0.289246744764786	0.287358775859721	0.278260991796015	0.279753365535293	124.262204696404	61.2315970805706	81.0059366994803	0.0872322249559744	0.272374665962237
628	0.394220426116205	1.59026309198151	0.487311320042868	0.0336045588644283	1.58303891496281	0.0572952529690886	7.50740528278739	7.55822495231223	1.82024058539185	1600	1550	0.0467021677869213	0.0110179101841049	0.00270122597313023	0.00965223542364085	0.0470338920620577	0.00054269545107428	1.00282439488982	1.64425110747496	1.31480498336519	1.97394041001206	0.588718560675601	2.07479457290273	0.28054860529841	0.286508591910059	0.297496974436874	0.284695460011107	0.280851058605126	0.277929568720668	120.137748690797	82.1290315788473	92.6891958438007	0.0678540574996975	0.294547277228661
629	0.438999482157042	0.652853879701849	1.1673128376315	0.746030906474187	0.00670278315876511	1.97009323399674	6.66369906699882	7.17436759073246	1.89465692639298	1607	1600	0.0802031275574064	0.0452716510624108	0.000654585770102457	0.0278351064008071	0.0188943785314636	0.00117991774694844	1.40540540540541	0.48271733998786	1.73157081014224	1.28026367980658	2.07096858982784	1.4613538689762	0.363715142327196	0.305213099213247	0.290608761144624	0.124292784051107	0.299271624839931	0.268769307525841	84.1500365605203	45.8915376869618	62.0333656342831	0.120484948297934	0.343068814293859
630	1.61800209649103	0.590791328045566	0.672496458465857	0.00820951332810211	0.0722909369980538	0.01431301346645	6.83176244186441	7.23497931592614	0.348445996697927	1592	1470	0.00920241168196595	0.0354799919156756	0.00539664130925597	0.0354142689700918	0.00648258422967722	0.00432469369875138	14.8645193016966	0.647274535396855	0.891651779826633	0.731113052829681	8.22983675448521	0.750187492187826	0.282051991527082	0.331312582083228	0.27927341396261	0.286081068038888	0.280353499310834	0.284705419275525	95.5517988076891	59.1291422784919	69.1203215598058	0.0737648869910758	0.36391758666333
631	1.32473214862526	0.727276889595329	0.819505541941107	0.00583759973487874	0.0962244302004575	0.00160713064429117	6.64411747258288	6.72343277647331	0.203280793178163	1598	1562	0.00393678219018759	0.0438578682472163	0.00401566816191484	0.00516051019462335	0.0484703698415739	0.00282078131202932	1.94620146854154	0.686014743027991	0.613616167407195	1.13848571692706	0.375770795066912	0.887540631191805	0.284758508611692	0.276123714688987	0.277286913388999	0.2823852284797	0.264952029478308	0.278454745095296	81.011378822555	46.7861511703974	65.0002544120925	0.159689903488762	0.434820493686561
632	0.627474829451863	1.26065297232184	1.01237154605317	0.424817221873744	0.290569968736769	1.95174406902131	7.17832274943372	7.52629027513546	2.13890938217997	1605	1585	0.0670065976686832	0.0164472958057395	0.000424517206614016	0.0329991368435031	0.0475299167789144	0.000905568190203065	1.43143560354275	2.04671889599655	1.0197239624119	1.11421248126507	0.5132777520457	0.928729159765927	0.309276785902489	0.326659374014506	0.267042130078453	0.336671242127963	0.254795468149355	0.290403266929762	78.4544009130466	46.6867237304906	59.5623524908121	0.192787406564571	0.321746410700087
633	0.472723653867852	0.81546477480605	1.08596293855403	0.4911259001216	0.00323028225846517	0.351411792661123	7.26450085890595	6.56918346235101	3.11326716423114	1610	1601	0.0863235921187075	0.0270473097924307	0.000633086678257236	0.0325688358348219	0.00668775800158782	0.00097055943400496	0.957350988926045	0.655714306310463	1.93520290964778	1.44007184516962	8.74373151600874	1.46530827753378	0.329459374656394	0.296996841373698	0.285771324706168	0.262930006072538	0.296066651952653	0.277315500391578	86.5850746133939	53.5930964090717	51.0569804850272	0.139945440214333	0.241093408470034
634	0.593485739501626	1.15268388725878	1.00180158094429	NA	NA	NA	7.44456851810367	6.42667258830792	1.48581020845583	1412	960	0.281853530851084	0.419718791728688	0.0486277690042255	0.104013382444322	0.341316766091699	0.0121087270570029	2.28418666324479	1.15063963786656	0.4859495788338	3.0016448450556	1.70720686798705	7.62132248604673	0.371681113787675	0.21532577419083	0.250086549907285	0.305276879711098	0.271031558005456	0.293055266536109	80.9093583277414	47.9993863508499	63.2651731235267	0.161589461672934	0.370909752878533
635	1.29391422520628	0.68215058985057	1.93723098904106	0.0330107488949739	0.0154177179733954	1.58162063410963	7.15029599489233	7.16223067947099	0.774119084036047	1600	1527	0.0386334844125528	0.0380988840789949	0.00141352186100214	0.0451368434732277	0.00318339678583043	0.00488155521784475	0.18010978119997	0.569346497414198	1.30346775104484	0.762916975029466	7.61516264428122	0.841685029163966	0.317072260160431	0.290954838638087	0.272399153399388	0.32909827200435	0.292169126306133	0.307909020114442	94.8329573164302	50.6240514407931	69.6658210732022	0.193421886391312	0.248672690534054
636	0.507691882010777	1.22164449603951	1.024875744369	0.185152809525262	0.542520642391059	0.301317514853786	8.46672722241361	7.48283334957699	2.03658225394702	1586	1479	0.0628141655715499	0.0195651950458493	0.00045584262070807	0.0236257336945368	0.0449962480033012	0.00126272701750393	1.28837852977034	0.660521582733813	2.28390271600265	1.07793446702613	0.512982546642593	0.662875522946581	0.334637247156155	0.302031041597328	0.290852721445011	0.254593653432312	0.286406167390581	0.269120611357626	83.290200731986	60.109398385742	68.8211338804868	0.12419278033703	0.25961422510057
637	0.657839134446835	0.877764290285563	1.01794279802458	0.0967582279646189	1.10028616568255	0.00185196915848276	5.32088101951625	6.72828383785054	0.49090606065418	1604	1550	0.0156110505833733	0.0296083150151588	0.000406077085505799	0.00694861596208925	0.0452568320318085	0.000387233815837782	1.62359909963274	0.49345432906873	2.09017721036585	1.63027455019473	0.578776421206922	1.86701601740162	0.291125225245861	0.280260770270769	0.278563110467486	0.280938794383792	0.282427668192951	0.282126145661001	109.454953491317	31.723972678913	71.1992565899478	0.0675643448925541	0.309741409362704
638	1.72112482987111	0.57462610315021	1.14930279770042	0.0206031387346851	0.0178403665709491	0.0346192317165013	5.81059103521604	6.79069048780853	0.527282540849932	1592	1470	0.0333958690155753	0.0415246406987988	0.00473181477739164	0.0472022947743996	0.0032706532517009	0.00511728229675316	0.249854252585667	0.615470294908923	1.28815752024632	0.556453893416283	7.11409320606401	0.91569649108524	0.281891843220646	0.283712316214693	0.286682312817936	0.291993775044871	0.28261259479607	0.279885543167654	108.802418119215	35.3231575627609	62.1791655836283	0.0653634491474383	0.232195125141757
639	1.31789308853291	1.54515002125466	0.8913255787781	0.0023389108098885	1.30465777997178	0.00474022446612728	6.05103402328598	6.68960128456617	0.456944663430764	1497	1279	0.00460910366089988	0.00531876595419283	0.00378567658450549	0.00279153775793862	0.0456288816969104	0.00202446266754103	1.98243275410617	7.20379200726612	0.801451112456486	3.19437429243229	0.546004379714276	1.44168772494065	0.287484115203486	0.302074012848415	0.29006542926631	0.29218519477071	0.263131356981897	0.290333101757165	229.277054138829	77.8641189511739	116.549335816096	0.0576057535147031	0.169764480234505
640	1.57149082675577	0.815790135570085	2.53175393150206	0.0896665799741081	0.000764410233324666	4.73084503679787	7.06907111730845	7.19509177939131	1.55020983567871	1607	1601	0.050319240484209	0.0124551002819917	0.00133781717271713	0.0681353819769487	0.00629132175920164	0.00484847277224	0.963466969378149	2.52487999063342	2.00266009637398	1.30598721724419	1.55508301776872	0.955454674421904	0.320188410259806	0.290286823469299	0.271751521979638	0.324009806387609	0.289789079724223	0.294830875273314	82.5782773728953	51.8441204183839	60.7242608590148	0.161491077878482	0.34086780823043
641	1.71867258249441	0.637186878865751	1.31404940247549	0.0263721131277504	0.0290243373097971	0.270237564485297	7.23602722590825	7.22201412327989	0.439370238325549	1586	1523	0.0319123468049759	0.0448992029611489	0.00215861086472122	0.0429386579442196	0.0195775636912551	0.00459037950340602	0.808152758823464	0.481269567094894	0.881519511272959	0.597247320009239	1.85794398954104	0.932682952834086	0.280555202412428	0.279108691944903	0.318341581868997	0.285666122780377	0.284844351038402	0.29907506258875	94.9689700922463	58.8904856678669	75.5637223691463	0.0835040949549902	0.244123267399124
642	1.41125637870385	1.00825446504044	1.16000890943265	0.00194991244001269	0.616426207264324	0.000895636937412302	5.55953700166268	7.01423909767042	0.480796908245714	1588	1500	0.00378540423429301	0.00614899402850777	0.00372404173994043	0.0108723046495736	0.0168208837748781	0.00406070307289343	2.25190298331048	7.54174650971804	0.459565985593259	3.53905784138342	0.834264091858038	0.719647011324092	0.28487907635989	0.28360089119416	0.282945189250829	0.288135764510428	0.290575809237297	0.287964234265664	261.131369070467	76.2054811767794	161.770378031295	0.0613613109194646	0.365728160127395
643	0.361283343642949	0.712477801298257	0.993160027717675	0.0485467382444136	0.00414262152478414	0.0527084057587872	5.61874475550562	6.40470752917162	1.39482443412341	1607	1579	0.0390818970624662	0.0360476701940117	0.000477645582531074	0.011186486350157	0.035581107467913	0.000678740683613249	1.87684123519064	0.553975094036446	2.33836354309166	1.82818665512589	0.651088423784124	1.91154040085718	0.338314698630359	0.282976526878966	0.284738596519336	0.272647305827455	0.287962771086127	0.283186948356215	106.994578454029	37.8067628482819	66.6067787773749	0.115966963436145	0.207105966269445
644	1.94192740708444	0.664476525165931	0.596526781206145	1.24251993038027	0.0322941672913498	0.0999332274511603	7.92226344935783	7.64613628894542	0.548909154296409	1593	1475	0.0367830197852363	0.0417445228672841	0.00269175967463294	0.0449840173481844	0.0378533546733231	0.00126654979173198	0.530679536327127	0.507183528790678	1.22523489932886	1.34150447494546	0.715253620992667	1.07937556785331	0.272495645011474	0.342864625625624	0.311268865615895	0.275859756684362	0.289002133940675	0.291893912485788	114.49756439363	78.6909938886411	98.4687159346611	0.108666559241296	0.405869748367046
645	1.03646845575248	0.690834174624472	1.21750029376097	0.268281882499252	0.00502417031560996	2.54030637655005	8.38528996994823	8.01170273910359	1.07465862629643	1602	1555	0.0464123531237996	0.0388237822994949	0.000449158351638274	0.0377981215062528	0.0390750910903082	0.00142870996359922	1.424939079133	0.566713770406456	1.25536570603846	1.19083924924633	0.629266484289111	1.073463139056	0.30649991317663	0.253591553019842	0.275203635161875	0.264745559622665	0.275563171760897	0.29416781446871	89.0714773063172	63.9183310574282	69.491576593613	0.205651216926006	0.239816259979486
646	1.59139739432198	0.824442836108397	0.726604867716012	0.0312272256581581	0.0227602652282776	0.00325291469224098	8.44001998304658	7.37495403364238	0.584738645111251	1601	1543	0.00170809910391778	0.0199616813013815	0.00574895024059685	0.0321361084883508	0.0102365358047448	0.00477977065455633	1.69169626247252	0.881913243205126	0.820746654672214	2.53399433427762	1.73262203825293	0.660491910033562	0.330469028326915	0.291341803555328	0.381326408483337	0.364747032710627	0.289079486443214	0.340623040451802	85.535351106025	63.9044464831905	58.8757614105986	0.205274967775281	0.352612080833942
647	0.516239288801062	0.602736027848171	0.893813443555606	0.139915483348487	0.0173904610852149	0.0133663182036345	6.37888996336542	6.29209879138233	0.640196368962986	1607	1573	0.0218585034870116	0.0446121864306473	0.000609065193183926	0.00855013345928711	0.0387500343331632	0.000571668530029545	1.49733020609811	0.553457040128942	3.82082896117524	2.29987930554266	0.620803252260461	1.80410216718266	0.239200781852185	0.286306349844973	0.287670358177981	0.258057024207163	0.283272810592251	0.283028561240832	103.985844970361	50.4437057812404	64.5374201982501	0.199345801203413	0.3031590661161
648	0.766688675944256	0.514361844391139	1.33450362781707	0.592235454351257	0.0129319746491298	0.163406867896723	6.19817697636786	8.0080302381866	1.33633366628718	1564	1465	0.0639814248977097	0.038747718943023	0.00135976215513957	0.0368204016192724	0.0324371688896902	0.0021692706228367	1.56430288461538	0.477023088993499	1.38182641054008	1.35549336791573	0.65723412818191	1.2597103287874	0.275628786445263	0.285999061607472	0.271917038433907	0.234906278233142	0.281736889613778	0.262332958097927	247.140285150143	71.3561419817795	185.501607039133	0.0640094328305343	0.378317600748187
649	1.45688322371802	0.713393322732784	1.57267656563263	0.0208931549257376	0.018393418081827	0.196659117143006	7.84028892286084	8.18707213038591	0.551746616794588	1595	1542	0.0325896896818907	0.0403826067077815	0.00159763581126778	0.0400649880296969	0.00734899492293661	0.00435690959389375	0.155419334431343	0.412408818416649	1.05332969219366	0.643805557979778	8.08615156751419	0.87103064737463	0.288144624937962	0.277441232581924	0.249706403874888	0.29521826028496	0.277569717013564	0.298140554122673	85.8489382762182	56.8877962286744	70.1707491199163	0.240150816054672	0.350646204409074
651	1.39237591040346	1.34395046774299	2.88183800570771	0.297838247063508	0.538245980359133	1.79751032330922	7.93513927211429	7.05148868826123	1.26463267189716	1579	1440	0.044463541920916	0.0164356960394468	0.000400835978457875	0.0495147570876953	0.0457891066675997	0.00401273840917795	0.948311572745823	1.53349667483374	1.67282482775441	1.04492873003367	0.630510192767649	0.249804493103939	0.287646291526132	0.301059206855221	0.289559804512233	0.281943867489389	0.272128695073075	0.263147182118063	86.5566272012885	69.9090446335708	63.8787025747393	0.212145951105679	0.250211485125844
652	1.36404940449934	0.830923633170122	0.660731145708152	0.00215443029631257	0.0317112978258484	0.0121999139614569	7.99714611895467	6.70376354140415	0.433920177096777	1393	976	0.0441125023151347	0.21969454451835	0.0434607394371372	0.0581344989373221	0.135011702515443	0.0093490920193313	1.65327025313369	0.269952087611225	0.947829274679235	5.96236409255645	1.53564870512252	0.694090000658863	0.28391635528718	0.259574489707773	0.273928769720549	0.277840157196134	0.261647978765177	0.276172474674453	88.7027780496652	59.7174587171957	57.6909784039676	0.145877487115541	0.19894379518811
653	1.29730110684005	1.29091856151205	1.20514962191964	NA	NA	NA	8.00062584668157	7.80937413332328	0.670899759310379	1563	1465	0.42304837916626	0.22301091915216	0.0341945919044459	0.503441405326115	0.273913675131904	0.0565152198276417	0.149447485547654	0.736113620758195	1.22613824884793	1.24113921453292	2.31897150799166	0.733486007783749	0.294781252359476	0.289349297583952	0.126827169087215	0.291199510725574	0.245626530315754	0.268820672686754	95.8078828265266	59.9674304043107	80.6530363750332	0.192734824591318	0.333751620499061
654	1.16849465831511	0.890485387738264	1.70704832736645	0.00429636851194351	0.283242478419607	12.439352546887	8.54843548737083	7.66548369309019	0.944121513652144	1499	1335	0.304435238362687	0.410448900517496	0.0140006531405173	0.283372100114122	0.538330817480334	0.0198042473368929	1.30342337523402	0.56575088286347	5.02506823006166	1.96640118149691	0.192360009068238	1.03140698977195	0.189947091261982	0.250693592625544	0.233039602601998	0.24115841529531	0.318394479499705	0.204931696031948	94.8588531512855	78.049156923137	78.1271471515873	0.162469261864201	0.312423771923662
655	1.05773592251755	0.735771842361097	1.16778038840612	0.35758198119057	0.0131896093419649	1.09462790100467	6.96986515148788	6.52546862264634	1.50659405584526	1604	1591	0.0501891074701606	0.0366712555215197	0.000533567148538037	0.0444282555611638	0.0132827377688726	0.00111149587496375	1.06891275989242	0.744450521168447	2.40138070499634	1.49357064885567	18.5766345123258	1.69518270552963	0.304674120155396	0.284362502550014	0.289848199557411	0.284271853474055	0.289028760865705	0.304845904623775	97.7749976790042	53.8012878111278	59.5030714588421	0.133288969772856	0.294580206713129
656	0.914291333823762	0.752918729117799	0.9624459852495	0.0615195126371407	0.327522559041451	0.0321158564849078	6.25216143065062	6.50565076892166	0.456308503937044	1545	1398	0.0121098478678994	0.0274395411858209	0.000375362876178588	0.00905005240056043	0.0408942548226311	0.000806777327977103	2.05971384336127	0.514642067629159	3.26705209422474	1.43731392656302	0.638696264686171	1.27023788649249	0.273236599024888	0.29018239511416	0.275253557224082	0.26966942162492	0.294974178599085	0.267998896334244	269.017471480502	139.780922168459	188.532813663735	0.0833010008863822	0.354332006208514
657	1.2342701754469	2.28956894811423	0.822699680229357	0.000839157112046005	1.69286529286171	0.00461591161304788	7.27556595969163	6.32966872074591	0.640299250694809	1591	1541	0.0411143574942989	0.0750365740808114	0.00441117139841839	0.0469319708999049	0.0420154561686498	0.00534198871018405	1.49747239711653	0.528653648211775	1.09829873125721	1.14428679530836	3.35518443369232	0.815897020789323	0.282714512282921	0.278682083280188	0.287076398189646	0.283517557037073	0.280565916071005	0.276671059651653	89.1502480833151	59.7517264693458	57.1661595186427	0.134324117929078	0.261657838584031
658	2.34575114822819	0.707978009671511	1.04276543034476	0.175400958286904	0.094667534112686	0.125486827308979	5.65443561464105	5.63919360921802	0.519043433652135	1558	1363	0.0308468444682223	0.0300596762649637	0.00374117388690371	0.0517349192844748	0.00629098407588733	0.00387447968793436	0.435244025076492	0.642476433794379	1.30233260568118	0.302792890823359	9.80059680533614	1.34512413472248	0.283557582853047	0.285808882455517	0.286980073120378	0.275566616793306	0.285417467953148	0.304226918862873	145.982310110817	57.5656981925887	104.915195196529	0.0876392644180444	0.363927996430992
659	1.26554731182999	1.17446274807158	1.55111856155322	0.569854112910183	0.287164584811297	0.957917844006555	7.72646228718677	8.0962870381057	1.32506745033146	1581	1463	0.0494881135965793	0.018192881023708	0.000487796564205916	0.0457334786108997	0.0500612223080645	0.00231349130497798	0.75979381443299	0.515587070397343	1.20772042028323	0.766793970590949	0.742807976249901	0.819358913627033	0.302147145052345	0.27749717636487	0.286647513598478	0.2476884941804	0.289377516258904	0.270646480056197	94.0334863055266	58.7715543282866	75.0014454315863	0.131901298057371	0.407706795078202
660	0.543993796874066	0.650702607296042	0.835990123976834	0.113138934729037	0.00574249468052255	0.00648804672262049	6.82140018493798	6.36404383537672	0.822542774214067	1609	1591	0.0274386822805447	0.0430270321375143	0.000637596432625451	0.0122399078497823	0.0269925846623528	0.000639603616744719	1.6391611533121	0.822708295516428	2.8939122926047	1.36170757240898	1.16821788083061	1.48228254524226	0.327786201307449	0.287585934214323	0.282510357393775	0.282807937610072	0.289637000022234	0.283378799389304	99.2222524151645	51.1626477300219	58.5979777333527	0.137582756530716	0.357614547549475
661	0.730074571650493	1.15747180974211	1.13039660570555	0.0239866501095103	0.378652452388574	0.0102049732118616	7.78514290979322	7.45824534328606	1.56541704337588	1543	1325	0.0182426778242678	0.106004341005308	0.00696350681406112	0.130862347917121	0.0635840882139133	0.00942917979182114	2.45474613686534	0.499985211038481	0.806297656346506	2.25714715618417	1.5115760111576	0.678737374217273	0.296625386345956	0.284644230975867	0.284722716029487	0.361540185492759	0.268675715491225	0.305775686036429	110.919816341803	68.4075541532953	86.1566977794835	0.0829210303040519	0.241937527748036
662	1.39045017612053	0.646299676232044	0.924812454470065	0.0150680178870207	0.110586764529319	0.0115698222609778	6.25061785024692	7.03273218006254	0.364697870127815	1587	1459	0.00268685481432499	0.037646115971804	0.00372373124364514	0.0208403311533066	0.0104334610205015	0.00363453361583292	3.18574303311178	0.493419833178869	0.424478517011763	12.9055876685934	1.86803171973015	0.261014802646673	0.277662118197228	0.275537086890298	0.27675565850328	0.281691143319544	0.287158196445936	0.280658093513081	127.408479234326	54.8205663045288	109.919503185353	0.0641869946030218	0.545160216010219
663	1.2840805173976	0.893506463022452	0.721128890731879	0.0190569323018556	0.075670658803217	0.0688523130001177	7.49679604884745	6.70107783458805	0.720253567181765	1592	1531	0.0274271869734455	0.0124225459243919	0.00439524423749735	0.0358487491435144	0.0102417918690795	0.0044229937457668	1.10968915845337	1.40820410205103	0.777380059704871	0.46921110660099	2.53548107796097	0.725557351940095	0.276406605708904	0.273345531423923	0.331505079375714	0.276166290094593	0.297695505771522	0.271121775859019	92.6432875084267	64.3562864430586	71.6292211868955	0.252762864421587	0.234492511651738
664	1.34276620901485	0.728802985262915	0.622707351220102	0.0214790274594384	0.0218217920759466	0.0910437250038693	8.23670244396045	8.27119261975834	0.460407755065215	1597	1540	0.00403893762062034	0.0368516150909397	0.00466017236186761	0.0259508289690713	0.00759089104569118	0.00430144832037339	6.02944111776447	0.546170794288264	1.01171636629917	1.17501077652565	3.67627109732373	0.848816514547306	0.293353203220548	0.283652533409301	0.241686683793802	0.294247608294212	0.290162532226192	0.289725907605481	90.8464929935316	69.8045901476241	76.2648890359776	0.31364799966989	0.451763423270902
665	1.57734878762607	0.532843209671918	0.87482494208326	0.0943070487735662	0.0173788104553103	0.0282749516330413	5.90175755804048	6.97690766987487	0.421780100754859	1576	1398	0.0319628278243703	0.0395926342823412	0.00440636417576458	0.0397015839131692	0.00236068873739485	0.00420463251613717	0.274401790325357	0.483126487589255	1.34668199780606	0.0648859031776498	11.0338320299218	1.20253687458994	0.270504728580917	0.261048787806641	0.258508843449304	0.276737450416603	0.272211552781901	0.265885572273766	122.907691472803	42.1687469969785	100.094339170963	0.0569446779030512	0.323994901901776
666	1.37438474278705	2.00427934870018	0.949753048077274	0.000309344356055403	3.2239029499628	0.0026893506392092	6.63620441743251	6.37977453555265	0.49501603971184	1599	1537	0.00382610510076157	0.00920382031076066	0.00390969284719206	0.00499078609943649	0.04742535544988	0.00341445137109517	0.904919765542423	2.20980691056911	0.907536444485193	8.78014397120576	0.387052443916209	0.81337869083371	0.28270285125049	0.297133895028193	0.279189886238689	0.281307267271027	0.263069217704446	0.281396914385392	208.190277584947	79.6298066033114	113.794200657739	0.0821145681218728	0.258762276153184
667	1.3692244084159	0.86591481022187	0.649920687385316	0.014899928108832	0.018151572938767	0.0164799326885755	7.47282970033689	7.8655114614921	0.85507909357923	1604	1549	0.0348162596539023	0.0156395054320295	0.0054713018605975	0.041910749068049	0.00872840355832818	0.0046204887508302	0.221639336927586	1.02270505823898	1.39976825028969	0.436034101831163	3.3050084662686	1.09863030229892	0.312904947347301	0.289605798554461	0.299500229266556	0.314702616590009	0.295695463177295	0.300375003934167	101.980742577873	61.7476237684827	78.4745757545555	0.195770930448454	0.309890929057788
668	1.29541579265122	2.07465354901669	0.755257866855144	0.000811606035589623	1.83506150131049	0.00129994133539557	6.3359760264248	7.5376859741929	0.548323420183318	1594	1551	0.000888455715174193	0.00607159884564664	0.00374371297606954	0.0226140113571017	0.0450646971707081	0.00299629798424958	9.401745977405	5.0090662678755	0.180987360916064	0.4011954720721	0.813730972351662	0.480585106382979	0.293918100855415	0.296513697123733	0.29263943781015	0.294614462066861	0.230327593658249	0.299502180816147	258.37748067201	84.37860470479	188.374249423001	0.0933851904524362	0.344776292444111
669	1.30578384610373	1.46522450958556	0.860397318808893	0.00282902868354993	2.28455570019236	0.000536589110442172	8.05524315949603	7.10670540871301	0.325274985522516	1608	1600	0.00440953684637541	0.0252456683195562	0.00399202185350102	0.00301428166772274	0.0573588649438556	0.00290383033993197	2.26411254645196	0.76035103510351	0.380097448801681	2.31302228412256	0.366355107285561	1.31747088186356	0.28534328352134	0.232795107280245	0.294554509064093	0.294472563698427	0.308965512089918	0.294233855515029	97.9015765775128	63.4789743709661	64.3910354164801	0.193844861202765	0.24239781775062
670	1.445779866495	0.926806407784913	0.951208125847031	0.0272592135058521	0.0727549388385077	0.148469925755376	7.21820155828542	6.54511670869503	0.820480955285032	1582	1467	0.0339692870116414	0.0119973325869229	0.00304800104396642	0.0427269423201516	0.0113055732419481	0.00454454203051525	0.438934323851726	1.63451074425897	1.26802818273321	0.931774425462433	2.01585347657416	0.859346784082042	0.278774348236067	0.275882192956095	0.294316058879526	0.282449194432551	0.290610553867264	0.288404526251453	93.986007066307	57.4655216993128	68.677403559905	0.178279603706393	0.212116528926861
671	1.21220146685824	1.48867629456654	0.721425653532633	0.0135488807465969	1.26804018446252	0.0202870225120998	6.72014548059293	5.7726992255871	0.438904779110595	1597	1562	0.00566554592335366	0.0168526106167502	0.00339965924953922	0.00509081722968674	0.0464106907213441	0.000468258809022961	1.86527593400341	1.25184624124219	1.00911309549001	0.860944716265033	0.504317393864067	2.2878410699468	0.275844288698819	0.291725843346237	0.290145521183489	0.283475787180175	0.274741289387395	0.285399501384326	93.3047461865529	55.4992999180271	47.9494745713215	0.261029179860183	0.222956439695871
672	1.93111648993949	0.637244879803157	1.10128299908091	0.0275624058533097	0.0623520121302635	0.00676589751135374	5.30345017388963	5.63464257545232	0.534086514080083	1595	1479	0.0300716564515643	0.0348608398741559	0.0046235967556627	0.045248524729823	0.00733387761706132	0.0049312571426893	0.368739089566268	0.492687787084572	1.14954612321051	0.816365255779731	3.44361191162344	1.03489957619311	0.280228640630198	0.268844177700392	0.277659012164767	0.279675342151012	0.287585978780103	0.279675478255554	199.495513038507	63.556839708442	144.230279614452	0.0630257702617815	0.465479585718686
673	1.14027012825344	1.45450646413289	0.756237825750078	0.0269940744473401	0.809876181194719	0.00388005608268712	6.70516467524109	8.14504244759538	0.531782561700228	1602	1582	0.00770549470973504	0.0136414293516209	0.00254513854811855	0.00467404404697074	0.0383365390992903	0.00033159047732079	1.97122872596494	1.14943501904979	0.797974386448288	2.09716452952863	0.574009235297103	2.58566560527345	0.275455730634159	0.285802229496196	0.284752974295787	0.283404364612366	0.218059153170325	0.289481235537541	106.790739937918	53.3096258147349	86.6478754754336	0.105053706925708	0.322800798375652
674	1.97098666824939	0.406607833786215	1.23885062051003	0.170828066207142	0.0212454251099515	0.155008683008652	6.5664734841305	6.27548743531458	0.53665344212382	1587	1458	0.0406825913249031	0.0471092802411456	0.00257933063994101	0.0629253707144455	0.00310334772575126	0.00405841520809122	0.863470229907644	0.376633032395114	1.04538768648876	0.9125209704478	7.89315375982043	0.728601958764472	0.284616558337053	0.27434628419124	0.316578511168796	0.290544800226406	0.277362381198557	0.274196882041703	219.095318374228	77.9607515622666	142.815990589692	0.0787583535442869	0.198140447535552
675	0.807719392824546	1.46313174090007	0.760684850642699	0.14578673776747	0.67658017785193	0.000836746687965489	7.86502988385762	8.3384090254532	0.683817810465642	1607	1593	0.0129750747558405	0.0179756615873373	0.00298299221768509	0.00754976159667331	0.0411653853443297	0.000461814201726539	1.68239341442438	1.20928456697475	1.15126695674431	1.31656777446429	0.250824731297222	0.705309170385211	0.243117284907657	0.286695460807496	0.292738212100897	0.287635605507779	0.206853670376981	0.290542534884853	95.6982428858259	60.8516073742715	73.3477865696225	0.185834086125443	0.35498543818658
676	1.29875336462507	0.49843493540678	0.837514767970546	0.000305681807614091	0.0110172429846507	0.00168910507076042	6.02368020030437	7.09298459505588	0.201373994346112	1597	1554	0.00404281161095495	0.0446255130319684	0.00320214359519345	0.00368898965165932	0.036641259465326	0.000506060076715209	2.14091245161571	0.63597208854668	0.274893121922182	1.51587084041445	0.746286239691981	2.11413043478261	0.286229406050854	0.256962021243162	0.283230129905962	0.285936814012737	0.280187016486464	0.281880198423076	267.331240835513	82.9502440679043	176.844948930225	0.0906424130131191	0.273161717417815
677	1.32568500569857	0.544124902232116	0.547479550660842	0.00147097663037712	0.0521175902750895	0.00252217089093138	8.29013190793711	4.18721059402109	0.321289006991417	1192	436	0.405427584834878	0.417734605645794	0.04703813526894	0.497101264988179	0.321114854701883	0.0609061135977689	0.69418600086366	2.22043628013777	1.48613863934722	1.1952152980634	1.19003625306982	0.858214353278953	0.245644574546695	0.318900032065812	0.223604180998452	0.240025149057617	0.262442091330245	0.236473898735724	98.2134990419108	78.389628598069	50.4413625772236	0.291585379428324	0.0824499411071849
678	2.14457990867746	1.49601242270068	2.54152214184066	0.281597014324566	0.930703870886798	0.828666900370183	6.9711441833706	6.54224783076226	1.07715518553792	1579	1352	0.0399746278159493	0.0120597587195508	0.000876700618991596	0.0651970817937506	0.0441822808781506	0.00502133281406389	0.674106044955979	3.56252305422353	0.261227641230215	0.638196270438541	0.35573331623411	0.629670067643036	0.278147585619639	0.28877380293456	0.281792674917216	0.284410563997092	0.252959203344471	0.28266274651743	102.59786391701	53.7994013008266	105.113532310548	0.131474900159451	0.486824704546145
679	1.43414666968508	0.758418609894746	0.565728554960984	0.0253271079003994	0.0264735055975353	0.0140084603610091	8.08639834731878	6.44087513241843	0.462521749402163	1593	1533	0.00366327413555526	0.0298023101795867	0.00524799999842681	0.0299748465640406	0.0108079449705187	0.00364303519952338	4.77202243483999	1.03607795535775	0.982349000206143	1.04431498847526	1.85918220129845	1.29358206299306	0.290609107787148	0.280833457522266	0.310972679953806	0.291378659824932	0.284189089930224	0.287951470178185	106.354458190542	66.7942076587191	64.1441792035147	0.151232877195917	0.253713132363684
680	1.19476562770717	0.919712663309325	1.62670707781676	0.631920610289369	0.101182565481011	1.03157018299145	8.14259531545564	7.73213110699675	1.16908752600415	1596	1518	0.0500425752867355	0.029264332058559	0.000326734769248161	0.0460603095986481	0.0455739844573428	0.00201819357659449	1.53377630121816	1.20975534539474	5.32394734547991	1.02193977908912	0.46849144450046	0.920733093819637	0.297008522941659	0.302101282176651	0.284563782023496	0.273420492129501	0.296339886307602	0.195915828889721	101.888078337662	67.6238319413559	74.6216366190248	0.225103033414225	0.313260266581401
681	0.512699879827937	0.898764184489264	1.22969958658856	0.0625787897884014	0.349041108670602	0.81704661995199	6.59966438502231	6.44768697923388	1.36616072518096	1565	1424	0.0338342501900801	0.018972607584193	0.000358331325208766	0.0140795230485487	0.0431086058107776	0.00127387014902281	1.65109186571681	0.79241651135079	4.44852317923975	0.913706695878406	0.707398756781473	0.840301627594445	0.257810399215054	0.290179955339551	0.277414404297834	0.285341697724091	0.277939706907468	0.267958849784124	232.736220557393	71.7908237308961	166.273297436535	0.0654617584228629	0.219138140264985
682	1.31878818212598	2.16607618657219	0.744866824138421	NA	NA	NA	7.25566984494608	7.60966852686179	0.495462491042187	1538	1377	0.512880274505339	0.790644966521578	0.0617966021491707	0.58906831932402	0.237948838071814	0.0663127278561922	0.485583120675594	0.495680917508264	0.876414329020964	1.34328888888889	4.94934844192635	0.817262898830975	0.327296716249975	0.311786386943866	0.296732367159994	0.325886561363737	0.451897832303653	0.317335285948013	99.3843407177307	56.389415091763	74.3491565012865	0.205831934787821	0.326152349437057
683	1.329579480953	0.696003296956703	1.13016595533608	0.0341284653460265	0.0142248508186834	0.259482481503802	8.29826856345667	7.53136224352111	0.486084494695319	1589	1492	0.0281984867209672	0.0455227327116303	0.00231115286278932	0.0375812530093707	0.005915513147316	0.0043701765992369	0.362607507917686	0.461756089154412	1.02501247404594	0.622254376135511	4.97497310864109	0.787515102698349	0.28575255832255	0.284259578681511	0.300713424206165	0.284935032316012	0.286654648459654	0.290055233629331	99.7735561752564	75.8594035636821	81.7795369022507	0.269752761771565	0.435828229271297
684	1.25133134910842	1.13674132063953	0.663838780730829	0.00189189987857275	0.722065741377263	0.00216026622643183	6.51916934184622	7.33332522026288	0.642669781881954	1596	1521	0.0277981648389797	0.00667834993063931	0.00449822139968401	0.0315922566349418	0.0225137145029546	0.00377823437236525	0.257222457755436	5.65740066948042	1.0931822403864	0.676890964020873	0.545895302365197	0.694847468392116	0.278308309425741	0.28732933933347	0.282537123818249	0.284856116538631	0.283573670525101	0.287779277945315	238.944281719589	77.0468741785461	191.372379115147	0.120382268150767	0.381467483761391
[truncated: 994 more rows]
