# Supplementary material for: Better coverage, better outcomes? Mapping mobile network data to official statistics using satellite imagery and radio propagation modelling
Source: PLoS One. 2020 Nov 9;15(11):e0241981. doi: 10.1371/journal.pone.0241981 (PMC7652289; doi:10.1371/journal.pone.0241981)
Supplement: S2 File — Code and data for replicating the application study. See S1 Appendix for further details. (ZIP) [file pone.0241981.s003.zip › Application/midsave/sim_overlap_best_nocount_adm.csv]

MAP_ID	sim_count_best	calls_ratio	sms_ratio	vol_ratio	active_days__allweek__allday__callandtext	number_of_contacts__allweek__allday__text	number_of_contacts__allweek__allday__call	call_duration__allweek__allday__call__std	call_duration__allweek__allday__call__mean	percent_nocturnal__allweek__allday__text	percent_nocturnal__allweek__allday__call	percent_initiated_conversations__allweek__allday__callandtext	percent_initiated_interactions__allweek__allday__call	response_delay_text__allweek__allday__callandtext__std	response_delay_text__allweek__allday__callandtext__mean	response_rate_text__allweek__allday__callandtext	entropy_of_contacts__allweek__allday__text	entropy_of_contacts__allweek__allday__call	balance_of_contacts__allweek__allday__text__std	balance_of_contacts__allweek__allday__text__mean	balance_of_contacts__allweek__allday__call__std	balance_of_contacts__allweek__allday__call__mean	interactions_per_contact__allweek__allday__text__std	interactions_per_contact__allweek__allday__text__mean	interactions_per_contact__allweek__allday__call__std	interactions_per_contact__allweek__allday__call__mean	interevent_time__allweek__allday__text__std	interevent_time__allweek__allday__text__mean	interevent_time__allweek__allday__call__std	interevent_time__allweek__allday__call__mean	percent_pareto_interactions__allweek__allday__text	percent_pareto_interactions__allweek__allday__call	percent_pareto_durations__allweek__allday__call	number_of_interactions__allweek__allday__text	number_of_interactions__allweek__allday__call	number_of_interaction_in__allweek__allday__text	number_of_interaction_in__allweek__allday__call	number_of_interaction_out__allweek__allday__text	number_of_interaction_out__allweek__allday__call	number_of_antennas__allweek__allday	entropy_of_antennas__allweek__allday	percent_at_home__allweek__allday	radius_of_gyration__allweek__allday	frequent_antennas__allweek__allday	churn_rate__std	churn_rate__mean	calls_ratio_var	sms_ratio_var	vol_ratio_var
0	66433.44660356508	0.9942869619105872	0.8789870602998822	1.0283596217612982	27.418620712574636	76.15508079697965	28.5996509570337	125.48948398985517	70.14614905011501	0.37214918077773496	0.3956567645811191	0.27238121936281595	0.535891622401207	208.7545685618658	200.84039864352476	0.12833147539790296	3.327360465771911	1.8710880223087376	0.021872090177562323	0.014143101814672394	0.029630333754638055	0.03373208066785658	8.095677206136225	4.380683163165379	24.188963108347828	9.000831354292716	32044.098691687464	17266.353708238283	98589.17040738028	102971.7209870665	0.12454472491239268	0.250025142007904	0.08440313210155156	349.6740743419539	443.79706470350186	156.11782504646686	227.83915503929447	193.55624929548702	215.9579096642077	22.834474002057608	1.4665286145716538	0.5648495959319063	22.571583111802468	4.497912573610467	0.12202925029508709	0.18831411522639968	0.0546505927341119	0.0200869408257204	0.00138886524208003
1	102265.50373322894	0.9753603926150224	0.8359910070923364	0.9916724168377267	27.1921657463636	78.25101529051996	26.953834646023996	118.90163670668066	67.24936433475271	0.3893529093987819	0.3986819341806225	0.26025339073076276	0.5500175262126341	195.095616325825	195.10949061736096	0.11184820847849519	3.3508922257644955	1.8383662310039648	0.02223986912656697	0.014229586613522091	0.029626297222614225	0.03565036047127219	8.143554975473352	4.419630030170211	19.460859403602317	7.7310378691646555	32010.251361648243	17063.954431548715	103997.11191801184	109815.54173481662	0.12389306627750339	0.2680133766130909	0.0842495074149254	361.75837220016496	350.30571890241583	157.4980348857354	180.8412062642442	204.2603373144295	169.4645126381717	20.877001702164144	1.3931126786780088	0.5796360961261215	24.750175113147314	4.269748776245191	0.1111428906996564	0.17282169239654357	0.0224289843234305	0.00843183143361054	0.00104185408463331
2	26660.66760243386	0.8655785078356776	0.8179742564931823	0.9852032112313637	27.218088515500106	76.77324960555079	23.399967260325695	112.74227045766851	64.29576903435137	0.3608958513773716	0.37765363618908177	0.2454462053213481	0.5521266753864285	168.01493029417318	172.8490311762066	0.09951990681691764	3.325389175988448	1.7140703519359952	0.02260698884940889	0.015035813470684282	0.029605305567140274	0.04031605750753384	8.237751433036717	4.518729329725667	18.008993404326983	7.901372772762457	31422.277649516054	16756.301585541216	108968.46119471971	119621.37332883524	0.11795645349655184	0.2874743427932973	0.08242305874004678	366.462431646986	317.3192148492094	159.82790372643564	165.40564234886716	206.63452792055006	151.91357250034267	21.82547298757605	1.341099171609987	0.61108861564726	21.798668767406145	4.138723353580152	0.11510380063432721	0.17388120937698304	0.25277134116996697	0.0363797457229957	0.00111615868948406
3	21286.18236313189	0.4920732463834089	1.4747842424714563	0.9923832408739516	26.6509533512462	74.13805004289443	15.070622032116221	103.76099916292063	59.2524439613797	0.3561992071602571	0.3251512767703697	0.1866321446538139	0.5916115910396345	110.76627389920162	122.48380228739315	0.056906706128701814	3.2931392090893246	1.4150357021673439	0.024812730148655395	0.01717354516696023	0.027232635540440343	0.04321982134428571	8.375588911155166	4.699805742653678	12.25519853885526	6.682529479451581	33003.939208232616	17128.339740963696	126169.90722077331	145030.98506493212	0.1155194283009889	0.3332311565410729	0.0802173395859605	367.312711638867	156.66054705968648	149.39873771050935	82.66131746040666	217.91397392835734	73.99922959927966	16.34770775380457	1.1004554151122243	0.67208349397319	29.019696072164727	3.2182171535317208	0.12011542073328993	0.17273197761846726	0.770666092936555	0.0941532588505935	0.00249617192098987
4	34434.517489587306	1.3815303824573117	0.9060537529362607	1.014422210321462	26.889477803806795	78.68860179751873	24.635526773680812	115.58464525112218	65.74141594943399	0.371713936498502	0.37771095870285076	0.2522570196358078	0.5623994186748416	181.52930519660174	184.99329203831027	0.09951272334350618	3.346728049309223	1.7398422214228604	0.022830349107683154	0.015349252912355936	0.029419394763327267	0.040528960525954776	8.055742152154503	4.401980956973218	15.942320426853865	7.082221321787287	33478.988475240934	17839.775020300534	106185.70077502234	116753.84733813778	0.12679651126701133	0.286593730563071	0.08617967212183722	364.3433148620556	277.7970030314635	154.59269189824414	144.56258537714146	209.75062296381125	133.23441765432187	21.05707573780007	1.400696971215789	0.5717652752673187	27.602899371166313	4.474342811387579	0.11817278292243545	0.1884418713720466	0.0396133725544322	0.0541976267654232	0.00360229308361344
5	23727.901788713985	1.154229150823848	1.0040998518981021	0.9848393747519691	26.971927963830478	81.37583058707119	25.856851351992347	118.62757442803017	68.56616843555645	0.3605033137688581	0.3820882262120178	0.25954142158291366	0.5619118384578424	200.2577068655663	206.81389871541637	0.10467213727575535	3.3826601971279526	1.8631739328186685	0.02197541192736331	0.014572488677068078	0.029366551267125715	0.03568945271306194	8.234280291492848	4.481452850949393	14.919591926797112	6.28193517767729	33207.722176886724	17668.44832386849	103848.2610177535	108340.49161549451	0.1271814906710005	0.2696084528082603	0.08637434645466958	390.53453331216485	270.30190876454844	164.6450085697535	144.38630769866597	225.88952474241134	125.91560106588248	22.380655200627814	1.4577533163290262	0.5448038930572524	31.722678506288528	4.858203449757166	0.12608991688824686	0.20244816779261723	0.00202406576639654	0.189875274990508	0.00133635222689754
6	19763.75063648165	1.2756796464561488	0.9528684531522725	1.0425718344892376	26.187382323978763	69.66339230094017	22.887680331696423	113.70770464219572	65.70397289654515	0.38751196634160956	0.38940486329553164	0.2569229419936428	0.5518946639228003	172.43367339170797	187.78746940294383	0.090511199806895	3.266586185806959	1.7192937888832946	0.02372871078476069	0.016313733307913518	0.029779276757523752	0.043291290470404066	7.283691006501818	4.106234607865004	12.261263473927372	5.423084644495793	38889.07622645981	20527.90153018055	110328.56311667414	120702.1771459718	0.13888242704345027	0.29938059841624964	0.09207280961232613	304.23005855099717	224.42622729826397	130.38343319613406	117.28524855825042	173.8466253548628	107.14097874001354	18.135570032738897	1.4280659248680203	0.5520326600089197	26.3890273535296	4.288370547593781	0.13854719488692824	0.22051417437199863	0.00942297915729485	0.11589875110030802	0.10888210835539099
7	8707.023417664386	0.8892441368128176	0.6960115244502136	1.372158606139835	26.004399093810207	75.10344588782992	19.23796522204688	107.79096652093116	62.65589433570872	0.3684160048257003	0.34887840603394754	0.21635390613523767	0.5641990102513444	126.80571630623677	137.3118295028594	0.0673092675926311	3.3014085483176183	1.5108222885345777	0.023898912882289635	0.01700162306043061	0.026894768364590847	0.04804307585998405	7.089989860501047	4.087209041039148	9.942933055447766	5.548336557222675	38407.814515036574	20144.42687037586	115064.88883414313	134969.10727800452	0.1368570229218927	0.33358525259828004	0.09197276583859307	322.3414599658997	185.56826677446412	135.86872636845703	98.20194931927054	186.47273359744216	87.36631745519347	18.8259905711883	1.3665628568245265	0.5814656437663954	33.127198113712566	4.452022097139252	0.13501501908153132	0.21929227104901924	0.21342549012038398	0.0441528899267584	0.22190082482313397
8	6954.605923571246	1.549914584755461	0.9794314497075656	0.9244240438450657	25.882460211772347	66.72500587555726	26.16193017122202	114.45900088609912	64.81120852116688	0.38770599989811083	0.37884756273483183	0.2659637651914568	0.5706892024906051	187.34142994094626	177.0847248884173	0.11408762114324753	3.233206943247355	1.65257068726796	0.02574714234673349	0.019160722783516024	0.028195170669528296	0.04454939241275905	6.981538749389325	4.108909505084429	15.37887337059109	6.485785159588149	41188.324814284846	21952.498510859332	97279.89498905535	110464.9364477861	0.13994501821993643	0.27811581054497464	0.09236633824433733	287.42456920317125	326.05243429386235	122.27172901830376	168.3395480339744	165.15284018486707	157.71288625988768	18.823836090020826	1.401356950100591	0.5616853558274815	28.6820835710945	4.380304014635405	0.14741306055203462	0.23758417008250915	0.0286425715640095	0.209245851391775	0.00676369785359021
9	10549.726839409872	1.3455569590781493	0.9216934887020523	1.1877707646544633	25.353545974864275	68.36174006921253	14.312259455415278	102.68070894440633	58.026322794343535	0.3702286471412375	0.3282122691316376	0.19281694996399773	0.6053552378169548	105.70886889858531	114.53391764539211	0.05587619168037742	3.222115103516863	1.2724663120047797	0.027559063205724398	0.020878720223463508	0.026042646772580714	0.05005905751840198	7.15613119415122	4.295249526319571	8.968638165628958	4.718766766593345	42167.236618229974	21982.768834433726	119193.55170558798	141926.77705520953	0.13563873176496102	0.3400064931984678	0.09110998748719128	310.1278215842376	146.45358587147678	123.82717509955877	79.08449712198791	186.3006464846787	67.36908874948882	14.611731626208856	1.0726579450508964	0.668134061938279	31.02549948533635	3.17795036604459	0.12152555152539786	0.19031290048378088	0.0031582120994752	0.7388812852567479	0.00126739669568141
10	25148.669888206936	1.0364316625704135	0.7619470424782423	1.125691772293886	26.70490457804502	79.5511954438569	27.328020337838627	134.17997825037006	74.18713100689503	0.3614548154956102	0.36151339695148543	0.24046417268374376	0.573453807810275	183.38322699392904	172.97522919756923	0.10637247615949774	3.3353720872283805	1.7586126836723728	0.023991365852888247	0.016299190934761162	0.025879305052450327	0.03787426215559493	8.366341391391567	4.470605521689454	16.380714529271984	7.0868983169368525	34585.456905314306	17995.972938653285	100429.30426802124	110526.68111827463	0.12702073558102855	0.2794625505543872	0.08400048120522764	369.5427339564143	335.074319447463	155.9037705199321	174.2631097365672	213.63896343648221	160.8112097108959	15.437995093620547	1.1840231456088604	0.6106180998396605	63.10332059275138	3.16890363967116	0.14512168425079439	0.20150385726417455	0.158483542089554	0.0703518653905642	0.041981583812723995
11	8418.512451242006	1.3290085231113364	0.9064049780342657	1.005525989323721	26.096433655664317	71.46884860753333	19.089631561209266	113.35574138030736	64.31530247528217	0.3597655662878503	0.33384467392149964	0.2035656777967603	0.5675553169362749	135.88159603350056	146.92897506058017	0.06723384654591195	3.2751623593556665	1.5806835007930256	0.024575615721185766	0.017351496878752273	0.024525636979863787	0.03540317302061964	7.90361738884505	4.262900553029368	11.693344305639204	7.3352908939613375	40253.68709761715	21668.86819426911	119855.94963345793	131456.68260145388	0.14561533739315458	0.3113301236818808	0.09591673270086229	311.1205826825812	185.67705078619906	128.53782716722338	98.11980386339626	182.58275551535772	87.55724692280288	15.690262331324083	1.275642161921084	0.5899724665003566	37.81689521956042	3.7080840853418557	0.1481687100134216	0.21796243323785733	0.0110703038726234	0.0534819064883004	0.007179346879890409
12	1446.8238640987486	1.2801370442566513	0.9011241794555038	1.1865710281436574	25.681214080723855	62.12277537595269	20.480112068082974	117.19088115963291	67.5302614464697	0.3889244774717325	0.3758246316641854	0.24309226725717423	0.5391516802217714	167.18245332780356	179.29972934030076	0.08476040914678704	3.1889258296649103	1.6183096798479832	0.024973765940210665	0.018477506562267945	0.02808924491290459	0.04296445703711062	6.407914414130914	3.86412879943794	10.746243171082268	5.154467578160396	44154.06656062139	24074.10656265681	110469.86420347253	121950.43607679677	0.15020122353898605	0.30362803786196346	0.09881349040632553	250.19943205196242	188.99733324537985	112.96162864435034	100.45997842600491	137.23780340761283	88.53735481937484	15.716864326977191	1.2138267643320226	0.6230809277170146	29.701046832999968	3.725919989142567	0.1461502804901723	0.22657285611316216	0.0315668813704892	0.202907638541907	0.634527294726474
13	31653.252977014647	1.2288049372882877	0.7025864736137148	0.947632054461996	25.97099150506434	70.10450168861652	16.681183846252207	109.94708869162228	61.88705781618938	0.37146599460747115	0.34093039653754803	0.19930664744736545	0.5699378357848612	111.39774448759933	122.08259350653702	0.05872907344063015	3.2590675099680153	1.4577842389496278	0.025122689265257556	0.017834065566841327	0.0260199878625279	0.04532172851920496	7.26783255959369	4.184140980867496	8.744937940668722	5.718804753992698	38883.32063380675	20538.608221869657	121826.93707065983	142608.33640877565	0.13693108442815716	0.34400875787982665	0.09048092134534252	299.49501442123926	154.5868785068273	125.67852848518493	82.97870006331414	173.81648593605428	71.60817844351307	13.727172043326686	1.1690912656035044	0.6122585383390482	42.37721148242848	3.3081071838699416	0.13615913975990884	0.20258626844580835	0.0263721131277504	0.0290243373097971	0.014313013466450001
14	8190.177127458154	1.272577111756136	1.0898310278950825	0.676511181883013	24.958232730833952	64.76730059363132	13.711479563058873	119.07712033738912	65.71699487795848	0.3626321619805149	0.3162529599538264	0.18648258729527617	0.5817426061165344	91.63586991562819	105.65494290442835	0.046127567570875966	3.1570251520643398	1.2901143369844477	0.028080272492878797	0.021081508675164944	0.02551541591754045	0.050159612357402523	7.099242330136883	4.1329580722973125	7.499715633391179	4.059826275869767	43886.436882424154	23147.73468830516	118387.26706293167	143895.84050310004	0.14213146807985622	0.35803319855776444	0.09142561077825682	269.37511505688286	122.50559262585507	110.6922719694249	66.47569704186769	158.68284308745797	56.02989558398721	13.98120565032434	1.1271228659260313	0.6392573967559608	34.71978050569548	3.454124195573684	0.13451288957071333	0.2063150036618816	0.0253271079003994	0.378652452388574	0.0102049732118616
15	6078.824808035351	1.2900536319270974	1.0033011919330013	1.6297853720214543	25.10444501022419	69.90394244302026	15.23518155418678	104.19425086188839	60.65980391750039	0.3395704885844964	0.2957652845201124	0.19424243125133078	0.5719379724968987	100.59653674462858	109.42381546579051	0.05000711155138314	3.233220758839958	1.336211143502428	0.025820977210389288	0.020477734210641616	0.023777857053376077	0.05985666066991066	6.597972126682263	4.046136621104229	9.531200089650547	4.865874788127229	43342.426376084695	22338.345357495553	116826.96661329971	135886.74278215677	0.14621383323537515	0.3537897052030367	0.09693955702654897	284.9570543586753	140.2447394642412	124.49591200904597	78.20992353245978	160.4611423496294	62.03481593178155	17.03145681655321	1.3964493856387068	0.5453874168476818	37.52105956257127	4.272682261003556	0.16785841024277512	0.2772549124225774	0.0253271079003994	0.283242478419607	1.97009323399674
16	3739.590766165526	1.6377304432158841	1.0091976829177276	1.3498149011929472	24.6839212607465	54.50382175487312	8.035251082413444	130.7684162599765	68.97120916478492	0.373651954539655	0.31605403877276395	0.1504996426064728	0.5958536528296062	40.63569708833785	57.729835211371686	0.020159708053624426	3.0422307921868357	1.0744442628201083	0.03002035565524891	0.022179980765988695	0.025584627583094814	0.05303630618313865	7.246735782938546	4.256367704128417	3.6478705614612132	2.668734682608128	44750.01661611284	23740.988847817007	140083.27479677738	174454.70037131992	0.13762855750279898	0.4067118406083843	0.08407125293404187	226.90131729204873	47.75807238499995	90.71670672896268	29.779465034297548	136.184610563086	17.9786073507024	9.696637453749887	1.0840470285780675	0.6175086444685692	28.47404050313858	2.832348854300924	0.15052830397989234	0.23135800152956817	0.6731350603949051	0.31571461274150503	0.7713928033143459
17	623.4672006622311	2.1192111425810887	1.1632744879519827	2.166850060743828	24.580863524631514	54.417640719167174	9.309063659226055	121.23848106322407	65.7340130392408	0.36497419545464105	0.30491629184080254	0.1655832913286646	0.6010973715073431	48.20581367850208	61.96103766875568	0.02669400445220731	3.0712333564615277	1.0959012010504885	0.029845805058512417	0.0224198361217897	0.02581945314874906	0.05549005440127473	6.972282829156575	4.1911539403929154	4.297262561823262	2.930348420636628	45687.390168623206	24115.159664783925	136411.31076400296	171785.52084477546	0.14374789336989435	0.4039264868174209	0.08954552953144104	221.48407162106605	69.94979248994414	88.70253840556587	39.45098042019495	132.7815332155003	30.498812069749192	9.615900220312055	1.0588823487660322	0.6342549284611493	29.001434623009484	2.7678722597352126	0.14310521888527827	0.23650724338420206	0.264828745575983	0.43131177302275203	0.8957862801724301
18	2129.283085933437	1.934111412475103	0.6578522164688139	2.236553928169332	24.557905455251124	63.224496857442624	14.898604368888025	102.09612392140122	58.92973345201654	0.3488316149599564	0.2997506192356908	0.18728848770020223	0.5983079042495741	84.83071989713284	94.93906354959124	0.04623344831860283	3.189033613527475	1.226893309043538	0.028331688924584927	0.022157025760243355	0.02542972274988029	0.05388042709799397	6.094139973100138	3.8607746593731305	6.817862462047078	4.6274371825401985	46683.65849802156	24787.997478899055	118170.27118741612	148532.6918957867	0.15572248200563776	0.37094850639324134	0.10047130050590529	248.63691686666652	127.65741270789827	100.38603627927556	64.61368619276942	148.250880587391	63.043726515128846	14.239038053448924	1.2060510492120813	0.6120529366776755	36.59787298015386	3.599096568134345	0.15040034762983126	0.24402573313334372	0.0860022895836855	0.0328291705465388	1.19238496844047
19	1995.085064328038	1.8710356703910451	0.8640928036400924	1.8014083317938048	24.709071428558907	61.2380181631845	12.207592693211916	107.30636740268626	60.764140316568096	0.35168889052965874	0.29796171997748044	0.17453505529708963	0.590124851460543	68.7836784885449	80.26042257440507	0.0372099518433322	3.1699427164993508	1.1794839566731323	0.02811816515685012	0.021567438246020677	0.025071341610687043	0.05399251412450087	6.336458774102746	3.9504393754348985	5.907199246215218	4.240440151977542	45660.63819279836	24167.569663726856	124925.73606749054	156588.1208897452	0.15168041309841873	0.3847745568041962	0.09734716935620127	240.46316445388317	102.31230761940691	99.08786009915538	54.68594305528736	141.37530435472777	47.62636456411962	12.389525637675293	1.1161130945888802	0.6368481135876947	33.89089614363755	3.208878189883404	0.1403442545958113	0.22714724880020706	0.0860022895836855	0.0559458940752175	0.8957862801724301
20	6691.673075507897	1.5620446419308802	0.7689819985529499	1.0111937531046031	24.727599149528075	60.18587319438678	11.298736687935715	113.61195490409594	63.86288845293865	0.350428819799956	0.2912337841121057	0.15575638506359615	0.5753857846473911	65.70359396509001	77.59517338004792	0.0343544927020988	3.137649762102392	1.196147636920095	0.028040461166118184	0.021565036909962945	0.022664121339698997	0.04277017846524831	6.50825154866234	3.9935706199138017	5.962744212552319	4.202764771654773	46645.470395873985	24595.16608882005	134707.57295022704	157427.6101021431	0.14928799757197453	0.37089665233617786	0.09545978881594479	238.3847111561961	94.10352376189579	101.2500508151468	52.4314218908465	137.13466034104925	41.67210187104933	11.99935467889504	1.130594414928344	0.6208271546338611	34.33833522003658	3.1739767114828354	0.15278104381980662	0.2576630866495761	0.0359623765660098	0.206138263380783	0.16612548467483898
21	5847.742702497949	0.6010676616238341	0.6732212143706149	1.26795085110296	26.429038830062584	76.73699318628576	21.43559224467347	114.70519417715208	64.9235291044482	0.36468189493994596	0.3502055811464703	0.23042020312891637	0.5625019482673583	146.44421215220953	152.73619279192718	0.07858422244484285	3.3267194356368894	1.6231841910537315	0.02364971965822292	0.01627064159124448	0.027365987758431454	0.04291031064745171	7.363120984609882	4.144933166552025	11.559283110713995	5.972648357243672	36261.85541298835	19235.141753718166	112382.86272893923	128387.15632650236	0.13488485692965277	0.31411127919895254	0.09002799340134812	329.9068916229266	204.8940578186251	138.6200478791059	107.60150456167827	191.2868437438207	97.29255325694682	16.287810234440936	1.0658070732348133	0.6873106140865194	34.440592995578115	3.5316529651622677	0.1138162215927498	0.17374378953361727	0.7460309064741871	0.00670278315876511	1.97009323399674
22	75924.51625213696	1.067709725973751	0.888980518208466	1.0551271109875946	27.19302680552823	83.10938707626352	30.205380268327552	130.7129804696102	72.17455101024662	0.3860695148835289	0.3966860597110611	0.268350683983851	0.5373209424045162	212.60955537365288	208.1708341103254	0.11535367077624133	3.4007936366671565	1.9324768753077992	0.021419646364513555	0.014057332354852974	0.02828666952624514	0.03472621248615098	7.509702230609786	4.088359627721598	20.05382036470013	9.96740519905178	33248.12646022126	17873.816203158305	98022.40098930684	102756.23620069172	0.13582970583781084	0.26291158635592626	0.08907558226431228	357.4230990648523	361.1063228380221	157.72601347674438	184.91721662175306	199.697085588108	176.18910621626915	19.03374017356224	1.3974427469155755	0.5602658072999992	36.60327719521106	4.124088747714875	0.1410847743034163	0.21391149365932197	0.0732963230675186	0.0181747175904055	0.044356345661067005
23	12190.41115999105	1.2018207819368056	0.9353140887548305	1.0227730530070893	24.733914444468574	63.329980089035615	13.60326637241734	104.40764613714155	61.95004058206322	0.35376061988199803	0.3092685517405389	0.19064668108182106	0.5765807753070772	99.56226390566827	111.04095449139648	0.052566000959610816	3.167202116237188	1.2607347603092076	0.02714307845170864	0.021511600510710823	0.025563164375446513	0.05059556038045957	6.560101330712733	3.9935464909353486	7.813070011872055	4.730273889023313	46439.09369069753	24757.731280231048	117330.77524889253	142536.48141200555	0.1477439813830044	0.35111853281816807	0.09739539452613134	263.07742361112315	122.45537884194444	109.10077740388157	65.86137064950981	153.97664620724126	56.594008192434536	16.298328291241482	1.3154907829776694	0.5796179492299485	33.40301195938818	4.200199607756824	0.15486848349783133	0.25185433867118984	0.0312272256581581	0.0317112978258484	0.0910437250038693
24	11300.482379630866	1.4731441887382293	0.8652216758550999	2.1031748841429607	25.232383125154396	61.41053748828557	16.116402750568543	107.5189215421913	62.584455173554296	0.3784394856062001	0.33498926744045016	0.21231447585746316	0.557851526065305	116.04918621944647	128.55729429046636	0.060654419319005046	3.1459061342635457	1.3585999296267313	0.02662628006159659	0.019655907754604844	0.027321447222760815	0.05255947413230778	6.995838665379052	4.143195971867809	8.805166518452822	5.5082002314754215	42958.33222911469	22610.612107832814	113952.24055741701	136266.50436511767	0.1387018631125592	0.3396874613135782	0.0910445294960674	258.7094145303934	148.71260251584224	111.49012132769649	78.00526283065383	147.21929320269712	70.7073396851881	14.892584896863683	1.2220030431399278	0.6080371795144367	31.242336963366238	3.724935520125697	0.1477769875780774	0.23127323493770205	0.0896665799741081	0.018393418081827	1.79751032330922
25	15771.178706574061	0.7675543843576376	1.186914198621993	1.2910142471701125	25.583518134143855	65.09100318431443	15.25458344852946	100.03043107875664	59.904060126753116	0.39163396128082373	0.35279678744397563	0.19169009343505708	0.5590306116723459	98.22760253994478	123.44367706351987	0.04612586924893692	3.1981646829794195	1.4061040818379917	0.02530883290232591	0.017896220355876374	0.026526023156949356	0.04817046094700035	7.184917343670195	4.195499594623509	6.484772526825707	4.428658737646968	40431.70451766646	21357.586442535197	125768.89002045672	147761.32793395128	0.134425424575358	0.3568819036923218	0.09045258045567942	289.3506134769153	113.11612144703602	122.6932705226711	61.48988714299365	166.65734295424497	51.626234304042235	15.823167426861534	1.2475801966719242	0.5984974995104645	30.033352996401607	3.9059648957259587	0.1381567109330111	0.2151112570902311	0.424817221873744	0.290569968736769	1.95174406902131
26	5593.389642414099	1.2713600436673747	1.5007459451508989	1.1263437886644336	25.7189363559059	69.19651275568067	19.94579815641354	114.85418601685042	67.03427754174093	0.36823057729986813	0.33207375369159864	0.22039013819243897	0.5414983808224334	145.68509181709902	155.56969859416415	0.07656182672906524	3.25246721768719	1.5480359029811115	0.024112527348342502	0.01756724032353952	0.025344379490453824	0.04194706153746901	6.54729031078283	3.8769511769738414	12.05800240554824	5.391164249766662	42132.10151562597	22825.873144661535	109535.8826099136	123092.9646375206	0.14953046170071477	0.30802301500625695	0.09908419161140648	279.55296143452216	202.21011949387943	124.28565177894573	106.60636874435295	155.2673096555764	95.60375074952645	15.585387446831023	1.19812375091588	0.6301816752871789	32.83612225701032	3.493885709882792	0.1533778995245148	0.22222868687832098	0.0190569323018556	0.538245980359133	0.0688523130001177
27	12527.78757394291	0.8107740092797364	0.7534685039391812	1.2153985034944097	25.57336101733899	67.82255265799866	21.801484771318616	106.44027142376265	63.54477292940586	0.3726686344067504	0.3515095236724848	0.24635965140760904	0.5576945443747348	161.94626785406712	168.42152375801652	0.08947670142068116	3.246512403235866	1.5819447566987526	0.0245745175715665	0.01840474314322026	0.0276684565045092	0.0473520889973882	6.583612183802609	3.9218417530830103	11.164801424245882	5.665522051629638	42336.226739366066	22686.82578458215	105250.13090616532	123052.18357937732	0.1456456260223219	0.3102900970282629	0.0973954100841813	283.04481784835474	225.46778839134993	121.73404800643256	117.22626067839764	161.3107698419217	108.24152771295213	16.387878243722668	1.2341052037502058	0.6127486989926288	34.93365255604417	3.785269034517944	0.1415224477173576	0.22321945997748718	0.268281882499252	0.005024170315609961	2.32369547200865
28	7962.634252554103	1.3215481438538894	1.117466563313625	1.4584959163763362	25.22779208140751	68.25030214330098	16.57796601453648	92.4591327442514	56.815415712325944	0.3660546897781138	0.33709990322939787	0.21208752116584323	0.5699774847211216	122.26058507270913	137.31645523410577	0.05969538486051932	3.2513018080862803	1.4463541803311952	0.025216171771426547	0.018990093304505913	0.027272536708475636	0.05057311219567846	6.520358102458722	3.9824186740398693	7.1341768312890546	4.321005278230821	43266.2898731943	22938.22301058892	117565.90425740577	139233.1667800153	0.14566324705975478	0.34649276464504236	0.09954840281870708	292.15414439097253	129.87645398541318	124.42512269796295	69.425956640708	167.72902169301014	60.450497344705184	17.127498331785002	1.3867214086839925	0.5614278324498552	32.94143063627527	4.290450981068204	0.14408784301675504	0.23967888711580573	0.0239207348179044	0.0680515276525528	0.973902677646638
29	4646.8678120238455	1.2198032566859294	1.1802588730358075	1.1833625046175857	24.92152360275181	65.36817736148878	14.259163790677926	91.6925160920612	55.66340285120763	0.36474534341127984	0.3281938640561594	0.19365059593380826	0.5748464551033521	93.82568978751915	109.7391076290646	0.046897300303946295	3.228084340314878	1.307417316464395	0.025577633249621017	0.019457510012766	0.02653153540975292	0.05186900870178214	6.5943590149060265	3.9933642715798845	5.4738546528940395	3.292278505491203	44360.87355183513	23149.532031781495	123271.15668755246	149361.56985368213	0.1470338977244826	0.3661940799770209	0.09913441440664114	287.2516009465914	99.17911677649477	122.33734931823824	56.96597102591481	164.91425162835375	42.21314575057996	15.367256945808027	1.4052538682224447	0.5430674145476662	25.423609160340096	3.986184436267784	0.14983958963127822	0.24806720004030292	0.0429963705343376	0.11589875110030802	0.0237689120765402
30	64566.95329366645	1.4186590803902013	0.9080139456839715	0.9310227787921022	27.41399675276036	84.71901279226799	25.746189584006366	118.50514706560715	67.94834374255613	0.3656721856164448	0.3805034745225226	0.24855328866327642	0.5606878447098603	204.11990723147258	209.93716393042035	0.10469899958244196	3.402532546814019	1.8922225467618934	0.02101732597049699	0.013484871528848714	0.028501229448818746	0.03233800799556405	8.825441325486233	5.02289744471375	15.659820204536116	6.66367078526906	29174.77637676227	15167.383313131186	104729.55912856589	107048.63264721657	0.11179846711945718	0.2619140847738634	0.07779809307416807	422.00250295611306	278.0164941762629	180.09433470347162	148.1844737061847	241.90816825264164	129.83202047007813	19.179461039132004	1.3307832395567498	0.5821654093999372	28.47708805937333	3.9316010284127474	0.13074040143170942	0.19849694964154954	0.0269461736834424	0.0284217315523008	0.0120626676554182
31	66591.08294134296	1.2288147725799916	0.8890498667492759	0.9905569147715503	26.297115786864907	69.78903367521733	21.056361147382578	108.0323493699926	63.287854808875956	0.3818992448987852	0.37113995562113267	0.2385901423143348	0.5616601421411572	157.70837021942532	166.90312807496466	0.08805706869483151	3.276713113629572	1.6237506005317752	0.02354454780825539	0.016477334771304857	0.02904173242390546	0.04236511361837223	7.482579090139047	4.306518623570813	13.103249746063886	6.80760819358976	37407.44896999508	19798.830404372762	113365.65614453131	126646.79943111596	0.1298665070772746	0.30214432266773844	0.08849025017681023	322.5246750855336	231.66854630522357	138.33337495725576	121.91664934905722	184.19130012827796	109.75189695616623	14.080240498752795	1.224859159258955	0.600019751247125	26.62818010964776	3.255266065069787	0.1386833809519575	0.21290547301501725	0.0178723129489263	0.0109457469733915	0.00851301900318795
32	9631.46419902851	1.1692850653201594	0.8392442900284026	1.4038441225172686	24.528520853026464	57.04467220784214	14.132133920689675	99.12683029660252	60.375084678609504	0.3664335855685024	0.31576670129134654	0.1946954686869904	0.5626048726365304	104.89126011808088	118.63566771408583	0.05240403451825712	3.135794804949598	1.2701381716598255	0.026813126181173007	0.020732293688030597	0.024414745283055782	0.051477225758843295	6.1304355194533775	3.8485838405873967	6.326798861166016	3.443137963497618	47757.87647624228	25429.84870766517	118304.3795604107	141509.44758703728	0.15112164330771194	0.3560777823480717	0.10029249612299913	231.77502093379005	111.53705334184711	97.96409363901104	60.47451954801478	133.81092729477905	51.062533793832046	12.831065027840637	1.2755257717234245	0.5692979797613795	26.22162612456251	3.463413490600876	0.1785788377160716	0.30171327822675825	0.0349620198530392	0.0680515276525528	0.973902677646638
33	257020.35612041864	1.2935689029542046	0.9759345652788473	1.0560708252925368	27.587126421719248	83.00307673721738	30.858545442900027	121.1814492400755	68.14032282399678	0.3853937120450187	0.4036458542513453	0.2775752507992849	0.5484477834255526	233.3706385317814	227.0133229694372	0.1294725817015144	3.4074227429215798	2.006808138937585	0.020702103704264802	0.013081673712585529	0.028851238105665932	0.030958426580393866	8.615425864966204	4.623502046791423	21.122427741411265	8.378817379599724	29087.673317146957	15098.031343364692	93640.03056099382	94387.58233786326	0.11502834089613262	0.2370407946680623	0.0790272348424475	398.0328810314764	411.34271420682893	175.35881746222424	214.05182752039104	222.6740635692521	197.2908866864379	18.483303113529292	1.4709709382049116	0.522677057849596	26.128545727947724	3.9452691224050986	0.13273291698416587	0.203552852374061	0.07102712571071201	0.0247265110600636	0.0125018427796203
34	10204.741291957505	1.880434315079741	1.2309578790603042	1.4091766835061958	24.354171772719354	62.54966941996866	8.499847992729023	90.35593549045834	52.61424886377791	0.3363666623531467	0.2865110288133601	0.14291716018919032	0.606696945373206	35.569945859725664	50.442913714938776	0.018464992222461705	3.1807133485062566	1.0736440608671167	0.02825734690965988	0.022193240737511593	0.023258272461984298	0.053527505246352414	6.48800799134285	4.104588802863814	3.013679951692799	2.684200463879359	45806.109881063654	23587.388118919083	135863.66244257204	168768.2050482633	0.1443435942147335	0.40935557152503393	0.09634478603491155	262.7313933076472	45.07932203842668	103.06369261134938	27.073212742037917	159.66770069629771	18.006109296388804	11.20925590926795	1.0843861010211506	0.6398315835715276	31.929015806509543	3.015255381192254	0.13619474102521303	0.21380849548733535	0.277706050981073	0.677026230702104	0.758128766243374
35	1918.374177844279	1.8444394609325432	0.7074722133386303	2.3126104402804906	25.406453026362787	71.39295882264382	13.278983227608848	120.4958293665614	65.22585559081685	0.33133417678708305	0.30665042280842	0.18878070435442407	0.5797612053390395	105.11375751338998	114.24140334061184	0.052434433253628336	3.28924265364167	1.320340198110718	0.026110472819129024	0.01968558818043195	0.026947424268760418	0.04784767602457282	6.641960587091469	3.933592889564719	7.099589491461646	4.737536824351302	41945.16315182245	22519.299658336287	117940.06297554857	139228.49076926615	0.15178424028534174	0.35237901372885144	0.09651779894862599	283.3129524049181	95.88502605312922	117.81801680011381	53.07023096004449	165.49493560480343	42.814795093084605	13.464035091306291	1.0748555548394714	0.6636459446691517	33.76057524544825	3.0199987487907025	0.134177042176562	0.20095784788555562	0.180583731609871	0.007880174603729079	1.6854384143476298
36	1096.6690448749246	2.279928317380193	1.0442244475324998	1.4291278357202333	26.152138733658518	84.80675177584918	11.22463378475619	118.72434133477921	57.912849493995274	0.2837147279518491	0.28600095305737566	0.15213397716830757	0.6764007733339698	52.999983982769756	64.13703104363343	0.02617872010174247	3.40965355765123	1.2623706880789305	0.02410154217648898	0.016341911127988745	0.02441827131090824	0.04798042562945329	10.981211841617474	5.731110734841079	4.176403634962364	3.0492865939983647	30811.244241515866	14356.050603434238	136532.53021651975	168049.5463417326	0.10647698069728712	0.40631726948242686	0.07091680230123584	489.03334833071716	71.61581669955433	136.64159112713912	41.69594057634696	352.391757203578	29.91987612320732	17.299937110889434	1.45344560502568	0.5421725396088635	33.36198253970505	4.352411495345828	0.14959146706068796	0.2477373147509406	0.24191060325805303	0.0558756813405586	0.293302326931278
37	234.11987985732804	0.4746578610193261	0.667481807450021	0.9595652991093558	26.9672958353998	88.23021106966193	23.043614688228804	143.57235642436703	71.5053145653739	0.35674880803391	0.37008677716597094	0.24821993276799897	0.596165085635844	168.01596835154197	172.548539533131	0.0865876864979274	3.4106360790398202	1.7141334112687205	0.0230013528223674	0.014416232657097301	0.029182429933874602	0.041375155624377095	12.258733884237195	5.802635932037981	14.234834139663601	7.623082789323022	29823.632160357098	14919.561837490199	104876.586812155	115654.568621718	0.117964452958826	0.296064762980097	0.07589453013705329	508.95648672735314	244.46321003637303	158.070307906552	127.18828006470899	350.88617882080115	117.27492997166401	18.5898810408092	1.4439803559114797	0.5280366641945821	35.982326333574605	3.9890128469364705	0.14145828662037	0.2172182002603521	0.11493005635549199	0.0249767466552802	0.0913690064757517
38	3086.4572723274405	2.4796837808997396	0.7284983452861274	2.0638998275031355	24.53030685508638	67.7399391019231	11.26347645726533	105.86401620605797	57.03206376272961	0.33484669812646584	0.2891226317195008	0.17948617488817725	0.6366236006523495	69.45337682588048	77.7471020679199	0.03757461765526438	3.2154874516876824	1.1184166869714214	0.028631612102093175	0.022115394377462724	0.02576254808904593	0.0588282580469027	8.249419065179824	4.584622660962814	5.170192527853395	3.186493201539985	43375.03326809244	21951.69695658945	120313.61310682287	151789.9801101658	0.13925345071510065	0.37937168304022034	0.0910405126446438	318.3146944278373	93.8795702436263	107.2005203430503	50.96199491584455	211.11417408478795	42.917575327781776	14.527267457123669	1.2713988829067329	0.6015133387827575	36.48732791664192	3.6700165515114134	0.15116355112409746	0.24921644590070924	0.2561168965457	0.0801419896624921	2.28011180475564
39	17.925831202046023	1.68358362357045	0.7327557731898923	1.0036746628918602	23.455584841914902	53.66836066657329	6.23239504684192	98.86952235506212	56.79235603753481	0.33978211392011204	0.25006400895746506	0.140882697693667	0.6213007056943299	36.9038328495489	45.327452127285994	0.022418774876197003	3.05211421092106	0.832880676114562	0.031633431867495	0.026479238925411805	0.0210458670275067	0.05937611094185221	6.1170664158088215	4.05655252119311	2.6231581333802505	2.10586932176571	51720.9839837433	27186.393255316605	114561.33721014697	157697.001035611	0.151054913142241	0.400863844340062	0.09800687119789962	220.365541251857	34.04099282392381	85.78172224104343	20.354734718862304	134.58381901081304	13.6862581050615	13.238835927298902	1.3706559780018701	0.538805090363864	35.871291173545	3.9371591374294304	0.163975799674219	0.286493820294805	0.0237533476850919	0.0268858246750867	0.0616537573398804
40	1171.000000000001	0.8713650918648961	0.9436619404326683	0.7335550078691201	22.562050274666195	56.28776751471211	8.568653944399754	101.21501544443403	56.45664314650292	0.337359353753294	0.25373758656374407	0.16691021331957204	0.6501964210878761	55.97881645948733	72.13651216652022	0.0296069393771288	3.0564932846669004	0.933488322371664	0.033437419634760816	0.029389848763873107	0.02355864605583191	0.058479711046829724	6.420882685706431	4.02285140887681	4.266286204284042	2.7836797500103807	56422.074186024496	29206.3704541755	109491.73587714901	143542.97713132502	0.161818571353832	0.37622602227950713	0.10352729669656799	239.62153794927514	52.98703199191652	84.1604223398004	30.6477627107459	155.461115609475	22.339269281170697	13.508275875283905	1.4050376608062403	0.526790213708863	34.46649400065309	3.907240969218661	0.180224898840999	0.3148644645613421	0.19371575457644397	0.0957661308355868	0.00481772244109945
41	137.5489749430528	1.7587684909676395	0.7204514610758421	2.3511332849414193	25.7825515367431	88.07732784680918	17.422381536171798	114.833586535391	62.99592948089181	0.329319004179812	0.307080830054255	0.18850165132837596	0.608591336256605	103.219075032665	122.10512427960501	0.05136011738762039	3.4133221563355303	1.41428733133634	0.02408606767834589	0.0173722626917764	0.024224704706633998	0.045533093443603886	8.07486539434173	4.48981628665808	7.152272377813291	3.712950285429459	35623.426019999395	17891.611836817898	114373.33870542396	136084.52423213003	0.13023315893465298	0.351493133811677	0.08649550681006302	398.97468490577387	140.74016901110096	153.57382643141196	76.86657618080358	245.4008584743619	63.8735928302972	24.9668153593903	1.6865696287096994	0.498293176633955	48.581614408842185	6.013862500633967	0.16055787271159697	0.2816754261514429	0.0736463609809378	0.0493634208755769	2.71509338544914
42	357.0205011389535	1.75876849096764	0.7204514610758421	2.3511332849414197	25.782551536743096	88.0773278468092	17.422381536171798	114.833586535391	62.99592948089181	0.329319004179812	0.307080830054255	0.18850165132837599	0.6085913362566049	103.219075032665	122.10512427960501	0.05136011738762039	3.4133221563355303	1.41428733133634	0.024086067678345893	0.0173722626917764	0.024224704706633998	0.045533093443603886	8.07486539434173	4.48981628665808	7.152272377813291	3.712950285429459	35623.426019999395	17891.6118368179	114373.33870542399	136084.52423213003	0.130233158934653	0.351493133811677	0.08649550681006302	398.97468490577387	140.740169011101	153.57382643141196	76.86657618080358	245.40085847436194	63.8735928302972	24.9668153593903	1.6865696287096994	0.49829317663395495	48.58161440884219	6.013862500633968	0.16055787271159697	0.2816754261514429	0.0736463609809378	0.0493634208755769	2.71509338544914
43	2947.109248554783	1.6440566021856005	0.577659964790432	0.9647270066726491	25.204584930611993	77.5773596919866	13.074138617224301	109.10947954898597	60.472878836938705	0.339807710370706	0.293543895358691	0.17343671314576803	0.6077386881706252	75.40975346120378	92.53522015189849	0.037269866308969	3.30187315764811	1.2379711395958406	0.02625687922601001	0.0196337442202287	0.024780808943723105	0.05344550878682611	7.3104029613584816	4.286863652805611	5.283573246097421	3.0910382801985903	39927.1033960738	20512.982003713896	120594.82487839805	148932.15322954505	0.13442706847140604	0.37749468191605123	0.08872160641515561	342.98168576200703	91.39291400259478	133.358480735828	52.20289178087891	209.62320502617902	39.19002222171581	19.32886004580881	1.3836632829100206	0.583585988292009	39.54482472927162	4.64071575024243	0.143441563480901	0.23745152037365005	0.0129513197190924	0.0175413239913379	0.15038901113098999
44	2065.0003376904674	1.7307131245449143	0.7303375236247008	2.124884558385122	25.773025121394827	86.63422755024669	17.45600040480802	115.42894790472508	63.37318796547124	0.33207809206116695	0.308748074079189	0.19088909102025892	0.6066606673118121	104.6546075831937	121.88517774651412	0.0525217217610728	3.4007469494461215	1.4126460305670119	0.0242807919472846	0.017512099940614638	0.024433433853924203	0.046245882649637526	8.00117991643352	4.455362547745909	7.493786765367876	4.122192078301509	36000.322072372364	18174.295328777444	114089.96858945918	135876.33818868155	0.13114293891498802	0.35024932049480145	0.08694656432382372	390.8102004035797	146.76921364970644	151.08889729736936	79.59589572637627	239.72130310621029	67.17331792332998	24.177484733357296	1.6342181355662784	0.5139979499969091	47.36169270375694	5.791756041242824	0.15759031202544752	0.27348169313670445	0.0736463609809378	0.0493634208755769	2.71509338544914
45	821.2818398699991	0.504487856764492	0.9215097740787659	0.7623014135723053	24.0522962023045	61.560108149094766	9.152289501317997	92.81547300606195	53.827278768159246	0.3288225068860235	0.26645746043944984	0.1457963449377393	0.6350918219286884	50.52214535642783	65.19371771668791	0.02330579303190909	3.1546080736619158	1.057878649840391	0.030018325833374528	0.02408908294976939	0.022705283316031135	0.05179773298071728	7.008824267556975	4.265463943117246	3.7049176231745116	2.6595296149732808	46838.87915842	23927.725710951127	124217.75610654657	153499.38003630718	0.14391239713234977	0.39170837220471827	0.09620292272912061	266.85809100745735	60.771694781759614	98.02009773161348	35.32262156420371	168.8379932758435	25.449073217555785	15.149409160458724	1.4710770720766866	0.5181866118920022	32.115118588550345	4.20715523234186	0.1704317274880308	0.29772559430355844	0.0684271187049442	0.15394895623532098	0.00615339509989769
46	3205.4732208551195	1.9478777636466542	1.3103221567356562	2.0735281442327187	24.148714204808616	58.25690534029702	8.5464698562921	100.16922636145854	57.06993805851709	0.35047856867744975	0.2690034100000001	0.15549543701996063	0.6158298048187711	50.59707978965798	61.98340468682426	0.024800494375571164	3.0847364532752573	0.9809100289415251	0.031592658510648	0.02444287813086708	0.02321034204340693	0.05757916499514864	7.23499340984689	4.3442842586068195	3.612413599351438	2.7974044377421445	47180.31558629355	24916.843564621347	119562.89543562986	153363.0233412502	0.14383943419081358	0.3903699234543469	0.09456383869023517	247.33669177028722	58.224797978363334	95.03819693923488	33.210899897208996	152.29849483105204	25.013898081154323	12.715186665345758	1.2175615080991837	0.6089085141782868	29.37240468378829	3.4099756965799464	0.1502814179754149	0.2380100158366835	0.17944426477636397	0.777863217835483	2.4228510437757502
47	2111.3516182118324	2.032077706242035	0.9725509740988514	1.9030599898784772	25.080302285542086	78.24254809527316	13.308268315385812	99.61206558701114	54.83217913128568	0.3307288651992464	0.2929453324449265	0.1595205834129433	0.6325517105339011	70.35946183406749	82.0672671648848	0.03344493581122869	3.31806978605218	1.2729487900384449	0.026636733035203166	0.020214550468163024	0.023660574995443696	0.046414765737746826	7.806143140309702	4.480015098101196	5.1606527083425835	3.07737329650443	39584.32558970079	19837.834533858448	124868.078037337	152426.54748040996	0.13195428091779254	0.3829616443115616	0.08872271079087138	360.63608120431377	90.50181944582324	132.872757464644	52.27581747223177	227.76332373966977	38.22600197359144	19.56903681676242	1.6289423313406826	0.48255470362205966	38.13919058000886	5.000652311274855	0.16589639448680105	0.29470629570050666	0.630371580499427	0.229973467833325	2.88817078992229
48	5393.979941354389	1.3811296981693122	0.6688994350253078	1.1290249992641541	24.477053069667054	66.44724626599994	14.960314021309987	110.55675864956943	63.456300365754224	0.35094165643130887	0.315106925744468	0.20597433053258155	0.5949544101820939	108.14338351017466	122.60865457070719	0.05680327630280437	3.194450099565844	1.3308465981595041	0.028070424726364365	0.022043113752641466	0.026430546767454127	0.051094318336147276	6.620314307859884	3.9956668302242564	7.768592269340834	4.03639058586032	46393.62380290394	24423.456481980425	113572.53952997987	136290.9815540645	0.14889417385946793	0.35187042059182744	0.09733268734020767	278.27298171813226	123.01721321035546	112.38970263766187	66.05795951079966	165.88327908046944	56.95925369955611	16.61862211961131	1.4058826470515244	0.5484223482605668	41.18013659161039	4.293095440642284	0.1640080708932575	0.27476081965737825	0.244378975912992	0.0137044186204547	0.6786188620565151
49	83616.500252109	1.194022064467967	0.9625135045597968	1.011198922952518	26.899646198614935	80.10590730179838	25.773539869830245	141.76277058665394	74.72468266207498	0.38172938987924304	0.3837121316320348	0.2608504322234164	0.5610875064594842	185.86762909457147	190.209463200473	0.09685451208502158	3.3593314917509502	1.8197281517628308	0.022856489095488142	0.014772201732392836	0.02819643251028356	0.03938184875613116	8.41272581045107	4.37623146939433	13.154872413456507	6.799513451121113	32732.853623862997	17042.50079717547	101985.56723695235	110648.89926682325	0.12699041750937498	0.2821046994786915	0.08149801171110395	359.4127390781002	263.573917392726	150.44434785960792	135.74369746762676	208.9683912184924	127.8302199250992	17.140376514273783	1.4685285836787025	0.5163644359850184	31.814828170463787	4.009184187797878	0.13580355700052582	0.21398965412083587	0.0741921277641253	0.0521075102471874	0.0276164465211835
50	1134.7390993018828	1.6833933025965533	1.1121158246061	1.350635061480468	25.986240220447876	84.56406496838444	22.185687995533442	124.49400853984679	68.31766351862112	0.33617945514665204	0.31612651403052067	0.21795621763383063	0.6014910724366359	156.7775860872168	179.50124469552756	0.065025219171121	3.3671680798837396	1.6835965829769528	0.02445638984055704	0.01682847631631526	0.027958153642536503	0.038378689469492154	8.623989548658834	4.53323709466642	23.6242412689968	11.707010912468926	36258.07228161868	17629.127821400944	112912.40382076913	121725.8662653097	0.12373816932061138	0.31516050077910235	0.08233239825261043	406.6655697141856	191.01427860727551	156.42955020048484	84.26503823351497	250.2360195137003	106.7492403737601	22.50456713776939	1.692372655369012	0.4709516002098473	42.10362073337394	5.63381816334725	0.1707393609113942	0.31673005071798965	0.7610387061225692	0.0136120884196855	0.0584972144135192
51	468.5221793647224	1.367747277428796	1.0284321532623955	1.1801579758834218	23.78971028085388	58.96211824359035	11.677548915153213	96.53190173411564	55.89671890559112	0.3556018213198622	0.2764263107958177	0.17625054511325672	0.5923894375433817	76.02900901883486	87.2560420777371	0.037021701818357365	3.087945932026405	1.0620303651741918	0.030048160563142263	0.02407770259298395	0.02428771313505802	0.061948809911454024	6.73890558111434	4.24108304323829	5.017019532864871	3.0188039134562232	49464.8219416642	25246.493062500223	110715.31734321376	144109.37375571096	0.1423617712901913	0.3714745086382055	0.0949317366034948	260.9770110419491	89.01906509830006	104.26519375342342	49.771128890641876	156.71181728852582	39.24793620765799	16.131169951572645	1.4821433873294427	0.5284679392023226	31.716829023238766	4.506334109088217	0.15116192857529387	0.2664020823780821	0.0354700883486445	0.0779699158352328	0.47516906973560996
52	3008.3500531756554	1.5677956768381858	0.9019643541422411	1.11973365815384	24.995987229739768	69.77107961134924	15.91864491783738	112.39591710867079	62.84240270902411	0.3533767309588716	0.3052430484481174	0.19779488217083185	0.5944230262850546	102.82029357317447	108.80346070012139	0.05413250653076872	3.229647858750579	1.2777904587773654	0.02746635701825682	0.02068071620725449	0.025088602177907107	0.054324585206789344	7.298096013730012	4.24151154587008	8.804924479292314	6.2685677933999555	42716.06689310054	22099.40614655809	110322.05098333424	135984.9761414582	0.14067257805872732	0.34820145912595746	0.09268509835110747	302.80042627241164	168.74456030009497	120.4527770629557	88.16200412986528	182.3476492094559	80.58255617022974	18.073192041467312	1.3421438370348808	0.5951119422564458	37.35330147800708	4.373406947798858	0.14424000136616905	0.23810386737216252	0.0094538390683093	0.102845615437222	0.062247532805549
53	3728.3796636889056	1.765511146577163	1.070094253897482	2.327928369629967	23.529950872701605	52.921712159461194	7.825122871743035	94.66439098837165	55.57392947827428	0.3584855340055448	0.26685282698799956	0.1594899126110526	0.5945717451968404	46.12628037229144	59.415866475959014	0.023525814153062884	3.0220916042539496	0.9109690009774106	0.031241274075855537	0.024949615434531613	0.02388575467102946	0.06428337409593374	6.470538624619964	4.150755853513102	3.3583311353570457	2.6133196767759412	51408.41389555831	26638.813699243183	118027.07832216307	154688.38052163852	0.1476511379368373	0.3933893221767087	0.09689341017548413	211.88336849189946	47.81847453011219	85.53019860802736	27.482650826721425	126.35316988387217	20.33582370339077	11.982671190243668	1.2276488736277302	0.5959954556599186	29.261872100990868	3.369529090815237	0.15310763915096912	0.2510900579271966	0.142676567517217	0.523326600755417	1.4478552208613997
54	857.5312126099763	2.1756415778865796	0.7799641610297169	2.0057506239829848	23.724598000222546	55.7485681429029	10.021621134542068	94.2152260565281	54.54931259577187	0.3474415964033524	0.26805349553414193	0.170298114055861	0.6102427275165261	61.54503784952564	67.65742682512682	0.03304147655051513	3.1012475217228266	0.990545583256985	0.030633822319205074	0.024734907366329356	0.02463755308427955	0.061397910168054605	6.160693717740451	3.981455442067091	4.760615892125431	3.073214702138369	50535.501397884516	26319.668360517753	118407.25811107802	151738.23535052055	0.15461723667848637	0.3836583800572784	0.10114027552360198	222.41460480182283	73.68072012514745	86.87331287263541	39.8725851605377	135.5412919291878	33.80813496460973	12.65142927344157	1.1995133545735797	0.6141634193373386	29.69071462083803	3.40851944232593	0.14934004798399717	0.2435733489165417	0.18949033239726504	0.17456545543063298	0.545656333224656
55	1581.4295154184251	2.324137473729461	0.760818783540936	2.14496146022142	24.042775890203913	58.420549751511416	11.139375239396804	96.8817293825882	55.76875791774271	0.3448697889013231	0.27519660088734504	0.17679890145829905	0.6116502136655702	69.65072177577034	74.58081113910652	0.037643156934884715	3.142758128218471	1.0550631582423904	0.029848238112815714	0.02380530867393381	0.025003653362906015	0.05909412480759721	6.203254150929413	3.941642922273421	5.364008394976421	3.3185167867774608	48868.338870537395	25588.81776598162	119109.63606787201	150017.276010425	0.1553986995124731	0.3781828409930042	0.101209402239292	231.80092002236805	84.76329433479333	90.9324510611945	45.21839940401581	140.86846896117402	39.5448949307775	12.704346056700807	1.1644214637457102	0.6247286629451231	30.417347458758414	3.3071638530926695	0.148578619900787	0.23704186902500107	0.18949033239726504	0.17456545543063298	0.545656333224656
56	27232.460871587806	1.143030584793534	0.9338075784436864	0.9802917476062224	25.75771145497273	68.92050932707102	27.320542732621124	119.45079125748082	67.94277126255483	0.3757236147828842	0.3548608778617378	0.2558454066472645	0.5598134975160091	178.82239815586837	171.10079635260712	0.10107289106768513	3.241931128140685	1.6508309522990083	0.025371922727751912	0.01905103928145502	0.026540454159215944	0.04549355780858468	6.8772666376884946	3.9767335013391203	14.61091375648736	7.777038904584128	41667.35720275657	22241.83946026139	96150.58406287846	110099.24230013753	0.1457619309059535	0.2885942309445898	0.09528271948600554	284.8907281574414	288.34358289360506	122.65519883046994	145.7912585979713	162.23552932697152	142.55232429563372	16.952824436025832	1.3980123063563528	0.5383560428915252	37.48370864906224	4.081238943709998	0.1547707645722342	0.24404067256265208	0.0237388157250208	0.11723317814708	0.00682223697271714
57	9180.475502079518	1.2574834971733566	1.4315127663468779	1.1895710504027481	24.93223873947981	52.00145500047445	14.17905163143129	120.39967355220082	69.53444984424654	0.3830274056939972	0.33331942187845237	0.21449843112113018	0.5494718591615616	110.16754323745255	134.37640516840648	0.051580338072925766	3.02574598345704	1.3202393380964619	0.028160173461200304	0.019913005342427313	0.028032648588021295	0.05367450726569489	7.0647337113858075	4.104971345045301	7.099577315853874	4.02824412439353	45648.30583147262	24235.090477643964	119456.41128945988	143056.36110137755	0.1407377861886038	0.35085697139351896	0.09096533582016546	212.35029160213537	111.36345371441581	91.06304693129067	58.79177901280854	121.28724467084444	52.571674701607186	11.193781181112378	0.9979230850916835	0.6828710286915813	27.96552298473055	2.8395053367508454	0.13441068170256837	0.1968057703099527	0.0135488807465969	1.26804018446252	0.0202870225120998
58	9777.381065978781	1.114230449861895	1.729524762029329	0.7845707095100279	25.422348619163973	66.13843643362962	16.889197004404977	110.52578505100306	64.85933789236482	0.34543535282972704	0.31922228646775846	0.20354255149518422	0.5624973984050485	119.49252887055415	133.61719379754024	0.05945150516268747	3.203144672516173	1.3817494835116853	0.02545280384928734	0.018527830250740573	0.02604343893498559	0.04854333897687205	6.989239010631624	4.085065957368462	10.196832872939323	5.656756005699949	41469.18830551167	21769.89881910005	114965.10422639578	132392.89697528118	0.1389252943201647	0.328322014969287	0.09217640948036628	275.80433573958277	149.39361662414623	118.0647288522804	76.96866303505853	157.73960688730202	72.42495358908782	18.53507216262776	1.4219431525467774	0.5475041660066893	39.876871339712686	4.616585606046098	0.19571880153728022	0.3150914752525845	0.14578673776747	0.6765801778519301	0.0008367466879654889
59	3605.2795999364907	1.2619101462129045	0.9167759721594217	1.6552527097451402	24.449161677341902	68.66288412939608	17.304548743977147	100.98268795645207	59.02280372488226	0.3462527825295171	0.28401507365152867	0.1804387200048324	0.5869548500334927	81.52446763227478	91.27700533667313	0.04177775209564324	3.181976130814491	1.1745183038964062	0.028084752580702484	0.022159205990230996	0.024224529245134487	0.05629661442967972	6.766827205572164	4.140319300289873	6.457353234783293	4.125365466351454	45758.348661721495	23783.648007800508	110698.68671862631	136833.75366032607	0.1414691595821532	0.3606060042684688	0.09449311803956273	289.16141455139774	110.83328751779973	119.0624441875594	56.559062732844176	170.0989703638384	54.27422478495565	17.888683510504613	1.5564921430185183	0.4930910915439327	38.259350769053526	4.776158342398492	0.17470539128551932	0.3051391737729929	0.306964856327898	0.08937248408397501	0.572829387792294
60	4809.191363079938	1.3931277547592078	0.9327862561932765	1.1114084454155266	25.751398767776617	69.25510293758337	27.007266709037662	123.27078993568603	69.06991626786561	0.3662364206898993	0.347751340822468	0.2580496276116186	0.5593905767597099	177.94173219455752	172.58365050873405	0.10431228862221534	3.2308684071763087	1.6463118276437199	0.025625325296475245	0.018820945607351366	0.0273214944216696	0.046113608023770986	6.990833814324075	4.059624495217829	14.79256856033124	7.451020323486781	41154.918118768655	22022.964553477843	98419.86007275838	111693.27855817914	0.14268145251758604	0.2939689960136349	0.09250581081557188	282.9973580382329	311.02061265011577	120.46037506332453	152.6239242629204	162.53698297490837	158.39668838719535	17.677726870717468	1.3195981577123685	0.5813880579828545	37.56535658949175	3.9746351599564544	0.15671420545261075	0.24050940097758033	0.0325670803987842	0.0493252341679848	0.874362168474886
61	6720.3076428430095	1.3045373690438657	0.7586802581650665	0.7403349113037391	24.336918732210865	57.07086037842833	10.786951909993975	104.33321339500539	61.554091865934	0.33498524524318624	0.266062444253163	0.1701306526593761	0.5626165533851248	76.37923675816626	87.95271492975897	0.037678868762230276	3.0383623913533646	1.0632268460941048	0.029856327696547145	0.024252949396013603	0.023058439277842298	0.05560806377297249	6.589519535156978	4.0970895452474405	5.902161765840443	4.3878545127837585	49724.38202783801	27622.204538237067	111322.20428344361	139892.08061844762	0.14665267480222005	0.3583386799302367	0.09623113813473913	230.6308712215594	84.05652875190377	99.1795193930625	45.03182311815187	131.45135182849654	39.024705633751964	14.53310258243883	1.2159781055279657	0.603195477539736	32.94487611658166	3.823753322430525	0.15759067762466303	0.26439397372644435	0.0214790274594384	0.0218217920759466	0.0910437250038693
62	4888.089948327934	1.3503393992455588	1.0009031490458504	1.7245518793996328	24.28150765170283	57.0600321753198	10.45862291498886	105.25660048624903	61.77863605478152	0.33837213329340876	0.2724877550717274	0.1694704013101495	0.5691505131094151	74.36876676478977	84.55348679390549	0.03725463721225726	3.0698669231117086	1.0479000405394325	0.029411840742286106	0.023634888958188712	0.02336356449074127	0.05576515729091018	6.4420755553184	4.0105164501941655	5.151906079433417	3.8047541394461186	49015.25529234449	26378.18602603845	111675.65087107234	142236.91371226768	0.14925498051488084	0.36424892625584665	0.09760068916856796	226.1094233962449	77.77389378978218	95.08596797222204	42.22354886749908	131.02345542402296	35.55034492228312	14.154006818867177	1.2720743988568262	0.5776207836562146	34.26029645060946	3.754848336488115	0.1669726663794415	0.2745059356082014	0.0964961512573119	0.21684856159644297	0.25948248150380204
63	967.5927865897145	0.8246201145126059	1.178306966627447	1.4351559376361136	24.382290932500506	64.000505531285	10.668213049191017	100.35141997014887	59.52561101502018	0.34647243625382595	0.28352674077011214	0.1709498624953183	0.5952104830594297	67.37882659651873	77.24018641089062	0.03583418392652799	3.1637838928616513	1.094591047105685	0.028773842409450138	0.02313328719549763	0.02322689144543485	0.055583867163530955	6.44506196521548	4.012169616313051	4.478144260971013	3.1632988355864398	46641.2904042718	24586.088100107623	114550.10382739714	147073.6599479769	0.1495138028553667	0.38034013731541527	0.0988141162455256	253.50278774143683	67.44137661370453	103.49492189574818	37.12865895062657	150.0078658456887	30.312717663077972	13.754873840444276	1.2501950225564593	0.592955477430538	33.84725525798725	3.5428684981305962	0.15849460374046484	0.254438602225354	0.0964961512573119	0.21684856159644297	0.24342179172503303
64	540.3206088308657	1.7257195826365235	0.9047536413383285	1.755936728029245	24.19237600193137	60.48304071593693	11.37472980814832	98.15237860148837	57.118526086507146	0.3448993694659894	0.280959711617478	0.1773223628279295	0.6085168032226224	72.79334900610318	79.40984809859964	0.038643693141945	3.1635436173716114	1.0932690211877767	0.029337598180008157	0.02353241710912083	0.02435676262793879	0.05699389150642907	6.222473076653404	3.9292515636504404	5.103704793784957	3.3502749346713334	48059.395146074305	25250.9690730331	117762.55022680764	149069.71107369	0.15535354614705607	0.3779110855310798	0.10169822176301314	238.35135808381412	81.49039625436416	94.15663978447274	43.64017726633871	144.19471829934173	37.85021898802544	13.106589727824382	1.1861306724511416	0.6179654720237141	31.722429608245374	3.385676119804621	0.15165139001434833	0.2421045422759799	0.18949033239726504	0.17456545543063298	0.545656333224656
65	182.25567633539632	0.9113096502869061	1.0430901009537925	1.3286021249507234	24.517455547260944	64.29652201757855	12.749236694521048	101.15257961585488	59.61783911804829	0.3460851113723414	0.2948700562521452	0.18099565272077983	0.6009493574824529	80.89307731153653	91.00227973433344	0.04231962804734976	3.2013394254323497	1.188137369410028	0.02829815129104414	0.022733167340566695	0.02372334452820769	0.05301585171678817	6.212460823837573	3.890938247732385	5.222253092142832	3.7700611523825445	46479.07718184218	24624.63471934779	115908.93659620716	147528.78114976993	0.15540659641661086	0.37548854796769354	0.10206227041488332	250.91266204569874	90.18162942044741	100.68374995918914	47.449836390090915	150.2289120865096	42.73179303035649	14.026951558614703	1.2238304303966923	0.6062957044424231	35.06007589257955	3.563309339878592	0.15579936498205715	0.2501093930148035	0.0964961512573119	0.21684856159644297	0.24342179172503303
66	1972.0307472326033	0.9689815976233908	1.3921983977471506	1.4167951188469687	24.047843940833967	66.34764454742664	12.346470712714304	102.01701458455439	58.50096859631564	0.3436300368046095	0.27296176504949554	0.1607290832663576	0.5968305132430447	63.7927831798501	71.89710804495527	0.033586180744568324	3.1947124584165834	1.1026177949256823	0.02891792271821474	0.023280153809012643	0.02306869334991264	0.054408209887961925	5.905328020634456	3.8160643083898735	5.492471663943148	3.0974000454263346	48926.4182384039	25864.37254083957	117002.67138468898	145047.60230918034	0.15889416821484856	0.37566874498008396	0.10192938185989199	255.91768130384705	82.79033685348065	107.43497355836175	46.05420778195114	148.48270774548527	36.73612907152939	12.882895089451374	1.2294390005605396	0.5823902611395373	31.553610813510605	3.4711138665553394	0.15651226863492596	0.25407410173906203	1.32264213499205	0.7000740338438209	0.7536345085568729
67	2904.301580686396	1.7003789794121478	0.9860862500449148	2.0242853777777823	24.631931852135015	64.34848935620816	11.145654406776767	104.4941258410319	59.40802798296499	0.346870427909383	0.29025656774962766	0.1645012341073198	0.5829745250828627	57.734789178070685	68.85520103299365	0.02818281247890933	3.2045447991766607	1.1822244472243684	0.026646098384522074	0.020814936498190852	0.0251213049196641	0.05480603893107151	6.203308078184567	3.928545477341043	4.921133577260917	3.910984827361017	45500.231480155686	23433.4049374632	126992.63327653238	157581.01218691227	0.15009525790096628	0.3958210097397569	0.09589343376831795	249.46837028983947	83.56579531920906	103.55376072305718	47.758409326803424	145.91460956678227	35.807385992405614	12.012211257308234	1.152516268230658	0.6237999648239229	29.284542001320148	3.1822747813344274	0.14268605074598054	0.21632129894487642	0.0779288222913377	0.4006271505162	0.9552720435231291
68	6819.074162803982	1.5925237016633742	1.0706833347446958	1.2153267052218868	24.352040871368764	59.36609216985421	10.723659531179065	111.15878527283176	63.39706739933612	0.34730992432572905	0.28215117268811607	0.18221745474555676	0.5769389718533864	70.06392047578572	81.93207275845356	0.036056106834632944	3.112613539486369	1.093847989860985	0.028628189594656045	0.022707488797633058	0.02607483467549235	0.062448745068522986	6.462620646811971	3.9930307666623417	7.374171234263389	7.127740524967622	47782.99956129055	25004.97061117014	116124.68217694794	148176.44127045124	0.1497323229281065	0.37233161916897495	0.09629076946808517	235.36484467706427	87.59495959521428	98.32548490050999	45.28341532895681	137.03935977655416	42.31154426625732	12.154788204028778	1.1137223455223249	0.6294267778672483	30.246789299922696	3.2011276974416596	0.14987082564853332	0.23659091875214275	0.00815861380883943	0.139462540583681	0.0157866233238585
69	3473.403589909381	1.361323327069805	0.8823684092449975	0.9327895033720199	24.522791901519085	61.084331477931265	12.722051122243647	109.42555033190375	64.33395480519324	0.3483150121245605	0.29279819352530295	0.17834918670801245	0.5687775643104779	92.18972854174699	101.9343037095216	0.04694499514902379	3.1174455207074048	1.2191114036609905	0.028450606048834943	0.02275616942855959	0.024995692205253377	0.04881499989149642	6.416034948863207	3.9567260188605533	9.04683210641312	6.188540612689175	49322.79747042512	26391.007795338282	122927.81915738764	146675.64575995118	0.1512488571140853	0.3498490037660384	0.09851904773991772	246.98592385068284	119.19146715204025	104.8952510671758	63.64628379089441	142.09067278350727	55.545183361145874	13.950215180223873	1.2512023261371217	0.5836365948880265	30.809185144523628	3.699953537807488	0.16943706358577038	0.28602180173297154	0.0272592135058521	0.0727549388385077	0.14846992575537601
70	390593.5826671562	1.0995973163621744	0.9146199150895241	0.9284035017800322	26.587216356965616	87.20033749704452	14.510171133026171	138.49644088786584	66.63915791184822	0.3128613413962619	0.3069503281729871	0.18038964766623788	0.6545225115837551	93.75278209459425	106.9873144528834	0.047479729460061466	3.381528574273365	1.334556454306923	0.02523754592868765	0.01612295351232485	0.025426862785797415	0.04540494057557388	12.255395358000113	5.946853901577019	8.212531308681793	5.029293751748823	29716.982840869867	14273.003309583564	121106.70336718515	145637.6236293915	0.10764038541940507	0.35920055265097744	0.06995349188525221	495.1832639270671	131.988564214633	145.51770048085058	72.03554532373468	349.6655634462165	59.95301889089834	19.74024403916467	1.5395259999556168	0.5044272670236742	37.33989631636132	4.538577209517342	0.15668744382462246	0.2571917085629234	0.202333141114737	0.11267712065561801	0.054535935736539996
71	2464.0060246275	1.5236640833092627	0.7970300708782454	0.6596998886591097	24.918254397737474	69.19652195032836	14.49680606824422	110.45995171425386	62.510481009383	0.3377158002908615	0.30884082669740254	0.19801094479268871	0.596755394593282	89.87543884470729	97.40287514537225	0.05201869933204013	3.2493809261506423	1.294493467591542	0.027138093467841542	0.021067420318870194	0.02554879855916423	0.05273647322678079	6.623979088843533	3.9848527562978235	7.110692541249392	4.5456041173964445	43518.9980122203	22959.50407642826	117032.39802959102	141393.3196895782	0.14969947041134207	0.3605511403380014	0.0962914243685308	284.3761622913882	131.95381180878564	115.55495546521492	70.81681551070554	168.82120682617338	61.13699629807998	13.944058777317935	1.1605344138672085	0.6371908382158707	38.70755446373848	3.4247134172522675	0.1442266728055881	0.23092078028939825	0.0193946536426408	0.00695332022178411	0.0260983163093886
72	6778.629106236659	1.2514336080161863	0.9244028247215027	0.7569839251302446	24.828763858410635	56.34750980126984	16.226876571921288	126.99223022710066	72.71330039510278	0.40012929163137917	0.3602023518496444	0.22048708608509562	0.5602372228126641	114.98572255260444	148.33648950976328	0.05106839302525722	3.0810296915244493	1.4668927060128738	0.027215850205529146	0.019191236792970925	0.029300470997714233	0.05191960933932777	7.166213363384	4.045569446954622	5.6589109436182365	3.6126269720656103	45142.74703184943	23865.64445104112	124554.85084943975	144976.3574545401	0.14236878346403095	0.3537498286067262	0.09169421783056775	235.67803443212063	107.14380082334738	96.87777641659922	58.3337490652758	138.80025801552108	48.81005175807148	10.836660421303051	0.9986644815335283	0.6799214103620662	30.989422407569954	2.714751642393618	0.13624011103142278	0.19791222504252112	0.0032959161680090397	0.4340831530765471	0.0123448570153436
73	10591.575455692251	1.2797096560020538	0.8161303380910945	0.7156288449774229	24.588098224507146	55.87805409788309	14.30426548195727	110.64702044071569	65.40643202726571	0.382607920062633	0.34012050921281023	0.21369002988434144	0.5624723788328113	99.43729973510314	134.32425820968302	0.045155687713891536	3.095108202532232	1.3867977757632406	0.027561201877450408	0.02039974194480092	0.028844237354944742	0.05423062702056724	6.625999292472113	3.977741551536542	5.010411609322748	3.4952173781158846	46667.580747268585	24541.76483967249	123151.48345616997	143891.26092875397	0.14640962383720793	0.36200562433894334	0.09555382330969377	225.77810690286768	90.32527334157184	95.74573990512575	48.756927292233286	130.03236699774178	41.5683460493386	11.207990406494577	1.0583131196149005	0.6543974025449464	28.399195002455336	2.863406995644571	0.14004521871508424	0.2082207700244914	0.00690116010601948	0.362943691512144	0.00265830629444148
74	6054.160703197646	1.2324460841065765	0.8843332895607962	1.0968600824197525	24.979263467761392	56.14992616200829	20.008200795528666	123.14650909020783	72.71341904954576	0.39113386152863944	0.3524791167169719	0.2444750909458267	0.5403182867471766	162.4111223204376	183.02181388918663	0.07439330183549228	3.113024378867497	1.588670187358153	0.025613308401771617	0.01875981041053115	0.027503786574100714	0.04527276282770768	6.784356825625548	3.887797167485215	7.9933872735068086	4.238414864137346	46094.85974118265	24452.422789586264	113807.698312741	126854.03318405151	0.14952748510536942	0.31282431853979537	0.09707416738254085	225.1165895228802	155.7335210895351	100.21572431105436	81.63749455758072	124.90086521182569	74.09602653195444	12.356707826383856	1.1676680505561075	0.6192878867517575	34.42827965786152	3.10915027491534	0.17660649877496745	0.2536765509586857	0.11138707020864999	0.10118256548101101	1.03157018299145
75	8483.032919428986	1.1475198153126474	0.7652794353272659	0.9287615578484966	25.60342825837866	68.17451542506836	19.472108790890033	116.97975327739896	66.28192434949003	0.3638253419848052	0.347480538357259	0.23369819470034897	0.56599035072868	149.86510683083543	163.8929683139253	0.07618284982007655	3.26297718723471	1.5517344594027216	0.025157295143118374	0.018561414135072764	0.028037491565930373	0.04622847634079904	6.477244490258736	3.86802821171956	10.326068592307191	5.304475129070673	41867.63702961968	22472.10480815992	109909.40737263733	126521.13223022562	0.15029208820673934	0.3204213947335323	0.09701856242976963	273.3122764748059	185.2976710767904	116.1585688333909	98.34855170373368	157.15370764141494	86.94911937305685	14.904668011086047	1.1166681949041393	0.6604790537452424	39.31612757293825	3.4259562297132393	0.1396294548043711	0.21487084482932928	0.0089091404410118	0.0432672776803527	0.0005526335880418151
76	1773.115702624057	0.7423635014636801	1.0061842982060842	0.9435298583744061	23.38193847550507	57.38716534260148	8.539436231608493	99.97429782078692	57.80613379879495	0.3384869456270268	0.26913362920442524	0.16713190799480424	0.6373764216607635	64.23608484454519	75.78064158302695	0.030254845106385545	3.0813796015851986	0.9785299531529258	0.031325331144942556	0.027093298939170972	0.02348663509469168	0.06067860925137175	6.2298501886304	3.94145140275716	4.903919948165402	6.028833001648349	52373.93467415554	27531.115905847862	110976.51194359541	146948.21477063376	0.15949940062699142	0.37193929807702325	0.10281209088014817	240.66163370579932	50.93191517723885	90.37318447276081	27.178655069128563	150.28844923303808	23.753260108110283	14.101785983535823	1.31651811538172	0.5700193874065924	38.98314058532369	3.9581502206541312	0.16456454724749614	0.2867452828222163	0.10537527743047699	0.0900633230695336	0.0100692326419396
77	7178.97607413536	1.2701388213723017	1.3108659120904294	1.0562539313027972	25.954285482698506	74.66365625800304	23.58363848407523	115.261343362805	69.15798745747519	0.35521856761768345	0.3541488803813616	0.2451478301443285	0.5519313434765174	182.25880531893975	196.40416461876507	0.08263851067410338	3.324165226117801	1.7170198935288734	0.022467795557201627	0.016682180970733398	0.02709606391706994	0.04141009492722573	6.734577307296772	3.9899035542031327	9.838126078586084	5.261354882462687	40397.182793035034	21250.266121123663	108905.71371183108	118297.29774013931	0.1445879497242747	0.2960029308331238	0.09632273436949249	311.43647009013796	181.93324633257276	133.46312441791184	96.97145731411395	177.97334567222603	84.96178901845877	19.44298118685092	1.4489438569437756	0.5472537288017469	42.99134424076458	4.510939378151284	0.2031680909094383	0.32558690286947867	0.00282902868354993	2.28455570019236	0.000536589110442172
78	1649.8088146339394	1.319151096682054	1.255839730443711	0.7189689561089376	25.19797406379154	61.024327315743	17.56357985642207	119.62980061758495	68.55647802542671	0.3829291311035406	0.3608972295291625	0.23164085352627323	0.5580483711151358	125.6079589426899	163.2924199549221	0.05271413662403684	3.1547169375842095	1.5829471674000493	0.026119827736454757	0.01803161031318275	0.029354279018452625	0.04800431699313337	7.127891943967982	3.9754648945009188	6.923993937943275	4.5817603884312765	42920.00813139151	22304.7972074936	123046.59191816604	139814.45168655022	0.1428440207461895	0.34451238399436335	0.09285608734959651	250.81181776355973	121.94620749321244	106.41000170674903	64.91160073950644	144.4018160568116	57.034606753705866	11.865277236957969	1.1273378279833985	0.6242188061361253	30.54480835341095	3.0732117909457366	0.14459613832089552	0.21948258132036044	0.0019453958758223302	0.6551967153983921	0.0063544334583388
79	6689.475358041133	1.2508307647317403	0.9613837818515696	1.1346418084001477	24.972750799196515	58.232620297937665	16.857145125978725	112.91501899918048	68.73981389393526	0.37055870723431794	0.34177443250090245	0.22909309554977203	0.5453410562549095	136.2383300370899	167.51675617410095	0.06154638910190553	3.1507920499263093	1.4956191682865625	0.02569273165112992	0.019240117601176145	0.028455954230489872	0.05043312274348916	6.13798465865784	3.7536488966079604	6.06136110072825	3.533135696673314	46894.59328428975	25644.475011164992	118658.54265902315	137799.1580515888	0.15555709317882083	0.34116941040154114	0.10327590758295037	228.4687611669184	107.84921449738142	100.92322330007678	58.96265263767531	127.54553786684133	48.886561859706184	13.000058508848783	1.2572534880581794	0.5817699831396518	28.693428270606926	3.3615876636445856	0.15030484436627659	0.23183927674685173	0.014899928108831999	0.018151572938767	0.0164799326885755
80	6768.724888783025	0.5162392888010621	0.6027360278481709	0.8938134435556057	26.40656169410921	71.74771031720651	22.761580386995906	118.97250482308904	69.86063109649471	0.3774848794961611	0.38341251930092196	0.2539954023943621	0.542591295325347	172.24729291877304	202.17412473112597	0.07961325051550232	3.2909071652755295	1.7798862020548005	0.023285804822933506	0.015907509337826503	0.03002034730458841	0.039608445278917916	6.747300869028888	3.884844732208901	9.79637700560281	4.672087666772588	38559.854335656106	21296.891233818995	116017.44507024203	124417.68539054802	0.14526369441902598	0.303638871274285	0.09725571588208912	292.5325159694951	172.43856036457106	130.686103498439	89.03386175503992	161.84641247105594	83.40469860953121	11.777246791121701	0.8808781764008291	0.732229762472074	26.73943153503981	2.43249198577729	0.12073705606432401	0.16274519916494193	0.139915483348487	0.0173904610852149	0.0133663182036345
81	23630.404317877943	1.0561321094663365	0.774650444825337	0.9761869190238435	26.85651289017214	76.88529335890772	20.23297886731394	129.055928063777	71.90642716358548	0.3777963968940478	0.3874766460053814	0.2274947174325523	0.5580146853547637	152.3438082539641	183.2291877782162	0.06868129908203457	3.3395350445944105	1.7665947040351657	0.02217636660681642	0.014200218812785036	0.028993651909910927	0.03615353437384336	8.398165281690199	4.4236655860697	9.437055874766724	4.835670924477569	31971.575601133194	16431.706755564002	119479.05205034884	127091.26626914313	0.12017906841892492	0.30511894311273907	0.07997995414977836	353.8481326192538	156.44968319406632	152.11137927111065	85.79691158705737	201.73675334814303	70.65277160700894	12.32534244966157	1.0190496760603747	0.6678899699123217	24.302652732664104	2.6299662868537057	0.12645292841322106	0.18011286740458027	0.0485467382444136	0.0178403665709491	0.0282749516330413
82	5595.002782536426	1.3693438537882237	1.0393159028257928	0.9620365326126815	26.53776497104299	70.32963113613974	22.86398676330867	133.69594616445227	74.54081782746735	0.4002140617344509	0.40347230472000245	0.2500491165152445	0.5659125907949414	176.78661649359174	193.63178682792332	0.0880031264697254	3.281782259150029	1.755967603320761	0.02413568173030091	0.015816266044433994	0.029084321684442235	0.03752665250714718	7.926694606332278	4.344337826749603	11.203774216111182	5.274858293812669	34356.449462202036	17915.836180009803	114161.27653615456	121621.89436759327	0.1258398578903728	0.28895830283013746	0.08323594714868068	312.79041144368404	224.72453595713392	133.1793429898919	119.46226063487195	179.61106845379155	105.26227532226291	12.843831724235459	0.9893540556834708	0.6958211315900631	28.096777045159037	2.675031045346268	0.1382091931762558	0.19546039072428453	0.00995995544041444	0.398982888175555	0.0011193319686320599
83	11206.148055528787	1.0646454595257968	0.8291507024502132	0.7846106523229174	25.652496066984117	64.14412155462576	21.654587217595747	123.83337311543382	71.66658262633146	0.38431007599178146	0.3784967754326944	0.25814039891669427	0.5440422158652316	162.63315478961763	188.3230001198174	0.07930513059086118	3.2216685630610704	1.723137277355748	0.02424353737071482	0.01703324370009597	0.030046830620329635	0.04593049157491364	6.70518940119741	3.8393048897201667	9.649653535625875	5.531175711546255	42116.589143473175	22500.545648665946	115228.98685888672	126522.83807846009	0.1483909679684227	0.3180718828994637	0.09646366594378442	258.17101784806	185.32535486020777	110.98892507886808	96.19278700205179	147.18209276919197	89.13256785815628	12.788537739882281	1.110873377461344	0.6414923485054776	30.895391599026677	3.0728471316816948	0.13944134389281437	0.20879382756409132	0.0130686527016428	0.0202317971545314	0.0466363416535742
84	3991.4038350219485	1.4347925920545288	0.7044134780349413	1.1294270798607955	24.52186563749313	58.01459608009141	14.549443196743454	111.30884397315467	64.95675615198472	0.3704214126972663	0.33692607584073264	0.21681649353168786	0.5713164686674042	102.51871324262693	132.18992035766965	0.04864328579373959	3.1360405524045043	1.4265461367067473	0.026919283097142345	0.020151650865019174	0.028671879577729036	0.051165077897507454	6.405091127977122	3.8585321335636973	5.934142316014911	3.475455690765923	46667.36231654368	24331.84807620796	127433.33714004654	147582.0327125896	0.151393775688109	0.36580577478440673	0.09716541852242437	231.29479706966276	96.24471587372292	96.07537000498132	51.89350678801554	135.21942706468099	44.35120908570731	12.356933797665475	1.2067232124295433	0.5999383958231906	32.20815998916078	3.342398043442642	0.15173008724897533	0.23652831766832508	0.040370630181543	0.0069702389728156	2.05227758936971
85	36571.53579538505	1.1834761085475674	1.010583504679819	1.0796883361529066	26.840200257512876	79.46542373244979	31.050230781125478	134.22674067045546	75.73388640642298	0.3792013492308539	0.3958272676671215	0.2885492126144445	0.5371942913829045	227.12028725002884	233.13252623367765	0.11568618661957059	3.3601930131622337	2.012800100006693	0.02176224890316064	0.014378138715181009	0.028573634989726135	0.03499897621002403	7.48288430718238	4.041939037433647	15.200652142794747	6.584491626165038	35458.11666218033	18979.45098643492	96725.63881486095	99711.66584988426	0.137017260967109	0.2609741433480526	0.09027610463407798	336.6715368068626	316.62876166630383	149.54578531947635	164.21785092016657	187.12575148738668	152.41091074613746	15.762091681027497	1.1924294826336148	0.6144380482980907	34.97899893559048	3.434396100577067	0.1326106741447403	0.19601854372724814	0.0691303072862233	0.0311473079387991	0.28593610799714597
86	12876.409189419113	1.3398618712093255	1.2479534841734807	0.8089717002669509	25.419088165096117	61.253886361635054	18.466239279488857	120.50934951838892	69.40401648476683	0.38044498978754226	0.36491558013476383	0.24535817576154847	0.5554239300690356	139.7007463139621	170.19727156182546	0.06411485476245692	3.165130248641598	1.6286136931558444	0.025463895955071664	0.017973793639747413	0.03046274258858656	0.04854703605192485	7.050117409509847	3.9711698491521497	7.82894490166489	6.234222470088637	42419.56816961872	22366.35964170419	121554.76252055979	135818.54913760818	0.1429293912226618	0.3339074971290758	0.0926059073792062	252.67131126627748	139.5353747133464	106.85162389152572	73.7799013719354	145.81968737475182	65.75547334141115	11.89810702005691	1.09830964067839	0.6398363718434922	30.15227697573101	2.978714816467533	0.14166423083738006	0.20992632266178562	0.0039608075225655605	0.585363070596296	0.00999266442449736
87	5625.1984794036725	1.3649007759103209	0.8418980676832044	0.8348981862001172	24.21060315872188	59.44895415879944	9.159457714245656	99.19238328940821	56.91263036644177	0.3433629534985013	0.2787997946116181	0.15739521883295096	0.6124317602821924	55.526510491377664	66.95467639992646	0.028242257929325148	3.147710182503763	1.0451347005850646	0.02929654553022117	0.023408969088875402	0.023523357367498318	0.055676298354423386	6.366735527017748	4.038212992764545	3.9632458896164247	3.2286894228124865	47263.82224563482	24584.660994633192	122063.59159492966	154985.68282757286	0.14748227960031066	0.3875395513616936	0.09592227971620791	245.53228528527353	55.760657545784596	97.03653299134614	31.91780171433897	148.49575229392715	23.84285583144567	12.917170476897228	1.2415343702833859	0.5934205572873299	36.66310305859182	3.5634266511870707	0.1536034820321635	0.2570876022442335	0.0237533476850919	0.0268858246750867	0.0476490259984473
88	1584.648462614845	1.31874539997343	1.2921513160387312	0.7200358373622513	25.268531960397404	61.907590202865144	18.165577339913415	120.52750150023525	68.96641607786077	0.38379574489739815	0.3631994423741536	0.23469324359206015	0.5565078225976057	130.12684757499704	168.5611046373411	0.0544716836174955	3.1639454589929357	1.6092360025957813	0.025926481290951712	0.01779635868069863	0.029290980112209233	0.04731817400959027	7.16607139061431	3.9739053530524178	7.164477866726097	4.646003652415984	42577.27787333683	22102.60039555978	121711.47303631762	137508.02242599716	0.1425023609336103	0.34059750890909013	0.09261069241935989	254.44834177341352	128.0637156715508	108.29782577765177	68.07427347414392	146.15051599576287	59.98944219740669	12.050743419105768	1.1334518728832397	0.621883172578377	30.91349097535045	3.1007231269042976	0.14526073706184767	0.22053001166280256	0.0019453958758223302	0.6551967153983921	0.0063544334583388
89	4219.06281616682	1.4295256556354083	0.6397439257270212	1.7886718189020197	24.41455721263855	55.692101967091716	14.440195528653739	111.35223427049058	65.91450972581698	0.3669389813226122	0.32913346941750526	0.2142295642387586	0.559622640113351	101.07522098463492	130.92472175433738	0.04666428452469809	3.092191811530129	1.3560914425486543	0.027523745663181134	0.020823372072028664	0.0284906536590802	0.05574529802763757	6.3174407293242645	3.9007304446354936	4.7816520825506865	3.1257893248804893	48112.832042746435	25658.41928978749	124955.00372519503	149540.55302398824	0.15177030185699897	0.37090214404119154	0.09819353244570035	218.9617595632745	88.87161095846234	93.64913942281358	48.597659705699535	125.31262014046087	40.27395125276283	11.882543815357964	1.2309908857761553	0.583722577794285	29.300322488457347	3.2110196697596716	0.15525731377537005	0.24059967503213547	0.14279276504443802	0.0170428362015839	1.44834625400614
90	17646.52775922782	0.8713156877735675	1.4114162524461495	0.7217822087437874	25.5806832213283	61.99403470254911	13.749958022301865	171.83994526337167	93.90794866368883	0.4088173977605813	0.37333078042825774	0.19112726440988967	0.6098058352396971	98.20006895287571	143.20832950363783	0.038091102812384196	3.101841602218054	1.434209285817532	0.03169572452695651	0.019942097715508676	0.027227783959172486	0.044096832874530784	9.256530048528612	4.711446292684076	5.794940688891803	4.090282301005287	38127.2328475116	19512.742245385827	128453.80375223419	142525.14832848645	0.12536073582590698	0.3344923844693641	0.08010888220357869	282.31832682682074	81.82078441356224	108.11208221964615	48.31625949768763	174.2062446071745	33.504524915874576	9.317477844177553	0.8151675025941755	0.7403059064174402	26.332589288859012	2.1549305916397445	0.15242580574429632	0.2132841286308803	0.0328051175354068	0.308025499665968	0.0225938492017416
91	12760.944209313375	1.7952828469783664	1.2345664083424999	1.0124111933610502	25.590421284713344	63.75209536428796	13.96478168022911	125.88339879523849	69.70824837193419	0.3823160085499088	0.3406644551669108	0.17961604793734134	0.5931602387300519	96.94425772659594	128.62189809469206	0.04172233658604403	3.175749050175407	1.4129419389419542	0.02784254212802812	0.019554665736296283	0.025580609739191216	0.04443275276784681	7.838595965283411	4.4193018648741615	5.91694992706739	3.6028783181313133	38768.785304839585	19996.686977220816	125163.82384152163	144473.09210988358	0.1274724403839792	0.34782395865527677	0.08472369422979206	285.3367999017724	90.56841931508313	115.57782135693527	52.74531387613775	169.7589785448372	37.82310543894542	8.924262311068771	0.7092203745016484	0.7720762435137524	25.103361054456162	2.1731472121509006	0.10959220498967268	0.15578500537082923	0.033473850454990996	0.094667534112686	0.125486827308979
92	26158.96885460072	1.049293683429027	0.7700060410917888	1.0017727256280913	25.101476357069302	63.963186060655104	15.64888974557324	117.81524109787765	66.05171917075066	0.384125546570594	0.3341392003589964	0.19484538046343733	0.5756621347221271	105.22154348344273	124.66413576967962	0.05011054951806891	3.165118039732015	1.376807146660409	0.02749374672247316	0.020221156091993958	0.025416177920568654	0.049191915081580564	7.549608053681579	4.246451420780789	7.564544952500083	4.368595679688685	42181.79811282714	21765.539195162983	116815.94087437732	136757.24181844998	0.13733007156260377	0.33917203040003746	0.0900472046167293	274.0841286366173	119.68487468350558	117.40119165015042	64.67513264525189	156.6829369864667	55.00974203825375	10.474621872538728	1.0691159402658756	0.6198946122693749	26.973198862103022	2.8492860850566006	0.13535689904088238	0.20782317981491166	0.0556886721414596	0.0377750698466793	0.0386917648868882
93	2100.957357545454	0.9923095095405863	1.1460786985178406	1.229026386384855	23.344437658701512	53.191116017212046	7.990558205225954	98.32494063678706	57.47178086328219	0.37635518706126575	0.28130839888035036	0.14882399240664856	0.6118961254178356	47.190949883041945	65.30662113586189	0.02289307288197594	3.0114148075192158	0.9263013202721819	0.03284407063946769	0.026859002913031976	0.022640334855851346	0.06020323013232118	6.764307286187687	4.1897025384386355	3.604263640245171	2.631398541971128	51738.316624369734	26811.654331523092	117770.73974746173	150555.41807983725	0.14892957242121063	0.3761796359533386	0.09770139799140082	221.36766869005618	49.047419374027065	91.62506167797491	29.133222510136576	129.74260701208144	19.914196863890474	9.896367937119532	1.10464273278356	0.6107322925650023	27.80330861676212	3.0072377855164127	0.14799786956385502	0.23939216319170814	0.14163974034289098	0.201300535347642	0.0722125075165848
94	17845.353008690006	0.7117121631207819	1.4715695366386714	1.0911881860856583	24.150147068218665	60.863136674728636	10.820786168612498	103.66770829698753	60.79412155878417	0.36491567182106893	0.29291437622661515	0.1671148162974474	0.6063762222553734	67.64630604249908	87.46732920856184	0.03225430910454032	3.100657950864458	1.1283865096033774	0.03143806695113437	0.02483195776681359	0.024224747309983388	0.0573969838310313	7.175389451758522	4.308930029803241	5.771487070334409	5.671053025773516	46032.17026221248	23628.032421203636	116041.16636971774	142835.26813715263	0.13846912711411163	0.3634705668621098	0.09305197450407843	264.2078308558839	73.18741683478133	106.75282860803523	39.79882179145195	157.45500224784837	33.38859504332953	11.282038922334104	0.9951310823138552	0.6653311757776679	33.608759006711686	2.9784961699345223	0.13534404378210582	0.2164054474033578	0.12503851114313197	0.203653579386708	0.37212378355088505
95	10926.5516971654	1.277842073950341	1.4752521790602515	0.7995743831920494	26.147319304628034	74.72656135595868	16.610335960567713	108.62132692340175	62.02901263636807	0.3670931028410432	0.34700223561858723	0.2110131158972523	0.5622613675033774	113.30423593625449	139.89411355671893	0.05144623579047686	3.3346652922931774	1.5115714795790827	0.02332482039696031	0.016364118577615168	0.028395696831255576	0.04833110537870278	7.069356160373704	4.05087941158602	8.40629173948435	7.454283510549373	36620.766867758306	19370.118899679284	123724.7574922574	140517.535393072	0.13742675710974306	0.3441181036275616	0.09159698887288929	312.97149013873707	125.14168763709596	136.43645985935052	66.55670099287818	176.53503027938706	58.58498664421766	12.3652715929104	1.1126406902634982	0.6200194684817045	28.689228022376877	3.0485893971491995	0.12544389774514048	0.18816434442608612	0.00611194046171237	0.902196292778691	0.00112903620384505
96	2226.35808336899	1.5190196746622904	0.8924745262456563	1.0406641396755283	23.918218803063745	58.893294481017136	9.349506784724712	112.34655537970751	64.2830732287261	0.36664543885784623	0.28451006979073773	0.13900985216032147	0.5815654619388597	48.662555219547116	71.51391347308744	0.02017580543749096	3.1191971543532526	1.121550448117329	0.02880134102417558	0.022701737652666806	0.0214320006789014	0.04636468267839972	6.420310131899168	3.976511405273198	3.1350334852702777	2.659418616835529	49208.2659885697	25031.326776589118	136668.94268436002	161002.03381493888	0.14870213896856416	0.37902070357513595	0.09687481281214139	238.10317515126147	41.867460531986374	98.98160900390322	26.947963358008987	139.12156614735815	14.919497173977307	12.455803870211842	1.366840600889592	0.5269382056502085	27.96710954977402	3.6740097897702153	0.1626525467745525	0.26797737245635983	0.00923398031656914	0.11446987655690899	0.0142930515702714
97	15670.130868754617	1.1168607562690704	1.2048372355380332	0.9095486578984646	26.645107337805978	72.99749210073661	23.814158973220078	132.93679406814954	73.94316778308314	0.3827588273920647	0.39081455253509384	0.25605228290583576	0.5526858369075297	186.45842303847553	207.77635848659446	0.08541333718780653	3.2678117301321468	1.848846183926119	0.024206628098374025	0.015742513895330407	0.02929434262244262	0.03690567914275899	8.069140676711152	4.275893757237573	11.416972200560652	6.274865009104739	35520.02886924784	18861.635393522043	109321.15454149792	115308.26016319197	0.12886442540727933	0.28490202124502806	0.08478251588383934	319.8056572931858	207.68507523779718	140.23184159066585	110.446707844766	179.57381570251994	97.23836739303138	11.64348226900161	1.0146248051700275	0.6562894713482524	26.696868854116133	2.7069574229151003	0.12252024672580164	0.1751582781154874	0.00423785331967794	0.148924150691754	0.00361219251004069
98	8304.81503282861	1.2552777156729662	0.876037848662717	0.7635384538741525	25.029078418063087	60.74069584338867	14.98836204929451	114.6237378820962	65.66412387358837	0.3741680134112338	0.3430014071281207	0.20648345219739395	0.5727379616299938	107.2132608029835	133.0120069778361	0.04861435651867134	3.1568859801967366	1.4287313661638394	0.027169428449775997	0.019659099765194345	0.028316714720818936	0.04798102715354557	6.898099503719509	4.007948593998376	5.8754833124266295	3.6078490257974063	43862.20754501924	22960.51149650735	125375.89626031683	145519.0426560313	0.14448373823792027	0.3530716826184259	0.0941796400510587	250.02891112578445	101.05544710452055	106.05572381689296	55.055496327853966	143.97318730889128	45.99995077666657	10.999372744107886	1.0907975440708055	0.6368051235930825	27.042106493977514	2.8707165345203176	0.13786837300698573	0.2084728178563577	0.015590482929646002	0.513079527144139	0.0312360561794061
99	4231.469458234539	1.3904501761205301	0.6462996762320441	0.9248124544700649	25.249242554515092	54.332505004999305	9.46510873689758	131.382673574526	75.44833191845159	0.40495416939187495	0.35285845511528896	0.15725088131550202	0.5845596787798072	54.2484912170545	84.57608095580389	0.022653172851485503	3.06997743512491	1.2184684804819303	0.029210878752941902	0.019717965153793794	0.026574090823210904	0.04820640142624779	8.207694483287847	4.605052927670139	3.4518458154927893	2.89108837500406	38754.62882499569	20092.074621918902	138335.06784069302	164618.28762927497	0.12189007221037003	0.3781878992726472	0.0824340294233201	249.671537871466	43.5868516774936	103.65389013077206	28.06899328736431	146.01764774069505	15.517858390129303	7.9553308887408605	0.797574665845219	0.7392663652864695	24.033499205163007	2.0376502280198294	0.15954023233567793	0.21821536518017795	0.0150680178870207	0.110586764529319	0.0115698222609778
100	1027.8645240517358	1.5665318603689833	0.578881433550309	0.8811768978062718	25.37050003757189	60.69569891480531	13.639770735989202	135.62546838370358	75.35666515518778	0.3916171777260902	0.3609559518227838	0.170896459046712	0.5815160672447892	81.94973096362389	117.36345480548869	0.032957689805782966	3.1620626335327158	1.453443680521808	0.026549997549212147	0.01802085232412965	0.025260542506448377	0.03990388242874102	7.95941722944295	4.304320383695826	4.4165392139466615	3.2697168610571907	39293.40552183693	19574.049621255308	136527.5435253296	155645.57790106395	0.12787131851144962	0.36696104813357305	0.08353086409583738	267.56540520095035	70.96041163086876	107.51253999076681	42.09810112743495	160.0528652101835	28.862310503433935	9.291924697750947	0.9527126049505039	0.6829584774153765	23.580207827637828	2.4125511668558537	0.1690788271986429	0.25496048585454656	0.0943070487735662	0.0173788104553103	0.0282749516330413
101	4151.320232596197	1.3386496222453992	1.158257705912846	1.6919156826777955	24.683598924236257	62.29338689460974	13.142666704440584	110.55011685114859	62.0826349974299	0.3774669400124419	0.3191314716346022	0.1822300329784255	0.583615466146033	84.91260105163093	107.35541318359563	0.03810371526778005	3.1734565041588514	1.2726356542840518	0.027695530856559212	0.020913426600302026	0.024988899874396963	0.05138499892463304	6.795305061876118	4.02270604908086	5.381935836235209	3.4375186586667446	44009.95294172904	22660.28094423746	120193.76502882116	144810.89300236493	0.1443167793065882	0.35925696722821576	0.09421872547636335	254.65750923446825	86.96669014758496	107.45590249424583	48.1348506824427	147.20160674022188	38.83183946514226	11.493630620655969	1.271211205470277	0.5493072486386757	27.64942451073545	3.3454212722101366	0.14976404957624828	0.24154569417364424	0.6606272862329889	0.573168024027043	2.21262948821638
102	6939.4416936997895	1.7830914698749463	0.8161085741574285	1.2773133006874478	24.020324856485068	67.62960869614652	12.252185059553138	100.33870532787124	57.445691393203646	0.35196007902016874	0.28955924399248345	0.18851880628971138	0.6197851958089456	89.32945801877854	98.0123501279861	0.046455955322046064	3.164331642697565	1.1630191643914014	0.03017620210955723	0.025073840326508477	0.025503357382084594	0.05880444421180096	6.28531898737114	4.022152328508633	6.060224871591895	3.7445064994141775	49393.587402361576	26049.626460164625	111434.74618352907	139192.95247691916	0.15231953918699423	0.35850124515237664	0.09809546188246648	277.6035127069833	89.69071627185939	113.24904012792437	50.1416590350668	164.35447257905926	39.54905723679263	13.124183218552263	1.0805450741904499	0.6525048247909361	41.279703844959705	3.220898951284402	0.13330723107837072	0.2057136424748385	0.0502516245177528	0.123338962121848	0.0065914753247916
103	3451.3342423812937	1.5746237187116185	0.8953458618834952	1.0924838646538277	24.97871416933705	73.68028868037302	15.181501713313876	119.85336793093029	65.59119324905434	0.3585176915605589	0.30808934381604447	0.1969780664160046	0.5893340788215582	101.78023979409302	107.86830327753775	0.0550930698310659	3.2327281672688915	1.2777547955805406	0.02729523454097808	0.021451437985337826	0.026481006616510018	0.05433952210954453	6.641124998394375	4.081728652154859	9.040399486411644	4.420357730538436	44410.522247517525	24032.564055336123	114307.9351485692	141098.38358221514	0.14601477795579276	0.35282994821737707	0.09260900428539807	310.92009918256883	140.72613098534063	130.65486565048298	75.23507571435675	180.26523353208626	65.49105527098408	16.414161798118407	1.3044287068318061	0.5824435321410495	43.53682402917719	4.065413149675199	0.13611555041612675	0.21850443152281493	0.007158844835438441	0.19640140047062402	0.00226885140668116
104	5650.022540508481	1.6286120205907153	0.9139708699682748	1.0931671332448594	25.180214866036323	70.81542790797482	10.88421325092752	78.6615294891249	49.779580869590745	0.3292577404965989	0.2996169554998678	0.14109558351070403	0.608355967505945	35.689317334803725	53.18113709493088	0.01722185874088384	3.3171338219822	1.3706321703916586	0.024207586427239372	0.01787592720595136	0.025393606017151432	0.04650681321467662	7.298763124267302	4.441009242748959	2.6572347754921615	2.4274446195610944	37908.1785439958	17767.496953373768	147230.18251902147	173367.76424520536	0.1231211131895804	0.41413854844761716	0.08679334152712846	321.76597991744256	46.904594525080654	128.13963405655196	30.41790679911585	193.62634586089052	16.48668772596481	9.907287290549881	1.0123381686868687	0.6636644133287829	37.303795014820686	2.6709079664132775	0.12829017948070448	0.19680342001721488	0.0849909993799906	0.0788995726191642	0.325210916119885
105	7547.706862889907	1.388569844917336	1.1454189692323817	0.9355188292476593	25.297815467564714	65.16608626577589	16.431380052950228	112.49409168009569	64.27016293043378	0.38529875832118965	0.345716088950823	0.20647841252761526	0.5639128314563747	111.10768873672188	116.99703662934448	0.06220973278583486	3.193282838246193	1.4005225339004101	0.02599735124066383	0.01919353909133219	0.027744516018997432	0.049135304321095426	6.669953099524658	4.005400575137515	9.447424170427226	4.593907693082868	43172.226331595506	23047.34402904965	121784.5966110596	144416.7361253978	0.14362958781657312	0.3463836181180001	0.09315376329575299	269.4310785020083	164.44208241709046	116.42743724852028	87.17361452884452	153.0036412534879	77.26846788824594	13.58075578089412	1.0767591672401964	0.6538349730496045	39.84709172754377	3.4427446220136733	0.12709119679874825	0.19444196862200325	0.00622159897613902	0.318958602499538	0.00148175494044005
106	13350.49994493347	1.0765353315752517	0.9480418140637052	0.8739920544244457	25.461882187138002	74.39253146549288	11.968339329943449	91.47517571395748	55.324557416990274	0.35518847686883614	0.3182335268268309	0.14694345071965587	0.5876858501666479	51.67115840866709	71.4052860832752	0.02532081423789002	3.3239507212827095	1.3563977719137361	0.02418508996717122	0.017852123559203792	0.024739605618144738	0.04551503414347044	7.178826235427956	4.315149937628476	5.234410981872669	3.420497451506598	38469.334969069416	19120.564868066827	138662.6993839363	162690.36620469837	0.13065417003140015	0.3957581438137271	0.09065275317527711	326.0246709516125	75.45630475452157	136.44861230697094	45.27847867327592	189.57605864464153	30.177826081245644	11.633768994384155	0.9884340615937561	0.6787216525076725	40.616787488535685	2.793017616498903	0.12671339105013807	0.18827643892379484	0.17969177880514997	0.28211724764604496	0.0019055970529164603
107	79091.74638369877	1.1468110333964177	0.8649266724514454	1.0420561250549987	26.942485905643725	84.47547542454372	24.0548744181138	137.3483888322531	72.94650770490539	0.37773550060273586	0.37602747178972584	0.26236295203707666	0.5615189964669889	181.96381697825828	180.97038893936607	0.1041554519584838	3.39436188638527	1.7592578622870878	0.02219407129909495	0.015114623485217	0.030857534457252225	0.04107781234544754	8.062642739192071	4.337273129829177	16.577225089686465	7.002024451508074	32362.8930334114	16954.909428265124	104356.0425316357	113581.75427710921	0.12547491468649236	0.28325523690779614	0.08127478900072017	377.78119711593166	278.4849994299696	165.79336507990516	145.33016132862915	211.9878320360265	133.15483810134035	16.596281903246158	1.4697411773048197	0.5049204220216765	38.985245702712184	3.939660241875557	0.13559164078001537	0.21671681327808212	0.0764891108075586	0.040742670169528004	0.0320379627687633
108	6509.525079589717	1.4771454833550115	0.9642293514772423	0.99400938752488	24.43164242653636	56.71720862409776	10.280387821249647	126.8600541431356	67.66862018885436	0.3611073215335185	0.2945765651308566	0.18476857811446484	0.6082813546794804	71.34641765739525	84.04246163323252	0.04195101773570989	3.067875113625126	1.0417890260839535	0.03181448622234774	0.025162603188367015	0.026899074470812065	0.06268103444469375	6.74921129544688	4.221798981039878	6.1427867992474185	3.5481867807586456	46606.07852263685	25114.365323603986	117990.70652781073	151754.21260785032	0.14182094378656868	0.37344808015184194	0.08854085309928549	233.49181661269557	114.50018537519529	94.83739712121417	61.8098574553399	138.65441949148118	52.69032791985561	11.623889915395191	1.0792390994359808	0.6505324476632447	36.17566651373992	2.9880194645918934	0.12618470932985362	0.19648215762990762	0.212948066038059	0.0197503322076742	0.280045299129018
109	4776.6321745700925	1.2808150185137737	0.7841439991176299	0.6043413482136748	25.62465498498994	76.23906301681689	18.68787873803076	121.16709798816036	66.7688763326697	0.3560376548038023	0.32921328430445396	0.22425931867665524	0.5748863595769654	123.92227977282492	124.63383735996644	0.07252054902368583	3.3015990859276925	1.4433710920337972	0.02492912419398752	0.018632844115281943	0.027109011195815328	0.053251978244922116	6.668049849819899	4.01883898791769	10.567217786315808	4.745680567138099	40074.79420811979	21229.597053533987	111195.06053699189	134347.3676920639	0.1407978590083689	0.3375497475627848	0.09015195209781977	315.74712700396265	195.33589424271855	134.68516886833186	102.48620864294101	181.06195813563076	92.84968559977764	18.35273210373672	1.2922116834265325	0.6017934582678496	47.34092088812134	4.402916262943216	0.1346356331265723	0.2169860689162336	0.018266413248633998	0.00785632572802391	0.0169722748945755
110	2856.082504304971	1.6341510414415346	0.9089403033497195	1.339824552262791	24.246814585282202	55.57771818503757	9.924712102019102	113.77872871168269	60.40419283941145	0.3607343069265803	0.29457145452467376	0.17308786309891702	0.6219211241348347	61.21297240077812	74.49055953484556	0.0340407966079836	3.0536611046019106	1.0574133845757996	0.032240311437187724	0.025479780559874467	0.024521474164966268	0.0583225318543745	6.679428737060858	4.206629148137885	4.946873232906431	3.4788557427278923	48275.47906021294	25479.31132850888	120098.76570448479	154228.27015493295	0.14329880415853546	0.3761187459649344	0.08867677089569627	228.33960641362674	82.87424312800233	89.4607891182994	45.65837031371364	138.8788172953269	37.21587281428858	11.399360900653038	1.2128899773596846	0.584367985283151	43.531273913157946	3.239344184092314	0.14766287853600002	0.23268035477809487	0.33612131424067104	0.0732228158632294	0.17813456499367497
111	5665.163725146345	1.4782634679597613	0.7047668347778859	1.0310069492295328	24.361506381830985	53.385295818697564	8.243846247050126	98.16834814198502	57.17578549464707	0.3415706604539251	0.2993457218330336	0.15213631474360265	0.6353862734181439	40.48913155984982	57.59903204967076	0.02186732394039387	3.0628806937711994	1.1589142290544219	0.03146918417197442	0.023951348824340617	0.02648831157740518	0.05112499365866	7.369345326956679	4.469153503279636	3.7529401669441733	2.8809973699590214	44794.718588644726	22626.429233493138	144325.68974735658	171312.17930823463	0.13001507747524005	0.39964246607101966	0.08777929546986978	238.80252167263927	45.61618844582158	88.90941494345468	28.202801851082196	149.89310672918484	17.413386594739375	7.829417735154886	0.8508209340869944	0.7112768991894364	27.943991562499377	2.266950665013662	0.11490347979978655	0.17213150066367977	0.132230788070074	0.253150589267923	0.00751364446996646
112	10283.99938420169	2.2911005335266497	0.891136267361323	1.1639583071706414	23.920071886767726	51.8191613541017	8.075928368378479	102.34786991168428	57.57246141722247	0.3673985562897221	0.29679791905661684	0.14569263725704446	0.631386765186839	31.545566726983846	48.65584147657007	0.01712393518775335	3.027257524108268	1.042576680622586	0.03233076102076712	0.02594870482625192	0.024636297011096746	0.056679583929115616	6.724737590838352	4.339224928768138	3.019222798772859	2.5572669054545476	48110.727197631284	24526.070864388035	135997.66300110408	167396.40736872217	0.13509105905578256	0.4044263445143584	0.08805171159065607	224.576105819386	44.053641668860756	85.46938989197733	25.84127089724513	139.1067159274086	18.212370771615625	8.90462518309401	0.9649537823784188	0.6711923871862415	30.31541767934203	2.616447043298767	0.12537851781086412	0.19545619053229732	0.204759968404935	0.166294810802707	0.40435729877412296
113	2433.7185258665572	2.504931582221608	0.7789522170530463	1.6067928405428733	23.563594025881816	50.73986762996624	9.662381021112706	105.07185796702777	57.78496452773854	0.3663311247520233	0.27973778426862617	0.16393309907922582	0.6431907954866409	42.924857466000056	58.08386559418279	0.02274534261197135	3.014180242556079	0.9536454801579893	0.033766875756360476	0.02814043856184328	0.025455008891725202	0.06466440513109954	6.536632841956605	4.281458331709389	3.363984821273836	2.606441366540791	50042.912940194314	25671.44733407302	123056.62493979845	156290.09698121113	0.14023237558607943	0.3892919124482166	0.09020553358897022	215.08887554496974	58.315884521726	79.75590208762594	26.544258096239627	135.33297345734343	31.771626425486467	10.607914920347925	1.1568459691774586	0.6063130582940502	34.03475207067123	3.0798977575318625	0.14149424841548208	0.2275275853398157	0.204759968404935	0.142987004424074	0.40435729877412296
114	9860.864391079736	1.9009183212827738	0.9820893632822915	1.300357653609155	24.8184541380157	65.97345773228882	12.308362699827489	113.24893707967377	62.29877461803242	0.35474479396813985	0.3060431039023679	0.18951377360234717	0.6086818515804461	79.44535608258883	96.4665004475224	0.04013568533733646	3.202645223697248	1.212457682091699	0.028096972987049638	0.021698319727397778	0.027466827631906464	0.0560706733064132	6.742624110193752	4.0920625298570785	6.0985381576600295	3.824432971330255	43813.35248474802	22952.240118194466	122641.91821319005	147431.0774329357	0.14333845579022275	0.36680509287747215	0.09105857588537816	275.5415967946212	95.25724746270777	107.84432390656156	51.737050000670166	167.69727288806016	43.520197462037686	11.911307631309628	1.004629993041596	0.6807362216166943	37.264941845644294	2.861645657650305	0.1281388925361255	0.19335469512291398	0.0327818544594237	0.477975074989088	0.013894206388191001
115	4491.782125882153	1.1815410376274595	0.9762366594914017	0.8455489610668859	25.302277582773694	67.04123484864752	11.632900486598302	119.40251091732	65.26220323107977	0.359887153809464	0.30511066773782797	0.17817087665398296	0.597921201354637	73.0365856971345	86.46682853520531	0.03745193111593649	3.1935621849367504	1.20176749894976	0.02850457548581489	0.020934942936168304	0.026512806729510806	0.0541351241685249	7.171914103455738	4.248837636390429	6.76327520443338	5.362870632843308	40848.92228377988	21853.4360552878	123476.95307161697	150183.51552402898	0.136623897563788	0.37548891859002803	0.08798515006808186	274.0605362822079	87.72606126689709	114.41513141661402	47.409822085850095	159.64540486559497	40.316239181046996	11.041941444645797	0.8530457468009879	0.7411434374636391	36.3697058381938	2.5185913041993597	0.11334102333663199	0.16689660678461596	0.0327818544594237	0.38110682867587603	0.00752028571737415
116	7963.127146632514	1.2636534922446394	0.8991494919554104	0.8914526964544133	25.03982389198928	61.761634783549255	9.862423488342912	104.89981468032072	59.040194195914495	0.34754889493283636	0.3035203005327728	0.17056980594864984	0.6102817481878573	59.4915797553822	73.25641826145896	0.03285508942203982	3.1669427692937964	1.1736744631259874	0.028313420079246927	0.02113295822846278	0.027212380600220257	0.05426067731152549	7.1876548476036275	4.32952091517628	5.22734134819457	3.4300031036290015	41383.40863057779	21172.995645981508	134039.55181270782	163398.09175143918	0.13224921312988766	0.38856557390727325	0.0876367237923599	263.9000461027767	78.27170329469374	105.23179199949682	44.11017584381307	158.66825410328082	34.161527450880676	9.859889299640352	0.9283693105165916	0.6934149046964745	35.175843541224246	2.544123112494783	0.1222752501492211	0.1831143830504618	0.00485894603561648	0.344376000409721	0.00223819067862567
117	1287.3966072334777	1.0105633965778151	1.1115225476481374	0.8217357775265737	23.569720894098886	60.275802420184206	11.459951962666073	99.46332556805987	56.511137388467915	0.3475779217361079	0.28541125924003735	0.18725795895712669	0.6469635784593784	78.22540777353915	88.62628852705856	0.042993357784836636	3.123538118522896	1.108231784674851	0.03208979369778162	0.02770317695233414	0.02533133116782889	0.060295757365755626	6.272018836557371	4.0958948400031785	6.318315150878551	3.7819897742568	50996.00291151207	25689.417554293923	110689.44674597333	137675.4247565223	0.14727981015170907	0.3529609758830445	0.09719578319247517	254.095956834719	90.94272199416399	93.97652920414357	49.49988196199491	160.11942763057567	41.4428400321692	13.924829490242795	1.1849359546038116	0.6070394697203836	42.89516006068308	3.617837864077082	0.1597878028978982	0.25506449080142746	0.0706947224911958	0.252009189311738	0.0038785111410497798
118	2283.3425072263285	1.0233860404459219	1.1640403532689896	0.8860841554329896	24.846297922477127	69.37252630260299	15.124421563067497	107.77023670584565	60.65371522302462	0.35748175770640567	0.3120882909405071	0.19448526231719765	0.6172661485640663	102.47097798733967	110.96565965684341	0.05663681113274673	3.235090549291076	1.333175295629784	0.028330126751048686	0.022747474873922213	0.026011909536340787	0.048853461143475926	6.847921412470809	4.150676923931352	9.696822407919477	5.52279113835874	43950.40473347268	22326.138705134912	116475.07841720102	135445.8123377601	0.14002621531447562	0.3365680592450048	0.09287544944626351	296.90994169135195	150.99426064997746	116.96269338596076	79.3748007401977	179.94724830539155	71.61945990977983	14.825305969110088	1.2332083747908908	0.5867102752928177	42.77858914664841	3.702999618014554	0.15589038723129614	0.24551988672150155	0.15075043468205201	0.252009189311738	0.0038785111410497798
119	7086.459378215774	1.3894624105455717	0.71618070804967	1.4399460822309442	25.668696986283532	66.60101380720587	18.504722880923136	123.19763463450887	66.25400010779431	0.374625803609261	0.3441246836356824	0.2198975461134508	0.5771831907651461	126.60602008690162	128.62105543126268	0.07577630152539387	3.210617047815637	1.4334814435642211	0.02693837321042138	0.019750588733109566	0.026718127594222478	0.048755761494366515	6.715026318027408	4.003123253121883	13.520738158832811	5.830931876772849	41741.7836328272	22508.19441748877	110600.0985743046	131115.16449679947	0.1444085035395709	0.32334682970769596	0.09047980359569747	268.6618113271028	236.7729008104876	113.60270681742257	124.69087833990604	155.05910450968022	112.08202247058144	13.2325330788118	1.0377524001658454	0.6655550211416338	38.40040373636419	3.1135249330215817	0.12621134299226194	0.18810687228446707	0.0579609812554776	0.0285690179328855	0.001557255022065
120	1661.5444024074336	1.159844047894214	0.8308243253408505	0.7547706858232236	24.535390646077058	58.814530700046674	9.39919659775196	119.11011763672929	63.47274553399411	0.3605901315433309	0.29377357319253	0.16550048323843852	0.6091835626618219	57.27230931724046	75.14002865291474	0.03021172979717074	3.101439987338716	1.078971436464409	0.030582889357238865	0.023554738434969268	0.025469686851681782	0.055258059966865565	6.877342148066191	4.2057864445076545	4.727413292185039	3.6209936333533337	45501.86457194793	23949.304319206265	124316.79407455458	153683.47751891598	0.141343974071579	0.38057960003119173	0.08821755948788931	240.89412508029807	65.33352105324815	97.05210105823707	36.370211528187255	143.84202402206122	28.96330952506085	11.459044351536193	1.1398197827238319	0.6168124597856504	42.30919432453639	3.1072421071315395	0.14047504726611895	0.22000475467102298	0.0290767130400505	0.10697388408491901	0.0103395877197598
121	299.8399522994304	1.0578407962798706	1.0241328444313944	0.9860024254030719	24.3734869783067	63.58297359425451	10.985747154475108	104.4765964608346	60.04383298366053	0.3481739403609371	0.27567577988847963	0.14501907679863554	0.61800610441162	69.0135847740267	82.78224413312543	0.03568588873369818	3.1592826202664894	1.2024933532490738	0.029828924488158826	0.023960860396427187	0.02322449887413688	0.040172055187652995	6.752532435987262	4.182280158125038	6.595320295057997	4.433285968799562	47003.25778310726	24065.796685391844	135260.6525855598	152902.4422946396	0.14219130565998112	0.3624224306134574	0.09491077859286721	273.1667323092052	85.2052571387544	106.11475898054245	48.19960789241054	167.05197332866373	37.00564924634397	14.051253833840887	1.2651563121902485	0.5771717550484649	41.097185928305706	3.695927060220476	0.17165386396611051	0.2710013142142259	0.0239866501095103	0.378652452388574	0.0102049732118616
122	1575.5508181330604	1.2724517898143681	0.8258789642269929	0.7432683608930818	25.006888629825017	63.62834257863491	10.899625613393342	118.01661394218932	64.34257355421839	0.36226576934238625	0.3069506160718396	0.1688462786167606	0.5978384769597795	66.93802520607905	82.83678309057625	0.032958847680343815	3.163991337460804	1.1764684307377957	0.028720032939650666	0.021367129702753937	0.02524562391460854	0.05271424944640119	6.981384488277603	4.195235954427484	5.751667875446233	4.493678213231824	42662.79598516031	22584.883195231938	126125.99145497555	153716.68531671225	0.13927908120977997	0.38072883203389074	0.08895701574520835	259.83121343549385	76.83320004585687	107.24143562298514	42.85749585478694	152.58977781250934	33.97570419106991	10.964251320156341	0.9310823454372193	0.7058214023424444	34.9154509422404	2.6598557045060547	0.12492203225400354	0.1860320229932889	0.0327818544594237	0.38110682867587603	0.00752028571737415
123	30484.164318656545	0.6715977573071534	0.9598633998905145	0.9801865398504915	26.520364410966245	77.26619140249468	21.63547003981831	128.35672601086753	69.52242422796105	0.3768538462665323	0.36209448264749594	0.22963736909433846	0.5621140654205281	151.78100961463912	152.24166089464586	0.0859838139711183	3.3313548265573774	1.6523546362310897	0.02384924412666971	0.016520341295300216	0.02741669509537536	0.03931677582329896	7.437310601897142	4.133554508083995	13.993048457419718	6.846086381790825	35964.30298687466	19144.482712947378	112408.54548073669	124292.90728798995	0.13518307880944191	0.30372030309209436	0.08722210412900255	326.6347405823586	266.90133858253523	140.58170376996284	138.64259454630294	186.05303681239596	128.25874403623214	14.675910611656233	1.1267627777251805	0.6259920890227767	39.08778077520878	3.3671989573667243	0.1321213163820707	0.19641413937441554	0.15075043468205201	0.0165277092644473	0.0201671520647652
124	5542.193938787595	1.3668345309305487	0.9823144785284258	0.8608308358881972	25.417598288357215	74.8030126262907	13.8809423632549	113.60319346643413	62.98923604529675	0.3487731959096202	0.3105550534595891	0.18073753184222358	0.5783484592453079	89.66436822917856	102.22497565080874	0.04487860408103788	3.2873073425480404	1.3569611579054939	0.02571709779503029	0.01979774928129057	0.025134368626356506	0.048143595407060286	6.528031987297007	3.9384666714402017	6.375548340758985	4.5975198238210435	41493.22921558829	22498.671255328085	122122.63713146035	145162.88362082682	0.14772483282086155	0.3641117533460183	0.09462600796781581	296.9096347315959	98.0011275286981	126.34306203106347	54.914291352332675	170.56657270053242	43.08683617636518	13.432671797487695	1.078901276406943	0.656350010981803	37.95476438647911	3.165608076527253	0.13090753250735598	0.2004660933723744	0.00997668130604873	0.251668035369978	0.00482782067767804
125	1893.4432191440817	0.5762999861915132	1.1282941205241397	0.9171515790556342	24.17691357764045	63.834984685311	14.11729483523655	107.86836765138422	59.888325262477665	0.3544075010764825	0.300601800270464	0.19933282302705185	0.6145641308962982	96.98556124781742	100.09998786408231	0.05662974949135308	3.1696693942150658	1.210295944373922	0.030062548074855484	0.02538966483566509	0.02524599896445256	0.056281047647026954	6.149314837466644	3.9403557120259456	9.487460807198433	4.403482920165136	49041.62905364347	25389.634900534493	108022.72425661654	133076.17323962494	0.15127473740164626	0.3406404086131869	0.09812659526727854	256.55276958517777	148.81279380367442	103.00959128773057	79.77950772084327	153.54317829744724	69.0332860828312	13.963903505645566	1.1408999506512472	0.6241843717085527	42.03740113739452	3.4990613729210724	0.15105009638894407	0.23789159285645783	0.0706947224911958	0.252009189311738	0.0038785111410497798
126	11818.112238892934	1.4355054035340473	0.7002590960836778	1.0435489776800642	24.878565617657326	60.20145864208895	11.491009224141031	130.36583943984323	69.204653890004	0.3691374852656981	0.31615594824730314	0.17713404624139678	0.5901695120556975	75.43660372300256	88.82179103624834	0.04073330874280217	3.123582178262968	1.1843388060108193	0.02893195686694694	0.02180175578517939	0.025436904837874006	0.051562315913289955	6.971595577222593	4.135065888390435	5.9305740701659255	3.4226339306326596	44375.83462596461	23595.918460554458	124744.45696540335	153277.3997541611	0.14308239845749451	0.3708481436906152	0.08848167758548983	246.55836147046153	101.81565626949704	102.05209159312153	55.99294562162768	144.50626987733972	45.822710647869386	12.031630105814587	1.1654339065471913	0.6027725710090901	37.3485073671319	3.2198599443823768	0.1432657146037206	0.22050230060522458	0.0951622731999429	0.0268067176740345	0.16081217098915898
127	5288.9353849543695	1.5137392790056978	0.5724297087689948	0.604606832117357	24.437588715348134	57.390031374129215	9.586306960802542	113.29859165996662	61.78387507344508	0.3648813915561168	0.30862430297249593	0.15217381157700294	0.5999139750354764	56.0649318058334	75.18441953823847	0.025258545194693692	3.1147623687643122	1.1288398410209262	0.029093306451402238	0.022197779180213054	0.023009757144127906	0.05015642272484323	6.589984940423148	4.084250449780302	3.9704699238616605	2.8546479307418995	46045.954095362824	23895.830369690968	131259.7723158384	160674.83687024843	0.14454193880674884	0.3909536248723304	0.09140340187300765	233.69612516015604	59.24543447260984	93.48097530380474	35.689087523914786	140.21514985635105	23.55634694869505	10.904798993219465	1.0832266283575185	0.6382026599408708	31.816027601566187	2.945708799816495	0.14622531176077228	0.22243280873489343	0.008347344323717209	0.0718621840248373	0.0192481473306628
128	2196.52413322881	1.857073606211132	0.7360784694307377	0.8102805345138087	25.16862064085046	68.20459492469514	14.234536064342427	113.92203145779727	63.67890312050656	0.35590732430450905	0.3111027345824603	0.1920784785026712	0.5993928583398189	100.64328294549905	104.68178119124846	0.05199068685753766	3.251491527686189	1.2950953451715057	0.026766335615983104	0.020182280586553886	0.026134926211675305	0.04961524565606659	6.781878908359198	4.056829386560741	8.489338387486406	4.448992418035308	41238.88458965372	21347.63024314732	120596.16201498413	146255.35889277	0.14336071670343967	0.3607277562336541	0.09228232798119855	277.0675185627299	139.07453398200641	110.65016501652399	75.3780283253733	166.417353546206	63.696505656633285	13.065006606169137	1.0715655393768424	0.6656189138810876	32.184814824027804	3.1322756435514707	0.13001108822401788	0.20268688082679967	0.0677572457827228	0.0272871417402353	0.029174606157542003
129	1910.0535568463567	0.644832899654166	0.8758947556320652	0.8317520576637535	24.556241210091496	66.24640581612688	10.992772486600774	104.50283170377938	59.638260166148974	0.34300026450176196	0.2875787285213722	0.15610823179130412	0.6084361884803021	62.37417755455279	73.46211489969936	0.02972547741332947	3.23094534528811	1.1654872479447265	0.02791319417784852	0.02182928979917082	0.02346896720375067	0.05048813786940597	6.363326096122582	4.018485352210286	4.220971540713472	2.8021952351752892	44087.00710980141	22757.320293752884	132083.7425352643	161812.00180026478	0.1465048743768482	0.40799049088057054	0.095224513428324	268.4090722399255	67.37401690350463	106.47343982518525	39.59260118637076	161.93563241474112	27.78141571713391	12.715549523403485	1.1835077937652334	0.6173425233381482	31.57145550320981	3.2760276407465723	0.1493883580975201	0.2393006944063607	0.0901709589478762	0.163536571870923	0.0830555738358182
130	18928.45958190036	1.262642024571973	0.8544340376943724	1.1957885289183212	25.54754072908883	73.31858366450754	19.371490074003667	115.19685295948348	61.94661616145715	0.3761238207332751	0.34074564342331337	0.19925465156244004	0.6020738419965181	113.28933602205879	112.99904696593993	0.06392378312232014	3.3052290057892075	1.4293457707939585	0.025798570635285522	0.01911243940447157	0.025137909308541487	0.04658995320476253	7.011091928441523	4.102131561110953	12.92109280547912	5.391232955111515	39614.37109154184	20446.289965673262	117669.99814586232	139108.45581547034	0.1404552570015069	0.3494665712015893	0.09089052837607015	306.94573682010866	238.06380556577727	120.8904277184001	125.66060637817526	186.05530910170822	112.40319918760181	13.940883220594927	1.175966466891653	0.6163305171979719	34.24391915836483	3.351206165238756	0.15770574654327146	0.25393989215068946	0.218256206158912	0.0368017466128677	0.117774096488776
131	2553.3407783727157	1.168151065129267	0.8406859350372342	0.9595312415672702	23.790619329287665	60.23789175801025	9.601362390566694	92.22378256061421	52.11394948240576	0.3431625875425593	0.29087106713622973	0.15620149183234827	0.6513530746640581	49.33898704360113	61.91230674652674	0.024373024097464023	3.176923710243274	1.1287881713183894	0.029862269797369057	0.02414271735399062	0.02397737423274904	0.04994697334154722	6.5171962585318814	4.100566353357199	3.97343928141171	2.714510167959424	48248.98973845374	24281.097373237488	136480.80169673247	165602.22707683215	0.14881363010205406	0.4070321175023149	0.09894566992601282	255.376947950129	65.98982576696531	88.39697363210061	37.22657470819256	166.97997431802847	28.76325105877274	13.461456788289246	1.3507943089271353	0.5486279915391904	30.671996924466455	3.8320000077343868	0.17188968620853234	0.2964805202670026	0.218256206158912	0.0284036830348039	0.0405285702099078
132	1246.0150579664894	2.068999191573873	1.057109888534335	1.3659447397727864	23.816753566268122	52.753744297205465	6.3688286948319766	81.98788959851466	48.1529029638784	0.34296824668706555	0.27543359060052636	0.1334881486279283	0.6349338416509069	22.993581105676903	33.948048472641474	0.012744807375429911	3.0992475598414817	0.9741948502359641	0.03096934980495351	0.024168520631413327	0.023559419768106087	0.05469213967577455	6.133368489514086	4.035511803059257	2.1342100845291414	2.248693681407137	48512.51459766796	24785.69264088604	141856.40826209684	176816.46998558496	0.1462871349019398	0.4236530639680759	0.0985910250502904	214.29072023846226	28.371435043359565	80.14035587100898	18.257343262735006	134.15036436745288	10.114091780624548	9.896007983608857	1.0659976007662986	0.6399404780634188	27.997923595187885	2.8404385655884776	0.14063248971080994	0.2237095659502535	0.170009864126968	0.351358456376799	0.61829961361346
133	5068.800000000122	2.0715458531363082	1.2922434238112501	1.1318971236638669	23.54439059969616	49.87585926826229	5.886691838386181	63.0784843026576	41.204569821081	0.3257064759639451	0.2704184857114488	0.12331692595821485	0.6449919617864495	11.877114225193704	22.51083848437391	0.007194710955850316	3.0922626228490517	1.0381702709933924	0.030473095009822596	0.024359432100116696	0.02456920152189884	0.05277149503634925	5.972525813119374	4.093470905788433	1.567678751188342	1.9506431370570356	49145.53353191037	24114.607248735138	154972.65442916375	188068.32077237472	0.14168183225163328	0.4402932604747656	0.10014800577554502	207.49887002713513	20.041326920514297	75.715730068397	14.556515762535012	131.78313995873856	5.484811157979287	9.207123315002903	1.0861473892771487	0.6259127803885209	27.893087870987912	2.8212918640760187	0.15120812268124953	0.2501320599455664	1.5400629195078799	0.283302395763042	0.0702280514574077
134	1419.9472159290472	1.7590534364944799	0.7733930966646593	1.3802895230928187	24.383853921446576	58.23258955020737	10.494243859356978	81.0495445395825	49.84448876216416	0.32678227149394595	0.2891570300815236	0.1548930278143636	0.6101278853756603	51.90469679551384	61.16777420840848	0.027681687497082885	3.146018378229122	1.2010077812959015	0.028075878817185734	0.021738531745868116	0.02530115874940363	0.05109049321665247	6.614897472536595	4.163817949013996	4.542366086479655	3.0756544106215755	45057.30190274692	22566.48789566379	139662.22057575468	168720.6989843396	0.1379847109754793	0.3992317534095542	0.09341225370987022	251.74561852584495	77.23844734920833	100.72693774979943	44.80917731644093	151.0186807760457	32.42927003276733	9.773007454965283	1.0523569664666395	0.637595173404497	35.19956776835817	2.791962438487409	0.1463171014778757	0.2270746456377244	0.146001511109925	0.13886792639923598	2.1786166249509
135	3870.641667670445	1.7840092442707716	0.7982076980762163	1.3640819705594944	24.40628321935468	64.99550555618575	10.790553993514	85.07713178673235	50.36465168385575	0.32859959414400836	0.2919067864177696	0.15596258224066104	0.6383919886026606	52.85699463564819	64.28013782959552	0.02712842900217695	3.228295226373341	1.1975033649137972	0.027312785798869973	0.0214085384661382	0.024761753179719775	0.05026205520113447	7.184150237763631	4.372916845574794	4.096992069775555	2.849972168148933	43108.92558498112	20955.72965553121	137690.1603687789	167683.58207616248	0.13404505372182204	0.3994628157661407	0.09120949045611713	295.58750478711806	67.35899986545479	107.1203075831209	38.73619792852925	188.4671972039967	28.62280193692548	13.978373889192802	1.2985071906064605	0.572584595204237	45.61034434024311	3.805820026885835	0.16688006236967642	0.2797955198239868	0.537280057270928	0.23527279142527902	2.00959908209028
136	1841.8080412003376	1.0641756531214241	0.858635768127739	1.0716813054985734	24.152181223581774	63.11090287218896	11.830330058593354	87.79510902262497	53.16693052754475	0.33318619283309125	0.29722962181348	0.1722385768330283	0.6216768984729621	63.868267146735086	74.75965505054432	0.03651649538192557	3.200155413460379	1.230979625533227	0.027618277911206572	0.022231974052340942	0.02594299505519492	0.0535067880966055	6.554100917781258	4.088125376359152	6.272203916265156	3.4632635201065365	46714.94354546766	23269.35461742712	130960.1544032492	159587.83328134744	0.14667588235951126	0.385348071316788	0.09791207112265601	267.2156340716376	126.67144346922932	103.97270839151459	69.37037626184076	163.24292568012308	57.301067207388336	14.12932940423215	1.3431910776837375	0.5509046030454205	49.314316326012246	3.9195877682730123	0.17815219722901096	0.2943175205711113	0.5551179511509791	0.40113012767082706	1.3798690087997902
137	38035.7266486981	1.1641735754951328	0.8065247036608704	1.080563635752544	25.788614524286153	76.43658444002685	18.99874716361988	109.34619716280359	62.584126445460946	0.35044016858958393	0.33370260935867496	0.2014248951643898	0.5803383647568231	115.47577291271573	118.88362734952655	0.06917429124044196	3.3323258600251964	1.5347262930383652	0.02434184108519555	0.017617591511229696	0.02679428175738084	0.04383415102995706	7.227678278214595	4.173963541986016	13.640040307437241	6.992351875636419	38081.039767947965	19449.75232581546	121803.65789561247	139621.22969145013	0.13516056152949318	0.3396624747030173	0.08991048274960442	329.3587423253332	239.5809561667906	139.89814599284904	126.38035352890073	189.4605963324847	113.20060263789001	12.555859026682565	1.1930451835932865	0.5779829773589579	44.7009535977457	3.2205753258826655	0.1484085162492028	0.23166616120271893	0.0840325054322528	0.0617026526516743	0.0589406394098386
138	4643.403015074981	1.4890983532324493	0.7397317871849923	0.8793533578279357	25.27295610766139	74.54672786993058	8.274082893117427	84.34208785835186	51.10001776035157	0.326044694850006	0.2951998764735839	0.12130717270212796	0.6136253215894419	16.820798167475093	35.10354396871339	0.008750879519482078	3.28575647136049	1.2292690354065499	0.0252533486083255	0.018289291620715895	0.023189645619865695	0.04693244545610191	7.782431620496089	4.556181583257279	1.9452003302507401	2.1857029149483296	37275.96537489879	18008.518769460297	149517.77271137395	178992.04812882695	0.11892362067755802	0.41644829441014475	0.08333629437615916	351.9183111342639	25.767450011802705	134.029758387371	20.068531935894594	217.88855274689197	5.698918075908027	11.108243802617395	0.9812396429497223	0.700598613255958	46.26185060594507	2.8274439654643704	0.12074432612246394	0.18427677920172394	0.0106800841392701	0.0726877514684148	0.00212674334543171
139	4571.308218659099	1.570030024477208	0.7852534187607955	0.8407337245180189	24.805546747730165	60.921912428991526	11.940654087497096	88.77751789762978	54.156162408629456	0.34335993423796507	0.31151564296897855	0.1674121175621075	0.600676116447487	61.67743788661277	76.16319516091693	0.0326717160260565	3.2092402853122537	1.3355432023692788	0.025884284886082014	0.019226208972359504	0.02695903041675444	0.049249057381669875	6.750186476205394	4.171413665603609	4.875955746102765	3.0651845742045616	41842.800715684265	20378.85098212894	141806.97714361348	168425.00515029818	0.1338414432506778	0.3976381218744333	0.09227728339702522	261.7989007264092	86.73309237246244	106.67575459959907	49.85122659737732	155.12314612681047	36.881865775085046	9.039463416216778	1.046027975114529	0.6332079267617419	37.42995349756823	2.6924726269874353	0.14314413350971722	0.22166443169761574	0.0426136947810304	0.0922450848392604	0.0184758213744572
140	6319.555715831944	1.3047083104497628	0.7257715287840188	0.9343515554682409	25.237138584134208	75.1254926936104	15.1166886011797	94.5486670464389	57.36907411529303	0.33372824991429917	0.30433278756560533	0.16901479180862589	0.5997310974490351	78.69010238074155	98.20173021397294	0.030603300467122386	3.3102936137532173	1.4536811997613472	0.02441270820931105	0.01779352531925696	0.026474832656201996	0.04685174431887191	7.949168208989657	4.5016242081747615	4.315880383586464	2.911835672667326	38272.517644249245	18470.277825899204	135311.78100738424	157646.49730221592	0.12758342954367177	0.3801437348246034	0.08822850680258414	336.3612713123467	76.04519451698968	139.0847243437695	44.698404960421136	197.27654696857704	31.346789556568673	9.930021777849948	0.9673768440306295	0.6729790227850212	60.05157478705322	2.6081509899580437	0.14522064881499988	0.22155142459726282	0.0339969038372763	0.316414475344943	0.0168925418635586
141	5088.5386571918025	1.3971121648747618	0.8373612026697029	0.7838855081120701	24.919874749417424	62.157353661418796	11.284298683323607	89.69036643180901	55.39430876385801	0.352150885774023	0.31835372738097933	0.17432876983143175	0.5929232104621366	67.76048138303385	95.32800622977474	0.029029251957310556	3.2386857948457504	1.348954243508707	0.025822969785224845	0.018853664876210385	0.02821034240995716	0.050287624776991474	10.160424487895607	5.421451043729811	3.978618153057061	3.0120558234213943	41941.10203001335	20898.277112111926	139587.3549400765	162746.7448679394	0.14126290779910497	0.3879432476460451	0.09677148169129758	266.6587622937345	59.799543680777845	104.3946640034436	36.83232655626098	162.26409829029095	22.96721712451687	8.32799628249735	0.9202212288994923	0.6826708886691596	36.184304807678366	2.44086120293174	0.13537113646887008	0.20386016866726642	0.0190792488673537	0.475442318009976	0.0168925418635586
142	8022.9999999999045	1.5691107549103254	0.6176168580880977	0.9719514287529937	24.837813603855857	63.473364993422464	10.935879451469345	81.29392878710833	51.219787486814155	0.347499143450352	0.3067057373265575	0.1798353435086515	0.610168371604993	51.296626710430516	64.27341334503157	0.028789459428250102	3.25987804637224	1.2643422599023304	0.024550208836935053	0.018041958911257802	0.03112384374828361	0.059277160042809765	7.19033371272297	4.41380656680341	4.23087804258824	2.8421687651171856	38519.816575470155	17475.7253857275	141049.8572080365	169785.56178521304	0.12209703349298401	0.40838428988570014	0.0876351297195792	284.03455050031954	74.00512921632215	113.02280425409305	43.00222132888821	171.01174624622652	31.002907887434155	8.254624695188308	0.9266720072942864	0.6726996003815064	41.615368223095764	2.4570264674928755	0.13849933483600999	0.21269681965879905	0.0521865558795247	0.137840117034952	0.0285473480772825
143	22562.358125419232	1.0564139220348776	0.90148055808966	0.9665432833919338	25.718360730040633	70.09687762002547	19.277630469738032	111.508225446939	64.5197997104975	0.3684669370582051	0.3526151654435932	0.22623522157803438	0.568888380247891	126.81468176659136	139.86887559975983	0.06372120757192531	3.306390036207166	1.602185866159219	0.024093577624512568	0.01683311049488234	0.029050073798742936	0.04557493797109683	6.851057797059987	3.91567565057421	9.28385788298356	5.582683664285933	39325.02452588715	20238.0648108937	123923.87863953749	138324.6673319286	0.14797530013706256	0.33744359116516615	0.09741470938256817	279.7141645326136	168.76925521699388	119.11257758029448	89.73809852674906	160.60158695231908	79.03115669024476	10.378626485056596	1.0798872461812734	0.6208250412143165	44.743036948235996	2.856908857951457	0.1370789497393042	0.20859423602638605	0.154085358719583	0.284427405356892	0.0190689179753459
144	8440.999999999849	1.573682587949495	0.7515128172906465	1.1259416448062456	24.44375106399515	61.94367855558173	11.59321523644705	97.55286796010667	58.14580706944905	0.34561318827189164	0.3078421429020936	0.17715261158844553	0.6067266075282327	65.91719747947583	90.35716497001461	0.031515886375434614	3.225753839785336	1.2315286245891501	0.025810888688166604	0.01931401707109465	0.030811578613626666	0.05399215335830096	6.769546910154063	4.153340140865519	5.556924527041219	3.2448662650727167	41894.060008445216	19302.4645303079	137858.97755888553	159549.85217407855	0.13499648940132952	0.38011396857259416	0.09224422202504702	263.1206330774655	85.59919430652451	107.66335689749155	50.53251127499645	155.4572761799745	35.06668303152816	8.684970801363585	1.0231092278762828	0.6357723538599885	40.207894604591694	2.6313709200253053	0.18931771880877057	0.293610043772543	0.0952628664153691	0.6637057983163471	0.0063126276165093205
145	6336.999999999526	1.0807868755517893	0.8016456891907479	0.9452875125728167	24.99708810489109	66.12867837421	9.516141023082838	93.10615950065646	57.52861049662057	0.35589608064813694	0.3105641719054148	0.17396333862857194	0.5994354646287718	42.32625977914476	63.181437413360456	0.020521199644490794	3.283802104485608	1.1851002882665593	0.023899791435376686	0.0169110929970107	0.031185500585684398	0.061907018280631505	7.311730130790045	4.347154196993501	2.9002104918575395	2.4991169691574098	37620.077951513	17398.26797337069	144023.64925731593	176511.77697885098	0.12490257678564601	0.41356247209436275	0.08713084477149623	290.48881583108385	43.07571808936597	117.548752216818	25.836104619935295	172.940063614266	17.2396134694307	6.421771587996671	0.7334682231985268	0.7376610510117817	37.70009272960249	2.01828743379406	0.12896507255362594	0.18981296133170897	0.0739675347118052	0.12241061825031901	0.0013828724971503901
146	5275.541142992722	1.4286529089708082	0.6586631291220166	0.7503466740358786	24.883755014895144	68.22306469020216	10.440880472697627	86.4791660729977	54.88533422688556	0.3294040070707578	0.28147809744602637	0.16651400257070817	0.5988242840880633	50.502796056780184	63.14125610408194	0.02534211418333934	3.2553016361958744	1.184849114526605	0.025847099316819024	0.019711328446395417	0.02711947318359626	0.058480734263783085	6.852490441546469	4.1990204046793504	3.4213208819788274	3.0180794306667718	40352.25500911189	19708.667105017288	136400.2505319736	169901.3529469289	0.13151454774130644	0.40466901006579203	0.09052714398893187	292.44425280189427	64.29089248689777	121.28303654441433	37.57799494669031	171.16121625747988	26.712897540207475	9.479813048284049	0.8080421111274351	0.733445980290203	48.6917171706002	2.480433853201601	0.13219305260211708	0.20838970207624882	0.0350080589520704	0.435534828267973	0.0163538029065726
147	6384.578610386538	1.5433986687848498	0.7982065012496988	0.9969555641807963	25.391420154924898	73.10615155377283	15.123320681756985	93.56806219396555	56.7483363695649	0.33123643836416544	0.307900659268244	0.16650916525720025	0.6120368915846117	74.03124776185285	84.61847119708612	0.037812183321742215	3.3536594491769347	1.512257478096191	0.023250988532222218	0.016632116259666648	0.025047495898518585	0.03826405817504264	7.4687314092309665	4.300040574524262	5.697306417622517	3.385110836877598	36717.440588006	16999.9828389268	143142.30363622677	158455.83146148812	0.12655478022855665	0.3722712925016442	0.08933158941550565	330.12186083703756	108.65718110707506	126.6084497961587	61.595293162584994	203.5134110408784	47.06188794449033	9.731204194767477	1.0244003493556093	0.6524876934426849	53.47797656137619	2.6984898307259195	0.16935825453830225	0.2553996075722972	0.0519780547337695	1.10215964466279	0.0130257381176325
148	7000.035939688714	1.6560796257559467	0.8364572984425688	1.0577759436782377	24.472357191443773	68.22315740423892	9.939977863570405	88.29329326238356	52.304873475566104	0.33304106325621047	0.29277428583298587	0.1513930793815855	0.6257035874230414	43.06263557756081	61.38476843502514	0.018268956672544797	3.273583187586582	1.2091577627198669	0.02680103431761668	0.02098988306228871	0.024172821057721477	0.052989800183965666	6.5110306752893985	4.077889050549624	2.551735662740107	2.369119793715651	43810.06486682009	21501.595362347958	138751.3777412509	166112.1080997807	0.1417903501135105	0.40538087714956134	0.0967689859757138	286.4031245991983	46.195226377916484	108.22545732551568	28.011059633001768	178.17766727368257	18.184166744914734	10.166118102419688	0.9606446956236275	0.6876037176445866	34.798238833132686	2.7085547137910795	0.13916406930509587	0.2127153377882703	0.014350113392188	0.0584840117643313	0.013577410309317
149	8273.15841584146	1.8707993065495883	0.7532006744985427	1.0500848942809875	24.345826812078137	66.21609295124398	10.280634615783109	86.88456065830214	53.37725471617612	0.33966735148553207	0.30696966877829074	0.15763465075305833	0.6368809072640997	39.11589838092002	59.277844109925574	0.01552074072261915	3.2823649716049275	1.3159821608549434	0.025732862795668488	0.019443684880707614	0.02709165928747787	0.053083549951309116	7.03863342346147	4.249474077014503	2.1956862609111685	2.297033219451876	41832.82759377101	18842.989367976188	146750.92849996767	172515.40256450558	0.13137864456527698	0.4137580034868535	0.09355357153136261	291.3839131927848	35.44014181034878	107.01479813351882	24.27504719602514	184.36911505926585	11.165094614323696	8.691865520896764	0.9345935004292186	0.6765055703158115	38.69588639324342	2.5560777072654846	0.14631317442064157	0.2327547386152548	0.182545083531093	0.0751492177027258	0.0246136328522703
150	3918.198637753512	1.526666440684499	0.8103861806384085	0.7780700378221848	24.351663337499502	60.328268720481795	10.91455821385456	106.60581224883191	58.885878540883056	0.3674400996686734	0.3155109648733244	0.17677327550766253	0.6187558901590252	69.30444064585231	83.31844541632556	0.03565009155260159	3.162709120039367	1.179221627552866	0.02913651345341304	0.022972149644564507	0.02553488960525849	0.05549235684330027	6.509291205202067	4.030969562440259	5.5823951238365925	4.713080218507418	45867.59810521726	23141.97415784389	127303.47739718133	153336.5170507914	0.1450890592794414	0.3770159042876951	0.09283443171300348	245.8145591034017	89.015864888103	94.60235096301103	48.17781542248015	151.21220814039086	40.83804946562287	10.72405706750926	1.050554033229525	0.6549632150016013	31.909322948437367	2.864457012689174	0.1350051458219194	0.20604950767149	0.0383423940459233	0.46430756705808707	0.0129524913561422
151	12867.310564870015	0.3904352986807627	0.8799816167661944	1.035226109174879	25.69919499387711	66.83913238986608	21.47976798859577	119.757137569356	68.26662171347759	0.36610942524080503	0.3515574050066323	0.2355668701618618	0.5633891000819248	150.72331901229785	158.0490911568213	0.07876318594903303	3.2323528316000987	1.6201302623749698	0.02591086676438126	0.01870287039745521	0.02710924128191013	0.04418134553051746	6.593518307903381	3.890703841063098	10.873253326891385	5.5110812197032315	42105.76324247899	22908.732295667334	109860.2221475657	125802.22180907782	0.14996742017731016	0.3175072834325969	0.09727523017280626	264.7972624978775	221.05838301186012	114.94016932958944	115.58092593184496	149.85709316828866	105.47745708001517	11.955465082588757	0.9439338950468111	0.707948639680793	33.29485992011861	2.7545809426941954	0.1239052802944563	0.18595707778660064	0.263628698712789	0.00686965178543158	0.672337018722649
152	3629.5724194562854	1.2086427752005608	0.772986132922376	1.3726007149265111	24.393708546918855	54.94190731424103	9.101343225285222	98.63820525237901	55.67767088479975	0.35007789520267524	0.296895072636315	0.15584920378822156	0.6157248200328735	48.76765525921912	66.47364706997891	0.02385641185572823	3.1056996979246794	1.1309739639343905	0.029969241225074727	0.02264863150932364	0.024134726786489803	0.0526401994728377	6.6152021745506975	4.104116488877389	3.2815099270629005	2.7243649052942787	46113.12955562945	23879.291714825413	135534.54082917803	166847.31840612172	0.14468303778236513	0.4013766146344697	0.09331515521497126	226.51394815196736	50.53927054465207	87.1543555114151	30.39414944033251	139.35959264055253	20.145121104319582	10.30216103132361	1.1151271111102563	0.6326299676102253	26.794960396863054	2.9240479215034823	0.1379636574834628	0.219328742190641	0.17353847674786702	0.13391561504713	0.0352097767908841
153	6944.278842892262	1.320579707528652	0.9264589482873671	0.794631459021687	24.802252677983347	56.30090014695972	13.304950451417106	114.45040882127523	65.45043078989887	0.37397870688984725	0.3430429140904022	0.20235114398664947	0.5758965701305061	92.00797120274473	119.56090797024467	0.040651132463198965	3.1054982655589085	1.373767772116123	0.02775638110316385	0.019699685328074003	0.028985289057578658	0.052138803347701816	6.976273024051472	4.0206934792044535	6.184307510640695	5.073821843156742	44519.204173305785	23424.04994469762	131376.56073272764	156571.1094657782	0.14437626525334088	0.37053756385756526	0.09467799859137627	235.3605663783182	87.61655461487658	95.87273314019923	46.3133135053435	139.48783323811864	41.30324110953316	10.27727959552169	1.0117948401332768	0.6704115385372851	26.61244650841892	2.7062545813283374	0.12939474884999608	0.19504671469945223	0.00900195822570665	0.0606675970323777	0.00636461908702562
154	4316.972593741236	1.5035338457690168	0.8411709360844533	0.6595226852052373	24.730568324961357	64.78431999654154	13.73111813508006	101.50420379348652	59.91812277706646	0.3498568734557249	0.3067923286585877	0.19282623824451872	0.5867001421513381	85.35565641664215	102.89204744336242	0.043379586491300665	3.2013245634391887	1.2710944399263922	0.026934022987057483	0.020636383734862946	0.026463844492877257	0.05397934165906794	6.3744604151917645	3.9402352415546065	6.604612379404305	3.8167555567931775	44959.36441167725	23568.842832017082	121907.99337840131	149657.05000315333	0.14690521395371908	0.37032019055930987	0.09725655012361467	266.75688802418483	110.21859981528516	107.91286925287632	59.579559216884874	158.84401877130855	50.63904059840021	14.595705872015273	1.2284601296094864	0.6101018521065954	37.1175706632248	3.667339079812955	0.14227334739991318	0.22961827460545092	0.0326622335593935	0.0758397842889238	0.0111763630729273
155	11668.728214357352	0.9678141752784137	0.7622004343678704	1.088247334311898	25.76639606818726	66.87619322493482	21.784240508402217	131.27546571652715	74.5572681115918	0.3605339554338069	0.3504758292766266	0.23931988610764543	0.548555920002154	168.75787505001753	185.96889318631597	0.07825674054798816	3.227769730983399	1.7314899889116242	0.024632873631938838	0.017353414614658752	0.026538224135367633	0.0356882255020533	7.226572605001517	4.037827203598467	10.16505452180367	5.046626975184882	41414.48699101234	21731.246929044686	114161.46098169735	119562.98964447528	0.14240135800702433	0.2951834142825661	0.09265847221160883	284.629103909346	182.60484645494907	121.2816731691511	97.76999581212561	163.34743074019545	84.83485064282337	14.377550936843054	1.1386499520296456	0.6378200527649586	37.74244554593196	3.292838832256608	0.15760444426352985	0.23232224637196397	0.17009805062682998	0.281891818501203	0.972413214648784
156	8633.253198060303	1.1051065398377555	0.8833775180683168	0.7263628692644981	25.601417596673237	72.96649584878588	20.2556654976508	124.86294755901284	70.92741946876802	0.3748651713797349	0.3632156197670393	0.2439550642697985	0.5609669886758746	152.9071645695235	170.51081690809536	0.07505348731795217	3.266127987772465	1.629990551382653	0.024487215537544495	0.017107732345220356	0.02845980780086697	0.045675250225909576	7.327905471342451	4.052940697407356	9.177868318570358	4.7191449201064595	39564.450963288255	20645.54310912968	113722.96786464649	128437.07121350699	0.14439161998308347	0.32274572484462666	0.09306444150756375	296.84499260186533	166.42517943123454	126.84749542635596	87.49797552835766	169.9974971755086	78.92720390287724	16.23657357757835	1.3010139537033056	0.5871177461568535	40.1142195788877	3.88943381442318	0.14343787434349603	0.22893344737542282	0.007274845844134259	0.344756377762011	0.0075846941635314405
157	3027.5397068886577	1.43078387320229	0.7367173522370966	0.8691548200950618	25.580101565209592	69.48234287493169	19.68368257430235	115.42570466951857	66.5760030774077	0.3614083278987699	0.3521741797251346	0.22761293405520244	0.5795558457159756	134.28098437717796	153.56360513689205	0.06416349554525995	3.2635492667847914	1.5844058044431606	0.025088096423147056	0.017869453684560194	0.02813434817156619	0.046516192484563165	7.307296613089884	4.1461759134112635	8.143603568132932	4.758726102330008	40013.23231074298	20669.625722993846	117288.08529941092	134096.17277177956	0.140964423399907	0.33630063046076997	0.09382454797951811	300.79073615646934	155.8588978604959	122.95449223121634	81.36650904521649	177.83624392525311	74.49238881527941	16.912562114308074	1.445716245292931	0.543306192229356	36.779444484208234	4.16618258016695	0.14950588395412112	0.2416846361305217	0.0155734076692988	0.0136147590373342	0.071083494668575
158	985.8064163510076	0.8484443605011609	1.0118196332405769	0.8503362986228046	24.5043705807001	63.53105645439591	14.456088026868645	103.14281849403834	61.88375194168222	0.3498599792906721	0.31647513312956377	0.19319699210308758	0.5954569390552985	90.65034074658715	108.02398527572251	0.04486600186075249	3.17582475263144	1.3327289136872869	0.02811850631514273	0.02156301131832309	0.02606585554081402	0.052786508419396985	6.410466962588362	3.934183326758351	5.7126992617830785	3.5304119488152357	46684.61759704739	24495.488613021393	123025.72233678144	149847.67308368496	0.15286395694355032	0.3718568420371419	0.10143270055369374	252.5758038496474	107.77552029782355	104.45254334931799	57.9132612149153	148.12326050032925	49.86225908290815	13.778629607435915	1.3170780546565037	0.573523392816208	34.22634983857436	3.683801299799941	0.15455264227592047	0.2523108707234947	0.0372507799978896	0.618770927828686	0.0424994008347978
159	248741.59008774732	1.0253249555429103	0.8149029275525799	0.9746401134011491	26.810822836470273	86.87602442752531	24.114945275515012	127.52546357150455	70.39688031784365	0.37673701253727626	0.3772157228454982	0.2412457623669903	0.5543773190773148	165.96276851935772	176.54424813488396	0.0862356306116262	3.4220684253197864	1.7674136047390587	0.021481750590803466	0.014093525687504733	0.0283232785399949	0.03858915682822354	8.051126738132101	4.398363757288883	13.947154470851455	7.3854618403748695	31732.313976393634	16411.93793422171	110700.51292934123	119264.91401594931	0.1310318404580631	0.29837285518537077	0.08584554815476882	374.0587233551666	247.71653284582382	161.98374269033388	128.91650613699017	212.07498066483254	118.80002670883368	17.53549704601937	1.4488637843343268	0.5270154604734354	34.36965953697516	4.010904212647057	0.13528827749843841	0.21756865537789224	0.0463453838284238	0.0219596248224177	0.0195455814044345
160	11913.112637627994	1.4493523237181467	1.0104337855243282	0.9438462917904381	25.998029620677283	81.48861480647557	18.90782873200314	110.93073567483516	64.32170207383665	0.35305152949960883	0.34146286299027684	0.2059906386450941	0.5728008165598956	117.9684430982571	134.20514830349427	0.05979701282228856	3.3674929609218944	1.539038694878986	0.02329522223654082	0.016661012754793616	0.026968574272623898	0.04549417368648905	7.380466426297653	4.160073989888876	10.160225811385931	7.367401231548089	36647.00590879426	18812.71498990234	121482.20520794862	138903.60643841335	0.13694776770314082	0.3423136322138225	0.0916986562294801	349.934370265112	162.49580019833923	148.6324984774678	84.0816932385196	201.30187178764447	78.41410695981979	16.286382142090822	1.3747771466839926	0.5428942498081268	34.523502560860884	3.916934999635114	0.1401281525427211	0.2265078560371222	0.0023530938529597	0.902196292778691	0.0009935544016335769
161	2776.4010677806154	1.5181528798941606	0.7783114437609556	1.235915362478846	24.881408696669872	65.81124278707847	13.954907625693835	103.58020014721451	60.12469353503825	0.3625087736855641	0.31711010465900247	0.18069539472422505	0.5814573797581658	81.47500826625513	100.11842251488143	0.03932356111567704	3.2138887826464773	1.3016999298681735	0.02657965441159341	0.020121161860303997	0.025342091201042676	0.05336612434112556	6.752588256939433	3.992684742199602	6.080295899906059	3.7074018549154215	43016.32166933659	22295.65621722083	123810.88153065635	149680.30127476598	0.14622728995524462	0.37055340876364673	0.09684499535445797	271.8478967660087	100.95094607953592	113.75741242297667	55.62679806987745	158.0904843430326	45.32414800965868	13.460857045610009	1.2686941488215162	0.5821782868367265	30.66903655909663	3.523373442830956	0.14115593065016982	0.22579512884279276	0.14110792445159198	0.0121875695136484	0.438176758261503
162	3537.798143626906	1.2506574709059979	0.5577553763261257	0.6227726802426735	24.452206857166416	62.452477989714495	8.552721526176617	91.93373340281595	53.49886287035743	0.3630450334827865	0.29942533858828857	0.13870766659008887	0.5904746827161109	36.237689128900776	51.861508665433256	0.017069303910007043	3.203633586409311	1.0750062562322953	0.026786946414996213	0.020495034977501034	0.02308249905891006	0.05335820154335911	6.424354982354139	3.9923631333672636	2.716729823038897	2.5300884121130327	44231.6503137558	22335.411381194095	135847.89319508008	170806.32161605748	0.1448289841788727	0.4081533128785695	0.0957919523178965	254.4585052747919	39.83213338951148	105.56270383342236	24.70285852966544	148.89580144136943	15.129274859846038	9.94813119096502	1.0387288035854352	0.6543643635044096	28.608330217566678	2.773199608561291	0.13370856917051177	0.20449366931712848	0.0058470989860887395	0.0144302970466382	0.0139403296227592
163	5416.952008805379	1.2308736427248907	0.933686503584978	0.7137449710619784	24.423712906354048	63.288146850132726	10.50419107777844	99.96415137102909	58.236432313777264	0.3632306172431858	0.30301631593458905	0.16562609645060067	0.5810281232334328	63.08623942657995	82.88020259368939	0.02848751231768752	3.1787328137756914	1.1536649947609963	0.027373530205789035	0.021919385149533104	0.024292134883998277	0.05653767933615849	6.419865102296379	3.9081776299742277	4.482972620181794	3.6126749214484852	45342.523063557746	23517.6629723016	124517.2317110845	154056.19651093363	0.14970511227217978	0.3846525066144701	0.09869201437670554	252.44339237891975	57.967562561519564	108.45667476302452	33.042742929199285	143.9867176158953	24.92481963232039	10.875260136339618	0.9979588887875516	0.6817707647790048	27.935323296259742	2.7190211231010823	0.1272998990883465	0.19055504697631045	0.0199676774195013	0.38366002553796297	0.00259783164971263
164	13060.16793301727	1.28849788922458	1.139116241903219	0.7916781695105752	25.617497996864987	68.3274705513525	16.206751466370203	110.64145102592404	63.7987020813573	0.36838774832861826	0.3408490609942203	0.202995258088027	0.5599132023313749	108.92538025875078	128.37651341098697	0.054988731168651654	3.2528744941434575	1.4726917597756055	0.024810725060716087	0.01790362065654166	0.026884249231924565	0.04667940669556806	6.899743327748227	3.9930637850205173	8.071426209456371	5.216417168199533	40448.49461340124	21306.065096298047	123560.16039612087	143328.95714779705	0.14402865265726147	0.3470274287836739	0.09484060543250435	282.72061753679884	132.72984088556885	125.22049381052574	70.75596350492232	157.5001237262735	61.97387738064661	12.34833627142305	1.1214514109960068	0.6261036690577614	34.46403399858423	3.1226120684623035	0.15107676145524582	0.22362367779374134	0.0107193226336368	0.30161508099681605	0.0026430279137570198
165	2811.5051129666813	0.8583242046512671	1.1949555749869976	1.1577514649219491	23.963289721245914	57.19459032679173	9.411772124045964	96.68800956121966	55.27639064490894	0.34928158102067786	0.2838728315913506	0.15974663584776994	0.6136605057695691	58.25541008113576	73.73382062609588	0.028309143454542513	3.1285513955265873	1.0679817670345237	0.029794864486166896	0.023884360627130584	0.023588250674897074	0.05459788337752821	6.049847166236547	3.9264058522524325	3.9881997366342636	2.7206584236892275	48816.32674097603	25512.362046735958	122488.94874798445	154003.8946686142	0.15134144552477863	0.3863686560031145	0.09847529148164016	229.7988466310555	61.766856527624704	89.69105694953893	36.180854486366904	140.1077896815163	25.586002041257974	12.451029960383527	1.2769544138524578	0.5741363098562688	32.41324413185825	3.5701423730610387	0.1510916310491956	0.2497192591293083	0.17353847674786702	0.396913594204019	0.291638959925948
166	2597.593158023438	1.019659545131256	1.1315044573364816	0.7840990605441995	24.45823053277127	57.89819804024422	15.456297183942187	112.95447469233522	66.22589274014122	0.3738049115530936	0.33384185039190034	0.22463148669041683	0.5673069840821485	112.43666856706174	136.7193214070504	0.05481654327871515	3.121502116860492	1.3658264192391298	0.027787952097622085	0.020770342927142124	0.028224526878240674	0.05753405477174793	6.4430243567791505	3.888758412325936	7.305963473909214	3.66870342997137	47585.901754668215	24657.960236677398	117698.63916616565	144067.6008919909	0.15024010474189192	0.36090901518233887	0.09839002708934542	227.35320961176566	122.08330220561454	98.16994847630394	64.1256631145997	129.1832611354616	57.957639091014634	14.294623564036074	1.396726120494737	0.5512864757539386	31.94612165322537	3.7798770312479144	0.16104413558957625	0.26483123818784987	0.22851242885523698	0.401920744327826	0.634329686228681
167	1166.4550125148364	1.7340455898715594	0.7763134002842039	0.7682622323993925	24.457011078289096	61.0463544448553	11.397135680216099	107.842591243821	59.421620196319786	0.36692924530519194	0.31637925160670605	0.1813991924740161	0.619581020016617	74.10504594143958	87.6338309466668	0.03790200595720649	3.1743599397448086	1.20218416620437	0.028928987851928194	0.022523398063084697	0.025701151266883097	0.05531013346017621	6.57405807531067	4.03867370214028	5.722250497811743	4.965946865408871	45374.6328228949	22890.824122256006	126245.18874628001	151291.26815417805	0.14470894231955408	0.3732287132333971	0.09231556079887698	249.07340067235805	93.61232589895528	95.18686111864425	50.22889052957273	153.88653955371404	43.3834353693826	10.859920549218003	1.04021080503498	0.6603313235798821	32.37992228001419	2.8615232081942503	0.132619950161984	0.203005490464129	0.0383423940459233	0.46430756705808707	0.0129524913561422
168	7124.935609803979	1.6389077058723247	1.0276692890216166	1.1233840991153121	24.23580272303973	62.22360057301798	8.811786109458838	102.39494536886006	56.565161713098824	0.3758262763125885	0.29925323796983844	0.1307236220148637	0.6006065435680692	37.705456619470866	51.4656921209122	0.0162611510461052	3.2027581440110318	1.0973604460730284	0.027460956221955553	0.021347771389762647	0.02198851379882212	0.04799847819641041	6.536770357866639	4.092469853139225	3.0589530291301683	2.666578310000981	45044.07725699233	21968.84546294002	144554.54199504261	175563.65953239854	0.14045182310726576	0.40158678935455494	0.09229958416225606	259.02074976537443	44.398313172676104	106.41352381653638	27.810083649424097	152.6072259488375	16.588229523252025	10.524981067655055	1.130366881873954	0.6170761308050619	31.419664946114573	2.991350754749025	0.14051911308351392	0.22381013362942437	0.143468149427229	0.038097704293636	0.0318578068276522
169	5396.814171109062	1.4499925353160483	0.8053966902863305	0.9090374404408519	24.214674796036757	58.94412838486429	8.090004971530892	94.73599403578461	55.484716497728805	0.36417752218496274	0.2847604646803254	0.14854164078816787	0.5951949243577084	45.58490408985887	64.22105998363759	0.019881065071881164	3.116754345541523	0.9859035300381712	0.029944164863525538	0.02344300834300022	0.023788857928997407	0.05922856422450195	6.786118369283814	4.108991713005528	4.439272214779955	3.4964715668055124	47038.16344534105	24543.158465916873	123962.13681216529	158418.75948219548	0.1472564480494164	0.38544564458066005	0.097667678189663	245.00503585595575	45.725282839661276	102.05072493713146	26.582382016201553	142.95431091882432	19.14290082345972	9.87626313865981	0.9647758232351017	0.680644491727888	27.373422066008875	2.6688848753195384	0.12281403924306229	0.1900075195245112	0.00953511973460734	0.103759266885015	0.0548654870665252
170	4137.699385883884	1.113147956631314	0.82353809567886	0.8442390317918209	24.89473539867292	63.88335239292492	12.610390017041214	102.29190915370344	59.57397021005399	0.36187279419719615	0.3109804248662707	0.1657915253423337	0.5814756035577113	71.39169876266553	91.47737433436095	0.032296712534569644	3.2126748272840344	1.2577277782117942	0.026420290111684487	0.019735380814672975	0.024158988898574183	0.05012534635654551	6.623229516057693	3.945765364017343	4.399364585953197	3.2738449420304265	43309.493662767556	22560.41440430817	126813.05026986904	154411.64002676713	0.14869517512685024	0.3755599917820482	0.09750946747846229	261.2423762835184	75.64239929518085	108.9093614107734	42.87639955963138	152.3330148727451	32.765999735549414	11.283469181492551	1.0848078915696195	0.6277451002683391	32.74331653666434	3.037955293129855	0.13284102788855864	0.2048382343719448	0.0130495275336769	0.198914603838231	0.0029566679749818397
171	13815.096418724945	0.8593830144600785	1.2529534092125578	0.8339360412264312	24.65017713834773	61.733182901337045	12.67485517693409	106.39746134183537	61.855468637107315	0.3608660324978006	0.30387326946915527	0.16896743575864412	0.5799036377335645	77.2261521367548	94.50896695108737	0.035933800145418374	3.176692218404635	1.2276929740464129	0.02766497685193632	0.021246007353101146	0.023500063798843493	0.051932992642822556	6.456624453822491	3.8610368933858523	4.819188464296944	3.360562208861029	45931.41330851554	24662.476584288754	120044.55364430069	148746.8542030279	0.1563816108986949	0.36940995674850147	0.10189938621712388	246.64221659873382	80.0794187364232	102.87504055237638	45.7098273899258	143.76717604635698	34.36959134649739	11.428844622696726	1.10498435393611	0.6181986925511445	33.31811661493283	3.0842194103767895	0.13624234053310907	0.21029233518490648	0.24023159774689398	0.8532070917868221	0.000739437609056296
172	15975.475748387105	1.455997886236379	0.8967490669959369	1.2133575814252693	25.464752999395078	94.63769151555121	13.815653341942388	96.79631162858973	55.32988205387436	0.3561386335899416	0.3229848168138328	0.1519957322381707	0.5959482973819084	43.397947277449774	69.92122859259115	0.018596137399455575	3.439248164368231	1.39482155564077	0.022293424458712394	0.015667437371054766	0.023383276366626495	0.04408418323515228	7.963016359174239	4.247562478183125	3.293116385913652	2.958675336580234	35071.45525588642	16853.346483108457	139797.31313196733	159001.85760822328	0.13391151089844205	0.39435210521295433	0.08880954839468681	408.6724352852256	54.52555860898972	155.15317389666285	32.47191735899702	253.51926138856288	22.05364124999271	11.59940862217814	1.1696724999800188	0.5994618479351723	28.183876447546417	3.017746682968503	0.1310027973353271	0.20391142366009038	0.05331622126976901	0.19740574320719	0.0179032751564492
173	4589.698475832687	1.2254139974827158	1.8329517460236686	0.7146783824846181	25.259865652830126	72.98165717044989	17.453544286640696	120.54384141645805	65.9250203744029	0.3913337971610718	0.34550296603350455	0.1948509395397383	0.5703278305838342	111.9808525553906	113.59845067102808	0.0646438614666664	3.2870162221739996	1.398014913956572	0.02503318238681731	0.018641725123557946	0.02528456172014952	0.04873059788878157	6.9552849000072285	4.070725083590462	9.996047217870066	5.749085853892475	40110.938532767424	20194.786110239063	115599.64133438532	140304.43998991992	0.1397398358639905	0.3456088954426085	0.08892732207125995	296.82208958854915	194.23521138361588	133.45963733565844	103.05261829457167	163.36245225289073	91.18259308904415	11.326702874666516	0.9153397358279204	0.7038902224747368	51.883378175663076	2.602851299894831	0.12596884834462868	0.18523475304893403	0.0134565180019159	2.0016705416419	0.00255967193961941
174	3022.8507474310672	1.2791492295047096	0.515415644015443	0.59569520646698	24.3680100507416	54.87647738182138	7.724543297142721	126.25558926290898	68.03212579659501	0.4197753538726099	0.3228961731433249	0.14332880335762893	0.570204526154601	32.0777316353308	49.52319913686689	0.014233282637989703	2.9994222447542285	1.0156180060683602	0.02918772242453801	0.021377725238641093	0.024832966907782382	0.05735380821935011	8.747378875759598	4.865305282636639	3.1226988874276698	2.9201264705101098	42859.14815438728	20673.0219062032	133792.36225541594	167120.82532279103	0.12063638466857905	0.39962277773836896	0.07623958238085982	254.6093636960419	37.83072192935078	109.97286485173096	22.8570467901881	144.63649884431098	14.973675139162701	6.38152727372242	0.6300506693757009	0.7863322346192742	26.6175708563337	1.9104090389747397	0.09572851044232913	0.13432983335457008	0.00418746776985489	0.0375858871970137	0.045573349667213
175	8033.379925514649	1.4529599581435046	0.8574323181280238	1.029340888037034	23.469139660059657	55.89444749934984	8.428466837612783	102.09212231438983	59.3611337655504	0.3770956415104625	0.2836437348009274	0.14391214681141054	0.592924474615507	42.89913173555894	61.443174747109815	0.018842654367835037	3.0536102699024874	0.9771219092422678	0.031402118686434985	0.025164765548057976	0.022692929334354548	0.05665583432149833	6.589986056150098	4.047250752954515	2.8803930323790152	2.477634119345176	50903.13451576816	26265.35920525993	122032.8877102946	154733.69607307328	0.151741216751788	0.38252331310697174	0.0986688970185367	227.66976198281898	43.64228594214146	98.9266850552393	26.10622842151257	128.74307692757986	17.536057520628855	9.793525012564471	1.0532466688281572	0.6370325800627058	29.985279631955642	2.8326984563728037	0.13696638206412565	0.2161294126991521	0.0218660290391514	0.0437314486646433	0.0100260666990237
176	10445.101734718295	1.5490615772571736	0.5598821053389281	0.7734975926263402	24.212950561416086	57.83987863849147	9.007975504192018	106.8132469301574	60.299540503893354	0.3898611980588436	0.3221151889247314	0.14593695662837913	0.5916293240997165	42.272386215557724	66.4867788659007	0.017478851579570184	3.1118604020264904	1.1331032197879367	0.028613161684480637	0.021563733566115687	0.02476106689505349	0.051864381291104183	7.17195412666448	4.249664439864059	2.8531774381062713	2.5630981195904528	45290.5862791311	22565.526885854168	137763.57625632148	169191.41607696086	0.13784571574217339	0.3996557622318225	0.0894637022168127	253.68605874980938	39.987875040703955	104.33446217796738	25.2789242246313	149.35159657184198	14.70895081607264	8.681128994799186	1.010555118038325	0.6427503845600707	26.237830452308124	2.5676802619854153	0.12202319711680341	0.18346472035417993	0.012724137308391	0.040578538644227	0.279584884507814
177	9359.028929622029	1.6358032999343963	1.17451824251511	1.396371846571803	24.98585152482784	67.8420246052274	10.330034096103251	103.49402088880014	57.76424785799675	0.3674696073596132	0.3196570585474784	0.15129025973125482	0.5913472159638276	49.28518721642087	72.71309062450673	0.02032634761902732	3.1990697631724876	1.264765804464	0.026043392567483017	0.01905457608419059	0.02522643489446523	0.048625308488188045	8.77905032027152	4.728289259375638	3.3630939991852147	2.7274204639387527	39739.00334519937	19286.221167489668	137440.87682443953	162499.70118841453	0.12367799706837906	0.3866205474993096	0.08115455864023796	368.13937086637003	49.90836531466319	146.89630090587215	32.105779031043554	221.24306996049788	17.80258628361966	9.481666462958279	0.9486315184994555	0.6780503834070344	28.35300505447252	2.5568009199304735	0.11591003863965615	0.17481641835976566	0.0327981683133327	0.11014050496025501	0.0135174667102319
178	27782.7752202842	1.597643018251491	0.8694191001099514	1.1548967628233684	24.303235235882532	61.376353672987854	10.082363841659186	114.79024322001294	63.7168568503306	0.38805177349925346	0.31109138638348155	0.14955721361531774	0.5869627041000779	52.60842902477537	67.63987750696887	0.023271005345613695	3.1219614557239	1.0845180872833082	0.028765426053534143	0.021833820692407815	0.023216471706611782	0.055314572834993365	7.517614167124143	4.554832094949531	3.617844411107417	2.9144599368849193	43621.13477244817	21194.186629715794	127178.45492207281	158236.01379546677	0.12962352159920848	0.3848368001890531	0.08463231443666806	272.29426870676144	62.164591411489084	112.99837515366161	36.69431798296217	159.29589355309963	25.470273428526845	10.602548258270478	0.9962540262078817	0.6563285969352459	37.490069592715706	3.009055723750971	0.14705362556230786	0.23678711234587388	1.2692386028423102	0.20961208424530103	1.0142784307869899
179	5642.885405013009	1.0603849575495394	0.7273325168708842	0.8132856268365457	24.925271210027173	71.35085753197014	12.684713049637267	100.91910305254025	57.64736379337729	0.35645525589059845	0.30971017019508235	0.16546858028304062	0.5950269916148934	72.03597199307933	90.35179991095175	0.03238311648013929	3.2511680586073206	1.2581949717151173	0.026136782068963728	0.01948009103408683	0.024240797755460182	0.05043306716281516	7.355215446652773	4.199393929632843	4.903961613306567	3.339931164965705	41309.81736812908	20739.397539928646	125669.71435977764	151218.58724801772	0.138284605580875	0.36977895020573215	0.09135620648333312	321.3953907077875	82.08035028227552	128.0302361378818	46.68795432752781	193.36515456990617	35.392395954747585	12.040746179360509	1.1809411636810085	0.6022006758414298	33.94305643358567	3.280807153851635	0.13961836571615968	0.22344517369873437	0.0130495275336769	0.198914603838231	0.00265965424637669
180	18100.88063068487	0.8653019176608804	0.8751284892104667	0.935733456842363	26.78380333744388	82.69893323009751	23.9717737043836	137.09885687543104	73.45938395313709	0.3841347042654113	0.37565140121079804	0.24228481789460812	0.5632292686453347	174.99169880563386	196.231761911963	0.0738556528096509	3.3710069907085933	1.7933288944121963	0.022536290048402068	0.014584075759969103	0.027290183284112743	0.03908170093586093	8.498624996208392	4.371110714963897	12.246471704505355	9.376503569144115	32819.99317458008	16963.753126350675	107484.72460439843	113932.09693802883	0.1264785766823793	0.2896322372505158	0.08221780875132485	379.00830253921833	219.54029533561555	155.5097257563303	111.84331271473812	223.49857678288782	107.69698262087768	12.20419181628335	1.1569031481732752	0.5957903861878876	35.88867134707724	3.033178549690238	0.1273763394732042	0.18834922244479604	0.133526790321905	0.0408894211903434	0.0719686950159028
181	6323.636517331269	1.3780179842639417	1.0145183082413116	0.9873023149296307	24.082494439015793	59.836176723726346	9.734370523497127	100.8790300556312	57.27162928712405	0.35684035330011177	0.30332228665828925	0.15427517586504327	0.6157607793927183	54.33242069203394	70.73427130028499	0.025452415921605815	3.1307983393811942	1.1311310224299211	0.02972573167318808	0.023657116856535865	0.024317059836684574	0.053486211306645826	6.586680376871533	4.078987970131191	4.5413863972553035	3.175896295759551	47310.67281404997	23953.53759527485	131818.49238489874	160330.53473420828	0.14462350631080548	0.38904914050711153	0.09490646641117763	250.6854295915617	65.65077967048794	97.74125381278199	39.07240588073467	152.9441757787796	26.578373789753304	10.823253471546588	1.0726837017962194	0.6453819081368498	34.15958144318631	2.9597933548739075	0.1448758965279573	0.22528040684220635	0.14554775644396803	0.474011300693479	0.144038915898126
182	8088.182449749626	1.217561585783208	1.0473194666208767	0.9979101162868955	24.023557726823654	64.6756350145738	8.117037266587428	90.52026595681859	51.889951572495306	0.3328245872551106	0.2804006318706865	0.13585110851696425	0.6330783199573904	25.215960757538078	40.86758136632421	0.012321424283353909	3.185648378886876	1.0313450265644883	0.029057235082621993	0.02309857782372929	0.02338035609079613	0.05458447965056689	6.749553129338448	4.215420151321567	2.02477138287423	2.1426335669987946	46151.76595082944	22994.404828202998	137552.67004702255	171593.80423377207	0.14141884656027	0.41646024504296664	0.09480073821869968	286.4638335911646	31.79889554288693	106.98817434827568	21.258188665237654	179.4756592428889	10.540706877649297	11.93203284964218	1.1963284441920292	0.6023062143800088	35.67806859700282	3.351157751333012	0.15993785662182566	0.2538551260807023	0.0692278759857309	0.160330561559294	0.0292097442872585
183	11085.499684629372	1.406274011204236	1.0287831430296697	1.9360179091535028	24.140934859231713	60.40819236274248	7.489023166359931	103.67127033637644	57.66560828051863	0.3767404623590956	0.28921612454990236	0.13794503992851787	0.5949430365438351	33.3213771758435	47.14881629034314	0.015969307320672897	3.112847290390421	0.9276692160106007	0.029005746417021083	0.022426741314873412	0.022932409602688334	0.05844952315812527	7.379400521372625	4.380181686357182	3.467938409748795	3.4636855984081056	44923.83217454193	22107.0618596491	131793.68640648358	164442.50190918602	0.1341425250457631	0.38919265732275793	0.08703016646682976	267.4810788734629	40.79993762773	109.2412128227025	24.05900186079131	158.2398660507606	16.740935766938726	8.985187275533091	0.9502776629927144	0.6691416466333118	31.296526879212593	2.569571493896847	0.15135010470302468	0.25091264291577914	0.0134565180019159	0.101256825659572	0.045573349667213
184	1577.381069598406	1.5422606998827544	0.7418213979506161	0.7754529853552252	25.409231814930433	70.63602118808396	13.366586441758109	103.7427959268654	59.25140625701056	0.364824425412441	0.33388559486808556	0.1766128968490345	0.579204470923176	83.51506995166413	103.31056780241042	0.03745530759833667	3.2761020246933312	1.3699248652907803	0.025174552961745412	0.018272652623886002	0.02593195328824988	0.0468436511405444	7.178897102542473	4.1786503827214725	4.976885587743569	3.2837676747318065	38889.63461512097	19616.127391432652	133146.42662026253	156509.05655717626	0.13360395394552144	0.37428012774673336	0.08944307595438458	301.9307573439513	79.17614100823813	126.84677337820709	43.76236497583637	175.0839839657442	35.413776032402	12.1748280863606	1.1816868131341642	0.5865680363247371	35.68599707792899	3.237184945269589	0.1401674898713397	0.2212036135347115	0.0154521856183463	0.0793499595829423	0.0856759663497208
185	3070.211019422442	2.3350477472426845	1.420606304105839	1.7410074613385322	23.38857314450275	55.78556992515375	7.3116065923028835	87.63864406720948	51.14059897748203	0.354223621819774	0.28380547569500175	0.13583719124317295	0.6285651173393714	30.691823524124093	43.976545111611614	0.014835105709098486	3.0939796170154756	0.9981612590369239	0.03093477241531538	0.024943596128881876	0.022568796294672115	0.055383682913793364	6.449203028080881	4.099502716704165	2.4436865527276694	2.304729534176589	50453.73718490067	24698.61218794373	135179.2243898441	167729.05739412422	0.1444857013773765	0.40618556445382287	0.09576577057344775	236.81127245189322	36.78817306918146	89.60552085460726	23.457345906262123	147.20575159728574	13.33082716291935	10.205998684750588	1.0888567176090076	0.6353855528564231	34.07914939984092	2.994484959500055	0.1542222092123367	0.2461932307555265	1.2219942536751203	0.978262155501544	0.7152601148901351
186	3184.2682896134766	1.5924597262363407	0.564539526053999	0.8019378163804385	23.345540072759906	54.925542182169984	7.326721538861762	93.3089528180217	54.02562630552733	0.3782777469453746	0.2878475549595721	0.14095107557459538	0.6141193251106453	28.080366686830757	41.85377192156607	0.014375820543360724	3.047502254572258	0.9472009076858493	0.0318690434225293	0.02622869889538398	0.024034738104396502	0.061903183649380966	6.836128126589386	4.265860075407213	2.5858283113695353	2.654642359432455	50828.62936895938	25096.368951535467	128682.41661407698	162466.66315821424	0.14224495176317575	0.4011313631160289	0.09389593000539027	229.56391447199852	30.210256103462562	95.17854209922886	19.609297188862755	134.38537237276984	10.600958914599728	8.228094578632028	0.8789656743437564	0.705273514648321	32.36630871929841	2.378103418988661	0.12229177890668104	0.19093312904214316	0.00843893699539644	0.0163874330207066	0.231797349755103
187	2829.764371724102	1.631995924899631	0.6033613153786577	0.8040602050143913	23.936932136210554	55.26122028644567	9.089880799155114	90.28698674707714	53.07290501269498	0.3816320616819076	0.31194089635153466	0.15485468972320843	0.6202416814821147	42.23372019321009	61.011956824718986	0.019543957567668958	3.105450808005312	1.0790311298710642	0.029868651956074185	0.023512580523697178	0.02593528171722083	0.059582559092158004	6.759426986047581	4.243242529993593	3.360578165074322	2.9729117851189484	46311.03435846343	22565.63037500186	134432.95516286846	165942.15491247782	0.13602236211856963	0.4011500979971675	0.09137428538295066	233.05477408376612	46.363213416089444	91.60920589485022	28.485901731800695	141.4455681889155	17.87731168428871	8.2873207599069	0.9807175863182793	0.6520553290906094	37.353261367713756	2.5470410990210266	0.13798922820646517	0.2077174432364382	0.0631128516945528	0.00771080318554144	0.0100961720218339
188	4873.666666666682	1.7708879861742408	1.3328781157941882	1.0825243127144542	24.131681408245257	63.04524438583648	7.184098779115591	85.65163705466605	50.9525275877203	0.3655260342239555	0.3075205688369339	0.13531076600721778	0.6313030201846225	20.623016439355744	37.42027202699462	0.009201414405015606	3.2217531389345004	1.0965470734693399	0.027409246532102124	0.021048413342538003	0.025157711154694378	0.05345707685887749	6.896958061741254	4.238747340527354	1.6930842076030423	2.1058982581387076	43669.00393316779	20577.597354235484	149434.96128617524	183548.24962692682	0.13457774798737362	0.42359128909048044	0.09301549955147392	274.2684717549648	21.247081258347635	104.68761455130655	16.1093397216773	169.5808572036576	5.137741536670305	9.444068587340215	1.010872794961902	0.6622698348577264	34.682254648399464	2.748179373913178	0.13233321267777323	0.2181640543698876	0.0433403089461279	0.0552950030967165	0.0915385141024053
189	10537.085138471632	1.262244139694527	1.3063301528033102	1.3064297726597893	24.361431197358893	59.77045034071855	9.606483323541267	114.50418481360715	63.68099455487447	0.3600489898082857	0.31131288197517026	0.15960570233633117	0.6091340109418227	52.24485639643187	74.5405566992753	0.023366133845929605	3.1179221197748848	1.131685978217467	0.030093790567190692	0.022708560699772708	0.025998286514158885	0.05335457303045282	7.183516670752426	4.220631983647885	4.49374652863497	3.143025267623015	45634.5195735444	23285.170290623046	131836.93084106862	163247.14689508715	0.14040799931092873	0.39148117817194583	0.09133465359898595	252.81942377962775	61.07596497045022	101.70430694267992	36.302904631164544	151.11511683694783	24.773060339285575	10.49238225301024	1.0792988620965145	0.6323210902119375	31.425978994968286	2.887908463233536	0.1386446977707014	0.21428041097235767	0.3845039468054461	0.803477298946987	1.2336401105448997
190	20897.41786267994	1.0368144752592645	1.440000655102142	0.8694910595039081	25.591530482869885	75.35983338113911	14.132881979558595	103.19124621754	59.954317995678096	0.3613298156953703	0.32313708891499776	0.17838683434893524	0.5798416421529746	84.6725470593525	103.32627375167654	0.03828331977883999	3.3268563781170335	1.3500993420877663	0.024428732542497777	0.017787953298279643	0.02634668540774472	0.04919923602892037	7.147358766518681	4.1569815398605074	8.313588755495896	7.367598621117453	37915.93009946783	19229.602797193344	129630.69822075868	151416.88395101277	0.13625832595380863	0.36556000195169336	0.09153070375362377	316.6443708772298	112.85319989748676	136.022113915809	59.20247888091422	180.62225696142073	53.650721016572355	13.131599634045186	1.2267400091541278	0.5773740856615205	55.73656384278435	3.5624193580107306	0.14088646135579674	0.22936036305158441	0.0053019930454379	0.426790384473152	0.0017238150348560198
191	34413.87173588266	0.7835988804731738	0.7885996637790308	0.9311405544655111	26.360172629394626	76.22501914426935	19.24990980761677	115.99704019537766	64.75360438253895	0.3748138923453034	0.357470318752118	0.21313546713942008	0.5651957654178262	131.87473821347245	147.68171923213905	0.06031335331018111	3.332241284944857	1.5881940011897928	0.02341641860852636	0.015782789378937144	0.026726910110485457	0.0431725176606294	7.846786745608779	4.300112332872826	10.059929209765485	7.02174542659577	34222.96558646427	17432.371329743328	119964.94178158931	135014.965730731	0.12732308140848247	0.3257342660279744	0.08515093550485602	336.55748484677866	164.19525830365652	143.20827743919756	84.39137551561666	193.34920740758085	79.80388278803991	12.663706326515912	1.212470370061394	0.5752249968634137	39.344020181175516	3.268846424970122	0.13739676013091906	0.21679806532046447	0.17843030513071698	0.0389905091068323	0.0340861907270473
192	13615.128674073529	1.587512881349793	1.003714515397145	0.9279954785090192	24.072007617869872	58.15123025885755	6.78857653118638	91.27660959117546	52.678628400444715	0.37198855781524676	0.29218498479609006	0.1378687304358188	0.6118880310008247	31.217277089746606	44.01491160632245	0.014991127560459764	3.126417110090172	0.9222809429602492	0.029049294012502027	0.0229750109137942	0.023724096982056932	0.06122134635098061	6.86936090356797	4.261082893907044	2.5068249688614537	2.3980015483774375	44789.02793735878	21903.822037298884	138458.36198837575	169603.07714922013	0.13474434579946012	0.39316140971391045	0.09022487260705145	251.7809137440729	32.715430408016125	99.78116374970458	20.90252910929377	151.99974999436813	11.812901298722375	9.723564215469748	1.103135387513494	0.6133532149467822	29.797356600876178	2.8444731613733336	0.16428680601103066	0.2844445919796193	0.06108887328968	0.0541575021489934	0.015649161061264
193	12646.041793534236	1.3861669061720203	0.9744374659139049	1.0527944082817986	25.49024245682699	71.74019614629083	13.990625618767554	103.6093116172391	60.02116359980953	0.3527102925053739	0.3249587594091129	0.1846536070491147	0.5843629701171117	88.32307239726795	107.79079205187848	0.04073254620904912	3.295208418708896	1.3856266902756478	0.02491730666466553	0.018021496796150376	0.026631311550434425	0.04818312118717542	7.127522661383396	4.156450877507081	5.698846862977574	3.646225788073668	38481.486169762924	19635.691630032044	129807.91392985338	151431.32069598482	0.13570128640386037	0.36861775637792354	0.09107672548751052	306.3307903317861	88.76872123377801	126.39129181518992	48.5297579775689	179.9394985165961	40.238963256209196	13.61840624907078	1.2148902217273727	0.5962617984623177	39.31274162671651	3.4998741749347917	0.13983757457414936	0.2218821310293341	0.0154521856183463	0.6800373546058001	0.0856759663497208
194	1291.246929858971	0.7923368300246363	0.7743140528454261	0.8387500421604357	24.40361992900335	72.46702567253796	10.327492210748993	84.53621586763421	50.334252527529245	0.3139414353355255	0.2783756324120215	0.14079191196101934	0.6331427449820056	38.68795843768433	54.394128912342644	0.0196218918464974	3.3165541750456966	1.224053682511833	0.026346078875727194	0.02129949753601816	0.022575768176842093	0.04863250915833091	6.430889325243193	4.0659057545054775	3.0072260754761673	2.359511046087767	43728.66703413573	21569.803069217483	133987.63896303065	159453.62212598172	0.14268007392895377	0.40618567883201595	0.09721091407189862	320.33327951146816	49.737145637837024	123.23098319296004	31.240633986425113	197.10229631850873	18.496511651411915	15.855666247516922	1.4656076210481654	0.5290770376265111	39.50631138344041	4.367687136536659	0.16438480202287778	0.28776662276719384	0.0770665972235635	0.292309423791151	0.0133049379468614
195	5285.149999999879	1.1297334786190536	0.9094864182201455	1.0097999066213337	23.611552108608773	53.2175245844368	5.23154264886969	71.59913455881168	43.85254155115363	0.35789101685921787	0.2785107832724968	0.13130439070527233	0.6310335868715761	15.886492365134636	28.379144053611295	0.008782142490010539	3.1261785266357713	0.862068564553934	0.029446639759704414	0.02372552320148223	0.02473684510765743	0.061849421376700034	6.051791598399559	3.9811081688190395	1.6322477375489572	2.096783652828573	47835.74604297138	23880.865049711218	141946.09772072168	179978.82166080747	0.1469454912095733	0.4238674184730732	0.10050449636262573	215.29829978987254	18.347171641648302	82.50492908089487	13.072002214128274	132.79337070897773	5.275169427520028	9.111137932349514	1.163428735760431	0.59157451848459	36.716904793167664	2.9884249553268454	0.14212248732575022	0.23825237951143172	0.107998547008932	0.0551954686134698	0.0137462156360796
196	6604.022850981908	0.7503469334204369	0.7937552592559052	0.7699426513466733	25.12324366988963	72.9678548813533	9.985895548196682	94.85951735639324	54.023725331106206	0.3688105424640687	0.31819252249880675	0.14215237786254725	0.5892853439920668	42.91304960284517	58.36948391873856	0.019247272418855082	3.328124065335136	1.185504902582224	0.024246315728470788	0.018045608811659182	0.023518303935910367	0.04959038127662725	6.748673348798143	4.064571547513562	3.3778371920767434	3.1131894172969914	39395.43472944016	19321.914053972396	140346.05319115016	172141.8597997735	0.1385120238143253	0.4075793660234168	0.09166399871573898	301.48153575253764	51.439312535765566	123.61429860060294	30.977503865425007	177.86723715193367	20.461808670340535	9.796666219568511	0.8576261955228672	0.7284367467707359	29.991812347138357	2.3940911984177573	0.11009477461120114	0.16224568140060852	0.19220196775480103	0.0667323996318313	0.00127814532432394
197	3603.4323996548574	1.9315065011575263	1.4762909215984275	1.5552324437022984	24.237333857383792	66.44585771818322	6.996728147158989	77.63368774473724	46.8410796129574	0.35883578932679777	0.2973993132519534	0.13283214346073582	0.6130830821430551	24.40935222433366	41.429601410182464	0.0112154046292244	3.2569237044995223	1.033198541240337	0.026507994307933155	0.021077601770450302	0.02454083472744997	0.05535889596931383	6.319641035805813	4.013345099469568	2.0540593763061303	2.266411355888493	44464.78879658767	21932.972194187572	141988.49167513358	173610.0515515943	0.14474114611048106	0.41024226825764876	0.09827256608472987	274.6053994620858	25.73625059926917	113.20256111118736	18.239727090239402	161.40283835089838	7.496523509029736	8.869969253495018	1.0059141360331822	0.6566647062431105	31.926317884180104	2.5801328988527357	0.11479757268122767	0.18134497805284572	0.0784084201753776	0.4871667997818879	0.23664691535859197
198	1586.9347319347785	2.2635851857882203	1.981509202593791	2.2703338474552996	23.459703399583404	53.196265623044106	6.008172530228732	86.1988126273653	49.41575381964072	0.36894199771494013	0.2712198381909531	0.12754524859578	0.6168059636691863	27.07345799589071	30.620201211085302	0.013888847287811706	3.0677972196858407	0.8149576049984852	0.031217457640746005	0.025366475414408216	0.021332081617736406	0.06037844717847411	6.572096930890102	4.146950582460111	2.4934930963093707	2.1414286048963307	49660.9190939871	24780.76218521451	126975.66469639102	165526.052709698	0.144711218692613	0.3998087254009182	0.09493640099887922	223.44363384034708	31.29169673211451	87.57294350763834	19.807253427577105	135.87069033270907	11.484443304537502	8.616213082305823	1.02416113339559	0.651183545772547	26.043639520521705	2.555138198329451	0.13496867676548607	0.20868380444455714	0.238420991042118	0.9475745437721859	0.910326057409277
199	4400.054616019684	1.2624534267079364	1.29917470807348	1.476779659487701	23.30275985692169	51.97640995984333	6.523397192432599	99.12965276830039	55.83599517447012	0.38427110412159016	0.2919233852001149	0.1423426643619437	0.5998458758297471	25.279053120004793	43.57337246481069	0.011142362636194876	3.039934922579323	0.9465239221197814	0.031175906086118428	0.025615401678308294	0.025156282771767544	0.06418163648854348	6.750487446990196	4.34014858072972	1.9585526589393998	2.1744157836288442	49628.531980822925	24114.607970751542	132655.8286984719	170147.9077843946	0.13654993136890428	0.41336104378303395	0.08940269510148932	227.82134840577237	23.836605457828522	95.18140827245173	16.62066112848762	132.63994013332078	7.2159443293409185	7.24931981026284	0.7946458167608136	0.7320462955473879	56.615411958686	2.163408312442579	0.11618548566012014	0.1757298879030303	0.127575533553411	0.119019273383682	0.0159073103025643
200	1353.7650649747302	1.4347566059528727	1.2918344808357785	1.167593811376391	23.240020913879025	60.337937452525054	6.486260524203576	85.37390781717089	51.969022345291265	0.3545432723515357	0.2655702928183002	0.1294944122745372	0.6123023450403842	25.598616444223698	40.98833533301038	0.011546211036094987	3.0995623598433193	0.9110782432552006	0.03125569254116946	0.02652370926730552	0.022190865152788862	0.058292610357312515	6.4531159777865215	4.118130206382897	2.2608515636944273	2.462299162810061	50999.016112326986	25704.021166320716	123795.27375036295	156953.35522831068	0.15035658825491008	0.39367835023020925	0.10106044401527794	242.20490978076316	26.024249802071548	104.33369902552737	17.72922470289665	137.87121075523592	8.2950250991749	9.82368681610754	1.1075082348324008	0.612480229029819	39.298717211405325	2.970458112302958	0.14238836827040854	0.2395467262124769	0.7878038631495731	0.32155085173209697	0.8972948422027579
201	1342.3285922684324	0.6424716193209361	1.0691838694949203	0.8920304111050332	23.7819056477424	60.2015540397664	10.597785936887266	93.92367210285478	56.52485086850733	0.3589897236503729	0.2997019535168977	0.16166948031996325	0.6079642850906021	56.12837382568893	68.78763520712634	0.024914574481229808	3.114731127985175	1.159169504091645	0.02964153207750857	0.023076524678199255	0.023500143777683356	0.05578810423918709	7.005168177057182	4.178194360369733	2.8616822880056474	2.530114966573713	48094.424123452074	23866.81131156371	127019.81921512482	153952.89484204893	0.1419605454364229	0.38150458375365637	0.0937994193478474	271.96187345928416	57.02919951873093	107.28597713658512	32.67083145025719	164.67589632269903	24.35836806847382	11.085066011199284	1.2153812950374552	0.5851281635507258	36.22169615016508	3.35623610133521	0.1703808835994074	0.2785058716502893	0.203459697724385	0.13672518949395202	0.00292236178934229
202	4615.014160983896	1.491884880983004	1.0650933910629967	1.1370419081151393	24.20482519774388	61.237401301073824	7.473504382450298	86.79178000687205	50.66738530158774	0.36530295642351357	0.29557005014860044	0.1347269123884491	0.6053045517722694	31.590332537620828	44.38433195257182	0.014866124337681561	3.1707884273782403	1.0035532551184674	0.02820630522053826	0.022097324933189784	0.0233354728235764	0.05622637524113727	6.740421146816146	4.161157261182926	2.5751918555724305	2.3315562391392426	44908.18701888448	22211.361881804252	137832.34440805952	173149.6298044129	0.13857051773837661	0.4094000056425187	0.0926681617348018	261.3040515115259	36.35133099310607	104.58750482504469	22.826854107841985	156.71654668648125	13.52447688526416	10.305932835781128	1.1336144361187581	0.6119300992750917	30.63423342274434	3.0070642033996045	0.13882986495197988	0.22454247223740495	0.19220196775480103	0.0793499595829423	0.10306330540574199
203	3377.0247994164256	1.93638260782925	1.20698193906101	1.3609224329244	23.56986433586089	59.5961001202189	7.358304000558471	83.82536200704219	50.63661216566331	0.34373427058773187	0.2780068786642471	0.12467791602450502	0.621562089090992	22.204214907801802	36.533693008829594	0.011460782070835101	3.14955443418238	1.0376513351314298	0.029046704533037	0.023588464596709095	0.021933064417340793	0.05330016998834801	6.618947070642252	4.16621553501938	1.9029900166094196	2.1578286827377298	48617.56452289582	23683.748775770193	138444.21266852098	172083.643822228	0.14254384259917202	0.414001350004642	0.09642424046822648	269.78578177916006	28.6502817982263	103.90234650332198	19.8880762132158	165.883435275838	8.762205585010499	10.866701122133897	1.15655114054424	0.6003418861539778	37.336486699681494	3.226523084686589	0.15401918097524894	0.25406807483424904	0.0342009264521365	0.15181309348293398	0.37454001878214
204	6361.309843400592	1.4790172994635225	1.113579357698012	0.9864766667813961	24.018000886224446	63.576906570249406	6.596166584903413	93.38758103152126	53.873352370493926	0.36747203305603693	0.3066721929136915	0.14386366182271335	0.6454548503410978	19.99125885338297	37.06852849766228	0.009013905746037453	3.23027341308071	1.0220553153584893	0.02835272825497175	0.021500986747844262	0.026687116530389035	0.06035986759750435	6.966428383342255	4.219183361621366	1.8471680330411002	2.186285337813525	43528.51165891811	20461.902012390776	148850.05169785095	183784.2345528252	0.13717202976307766	0.4274600248800678	0.09307493015194528	267.71224522443555	21.91160399125415	98.36552480416957	15.95187154437493	169.34672042026588	5.959732446879209	9.338084074620351	1.1137886536028825	0.6118269121721607	34.11693931008631	2.91400916232548	0.15310962854254617	0.2591545212196895	1.19089255009398	0.330638399456138	0.0806144419540571
205	17271.369875485103	1.558567465733773	1.0109424668566631	1.270622055197272	23.64972498550787	59.9903343614644	8.462647899233463	88.25024526813796	53.77749232003241	0.3496802861268897	0.27499822414174235	0.13954743604043893	0.6105917477627762	40.621492605778705	55.35040162101842	0.019366184363625697	3.1344225318678585	1.0316196349215	0.029586672413181702	0.024008937183869306	0.023092173471268306	0.053686045319196574	6.543884016302193	4.1109716145167745	2.842650090068255	2.499256367591395	48294.94199483356	24265.434541381244	131471.6022500034	160696.9611745773	0.1443159830449544	0.3879596530149026	0.09699441910987526	258.2843451749061	42.55645675167846	103.29539218762353	26.37056879518242	154.98895298728237	16.185887956496014	11.853600930287744	1.1740358414741376	0.6079194045703946	42.7411717530735	3.4666546498860344	0.15964772964194082	0.26986564083029607	0.27693231016601	0.100594643591779	0.0275648213487938
206	8709.23282207193	1.7135585927903776	1.045004765822489	1.1769834771991445	23.49198885434451	54.95688489871914	7.087668300952513	85.41516102070436	50.47190267868408	0.3807053752133073	0.29136154669460307	0.13076527196230267	0.6102969192137322	21.352531805862483	33.95060981030033	0.010876687324253126	3.078224046188107	0.928761498102044	0.030695013067488144	0.024980620498325726	0.02360056799311726	0.05963948025499026	6.600518320427562	4.265117193079673	2.066597729280489	2.228692133977829	48675.52381058403	23884.83356112938	136654.1883087681	173684.04864153953	0.13950910069317746	0.41232577322669733	0.09365105285483648	230.5309447872154	27.189108776037568	95.38540032941061	18.82573634651319	135.1455444578052	8.363372429524409	7.332506193016941	0.8836205874083062	0.6900214416381145	31.68523223994331	2.323957728822675	0.11588750996938853	0.1794506004833571	0.034919500353213	0.115498679427616	0.476046186826339
207	6082.201061830953	1.3831442247046357	0.5186849667965876	0.624911731990952	24.519252615210352	60.578924974644565	9.18596348810594	95.17363396742088	54.70852072651797	0.3744741410351261	0.31552045938212314	0.14350604990245647	0.5826205453842349	40.49225101497355	58.35902052539532	0.017565401558702683	3.1763663157022903	1.146772585634229	0.026316824668235216	0.019834652336038518	0.024134339307551482	0.05267202329510184	6.7621485856040975	4.096537707704395	2.9526567495251497	2.430919412290958	43417.58897516171	21515.030160277976	140096.0389072747	173384.19176364696	0.13872267869281396	0.41361491297747455	0.09137921454617275	252.05726612098888	45.24877092014945	105.33026729096626	28.424880031214897	146.72699883002267	16.823890888934564	9.989085625518593	1.0391608749567425	0.6551671208609293	29.308028041915033	2.7440785386797972	0.1365048090137545	0.20797949506085428	0.00200941865662931	0.0347392529376275	0.00608118427478588
208	3323.5722773302364	1.790816972494625	0.8046428673052288	1.1908948992234087	24.602456244321083	57.00491075811683	8.101584772446296	94.6333196556365	55.121436203490276	0.3695822064296062	0.31918880363171315	0.14996213622942095	0.6019983314537767	39.39401796871001	57.68980410686765	0.018911071785765197	3.134391851705959	1.1405996347384924	0.02754196218138233	0.02081247978907218	0.026568438640340718	0.05164914644414653	6.859900648747609	4.189650665477321	2.614494863758776	2.3770414458331377	43298.025521976735	21715.843264967163	150099.4069226428	179237.6683099808	0.1345031629111255	0.41885121534274017	0.08911951407897735	247.17870973464403	36.555940005612996	97.16573747726919	22.43587710263256	150.01297225737423	14.120062902980445	9.69797644276551	0.9892198186955765	0.6783463614763346	29.0515923591786	2.6350893710105954	0.13116874715265237	0.1971703140042825	0.0543579991602447	0.14973515943703902	0.53527512959371
209	33077.85719621725	1.0547618487471424	0.7990758991225911	0.9310128484649217	25.929916350933155	65.5882929206392	16.68082327257646	104.73844003130623	61.01485513904679	0.3906982787793158	0.3609337541764674	0.2195350612346083	0.5770082460083459	127.70417027929051	147.58212873653156	0.06219004003161694	3.1997874755674336	1.5047337908008578	0.026495083010092072	0.018372697371123074	0.0298635724396861	0.04615483487694024	7.808602767556354	4.3716331325358695	10.541999161603917	5.398582200623255	38408.09493993393	20405.49436510658	121652.38567137817	136293.49972958313	0.1315029088383606	0.32486492049717297	0.08974333267523127	294.14100524320025	149.9652919382022	124.39740790370331	80.24534012233777	169.74359733949643	69.7199518158645	9.677077539924413	0.9176358026165587	0.6766053212672343	37.63097857398219	2.568120446036598	0.11585956326516123	0.16715717683867967	0.0135996948204802	0.0275248801873572	0.00784316791085067
210	14957.74197242745	1.1125390338380015	1.0780647704095065	0.9909234589943448	24.82014263229843	62.58170175757299	11.43560092864103	92.8753482942801	55.7759607409854	0.3738000679877334	0.32886956100450804	0.1951417210438661	0.5995241201188389	64.85483462810772	86.32363908028958	0.029084084457702417	3.239498360276058	1.2937238145838	0.0252310792087168	0.018193014628339582	0.032104899744936535	0.06049484853454752	7.425790081919454	4.402806392774198	4.472888725052237	3.054378986211424	39346.00693747697	18317.725614759274	141476.21658672453	162806.57880162995	0.12734846191897037	0.38778256462093774	0.08698387485671925	287.5376521731572	70.76263244168868	116.7695337091364	41.41686888333658	170.7681184640207	29.34576355835201	8.07064315425658	0.9519241386709761	0.6581325280561467	42.19303800545836	2.4507961952127992	0.15319914451955802	0.23151505258466312	0.142005569100529	0.134428887136954	0.075436801493704
211	33692.135924905924	1.1792326194665474	0.9458537906645759	1.1028355429923988	26.17676230250109	77.6875336064809	16.827545070666424	104.36073875307079	61.22223588388276	0.3542205831665763	0.3455946674531026	0.18434596222121263	0.5784159938484954	103.68378871133744	122.39583192925959	0.05108727439653522	3.3369811637603912	1.575891540340602	0.02305228723347495	0.01593574997303218	0.0265189086908691	0.040120884772317955	8.274245215203528	4.617314427516099	8.445397286535684	4.774570753845064	34077.11609345796	16945.814562685664	130438.61640639689	145918.14588187344	0.11989408972392655	0.3456747019006034	0.08299602333937446	376.7118797479123	130.02850324180702	156.37927260611332	72.98302910060347	220.3326071417988	57.04547414120343	13.152655455056344	1.095766283725318	0.6314316735695599	36.48955518707019	3.0165732198829165	0.12324578325257168	0.18126768387666323	0.0285601331133556	0.0984338734072921	0.00744722278179764
212	24463.233327447768	1.257002833206503	0.8482157768428626	0.9309356203837138	24.4743271428742	60.3441930496159	12.311443699405201	122.80965981658613	71.53735259628742	0.44543251535383066	0.37706660535370734	0.196084215087218	0.5730512837524938	85.158116600301	117.79490752408933	0.038811639920985	3.1389040599330285	1.3296470858018639	0.02802760141081589	0.020668100449339664	0.0294901590788508	0.051712411898395524	7.13629446877184	4.138708683538852	5.1039158500514725	3.24336532394007	44376.55942997621	22542.631828186102	129915.26583609314	150937.5369181378	0.1433318403970353	0.36666974921359435	0.09399489382122224	249.08354826175716	73.54296472811144	107.18116737878252	42.98614478746826	141.90238088297446	30.55681994064314	7.501132529976044	0.8127072373534422	0.7098265363211468	40.490891384944206	2.195736844624531	0.12601200862298897	0.18144744153801726	0.0392497891939198	0.020534066736379	0.0932816445068221
213	27936.050765582302	1.539679647602568	0.8251290161147724	0.9952233646279223	24.430372591806062	57.298314230370494	9.077803787204521	89.0883798657144	54.62337600168091	0.39888021190776307	0.3239267782994211	0.17943006628957067	0.5931613620709815	49.27133995352462	70.42320324683128	0.02366828237038689	3.1628900842867704	1.1283283319549164	0.02728566072225302	0.02016012475035878	0.03006109937040705	0.06395535542425843	6.757857459292166	4.172392385769996	3.507992460155672	2.691335023998352	43499.53971241822	21688.79753532674	136460.41261461136	166389.5562809484	0.1378987191426467	0.40047661955538844	0.09372676991988865	244.1574651576068	55.167338637794856	99.20807813783857	32.6005512857346	144.94938701976872	22.56678735206032	7.104798241740679	0.8529072799925407	0.6907892476805618	35.81937857596823	2.2479684550010783	0.12604237340117366	0.18743674895893891	0.0914110678362698	0.0291395850880156	0.35047855531822
214	25368.846238161037	1.1136449189493534	0.863272972246588	1.0249025444968953	25.244497804019467	63.5299872441139	10.592256485957423	85.4962604970876	52.95067664693527	0.382197574594895	0.33114173885817283	0.1853230732107635	0.5966807910937213	63.880838194962315	87.55878262710134	0.02980775919927027	3.231443962811619	1.2524817251905365	0.0254663614472213	0.018471459031408847	0.03027831340573193	0.05788610475406831	7.212432804478714	4.31874407657646	4.548774276383621	3.2528345772040264	38957.50202660794	19390.058239058497	135650.93922112478	161183.63039235407	0.1297932510855342	0.381424794720269	0.09075110115706712	280.89715682046574	63.656225964084676	113.87954270656773	37.917546417435126	167.01761411389873	25.738679546649514	8.206085159055137	0.8379930592727156	0.7071294587835912	35.98397874240211	2.356327933949135	0.11393820042889641	0.16898153718603473	0.0569732194828086	0.32619040891096696	0.15873073852132802
215	10962.048638565406	1.0028147241564156	0.5526660434222239	1.0784391950227465	25.587807421511144	66.08402825533743	15.507639486055334	103.93832661692272	59.69815460457314	0.3838926347271007	0.34291225860540453	0.1992506276452278	0.5621624713210165	100.92244164573687	112.17645481485846	0.054692643018072994	3.2146117986071863	1.396555586731041	0.025204306545171376	0.018294040736061043	0.027830775313499496	0.047977812716510526	6.8430540851875925	4.061485513765715	8.277524884844235	4.171797215345193	40998.0880544596	21867.37971225133	127308.8385941754	149705.9572569627	0.13993332566948655	0.35418834749268713	0.09269427864502454	276.1357103637641	140.17878945526056	119.41974240065589	74.30369251858143	156.71596796310794	65.87509693667896	12.232710542290356	1.006179629265243	0.6714066726838125	35.41399147707951	3.042790532132199	0.11825982271679891	0.17620068017349275	0.0546278739738212	0.0124706732537547	0.0065837256664172394
216	23853.28633450042	1.2082743097614992	0.856571435512465	1.369621928742369	25.357861267768296	68.88195168359789	13.54227413496321	117.27683941165463	67.70601747792676	0.4211671888677724	0.37298140417546655	0.198052782355886	0.5615328589759462	89.26849136254104	116.34455249812574	0.03958172203633975	3.294273452943075	1.4299392953688772	0.02359198296465429	0.016520798062851793	0.030268086677513278	0.05039597722856033	6.777479225025276	3.951461687503176	5.315900551843496	3.5679812044617427	40108.109998726686	20534.956305389354	132187.06514939148	152663.94637867302	0.1445716285762997	0.3702614296961756	0.09383976148511226	281.5117243550228	84.20570882300916	119.32118880618172	48.35990680344692	162.1905355488413	35.84580201956242	8.22802124863132	0.7856738560083015	0.7257491974803685	40.215422850848626	2.2609684612875327	0.1176611853330599	0.1665430961023459	0.0417909100013295	0.0353263398576821	0.49578535393339096
217	216321.05614164963	1.1030332360616506	0.9630565923754165	1.0490641906903395	27.72337320881957	80.99455914135545	36.02960895586702	130.67148662508245	71.58870005847206	0.3989819295630742	0.41623104770886993	0.3010223796022259	0.5292114383395377	252.42211790003927	221.08408469643715	0.16518863629426814	3.3703577515184486	2.0437919766912613	0.02089095797580806	0.013090464431238324	0.029053489941408446	0.02994027105543571	8.567744994755174	4.654252947532544	32.17569721376845	11.247189024177999	30016.102864140892	16222.82356519137	84614.42540815455	85955.36680691486	0.12134824026679134	0.21699287944799164	0.08120407610055481	377.8399731828153	613.5245515787952	171.5398564823413	313.128007065388	206.30011670047398	300.39654451340704	18.091062488085903	1.3896732195696992	0.562720697158516	35.80289731076547	3.8170449940554185	0.12621875509994054	0.1875483648419523	0.10342639741135501	0.0134337738875613	0.0107499792068467
218	44040.71573679406	1.3849178941993516	1.2087144461763712	1.1193824867562874	25.743616086987846	68.35033470748478	15.727847886499848	114.3307636853248	65.93572705178508	0.4086319164702559	0.37469212728090334	0.2120126971283583	0.5658303064916399	105.54295811731212	133.48656580642714	0.04706931911287985	3.2964726218375295	1.5217705873206826	0.023180286113489847	0.01606718466704176	0.030261324349954842	0.048605611038482745	7.231836680344023	4.133949388774897	6.279631531270492	3.7778304005680448	37441.717997658176	18913.49549115682	130102.75740056767	148851.3174139351	0.1368272254835468	0.3613835788697786	0.0903255558489497	288.14925776279784	112.63266311144938	122.08382378156614	62.76147218417276	166.06543398123154	49.871190927276686	8.840634181607646	0.8866488820786426	0.6958274834521384	38.891081774267526	2.3811450093918602	0.1214922373394667	0.17606901550126733	0.11907390413773801	0.43778148857372706	0.0919092547934599
219	15301.57483314944	1.1931523936567834	0.8359857814954144	1.0473630629661923	25.24422050988966	64.79263863401503	10.700007842556763	82.1851434849298	51.303512964830205	0.36245916017289653	0.3199298320776773	0.1629047248063874	0.5964104014041497	49.66949092063258	70.52411462130101	0.02304025494921334	3.260944675964021	1.3130944057185097	0.024610686050568185	0.018081249137788212	0.027680648537955727	0.05057179641479571	7.1998838448464735	4.363604402998593	3.7746591202941038	2.9033207339089593	38894.50354916913	18913.10403613829	145316.41897038353	168735.84158329593	0.12879919669232318	0.39785258613774627	0.09014892871369151	293.55832886104724	58.70281631840285	119.84897500085368	35.2969577635568	173.70935386019352	23.405858554846102	9.403632796330662	1.0961758566884119	0.6164489842399576	31.27767694723727	2.774114332036121	0.1320474714029	0.20349916718279007	0.0379570526759584	0.108235965059406	0.0138865440632345
220	17256.252007808318	1.2064963437257912	1.0861899355342717	1.0493779970484722	25.506078374470782	66.25593122078652	13.162411366237263	108.43428065129984	62.25583375002875	0.38900079926319897	0.3335495791159136	0.18190351636314428	0.5758526669486205	79.05723527829275	96.69236161652107	0.03803694959049502	3.218672717442319	1.3358687940407477	0.025292335304906603	0.018096935773766098	0.027166042931941102	0.04853801830205671	7.906450906316822	4.458441269967341	6.441173618046339	3.869997315592655	39110.21625807728	19640.29355707109	133334.0634356303	153384.1589756524	0.13005852551188185	0.3579715194825732	0.08653468875107982	310.83008766802686	101.40841811849668	127.86283755813602	57.64494418783864	182.96725010989036	43.76347393065808	10.120544878080219	1.0329032319439915	0.6456323162923696	75.68935193375256	2.733264304723089	0.15265280991965138	0.22570945976935566	0.0172301553660337	0.0700787439738149	0.0850473215526302
221	17183.667933422385	1.1291572650099975	1.206555619118251	1.2005982968983862	25.533125280572417	65.31570532531144	16.74182837408216	116.41908722158513	66.50001429664628	0.4338023445875216	0.3775539315075338	0.1971314315515896	0.5772353468466781	102.24716113238881	127.47966754389088	0.04700463559657969	3.2218082469078784	1.4888708633278143	0.025959978853224697	0.01873212521804833	0.028122044946502917	0.04411683929401239	7.408823719131723	4.230610231112915	6.856135314097766	4.140363095491746	41982.24026982208	22035.644487207064	126274.61626316479	144551.19387002834	0.13989197100614348	0.3426219156749687	0.09239666615218312	293.2199520938759	143.2172365608255	123.75424708081378	80.13498929417645	169.46570501306223	63.08224726664915	8.004874716058957	0.8290452727188438	0.7047544030106162	43.640909409087385	2.3181915518068603	0.11449460812588437	0.1689420057151362	0.0363588347284666	0.345799635606037	0.0120126505742683
222	13882.60180496997	1.0010100337140897	1.1180223929647017	0.8308241659495438	25.522219295054164	64.50018549786421	15.060094965268991	111.34437394695404	64.0608792705226	0.43428054703870395	0.3818279637627965	0.2064784201623603	0.5770720830937975	106.386536662297	133.52262599755883	0.04621795908794685	3.2388913289176724	1.4986913271293973	0.025524875961756642	0.018070698758012378	0.0288689797045773	0.04706763866836184	6.983358152705055	4.125394303413058	5.9738276407244175	3.6856052477031396	40169.90475144053	20857.45230408195	126367.54762878631	143934.52299010314	0.14102814728220056	0.3479032726580196	0.09234064353911292	279.66718838657283	103.1287622573908	118.77774674040474	59.219975716413735	160.8894416461681	43.90878654097687	8.314423085573795	0.7831176713058513	0.7334937815588115	46.49136771914677	2.24114229787106	0.11141060453858773	0.15867554511850313	0.0116601268765832	0.314149545263521	0.00259909116159285
223	18219.09512491845	1.268592951258506	0.761165444277455	0.9913138679833573	25.11350559684109	62.21245441553938	9.801564440037364	90.68924027462943	55.132931497062565	0.3861855772220225	0.33169135863884935	0.18144341822782878	0.5981415709816112	54.9910204889172	77.970343526568	0.025254180644173417	3.215957111718045	1.2125723944996458	0.025518457124056235	0.018267842510288686	0.031228258467871344	0.06025290381333589	7.41275091013478	4.362868030913373	3.7889753063965177	2.827713390837247	39258.53265801994	19357.98842209621	139100.23144085932	165631.61882733626	0.13010776386888703	0.39156242212208636	0.09102787825442264	276.8601056045471	54.015386768207875	111.09899278067537	33.111049807050186	165.76111282387163	20.90433696115772	8.678997554533252	1.0033303566777916	0.6437735259058432	34.98122808603416	2.582508673633836	0.12785628693609188	0.19426501750959432	0.0316597001270651	0.0323176665371551	0.018149273550163002
224	9483.350379947997	0.8858411701957594	0.9015951742385767	0.879461526773312	26.082735690747178	67.72529459183987	19.722951027048527	113.4807742542489	63.99738071798291	0.3842580045621768	0.3576029245818342	0.2385553740466992	0.5637533773276596	149.6198886540613	153.91583986999697	0.08288626413562018	3.212537510638851	1.52911474406631	0.025879695747159103	0.0184847951581105	0.03038385024068869	0.04868173746918601	7.475287707261367	4.239432182873798	13.595424259299582	6.6360095491235676	39065.10193368989	21279.821339374936	111936.49730903382	128335.82254987476	0.13534635300990056	0.3111158495986093	0.08990310974502629	295.3412058809148	224.7075131679347	127.61445913029495	118.5867839990129	167.72674675061887	106.12072916892123	14.308866743750977	1.0981584884674607	0.6626094602048275	36.59486116898137	3.2130794586037092	0.12251456365126598	0.17834534661769935	0.187359224328288	0.42419641731127	0.000711555469913103
225	9780.054519468778	1.3606695746647357	0.7213535520390371	0.7828604648326088	25.471415020688656	68.64700893064136	10.749624140815008	93.58326401465878	56.38669794582489	0.37536217671294886	0.33237144760382575	0.15027670576615182	0.5860400722645482	50.8058223632151	71.98153719601572	0.023840539559424903	3.268421733682098	1.2983645282674476	0.024452900980063894	0.017592818887316137	0.025182447752311814	0.04680900266446931	7.250887881353242	4.3220045488471035	3.7765867737036887	2.9839602772653344	38880.635322377304	19475.721004851363	146908.8334021685	168231.41216087065	0.1311212565650246	0.3920564305596322	0.09002883861239015	300.07655891554043	58.39003182927143	123.8147312430164	36.032276299402106	176.26182767252405	22.357755529869333	10.52715226197429	1.084023571250163	0.6240625825439109	34.08951219206357	2.880047348507352	0.14484119047971952	0.21905210433976627	0.010146596830389	0.284583140020943	0.0012610692545974198
226	99496.96868412044	1.5246292534067736	0.8688069631411739	0.9479794601461272	26.350288493134066	77.47019319257953	17.637286467365552	105.69046459134766	60.995734277027466	0.3738938956794121	0.3636933623131066	0.20589522695398105	0.5893208102325559	119.66613605440926	145.28266391576312	0.05524276323258859	3.357314057351973	1.6303826849254224	0.02348139803281489	0.015876262006860965	0.02803214129875811	0.040506481736997765	8.050229118002303	4.456009212342747	7.918049741247241	5.236592095490514	33842.65878053623	17022.903922967864	126855.58848362639	135647.4861695526	0.12436299035016686	0.32845538272686436	0.08513890955173123	359.947393755368	129.59400521607273	146.67111588249458	72.53615355077258	213.27627787287344	57.05785166530015	10.984701140860565	1.0698252154239303	0.622813359013708	35.8705534679786	2.790613260912876	0.12623259014156396	0.18628926874112275	0.0349497669995467	0.105032884297378	0.0329675294019635
227	1591.6169379654025	0.5265938280803122	1.0500081402412385	1.2072153923746	22.583608895992626	46.9688686500057	11.747350166408314	108.56594105902914	61.8099137364745	0.39893522058167646	0.3344965978951132	0.17736188512677234	0.6147077375063963	64.30440357014763	90.70583452135206	0.02804314496304284	2.977462235310521	1.2911417907150828	0.03293753140757229	0.027595282090005953	0.02702185499927232	0.05394197214203209	6.454255697800091	4.1923179430356345	3.6331999967149975	2.838818335694063	54898.45603844266	25635.054959807272	134007.69962029345	153358.26992609422	0.14083790873589522	0.3760013957538548	0.09198173989785838	201.18215427890541	52.03594921558364	77.48196142892132	31.34383704742071	123.70019284998405	20.692112168162918	6.640430062560069	0.7629402990608694	0.7326353868615219	30.73023617059442	2.094088327255307	0.14187975982689083	0.21943655077495997	2.13799083265318	0.24870783196066504	0.543815322101271
228	4270.314990512327	1.1688022184735818	1.0868054190557037	1.4521106035132596	24.436920300339693	61.024870191257804	11.760886753306265	94.9276290235652	55.29279811985419	0.353066250730488	0.3110257235953323	0.15770939470139514	0.5685160691604753	61.705160595022555	89.28600598758128	0.02337178177635366	3.1726441968316736	1.3548823938537626	0.025914847830559338	0.02018632677625914	0.02607726041192253	0.049037910147421974	6.687569380572735	4.218955433203729	3.114403950937551	2.6943005798959674	43356.65465973998	21208.330333480793	134420.44222774197	159291.05009317756	0.13078628199551448	0.38916656049881826	0.08777563327862051	271.79425048900526	48.07952587749733	115.77332758172564	31.619680927354214	156.02092290727964	16.45984495014312	10.33445764425607	0.8965866665166967	0.7138143037921516	40.69420633308755	2.7829046142135256	0.12066149262488092	0.18416327231409824	0.421919224900126	0.25306053289136304	0.24621844424363895
229	61.01510018391237	1.2891274036443106	0.593582792959167	0.8583617294195102	27.0814969135883	71.26260421749612	26.516034647554402	125.55917512328504	69.59959450836452	0.40007079745839513	0.4159107419211471	0.2776688315650671	0.5275623867039131	219.149985215766	250.5652642119841	0.09819591612240523	3.3117203828146105	1.998369822044101	0.02154671939778301	0.013593805462020606	0.03023152333797091	0.03400437632563102	8.01096919259646	4.346187636122861	13.928078627837307	5.671541146205452	32612.641748494007	17044.7471496573	103771.79871807803	102203.14776871704	0.12504813260236003	0.26324777480993405	0.08337459199508111	322.01767070381715	237.3537419798331	144.21751300194404	127.12104504716302	177.8001577018741	110.23269693267002	12.013541929886905	1.2424105129874299	0.5745801268947023	36.82425391608061	3.0086751826652804	0.13715728872189104	0.19697339778720807	0.00103139794868329	0.0149545982331561	0.00264641248581807
230	2365.781350029322	1.1589600879037079	0.9299224610865999	0.9203117255792601	23.620615400038265	57.98191528028413	12.607543956556372	104.09621001636161	60.22387412799999	0.3797928656309414	0.3393328698655756	0.1861262012275254	0.5857479688735765	80.2791867345954	108.16578880567211	0.03407995175296485	3.0718465114143165	1.381461465428996	0.029517098950125727	0.02319838896976205	0.02812373926741772	0.05335441331445366	7.862555750954599	4.60684452985044	4.1578375957553835	2.8815736054135836	45173.45378388494	21172.766214353058	128522.63474909388	142815.94373021048	0.1236549627258836	0.3587260003205538	0.08312918537459843	270.5090553029155	63.331110412779466	114.27057026760565	38.916031056223	156.23848503530988	24.41507935655651	10.649998516914273	0.9161674172011568	0.7115062869896082	58.95973218195484	2.8377537729193	0.14213284783500627	0.21374250141931608	0.275039379751588	0.0407102068779178	0.0699090657219043
231	6534.173097149954	1.5864730497818806	1.2163566440001194	1.0708288643684638	22.495622267711312	46.74766010131633	7.772818200191383	97.77777729207946	56.37239394428215	0.4120354688096774	0.31393166358468017	0.15871787971602383	0.6453578257430803	37.859858991204426	60.68159437463809	0.014410038573622058	2.953475727788525	1.0115763674526221	0.035359613627488726	0.030175886249570384	0.027180280753944876	0.06423426041627997	7.025314613030532	4.511508870896989	2.1159535747634073	2.369096896253716	53078.08252493143	24576.620874251916	129746.99510346254	161992.91324171206	0.1303569045320092	0.3989109841869619	0.08824214884916207	209.76364820879405	28.3731289542874	78.73775768036154	19.191948652928918	131.02589052843288	9.181180301358491	5.598685851304187	0.6443505461489785	0.7689163352650782	26.447109890245	1.9206613944068351	0.11623836591235015	0.16751821379106327	2.6667501618475	0.273962675763762	0.0672201268766292
232	1667.581395348777	1.3099219830609854	0.730212700961609	0.6519340131897895	24.02941513455274	54.81591988220656	8.620969486429123	106.59362966712501	57.20107371242013	0.382651130392076	0.3134413293707597	0.1524873965994633	0.5838922195452018	42.97542365774333	67.63549913799513	0.016371506148083408	3.11657675322424	1.1475633402016021	0.027726150771046135	0.022123554327463473	0.025889374667040953	0.05866039157389572	6.742765798809268	4.317832735456763	2.642260863600436	2.5030725781589944	44884.427746364505	21134.040481552463	140361.3867835265	174288.87443563266	0.12741712044529263	0.4079991409605213	0.08212169126889939	240.49999712479865	30.575641220714346	100.39230126442851	21.551011015277965	140.10769586037034	9.024630205436395	6.719569006789918	0.6817843378806181	0.7762939447300446	30.203655944250574	1.9316746909620754	0.11172920458205447	0.159793739405563	0.008492724975231479	0.0217275429086969	0.0154087295559485
233	4016.809671479792	1.427168029033571	0.9498893618951412	1.0324872595119006	25.472004609604493	70.64049859169609	18.125374673188457	111.13528778153025	62.98013647002451	0.35931711000123473	0.3513046017303299	0.2226948431072552	0.5883869488289319	123.47750566985135	158.77740485184736	0.05529596175623484	3.2967728223438106	1.6395313043624824	0.02410974370580572	0.01770133221644031	0.029044346795473568	0.047119587504495825	7.347920632082514	4.297555295978622	8.221324354332854	5.873779010511329	38287.328847276214	18319.596700555725	120493.39708477996	131649.02375620595	0.1268041575679031	0.33109371281735844	0.08366539337038316	321.7710425257361	132.84755728550562	128.3994417593916	71.24660079049825	193.3716007663445	61.60095649500714	11.393446851425468	0.8644712380756723	0.7324594175492561	51.75977719016917	2.778936353439123	0.13958965108681046	0.206506262645554	0.0264004332638744	0.547061504484847	0.0794430542790674
234	1499.933774716355	0.7908824161322119	1.044120701512992	0.8590041263592705	21.437674200028	39.07946682877122	9.856684788595151	110.18834369220474	64.25697280170587	0.4061521223523968	0.2976852341384235	0.17727358475499005	0.6141168625177	61.1769053796941	86.20474863379395	0.025827392493178086	2.7184826795361348	1.0666899633866413	0.0421909254069425	0.03706427356242912	0.025170372954055466	0.06074146420567508	7.605619130091385	4.768703684386107	3.4989439530319446	3.352491905282147	62618.18558180421	30648.893132163288	114694.41703566948	142711.80235217387	0.13596181921405484	0.354640361866459	0.09284672412691287	177.71826348429062	41.497295178163824	68.95262306307444	25.69290978921521	108.76564042121575	15.804385388948624	5.296475584355014	0.7029910351620188	0.7212981538169974	31.143992461716593	2.003613071333191	0.14313588300989727	0.20660044123476856	0.312366638380584	0.235392466271372	0.0154237089687087
235	3539.7313615948724	1.2348253709618189	0.9607685277775215	1.8306650735538614	26.16358223797651	66.75592289424586	17.57114437797446	110.47892608697849	61.0170578573675	0.3854482498179766	0.37418199962071547	0.20132029228715762	0.5411930337436021	122.4217446839107	163.1338831650236	0.04527493487807155	3.229153161370977	1.6832319891439622	0.023240656250533964	0.015579482487964195	0.027845867617057932	0.04047829432752512	8.271850836216654	4.5532368679822195	5.392274197125911	3.466832631141568	35180.417903994494	17707.202053888093	127615.22492329362	139215.94379832834	0.1195116345151516	0.3396043628965121	0.07989717309274243	308.2109972138642	102.10209592797449	137.96391616780005	59.00795876527652	170.2470810460639	43.09413716269805	10.947892319973956	1.067120666109482	0.6573713366801256	31.287925197404757	2.7705052162144055	0.12013216685850668	0.17786557452009713	0.0501486333749606	0.0775053399780532	1.23996749363924
236	791.8960538979767	0.3739651531047849	1.32197225694833	0.9476693931561059	23.698977476565403	60.223047743458	16.9087083444654	95.27259982526242	55.66787570811729	0.392587441079297	0.3507388880657069	0.21706491770126693	0.6203344657185679	99.70854311291549	128.42882847076802	0.0423531930225276	3.1753093049865497	1.5550283234473503	0.0286587664448623	0.0225742671364365	0.029066235969621695	0.05078191571363008	6.82297744568617	4.2663520988201205	5.10970596765882	3.1275708183090485	47537.454404422584	20829.162087748493	126247.82421240698	138441.997126445	0.13148320318851597	0.35038519968624593	0.08822963858330977	266.3050696638579	76.79558234540258	99.48564583348238	43.845822375486485	166.81942383037497	32.94975996991609	8.18813931590203	0.814001171347484	0.7294075109466571	35.4600539782951	2.3279410564517793	0.146823134260325	0.218187719895056	0.0860351185810676	0.335681634687564	0.0028778496734030603
237	7440.723582473952	1.4280361392325946	0.5016180354400875	1.0372995614072875	24.991843157109848	57.95178335399221	11.276227994276447	107.97834635304707	59.23257717729675	0.38964065716800284	0.35132527035984634	0.1641630174872032	0.5619967458254764	63.00189023655612	97.75877296522852	0.02385390569014061	3.124074826505386	1.376704691501758	0.02573263167800591	0.018830396247914574	0.026940624844415898	0.048582808445008493	8.090676384166239	4.64806404561438	3.4322469667363484	2.9380823837125485	39775.289791448035	19457.942286744663	140587.10441928092	162621.7896222839	0.1207654032066516	0.38218179576088024	0.07931013763261466	279.31962607753616	49.45990393027347	119.75977571984326	31.83156320906244	159.55985035769294	17.628340721211035	7.793910959918308	0.6821023041605104	0.7863607941281167	28.68019038259899	1.9971742853346097	0.09589328618652534	0.135016612451207	0.00483697019433817	0.0118195261526572	0.00905117130561361
238	8651.939471151403	1.556293795672307	1.2223232537275555	1.314897519990922	23.831641357755608	51.445351026257676	8.485743062692782	110.37008657601913	58.628387863620375	0.3672581434509811	0.30224083059163215	0.15122296587823988	0.6199742176287689	37.042366209714636	61.89279543116163	0.014737945359868493	3.01238099332127	1.1438419100520214	0.0334233074797179	0.026517822829378455	0.026402454189667524	0.05889212690870733	7.234449576411397	4.564111590506942	2.982833615446108	2.9577050758779984	46144.34577882329	22326.142462073145	139139.73729049048	169005.18683642233	0.12473437498877808	0.4039524203043383	0.08126726546591227	229.62389773641587	31.629624568274668	89.48011981333094	22.76363640349297	140.14377792308494	8.865988164781704	6.573304174203977	0.7738671233575379	0.7260747932956627	25.914662007509236	2.0276998669330824	0.09988771027998601	0.1442712913011609	0.178756077067728	0.17146863577378899	0.11208050466023801
239	35765.17764240796	1.1908732660066637	1.3611233471253492	0.9416914972345103	24.79221692066323	62.11057531394777	10.525934758321258	93.6900494652797	55.082297948517514	0.3571629299964933	0.3136639326001083	0.1796470848909335	0.5980987760244548	61.57037475476647	89.41164991673851	0.02643545853647366	3.124511442147266	1.2237159535032736	0.029118491448652372	0.021364941723944764	0.028207027662551842	0.06240040158403431	8.230298445470043	4.87452344743496	5.108131696534473	7.267418681661346	38764.36902523472	18671.37258528173	128833.48202654126	153493.80020248386	0.11503234005423309	0.37417374399710623	0.0791984195674948	299.0046802374436	57.5748329517145	119.92078009249127	32.32811366272299	179.08390014495214	25.246719288991464	11.045702903307872	1.020247315013394	0.6407890160561861	58.45244133500424	3.089451869171817	0.13064718298433542	0.20669210103542626	0.0215459975668148	0.23769218474065099	0.00132079098485035
240	9483.902500899727	1.0754365511755781	0.937759283470215	0.9821061550999802	23.37165218050168	50.50052917833305	7.941100463060696	100.7445435376648	56.81366503251928	0.3884839520115099	0.29284898671598814	0.1657363138034569	0.6317232277329627	40.10826581845152	57.4182532029895	0.01779985203571569	2.949918576514548	0.9756670511044732	0.03526856692876408	0.02839150140619592	0.026633720648533324	0.06855558774213602	7.813466549687058	4.794954877250137	2.7778719904840274	2.8217376604206814	49092.693237504594	23889.578681102736	124403.86785984643	157046.43090194612	0.12339532920136989	0.3915913120053925	0.08372065672817233	238.67172338699714	36.12521156224763	93.090340723874	22.827977684943207	145.58138266312315	13.297233877304443	5.112500754447086	0.6248783102361504	0.7635756967155887	23.2652151239872	1.8191225558169906	0.10507363156330835	0.14985290370752416	0.176998861937631	0.0604166572273552	0.00777322829232007
241	0.0
242	4510.330672398363	1.3470221496853545	0.900805462313246	0.8478866275829275	23.203321140064762	49.02330045426115	8.151129090200287	105.5961400696235	58.81382655009092	0.3943897777435573	0.3139186785373812	0.16114199221218212	0.597406012178591	41.77790465598038	63.73628438565152	0.019605144296721857	2.9999097084984285	1.084061910251808	0.030681736885096095	0.024815440898511263	0.026910240332000422	0.062014429138207046	7.003962986560878	4.452328028140113	2.8513893863708466	2.5424080085616882	48011.14970597307	23056.55118426368	131744.0174318302	159555.34510519358	0.12902554132394536	0.38902043468339337	0.08411876365565217	224.7056989974219	35.39414458279447	90.09795957959217	24.041477772143356	134.60773941782972	11.352666810651113	7.834772739624093	0.7850204465676681	0.7427469531753507	48.9154942583305	2.244402363891464	0.13275730300630648	0.18570870595622455	0.0478958565201265	0.0250785924119005	0.175149558393865
243	3918.3608497688983	1.5940530981459364	0.5808580700460533	1.131580146602554	24.18378910777666	53.64101199957809	12.093314738191115	100.26395232141462	56.20320883462228	0.37998888730019675	0.32678720146750234	0.16556745968156947	0.5928797577354565	67.41662791420282	98.00800800500582	0.025364167516978654	3.1077416627726637	1.340521443329932	0.02831797618057711	0.022318116790651883	0.026438724599676	0.05256097678970507	6.494722932944845	4.137624001221426	3.575843120588819	2.7714844373457663	45760.361116012595	22281.657225986266	139326.7341380449	161690.44069456443	0.13495525359894087	0.3845329709034794	0.08774845029648327	228.34805897821562	52.157151862727424	93.03956841518695	33.268717174207076	135.3084905630282	18.88843468852029	7.961913006204601	0.8187261737038407	0.7284409731352437	34.53999433709957	2.2925061771110022	0.12077950545833656	0.18184639355762522	0.0218389358793082	0.0096018054975284	0.7359226110958721
244	1711.4912755684038	0.9319285833963993	0.8775230722319208	1.1591033033603861	23.752632482189686	56.98607458167422	9.693114515602788	97.55691508946381	56.79045707918552	0.3710331670380875	0.31345109056145326	0.16228599472264288	0.6055357202736641	49.368566474556296	74.66587898585354	0.021328077101507914	3.0923986427761694	1.1817759354948905	0.029900938937333175	0.02352514247478911	0.026649323886866246	0.05845322464738321	7.178230738782509	4.451488652991687	3.7021329538463905	4.995156865368388	45286.82972503825	21369.013233360147	133836.40258130792	158680.53583627898	0.12753879911797694	0.38670903603333273	0.08569724731177923	258.6885021212347	44.77181972917631	103.66283898783975	26.79980535357794	155.02566313339466	17.9720143755983	9.9432548051265	0.9588936528067267	0.6675510193189315	47.55364064665392	2.8823510732319937	0.13415893455581035	0.21676550312895476	0.0215459975668148	0.23769218474065099	0.0049467548745603
245	3565.9337719752857	1.4984903510207281	1.0395442433883448	1.9624219071342692	24.039982530685545	52.59536480928896	10.634593095910656	104.69940409348487	57.566219299160714	0.37171006578504023	0.3242984400184661	0.15446674793451753	0.5671264726165837	50.79910182221254	79.36373547534119	0.022365440710625042	3.033533800710382	1.2431874104865084	0.028351368209217517	0.021920400670946985	0.026367772748014006	0.05162249397202988	7.55228908935683	4.414595152455898	5.523995313587853	3.0607127657902913	46018.201683100604	22220.075125488216	138926.1952986765	169121.33828111485	0.12768109858038185	0.3990255932586553	0.08319500788600313	240.8709380219889	82.76544482144286	104.51082901827581	47.33446028121425	136.36010900371275	35.43098454022859	7.610929096117712	0.8076229559581292	0.7259566015089047	25.366632740413653	2.1660437926210565	0.11210492590618248	0.1647963273016433	0.7038020819881199	0.137479183129305	0.368445125451484
246	17686.468091124316	1.0864285139901957	0.8701437664697731	0.8340121543029532	23.519852272249295	52.15850577275825	6.454187070812442	97.19590827158666	54.96809565404645	0.36106725169250886	0.2790906183767788	0.165765236462395	0.6187867694736169	29.22797513873621	45.974241767218324	0.016694521668394333	3.042907818911545	0.9092602041151823	0.031591288693733045	0.025389208931561696	0.02732883542580326	0.07394413329285537	6.962230371036808	4.49011342560213	3.3248393608255538	2.8733463548424614	45611.055520803326	22384.078623410634	129197.6479243118	170261.09313234984	0.13053484858316544	0.41375210569893944	0.08548255786009054	232.12684606175304	34.47421265931945	92.03097713533025	21.174114497346107	140.09586892642244	13.300098161973374	8.13793738098768	0.6984595519589476	0.7753901507745806	60.3753447107583	2.318164621917339	0.10703945902452333	0.1608916790368081	0.0958825995496358	0.18692902661914798	0.00316482247201972
247	292.92946156773206	1.4399303059004147	1.2312052181304451	1.100104787134725	23.287272236357325	50.947861753396886	9.786349688697975	91.78741505363091	53.2641093078253	0.39751746242190217	0.3240527693806788	0.1706671591141329	0.6272737162165118	56.8607151805483	85.25908745292695	0.018667373668566828	3.0409318165583388	1.1839845438193988	0.031938230032739795	0.026312310206149252	0.028430222479176086	0.06009667467884501	6.946663679940713	4.37657324360065	2.4517689585040845	2.4553481179379664	48717.112445228966	22434.699714421848	130712.1546917361	158238.24468996288	0.12805771695928736	0.3912395467596729	0.08705323081759425	225.8249321503776	36.577424561808904	88.4294989777654	23.915489337416673	137.3954331726126	12.661935224392238	6.090993998080407	0.6803225426128713	0.7626147190145459	25.0206548290139	1.9911703636935028	0.12394531700635077	0.17808645852289234	2.6667501618475	0.273962675763762	0.14828328930391102
248	1656.1023075766163	1.6975171980524062	0.9789703220894247	1.4704502296634359	23.70725125528117	58.463909458146745	10.22087196205814	96.28671382213217	53.98431678421509	0.36675757161320294	0.3055488769130727	0.16067072718626102	0.6062915742770135	49.061803063524074	74.0507932113009	0.020119347804555043	3.0825928068582176	1.204424582557376	0.030836950294280848	0.024885987861979982	0.025283737884801826	0.06023462154275772	8.255052500615546	4.833049076943834	2.849597834954911	2.4798387211937905	45787.970493337045	21712.812916518527	128229.06778027436	151759.62564609406	0.12448440294844043	0.38193440553482844	0.08287187508118415	282.43810822278147	44.29509228391525	110.97758022637294	29.204229037188934	171.46052799640896	15.090863246726311	12.509374167788637	1.0173254940694982	0.673364009326289	52.60689476479359	3.673857347158077	0.13007485101956698	0.21762788797807026	0.0160548209154815	0.0252340233530485	0.0699090657219043
249	6237.77424023164	1.2216879281307054	1.0414845838968767	1.1155462986184437	23.905214080678636	58.36277264903203	12.361729443061405	111.50307680885929	63.39699743977807	0.38025849058862965	0.3034228383563199	0.18236287904528423	0.6174366156171452	68.3531588059384	91.39393165370119	0.028542248056666858	3.0098313695882895	1.2303659307394361	0.033542822656248965	0.02572658776080627	0.025943445036425452	0.06073944620952775	8.743357895921049	5.0037904542905745	3.482118368076066	3.1697018116549254	45840.14902440025	22166.057843945437	117746.69362331321	141374.4451361656	0.11803486902801472	0.36175721037985054	0.08003857632132001	288.25270400142483	53.50368334492561	110.40350180847658	33.05753762892423	177.8492021929484	20.44614571600141	6.507485738195147	0.6867522759978579	0.7558329000057277	28.43999269891139	1.9540771148594345	0.11786684689041754	0.16354063723406467	0.0307861343568857	0.0216365508005704	0.00999864854407374
250	3823.237993651751	1.1047957630006686	0.9497999413607117	0.7426719286525046	22.96870978043108	47.57756883323083	8.366380537530594	95.51015949491963	54.46579416349419	0.3810877273748897	0.30550088916676066	0.16523324192952066	0.584165042068627	40.157115937117275	66.95465671503588	0.01583735570043873	3.018041314154704	1.120173975597866	0.03006415567383661	0.02460708379627637	0.028864051399411932	0.06508661860208044	6.139874261480476	4.0913024470798485	2.0257632180829885	2.1330063691423833	50790.70169612214	24443.190704716137	140532.4074672027	172625.77539047028	0.14105771263031217	0.4161672583822559	0.09040468948253354	199.6010028473307	29.600034265767384	83.075123614733	20.238254491910528	116.52587923259776	9.361779773856844	7.535382388948257	0.8741079587290614	0.6959213880652197	38.771737441995135	2.3823163493574597	0.13036548070789564	0.2068911104337884	0.00413440620309608	0.037381163964248	0.008463807980281809
251	2740.0058895170655	1.7167695184058318	0.5583212161032137	1.6710762528335152	24.774653523745464	55.354922281618414	13.905665455918255	106.58903259662277	59.1733268095238	0.369527775634656	0.3422634029448413	0.20053914819112822	0.5808870831392107	92.31766808190513	135.36833532613883	0.03513522181189032	3.111671191460972	1.5305342846517365	0.02730031401440647	0.02004306006052336	0.029763003137587965	0.04789121344707277	7.475035443087678	4.339316147078022	3.764227605296916	2.869630770753395	42107.863711249905	20769.212595676538	135726.70168256573	147368.63881785193	0.1295788953120592	0.36052021205842694	0.08320435148119112	241.9775722622046	63.797917563584846	101.34122640408707	38.032763016852115	140.63634585811735	25.765154546732646	6.8867708985929434	0.9062030638290622	0.6488921187996971	42.98747681054162	2.2686209968164954	0.13306641478040265	0.18647159799887625	0.0820567503385599	0.0279891042526506	0.383549878885749
252	4999.52254641903	0.9773469658036048	1.3041187722481555	1.110248118026239	24.045188005867832	52.04654353541637	12.453285761919107	112.24939935575107	63.030651084366625	0.4018285835663808	0.34707044634792017	0.18683268198214076	0.5934813815158448	70.821848520931	107.60802104218175	0.026644117640764263	3.0571764386042966	1.414957473602849	0.02918456104415359	0.022534718530504476	0.02811323915567705	0.05497767710081361	7.162809773755515	4.34650202411115	3.263830764451152	2.6307137811855674	45681.12010057364	22193.900708524303	133080.44469916093	151978.53681054755	0.129965027546264	0.3739687776277392	0.08464340795940772	230.39803990950622	54.38991452277858	91.61098048632972	34.85634990006162	138.78705942317657	19.533564622716963	7.218198300619804	0.9057710609582207	0.6643948003532328	42.95390410476087	2.265952824516113	0.13812107570174426	0.19488695144317125	0.17016832229816	0.225136232171808	0.0306311794616458
253	70416.06177897497	1.1660139271321919	1.1575049460028588	1.0344663418060749	26.768618671092998	74.4087470679694	22.943272153193696	115.85810395094536	64.84222842434926	0.38702549795367136	0.38728226982205954	0.2391907105400573	0.5483758244704945	173.84580206992845	208.0478568538994	0.07205818911646081	3.3291648378336607	1.8866621861868658	0.022133902014816863	0.01443123350017869	0.028380812692003675	0.03550656178902403	8.214255701868442	4.46906320120635	9.353891940668882	5.401065971561859	32771.19809500168	16481.339480287243	114261.08959103223	116529.57470005866	0.11966406858056086	0.2932850143542838	0.08082882234815834	345.5305702489516	164.6971717300862	150.33962855485146	90.23851857958279	195.19094169410042	74.45865315050342	12.659754162183585	1.257873270240996	0.5727343936973797	37.77541870201548	3.1944934444033177	0.13464977189614102	0.2038633774952618	0.0452136208128459	0.0660893503168037	0.00244536867031765
254	27681.382951467094	1.1470493879243822	1.2320483282398906	1.2165937575768602	24.9774905365251	60.35303581512162	14.020018596547196	105.97541637130647	60.06222164269618	0.3699318501308795	0.33876611906826803	0.18495809659467755	0.5685501379769116	86.46672568873731	113.34483972110974	0.040081139103478707	3.1650415532852354	1.4326899470197865	0.026788358568738634	0.019849265450424994	0.028068208769904717	0.0494091828356511	7.100512235600051	4.246518754506384	6.391669533800595	4.943244460647572	42465.899207435	21643.20658710615	132487.59861395834	152036.58275412282	0.13688445040803407	0.36702085074209234	0.08922790513374389	261.3779940451351	98.64874231714896	110.46378870536005	55.43142361937469	150.91420533977532	43.21731869777421	10.212570509454881	1.0388798692589545	0.6320578805124533	46.45636040183998	2.899640525573096	0.13369953424216363	0.20068400825489782	0.0464924753796903	0.0990513031683341	0.00279575701116945
255	9983.480548351978	0.9939695667029715	1.0299747346035784	1.0108623356312776	23.84311238202231	60.87526647505339	8.565639785740522	90.26850436449908	52.88462140278909	0.3666818518541242	0.2990324860054586	0.16280136732794137	0.6104543937359831	40.19871509681861	60.13961473340428	0.01922307127492428	3.0947120962222883	1.079492949210168	0.03065467374257017	0.023921291070437535	0.027349710238254776	0.06516536472530965	8.060543118353669	4.864420411664718	2.664374078038261	2.5259526261084684	41333.47215118594	18945.184332334662	132497.62805698178	162938.31147779335	0.11346564293951197	0.3886471561673339	0.07807237166747469	297.07559751550383	38.64094434379034	120.27414260488176	25.08925780761652	176.80145491062163	13.551686536173865	12.257584004143897	0.9334507832318923	0.7100313333555153	58.52877310616541	3.335322639785619	0.11479077788786159	0.19626063706827646	0.0322980490374912	0.122158945966517	0.0038027551601429
256	3006.073903848869	1.6541764680209703	0.42874321098134355	1.2689095950094813	25.350228775407135	61.45232421841141	11.026123769516225	102.23691406016863	57.3182158402437	0.3636245012362264	0.3312016837080075	0.16537843255377743	0.5843574394105658	63.6031687871577	95.7043660770239	0.024537324782058254	3.199697338072719	1.3389283724585113	0.025723728107152195	0.01865167019531675	0.026911304406017876	0.04995223146461665	7.193109904895483	4.340138645752557	3.6132477031731933	3.2548993337987953	38669.76489193192	19474.74765212076	137716.17077955228	165639.84888300492	0.12478017528424475	0.3887762198725947	0.08345141858661786	275.91398501686365	47.780950392154296	114.0015176591809	30.591450238343615	161.91246735768377	17.189500153810666	8.773184331626775	0.8326092453252	0.7317868721222067	29.827503868284875	2.3351278872349095	0.11175099969555077	0.1656179183473646	0.0293224233896836	0.008211775026039321	0.688703288937108
258	2352.9248918598882	1.4716391170498802	0.8646177822695782	0.8999701118398429	25.057736927648904	58.36909108230892	15.011747713444398	121.72800970379201	67.52494754133448	0.39292339053005404	0.368705228127247	0.177828884946776	0.5833534159402671	84.832963509421	133.0390174660411	0.032459043338935505	3.15407560225555	1.5752365196536606	0.0267468572376604	0.018668829006942698	0.025767116831417608	0.037425379077670996	7.470961588502371	4.1384354217547505	4.961219937516292	3.1070932630873105	42692.0546463042	21854.64903752771	137287.93433164404	148574.46559771796	0.13975542459251403	0.35830487844552394	0.09144399621492082	255.9478694407071	83.03522351347769	98.1112410007948	48.74802094286191	157.83662843991297	34.28720257061581	8.548539159145049	0.890424953818264	0.7016514815024202	27.282636914355205	2.32454242316187	0.12581613844557202	0.17952236651741602	0.0195203398051871	0.352857733205104	0.094785203462302
259	7353.647967556745	1.4325581081574172	1.060445231594755	1.215688063388047	24.950678224678114	64.88038860106242	11.794421527997816	115.63205050814268	64.74122386931472	0.38012396730808107	0.3446310531231329	0.14873611807632844	0.5879084772751813	48.83957754699668	82.91017594915469	0.021773674789947406	3.2432472118515805	1.3821350536997359	0.025439018177233593	0.0184342440931311	0.02453403025440687	0.04397443972610563	6.8357740746638	4.082792918131354	3.8174901368680567	2.679075587176128	41891.38238382388	21090.582575522156	141193.49951220868	167215.87985073638	0.13935614144015684	0.4013631866053416	0.09134322190030222	276.91981358700167	59.896848080074705	113.59681089029293	37.02668470828315	163.32300269670841	22.870163371791463	9.0577621903498	0.9379558087921016	0.6799520644332891	27.037048058718494	2.4897962875118336	0.12960405282269236	0.1896795246108759	0.29435363847123	0.278996669686424	0.8319278458872671
260	467.71083413230724	1.24554506415898	1.1885068417664597	0.964981838525387	25.844258915202104	73.4583055685781	14.498800174693502	98.96960535200772	57.3815291476333	0.38602990039990004	0.3542013459760761	0.17361152523818302	0.599452302356078	72.48469228628657	112.99690461672401	0.027873756064328202	3.321721193968609	1.5315629655940297	0.024362116256225405	0.017163655356541605	0.027449983060565192	0.04505033697564479	7.764608545133911	4.559711721539121	7.416966130586982	5.577476467416432	34750.85174418361	16565.312387173602	135715.07724598396	150446.269556979	0.11912403989120601	0.36318962489184287	0.08176987788918978	339.13256946596397	76.7045705740831	137.52863705734697	42.7317237925075	201.60393240861697	33.97284678157561	12.955918442230299	1.1666933493407898	0.617884011447174	43.39993854071809	3.4943526356858907	0.13973626932329508	0.22602947650074698	0.0597447098412005	1.71871729552043	0.011234890297435001
261	18968.227232229256	0.9711372576347341	1.1523965670756458	1.0417954774505926	25.858843671328277	71.93568655303034	15.208958219186412	114.03281271979297	64.36325459024532	0.3801216457785098	0.34872820299900414	0.16845471955444213	0.5880024440701335	82.93835084434807	121.01485083669074	0.031168718953099948	3.317385261136518	1.5670352242926453	0.024210873284524065	0.016827965550774798	0.025547195216343736	0.03872659315844849	7.44763008749779	4.340908810030515	6.992400357735865	4.632967677468567	36449.492986798636	17793.477507602816	133673.5771676833	147302.78700789672	0.12701004672315708	0.3556371628152171	0.08549760051835541	318.14942014944097	82.16291344952833	128.16022840288815	47.428172141331686	189.98919174655288	34.73474130819653	11.498059878580749	1.0227831293804206	0.6631943194273615	40.07062107025774	3.0213928767470226	0.13750527826178705	0.21412990475610488	0.0412545849740749	0.185259027143573	0.0697625224822869
262	0.0	1.3880814541921402	22.205526770293606	0.733664788669166	23.94736842105261	58.14736842105259	10.4210526315789	112.77643947368401	68.61385842105261	0.24561031578947398	0.24331252631578898	0.126000526315789	0.549132842105263	65.95855221052629	57.9678549473684	0.0207956842105263	3.0251883157894706	1.3811709473684202	0.026744526315789503	0.0201136842105263	0.021001684210526304	0.0423784210526316	8.910882736842103	5.3913415789473715	2.0842959999999993	2.1433203157894707	40760.3367301053	22479.273740947396	199653.40432557891	209299.651931895	0.122770315789474	0.477544947368421	0.07758568421052632	283.336842105263	40.9368421052632	121.72631578947399	29.115789473684206	161.61052631578895	11.821052631578903	16.052631578947402	1.0693329473684199	0.619492105263158	31.91970157894739	5.157894736842111	0.09951242105263162	0.18328389473684195
263	13744.81101496169	1.1768323626189485	0.6653715161709274	1.0896192595684169	25.420938884732443	65.76092178020119	16.56584321535225	128.55154706831888	72.40601074454553	0.3807568725724015	0.3677533568883893	0.20432957265246188	0.5971452892291714	100.3581777480179	145.1219992520594	0.03531464088455656	3.239679801455015	1.6671135446457102	0.025882105350214683	0.01706949111611713	0.02662212073392886	0.03830837293231228	7.489823671514291	4.112136200560153	4.934959997158449	3.2346433667616075	40086.346068135754	19881.387273541866	132361.70935991852	141933.3132052022	0.1362494528437673	0.34881929073819123	0.08906099904013459	289.0508447456529	77.6720579651016	107.28202955606083	44.52463326369818	181.7688151895922	33.147424701403544	8.76314580509521	0.7741658958517328	0.7577505070376767	26.987668234394278	2.14728173512428	0.1198633766157835	0.16513463355215272	0.38168683041145796	0.0665627776297898	0.0714617957474922
264	3083.4556596247826	1.7398158176697687	0.6379790084423619	1.0994563532783241	25.484148179888404	69.77193870934919	11.87759666230133	122.38368929088743	65.86866334320214	0.37703198169241553	0.34020257317594427	0.15859200412401775	0.5937837413255318	60.818472564206786	89.52125040249872	0.024976458775414028	3.288039754881682	1.3789630449512702	0.024775283492897225	0.017802032233471463	0.025886115655965564	0.04685761663531	6.967206943882529	4.145305292491841	3.9189697926928657	2.934411963088904	38483.44383326598	19167.557842125498	139721.145458606	167085.34878114276	0.13340260832686732	0.399768395755094	0.08634397117816218	294.90977423978075	56.36300933586878	123.22645293278968	36.22002829892171	171.6833213069909	20.142981036947056	8.930311606518083	0.8908155728480626	0.7016550119110027	31.67873298126989	2.431768987983015	0.13128371835144248	0.18918913650763347	0.0182089719396852	0.0171141199210953	0.544419132606813
265	817.1431340560796	0.9313211481225311	1.1434928551210544	1.231100812819832	24.319632296546946	58.97268951835924	10.946346210596074	116.56376450686977	63.47544007022445	0.3768814169044581	0.3301006869708865	0.15880372648776328	0.5970130805873357	54.13246956649859	90.41423726170821	0.021802741454047335	3.197739349635426	1.3674902783272012	0.02638104869294487	0.020549466603872645	0.02603645450317305	0.04591860486680304	6.518207797259015	3.9998010218792004	3.136378275147817	2.6075807003286	45217.725146420016	21786.2386566046	141769.75778551886	166004.51063940438	0.1410716937452776	0.39708856906862783	0.09061413389771575	248.5156844099273	43.60237465489589	98.7739666379249	29.029225629405058	149.74171777200283	14.573149025490824	8.28898205097453	0.9223374510601933	0.6832460419498839	30.483125749680234	2.4098457448244806	0.14228266793352934	0.2124672502850903	0.537282328993373	0.443481370950934	0.5346871033159241
266	1437.0903861320285	1.660548053902968	0.575890412811713	1.4976250897991714	25.292417749281707	66.1414842291535	12.082903787073574	106.72709811135385	59.927728138952475	0.3817484473997948	0.3363800713381841	0.15719459565450905	0.5888732523055709	58.285523493369034	90.64755764849022	0.02312477753474701	3.2445843073691796	1.3447127761424094	0.02550031258425974	0.01868633406787034	0.02471346700596766	0.047108785496403564	7.151727720929145	4.327415323732846	3.7351606789183425	2.8241777041997276	38740.26903928366	19259.985139613545	136513.40588357698	162333.1728469992	0.12934747034321442	0.3913348061610692	0.086304682305554	290.4345982489858	57.190808562454755	120.85295185578252	35.99660036692282	169.5816463932034	21.194208195531925	9.765740790607476	0.9228470548240199	0.6965372617024687	34.51783080791987	2.619137669819368	0.12078861265503	0.18218426962989004	0.0213382666393834	0.0277815435302658	2.14433126850728
267	2792.61080837422	1.3511584006990085	0.7106827607717571	0.9415973418126858	24.51560379893973	62.50545416268986	11.850808413834708	111.65798354110066	63.03553069263049	0.3726288684441064	0.3325440973225725	0.14381316574061345	0.5842432222007955	49.5191356813631	79.5956946231863	0.019524356078803946	3.1996681988764606	1.3826424890113587	0.02606883264199048	0.0193995569357402	0.024479812434215716	0.04328822402215665	6.639309897787661	4.041326861094949	3.0798417974239687	2.513233878571425	44139.781382490924	21984.341004972324	142649.06113859528	168995.48888611858	0.13956321312000422	0.4043472827905334	0.09118371467716026	267.72414803861864	48.89404630902936	110.21808895425603	32.21069922815088	157.50605908436188	16.683347080878473	8.994414978489539	1.0026782173606135	0.6468357450901374	31.738478223556278	2.5487410137320037	0.14846470434331563	0.22435120874766157	0.0266036704074764	0.0333073366161806	0.34901605141837105
268	5508.657643665749	1.2523277275783855	9.923444011811863	0.727569841684753	24.968624465186686	113.97473861377983	18.23217341232203	106.38405132133549	63.154491020382	0.33056173447312154	0.31029995439085634	0.14330988929729396	0.5387253113968571	59.13257436892263	74.93797000589421	0.023053831426814927	3.32064757868095	1.5662798340003339	0.024143840059629874	0.01753534355121389	0.023268730266278237	0.041610403744234574	8.478302506891392	4.843783594926179	4.25794691496796	2.856784887272274	35839.372703566354	18417.240437219873	157426.8973901001	172350.77779379484	0.13699931082824354	0.43772627385469254	0.07983104310549739	382.5226076445837	77.46336829347095	193.61464300558038	50.15543061308072	188.90796463900315	27.307937680390374	11.451800635490514	0.817531080998598	0.7207340826820136	34.326266823928684	3.3328862417396694	0.10260355652136673	0.1603964926511197	0.0916350068357143	0.48903764573726094	0.0051362735910773895
269	3406.950697041836	0.6779350520060798	1.0343647120879516	0.8116282734228838	24.072022456171492	55.54782101266325	9.35810223325722	103.22536957147892	56.5383114773083	0.3549302395637934	0.3059216417738217	0.15995859322567227	0.6005259246660523	42.3057530311913	72.13670243202213	0.01899124862860503	3.112985078853203	1.2020759128067804	0.027914963455743593	0.021542780882565834	0.026676865400826037	0.05652380723195468	6.87452400440074	4.247244431088869	2.3391452702314983	2.297601981885731	45516.14405387458	21819.30090110217	142919.52482642484	173872.67306402558	0.13210636017828825	0.4104204375454764	0.08459155935294449	246.00792375418894	41.86226599158451	99.45259616820616	24.582819165791705	146.55532758598255	17.279446825792817	7.600597728259977	0.8376016147958494	0.7162598369807003	28.41012755755261	2.2181992130333823	0.12544220501432624	0.18044412120089948	0.107083994673666	0.246127310973138	0.00602372748336559
270	3386.806451612834	1.5239716879407523	0.7034635241845161	1.18596510357117	25.004906691341816	62.11450579388824	12.892128530332698	117.32266394822227	63.472196946584496	0.3906057042316319	0.3415044553310178	0.15711574681341786	0.5916777417900104	61.017031400899434	96.31141416845661	0.02412861349227352	3.2586701050345686	1.4432869320406	0.024939321886806132	0.018787009072174485	0.02507823303462292	0.04278170580682626	6.237089374421686	3.914268514264386	3.9290155466922347	2.826854188597723	42016.41526329488	20864.310466464656	140991.4640258449	166358.61486037364	0.14250718232098306	0.39833260660618247	0.09190427307917907	255.1032598703996	68.94278824226349	103.00278106271371	41.11984030382058	152.10047880768613	27.82294793844289	8.939932782605256	0.9200850922614835	0.6897104526317428	33.432395900602344	2.4674268513576245	0.13170842232302885	0.19456449282814062	0.0375479682939987	0.0287285767739874	0.92614140288839
271	2291.339586514559	0.8684983896903566	0.9916470252712627	1.3149875270163276	25.57488258923499	73.27558302721926	11.536475746818931	132.42238963866586	71.48226209818766	0.39420257251513496	0.3457514768491017	0.15522864078785564	0.5812463907543677	56.39419623288169	85.91580292104355	0.02057877930913822	3.3086968095737705	1.3814835612687797	0.02464342079351783	0.017429598365615046	0.02511757771816346	0.04631883930702603	7.402737361927359	4.216456033881973	3.8452548804518525	3.0885274329862886	37396.10886169581	18379.14435958124	141507.0764730868	167922.76351152675	0.13085633983302852	0.40434498058898527	0.08529348422707943	306.65818156391003	49.76669692561871	131.65032382666317	31.716930922874187	175.00785773724678	18.049766002744533	8.835032783975617	0.8588731873364375	0.7160027625410593	31.211768825901327	2.3398739593123423	0.12571691211616573	0.18474356072773643	0.0343714944625069	0.15853846038571698	0.6626425401216469
272	22.913151364764236	0.42457648650937707	1.3818082297192102	1.2682978772718	24.08385287490961	56.4948267510765	10.845630929252499	119.55597060953403	65.23918378293102	0.38533929328012606	0.33265836568106705	0.15423650995657007	0.5899040650651383	52.673613002752106	91.9234719440015	0.019597835054326905	3.168188183721209	1.40073412604485	0.026653790339694203	0.021084113221587708	0.025701229537321707	0.042651886611525594	6.493860062747402	3.9444578002073123	2.984168950844501	2.5733876896497105	47082.80750501532	22625.907946960502	143440.98555145398	164882.85836410505	0.14336566276173202	0.394522540250148	0.09189976867984952	237.686661072937	40.5435076289407	94.89283076968462	28.183529202467305	142.79383030325303	12.359978426473406	7.591656275379783	0.8654338762249222	0.7010485074489163	28.484007781618995	2.2583852056110105	0.14474993940212	0.217021619296205	0.537282328993373	0.443481370950934	0.5346871033159241
273	5514.965907523302	1.1223591660698005	1.1982353635261105	1.081963620946009	24.638613473579248	61.48243414727821	10.458128448508704	121.12589091854588	67.76744773273765	0.3946041497028953	0.35040822605135813	0.14531227391877588	0.5739926973075208	43.454401719978556	78.14318397502227	0.018540362256471883	3.231486053864628	1.3338611643942058	0.02491300043272705	0.018189257549501237	0.02577759267478386	0.04535424808577949	6.588850587815149	3.9811492644682547	2.7569851320940337	2.4904135895495885	43173.437855158045	21318.211387438187	145877.8442075193	172034.19825773218	0.14268616055409145	0.4086802512704111	0.09261042680887581	256.2687716021838	38.575354192875245	110.04825113037882	26.340895222601223	146.2205204718047	12.234458970274046	7.569681400503469	0.7595044005459363	0.749728128913999	25.814640917315014	2.117684451928574	0.12634336018601092	0.176992757230864	0.17332381684418802	0.232787201936034	0.120769469697175
274	1652.1053892214936	1.4568160194685802	0.6707327101360809	1.2135354156550495	25.64695099865079	60.6767280608463	11.292104034170599	114.28571425703099	62.66491878671668	0.38220875637410995	0.3434723732650318	0.152471952729608	0.5562370550759838	45.42567722570619	89.05394287632659	0.015879609587989396	3.1539561678693993	1.3900471493532298	0.0253532412753037	0.017388773711679996	0.025685776550704705	0.0462636795930281	7.803003768950134	4.371726370095269	3.613042338250359	5.28448753225079	38031.6145772775	19900.6144038299	140990.62891446493	161762.77384212796	0.12453415221013599	0.381204259234645	0.08203339722700878	270.8323399918098	43.770014513829786	116.320308223201	28.287514680204996	154.51203176860892	15.482499833624793	7.261772233783008	0.7102935656990106	0.7673524225831226	25.299652790501696	1.9683832215911097	0.11393640702732002	0.157340386810559	0.0257590823217712	0.0875308052807969	1.5778777944321698
275	12731.081295101125	1.3958237954006796	0.9327588497962089	0.9793375548367489	24.500880019844555	55.27108407176371	13.151554207412843	119.87119839940279	67.73733482419841	0.3938771456331762	0.35972486934648973	0.16829790916616907	0.586304845870274	72.71023393307925	119.47633651959103	0.02667388159346464	3.1222688908246994	1.4988640867502068	0.02751281703354874	0.019941198692226474	0.02516970988877922	0.04011184912500057	7.037452382374722	4.039666764324669	4.166389398795832	2.8836368571891073	46297.74556623232	23616.406370446224	139642.6005793449	154807.3836929893	0.14585620267045282	0.3758239364783396	0.09538879874446414	236.6371276944484	62.13698722206249	91.22048863522613	38.33382428400669	145.41663905922283	23.80316293805581	7.978854765040282	0.8844801463968444	0.6964964033644984	26.45688998649507	2.2991205840978126	0.127221332789767	0.183398259809857	0.0788722629613344	0.04748857662176901	0.0955803797145702
276	3732.3089982949155	1.1141943288927363	0.7465896892998315	0.9256088447630697	23.19032146515784	58.624895671175274	7.977728179018091	103.40337132466139	57.477598348610364	0.40988829565604096	0.3195291385378387	0.14746299338075813	0.6395169318483629	26.92250315725824	46.99072058652293	0.01287525905173815	3.077066037372515	1.017378220473672	0.03185882598709732	0.02656664328728431	0.02602324071692569	0.06242095368103625	7.062719887413522	4.5079688525126524	2.5299889334869583	2.632472816291533	48854.094951901614	22592.66537668214	137759.48975514516	174760.38648631956	0.13207625921930305	0.4174347686836168	0.08638152947233609	246.28732402836152	31.29198182193427	95.61414157084857	20.599182349108954	150.67318245751312	10.692799472825357	8.003738325869408	0.8390651106257292	0.7178673686654432	30.97959218975481	2.4219059631460453	0.13153694762281	0.19598385303527102	0.150952614050996	0.0762216483614079	0.0376645584464546
277	10495.15867111843	1.1622607662958337	1.3175202609392629	1.0680473905786534	24.736968506726353	61.951940395708974	13.64709421406727	109.41301494783981	62.659970581158454	0.37813464222117565	0.3491368823688235	0.16586065137158712	0.5854307256470334	69.65306031894626	102.71089663782968	0.0317861145336321	3.1973977753614866	1.49972462559071	0.02584906231273443	0.019044592831613357	0.02570747122962154	0.040673147802315325	6.982155975234664	4.16440002126132	4.661081001074763	3.0628661706319567	43311.20984553257	21668.058343854034	139408.60719054652	156513.43994199217	0.137725734676934	0.3778112927380556	0.09084665950675846	275.7284864206396	83.25273643736048	108.56095956492612	48.603337717376895	167.16752685571353	34.64939871998359	9.869756128310888	0.9237991455473366	0.6902030825920132	37.79130943092218	2.565035527394556	0.12891289650469268	0.19063865112725825	0.0816287899703025	0.47254917975299204	0.107598436624356
278	7843.986535188942	0.9262576880750291	1.540653597340875	0.8522086785206222	24.862318496352675	58.862386212112106	11.475663900718049	107.20931490006699	58.84653661254739	0.3771927083511165	0.33711947104983964	0.16173737834898708	0.5767401442332071	58.214853068201364	90.57961816435245	0.025446147976313477	3.1667296434007506	1.3489179894857115	0.026587404229323326	0.019780717227869154	0.02611828191932295	0.047881918424226226	6.817161235007917	4.177004332989741	3.651477067149843	2.7113226486118838	42586.896894740974	21480.766541444656	138120.4495007281	163670.54762286245	0.13415487009779778	0.39340200132750586	0.08708246715975566	256.046646681118	55.48030145300693	105.64328123086318	34.06870772613443	150.40336545025457	21.41159372687253	6.8182360022429	0.6664962385489758	0.7753405911835102	26.306631681274848	1.9441936927050991	0.10851573305174227	0.1504600492115352	0.585719600073217	0.303333158324689	0.253153099058377
279	4206.414972706658	1.4854896605137404	0.5708138510443337	0.9345305658698093	24.505462873570483	59.65975043568695	11.380131670485689	109.76211507353341	62.29706144221572	0.3781970409181567	0.33877554202268856	0.14191072976036415	0.5744197334700268	46.12201994727761	82.65193333911175	0.01762020801739337	3.1945739917254805	1.4044323724970065	0.02571612878943211	0.019141118130641867	0.02400687285765981	0.04270581122239083	6.447585095263972	3.9350986509829298	2.9204285528456984	2.675079056903206	45306.24314276677	22952.491540031326	143479.04482767312	166486.99413723362	0.14657650846768483	0.4025002286765873	0.09559427094431458	247.99958854723624	43.86178084121712	102.19551816197956	29.6709585233931	145.80407038525604	14.190822317824022	7.94070941263972	0.9051606811933888	0.6821357964748019	27.15883994747665	2.322160762176942	0.132652197512279	0.19340858806952915	0.022370757747188	0.0404771952076147	0.20840442996994102
280	4811.540152933636	1.6159352755752847	0.8851180227124533	1.3216491543106272	25.113354107174466	60.388755559444	10.46999267777705	118.69097635997952	66.40202002730001	0.40793285839862475	0.3590163078764297	0.14734230735881723	0.5768820682516524	45.017952779845565	78.72458133934785	0.01828125597130243	3.2213902056034414	1.3451137189269957	0.02505318345703191	0.017782001565278604	0.025000275375232753	0.04431848306066369	6.678490669740102	3.995651086308402	3.4183409221403815	2.603112215773071	41591.59198332455	21156.763979535972	144641.1192433451	171838.5520430395	0.14171846381440537	0.407200650953356	0.09175944597262702	250.93365877658448	43.267998174121274	103.45655107176461	27.16620264661017	147.4771077048192	16.10179552751109	8.208368644186782	0.865737513157203	0.7131680282215072	23.201131980453958	2.256674696833083	0.1289935096044596	0.1847462746098855	0.052310886745665995	0.0431767241035147	1.97310412425255
281	14808.371131362865	1.4633111667613332	0.5951741729096098	0.9379436374563827	24.81070719821441	106.81559782697339	17.77767708417242	99.61356305921895	57.949704150659244	0.3726074567870523	0.33537914791246304	0.14706783013157065	0.5770306301650964	59.55394717164278	87.66564700458287	0.02157112356497406	3.4081688780620194	1.5867997300316583	0.024789066612047397	0.018764881226435513	0.023944791029929066	0.042084769247175836	7.897320717416068	4.494397024232372	4.2171000239887455	3.479978731547215	38339.98438936805	17488.134245951518	129944.50741457155	145557.7371689635	0.14377248642758225	0.3904075824953228	0.08606943702059898	378.93469964273936	65.47965158032748	176.65006982918973	42.947316092751954	202.28462981354997	22.53233548757554	11.85878814413023	1.0341824051253756	0.6510413132942829	42.69684037812948	3.2079828596107762	0.1553742087701016	0.2322332477712605	0.0132305506945636	0.0568616949683617	0.0146182503552213
282	2749.923527278204	1.4222973775294268	0.7416631178037756	0.8454197467930508	24.487760286223562	60.82304484940546	13.01467998748746	114.68688712657011	65.69079509822014	0.39787169126027866	0.353355998717015	0.16434593262730485	0.5735896341235429	69.80323699595185	105.93224823941752	0.027885847558154483	3.2324508811342723	1.4403421409751405	0.025344503053520744	0.01868013210907725	0.02534968980316037	0.04343942203508377	6.126208164904707	3.822510864930766	3.779469927491799	2.8568705518724213	45110.430042228785	22344.482372168965	136845.5115241482	159476.67032594146	0.1505392202561663	0.3836754451682653	0.09942862804961067	248.17371003208052	60.42536536447586	101.86633510974866	37.4816707205788	146.30737492233195	22.943694643897054	8.86356757316392	0.7921556267062408	0.7469774644173817	33.817025796435175	2.3515089623717844	0.1306562388620589	0.18677063602024174	0.005473441727092379	0.11870625053256	0.0117182252580932
283	7169.714640199356	1.318727519366696	1.2419013116079987	1.2233917454701688	25.216931070246382	64.97768231411337	13.400117551216281	112.67196901873344	62.2136866466103	0.36653289901909536	0.33327550253999305	0.16372161709134297	0.5749237300431006	67.1024046851649	104.40578046292366	0.02593772637780662	3.2460194648822274	1.482655316191751	0.024555565688232216	0.018023748829240734	0.025727383492181153	0.043234808668695654	6.897162550723052	4.162298746347993	3.562398716689876	2.7161541550526964	39965.66035131936	19678.56077990892	140954.88797232867	163501.56086759036	0.13137601532578408	0.39079385176135895	0.08605289435179371	282.860831017045	70.95787883815927	117.63605588884319	41.24770950847262	165.2247751282018	29.71016932968662	9.454071730238201	0.880645295890233	0.7140599910281381	33.576321939212505	2.4438156849837314	0.12820815111815376	0.18549775666626656	0.22535947651618696	0.42865990440407203	0.5346871033159241
284	3266.8711131332943	1.3900474185853688	1.1529975318348402	1.4445679646030476	24.2582909889499	58.076629316678996	12.115267964411165	111.28756749443278	64.76374591696884	0.4066209314954634	0.36282283123205433	0.1591147061262919	0.5585136299886765	59.602015777666075	105.59703749665267	0.023261311506484396	3.210596786427226	1.4495782738207033	0.02511576408700062	0.01877827479426324	0.02462345639159672	0.042627211316109616	6.062246632730628	3.7693243015940876	3.4959403254256953	2.7164021206836897	46514.73665613926	23083.734997931635	139364.43559548844	160688.6324506268	0.15372153867219923	0.3934448671745691	0.101947592382598	232.27245878219568	54.03526065792051	99.84987293032432	34.34233284681093	132.42258585187153	19.692927811109588	8.730235067099565	0.8761898561247783	0.7092123171770945	31.379942695727532	2.4538197971928697	0.13325403927889962	0.19529681128907384	0.0720438922364103	0.0870169177709011	0.960920992977055
285	1635.1472946453418	0.37819280415015094	1.382651026666212	0.9581413811660857	23.813617060458864	51.822142045347476	6.772536537961971	119.82793686194668	64.26112830111057	0.4249351528907771	0.33360680345766525	0.13313028700847543	0.6225013478198013	22.75552390805917	42.207166066391785	0.010346854443896165	3.094022089030328	1.0331640356253096	0.02982826474016533	0.024245504657425993	0.025309556546335984	0.05795963625274958	6.253494276903109	4.1870536032846415	7.3937710978347875	7.152343592133943	47831.5753473784	22858.19277889572	146928.10211129405	183648.14730420997	0.1338405567524705	0.42130220467310264	0.08699153052551091	220.43033376052725	37.846957973144406	84.06894970226365	18.031362180179254	136.36138405826335	19.815595792965237	7.260764755702029	0.8304270478987547	0.724350198487928	25.3177984918137	2.2137568490827935	0.11878942648898849	0.17794537918999093	0.0568318924039598	2.17443990097216	0.094593845931989
286	6402.258927977385	1.6063442044109673	0.6298067667540709	0.9991172636960753	25.419750869281067	65.2579750852764	12.697819286464593	105.74049827325979	59.16807542517639	0.3896734768694887	0.3460870700639087	0.16415045726951233	0.5954965771903252	63.630700769295274	96.8306956511506	0.02541762783921737	3.2549080480474477	1.4008748835065201	0.025690279046396217	0.018382795776475284	0.025547354750375395	0.0465610767588719	7.07152212004608	4.274824249589521	4.130157653939091	3.251522113975113	38267.10028755097	18997.169403119482	137634.4809239533	160781.0054093713	0.13081051762988952	0.38726515108908593	0.0871530999007178	282.48782441036485	58.33597156203976	114.6364727597157	35.229629235604904	167.85135165064918	23.106342326434838	10.134647828597046	0.9668044265804088	0.6779493456083624	35.38444560120406	2.752949349171744	0.12568313629687233	0.18990368141254824	0.0113070186907485	0.0345738883036375	0.00405787411782389
287	28999.770953590596	1.3382249370075563	1.0817743900394698	1.1253504097330398	25.945772102943657	70.62176910490375	17.204399492992916	116.89585978425467	65.94188550665713	0.38036734076703993	0.36229840156885906	0.19947300280426833	0.563810748021523	115.91931076229457	154.83042186127722	0.045832194479880385	3.306167093419985	1.6503925692398655	0.023408294184130696	0.016267695204892636	0.027304322288421497	0.040348741282244346	7.228608807236549	4.166012062034482	6.319817318490727	4.491006025515462	37289.99745786402	18992.091972192808	126734.84338035657	141277.03663289378	0.1339668633156862	0.34874818230010857	0.08942257401022832	306.36757807177565	98.02922941849987	129.461132480943	55.78648965219311	176.90644559083282	42.24273976630675	9.754524806043843	0.9342179205147313	0.6779615084539018	35.21973170253128	2.520342141887555	0.1265160162910454	0.18220719590089932	0.0114044094426402	0.0634656184023131	0.49692423513195394
288	996.3685975542337	1.4596229487112773	0.7650247356299704	1.107658311399099	25.713408283078852	64.15715625145276	12.060214251367567	116.36189774157165	63.61454378783619	0.3807132188137429	0.3465399726866239	0.15906968951654799	0.563222426001863	55.1657988430484	97.12598674226882	0.020409331280309365	3.1988627341666644	1.4278443223037514	0.02493162285548503	0.017155567470615966	0.025874261449445688	0.04519964859226519	7.6397734558059955	4.321378277062346	3.8062430556482343	4.6158751436017464	37667.68102471034	19483.10366321107	139371.93021862264	159828.3905639274	0.12613987754668163	0.3798783907418122	0.08270915080358737	283.0605453452582	50.90516527306599	120.67633757677194	32.221726124709384	162.38420776848622	18.68343914835661	7.537954301839669	0.7105513923409816	0.7687093679814139	26.736129511929494	2.0083793651114763	0.11491346823666879	0.15867754464258133	0.0257590823217712	0.0875308052807969	1.5778777944321698
289	7786.4333774127845	1.3759653798127607	1.5718760650631256	1.1608214420970973	25.65142960126928	66.34162827879604	13.723086019514252	114.24590820516238	65.34508183621215	0.3993679442748293	0.37207989461919555	0.174688846945101	0.5585838942246715	78.18823829762096	123.96169246779688	0.02959337876898144	3.287929150001285	1.550672089704907	0.023472262206727046	0.016352138838746918	0.025816162741935773	0.04047714637845846	6.707746392159819	3.992364894687629	4.0120295379425155	2.90859307472715	39169.137772175665	20164.063308571196	136969.0011918633	154784.51287092964	0.14135649950889664	0.37543920769571426	0.09329724151070053	277.8257568868669	62.304714929121616	117.80001327978347	39.15961130593828	160.025743607084	23.14510362318333	8.821742556363986	0.8029406741323536	0.7422249027469352	28.145171085027428	2.1830491390699533	0.1238358455479174	0.17271534187167134	0.0230015442452215	1.18957506200005	0.00153148521928259
290	4888.999999999998	1.4070179376179355	3.1034825777375987	0.7268616507911203	24.37050291532544	93.96044353052325	13.340049943391094	100.16949082365926	57.7316482809591	0.36130448654447184	0.3236663630031199	0.14031022412068092	0.5750382223091711	39.19619930701929	60.41521470111401	0.017101635840067856	3.294537968632815	1.420481412688226	0.027177526943095956	0.019778824518653742	0.024667628548624695	0.04779030482869449	7.561831728752759	4.490901000854043	2.611581993157523	2.3657413207469236	39560.15316390327	18669.51972032136	144937.6431211466	166675.96093674094	0.14290269110443793	0.43341813527931655	0.08495478736377754	319.9285694955635	48.78657367897135	154.1314165026998	32.07256677787256	165.79715299286363	16.71400690109879	7.28053460988806	0.6427081486216693	0.7860034620938124	23.917480250865026	2.0743431998739656	0.08702526672105351	0.12359699680846306	0.00414867650404345	0.10668093243208801	0.0084432161108851
291	19608.000323714597	1.1743854598474002	1.2127920187445096	0.9940415652707034	26.937145885459824	74.6384594510179	21.502962849201992	120.9235962407056	70.44028172809135	0.3738522885758497	0.3899460062033005	0.22927034675939864	0.5696837687924975	183.48137128873338	224.95598099201982	0.07233511672201368	3.3423071059978016	1.8679137603727398	0.022475477132240657	0.014453790111972835	0.028534794091560144	0.03371370425143334	7.961005969287291	4.439104262981351	9.012842982691277	5.038871851349412	31995.035737637634	16701.050739006012	112873.6350242394	116176.52686593661	0.12028637846010633	0.2893301051396232	0.08411636534370057	340.7876590052077	137.85648263397232	142.89931407822252	77.90924748071076	197.88834492698516	59.947235153261595	10.345209818497908	0.8619724237481329	0.7157166634089146	34.64140897338846	2.3823795263538483	0.1165467788755048	0.16419212359909077	0.00905809757065526	0.15961268592606698	0.00574194458673998
292	8422.578094236538	1.0582911499370626	0.6714162641898399	0.9178637097554443	25.91979334849874	64.21100821315142	21.303846309727717	127.03340424090369	75.18109378068618	0.37850935233383465	0.39387389605005224	0.24882078845901526	0.545773419763989	183.91552618178747	237.7224399498006	0.07147070127114426	3.2436501446764217	1.904498511374559	0.024069288684755396	0.016698321883587726	0.029240752494290423	0.035490926085378224	6.760435200428433	3.937866801068901	7.8124250843765	4.274864165755067	41705.02489891708	22296.133655969097	113893.8944729547	114762.89772620641	0.14895798549248573	0.296077192430064	0.10054130110787778	262.91976817443793	125.7344128406666	113.66471417346135	71.25797300518943	149.25505400097592	54.4764398354772	10.73351199548573	0.946808606331702	0.6952297937155528	35.17906109548949	2.5897035709850162	0.13721989027912204	0.19648421688731324	0.0615195126371407	0.18857414849328197	0.0209415768298857
293	673.8118402937197	0.6981717907906729	0.8083299986040671	0.9326547149984548	24.103295010348997	54.781562765633495	17.679120688924506	121.99059320331301	73.43767092688569	0.382227728919453	0.37385841120525204	0.22397169480237697	0.569529846092214	133.59390192228102	198.97957679036804	0.050189509646928206	3.1068561004686397	1.75860749026855	0.02814118569227501	0.021057434349562795	0.028735372406707312	0.0395344853590963	6.45175152120176	3.8197255795915	5.053090066097141	3.2794030133527006	51767.85965821682	26448.216437098494	124529.45707450803	127290.57285359304	0.160330900114509	0.3274791233050341	0.10861701518227904	219.41438367960203	92.58655809464634	88.02329847231552	54.767537746607125	131.39108520728703	37.81902034803911	9.835662986033832	0.9795591672692424	0.672447232254876	31.34560832932361	2.6541256516934912	0.146723012685168	0.22393338565835896	0.201456321022831	0.18857414849328197	0.0209415768298857
294	9066.640522164116	1.1540457518365872	1.3185286667494471	1.0375436579163166	25.482713907160342	60.32952563346137	17.899688475284872	126.81245222139883	74.97295254995977	0.39540102090513535	0.3910978333417566	0.2255581282780202	0.559702164614297	141.91744265471243	203.27730282606325	0.05484115998611885	3.2113995124026755	1.7372569815647463	0.024612488308725613	0.017073123071606727	0.029160618881709306	0.039538003661571335	6.75302489249789	3.9926926855604616	6.068112526189965	3.6981500909154867	41945.31828823756	21402.115399490354	122981.86989721186	129623.71555670623	0.14201427775951384	0.3239277275021176	0.09605242778781307	249.45392878993536	100.37702489690854	106.64441380560447	57.98273558383852	142.80951498433055	42.39428931307029	9.684658759190581	0.9253606267296667	0.6889237398373538	31.462190178822357	2.5273286135891277	0.1308553871918296	0.19077809248669142	0.0019499124400126897	0.616426207264324	0.00129994133539557
295	4874.632763990396	1.453289437111609	2.147292822343553	1.123684725798511	24.480314646985004	60.01428663911424	13.568994666013527	122.06495323688097	70.59754136106491	0.39472249027060363	0.3616227518991957	0.15649772526680397	0.5692982485736304	69.18049150088383	118.49738840086964	0.024761426332309155	3.2178141238198106	1.5403591032016566	0.025072222221354076	0.018450053735132612	0.023396652160263685	0.03731078280875072	6.518100275215717	3.9040626760607267	3.673723698210737	2.913417305340755	45379.05554318982	22205.557723911435	145561.0196842662	152595.52256177255	0.14952810153020765	0.36655943815648384	0.09845663929706958	246.79848119019096	59.92176201946516	103.68385524306524	38.75069000046078	143.1146259471258	21.17107201900436	10.381846318151966	0.971481380680398	0.6848656118769827	33.94494614853674	2.8289545962818177	0.16336681829502803	0.23186444907245943	0.00213161725330142	0.494242818405276	0.00392572068937969
296	0.0
297	7570.88900357029	1.1501487042977416	0.7632895845279462	1.0882353226128734	25.058669097430514	64.15099381025597	22.765578249545673	161.49889851974459	88.5569359819147	0.4273432190383004	0.40456328111601153	0.2438033865978356	0.5800345528285848	152.97894740501584	225.30493333103414	0.05573517656314425	3.194048194666474	1.8950297038184853	0.026811119573947852	0.018097661276370646	0.027487124499925842	0.033343634906783264	8.123265673531915	3.938228501216688	8.312161067220877	4.874294869258714	44433.73675344706	22720.07970977826	113948.8146824291	110971.74619254137	0.15775951385495934	0.2936407620436489	0.09979115686522692	273.773618561618	145.41561570200696	100.69394074105213	79.39788748516148	173.07967782056582	66.01772821684536	7.618502889694327	0.6577773173618612	0.7899726332864841	25.54529376639806	1.9122148586082313	0.12603452716658434	0.1695789683176986	0.0657696104384457	0.11749048609143199	0.0922223464030455
298	3010.617020780988	1.4589442727216875	0.7525936846822625	1.1954044747809711	24.705042999927684	57.908911130539224	17.360229777259587	122.84593738243721	72.70500545583074	0.38764816580511063	0.3858312715803867	0.2173560538533975	0.5545819384927813	131.2262622181043	198.70465884528227	0.048864530869516344	3.198107020086118	1.7450624959226921	0.02595324463596585	0.019376147971939685	0.027719757668482618	0.03717994115832303	5.763332312168402	3.5384383477528987	5.854058906171878	3.582137887450104	49532.76817625521	26953.334601490467	126923.97207214416	128286.53063562574	0.17640436799167813	0.32859863792490746	0.1148678096850041	217.9584334792418	90.38215648852183	92.82664037797036	53.709057551044474	125.1317931012712	36.67309893747735	10.514173816289448	0.9801157435968305	0.6868327560763883	33.83392642545158	2.686678137273881	0.14825760195665294	0.21878965128007127	0.0440008828950684	0.0402286089933767	1.83380832911533
299	7100.1853997740745	1.2268855710718907	0.7961282148275719	1.1524869885040436	24.862746939985392	61.681420339064296	14.02652452030883	124.87694586517722	71.0451403409537	0.43148073287191935	0.39277180463982336	0.15659323682189744	0.556307889291587	69.04676348352037	121.93611053623604	0.022749792641195015	3.242595736902901	1.5810283160503964	0.024125534257658586	0.016992203943945208	0.023401639920648847	0.035230814153623745	6.421061541263753	3.765924120534382	3.278361213492126	2.6953243178282578	44156.36436566876	22377.008968764814	141048.0644308496	153356.30258899793	0.15341617771507352	0.37582510594433505	0.09935903830904588	247.70532771576492	53.309424781726385	103.79885799656086	34.83037283563447	143.90646971920427	18.47905194609189	9.620163437066767	0.965492571038143	0.6872312836893166	27.102664659588715	2.5741845683962943	0.1474588670420031	0.2095565784259247	0.0119997236129671	0.0431767241035147	0.8699136717327081
300	4292.933714025336	1.4447756624192059	1.0045004408936902	1.1021574966786978	25.77794162061964	64.35477587789761	20.738694221154848	140.34857937023244	77.35285737370118	0.4339523666292913	0.41923620142151546	0.2251578698588741	0.5552777372750217	142.4672578602362	204.55664939780152	0.05204652811531966	3.2504616781305518	1.8542522708653741	0.023998464642082634	0.015668240564989375	0.026629035141074026	0.0336141925459424	7.34166565025719	3.8335191300193703	7.441016362622222	4.149472193159017	40892.41502716993	21419.922893763596	121092.89264660138	124068.57147229844	0.15089362152820646	0.31396223465024287	0.0968145578724575	265.49537609245033	141.87071276357582	106.6739649984667	79.10335680941373	158.82141109398373	62.76735595416195	9.982513581003525	0.8922443451595158	0.7239438159268465	26.080283626252697	2.3454448133901327	0.13560121618145057	0.1880105873426261	0.0285461721855103	0.164848722367819	1.6967454306616399
301	3366.657120141176	1.3432273259851308	0.7411342624784529	1.2057089358846436	26.13898154076096	75.75588934265618	21.6881831623083	117.1875090539817	69.27449537188737	0.37132885553014605	0.37936437943037465	0.21302252705898506	0.5512501317893005	145.184777499216	184.70628266249327	0.05965938686609715	3.3453985356523086	1.857860462056906	0.022546728915596594	0.015160461302136325	0.025975513856240452	0.0343346869991437	7.4255969652781895	4.143851674168117	7.8407252465186446	4.1285165179683325	37320.43621914226	19624.947146847382	119182.28992821179	125535.08284000175	0.13868934935063276	0.3175012626517434	0.09546120458799953	335.6853642912505	143.92126167666024	143.26131047868387	82.37927900734701	192.4240538125671	61.54198266931308	15.896008574001314	1.360236342274789	0.567439050870828	38.04064959069833	4.014249470852093	0.14697428432508158	0.23382325407007595	0.0178866403932125	0.0912884708282242	0.5576371455246459
302	49504.68386971525	1.1643062506136777	0.982518728217115	1.0512176897797698	26.388655229621364	71.84182938404048	22.18477265026245	128.548073218495	73.43525815814306	0.3961970854495604	0.40601751783563356	0.23660668900542176	0.5484215854363287	163.85246696873713	219.14705084151103	0.063371058208721	3.3364146601626987	1.9197455073696716	0.022557527361290398	0.014995355087644716	0.02755786299065792	0.03261452550625309	7.264593985059219	3.9764559916321978	9.097710393169551	5.961459318577863	37328.029223672886	19791.43514528489	116202.25219305106	116589.23502722316	0.14427859292807457	0.29900025792009727	0.09608438958779578	305.7975103008242	148.3520673651396	130.3198023040908	81.59736096655725	175.47770799673341	66.75470639858213	11.754830126091111	1.2106616404621122	0.5823864898101284	31.21361309060338	3.117775992796296	0.14654760309832426	0.2176060255954814	0.0405373469486308	0.30271128513669604	0.0323499774000799
303	11489.041052616614	1.6044554826309019	1.3332804782744725	1.0284335538949476	25.01034627508344	61.90716720593393	16.138833104071185	119.56830227295593	71.17308412048675	0.3597288723893729	0.35663609779444877	0.20537313079514666	0.5845111408484065	117.6285783085436	166.69764730541027	0.04934372693711231	3.1553689651237105	1.5994725902382587	0.02825229626065289	0.020790251263960707	0.027783154395359364	0.04150509885627468	7.5563840213123115	4.224912843373669	6.958046425763577	4.545539860375127	43745.417114574695	22511.5487677573	123854.25612983777	133214.0198747068	0.14181144097875295	0.32707265932458995	0.09650047785598909	269.1994729799629	96.99054546808517	108.93130909368259	55.51062819985201	160.26816388628035	41.479917268233095	8.65374512934375	0.7485751247629705	0.7523257783925195	30.719073636851256	2.2569439542640812	0.11677020272974636	0.17121244215850132	0.0275624058533097	2.0351754561914297	0.0026893506392092
304	3345.3337810944467	1.640950289996033	0.6165358057555013	1.0506113891070397	24.472418520531903	58.55860878295313	15.778797747340482	115.3125889918027	68.78925569445369	0.39671746284907183	0.3778061160175243	0.19981427343249072	0.5640498083380265	110.22717264971448	171.63163466405138	0.038616115620687765	3.1876109336338345	1.6428966832489333	0.02647608912422098	0.019946935778707306	0.02746066509518914	0.03997246678005926	5.8721561425112725	3.651188580024253	4.536145248136572	3.341231510261649	49001.86238318881	25507.12480343394	130091.6181098141	139206.7511010253	0.16366290690299867	0.3448675212032997	0.10855664289971541	225.15521492917748	73.75466286976793	95.40957707675419	45.52801844816408	129.74563785242324	28.226644421603872	9.152670344937656	0.9149179741961665	0.6965840964692085	28.18907085331311	2.455664108807006	0.14047698793949756	0.20323480794576393	0.0227766523220003	0.16853051713328498	0.23395289051027998
305	28348.690131843625	1.120253484727856	1.4668327388541902	0.8676837684449168	25.078522117581393	60.20378684282627	14.417023380134948	102.98763166849322	63.11786323671429	0.3693011648659034	0.3591056725703583	0.19150658040958027	0.5874303416793061	93.31767778994401	145.43185291476055	0.0372923848682286	3.1926709060301075	1.5474066048512491	0.02656705122528658	0.019425263371582523	0.028233942086439572	0.04590855446931873	6.752452077191535	4.134187693047945	5.403894264392243	5.298541786803756	42678.25170667222	21627.251902083615	130768.30422218189	143236.63919819152	0.13791806389797479	0.34729196250003513	0.09650006820395789	265.2399482882266	74.9572685892689	106.95636821763426	44.91786700243882	158.28358007059262	30.039401586830063	7.665453727238641	0.719450702239349	0.7592815401861152	28.581438489302094	2.085786488072661	0.1293521521621755	0.1836455124365076	0.146214899816805	1.5960799245629498	0.0047402244661272795
306	4084.2756558611895	1.3811411700380247	0.5343003444162676	1.3512545257681918	24.58714934912267	53.698842232607404	14.429554487312634	126.79415739023504	74.41811140117343	0.4081291556691997	0.3869350561257947	0.1933969977285676	0.5448519041403439	103.71226177398448	168.69279141164023	0.037467662663549575	3.1030324980946196	1.5749636857498859	0.0273018621722216	0.02015811540205769	0.02732571049642754	0.040387158354442954	6.122880854485363	3.6978019484607785	5.453101407673575	3.4074554824465517	49676.899430590434	27074.054131277462	130593.25270359594	141794.42491360274	0.16317403629375068	0.3459399476189261	0.10749937363894373	207.60603301458454	75.37552914235322	92.00025351955051	46.15068428760904	115.60577949503411	29.22484485474418	9.14901713385174	0.9496646302179809	0.6818312533759552	27.212119675170975	2.517156209245458	0.14643369717571608	0.21427643184763415	0.0463363009521033	0.0319824594026728	0.5710879127624461
307	5317.999999999956	1.232457947603835	0.7845798597561148	0.8250719761001953	25.776350035966708	60.53930136500612	17.276450966652355	149.8418371621995	82.65631786815301	0.43688997677471003	0.418974967840959	0.2106462834114975	0.531342547220997	126.60722896686949	213.08056755254347	0.03911235065565616	3.1987266445360496	1.77487162717312	0.024221817055336502	0.015755013881643007	0.02654906963618661	0.03418009805531041	7.107788031371273	3.789902214264406	5.959469166043006	3.680880327016641	42096.02069913377	22761.59242897945	123194.94836312851	126374.694828569	0.15594127963751755	0.31421633052703063	0.09827052806032816	240.91749752091556	82.19762824840953	106.1406818402905	52.58103869437995	134.77681568062445	29.616589554029606	8.698429679142365	0.8001391389412518	0.7447782170856196	26.566805972772357	2.1852392031269	0.134727113897868	0.18322665669737898	0.00298110471927844	0.10996025737986301	0.0151884057386004
308	6486.000000000745	0.8820156144681787	1.0177527525643972	0.9467691836596945	24.509174835801506	56.23147842815001	15.84739857016585	121.4194215131435	72.85872177004771	0.3948394310880931	0.37673913379291807	0.21415255702382155	0.5414610320079528	120.63187051073803	181.24401932521002	0.04411746979232445	3.1368166870756897	1.630597134646345	0.026718069989756805	0.020562080742127255	0.028593352217847555	0.04163323585375886	5.608530469111232	3.4721592658688345	5.976322741309214	4.591814324262805	52322.27029955341	30207.728333756604	127302.45826656555	135058.79715706705	0.18146370677195053	0.33747865583828257	0.11742766767957849	209.97172614360454	90.73185780779127	90.72339584085043	52.70089539480375	119.24833030275454	38.03096241298756	9.306014510002248	0.8390905298485052	0.7294334450984535	30.384813478835955	2.420076956360595	0.14167866142174304	0.20280257275250302	0.0625787897884014	0.349041108670602	0.8170466199519899
309	4021.7215189873114	1.1129837393504087	0.8626915441880426	1.0516150777562754	25.12638840686633	53.6501625514567	18.171879378142293	144.39807724514336	83.02192491240406	0.4285129567679225	0.42256238764076737	0.22823037684786282	0.5313335363046078	143.5884121490287	222.96379959328024	0.050599881425518065	3.105820966849395	1.7808452784283832	0.026635186086059665	0.01892373950247746	0.028102149002659428	0.035591038204685725	6.280985393660764	3.591719091161693	6.4367367272241545	3.9053536415854953	49338.32713054531	27888.720181824894	120185.0270696335	123064.06976326369	0.17000429181069948	0.3068651101730552	0.10858631825720526	205.66458137219078	106.28789099971432	91.8816494057834	62.40917408341651	113.78293196640698	43.87871691629741	9.037666286978384	0.847273220294586	0.7266178779769179	29.372396544427783	2.3566552469832787	0.13881977587330002	0.19249023231684134	0.0186782837158747	0.43943585923971795	0.208539576389323
310	4954.317114950675	1.2836534019307633	0.7996937612438685	1.3942385056464295	25.794907626474263	60.397974846718384	21.820710252165483	140.3666923927039	80.9816108198128	0.4086188784510393	0.40799644237987676	0.24563270190813083	0.5425914807504383	169.76576217222959	233.74048923474254	0.06367950362198786	3.199962961628325	1.880199407070449	0.02477313360140117	0.016982903334739955	0.028896081982297293	0.035153482283860844	6.795892643615712	3.790775789686071	8.265297615556685	4.3105714052597754	43532.09092909652	23948.2034399947	114067.52185870317	116305.4603896223	0.15839105573090356	0.29392886338513846	0.10371624734497546	242.72733880016233	135.0586989846614	104.96251236753952	78.36061156923554	137.7648264326229	56.69808741542581	10.836049448703978	0.9510874186669909	0.6986024094147604	30.138972094389658	2.6942122069967662	0.1406020422521994	0.20096797574989747	0.0489994918593834	0.21025999108480603	0.963139735469067
311	3023.4055600950805	1.089813383509026	0.8073397166013514	1.1369749703882495	25.913027618822433	63.45539228736712	27.511050371925712	124.84569011969207	75.83420915185923	0.36950618333804347	0.3880950869610698	0.2619964224447609	0.5378186795914651	209.86475127121784	245.21886085200438	0.09286539213831631	3.2875935120765347	2.0323435631546394	0.023025654082522037	0.016574664753513157	0.027191911265521285	0.03274272382159489	5.581137804839693	3.538030343360786	8.8372531010295	4.320705515292043	44830.844504994784	24497.25448905708	109451.32045119417	112355.28167921053	0.16647858644857677	0.2901595688089737	0.1128895615520532	237.86483107756072	194.0060183331733	105.59238769773823	104.7007726985447	132.2724433798225	89.30524563462915	13.536545146966189	1.2289970247879352	0.6087940996141424	37.283728115715874	3.314036791356212	0.15548945237422546	0.23500527363511153	0.0721531969362333	0.18857414849328197	0.0209415768298857
312	170935.42879925855	1.1902820881172893	0.7599605931183243	1.0483803060919605	27.07283392271709	75.77614939581079	27.881330928859263	124.26865561676712	71.80230061519786	0.39512045562139364	0.4116790295502649	0.2712619080761425	0.535620443324815	222.829301513155	241.02446792320347	0.10622980482832399	3.3648071018897148	2.0043420402177627	0.02139533101823071	0.013895067724148382	0.02848420378788773	0.03149483708505223	7.498449868859157	4.154191120154877	15.648396922119284	8.023537020882713	33780.05020878863	18246.988214551297	101924.04027247685	101498.94214442447	0.1353240214560957	0.2612045811039098	0.09149335224162622	329.34708693796813	269.7642665571859	146.59833848571378	140.80441437783767	182.74874845225418	128.95985217934822	14.747796767931444	1.3789317810351318	0.5415045955603023	32.45522011466304	3.558104618526921	0.13595267491951007	0.20953153828990403	0.0354304497781977	0.0114160690634982	0.0160999198985876
313	72.88526031308972	0.6934700063365653	0.7393991083859295	0.9477920211534	24.71769789131954	60.60843394233966	19.510067983985543	117.92867782479244	71.55511568972894	0.37562296616127944	0.3688759868505285	0.22410022940422963	0.5728934624578945	144.9933586424842	191.08317674821447	0.060562973344220485	3.1663232277557647	1.755317334585826	0.026968573136693128	0.019796261126157382	0.027694947823741645	0.03830318159400554	6.920716733379968	3.995079655711557	6.802893939762505	3.7961477304434936	46579.08353059313	23792.76048380741	119343.16791282095	123132.31952748945	0.14921088151200723	0.3158386215986614	0.10273045290868288	256.5236146086161	122.38916329723227	103.87790026936084	69.64017225775476	152.645714339255	52.74899103947727	11.613802292108714	1.1451829976173753	0.6209910944859374	31.100991389751442	3.081661292136008	0.1423811649036956	0.224142384555376	0.501209123404314	0.033718774590932005	0.0248866891798945
314	4558.858953630912	0.7863217585293293	0.7362014258343867	0.8947131451194049	25.191728390109354	63.67030303853086	18.70360264705502	126.91203068037282	74.80431547821011	0.3765474302096416	0.3684261630334387	0.21641910979450585	0.584314944893452	131.85976861808686	168.24077197225148	0.059442819537034494	3.185600615955643	1.7164481656017585	0.026686064860886625	0.01852387338754227	0.02647974062776208	0.035901653138530915	7.701867429763624	4.22487950052791	6.626631525647331	3.7948288049776298	42530.53756030298	21740.241226176993	122049.33516369888	127318.48952104601	0.1400072644261014	0.3160564260033596	0.09505726144434358	279.4757183280021	116.81006143337096	110.88365699845743	64.98308426622523	168.59206132954466	51.82697716714567	11.393176499578031	1.1299051372414934	0.6341969402114291	26.227608682728054	2.9619045609712797	0.13350410568856533	0.20482218903026958	0.709098588967652	0.072016826414929	0.0288318015299033
315	11726.38275540368	1.6545401351201714	0.7073233820658571	1.039521363527126	25.191254348157276	58.990248278492665	12.502624667525291	111.41506193391515	64.33296703102033	0.3850235515052483	0.3601955103691477	0.18010788129660438	0.5822225523854069	73.58229772928495	120.16381350181982	0.029474265084733872	3.158914926258043	1.4521682272088887	0.026895248678546015	0.01877064255723642	0.027044059897222927	0.04523026865523096	7.198022374948493	4.16590117259014	4.026096557677658	3.232336181440462	42444.431441248526	22193.17552270159	138490.8100365225	155553.2153833222	0.1405111880759418	0.3694468931092078	0.0931790672823416	258.69891429245797	59.542655923905954	103.88199870553512	36.2302370256361	154.81691558692285	23.312418898269794	9.177480244157135	0.882966842829405	0.7210738819399659	24.36523058886713	2.348080050004713	0.11756800257687401	0.1693051593036419	0.0354304497781977	0.0670349892701479	0.263961887958232
316	56077.88875599057	1.2146980797461218	0.8200605279942322	0.9600010808380507	25.449597879809648	64.38516582377925	19.195552037477828	120.52504959488736	69.72505085238562	0.3968711299535257	0.3763290941135487	0.23524720555234327	0.5754420931048236	145.87275871726757	176.22808114290473	0.06246486497394434	3.177243186676452	1.669852066572713	0.026296221636515724	0.018904364290424077	0.03150560586097494	0.04917050015619003	8.451585190173843	4.803100253363231	7.922568650110418	4.969696738063424	37342.11910023299	18031.65332622261	118241.84475554236	127946.04354867374	0.11461258882575251	0.31648553824910514	0.0779136957920495	312.6619288362987	127.12676544254943	133.34830412311933	70.51614064210014	179.31362471317934	56.61062480044911	9.892418243033417	1.0291444038596875	0.6346459017319919	61.39493932348695	2.749215882725009	0.14189798066028994	0.21285481098981918	0.171209785072789	0.0650997933225936	0.0362291276805224
317	12625.420313790019	1.0827631844026944	1.076171933920002	0.9209797803821871	22.545873235133243	51.562483385142166	12.440758759159078	133.56415474829723	76.96774130826955	0.4004514073241467	0.33431444806882765	0.20858676461800268	0.6562378950091655	88.17725516543379	124.83184775497043	0.037545224800377	2.9615888900758605	1.3405289968365781	0.035633709667070114	0.031446348641063625	0.030329628193262147	0.056895937205183836	8.230076697259621	4.83455282905263	4.557724017029081	3.2245086899867275	47674.861072552856	20888.1064782162	121689.32400832546	130960.93451315642	0.12230789357662092	0.3390396066762776	0.08197264938344077	253.91634109907503	63.87117519139281	93.47601384459098	39.241712224057345	160.44032725448372	24.629462967335506	7.4370746332378515	0.7427106434264047	0.7369531603101063	50.81281212519296	2.240088157797321	0.14212392371762175	0.22271033767210544	0.0209052935370661	0.190737641283522	0.0585780406783354
318	500.00000000000006	1.42332098991182	0.715674893610353	0.978525307012083	20.4745791666394	38.298698154121105	7.5094325092514005	126.277348840261	72.192261313593	0.44315993447757396	0.303558081542612	0.196142348574327	0.5647803160327327	48.8494392296209	70.96213054544751	0.021220911316995696	2.76153132551305	0.9531257147721278	0.0356722373993627	0.0313556329635389	0.0296601205575298	0.0778887481684887	7.766788693360639	4.946258536545161	2.23957575481106	2.43407140477535	59118.29578387749	25910.950687536202	117650.866114925	144534.726294354	0.12161544772847802	0.3728669267191299	0.0812109382744957	187.06431580831	29.0678882194836	78.30081779417509	19.2812464597922	108.763498014135	9.78664175969134	6.37998159811643	0.7244991753255491	0.7361221701138109	46.7207832459068	2.18247888176847	0.130084203376904	0.19072853324542605	0.00794993400961873	0.010763820639583999	0.214548380299222
319	3354.999999999991	1.7471749354532504	1.1636123586956397	0.9783097672795029	24.2191111832775	58.1132738976875	24.6875580671563	158.13139830583407	92.6974602859477	0.3863927473508862	0.38460949416561213	0.2969258411038251	0.5799989399133053	230.7653499879461	259.9577005403441	0.0983805921820035	3.0709844825669	1.9815990314049399	0.029095126052257402	0.021638572926971106	0.03305132260329211	0.04260455410396111	7.882323904774902	4.358111306169861	8.19527599796667	5.274887688881283	45368.502182295306	21754.609653948006	99239.80747756321	94425.82775850841	0.13173265540253704	0.25781130681195513	0.08637075303152582	257.11169269013106	139.60111534812904	102.54844606374101	76.71336273190973	154.56324662639	62.88775261621892	8.368974035964452	0.658436756289929	0.7908088005424941	65.21208555616322	2.013655561458391	0.15091403701852504	0.19259211591315903	0.0415549901293239	0.357444953498245	0.00662454360366961
320	173.47685443390984	1.0632194751588726	1.3763972920371297	1.0445498257960857	23.390590105063925	46.86391379750803	14.396155083312447	116.0002793410457	69.04611572573218	0.419859670625687	0.3628570444471226	0.22093506640274457	0.5460283272821036	121.27500317858006	151.84078885832096	0.05335385510447177	2.9513578682701076	1.4571140906642879	0.030025546926282322	0.024329380246346576	0.030722457214481136	0.05323508829802323	6.594932529747135	4.196082481297562	5.143704636656122	3.3962013258473323	54101.91596942971	27156.667435174255	127282.58660382485	138439.6575281361	0.14079938018394023	0.34438821547439413	0.0923782832343021	199.86151277790623	82.44392652435972	88.80903327571316	47.488957971837536	111.05247950219308	34.95496855252218	6.693267112918565	0.7363805575742346	0.7453336112815545	44.15150078418628	2.053366468659849	0.12995339736908598	0.18776342279014333	0.0774140023300636	0.211255080462654	0.007967843786897291
321	1775.1595092024527	0.9686351762823763	0.5971676921866982	1.9714176289434204	24.8980203468956	56.21262438564688	18.388770619624996	122.30132098158	72.4205404946502	0.38426102571244397	0.36353998159380696	0.25560765995379997	0.5350004079914472	180.259064975848	213.55802473757603	0.07231982585219071	3.07993547797198	1.69714669885012	0.026562511243830408	0.019917764722789798	0.0312483994402971	0.04863080187736421	7.2591178509881615	4.327476523769351	5.2782863470865395	3.6847240963484698	43988.648262103015	22339.184362992197	114881.010185445	120561.72988420697	0.12935641974781503	0.30398864332786596	0.0866573257456358	243.28912462077807	93.66364757961574	107.53086477259303	54.425619616370994	135.75825984818496	39.2380279632447	8.16368162097048	0.7895593023554499	0.7330882301054042	52.0269887587264	2.3081153889217	0.128443666706366	0.18831586736597106	0.156031043639745	0.010902886028712	0.587302829016647
322	0.0
323	3525.363636363619	1.006620938117975	1.224666536618252	0.8512777842053884	23.32872266710292	45.751541492013615	16.02708999798968	124.52902907791295	72.61448345226198	0.4167327663423763	0.36325011997443846	0.227506765171563	0.5708812236726518	124.0453989623894	153.01166613255933	0.05391336868134035	2.9050851830572055	1.4915497864880325	0.032429013134299786	0.026373480890477738	0.030575108721413016	0.05566069092925011	7.21191497321781	4.439976669001678	5.170124174128275	3.3684324405223065	54025.15180856236	26949.610949801965	121285.80082739341	132571.85661638645	0.13534669174149103	0.33388490792552844	0.08920550275752372	205.11373090787325	93.18433201963147	85.8619281588012	54.44746655093656	119.25180274907213	38.736865468694766	7.229313542316202	0.8520694495044268	0.7005908862639122	47.46205768179285	2.244303816375726	0.14040440071981614	0.20680810039169228	0.0774140023300636	0.08510003160835058	0.007967843786897291
324	259.5075757575758	0.801782836789792	1.5599266663492102	0.916382623807769	23.750966560314403	50.659476202118704	14.833591351894603	127.36294213044401	75.4086438763073	0.43135160954894103	0.3672436587708429	0.206369294427664	0.5981499660779211	116.97985410380102	148.382244477843	0.044205088427898206	2.9643610370813804	1.4657621057388899	0.0322774352027635	0.025844622419000804	0.0272199783281642	0.054452975159801104	8.04950797822633	4.590961783468871	4.3883903355612714	3.06324122633902	48897.54935588631	23936.975735834905	119152.34487029501	136581.270046388	0.127364073321788	0.3439766820578631	0.0844293643040241	235.00613767606004	65.96609917909929	92.4686801641984	39.67417023373069	142.53745751186202	26.291928945368607	7.47767740314749	0.8451044259033321	0.7056047446729842	46.23771916725921	2.17352083786422	0.147846533941076	0.20996068965971604	0.249330511333257	0.13084729571379902	0.0132291291491803
325	6272.000000000057	2.541433354085721	0.604899517101655	1.9125903359507304	23.771072658156495	46.401642356513	11.467615482226602	130.46368836179207	76.84357072792321	0.3989898056466501	0.3619571925028712	0.209958502927092	0.6788619719031153	82.55150332619753	125.35019226656507	0.035951945960798724	2.863428788997171	1.3309015200221503	0.03916500198400351	0.0283872142995363	0.03314092075282571	0.06100663338297893	10.903325232308507	5.980556643084711	4.930431058408903	3.3538659992126014	39030.710602309206	17174.481637818913	121442.698818118	134257.47107082303	0.09372634524598511	0.3326354980346461	0.06603206795617654	274.5618206850452	65.01231120039984	91.91720497663243	40.73486172248492	182.644615708412	24.2774494779148	6.158676718515672	0.6252935812163971	0.7865691611296842	42.906636388796215	1.856207048928521	0.13495706273479607	0.18624245872121814	0.560603384293312	0.0125186455768229	0.13885295652097102
326	4277.857142857138	1.0729301291447189	0.9622855029057934	0.9354895503237044	22.920665975121082	44.00358331547409	10.540542034384915	132.89990306621635	77.16320407676331	0.4035842502196788	0.3215853028653009	0.20505965894797487	0.6394344510954264	77.90010311266182	98.53107443821452	0.033055389090710784	2.86786126720965	1.1294072050093695	0.03696920367627446	0.03160975049710116	0.029530859500699242	0.06957992643552265	7.944410237286094	4.984178731231013	3.845493216291148	2.9155231571178186	50399.711084520204	23779.12700510673	120365.38095399624	148917.46423533637	0.12162377243954324	0.36559006819555023	0.08093266631893807	218.33809199806797	52.90697255967098	81.67655123490238	32.61723577863376	136.66154076316528	20.28973678103723	5.995106784909662	0.6185913401089749	0.7766324470610696	39.82293793994061	1.9160825635179084	0.13077075051974035	0.19468272181979018	0.0622122748195258	0.0639914789405813	0.0095430222418715
327	40211.72254335141	1.1857259181504856	1.3136368207618683	0.7802272710776837	22.425044941994194	43.99759042827991	6.411759072390997	111.71058775084327	68.44717787559979	0.40634400561210443	0.31370852706557717	0.2002246488089694	0.6756675879003442	32.81093663353507	62.89215416377972	0.017349938901736594	2.8601583548534135	0.9525308177191578	0.03772158619700589	0.03279359486652157	0.03308529017282998	0.08227888676215615	9.093850399354924	5.623856148536827	3.103026856960344	3.0225653027911754	43812.89564248033	18549.63610121414	127380.00659800375	153851.68817303522	0.10352117136137631	0.3856095084997071	0.07298810771843761	251.99492923699813	25.86470390294688	87.14040123890909	18.202718333256886	164.85452799808877	7.661985569690007	4.928569488113362	0.4620358920632671	0.832493158722468	37.378331272192156	1.7523582778010394	0.10963944146283477	0.1585703903955874	1.43842735651429	0.396690955566456	0.23232321698538103
328	475.39268228132875	0.8155237941040876	1.5398247172974018	0.9192149243855967	23.780361656542087	51.054676826834246	14.837027208277796	127.33890671288043	75.29467585180385	0.4295641464573562	0.3659871154136682	0.20590688472772248	0.5990061121210983	116.10411056004241	147.37154870636928	0.04390494302048247	2.969028526039896	1.464086053701132	0.032184806508918286	0.025729226513857673	0.027262511600732342	0.054471205594538157	8.076305920836734	4.604857628573443	4.397469882156195	3.066586210929871	48585.196739809464	23754.689012183037	119293.57654872854	136869.06013755323	0.1267221789661138	0.3441271996269073	0.08403238045084728	237.6338881869756	65.98061680227065	93.277211509783	39.69508554472609	144.35667667719295	26.28553125754457	7.65030926156277	0.8469809480209841	0.7063071664697304	47.173440523011415	2.2074152447889905	0.14768839758275856	0.21020717853350612	0.249330511333257	0.13084729571379902	0.0132291291491803
329	132.00000000000006	1.4258693312836297	0.8380057297959099	0.9897144972422469	22.422127322719398	66.9221316006123	23.3369064387971	169.13307475647198	94.6756758041048	0.35468938333705397	0.347086293941796	0.282555908265656	0.605796778744478	175.14594342152301	189.25898627019401	0.09853357446702499	3.232582527688089	1.8581763606601296	0.0252191113207933	0.0199531597663207	0.030920289683782298	0.0445996981459684	8.529456653826822	4.750300144380981	9.23790934561055	4.741753900657789	48483.700061440795	16540.982782931496	123009.29788108802	99315.36601306689	0.109006796461464	0.27705580929780393	0.07020501689197088	338.22229648164694	195.35184923457098	126.90347723013396	106.045056995678	211.318819251512	89.3067922388924	10.249698137897099	0.9302370039652379	0.6738780829995318	76.7550200377106	2.4388633943621603	0.19258681676179	0.36991717364006	0.133459985195564	0.0107600977305205	0.0371298562349758
330	12930.68716433918	1.235978957132695	0.9256511815111889	0.7615659509198089	24.151117994168718	51.97606242971142	11.339694262797117	129.62599299009682	75.54684042349426	0.39641996334459034	0.34169432972111446	0.1973441136919421	0.6594117011783738	80.32743152594593	105.81309916991759	0.03864397422896044	2.9741431082792955	1.2885450393079407	0.034966180513008836	0.026102561783597492	0.03030049532741067	0.06031055213336822	9.829153789944638	5.5760470684321355	6.008832723655089	3.5412206936367174	40698.588180673214	18032.827997263452	126860.59301827426	148381.65118997302	0.10136068736614429	0.361190724086947	0.06966472517527389	283.95139250362973	82.67867144005237	99.11769748854968	48.41500531153599	184.83369501508002	34.26366612851658	7.513320647018808	0.6625071919461468	0.7740565703281063	59.34138263882635	1.8916982649885803	0.15015757392431725	0.2087246559407139	0.143812447098042	0.009331676604259459	0.0304604937823599
331	7210.618421053094	1.1652447007146227	0.8611138092701481	1.017497180746378	24.069737121152926	51.735190624232544	12.206128502753927	113.56531228220304	67.74253089927188	0.3856706034565811	0.3399646547719632	0.2072318281833675	0.650785772885018	91.26514288993222	120.89083045951004	0.038015973223837825	2.969146331069647	1.307720460678275	0.0346698485681919	0.02672402298300762	0.031011508412597748	0.05994397105748877	8.903513737826655	5.347507797395852	4.872957808896889	3.5449929796288187	42992.73503409463	19903.231230657268	125702.95690478462	141590.00125543345	0.1077243059823947	0.34261771603658747	0.07521746361472725	270.0950558352232	64.93674276268719	96.43388542293162	40.87573638866391	173.66117041229145	24.0610063740233	9.703545585057137	0.8938289675230001	0.6919297631952738	67.95560822761148	2.8796811431199423	0.15127474240850192	0.2426061794947482	0.474607340137021	0.21165968493884002	0.0520959823582837
332	9984.400564174619	1.454114859853328	1.0610761448931325	0.889523296603723	23.806272816367002	54.401085986753586	7.38575787887024	85.79783646037302	51.731349229913924	0.35474779848194365	0.2787496513138714	0.1638811841008592	0.6234602789542111	34.93633100983884	45.81373010970127	0.018332314447226855	3.083538493370888	0.9763088026386305	0.029848497758331195	0.023336687364474484	0.02805657870350994	0.06936564858786941	7.491543068058742	4.639578258919653	3.1266116599242366	2.6114592536511787	44183.76666368924	20521.984916214504	132939.27924301923	171706.7753282258	0.12285014914352832	0.41014783310586334	0.08446903934251834	257.76780560715184	41.16055351845618	99.91605519391979	24.75229421386892	157.85175041323149	16.408259304587254	8.941304213041015	0.801775512023349	0.7336211640028678	46.68601238343327	2.665132310569438	0.12106488863394753	0.1937162691391071	0.222072139016857	0.10646499996246699	0.008712591274345571
333	5479.764709806443	0.734114963468916	1.3070047706451389	0.9392435109747101	24.151595413164454	55.2563536354522	9.990910453704691	101.85851966244071	57.25961294009429	0.3743239989957076	0.3161562046176525	0.17963385479463465	0.6240235213890891	56.77705464644347	79.71027951792793	0.024868597282720964	3.091887720662227	1.1988834476775192	0.029783360691285638	0.023638555127356135	0.029589750816472707	0.06382503108897701	7.485843910883358	4.68462376680258	3.0620364435470946	2.631791772420477	42893.034406438914	20030.328308297314	133863.55441728025	163439.41489358782	0.11869743081116785	0.3870743857207773	0.07956992566404475	268.37153185353367	46.23537582526325	103.1085449684617	29.231684860902703	165.26298688507208	17.003690964360587	10.40885211981559	1.0211788828674724	0.67062655342418	36.33807155563893	2.839738743839343	0.1259798271805802	0.19717832011052275	0.0630441868926437	0.165816732664363	0.0148414866736208
334	101580.95955723668	1.1390883982887907	1.024869475774591	0.9834436446591784	26.336600413127098	75.77172197372806	20.215369183206708	118.31117856315589	67.94243871840918	0.3688219063149124	0.35804000064319835	0.22518905225980518	0.5619726941733248	145.77520246108506	162.7898929400013	0.0699000650030101	3.335982884988237	1.6503601010794402	0.02322726436954579	0.016049224578942655	0.02902812116337708	0.043956927662795096	7.719059399966888	4.3769834163956265	12.023878553549295	7.055012858619024	34228.37108215707	17482.01258339531	117123.80914607922	128751.55255003473	0.1262979638463048	0.31482269461307527	0.0849818451586708	338.32609347421374	187.78322885525833	146.87150541805977	99.45498961545849	191.45458805615405	88.32823923979996	15.808832666595228	1.4153311506579738	0.5312048924514313	64.04866325408372	4.053384738439125	0.144144087002023	0.23394063726239747	0.0137563276128213	0.17166201529388	0.00126066798478616
335	22102.54050411699	1.0797243744157385	1.102915437518884	0.9851963080894842	24.948955684033958	59.00850899490844	13.209115217983614	112.20663154794421	61.895460723235026	0.3862188567156975	0.3323528533594744	0.1930144290234773	0.608961260365125	85.69259570319757	96.85557904414362	0.04940175064333987	3.1203779347251546	1.27193873002944	0.02887284671072092	0.02187590836766347	0.029897240923371	0.061742884473025644	7.831718243983585	4.776374499197599	8.302261089519789	4.275095868750645	39148.54346449939	18871.863980610382	130314.9959378553	157489.15885499975	0.11427896942599715	0.36712977813688247	0.07670885801638178	280.5364686883592	125.91126828474368	114.25303242970418	69.94669916155989	166.2834362586552	55.96456912318383	12.35706947833577	0.9829612098803937	0.6918666502882675	55.45980972985006	3.0698863793333167	0.11511962277371399	0.17720597660433376	0.12696786164041	0.341057280174632	0.0105344935094552
336	2373.156375882585	0.8636722129332582	0.966106431134679	1.0078556329442399	22.197709335296178	60.44095509403727	13.997262291127514	121.58182388014674	69.45916571253063	0.3713810207328791	0.3145987376345868	0.18849471940144738	0.6422793802294445	83.3239425304801	100.92982936164006	0.036074230342404985	3.082099786287773	1.30292746981464	0.03209839816040426	0.03193129889743387	0.026984284139870994	0.06003232064396813	7.343862323987737	4.614218616952449	4.888488927679336	3.328090525297743	52400.76174794808	21228.24938347533	115245.1905551399	129556.33526773151	0.12634400712174207	0.349190322891615	0.08604434823436603	287.1932739466172	78.96711081349251	104.79412511556838	46.302272434158326	182.39914883104882	32.664838379334086	15.852692162496206	1.108213333617707	0.6545069008724715	88.54854136629297	4.5252595096823205	0.1578609699394354	0.2877376899608395	0.12203078664888001	0.139313655981834	0.0151703436525261
337	5302.351121325183	1.4152904462840215	0.8080504831576294	1.1483711342423648	20.393767319757345	41.896374726620635	6.93262239812645	113.4370930863203	66.65855316619908	0.35482839882493555	0.2409834012821305	0.15422100383376935	0.635828884056302	38.86757652529066	52.174761941925574	0.017032807187036505	2.7634315510365624	0.831273778836418	0.043187183372505274	0.04183820527721237	0.022658081876139772	0.06760323571711349	6.214095193783276	4.346409341173261	2.49195127331007	2.398941648199081	66166.57963985573	31502.094368924052	108661.37479922484	139087.17809604766	0.14794135462817282	0.36616913941748774	0.09814953381202016	176.77079739273952	32.44534872384084	70.7737298515944	20.914775733115384	105.99706754114528	11.530572990725444	7.251897038560331	0.7873449855654525	0.7036737713141062	42.09035194838777	2.3294539218574086	0.13977819229354999	0.2296768996698713	0.444918739792032	0.0582113924079525	0.159937860113446
338	615.7582650658582	1.775511926845446	0.6845424389042079	1.1115104027150782	21.629040703688247	38.0326963565651	6.098005045518793	77.05555357247877	46.164252966853006	0.3596675647211825	0.2667506761164861	0.1540353167237822	0.6372850686583504	22.99505503173448	34.197724877854206	0.010980268877704081	2.8444014650874627	0.8480873891538093	0.03706290837981759	0.032987425774100076	0.027561890012668764	0.072451290487344	6.374478956857264	4.413258600230894	1.7291294185501604	2.116837753621324	58791.79750097418	27400.83068602692	126678.24655067261	172619.25404014738	0.13451918500323964	0.4140151596468715	0.09075929025606952	168.93354235207184	26.0659318728607	64.68524978915902	16.209212435640044	104.24829256291281	9.856719437220642	6.175995983680511	0.8450712075893526	0.6872485001561061	27.483112703933436	2.1778121340923544	0.13376381715185204	0.20402601187681668	0.0491266767788906	0.0131111963955373	0.359893398301175
339	2960.9055064581403	1.5398783010574075	0.9240381221927394	1.2223717279040225	22.489459595391533	45.70517132991837	7.193781569780436	102.07958673328054	59.24446896902031	0.37373802092976854	0.28757042156670215	0.16887248613689093	0.6206637771045125	34.79795233132686	51.31744489861055	0.014344169390912943	2.914323193058257	0.9538547150183185	0.03434106958059196	0.029412509710073684	0.028492103867139	0.07102782135411427	7.023397490752612	4.4693282030587405	2.3119223970265965	2.5204390372335346	55275.48614803136	26236.554169579587	128461.55362065247	164756.88225085297	0.13370446404219014	0.39671116738031775	0.08758691626126153	212.14874524437684	28.23952230819146	82.28724978036067	18.684106008409287	129.86149546401606	9.555416299782182	6.802706762853925	0.8978887592660031	0.6640200660722868	36.0456411247215	2.3347629267891774	0.13103204626276377	0.20417608514381097	0.48991064071961604	0.252590059665397	0.8345077900965899
340	7103.023489933055	1.076243840476499	0.8961176450869367	0.941112829100162	21.036569060247658	49.27316230508521	5.5895757284668495	99.05630793381695	55.71324663397912	0.34998315476213787	0.3417154489235045	0.14214024883943885	0.6709003165581804	21.204664390225904	50.05097378619249	0.010821083711139374	2.844063495495351	0.8669905650551348	0.04154535644175675	0.03790046698631358	0.02636781267771685	0.05101068716282347	9.072693032871362	4.184771656398959	1.735981529178862	2.3873381005719176	60903.59171853001	34944.118028641125	171847.124700867	196233.51036767283	0.16446871925403472	0.40525572098875723	0.11545769936802767	242.181017481823	18.64290656814314	107.94845729768443	12.52711932885126	134.23256018413855	6.115787239291891	7.840621476760755	1.0714231933088416	0.6253939268143058	28.862730793529263	2.6500161346406177	0.12708189116483648	0.22022849903753988	0.18343370677044102	0.112339732013634	0.0595087953788486
341	9021.819710597701	1.2532508849471071	1.310646393443693	0.9910339039170715	24.811207326697264	67.35281358347139	10.462120710211979	97.53133917447066	57.823007036232916	0.3587248993651332	0.30435695393740697	0.17391128297083752	0.6011417347987483	59.64919819253505	78.85540663376301	0.0256251382591933	3.249354148193916	1.1803490958285645	0.026143091627591156	0.019733160233743677	0.028258352009657938	0.060608106997150954	6.9469026563867144	4.201417644071878	5.2245190579326195	4.5415580570135665	40781.057691305876	20160.96093416702	134911.06675212222	163827.43495644946	0.13552058562049665	0.3894126683376052	0.09130290566683036	290.0497169707805	62.33483277988428	118.1025054023168	35.78235158434953	171.94721156846325	26.552481195534753	12.327366730837559	1.1447620961690452	0.615317783166464	63.89597956419285	3.443100028270414	0.14202621637865093	0.23151634224278095	0.0053019930454379	0.27066794372276803	0.0018945560941286102
342	3979.0000000001523	1.7882159132156201	0.5959909981293243	0.9230947346382259	23.524169934324323	50.29882300257293	9.503448954104051	102.97159879221202	61.078529047281805	0.4002302385075162	0.33170546558523806	0.17127114514955796	0.6034989136321113	50.88490072047643	75.31720900961385	0.0220785166659967	3.04704958607046	1.1593663486164705	0.029621127752851518	0.023106115720393616	0.027733809287039803	0.057744668941949115	6.5900810044818225	4.100549132982472	2.7852562845574007	2.5162577748456303	49785.65797273202	24718.399520260806	138126.51116070704	167346.95458598508	0.14400678756392205	0.3994484252903231	0.09410786954014555	212.14396398222598	44.639676992137716	85.95911504380982	26.70445145085911	126.18484893841602	17.93522554127861	8.06194190629331	0.9710770841906685	0.6500382454070373	44.91785675730853	2.5791519467986808	0.1341522913676351	0.2074287415141551	0.0276774810808309	0.0497868910772702	0.555987135073847
343	3378.849999999982	0.5254119005734312	0.9441080843310078	0.8723549220475891	23.235887841556597	49.33997157073696	5.162320446227719	72.53024848574678	45.40533239578115	0.35044300256235755	0.26297636559676824	0.14575039831071368	0.6318509199615293	15.882104630969268	26.669484221907304	0.009494018513791338	3.0765063488686812	0.8412264552120007	0.030018808459153955	0.024559522852158965	0.026771957227013754	0.06956149363481824	6.114045199769708	4.095693207703944	1.616704235114901	2.0083178785378717	49151.56044821559	23634.36785201725	135501.1598571969	177307.09394936645	0.1418720834440551	0.4252016389481756	0.09790020521358185	206.22021402497518	19.723916320524193	78.33735978210173	13.152714887414245	127.88285424287376	6.571201433109956	7.7960085625251105	1.0069140738471023	0.6414691269026546	38.86970932112852	2.6231395295799853	0.14467494060382602	0.2508048439861742	0.264854721844346	0.0551954686134698	0.0137462156360796
344	1622.9107806691263	0.48526284594227803	0.8046955121862749	0.9356209317615773	22.92083528090861	45.251100830013286	4.86416961589474	83.16772186820803	47.781685275704305	0.3845409833994301	0.27924038072482305	0.15078775230814004	0.636085598093611	12.323147999033502	24.149517888131307	0.007011769607154342	2.998123307445021	0.8347890856522889	0.03151296546906511	0.025879855506750704	0.026289354910847704	0.07375030917004113	6.656720847708872	4.444179754924129	1.2209576056978	1.9084459594698702	48551.50474106911	22134.780950739307	135953.96394284102	185398.64085943197	0.12646212749468802	0.43762444833061614	0.08678644074975733	202.35690885821302	13.377956537714605	77.87915566261309	10.219970332421902	124.47775319560002	3.1579862052926813	6.27170512851456	0.7191302374919328	0.7570862225424472	33.3400570581824	2.0299774471255407	0.118031414656798	0.1922419957694271	0.231404205128988	0.0758736403651475	0.0396965417436852
345	3760.0892193308055	1.854086056097522	0.8427968612463326	1.0777980514122765	23.43978402591256	53.671569923835534	7.033316294489856	82.03912598495673	49.987580965878024	0.3556109935019637	0.2738119282403427	0.1583998239066519	0.6250470451567101	29.809966513345486	42.86981604222196	0.013691097930539435	3.0985241699393686	0.9732616655554728	0.029306243236690843	0.024434900049658096	0.026165440814736988	0.07171273855031492	6.590960315756987	4.313483006070786	2.6454179455183495	2.5670602821030992	47315.65010113515	22171.98976765067	133542.56090198614	170564.48526252518	0.1330340367290492	0.41062526390735943	0.09097421877725875	238.71648868194683	31.735198930259575	91.88110703342288	20.993203010845164	146.83538164852453	10.741995919414457	11.164994365787386	1.0651605545260605	0.6447141197168865	54.863727414357626	3.4189173245400024	0.14377010014320513	0.24913906206998399	0.0961561429389361	0.129337257971927	0.18268733039272503
346	5187.227641230565	1.6158986321791566	1.0279096203327005	1.415096048028265	23.65670669338764	52.175331329295624	7.579884156076212	86.51914163953077	51.38355982337537	0.37796123462482994	0.3064523372607247	0.1604422871874639	0.6289164837411045	33.594508928259	50.440741305013496	0.01585253274917956	3.0809056332591545	1.0240140368595438	0.030147226882045724	0.024144856288455745	0.02836848281745926	0.06546143840906425	6.647436893194113	4.257841230815163	2.549101978343083	2.3872432415882745	47393.990536889905	22859.68070352308	138468.03331276414	173243.76627797217	0.13475162208629737	0.4129281222727658	0.09069503558934211	225.33975725089604	31.967809788782606	86.97895905767464	21.27266222267671	138.3607981932215	10.69514756610589	7.758258813607012	0.9880863387331084	0.6466767929035447	36.858295197218965	2.4905023712409724	0.13672553246911004	0.21072874323444152	0.994768970333569	0.268790899725595	2.1007480306028796
347	3130.875731049018	1.0275753518567263	1.4524709868458643	1.4069472225898665	22.19738179313717	46.229989443092855	6.111347950338142	91.4757839227077	53.96490334979248	0.3960795138536518	0.2855217345158568	0.13648960835230564	0.6203802723746745	19.474084535488615	37.21548579846418	0.009071312341483687	2.917000401895544	0.9105036016739626	0.03605233994044164	0.030299851162587262	0.0242843584080669	0.06540323495795398	6.722188610504294	4.3919291063801165	1.5953487928814445	2.090035067408778	56027.02064569219	26872.32369577849	129226.73640771069	164254.57253631693	0.1360804526089934	0.40707769448534303	0.09141399355665542	202.3675003059357	19.074362306533033	81.4295304093433	14.594451561969217	120.93796989659192	4.479910744563798	5.872097359637258	0.7093224869996819	0.7491761674623466	31.258099061952038	1.9893507552795116	0.123930207971461	0.17877572623370336	2.04124334481536	0.256137655630075	0.645499753569992
348	2782.908880827833	1.5418976334085606	1.2593389719469599	1.060684874739609	23.028501573018822	54.13239886713967	7.82287553701594	87.48575610947665	51.280064027883746	0.35299021418066245	0.28135103580386783	0.16594948438908072	0.6472528554367126	32.353832932591416	54.842699351952234	0.013444825195985319	3.1178485640453615	1.0672493889526824	0.03071971053446916	0.025154662752794116	0.028319556581661902	0.06863926399376698	6.844058760800281	4.3827351820575675	2.13716536804173	2.252020738995119	46909.77042385541	20195.280100974618	137169.41994891874	172727.04031422848	0.12921492575985744	0.41351900758837323	0.08717963518580536	237.46607682704496	27.05827615864333	91.5558898622483	19.618587248733732	145.91018696479662	7.439688909909583	7.742038181011471	0.8171561581238698	0.7282366055328359	34.94846563914854	2.378147043995504	0.1256327817541915	0.20419463629377374	0.0190701059836563	0.0866020097648403	0.0110115686648068
349	2526.2860362970387	0.9403843396104706	1.422932443730115	1.028185909255431	23.55348165295392	49.109644692494356	7.2669474831987815	129.9980615971041	69.1501008738211	0.3761516033680862	0.3172038757380318	0.16115048374070717	0.6461905223740863	34.400072651457	68.42125835621941	0.01920535736847295	3.0046116998638968	1.1259881054255205	0.032577689628370515	0.02662548919520772	0.027926632813553495	0.05661931317259576	7.335232590873934	4.587103062400389	2.1210772240488054	2.302488866543596	44843.27262701925	21037.780064883653	144068.94220659265	170260.76363936273	0.12076796040080272	0.3977751313377805	0.07701099932236141	227.43975090845433	25.05971609689217	87.00413643133881	17.789498147577945	140.4356144771152	7.270217949314261	5.517851956098914	0.5854557886137822	0.7976129169376537	35.39327024469316	1.851247550772769	0.12194536162404024	0.18363563089450852	1.45738056235159	0.182024893073325	0.0183504875499121
350	1999.1247755835057	1.601497224869069	1.0464344086824295	0.7373668193239223	24.123043091725407	52.533122276895604	8.337745799518308	133.21971394402178	75.9300995718532	0.3739596081334873	0.31526075562130507	0.145395681128388	0.5971640865217278	35.59890590640853	59.109392370207615	0.01766734679954306	3.0834960108865515	1.165607279563601	0.02829952645090501	0.022268320265035665	0.02500670062747907	0.054128041441672	7.862699876318526	4.789268795699175	3.123606788775354	2.6435567947819973	42192.969380034585	18632.74558120585	137525.77795693732	171632.19523335376	0.11229266615814402	0.3978470763083927	0.07491676638217637	253.24428839891985	34.781681484780854	108.08386593703477	24.444880169617885	145.16042246188505	10.336801315162974	5.2696955652704265	0.5462140209480273	0.8112040574103787	36.48921204818457	1.769984754272147	0.11933940570964517	0.1789375227247811	0.0194754839688254	0.0148559790189986	0.0208041940133468
351	660.1779357110297	1.7239981272266685	1.1732022885651496	1.2122002518245396	22.691337332265793	43.41139830845858	5.285648361529679	122.82111072266042	70.70404601050274	0.35725819556073385	0.28086425901741324	0.16274849491589272	0.6325057841876979	16.281476714303736	39.63858737825026	0.009800008161753929	2.952429544920334	0.9001173043502374	0.03340497591383077	0.028311441835076764	0.0284441871338163	0.07321512293061093	6.9141939028431265	4.6986231085706756	1.397293815386187	1.9998794356389509	50059.040257834786	22740.311724992418	133753.3813119704	163356.30554015422	0.12097871709775254	0.4277699205914391	0.08051674942973344	205.13098497913708	14.529407458507382	79.01962400056622	11.283679434584606	126.11136097857099	3.245728023922765	4.714651437531753	0.5722689753885314	0.7884842909839163	32.744906640580716	1.7826187683058754	0.12569877429494186	0.19913133895023558	0.6345258262091539	0.067847703124487	0.0374010430058053
352	1545.3839496885932	0.4362603970442138	1.351084055273129	0.897421584586917	22.96217971608141	50.094572751159404	9.286820862504571	130.5269652258714	74.37164448362718	0.38627812134839823	0.3185631451130222	0.1649655721508106	0.6394114069228353	44.661653251902074	74.16856764884314	0.021119691792871344	2.978858376116254	1.201136089126953	0.033942585849676535	0.027038777256121718	0.026037199909199223	0.06022776116594085	7.514582214124253	4.621718536002814	2.5803002702949724	2.5102450001173504	48526.386275044875	22101.768860398686	129709.76363428003	156362.92484961663	0.12296404399884035	0.38643390499894387	0.08091359837324916	234.50562633181175	35.0935145523743	87.52685375080641	24.58623193673658	146.97877258100584	10.50728261563774	8.3547822998464	0.8270268004191109	0.7282454948619711	44.73697023646968	2.5168740182023432	0.1511310411203283	0.23831690234248068	0.11325697497384402	0.351367695295499	0.0272977160961564
353	2718.686759932509	2.189132407284448	0.9465246703939693	0.6583170182469744	24.206879348540365	70.51390461153021	10.679897363178862	99.87487767715554	60.390000089880864	0.3449680899145694	0.28901849578801886	0.14838229833193864	0.624800551405701	51.94876822731937	75.50527080878776	0.021204250392252395	3.2853654874780664	1.24520940320159	0.02727693958961629	0.021461418374440797	0.024673909771412254	0.05343103767484552	7.056762398826276	4.353047453065308	3.0166425386842803	2.5569490585559165	41215.853817913514	18805.562650170126	129515.23700551964	152677.28189809492	0.12870138341113294	0.3855138886985674	0.08853864621079001	315.75562470627085	41.19234892445582	124.20462334424917	28.461250286025386	191.55100136202194	12.731098638430424	13.624154094963325	1.0125851662726608	0.6932881333233856	78.16048946590905	3.785361952419982	0.1345280905417545	0.23923922619653043	0.423262602047123	0.23238324905171598	0.0788343042101095
354	6399.615974106458	1.5099944324273646	1.0599624671658392	0.9868257767776012	24.436705360002982	60.01067556697084	9.979400557777671	110.89519219455885	62.60098037982175	0.3846337281105879	0.32409888897511907	0.1568171872278203	0.6216118823684329	38.80157117338433	63.65786976415132	0.017049478834242095	3.145140537468538	1.2094139130388712	0.02870692536154452	0.022010644681534214	0.02811482378084071	0.05854830325649271	7.467427596839949	4.548827660529421	3.474282394473967	3.192593098535715	41458.23610936547	19541.274326730574	138136.9987180106	165887.08363365754	0.12199957978684603	0.38823822501167193	0.08106669114065668	282.22846357936487	42.84634977631073	109.2865518917425	29.444652206771664	172.94191168762205	13.401697569539083	9.359824730265116	0.9019263002473155	0.706077200157423	39.98843468056966	2.611557114380921	0.12191422637274868	0.19062725352320695	1.03299429942098	0.639004907363147	0.0235339940973861
355	345.34503825968335	1.9367235618963856	0.9617653165185107	0.8747800610545338	22.13413164007945	54.44472350473576	7.898590077517807	117.30426189403511	64.89960269260303	0.35995266237500606	0.28385853950797996	0.18526976646680773	0.6783149439771536	37.31099870530153	75.05009411829656	0.017462099360677743	3.034766115531758	1.000682417859773	0.03356462875921891	0.02993831003708935	0.029698090561851263	0.0700835848681034	7.53276146796141	4.752692854615832	2.341335859801162	2.2904527096247915	47310.13281269911	19823.89059629532	128767.04364894697	150759.58159903513	0.11601119741813361	0.37313966081295835	0.07708066899691295	267.52392736523507	29.251244489378557	97.11992698242032	19.54910800857559	170.40400038281487	9.702136480802977	8.657707364976243	0.7981843678563166	0.7337533640833718	53.15694145332737	2.596325267731804	0.14599218499644284	0.24370682338310967	1.39202022423426	0.059497421627185	0.0397840061530348
356	2330.696245735331	1.4389036818303094	1.1488203948435234	0.9408382216780138	24.219674224800205	52.78749191994732	11.018269560675604	137.04157921126583	73.82801101312297	0.3933387269218475	0.34112335553842293	0.1653842887203809	0.6304765704398928	53.73237758667376	81.00366959041374	0.023391763916414628	3.0334058596151063	1.3481803906707315	0.03234580231445283	0.02387279966002829	0.026792660180887308	0.05271887092989535	8.566057525283926	4.878253662989084	3.126999146787385	2.6177607821840407	42792.66818164875	19661.77201828385	135171.0538507772	154360.14271776163	0.1146371924217798	0.3789698266699729	0.0748331947660225	254.62540741393315	45.14232177647209	96.25698026610797	30.19567335920659	158.3684271478257	14.946648417265491	6.064320373059331	0.5984593216127789	0.8020943028698699	41.63714951830187	1.8095484601366636	0.11546352641151006	0.16342066660098378	2.6738156137385802	0.290758113183709	0.0532719163562481
357	12572.618501729166	1.3049898753723965	1.0073701782799909	1.0846155652433171	24.501666567164477	64.39277357162126	10.746173275311321	115.61279477522292	64.32665893611896	0.3826103745366033	0.33101712999689137	0.15630359328298624	0.6187558878356824	53.62614814943574	80.45374087778352	0.025558847487778376	3.2196878384203003	1.2962161204967992	0.027848790451965467	0.021172459795017563	0.025767333775388195	0.04969441255246371	7.366312546670618	4.425462767938389	4.121630232655679	3.1813219712245173	40227.52003076571	18699.399204182053	134534.95723579096	158485.18002500318	0.12624208002968876	0.38658966765544867	0.08328187249459684	285.35329606244005	56.914605689132024	113.38874187225112	35.28352680696036	171.96455419018906	21.63107888217165	11.271816822347272	1.0184881503437084	0.654917063462166	70.38815942595728	3.3803978683382274	0.1404069450367648	0.23185383042172866	0.0589670891904951	0.46233997782933706	0.0221087279465963
358	3234.377186641792	1.4390668806515372	1.4159873875217428	1.1789022831754172	24.816147266818582	56.00387268625279	8.99354274814537	128.79202797530704	69.58481878182944	0.4032487819578617	0.3448337517325461	0.16421477927472314	0.6222734223062593	46.88487211777833	75.81004708590824	0.02129464509850385	3.1246654021746814	1.2171420766454206	0.029730903215275096	0.02187930004432614	0.028727120067346564	0.055858761984745056	7.662701904049717	4.476359755634566	3.569439628862749	2.9368554822408166	41086.536777746805	19528.91237448785	143415.38899728947	172720.5720472579	0.12508338477309683	0.39723706214508875	0.08060696104753606	247.93217196556944	44.11717535685056	97.12248726879355	28.35103102081758	150.80968469677566	15.766144336032943	7.093171488222609	0.8193619260557731	0.7137054673762673	70.64018893486002	2.1340755292916533	0.12574630141968005	0.18186899906887757	0.341853215866007	0.810318567982989	0.0556744659666296
359	3109.8920734903545	0.8640629897007899	1.0693686213989608	0.9207370510426041	24.28862952652397	59.353015884298166	9.493644003990475	115.5199605091546	62.66125046557547	0.3679634424881001	0.31720675206474735	0.15836656027145773	0.6536031689948548	29.441343870981402	61.41713262725866	0.01583019438072971	3.199830427158831	1.2713172432033	0.029158083979821496	0.02214659428108124	0.027015091353831323	0.05524829398582802	7.300261173949807	4.508364958632758	2.5562800069641383	2.449756848664183	40201.9555838847	17385.958341077996	141119.9974074987	166430.68576821178	0.11840346394723004	0.4107231500710507	0.077479616525727	266.2849548697411	34.81209055249333	98.52499262473414	25.185371394547793	167.75996224500673	9.626719157945535	6.596966238896773	0.7561083444634684	0.7327038688914463	40.337745196695046	2.1497492443648505	0.131446681831905	0.19521193385641963	0.0476706529621217	0.22442808799938102	0.00833781261390022
360	81.81847844543876	0.5090668742139967	1.6845467525280653	0.9851498132072245	24.01766248600196	54.74167059678275	9.548065271382734	97.52993553042555	56.29744611665725	0.3779750661069	0.31050714920083006	0.17552927888960485	0.6313586324368191	49.87388328515493	78.46545800118024	0.02138553526548302	3.1160190714074854	1.1913026876596602	0.030488713307386325	0.023794167922966313	0.028797949872388547	0.06391959475005224	7.139730234074117	4.403524098534655	2.7689427208154522	2.602378415753945	43842.09743568259	20284.012378297703	138452.168804536	163605.01531425156	0.12905033496603777	0.383735465602936	0.0864678999005015	234.8016038569088	36.1371509974566	92.75548368585478	25.211265797646806	142.0461201710543	10.925885199809711	7.634221220636252	0.7464862265638549	0.7575182890974812	36.70269650572985	2.2522651305348336	0.1114457589976712	0.17132598476986652	0.0160109138129453	0.8394169884644359	0.00429472745989599
361	54440.10949976672	0.900216629604214	1.1290232731117755	1.0278436119219345	26.55793467607021	68.67456808562356	15.064829995015456	155.0787453543415	83.09964819190462	0.41508173327424425	0.38079143312257396	0.22017532831395972	0.5872359410435112	120.53988753219353	151.37985450255854	0.051801955603883426	3.203092849826009	1.4866815497755494	0.026967575491315256	0.017159639402441678	0.031220185271808133	0.049995303124885725	9.511612037373142	4.8637065616736725	8.692099965634796	4.782067645329106	32520.79798047573	16706.07812389057	121948.22471651906	138768.65439396023	0.11504524788342994	0.32981900099360295	0.07438729483611949	325.80428649689094	114.79510482428282	135.4972066104647	64.98118465109168	190.30707988642638	49.8139201731913	8.852813287315248	0.9336721713763639	0.6569245027258964	45.11170700621705	2.478372132297161	0.11051334966128835	0.15825208952010433	0.0188090127396041	0.51236951499812	0.0130910041041547
362	691.0533856602468	0.9448144505837984	1.5595527700365461	0.8198954578871356	22.084771194189745	49.76146415837597	8.771442815917005	137.98718767090298	81.80051733298768	0.385297376598778	0.29529121669613223	0.16816476842879066	0.6730413031423286	45.39920470365967	72.1988691140607	0.022116800077000176	2.931037014344068	1.123887125525457	0.03759687722865437	0.03124866007301831	0.027877955180041894	0.0600902374950186	8.172765048097943	4.625000526389534	3.6649622547228797	3.033563181912588	51299.306451662975	23245.649864899202	123925.53109244292	145977.31192640684	0.12887917576091984	0.3734789140549258	0.08699622340301279	236.3819857136912	40.227303950403495	81.84405966082022	26.132437092678593	154.5379260528713	14.094866857724922	6.613345322994538	0.6771189612117471	0.7645254338665689	48.14717001700516	2.140315427965107	0.1453003931264569	0.2436216150049861	0.288273608711685	0.27214760481954897	0.16174087454945002
363	2122.706549979816	0.48691992425955766	1.6595273968242132	0.7988126076139713	23.959832893977357	51.87050668342821	9.24729842699405	154.59414134909395	88.66283752043572	0.3301170636243275	0.2884468145519825	0.18038209212262885	0.6260814129820838	44.532825045153466	72.54437513296237	0.020211310637377404	2.991820729096468	1.1559447334354536	0.03216744681461054	0.02441959432953998	0.028728563784490617	0.06996187666110873	9.14809495955086	5.167969297027839	3.62294167038077	2.701786948792007	41735.442208580695	18571.815687182374	122814.25579147729	151717.6959870093	0.10671847394941321	0.38837856407657273	0.07001204520045276	270.7389049206847	42.01586572985433	104.58231777411298	28.531148284719002	166.15658714657167	13.484717445135422	4.8721343754395425	0.45891556548413165	0.8392624612739391	35.636056154439224	1.6824139990397906	0.10714342769040615	0.16481871826949693	0.409033845199823	0.902078562028227	0.18336478629277103
364	689.786618444848	1.8458029080103442	0.982555990083209	1.0137103488356105	23.67712653854336	57.92719385116443	8.627041218618036	133.28911067519164	75.45697851062496	0.3563275969737985	0.27517758631471945	0.18160336004691036	0.669138104095662	43.65428207291512	72.78930459268553	0.019619740567716912	3.0642609773814704	1.2202082185678738	0.03268577851047268	0.022725688748687065	0.036769760575193655	0.05736101474714136	10.639103156998306	5.224543949413238	5.167021020687103	3.7686455173901514	39616.47681120942	16949.220348395924	131723.07215804345	132715.96185882625	0.10910098519990064	0.35662447331080693	0.07174360157566159	311.795647811889	44.75054199179233	108.6306916892775	28.240039679173574	203.16495612261164	16.51050231261877	6.177912463015401	0.6160716645219846	0.7954243376421646	36.85564709088513	1.99612274321009	0.1714498423989076	0.25057017248461694	0.288273608711685	0.27214760481954897	0.16174087454945002
365	814.2743856486859	1.6017383272425467	0.7729740565664284	0.9041453448409954	23.961886193899755	49.73993966798756	7.887701280746614	117.5139583447747	65.22413962992599	0.38924664741972326	0.3081893182046427	0.1507541342772791	0.6295206893896046	36.61458421574076	49.54353364917495	0.019516095582602984	2.994270497969324	1.0839254277883776	0.03332129333048901	0.025949073085162477	0.025066552300959048	0.057591434410404624	8.348709272201605	4.9244729263676765	3.5865721613039407	2.5843324662752676	43980.77488418321	20524.96108462188	138151.1336483045	174128.2603348833	0.11758409479913423	0.4118436556103376	0.07813486581593791	234.28941152517714	42.34625863224737	92.15152346761906	27.435401577697295	142.1378880575578	14.910857054550165	6.373329544740577	0.6578649011453975	0.7819218171922857	40.678559165772946	1.9732930790671455	0.10343430633136506	0.16679246981242982	0.0350670239343282	0.0572094919757863	0.009702540732300459
366	23453.257840240756	1.445363250902975	0.9280780084144489	1.1150534022695584	25.085270599629368	69.38095216162972	11.887912702576267	119.03333910470323	67.35408044364269	0.38522500666103604	0.3471699070504617	0.16194436770961176	0.6070488312191095	62.452146966789506	92.71532900465141	0.026026553192142778	3.270681399029488	1.38136098744443	0.026505854259236454	0.019443994479940666	0.027085330098716505	0.04846294391705173	7.5209244311873125	4.366915688829832	3.8696598457083975	3.354103026422261	38227.50678176955	18385.498296364414	138289.13845755596	158115.41161510293	0.12761428301849043	0.3762780560351679	0.08538948573998577	308.1945065217506	53.09361267474913	125.27467742988395	35.06658623466264	182.91982909186657	18.027026440086495	11.572484697790092	1.1588291059677474	0.5907736488514349	69.26710233163799	3.5529499433917042	0.14484289868541786	0.25159069838030335	0.12140313236882001	0.107019786851131	0.00845245157374218
367	3638.2490542880655	1.4769198508560948	1.5186330278048714	1.0057215521078966	24.273285378237922	53.86879068932918	8.72251009713386	131.31106198857185	71.91773325985025	0.4098516902323474	0.34375245768153934	0.14911421188974125	0.6321438691766044	39.076780040529165	67.70904206669175	0.01759209152991102	3.084629507017915	1.2031544166752568	0.03130605330845152	0.023675752934999485	0.02592258477170255	0.05252561239859894	7.524800307378202	4.462561026140771	2.7511923215038014	2.511549020573318	43316.69219579479	20465.103454759763	142234.88645725537	172033.31888204307	0.12757030468870498	0.40212108658903367	0.08276413966032185	237.6430666811174	34.054407732439365	91.46298630383674	23.771343764918953	146.18008037728055	10.283063967520382	7.598541055645597	0.8109206438394204	0.7191093832306323	45.68976758964284	2.3604774671061937	0.11752867657540655	0.18598356246564768	0.182424801458099	0.508048842951392	0.0876292083208435
368	25212.609224531112	1.5689726443320708	0.7976936576619961	0.9581357764070757	25.57109295093941	56.2667447247201	10.831171875710838	171.73071320596645	91.36133198517172	0.43171200116166836	0.36892665656928014	0.18437533258596137	0.6029225402879187	73.72742686212987	112.87995110644542	0.03148678924098193	3.014967460073878	1.2762844106134783	0.03165644438555577	0.021233882163954363	0.029469540731431553	0.05435305735866585	10.12427323769797	5.045559545388596	5.237910576238887	3.5838134061006657	38405.54387312163	19676.168265894008	128331.24513682842	149669.4832159402	0.1166063159280658	0.35186043381691007	0.07469651249713549	274.0791429540487	64.81550537337758	111.13566027376066	40.688227482725225	162.9434826802882	24.12727789065238	7.029755852782885	0.7283570642554935	0.7389375283589319	42.82207748160293	2.0282538340112306	0.11122643096736033	0.15598776884751533	0.0154375762905809	0.232929400461803	0.0058057162007227395
369	4236.88098897646	1.6756678132116685	0.6239038562172197	1.0106042071287138	23.74458289217251	54.202842825958584	8.30263972844909	113.98529045894523	65.00391835217445	0.3900964538979868	0.31241785485569545	0.16395913592432043	0.6325289373401088	49.57102919401172	74.8113822556827	0.020555090104917507	3.074038927965542	1.0661916654668508	0.03202930187227655	0.024857877167868633	0.026124564658641592	0.06172665528179471	7.65346790150101	4.457479674313331	3.219814758419289	2.5229769452789985	46110.000343049636	22466.75683166637	125839.0298108982	154871.82635718162	0.13736061252173792	0.3889546916063977	0.09098261484007322	237.47249457306526	39.41291366450438	89.65663652645144	25.015652858316688	147.8158580466144	14.397260806187699	9.32070135441563	0.9772980493203867	0.6689127281820212	50.02214550425265	2.8023178808536615	0.13963173990912392	0.23609074639202646	0.0336809356697281	0.0153103786318218	0.0352131474664792
370	64009.94548989824	1.0653860368491639	1.2106951616783042	0.9682784559940348	25.8805702748265	74.4776455815594	15.814285952116673	121.7112502781534	68.74703541503544	0.3765683030831632	0.3506600187990525	0.20041788700143867	0.5877585462607882	108.23107156476931	126.6497144446299	0.05243255964640313	3.322584310492452	1.4876156463597332	0.024810703032541084	0.017294376113359666	0.028533931807015196	0.04665156105070172	7.535599033673325	4.3295319464852104	8.291518010125321	4.392976183408457	36574.378581359924	18817.186035362738	125963.89817535029	146091.56645201804	0.1369064930508735	0.35542131140464417	0.08952213816904916	323.3107526293553	119.07794508517073	132.90516834028037	66.99843944908609	190.40558428907505	52.07950563608472	11.651722856456066	1.0847943848949508	0.6167339282272566	54.17645556861257	3.0664392452558125	0.13140807813257108	0.19847002274567005	0.0303612877370379	1.03352653610932	0.00703689877315458
371	15685.843993662198	1.0372615335990498	1.2870288853237766	0.9012046265623076	25.29830482807604	61.346319393247	11.116093495077676	117.20456563502383	66.19829327475618	0.412506669571934	0.3411348047685519	0.1736424181665958	0.5766124876464391	70.15888679968879	95.59199371650193	0.03136407366686392	3.172844045916244	1.2912781552667314	0.02665936398305328	0.01923718725069036	0.02683590678503073	0.04755451843504162	7.572131346727966	4.385746903889517	5.771512408292466	3.7564713229550546	40833.16515176853	20950.493312100985	135763.05278943185	155283.29167775786	0.1354413321024752	0.3586230211445082	0.08753129900603525	276.45362796163556	73.96273630211684	114.54631379509244	44.641814205197576	161.9073141665429	29.32092209691931	8.438204909688078	0.8276739674875513	0.7213603816722619	46.562939674786584	2.274197446710397	0.13795575324789	0.1916493634613681	0.0193026495750584	0.179068821953791	0.00490120111913584
372	51829.64382406103	1.4034766591679144	0.9900783907893453	0.9729931068991546	25.063505222898634	60.31586185512884	14.27508910108709	130.2508126797121	71.30195662585832	0.39378865005098157	0.35247192017049306	0.2095684998041125	0.5943551550068092	102.46741436251736	124.36772911088828	0.04811839255051305	3.142308086193931	1.370531139153052	0.02897240111832276	0.021565456225828547	0.02934232074542021	0.051135297475877375	7.203699636001063	4.137597146667482	7.482147600189496	4.3563122550261415	42862.02178057523	22695.82204918166	123153.40736911313	141859.20494597047	0.1464358006651606	0.3415114547507943	0.09210249292671893	254.49953540569936	117.68724098033941	103.44353775780162	63.74915953645307	151.05599764789787	53.9380814438862	8.69902076446637	0.8915319943367703	0.69098783133594	39.94994344865926	2.4318021742737095	0.12960838095850463	0.20465323233950178	0.0551851251424539	0.6997975666137671	0.00332128285509005
373	55620.394166911756	1.182376293936931	1.0694894464712557	1.214727466059039	25.02466118979027	59.95183885892021	12.796036735938921	129.44972090507065	71.43221083115886	0.4213933902580714	0.36190869702843015	0.1909751525908852	0.5935291300297507	86.08167838672938	113.86297541643316	0.038945340812677684	3.149878226952155	1.3382627116711405	0.02840528566107864	0.02105495882752943	0.02804950598404321	0.04897570394593367	7.474207530205166	4.2118500062930035	6.350267076214851	3.9618055434441937	42306.50801011403	21996.626528094213	129144.91689784835	148161.43805023067	0.14426537787910138	0.35239418758103774	0.09149297807658929	263.41377702280863	91.2408105031471	106.0946687476699	53.19914998546179	157.31910827513875	38.04166051768534	7.6656369269560285	0.7907253849130139	0.7216658782625472	38.26573752781432	2.1799526466343195	0.11653965235272523	0.17005013690027151	0.0570877908940272	0.503895062771513	0.00768306985323328
374	22034.638637404	1.3519779346653609	0.9061910502006922	1.226770369715896	25.252553250217975	60.546966526789475	12.389071981520003	123.57250541668698	68.61829152028793	0.41077470140323874	0.362420940646001	0.19913212287498064	0.5990324322965872	80.72220919203039	106.12161900885972	0.039057537593190174	3.1794951705513856	1.3382802207532287	0.027324066121561276	0.019418499319202392	0.029872635056723537	0.05415985726401278	7.331407711388734	4.215600341264959	5.215278951554836	3.3128024284172493	40332.272956732384	20730.10095533512	133050.51987472575	156916.33082551748	0.13786620858891704	0.37329027775939255	0.08866457137855048	262.41163972167135	82.06392437519295	105.13940461133635	46.622161436510275	157.2722351103348	35.441762938682736	7.507931660434555	0.7007875440495241	0.7697964757202845	39.456575123213504	2.0196106156592997	0.11524976354534187	0.15912954336148635	0.86643110440458	0.308829694381796	0.21635475269129298
375	14402.721368670145	1.1991451572661007	1.2275136490626364	1.3685175767037832	25.180599306564943	57.93419823891464	11.246782937237919	119.62436246779	67.48285409708733	0.41458629596724916	0.34710016758013607	0.1814223798723328	0.5795562545089771	74.9550118690245	102.79958945717954	0.03464505349833623	3.1208646289268946	1.2766818502628305	0.02785395687927688	0.020186145213395002	0.02791455948593628	0.04896407392859419	7.738767630438477	4.4611428708763015	5.43485472678092	3.6747119564042006	41920.649201210595	22147.97195922402	131963.46663250407	153535.70690820238	0.13675555918511217	0.3560568780450075	0.0883765773341899	271.9913270688495	76.14231665362779	110.26301406246832	44.928951557479714	161.72831300638165	31.213365096148138	8.15644655196883	0.773125464279233	0.7395422063016759	44.49356779693107	2.205449640962341	0.12162893430364799	0.16741435257433662	0.09792675362216902	0.6728544800504449	0.0296708941451953
376	8975.863157894682	1.4709055662729882	0.985695746138387	1.1641973169825612	22.390363005462678	56.28007616725961	8.874773510290304	91.48452969892742	58.210301702059986	0.3471642571543794	0.2846985874320151	0.16916264717995075	0.6513178112896031	45.62387226205942	61.640008698005836	0.021266424753672793	3.0756209167400685	1.049021440673806	0.03204714947820069	0.02769620439344226	0.027751922398338978	0.06808962347622852	6.925959983179983	4.355255910731521	3.25473146642172	2.854417284857189	51760.23870337593	23213.382961195934	124329.0327749483	153295.35869773183	0.13618210225412258	0.38663338198608793	0.0953075588713646	252.1477188286201	47.040166986665284	94.50622622558208	28.76684151749064	157.64149260303833	18.273325469174686	9.656582145639964	0.8721909145218051	0.6971663745141755	61.167752356435045	2.9612527800485378	0.16035420167600362	0.26687002390734565	0.48419233918934396	0.172499632049389	0.0547650014327808
377	9738.841584158294	1.2500840444667651	0.8286580839789547	1.1529266487532497	22.923559863565675	56.64793299573953	9.527430013981835	89.56763790417119	55.41234279050485	0.3596845952673859	0.30186996008670136	0.18075100556909152	0.6550748186804652	40.43998774226695	61.518113529176404	0.018746082889304454	3.1067253275037556	1.1501551956168445	0.03124614990793478	0.0243454240297866	0.03028446628339837	0.06604489540627723	7.337514036696093	4.403883926154712	2.529720171309999	2.3377503893976224	47791.741983167565	20870.799519397216	137021.2899581513	162409.56379748855	0.12991779909131831	0.4019294313019013	0.09130922160455024	252.56235446960457	42.59751786823099	90.44200204580204	24.87725388358343	162.12035242380222	17.720263984647556	7.185687929054369	0.7820940126203103	0.7229984805733605	41.00977843363144	2.3138043864041444	0.13942007162765296	0.22842377241629278	0.102513236303165	0.1198870436474	0.0055991177776935205
378	2468.0	2.4874101823988197	1.49044971775837	0.7634500045605941	22.8321478875123	48.2617806237091	6.357481923372229	74.29581031734028	49.7002427082405	0.349914137548732	0.28596522595140195	0.17999027052391597	0.654366645534709	24.0544778260262	44.2374867099749	0.0109605615218967	3.0139137517102097	0.9710048426188129	0.032781486024992	0.025393426149247496	0.0356856119872302	0.0791445519303265	7.392774731212219	4.62410574029645	8.937108551363039	3.39155075920861	48248.0353693248	21260.9432802375	142157.773765701	177036.12606708	0.122857895506	0.4122885759540539	0.0893660877374762	224.46502119777097	61.577414479899296	82.84605134772099	34.5824269147252	141.61896985004995	26.994987565173993	6.125487660015059	0.7953888814643808	0.7015931661379848	39.3669170902681	2.22446096948284	0.145603767839749	0.23912188767348996	1.07037021394635	0.553179583438679	0.0528162158992974
379	31364.028331185993	1.219774187570121	1.0902263387970175	0.9975957899296589	25.638896038838848	59.84450276992767	8.150261927128865	134.77894650854253	72.11290023297008	0.4128145689632729	0.3491211945770969	0.16300660924730373	0.6179855950646629	43.33056127327627	74.54757997762539	0.018903394797799924	3.1504061609902796	1.1728630311290031	0.02884051719335253	0.01965428784921486	0.02825721316268837	0.05606101840435598	8.542201680209493	4.722192757949867	3.1869679056316382	2.6850208300908642	36362.021870702956	17897.707621421017	141534.07551499657	171956.05573240615	0.11839846139235836	0.39643260459172874	0.07654722566447816	280.1108200764135	36.11096736338732	110.42408780676796	24.520135284276133	169.6867322696454	11.590832079111173	8.163923531319666	0.9086422192610137	0.6816458766939388	36.242380358692365	2.3848293106091596	0.11600239614269928	0.17277084340010987	0.18587614539730604	0.28104813056240197	0.0121127394966095
380	16435.110782844888	1.2954265073660693	1.1188911104749335	0.95384669399026	24.5282226717707	59.28136717078298	8.768271871359678	116.04831630666997	63.30189543367662	0.3854739105054199	0.3238461298883186	0.15285066645854667	0.6525472986587204	30.57778653501644	52.12686229071124	0.015270038739102348	3.1149290372718856	1.1423284020438664	0.03126387288067183	0.02276723192122898	0.026653914920696853	0.05862818029487205	8.311717815241806	4.8004937688775815	2.84725458994529	2.458756479321637	39811.718119091965	18314.62305279414	137639.68904567807	168455.46171180785	0.11504973964233071	0.4043124254027608	0.07586559627532649	287.58709322676225	41.25991353475027	107.16566444280316	27.390254315240956	180.4214287839589	13.869659219509332	7.374563269991654	0.7472237023427029	0.7407942674903311	38.91633125872974	2.1225174107476046	0.1210160661155624	0.17995606750291884	0.0140963568313775	0.340235344795695	0.0678886237545042
381	25081.461930709913	1.1128563970360568	1.2659524246395812	1.0782680818734598	25.119167256917898	59.637410579587396	9.82139027418002	117.38411982411495	64.85186488428495	0.4119808063870926	0.3428811395391429	0.17178477999723082	0.6045017300895369	53.16013344917235	78.23277981075867	0.02362100893102688	3.1674130900685085	1.1631457205394307	0.028046070783637727	0.020388943304755807	0.027734594439774714	0.05699472483777515	7.342041176352733	4.30110400815065	3.8450634753159636	2.9774078470127177	40046.73288420164	20497.14537695506	135517.6470136691	167312.95112546592	0.1354717742397822	0.39418421761284683	0.08725189431357046	263.36334718582134	76.62687176151553	104.83464817007257	31.623407198587376	158.528699015749	45.00346456292811	7.083880210008019	0.7091843785881781	0.7568992094053445	36.183088679932204	2.032906231120578	0.09979411563823257	0.14194481020934385	1.5969926654618503	2.1347841012184	1.06810870063448
382	61688.17395441185	1.189696545351004	0.9553312874910712	0.9860443475961667	25.382277928026596	60.378273626890405	10.525763608343869	133.4106084938821	74.5143586296303	0.4038523687009166	0.34454991006870556	0.17538671342520643	0.6032849873863808	61.812892602108725	90.23320713396669	0.028605323012048715	3.1259382977043284	1.2504607825906686	0.029239756700766187	0.020191568458399176	0.027017298035009726	0.050773670587065785	8.209172811796078	4.509614880408395	4.902898357949134	3.353979948204892	39535.146499121634	20996.001703054844	135689.17051974926	160343.9161249535	0.12877009689889335	0.36957944301972895	0.08434955783171263	280.15141224779416	83.90009650801463	110.94738959920085	37.356923471172806	169.20402264859325	46.54317303684191	7.212656354831302	0.7354667747432618	0.7448001271310859	36.6878557335759	2.047210639653462	0.09900253497907864	0.13909468244028	0.0808841387156168	0.225463249886481	0.0520818483120354
383	33495.45811544628	0.8920044037032893	1.26072033460504	1.0237589314867874	25.404853039585323	62.99813027659552	11.506047065858256	126.67185809341004	69.92186128985848	0.4023386708339608	0.35875178829123233	0.19170552444648578	0.5910083971291904	76.8647033831964	109.15908698479548	0.03484284654110029	3.2070480442804294	1.3251193807569006	0.026955464646057855	0.018989647967325808	0.02975787233903431	0.052231103382569255	7.356930937702625	4.191120883866918	5.3356217295078485	3.3756660913552614	39476.67720491885	20456.33831221271	133426.17531603322	157868.56887758535	0.1410178780249014	0.37391901494402285	0.08998489314154788	269.9106078806722	71.89041205050766	110.9578125847538	41.67242946950679	158.95279529591835	30.21798258100086	7.865575349040089	0.7759123422254117	0.7350361425444866	38.75312707205971	2.139570076578934	0.1083415691551364	0.15263517609547803	0.32364015962814396	0.370069406635269	0.0345512679423629
384	15770.648815888077	1.1902238414195734	0.8148917398410273	0.9245593062894722	27.2248259686214	72.23191036974637	31.255938248857724	130.30394703883758	71.64039556982857	0.39425829254201494	0.4171859129137109	0.2886314384135421	0.5413410198178927	227.30000866662098	212.39256745788396	0.13594500431410583	3.297309646788857	1.9512245998050088	0.02277315613068784	0.014619070696884116	0.02894342153992825	0.03306517537969368	7.727888150842339	4.162867656019017	21.08319528421732	7.784718372536706	34790.71406654211	18649.605643861752	93768.33745031714	97884.6385978149	0.13303673412155262	0.243987343216126	0.087156806686993	312.977139048372	405.34503620666965	138.16933628403174	209.94602156114917	174.80780276434	195.39901464552068	19.101381423965645	1.419336742840931	0.5635706771961314	26.38751964867331	4.134134748338732	0.13604351254363517	0.21082068373641824	0.0122809853232814	0.020482501171266997	0.00263121449496847
385	2413.000000000005	1.3326247255440395	0.8094226764220688	1.0419737374338598	28.33746558913979	88.66978969735337	53.326744850774396	156.415784094355	85.25255346229126	0.3805088751301738	0.44207778187235997	0.3762226097267709	0.5332805765673639	392.717923020546	294.85045528224293	0.291460915184418	3.4467421084059184	2.4246061755263493	0.018801036723984994	0.010922376156696197	0.029413361111180394	0.01878998486426019	9.482697919753607	4.724256102960739	58.151780748186674	17.566804580053095	24093.2545727943	12415.933716317797	46079.310658848604	36095.10258727359	0.10611910273072696	0.11396684874070197	0.07125522898564778	423.3114916037558	1077.4840161053796	190.05650435989492	549.9463103559099	233.25498724386088	527.5377057494686	36.29702055127	1.887969908495949	0.4929111960793599	21.85771519882969	6.399269464149107	0.12249969044924301	0.193764757948885	0.00367984665124596	0.0043338013566309895	0.0018618094311999398
386	210480.9542097003	1.235347246571827	0.9861738258865098	0.9858021648416946	28.46420026484099	121.3196008136774	133.20495341844187	136.72626286851255	78.27987368520472	0.30672919877229377	0.3599785974847743	0.3220787348658767	0.5448646792461356	346.5709673934221	288.14096487758894	0.20840881970634853	3.7309795503027186	2.447150571367536	0.015415224488482851	0.009320804386308218	0.02629352995491577	0.02203709281404984	9.438426805884859	5.023856684735212	36.40608855641235	12.425518326108417	20404.55682162625	10067.501296931154	65585.57430884802	60024.70475959937	0.10669686410186092	0.18698009433688134	0.07600180845985542	584.1423227248406	773.6051515514449	255.21354867725248	346.94663529167764	328.9287740475881	426.6585162597672	40.32177405098554	2.082023925253335	0.37117471291224846	26.322187456937495	7.726785680438901	0.13266740205436353	0.2164140697117595	0.0109536806625409	0.0119956885986993	0.0135678866058662
387	155949.52559390385	1.3663426625485144	1.1439514300164346	0.8850746011817209	28.360179931058024	103.08020999757981	40.74103701577835	124.81529774217978	69.55295468588417	0.38925230327366345	0.42106833612586547	0.31312523392703484	0.5283589720852174	279.929727307271	236.54669192839145	0.18584479976563278	3.5624937660305522	2.183740221684294	0.017605096199766506	0.010407337522136764	0.028864961142408916	0.02703304310081887	9.154740726371974	5.376501047118517	33.562634163636524	11.801388433911281	23353.27428016738	12122.759038854585	76072.97116729814	74827.46705864975	0.11069368975627192	0.201294006442616	0.07685511538166179	477.43233036287916	642.8839966730139	218.56986798713177	328.5241123775772	258.8624623757474	314.3598842954369	32.309478115590785	1.848943619182358	0.45200322337430815	24.34848605586485	6.119919402439505	0.1234847347945783	0.20188911626085568	0.0171204051300518	0.0431647559371824	0.0228034222235116
388	102891.10257005403	1.1057715249375106	1.0384226736671562	0.975748332965015	28.491210622063242	95.68581581071236	48.29008594380467	135.8962314048186	74.45968445100556	0.40062877054902246	0.4416764853082494	0.35411871221558183	0.515018897397382	332.8956100097716	263.5788883733035	0.23410206490177093	3.517440406915837	2.3585741296952714	0.017666025427893115	0.010431443876969692	0.028000480141930604	0.022746929832990044	8.695310976608118	4.453575304558353	41.25861332850802	14.019024365361389	24614.599431303202	13178.127853088161	61053.86692344745	56352.77898415065	0.11739170741375607	0.16073510760381707	0.07965929082104439	427.3082681792619	832.2446632049836	198.18726232376605	419.7361942939326	229.12100585549604	412.50846891105135	32.224697574428525	1.8446211126833725	0.462774698220248	22.67781385479961	5.939649085880281	0.12073508011369727	0.19478668516339231	0.0291238136540018	0.0592369218358196	0.018043820919211997
389	97777.675589386	1.0922397616115385	0.939212304856354	1.0190652343680253	28.61994727703434	99.22741438884329	63.5639648929779	153.90076529776752	84.49155151925126	0.367095816494536	0.419156765602986	0.39105043453201777	0.517753804228117	423.63946125636244	318.90588153930196	0.28562413016257515	3.595745493526747	2.674973029468495	0.01639269386039838	0.009696330695482397	0.024781018357443573	0.016694361820704266	8.470997701000039	4.3325955816793025	42.91852264593281	13.882308601663338	23547.110573966558	12513.29436796451	44130.68040224104	35505.05706489751	0.12161842205745538	0.12254541573200883	0.08228848361908495	446.0608254221511	929.591447732973	202.79169876626918	465.92422415945595	243.26912665588168	463.66722357351705	37.1508567067326	1.9991373976139764	0.42297144565054307	27.097242022568484	6.818872923806997	0.1383673090288601	0.22569823472573194	0.0279796018371949	0.00855431329130034	0.00873839445346682
390	65925.46629506121	1.3547736891210753	1.2522793939763917	1.00025677621928	28.444245577483144	92.47885751193094	52.53029851642231	135.00685009252345	74.2166767418058	0.400876044540166	0.4450400869795795	0.3464583462986332	0.515857948026732	323.3710927309876	262.05073618963144	0.2236860187647852	3.509647715125867	2.331147962904944	0.01769021148891185	0.010382330533753398	0.02823721873613082	0.022711861754988075	8.782002241461145	4.47333413764623	40.91947214276666	13.380081396735346	24785.65535650638	13170.446080639294	63630.17313262599	59379.56301607043	0.11567433485201302	0.16697156744317332	0.0788307070268587	428.1380380953001	836.8277946122388	200.12369635844698	419.3973852932959	228.0143417368528	417.4304093189439	32.14060148382158	1.7742851813597427	0.4946314123635379	22.091125087464835	5.813421096187338	0.11370814726897059	0.18023006556567822	0.0332061490154774	0.155540900828648	0.0183855446999987
391	98821.26816536917	1.2295980207736368	1.229140411726812	0.9522524649200662	28.32881801333335	90.00535233302637	40.831712059985044	129.7548615514411	71.26108702709378	0.40550016286153817	0.4369165145598022	0.31535836679087653	0.5222002425331604	273.7686181038569	232.3045343192743	0.18700173360833577	3.484849592591454	2.179072778307951	0.018361998272491648	0.010853424026691443	0.02853007052239184	0.025584342958987292	8.897194917808223	4.531792631153181	36.67423950070587	12.260025234206076	25189.43287862518	13244.343547683375	75590.59285558881	74295.72229420854	0.11279012459851903	0.1957756609800345	0.0773605202259204	424.4937648334341	730.9293617786054	197.4423854662629	371.34870153035683	227.05137936717128	359.58066024824916	30.461545592791317	1.7817887130408485	0.4764312445214689	22.755219493873764	5.697717152066287	0.12370301627257846	0.19714970497561946	0.0699193139445609	0.209860694711249	0.0138388198211653
392	67820.31306099232	1.2096743592331305	1.1781912507087866	0.9399290185131091	28.518748615200433	103.23962382973377	45.43092201005352	137.01885765584797	75.05213516274787	0.3826154454409364	0.42683983170411566	0.32654227947090037	0.5273103862055052	300.0975102040478	247.99645020543704	0.20743135181286573	3.5924360859348416	2.2988663519748553	0.01686170976189669	0.009707574662871102	0.027750852205650885	0.02309005161267295	9.134397270828286	4.6266549309955405	41.951877377038166	13.333573805861187	23033.66777289139	11878.57285115477	68416.92891067185	64869.915748576386	0.10935659872507807	0.18279455068447958	0.07503450300259928	490.9544912550745	847.38682872897	221.01689615538973	429.20846489202484	269.93759509968476	418.178363836945	34.74571790524297	1.8497498749461827	0.4610831339222035	23.37309440195561	6.313835700486703	0.11607611220957476	0.18681326820221164	0.035080458344398	0.154064674259659	0.0284351531049639
393	157172.0312548681	1.1618045546488813	0.9966707030655286	0.9508635291889882	28.40422965414145	110.74334281158876	42.92195396434192	141.32830197485274	78.67969725720724	0.34504443023215303	0.3946226472032742	0.31361796599941577	0.5429488736402995	306.6574530514655	258.4844308452478	0.19711509496126978	3.6349281526765878	2.301725128051679	0.016546383760741353	0.00966757157904161	0.026982996072819145	0.023202334011788867	9.311205709835	4.7192839678455805	37.54335122628246	12.554647267940888	22652.565286208668	11405.460663027525	72192.84935235686	68371.6766316356	0.10679302436812198	0.19299329155927722	0.07412489535348324	539.9015998484782	740.4678839148098	232.56302594320792	377.6739923490791	307.33857390527044	362.79389156573075	38.33409652156091	2.00024479220405	0.41554911294657065	27.87935543831401	7.4252603607611665	0.12842141741003218	0.21684007103209316	0.014188416992877	0.00817500336566817	0.012503240007438
394	81935.54240502176	1.017108264298671	1.0852185075248415	0.9506857521167748	28.709921496843773	102.66915902144129	62.20499460285316	158.91956517558924	85.20186384483668	0.3882651165765856	0.44692072013329887	0.3810036429367788	0.5126576426913929	383.0491640860203	287.179704665458	0.28446836841423057	3.5777277031555306	2.5215006635113553	0.016223189239487814	0.009293106318823968	0.027382909709761403	0.01799627490844402	9.353210076823688	4.6467582247234365	58.19228876843107	17.832322518207736	22383.635944630932	11674.885667505047	46867.96755085555	39110.14538591187	0.10711200804126844	0.12502166372407822	0.07238754228510536	495.4271906280069	1190.0932860736527	227.7141632507111	594.4153136947542	267.7130273772961	595.6779723788986	37.57294213345745	1.8591532516712395	0.4844449260460462	20.81402912072224	6.367315240797478	0.10985583143033482	0.17488039993638496	0.0491281182904753	0.0437799952518921	0.0184059830561852
395	67604.11623884138	1.0312860287919627	1.1464795809389683	0.9278659603218767	28.687994288326813	99.98325326951947	52.04456937377945	144.64498206870866	78.13540771487139	0.3963831771980109	0.44517005600342835	0.35991414485517764	0.5136822913736327	339.54445474326707	266.16718154736094	0.24669923585578246	3.563602957482897	2.401518875012266	0.016630728441373026	0.009480592043726567	0.028067177773165416	0.02097778451825086	9.218674975428506	4.5991788615448534	50.12546887462622	16.178386315722896	22837.419611902762	11997.985917989177	56826.272903456425	51145.65649729481	0.10876155436632752	0.1508624900819884	0.07393401001730208	479.36068104374164	1027.2266655076646	222.06624092034508	514.3049883736021	257.2944401233966	512.9216771340638	35.029420893634885	1.8285088183719551	0.4800282948728237	20.3857419184394	6.0816422104413705	0.11185845605289184	0.17750656285700517	0.0512045373281546	0.0687615490562942	0.0164378295339354
396	110892.06618985573	1.0259774683396397	0.9704652789493694	0.9913325213546705	28.37465907711459	98.7874075458792	51.02831852701019	151.69329773315025	82.49438563452252	0.38688418308170075	0.4383603272711031	0.3612899823731062	0.5198718529142748	353.8709807346606	277.1546200484663	0.25435486401937546	3.5077246880982353	2.3785453599576982	0.017744038110308183	0.010502255239722105	0.028874172482686693	0.021404235911453816	9.037774762548041	4.622691730048893	50.517786003874136	16.32863745587958	24544.599564626023	12989.482913076885	57673.712861717744	50923.744106902035	0.1132899820461233	0.14872349457350267	0.07589750105019864	451.92626084325127	974.4352880102921	204.52639076051108	489.3032310881406	247.3998700827402	485.13205692215126	33.057065131662604	1.8205651494494348	0.4749012155026487	24.286000691821123	6.02394863518751	0.11686414371948002	0.18910989067991402	0.0619932883285564	0.00635662801661231	0.019549931451731003
397	51036.67597897029	1.0175549576456144	0.8591906180093304	0.9639190241262309	27.840891784781423	109.85592656394432	48.06063490722648	146.99010356168833	82.88729000541946	0.3568408056878279	0.39762889641676985	0.3358583678219979	0.5544981199152942	362.9969255170504	295.5396312557451	0.21907487990524382	3.609567819632447	2.402318625398096	0.016873148625737237	0.010060411896447696	0.027586701665134897	0.0230831561852264	10.737099018531708	5.577237927865301	31.59120328435645	11.251518708043884	20630.510729122067	9983.551974163322	63859.83255713473	57022.34117354414	0.09820610073008412	0.16902429317719528	0.06898760413974123	593.050302186059	665.457266434464	251.16687982902667	339.710454904692	341.8834223570326	325.7468115297717	39.13817029317492	2.0013796996761832	0.421180740351586	26.736910274370437	7.595656235454924	0.1224622993791999	0.20657400316752936	0.0291024903326645	0.00487635726258914	0.00335804174329002
398	173872.6197121332	1.055681169960098	0.9645423725175599	0.9881856630327055	28.405692159022628	107.47845652831933	52.10986098851815	154.74082523780774	83.32835934231865	0.3890001751838116	0.43855715955554714	0.35411035810819	0.525080479505133	347.59232758022466	272.1733437314009	0.24325769106363845	3.587279750984378	2.432890478882811	0.01655279116768642	0.00964181008873484	0.027578949997318563	0.02082421269455333	9.539635612662536	4.785207411872699	47.97964268828671	15.398189829476696	22496.591664955344	11480.845545097005	57490.98999269756	51042.194001041375	0.10449115821928442	0.15194779647415999	0.07075530578656222	527.266671183613	992.4397716636352	238.23962984020852	503.74489671839143	289.02704134340445	488.6948749452431	36.86546106926168	1.8580970812149857	0.47775672721845647	23.784299018922038	6.437266985490725	0.12244082543025334	0.19362349424610775	0.0633426876642736	0.00997647547593838	0.0256944091173895
399	81184.0431473116	1.0871653778642232	0.9562035937908712	0.9739971309290523	28.652395584273727	105.12075824164923	57.5930305640705	159.9760312224557	86.92837122626311	0.36825651043189933	0.42613767761908905	0.37589892776794254	0.5222872555315946	393.24924355646124	297.2840340782098	0.28077421083975396	3.603840181078912	2.5456326522309234	0.016145263168913546	0.009304922079305977	0.026489944703946538	0.01772820913112377	9.265431155614426	4.63383043314616	54.124783725293675	16.73998320340815	22304.02680420644	11524.550908441772	48290.81213992861	40383.526411587736	0.10916579451248923	0.13031404007320507	0.07399497329618632	498.7895614907028	1129.1773228186705	224.64365036273432	570.6241451242688	274.1459111279686	558.5531776944025	38.860369255772014	1.9424509126267664	0.45208465723852637	23.604840823420115	6.901109396183092	0.11872424572037642	0.19220739739498963	0.0338641783680804	0.007883989454223209	0.00599106737881929
400	260808.38792641088	1.2160656483701497	1.0875427915531781	0.9721460805271032	28.42189962845209	99.73853309795305	53.07209937223437	146.14260137308966	79.351589730086	0.3911761808546939	0.43538366107536686	0.3383539598770573	0.5212045747584811	320.1806014801282	258.63493976004986	0.2231919097140761	3.551337026315952	2.3416204418880593	0.017103304474098188	0.010092531545698677	0.027430629926558314	0.022397656080045358	9.075176637582938	4.593044785480402	43.9640714211159	14.140785897099148	23825.64343123998	12400.17466159214	64878.185029752065	60802.486115329746	0.11188618238192467	0.17193593570391957	0.07560414209200468	472.0059572154843	937.2040472588952	215.18611096370853	468.17778554351474	256.81984625177563	469.0262617153811	34.95705528461172	1.838029757276459	0.48014043329438405	24.469687705519583	6.287347036979266	0.12098881810434572	0.1943652990035036	0.0337455109545811	0.0489741740980557	0.0205817707728616
401	80661.43191187385	1.1251065990754416	1.0130435886175897	0.9531280702063348	28.436339247253876	101.32866989185013	45.7292145894328	144.16402980561273	78.60400263165093	0.3885366516951829	0.43436839909283065	0.3363891286786343	0.523877724429073	311.77441340928254	253.61817985517342	0.21571087774299436	3.5664049415593095	2.3148603035195365	0.016863722533974376	0.009903706187423974	0.027990302735148825	0.022928580997150703	9.155461984481166	4.608326991311183	43.27180760722953	14.53385746056737	23384.630068072292	12082.360800159406	66448.90414456143	61696.99399014415	0.11058139485537119	0.1742631364177845	0.07512764397725626	486.33048513299246	857.3194984883957	220.18980640595137	434.5903043706133	266.14067872704106	422.72919411778145	36.74789066273058	1.9076565115746422	0.4621658334992324	26.720416454158084	6.848479104802526	0.12910840871713383	0.2084794149772919	0.0454401394548334	0.0216219138877898	0.0405140525757434
402	218579.16420799587	1.2555881672447804	1.0938415576031677	0.9338460577202107	28.377592220129873	90.08239401097177	43.27374319674671	141.56247069517212	76.1983610198439	0.40770962716398684	0.44606239802177033	0.3359581583184131	0.5181556635709278	295.83042419091583	246.3843700438373	0.20516660453477847	3.495439579045483	2.2629305216073545	0.01795752558545723	0.010690872505733523	0.028708339234780705	0.024376342287638863	8.611301801600572	4.407989931390904	38.89175280722676	13.28065689902299	25849.888465215492	13711.675061050915	71001.1806104478	67136.30199475294	0.1178871752626202	0.1810342328531409	0.07889314673007805	415.67638426212704	789.309990766774	192.36723996551098	401.08330228294005	223.30914429661624	388.2266884838339	31.01953791266091	1.729907781098659	0.5056205260975883	24.39341054854476	5.574935110974355	0.11908685644168848	0.18663181770884169	0.0810247427992406	0.0240402338099299	0.0322214938832406
403	58576.158271742956	1.090742087387277	0.975791337398893	1.0038550001543527	27.750219169502945	85.409719826118	35.58483729842137	130.3260274120889	69.95724895145568	0.4096752515834708	0.43246802740620754	0.30613558358203474	0.5360447091080157	242.42533771057424	211.7957187375647	0.16393788424530692	3.4423295625194683	2.0322716549499478	0.019825699939422906	0.01226564394519871	0.029781730522163898	0.03287127785336332	8.542831906007512	4.4390375788275085	30.420401928818368	10.389918375011158	27278.897181894437	14181.556648498923	81147.09187462897	84022.72933708716	0.11786867925141807	0.22183845207809944	0.079281575534769	398.39075280372816	598.4887407966442	180.43344546632386	306.63209382880495	217.9573073374046	291.8566469678391	27.712578781353514	1.6790090202923689	0.511464455978951	38.69008662005852	5.306134697998356	0.12308537857391239	0.20929038872473127	0.0685983827809385	0.00291663788315433	0.0246804028877907
404	124982.6462120839	0.916656666470632	0.7989362823777522	1.0269579981590962	27.114002627412695	70.61233721670999	25.08055616241286	118.90780088491171	66.12624564511358	0.39916092854713453	0.4061387071277164	0.2677943732899406	0.5431470280650612	188.44401879732973	191.0444286452425	0.11072678253570226	3.286177522083741	1.773567342538682	0.02306072763269054	0.015056194312289748	0.030678625586680844	0.03897659915450352	7.835814287903926	4.29943662349011	18.484964114976236	8.137568154647342	33388.64344429413	18049.657191846374	104866.42480830077	112837.28931894693	0.12837183637611857	0.2712730219103463	0.08640644963044251	316.4875486520774	329.2060249395401	141.10005364734303	167.27930409290735	175.3874950047343	161.92672084663263	22.88230079066451	1.5960954027074428	0.5195540202764101	23.1598276208493	4.845606186035578	0.12824118642670748	0.20427527105571272	0.132444035831212	0.010729046143767	0.00965459724499449
405	80396.51664805587	1.463788511100707	0.8067989033419326	1.097756603657402	27.19288696353746	75.60403195455154	26.172416859435817	120.85742085705716	66.6374032721552	0.40117876127792	0.40453691443785317	0.26495153560495166	0.5452188584981538	191.74989844322994	188.442669430752	0.11627376883132974	3.3295335306247282	1.782585102102111	0.022528394716097862	0.014683660324478666	0.029995871000147733	0.03853535917750334	8.137131933179585	4.38570412131327	19.85715195306567	7.924561337104062	31800.523928450544	16980.795141822273	102721.5887907377	111197.04321389814	0.12477825116801142	0.2690577087613918	0.08403122288439621	344.8417123715077	364.2331595491428	155.26034190705352	186.92789921998838	189.5813704644542	177.3052603291545	23.910461966395825	1.5892034212238155	0.5241201493216322	24.85367508291138	4.845058063245134	0.1199922777694849	0.19333187151946896	0.0917987550709813	0.00401641740442122	0.189720151068273
406	22092.667329798966	1.2402840913947724	0.8427006501601716	1.0006012085026739	27.45497328740014	77.72923059342028	27.800174344473614	124.17653037356102	68.13302938913601	0.3876999130965629	0.4124948606610167	0.2721042261218407	0.5383498166640684	202.69779085241177	201.64471536497354	0.11955480632485511	3.3491715207165256	1.8924966798715146	0.021614833842213875	0.013670223123957425	0.030345161232559974	0.03478007538135764	8.257007422606222	4.404475991441483	20.66837538454279	7.976080209840002	30728.203791323984	16308.517070435664	99891.81348305027	103605.63440327189	0.12100177285243875	0.2542667326691178	0.081947946240594	358.5614530861061	386.30740829863674	159.573069187962	198.1423905124236	198.9883838981437	188.16501778621307	22.883109188120102	1.562235883454449	0.5215884876211968	20.98316136752267	4.671316993603011	0.13913595813663615	0.21212382939366223	0.0359590975903886	0.0766980308782958	0.0186635877211153
407	133792.1459976261	1.1294561619536492	0.9250868255417363	1.0235549662105714	27.62367783430174	72.40081983974007	33.005650888279206	134.58671004742754	73.254453934519	0.39452181543369425	0.42766894076951595	0.3024479069212778	0.5263011127649732	236.14807925013992	218.01735421453287	0.15552573966221825	3.305954249282221	1.9834141736973796	0.021766994735949462	0.013712733483923557	0.030379189189669295	0.03195970074744598	8.06347365798363	4.323581958443988	28.94190484984629	10.43529579359592	31903.70388367486	17248.074327841776	89852.66187069754	91484.8162136124	0.12520113836296828	0.22514192084157744	0.08340721441396938	330.08533136818806	579.3175367798362	150.03541198724108	294.53766302492	180.04991938094716	284.77987375491614	23.432711567788754	1.5879593356479516	0.5189540072902997	22.03754999389608	4.665160841273337	0.13212451371046832	0.20514938732122956	0.053577446284618	0.00837309178979663	0.00771159165840144
408	52772.288016182276	1.4620878653082736	0.9053916684378538	1.0146403671441382	27.973291380846383	87.68960617805567	31.045909454306635	124.67257518611811	68.07930020380711	0.40517247920210925	0.4236229499876789	0.2811773987238096	0.5361384494756967	218.15821344839927	207.41123262711693	0.1357295407328345	3.460421779010812	1.9794022451136062	0.019447261761552512	0.011779441057106424	0.03022770350633507	0.03171419829454441	8.647729222461518	4.466226988116278	24.4981859590846	9.124900884259162	26751.520569921784	14063.557739858008	93528.2750332862	95876.60669204112	0.1165422048367239	0.24111771661059478	0.0791158660940765	408.7412139071363	449.56608660270564	184.0111960856076	229.3361828904236	224.73001782152858	220.2299037122818	26.80126475368246	1.6236609622878098	0.5223890538299234	24.145033764532094	5.078587587802375	0.11014322211949684	0.17523545482234648	0.0940328999871005	0.0369125682390832	0.0216779782360733
409	44947.80469249872	1.516401460438039	1.1215342021718262	0.9885905927144425	27.80518396731765	85.81633757650636	29.054652955100863	119.19075881689294	65.79727056761463	0.39977820925209107	0.4133627297979487	0.2714761885901573	0.5391667749435077	204.88078867196816	198.6586836181288	0.12350276930940837	3.4396597646832547	1.907812085144355	0.020063169295428264	0.012303400941772855	0.02997906083942753	0.034037859923806965	8.652908103433292	4.508235266304307	21.72983338065898	8.695541284060583	27380.209165263794	14373.856515599291	98358.58156824092	103088.55792638248	0.11642005576894815	0.25467965464955006	0.07970112489464654	403.73311442108957	406.52062953045777	181.96676148714826	206.87497281112994	221.7663529339415	199.64565671932792	26.527197609039046	1.6393667841164674	0.5147430350743903	25.112535611660814	5.168746016203439	0.11358696838158922	0.18250976020764048	0.0128347820787754	0.293399581354389	0.0042169658381932896
410	64190.06281129206	1.3503874408469956	1.1579053670042552	0.9709096606690382	28.017551971457813	90.75109422370694	33.002064916853755	126.06760709843579	69.07645959525449	0.3989363143671053	0.42008600427739834	0.28643620704427725	0.5335478269686954	230.52271220030661	214.5024293281282	0.14320801155573754	3.4882484032246595	2.0245200214386685	0.018937353719707443	0.01144478981282852	0.029360180364010165	0.030353023253906798	8.701001841995842	4.572045066169304	26.326790878265417	9.268910669417297	26270.377838361455	13764.585585540084	90661.2508577974	92558.9995216979	0.11599843518501964	0.2349838718956796	0.07895625329214541	426.15031715911675	504.28479771706355	192.7784452761387	257.5773295426714	233.37187188297779	246.7074681743918	27.983108745066406	1.6458383267237644	0.5131999462641689	25.45103071467373	5.276357013451547	0.1120439952916619	0.17896925976850822	0.0232398131642011	0.012264430194766	0.0300291491574867
411	59315.91562684429	1.0799944921791147	0.9002395435383156	0.9297105840806692	28.136399661620267	97.59236097361531	34.04336118996061	128.046159816535	71.24204510393149	0.36108242669560364	0.39692840180655087	0.2785618917490421	0.5471179428249116	231.08221163231457	207.08825597860334	0.15243267198977828	3.532832586387603	2.028634066679862	0.0184736781713625	0.011217231856318847	0.027805036626905196	0.028876605901649803	9.255364845439736	6.280248919597458	30.828814908779076	10.558308592241325	25300.96385191967	13002.725620308283	90215.29841696468	92941.83868106644	0.11111037182693136	0.23632502548620954	0.0768990070728191	485.6313799711682	573.5916805880208	210.7411699540469	293.7473837422513	274.89021001712155	279.84429684576963	32.62539605559355	1.8379514715938565	0.4456405386666448	29.64417211907185	6.338489807503822	0.12372929712613248	0.2069115529150949	0.0827465326020122	0.0227944498595097	0.0169894594623656
412	77530.49651298941	0.9982495092425722	0.8570720119272187	0.949211410423097	27.360116872894174	78.15837694871831	26.579666710835745	116.48944512397863	64.50565267630017	0.4018352903873725	0.403287567072859	0.2629161178168965	0.5474478031494994	189.19056378549752	186.7113404188546	0.11238233431720579	3.3572679449155887	1.7934642186322707	0.02217132694091427	0.014112952737823118	0.029812476360293234	0.03826407157444184	8.443598612021301	4.476574922137677	18.88473671355267	7.612364846646619	30244.066021784252	16031.051974311027	102577.8952652372	111301.29340986599	0.12123308463345994	0.2703107824155312	0.08233569575870286	363.15445882835746	357.6610325866198	161.76644741708114	182.04480302404076	201.38801141127598	175.61622956257892	25.06397619687492	1.665892818238305	0.4982420067239026	24.52721496769673	5.13321397424151	0.12063658457219667	0.19850875117426722	0.0686952773257194	0.00937340438593025	0.0026900789748567
413	24295.11637226753	1.7341681009102887	0.7905359041249904	1.1466370904795675	27.298576629043584	79.20324226079921	23.824153581415004	113.35975088327051	63.31975669226545	0.39709137321487503	0.39772738602998003	0.2452201213643616	0.5486760091362953	169.52498478411394	178.44139877133793	0.09298740880313207	3.36154211973328	1.7522246613535812	0.022022055620917507	0.014063288263372867	0.029345630157407508	0.03850088703886779	8.36390585029816	4.556688857459448	14.698172063317529	6.308020871624638	30203.55394747114	15857.833930930641	109852.464369167	119246.65448471271	0.11948729427373059	0.2874119224791026	0.08193851717152807	370.13041792296934	279.3811075274847	163.01331220350647	143.79107003427768	207.11710571946313	135.59003749320615	23.878977958904937	1.5868083285930996	0.5226263809098681	24.878688103565285	4.851286564795367	0.11386039353060161	0.1850550702917832	0.0888889665242904	0.0030675799364517603	0.18438429191578
414	41577.94639668343	1.682027553551192	0.8384700389686832	1.0463859877476398	27.513662587447545	83.11612424969756	25.976351692586466	116.45845152000142	64.8535489179456	0.3977416213232707	0.40385631998014193	0.25560431866528044	0.5445720577990502	184.30622519689857	186.64927631114296	0.1065600625038025	3.396591663980011	1.8372855393700867	0.021038403466631148	0.013200070493950524	0.029293210538958586	0.03573498170013534	8.583385672604091	4.546658021227853	17.676782824235254	7.233383680174925	29012.54727166287	15208.681242979841	105219.25336874163	111867.64810311816	0.11729675964078502	0.2716468667728566	0.080355221281208	395.6910056947587	329.2962632840469	175.90248072508587	170.46188991344968	219.7885249696727	158.83437337059732	25.201791965135918	1.6134028409035892	0.513333151650886	25.030218515380085	5.068856344419489	0.1136378152506358	0.18471510860198537	0.0847564520627118	0.00277875605909571	0.0334779213260456
415	73979.8876107089	1.127860353121635	0.8972977991200053	0.9215876681550673	28.08153491821167	90.14897647066292	37.64488979386074	140.30437457999807	75.59714551363874	0.388726923495315	0.42347042680129926	0.30379485866992606	0.5327923591556916	254.13265956451806	223.33621844776957	0.1750344014717507	3.46128940742026	2.1115195273117497	0.019296631586236113	0.011663165292160932	0.02840627445144968	0.027708978079658303	8.61566511061544	4.46681508004567	35.16635930466193	11.616120053818808	27162.843225443517	14289.060606191384	82590.91760665267	82927.21992357682	0.11695431639937447	0.21394707629431453	0.07851038001083654	418.8658125099187	687.2771147333772	187.0480740418852	348.96539445000536	231.81773846803344	338.3117202833715	28.42591752438268	1.6373532686840637	0.5178440401374047	26.115980736073134	5.2614882090864725	0.11474674175950628	0.18195237677775655	0.0742953760538097	0.00933319374642497	0.0180569352375351
416	35410.31199105475	1.2166084359859655	0.8531085639708453	1.0030700850650063	27.535475082006705	83.216779886928	27.143552423099827	123.27686282158142	68.17683899949135	0.3920051698507738	0.4059990489540665	0.26390868626372804	0.5501190584297815	194.44457470588463	192.08384060344972	0.11413790196522669	3.4141711678170115	1.877924390639921	0.02098557189925355	0.013180583907755233	0.029131214057827485	0.03428592487691426	8.27824367142289	4.391176853228002	19.259092693189594	7.869167137011294	29535.433183436762	15588.03320828316	102428.59194777819	108422.74191850019	0.12252705109901736	0.26521996108610374	0.0831722514399359	384.01703936170463	353.54239340083535	167.06010795930305	181.57801590643538	216.95693140240147	171.96437749439997	25.430704361988532	1.6222990437861875	0.5128728542458724	27.224392653506587	5.127671002896351	0.12091024385516613	0.19624177281183056	0.0275471619855653	0.0155965022066797	0.0163351959383795
417	110287.29223379536	1.2357038884200429	0.8073405924600092	0.9608738589927313	27.262408155937642	75.61048520255379	26.988297801478552	125.73481624055741	69.25275736269865	0.39359954553282206	0.40791150848056246	0.27029462714247254	0.5489726996434053	197.35141211280396	194.23876466432733	0.11998296271714878	3.3421239787937735	1.8357006912327734	0.022265775843484034	0.014431378243275004	0.02976337588230644	0.036407347321794896	8.04815247182984	4.353289114786321	21.0901333779715	8.135943409380037	31676.370402375593	16872.987490332707	101437.35460834239	108142.65309453272	0.12585297394013722	0.26440719742585483	0.08464008934161601	343.8225275694428	384.1007029587036	151.17062268488553	195.82349375117658	192.6519048845573	188.27720920752728	23.75176171608005	1.6078225310195757	0.5127297415711495	27.61641907822508	4.87300938404914	0.1238456063196996	0.20137006392115955	0.0720994459384058	0.0166423102851298	0.0419712260866165
418	42325.345994635056	1.6410820720975532	0.7981353555469085	0.9946442660539934	27.37046653255127	84.03286513158095	24.776623224663336	113.01444153574911	63.54208018906222	0.3781063673479734	0.384715434272518	0.2472798911009074	0.556455328969917	175.35895049136363	178.8887295720838	0.09703753457914743	3.4108381016929834	1.7620532844108199	0.021933870714146857	0.014183169671155293	0.028919260860446775	0.039072779523953154	8.223360066266956	4.469985492533181	15.523132421116788	6.590984444699176	29804.97696256351	15616.082478704438	105723.08663292244	115203.8075397692	0.1223081344462949	0.2844499563698098	0.0840555574412012	385.7599628783791	285.12390146532135	167.8188288894587	147.68171096752772	217.94113398892034	137.4421904977933	24.888114012569456	1.6602591906759447	0.4840174515374628	26.524963857602135	5.119598910830214	0.12133580581640917	0.200401780893635	0.137106467572323	0.00564119464557805	0.0327539742724906
419	123507.41407781039	1.2591986447010464	0.9845751588572895	0.9870706715822691	27.96334535976976	84.19446181232122	35.94378798242324	139.09398614681675	75.4814906528638	0.384860945929177	0.42710546721683185	0.309616450292969	0.5300610768546339	256.3749815742767	228.69285078090735	0.17131350143231733	3.4137186169374276	2.0984523799631893	0.019855064340404422	0.012174999776940334	0.029583414331693435	0.028368847368906616	8.509714010724396	4.458445611072297	32.814520341874065	11.264934005209007	28497.98416274428	15067.460434362378	82841.26953723805	81918.60572318487	0.11805060125423075	0.21072304614531515	0.07950927165212934	396.1586033223289	626.9751657131368	177.51924150137742	320.29548509961893	218.6393618209515	306.679680613518	27.349759770684987	1.6258221975048148	0.5244563285865921	25.81094573833231	5.2154776042158	0.11677367494727228	0.18632621198784552	0.0447079089971666	0.0125273769316822	0.027973583535758996
420	72442.90231060098	1.3228609540265677	0.864961285040722	1.1109165323867296	27.577410546201563	77.33762133691563	32.56082950006776	127.04015494567011	70.00135558177627	0.40051402985490725	0.4241191779661039	0.29183098461368945	0.5268548850731514	224.97186614900565	213.78236202164302	0.14376865990639198	3.3395363922173877	1.968112416535152	0.021360074364086074	0.01338109811735401	0.030347338396219305	0.032169735312211546	8.259065417905735	4.378935677802572	28.1994818851657	9.833844941621425	31019.546451458176	16805.295132439038	93106.93097601843	95138.4131417165	0.12389681376978673	0.23574726594782386	0.08326821038904407	354.7329378013168	554.0057388100918	162.01868846730923	280.1890740316565	192.71424933400738	273.81666477843515	22.402691883078003	1.5820839022696227	0.5149859751696876	19.712391129676806	4.554539416791953	0.11210517792844636	0.1787118505311423	0.0507408599478742	0.009370796800428691	0.219064017469959
421	74331.23060158543	0.8270013986465266	0.8421685834370001	1.0041930226263283	27.66480934736739	83.52022331164486	31.26961913114166	124.10033866928299	68.78535151340392	0.39473181162463455	0.4173666484467642	0.2834002065506039	0.5352873808410166	221.16480122659738	212.95072065850212	0.13528881700922868	3.403638066702166	1.9791873210636672	0.020426695350778658	0.012584353851233182	0.02979489626302153	0.031131898806888155	8.537006462904765	4.452282050228393	24.89152615210843	9.1600871750211	29218.44691469986	15451.531072433245	95376.14185667792	96444.95033267059	0.12001414618787748	0.23997853698132948	0.08111874312234732	393.58394682284217	464.57017753488424	175.58444299234517	237.2138426661668	217.9995038304972	227.35633486871725	23.79763123422081	1.6164813231218855	0.50526261322774	25.06324006602418	4.947463352983627	0.11270875758464478	0.1845259279070917	0.0411884630668337	0.00576604512493532	0.000703990032324366
422	84097.96683618188	1.1414378695158651	0.8830800087840113	1.0460946002104934	27.860587471849417	85.60790525686876	35.19884945310845	131.92549583474016	72.4369751272877	0.39181325460288086	0.42551877962720086	0.30057252501000264	0.5318389790215906	244.5821089928552	224.2276522426589	0.16103931403540325	3.419310429897066	2.072669815266225	0.019887437557395707	0.012206022000215389	0.029814153442532836	0.029099993483474442	8.557373603063676	4.4726095573520785	30.605587023229507	10.90544915123766	28441.51118930043	15082.70967932043	86573.6491331816	85741.91294517834	0.11827783177213373	0.21951184130662682	0.07997796807786432	403.77488113192766	612.7649010827357	179.28924140241605	310.9710495463533	224.48563972951146	301.79385153638253	25.29223744226916	1.5937454500759123	0.5191516951150749	22.342071461928494	4.841843375068863	0.110536633919444	0.17636469240916702	0.0507408599478742	0.006710023062304771	0.00634904128372385
423	139266.523089184	1.1770940809019284	1.0187862688733917	0.99935953666636	28.492369678423636	101.5790052862302	46.91270069598313	147.7939174181812	79.44712791979029	0.39101802390490054	0.43580844779742833	0.3354280542310556	0.5236833818630057	317.21273235432744	259.7699180489871	0.2065121654853221	3.5685640936311676	2.3290282207566237	0.01730426868458443	0.010389353277645706	0.027993387512773263	0.023847531599179968	11.917454314639757	12.098325104240581	38.42846151084275	14.276481705789628	24155.56226745539	12670.716747616838	68123.34240861786	63760.67552581229	0.11559365773943271	0.17798699911363527	0.077458715909674	500.052592305605	769.521556563184	221.23381788955942	390.54398755509357	278.8187744160459	378.9775690080908	33.97425115512207	1.8083440680805438	0.47844117505366285	24.43970170152755	6.101210625924529	0.11907326076552029	0.18792204289897657	0.0529496269721311	0.018166098380437	0.0246804028877907
424	85369.26085868987	1.1897314055781103	1.0098949138057305	1.070903687632726	28.21297207220723	87.19451377768817	39.33356329758838	136.8600861879498	73.22991561487933	0.41149912555793283	0.4419574750225735	0.3176857481600667	0.5224614516250261	264.78739421200765	230.91429921062021	0.1768153796384938	3.455802737949281	2.1436309565388076	0.018898107995572986	0.011358326724413548	0.029758809143104185	0.02747031731651276	8.575075347909936	4.4101290083854625	33.019322624377516	11.218113588358474	26836.970862611706	14327.203968865691	79890.58531729222	78124.79168380154	0.11796612824562706	0.20144868090209303	0.07853883559465766	402.4296882429107	666.2941955362188	185.27462781553308	332.5134235534206	217.1550604273774	333.78077198279857	28.347234812807447	1.6972189691026665	0.5023248875531023	22.875735653338566	5.264392952969881	0.12079253371372954	0.19310030275745202	0.0568808554756703	0.0303460768122061	0.158397416039346
425	37222.809557047745	1.0195361843654527	1.056454685468074	1.195030095989279	28.093845887845873	77.69802520843497	39.33512221361991	139.5478283406965	74.22915672986338	0.4203311757000512	0.4505567520395348	0.3272458587410856	0.5172285762684077	269.5735920536673	228.73413118329168	0.1916877223978549	3.374247324819173	2.114949775617102	0.020064985139741368	0.01220661602788356	0.029804185715839458	0.028024088088868117	8.22840247553108	4.278149393973919	38.229161719936194	12.624813224670392	29353.82017240278	15958.836387901647	77419.79600338732	76670.52817766348	0.12462920683582615	0.19439560434796743	0.0817133117378999	349.6187972532537	736.0355393745529	163.26249709737658	372.3849551638746	186.35630015587756	363.6505842106785	27.207790924226995	1.6251733913416666	0.5325385665460475	22.262960636424502	4.932349557216082	0.11110472560042088	0.17545758005732745	0.0727371351959937	0.0935017838832222	0.37704374409907704
426	82101.15107579604	1.1302583100453245	0.8918733068465832	1.0375624041082567	27.71605826510151	76.07197357883578	32.43299703805988	128.51587131105893	69.55208948421368	0.4092418898734214	0.42836733711122826	0.2971474687011662	0.5289578216879192	228.27393791364057	209.34599783688222	0.1506088931028337	3.353275936922067	1.9550958473472497	0.021091488158176137	0.013216812806829221	0.03026754011402445	0.032965603200392234	8.294482813513456	4.3795233728368625	28.6223686268262	9.98005999822122	30348.264787142067	16353.255998533084	90551.94652799689	93709.29083045902	0.1240499034840737	0.2303830571141794	0.08250816435648715	348.29600270392285	541.6274483235754	159.07559685419898	275.31231060052295	189.2204058497239	266.3151377230527	25.55752633474716	1.6292519828771146	0.5182192239002922	22.154538878313918	4.994154020457188	0.12097645364059174	0.19484689365829122	0.0754303323628141	0.012603436768946	0.008509470701390059
427	18079.93256801307	0.9817819799154586	0.8932563349348434	1.145378312573961	27.53526859316603	78.1011359668882	29.566896131276806	120.01306274549837	65.88203721800753	0.40791433579243114	0.4145391303765128	0.27684982046286316	0.5402744544374595	207.54130442911807	198.89536586885745	0.12643639256801897	3.362361203372664	1.887676407478042	0.021665854665031552	0.013620697704197323	0.029575537236364493	0.03520881360323594	8.340514146669076	4.408109786845346	21.13390804123178	8.00846589322994	30304.340132577643	16248.900366526832	97591.76146287321	103679.5001607326	0.12365875160970281	0.25401219604255787	0.08313415379133628	356.3935541364815	420.9973208280039	159.91809012661423	212.3623525030703	196.47546400986704	208.6349683249335	25.584077375388286	1.7002640734679688	0.49374464955545166	23.828531549691114	5.263340274041333	0.11995895676471581	0.19831744453771138	0.0897224037532385	0.00937340438593025	0.028258369804756
[truncated: 3 more rows]
[truncated: 28 more columns]
