# Supplementary material for: Better coverage, better outcomes? Mapping mobile network data to official statistics using satellite imagery and radio propagation modelling
Source: PLoS One. 2020 Nov 9;15(11):e0241981. doi: 10.1371/journal.pone.0241981 (PMC7652289; doi:10.1371/journal.pone.0241981)
Supplement: S2 File — Code and data for replicating the application study. See S1 Appendix for further details. (ZIP) [file pone.0241981.s003.zip › Application/midsave/sim_overlap_knn_nocount_adm.csv]

MAP_ID	sim_count_knn	calls_ratio	sms_ratio	vol_ratio	active_days__allweek__allday__callandtext	number_of_contacts__allweek__allday__text	number_of_contacts__allweek__allday__call	call_duration__allweek__allday__call__std	call_duration__allweek__allday__call__mean	percent_nocturnal__allweek__allday__text	percent_nocturnal__allweek__allday__call	percent_initiated_conversations__allweek__allday__callandtext	percent_initiated_interactions__allweek__allday__call	response_delay_text__allweek__allday__callandtext__std	response_delay_text__allweek__allday__callandtext__mean	response_rate_text__allweek__allday__callandtext	entropy_of_contacts__allweek__allday__text	entropy_of_contacts__allweek__allday__call	balance_of_contacts__allweek__allday__text__std	balance_of_contacts__allweek__allday__text__mean	balance_of_contacts__allweek__allday__call__std	balance_of_contacts__allweek__allday__call__mean	interactions_per_contact__allweek__allday__text__std	interactions_per_contact__allweek__allday__text__mean	interactions_per_contact__allweek__allday__call__std	interactions_per_contact__allweek__allday__call__mean	interevent_time__allweek__allday__text__std	interevent_time__allweek__allday__text__mean	interevent_time__allweek__allday__call__std	interevent_time__allweek__allday__call__mean	percent_pareto_interactions__allweek__allday__text	percent_pareto_interactions__allweek__allday__call	percent_pareto_durations__allweek__allday__call	number_of_interactions__allweek__allday__text	number_of_interactions__allweek__allday__call	number_of_interaction_in__allweek__allday__text	number_of_interaction_in__allweek__allday__call	number_of_interaction_out__allweek__allday__text	number_of_interaction_out__allweek__allday__call	number_of_antennas__allweek__allday	entropy_of_antennas__allweek__allday	percent_at_home__allweek__allday	radius_of_gyration__allweek__allday	frequent_antennas__allweek__allday	churn_rate__std	churn_rate__mean	calls_ratio_var	sms_ratio_var	vol_ratio_var
0	70135.41066281986	1.0001461853614584	0.8681046504777229	1.04844631927247	27.395578448346406	76.0220998533207	28.487528596436103	124.52285365246085	69.74763477820424	0.3721985313618301	0.3950487333727532	0.27120015122835234	0.5371282808420984	207.54742337865454	200.0709912310369	0.12718656470718115	3.3249846763465123	1.866075178357042	0.02197350256777712	0.014243504442151991	0.02958291692429553	0.03399350037289605	8.109384819566728	4.391120598739967	23.722934891510725	8.932283992743516	32098.236641978943	17279.958806640152	98938.94528613283	103578.03434471099	0.12421889985815499	0.2518781342015453	0.08433374195806348	350.1798451838866	435.439446484036	156.1621550487968	223.1023998396557	194.01769013508982	212.33704664438045	22.783114561518975	1.4618533049976998	0.5670235596416533	22.660753751145744	4.492568915791719	0.12084371367722849	0.18648553146185773	0.0546505927341119	0.0200869408257204	0.00111615868948406
1	102213.51025750312	0.9445091933788484	0.8331192172716055	0.9891802120930606	27.200231730426374	78.3109276849383	27.028387629508014	118.72934606626488	67.11361551037251	0.3903829911684631	0.3995621200378081	0.26047022217674026	0.5488908366471801	195.24688733503294	195.0542358943401	0.11202561869085063	3.3490840373559108	1.8408767827887194	0.022226819201136425	0.014195762133272295	0.02960510968185011	0.03548822865585762	8.177934780600213	4.427430850318198	19.486662084670044	7.730815594918812	31962.27595611724	17039.94019725456	103817.77778888027	109454.57087904096	0.12358417770116364	0.26711609939475334	0.08404781010175423	363.1486094743811	352.71673519388577	158.33367794330587	181.94908579112868	204.81493153107502	170.7676494027572	21.057086165277184	1.405888298808147	0.5764154270686647	24.873635422651077	4.320082034516907	0.11125670496088139	0.17382987539577027	0.0286774479894869	0.00843183143361054	0.00104185408463331
2	28170.380499405008	0.9205869937811124	0.8597367635971714	0.9872195033019159	27.317750108390875	75.96904267667298	25.049287489629496	117.81858267456447	66.43305360203998	0.36681101295736934	0.38697900968231136	0.25717918564284625	0.5443959861299379	182.14690386385038	182.68379212961963	0.11061847541169377	3.3241217645899335	1.765604974723896	0.02225054675362315	0.014622316242224317	0.029902729894445264	0.03835432132568917	8.141959605418444	4.4581773700906435	20.698162086059483	8.380110595438618	31594.286304782792	16942.106690902565	105271.79584277197	113775.50114023821	0.12045711541786198	0.27303750394069	0.08312519773201628	357.32162551470725	362.91411992376635	157.48168598897269	188.34870009418213	199.83993952573454	174.5654198295846	22.183713877777805	1.404125761466478	0.5878089921784815	21.748412240021352	4.267284368354679	0.12087327334247944	0.18509062869797488	0.226781452832953	0.0363797457229957	0.0184789741913402
3	21153.481514701245	0.5920840119285454	1.4285589533079848	0.9858803551399881	26.746257409455254	74.75534788721524	16.258559341411427	105.95377769238719	60.310933391551245	0.3584782952453308	0.3330048586368099	0.1944625019928591	0.5844979574538207	119.69797709853478	130.33716795185538	0.06290372068712563	3.2993091494826334	1.461139414040546	0.024441947610947878	0.016773707489037157	0.027532762440432918	0.042096736090089154	8.359336253025567	4.666070704185369	13.259844604358806	6.856346561712761	32750.842528492278	17077.121585212553	123837.7774975281	141270.9581049586	0.11631360229692952	0.32552684390352665	0.08053779627731164	366.49989119079345	181.71547818561726	151.0302088892272	96.26070563469757	215.46968230156597	85.45477255091951	16.672085488488584	1.130498836564416	0.6598018938675771	27.931591682642622	3.288765729298018	0.11857845853232134	0.17104508341291488	0.770666092936555	0.0941532588505935	0.00249617192098987
4	40458.66798067551	1.3404201878592732	0.8772071239471294	0.9964776358734165	26.848923677663773	78.51019378055629	24.307875998835755	115.8377406672104	65.92989765910555	0.3703952542247155	0.37666493115870825	0.2518224671870048	0.5636526234577143	179.36165308236872	184.1019617124067	0.0984326381343992	3.3497392730846767	1.7331165497032517	0.022850166197406614	0.01542819529855997	0.029423877518733342	0.04063078530688323	7.972405462071617	4.378775624362593	15.878664553204294	6.946734287216963	33711.5820768676	17946.21108892631	106449.64474578362	116980.03974083309	0.12766925554181177	0.28802918118493603	0.0866632798317429	361.75196698413225	276.0448994081975	153.77641856143077	143.4391076426319	207.9755484227014	132.6057917655656	21.210691630720085	1.4349105075241941	0.5573904866791738	27.851045800785215	4.588649320357068	0.11996932872286441	0.19278476312018775	0.0133052510501272	0.0541976267654232	0.00360229308361344
5	22417.17507916338	1.2124219874362945	1.0399313359149598	0.9947364231240813	26.923188301563712	81.0904482222392	24.93864321516891	117.21069827891691	67.85333346056953	0.36144624565830613	0.3802237418253596	0.25456922273203003	0.5645476725261583	193.00784622056145	201.64819244309385	0.10038131930259948	3.378512887724027	1.8363816577336758	0.022104521175984784	0.014630920309906377	0.02945834474576652	0.03638136462256628	8.277257687719459	4.509098634841023	14.535930850712397	6.186467065828	33092.70209825303	17515.30219330549	106046.99207050432	111330.95609479451	0.1258552035802269	0.27529453516480334	0.08569277700521435	390.67296137916907	255.64050279193143	164.1156550510801	136.88477203636924	226.55730632808903	118.75573075556211	22.193657426648027	1.4575989486832466	0.5447698568121117	31.668835631967983	4.807466300160582	0.1255061851036395	0.20112241730233388	0.00202406576639654	0.189875274990508	0.00133635222689754
6	25956.182579735596	1.2862641485016082	0.9431121796163564	1.0515201534956395	26.376631700797326	71.51193214160426	24.356151962288916	115.81171538053721	66.57047474541567	0.38640451989087254	0.39271050558984305	0.261329630401871	0.5503010973074421	182.40942783483115	193.11354345577467	0.09775450693265131	3.284960485322696	1.7652220966580963	0.023347590962877182	0.015903236429456968	0.02956924479521329	0.041374700703907065	7.399307875824178	4.138980229284683	13.567026248916745	5.78407709648972	37854.36728772835	20012.054336653873	107575.18814552018	116700.86612792607	0.13723368825300908	0.2902747277448067	0.09108778911312919	314.6534480240673	252.42177640073677	135.6764170483774	131.88486021663945	178.97703097568967	120.5369161840974	18.780193074980314	1.447684824346121	0.5476996933135538	27.15568244633796	4.368763614634843	0.1385312820873715	0.21979975861968287	0.00942297915729485	0.0617621289733127	0.10888210835539099
7	10524.789163633704	1.0548556854673772	0.7307956375197829	1.294020966180065	26.257591998077427	73.93363347110325	22.237743595103147	112.77297285947282	64.62068234952778	0.3725852735799398	0.3635331191178915	0.23383204248454914	0.5597251099649138	151.7789495240431	155.08579267503276	0.0847127418587094	3.2992899010372208	1.6122977879688614	0.023685849862036173	0.016525538186788487	0.027323474856922797	0.04459014441927387	7.1882437936059285	4.0962768450694345	12.721961658312233	6.035162380147292	37698.68037193397	19853.018126502848	109552.94969385119	125950.5941405888	0.13648322305783545	0.31220460683565726	0.09115613649571502	316.8759614532378	241.58295515214735	134.58555981666677	126.50962861458625	182.2904016365704	115.07332653756097	19.165279610297528	1.403455003104502	0.5699976119690884	32.10314757084038	4.4649016009839135	0.13674940099967486	0.22009984390022813	0.127750296590634	0.0418003035617093	0.22190082482313397
8	5115.342904877265	1.5235036250789196	0.966162606759879	0.9457151341385225	25.86873664315134	66.68184465421068	25.642449367879333	114.25152025774196	64.68658819050263	0.387233997809102	0.3767619547454639	0.2622425252856906	0.5706826866573911	184.00132951323937	174.9103592243143	0.11133391501938954	3.231687182592925	1.6416033153707938	0.0257737258317414	0.019174820431912605	0.028054796526082674	0.04424936544519991	6.994957784487403	4.11452920587756	15.099105113595778	6.425800416002028	41282.55199336026	21980.13626287431	98554.58694722777	111778.21368315052	0.13989346553098736	0.280352236231769	0.0923911420919199	287.6807790688124	317.35568066428476	122.3768241082118	164.04647806337647	165.30395496060007	153.30920260090807	18.671684036372646	1.3948044972135554	0.5632239672535628	28.715970325422997	4.348066218880905	0.1473568693852849	0.23778541709271872	0.0453402556354325	0.202907638541907	0.00676369785359021
9	10969.91665595534	1.351323163463366	0.9158211880132755	1.1638362022520583	25.51941788640763	67.8027918909083	17.997548259391895	107.05120128439675	60.35991247818235	0.37716542806753817	0.3444622136535607	0.21281216992603544	0.5912118245950638	130.25862313579975	132.53541705367104	0.07394798522278173	3.225674502584066	1.3895314121927265	0.02685671224949371	0.02027540025994246	0.026366463158586057	0.047093565874279354	7.080670424521284	4.231870951742084	11.058584471808508	5.34641845873064	42115.1408123691	22091.967650615974	113681.76029363133	132945.50503657112	0.1375701615560801	0.3201986939430713	0.09170302747042336	302.60475702086325	206.25546738177113	123.82692879153984	108.92848918951164	178.7778282293234	97.32697819225933	15.03425200510391	1.1021383107310117	0.6582128690640787	30.2066623002614	3.2540473531092644	0.12813505966321953	0.20006438852405428	0.0454728066023988	0.7388812852567479	0.10422663536428999
10	25308.790928770646	1.008634196225599	0.7758507458774715	1.1337426452570833	26.72155667026621	79.53570075458167	27.103045786527538	134.57372362500445	74.24892250050627	0.3620021549430809	0.36080078837476814	0.2382397198681196	0.5722225680888444	181.11471526590208	170.45291859238412	0.10507911797278253	3.334340000839331	1.7497907843983562	0.023964688389255043	0.01623591953513136	0.02573682663701677	0.037733634390082565	8.390239284200804	4.4686209607223075	16.27936369024501	7.056215870448474	34514.60913548453	18001.353300230876	101231.08948381105	111620.99465882409	0.1269202279188809	0.2808858081634386	0.0838457756484303	369.4361519266119	332.64327570583566	155.99867442252798	173.147453945753	213.4374775040839	159.4958217600827	15.330574188750996	1.1790034720855291	0.6123883045864436	62.53969780825761	3.1391970307546844	0.1447238625841458	0.20017267783037074	0.158483542089554	0.0703518653905642	0.041981583812723995
11	11351.407425023861	1.3127493427589818	0.9424214471034286	1.0370400823847241	26.153280665259974	70.53635188491224	20.32807466762147	114.81239584071224	65.20971717246849	0.3660836595396723	0.3472221134377634	0.21760326067872873	0.5597441674426489	148.2384489709526	157.62292290244648	0.07588076671842231	3.271735576703113	1.612752469585419	0.024377540648037488	0.01720494593966083	0.02559149393587959	0.0373117919424796	7.553528411560641	4.176594125086156	12.215011406153488	6.850611277417422	40155.971822291125	21770.109861363566	115569.9958506743	127300.83733383132	0.14594293866435287	0.3071022823744218	0.0961025830644345	303.1739905772021	205.73264240013256	128.00625002725158	108.43499261003554	175.1677405499506	97.2976497900972	15.880305699841921	1.2684159542373794	0.5950150969515565	38.881301733584294	3.706964437532651	0.1445203671050356	0.21410169803936632	0.0110703038726234	0.202907638541907	0.014453172375222999
12	1546.40230705122	1.2726914118230117	0.9019042549795113	1.1691632465357313	25.832959225448914	64.37854316206622	21.631360140539638	118.82544838896864	68.14084742809565	0.3885894208809969	0.3783106925389328	0.24597353993138327	0.5386746721295307	172.85171343328435	182.94567197089694	0.08832183700255541	3.211105751185655	1.6549435778484636	0.024595823657394343	0.01803572116379984	0.028063799819052358	0.04196265732878015	6.505885697354027	3.881668922929525	11.715894973454928	5.514722187351592	43108.32282036715	23477.565204704442	108938.17418058062	119580.66248158245	0.14885136390032652	0.2987448377771481	0.09787340123199473	261.58634792966933	207.4963070194225	117.79448308140157	109.73473187235174	143.7918648482685	97.76157514707056	16.17072741020507	1.2334430375632583	0.6170822614103649	30.18005327555152	3.7894084665615555	0.14566432866179288	0.22540073436237715	0.0315668813704892	0.202907638541907	0.634527294726474
13	27804.36676579729	1.26000495160865	0.7101318032850636	0.9618774405985137	25.918914168243145	69.80393850141574	16.494703801398703	109.95795987159342	61.98531900471398	0.36872767348174185	0.3368176290957283	0.19730627550924207	0.5718423931350318	110.21772034329736	121.07579182944717	0.057661323609629986	3.2532910616801956	1.4505377024380894	0.0252846021574634	0.018015422588961695	0.025712686564496517	0.04517330980081997	7.358490427515482	4.217488591057701	8.588598650555479	5.475321348665267	39144.64137026722	20645.25196954814	121994.35140600942	142424.83763265368	0.1370157833263448	0.34410986916185754	0.09057901679876226	299.67074876588174	150.54847373722433	125.23898648675832	81.0594314286375	174.4317622791234	69.48904230858678	13.809669652327353	1.18905014311131	0.6046215049691741	42.89171253793998	3.349307247457829	0.13943845680957795	0.2076128398608168	0.0263721131277504	0.0290243373097971	0.014313013466450001
14	10968.949541446089	1.3364177228908123	1.0631915457232868	0.9464925585757417	25.01949815819644	65.00781968023708	13.58923200350201	116.49117154549732	64.66249620048204	0.36020240172823276	0.31324112413172306	0.18879047383883393	0.5789397166031295	90.23051063635562	103.68881670916123	0.04668029504334457	3.172269844237597	1.2749675210934788	0.027717121734499958	0.02081145040403557	0.02584295221968434	0.05235462551891873	6.976685553994961	4.1029251214765	7.566357095069261	4.559853162745843	43686.829677745474	23013.980743172295	117718.04004579091	143666.50504441155	0.1431000251441068	0.358804501468838	0.09237897989804736	267.3416327070952	124.49835823341552	111.28836661867217	67.50565368826257	156.05326608842304	56.9927045451529	13.633707114520723	1.1111120450211283	0.6424481527056919	33.94705260186224	3.37720657316576	0.13356155239770992	0.20425165833299788	0.0269940744473401	0.0559458940752175	0.0140084603610091
15	7446.191396225914	1.2636732846743826	1.009605194765292	1.6139888145711871	25.169423052353466	69.77590796027513	15.410821644118002	104.42752585907277	60.55969182507056	0.34394142060503163	0.3012831662779411	0.1957543136442629	0.5718840088323401	102.08236255062154	110.83895711377048	0.0514332929627933	3.232489911369183	1.3443669468215078	0.025945571400453584	0.020385819906933243	0.024259446854102227	0.05895651191574345	6.634389023951406	4.05502178862393	9.60999571674903	5.141285605873525	43061.56358308193	22254.650071757613	116624.03874926362	136139.32157985633	0.14540539688996879	0.35222578153616413	0.09640081252197857	285.1963234477955	144.44771554052681	124.50928137138102	80.1956622941743	160.6870420764145	64.25205324635259	16.60622562671109	1.3724090244812739	0.551068722171887	36.47548395454802	4.150451100620373	0.16464365758972563	0.26966046603494526	0.2815970143245661	0.283242478419607	0.9579178440065551
16	6538.815462895207	1.4152071559937052	0.9433512721067525	1.2370768216633248	25.066464580435067	59.582986593223026	11.345655973498445	128.7959469328541	68.74945519089293	0.37150639799230356	0.32292387174647286	0.16757564348867504	0.5846969921174519	67.41855759555193	80.11571366229884	0.03612892316898793	3.1088171217053118	1.2143162371563103	0.02848441288528735	0.020940620346270828	0.025487574153160723	0.04798361796515193	7.19202649367766	4.1969511804421655	6.151279830044632	3.7112485570063454	43346.04654788051	22993.77409395256	134429.0688067229	161917.48897678521	0.13861753796713178	0.3788998863637554	0.08596936966431583	247.45004539956872	100.85201692938044	102.07938471150563	56.19311119699094	145.3706606880631	44.65890573238952	10.944663126490484	1.1006693979242361	0.6173308407255036	31.325856352540946	2.980044640667381	0.1487724953253649	0.2320149469277198	0.219057102165557	0.206138263380783	0.16612548467483898
17	2041.790169653471	2.0459421678110683	1.4253648997902204	2.1283267165624054	23.86175358563276	52.26004326690579	7.937676529044888	109.35305948785675	60.89815030856986	0.3577869542545148	0.2865265894826092	0.14511142665442975	0.6030536877659715	37.707888573582	51.30913323062925	0.019783530021587642	3.0279965511938407	1.0310380371076666	0.030953248758793506	0.024348094095754697	0.023378717563634088	0.05194214599695319	6.658270189970265	4.099699035748045	3.2987230284022253	2.748062660901311	50138.98211919374	26156.273874880673	138062.49831877922	170515.86217569216	0.14800469482615006	0.4058443058872848	0.09274439947000582	212.99552946749293	49.77987777355416	85.10155430117445	29.39526668106842	127.89397516631844	20.38461109248573	9.70131248889851	1.0861416006773803	0.6226147731161965	29.31112939089744	2.8645232336175854	0.1482376987858958	0.2434866058803879	0.7220728820766841	0.9625512520927649	0.9272765730971
18	2557.3680933724427	1.9429005305565217	0.7694778497675675	1.9656967749281937	24.584852708306347	62.75483102760968	13.731979905875049	105.62735985401424	60.18091975669202	0.3510319596761898	0.29844283345701034	0.18376442107216437	0.600025728595323	80.98675854649849	89.88186060826722	0.04363058562127657	3.183070069552545	1.2032522634710683	0.02840039498814989	0.022061824942467913	0.025385527121100614	0.05391566855886004	6.29735280197878	3.933045555903111	6.578480573425024	4.2050774736677825	46023.23200184842	24286.574066996734	120617.66436479296	150720.6871200625	0.15272197186218991	0.374094448838741	0.0982098529367537	248.79858049805756	117.18008379799392	100.1469413484697	60.93901116040877	148.65163914958788	56.24107263758517	13.271472113721138	1.1611531021308998	0.6245904178548454	34.18125296658407	3.38296792016143	0.14556326153161842	0.23574260067235617	0.0860022895836855	0.0328291705465388	1.19238496844047
19	2612.765017154996	1.558361039012409	0.9542066017945569	1.5008460215803643	24.58287175508632	62.72217578966376	12.10189731739431	106.64013590638555	60.583534833085366	0.3486089227297205	0.29002560664879007	0.16641784708744536	0.5867858596000831	67.24446941076403	78.0122419230067	0.035736254816807415	3.175907350548169	1.1699054954080328	0.02809306124561416	0.021826694244427423	0.02402321899814823	0.05131608159999068	6.236991557636869	3.914947250174543	5.879205171449788	4.062802347158475	46538.42345528404	24590.095505820944	125046.64363207915	153545.76625480337	0.15303397098508387	0.3790749808047708	0.09825625630830827	245.06302468793587	96.53810088290105	102.46657478174406	52.623856477153524	142.59644990619182	43.914244405747546	12.553706590191652	1.149146631593943	0.620596055143919	33.622666475628456	3.282936018339963	0.14692109118887875	0.239072530107693	0.0860022895836855	0.206138263380783	0.7536345085568729
20	5294.2720441905885	1.6145883744322809	0.8295128791202749	1.1363180489409697	24.724913293753694	59.70904957870344	11.053635741744225	113.95748030771489	63.786067278170464	0.35219572618809947	0.2935936061747947	0.15786325088178418	0.5787128821331742	63.633551718871296	75.9118533233968	0.03355237917372924	3.133090637867618	1.1813599000248676	0.028221747350011844	0.02163071199524388	0.023242606823146335	0.04520515046683318	6.549790703568258	4.011986097144892	5.810121669607254	4.081036902888887	46363.680531246406	24476.687951913285	133948.39352761113	159001.81573442844	0.14863420850799092	0.3760301020241256	0.09486289855812569	237.03333935469286	91.56237633492337	99.95126713087066	51.031934508806515	137.0820722238222	40.530441826116885	11.82616626018255	1.1228432683856753	0.6231379351461258	33.832068629432364	3.1446627876905713	0.1507930446207514	0.25198193215238424	0.0359623765660098	0.206138263380783	0.16612548467483898
21	8439.949781474956	0.7494207313250835	0.7250209083424313	1.0818091999094377	26.328872644564896	75.72643595373516	20.20764279968837	112.85078009004413	63.66736561135776	0.36844360131743814	0.35143020939280817	0.22213247165677197	0.564312274776208	135.83944546337358	144.69497304846712	0.07165542755571681	3.314721424478009	1.589107189247507	0.023838419835363504	0.01641115703963881	0.02720006168975565	0.04344601353493914	7.334464785147938	4.147563866552249	11.051133896659659	6.449238323019456	36561.98579286734	19288.312234405705	116248.83466002542	134151.1767162497	0.13453884603409821	0.32438504565526793	0.08947243543824164	324.92818737616994	190.3486758455954	136.4840430101779	99.32878479450922	188.444144365992	91.01989105108613	15.585929312850666	1.072413365975907	0.6777816224514802	35.9977541488275	3.442450849407809	0.11733811887053003	0.17811985784422737	0.7460309064741871	0.00670278315876511	1.97009323399674
22	72561.27531875446	1.0434350142130633	0.8832776702526703	1.0430554083380819	27.242315421766943	83.6054273825116	30.405911546606163	131.1786492703591	72.32412546534829	0.38651720763925995	0.3976572158835319	0.26928522617037376	0.5370615728459321	214.25515163323553	209.48388360145483	0.11633271215993776	3.4064885927202453	1.9423776742290426	0.021310089933705378	0.013926573226088815	0.02834404794231765	0.03432569785511371	7.542903038157235	4.093358013580573	20.40751356241466	10.206755179693905	32934.49267144564	17696.16636387698	97744.14502245624	102106.75916098298	0.13541273327221015	0.2611814556390271	0.08879444484720082	359.9233527036957	365.4426285519732	158.85950205578655	186.89060302538013	201.0638506479091	178.55202552659327	19.06948531447678	1.4022674332099883	0.5580768547966288	36.52608894485223	4.11945577932721	0.14107230723641193	0.2140486107643446	0.0732963230675186	0.0181747175904055	0.044356345661067005
23	13956.382717347506	1.226156048302886	0.9185094946146759	1.0679516716487765	24.77320411439233	63.34031542046434	13.758708119000522	104.8388520627511	62.076921550907166	0.3544435269593112	0.3100548980682939	0.19140870036530425	0.5751527245134729	100.2712391191111	111.62058743211179	0.05293901302301219	3.1661476891933202	1.2656043396201433	0.02711251048160417	0.021409284411895876	0.025620057028966737	0.05060589273433893	6.59062782861703	4.002305246561338	7.922197973609495	4.84623964240463	46232.09091289504	24651.31117549296	117145.56969568202	142166.8639274012	0.147237910264015	0.3502386510316157	0.09702110488436519	263.27137062740246	124.59874014541042	109.48480222983821	66.84682617971191	153.786568397564	57.75191396569839	16.23243276542445	1.3093159786554371	0.5816718723901012	33.31099698032408	4.173296491495004	0.15436471451905687	0.25081926568956264	0.0312272256581581	0.0317112978258484	0.14846992575537601
24	9082.91775702267	1.4223494696645596	0.9529529462163263	2.142208887215809	25.127583516999497	60.947595863783775	15.378615796275588	105.28546983514141	61.75600925113953	0.376132375004641	0.32953205320078666	0.20796956387902982	0.558867566592572	109.75136630346627	123.85640916876419	0.056832342013495324	3.1448595534454364	1.3269383093885263	0.02668739646268074	0.019769254873489423	0.027117747932124976	0.05370950817792433	6.885067584689803	4.113865251121028	8.219323124923404	5.188859432386438	43422.30624346401	22819.8900794546	115279.86032960305	139175.26606988607	0.13966651756131007	0.34637712728716674	0.09207566368911912	255.23980112660442	137.88855403675123	109.88649523958951	72.4446587939733	145.3533058870151	65.44389524277766	14.722182859093584	1.2257901951750818	0.6064097964585996	30.87640826598327	3.7094827147676024	0.147282314627186	0.23102632711830898	0.0896665799741081	0.018393418081827	1.79751032330922
25	16932.61728291238	0.7944594308666091	1.106296288481805	1.3313886132545338	25.349636861416748	64.33511704112847	14.385332421562609	100.52918765045487	60.40249371764	0.37930438991877385	0.33694226964610346	0.18729071408203082	0.5580893248542886	93.46807724105429	116.70805979491378	0.043598296610196	3.1892046296470626	1.3465980408491096	0.02545821101193991	0.018443278622392825	0.025783530644038693	0.04948481313020151	6.966052680469395	4.139638203421433	5.9805394125994535	4.05636404856071	41623.087034794706	21865.130119868798	125327.5778271061	147241.5518572908	0.1367485750354531	0.35833401280988103	0.09168638433017423	279.99497921223946	103.82601753972502	119.12003448074205	56.922894189558114	160.87494473149792	46.90312335016684	15.888198305090013	1.3080859362580906	0.5766137913721396	30.57401918849754	4.013096925379496	0.15498222710926052	0.25260107095776535	0.424817221873744	0.290569968736769	1.95174406902131
26	5636.233897449629	1.25580996471491	1.5029584321660021	0.9093007069344196	25.90404729366054	70.46142679788154	20.82092790907746	117.7113633470214	68.3412739461426	0.3679704638762434	0.3367301734013495	0.2241993003553623	0.5387812516701863	152.64115526021402	161.7851898597171	0.08035924055019869	3.2641301421627764	1.5932413249196236	0.02379358612933948	0.017138492098003767	0.025364653214822674	0.03978551732470256	6.636652824038023	3.8857480406646223	12.642626543533055	5.5938600080434275	41371.78181450674	22541.142025794903	108768.2073346411	120159.84755066528	0.14920461886448746	0.30102180858280875	0.09868087999010701	285.0907617802745	211.3335381989353	127.10927455281629	111.09215866522256	157.98148722745808	100.24137953371276	15.732616211908349	1.1749855400540294	0.6407733653938094	32.751808550050555	3.45848749995683	0.15196722374522106	0.2182765295402954	0.0190569323018556	0.10118256548101101	0.0688523130001177
27	11252.177691181563	0.9435118420687185	0.8687201051765115	1.080516215242098	25.147849500890953	63.32551023927763	19.601914716984158	104.3347339494425	62.97640778351687	0.3671116778231581	0.3315779086446396	0.22598186391293523	0.5587330505039849	149.4859226292942	158.43041076162044	0.07813291100552451	3.1912366764205435	1.5016224605387316	0.025502667525482386	0.019661690180172497	0.02620996388201366	0.044644430441808235	6.3953493783540605	3.891904332897553	9.797726577811453	5.142506771399325	45963.58420208757	24981.53109467741	111264.29800775346	129634.11095684973	0.15041879850594334	0.31948957143073703	0.10074543725881117	265.27326361880756	191.52215653186911	112.43127386813308	100.82727756927189	152.84198975067395	90.69487896259709	15.81873560453443	1.3052427668727817	0.5810544255129871	34.01528104249624	3.8807054910625602	0.1576233812709183	0.2550704404629339	0.268281882499252	0.005024170315609961	0.351411792661123
28	9385.651467193218	1.292038823184117	1.0655016465163556	1.496484837910517	25.180486257824757	67.52509794359541	16.74723049137248	92.73229306072511	56.89751644059065	0.36727519271733267	0.3372391649634092	0.21335297229133843	0.569970262595312	123.82926207520795	137.95008820328061	0.061081352500375975	3.2429774714859305	1.443173158613945	0.025372245711350452	0.01915898720501078	0.027235389631586025	0.05057300346794917	6.502387549971921	3.9728864942778848	7.350815489514607	4.362223493087448	43656.41910010325	23172.560796423288	116625.87714102532	138327.75317847045	0.14617335064012132	0.3449567906736961	0.09976005796290549	288.467115511006	134.63444264109106	122.74983059264007	71.87933334399976	165.71728491836635	62.755109297091344	16.90273952675137	1.380327749915031	0.5620721233126887	32.55637448956592	4.247527786875047	0.144941484333498	0.24132626545110408	0.0239207348179044	0.0680515276525528	0.973902677646638
29	4553.018009755959	1.2123267390797139	1.1871298978525373	1.1678660913617958	24.870023412468857	64.77848292262179	14.24566715360647	91.54605925154983	55.578132360790065	0.36649422672656745	0.3288758742031469	0.19450655765954342	0.5750429480324512	93.93956647427483	110.11145917664865	0.04693106104853732	3.2212344651479583	1.3039220013758854	0.025719006425163483	0.019591926282662785	0.0266148394141982	0.052262656269803275	6.580634519778187	3.9875702099386134	5.43566187665395	3.2942577489703506	44700.71010506093	23322.08599692093	122966.35376487739	149225.93472910105	0.1474928775837365	0.36645093106014864	0.09934862482483052	284.3627034068928	98.82463689447064	121.13841443828946	56.7478317537382	163.2242889686039	42.07680514073244	15.27443282013493	1.4063039990305812	0.5415579055996328	25.293822121280495	3.983820147184091	0.15015770100846534	0.24862220823652628	0.0429963705343376	0.11589875110030802	0.0237689120765402
30	77038.00947682335	1.3430404711098425	0.9152314079149924	0.9189637387983812	27.4034843498483	84.23067104263106	26.214819465384362	119.09167590479781	68.08671438384283	0.3676342005293128	0.38288519448876673	0.25283658157103983	0.5604724022764911	208.47787536005154	212.9728862709997	0.10801936314778471	3.3999689547940055	1.9041241737658956	0.02107081835974837	0.013528444049230055	0.028658833067324353	0.03245032153887034	8.808740366788069	4.983261115096343	16.285411763729343	6.889073123434727	29260.50758038777	15222.301907147032	103016.01731196858	105225.46477753564	0.11203349094861695	0.25890198938630204	0.07788015774448755	418.59956304255763	293.84051579632376	178.80447036785742	156.0705622955121	239.79509267470016	137.76995350081162	18.914160887454724	1.3262750536771517	0.582069526739492	27.21274943396966	3.8659457163092465	0.1284830675754431	0.19474177579849808	0.0269461736834424	0.0223553175834505	0.0120626676554182
31	66389.18290724064	1.1940879305061938	0.8723909193857542	1.0106948486463405	26.427514501922694	70.80604002255477	21.441558587220136	108.844893821809	63.514253886881114	0.3845826391136056	0.3768700657581771	0.2430049958010212	0.5607949075308328	159.45938799837447	168.30574391081248	0.09049887200473257	3.289247771982535	1.6367936242430863	0.02329938472978442	0.01610314140912463	0.02946908812360998	0.04319323820923927	7.5682053727694765	4.322737702730125	13.515920698193417	7.049562866492616	36357.459784189254	19163.405591660838	112071.9081537385	125398.92848040344	0.12816050538618817	0.3000275504869891	0.0872907039924325	327.7913307317603	239.69945216701544	141.24473818809165	125.7724948071521	186.5465925436687	113.92695735986315	13.823056512338814	1.187061324192508	0.6122817627639419	26.231309953365354	3.1287778609436883	0.13292726585191672	0.20060789632640313	0.0300398056210783	0.0109457469733915	0.00851301900318795
32	9576.283417930385	1.1989692453340552	0.8124851305248842	1.4110899800461352	24.644192545268282	57.59812042989539	14.877008114717404	100.56258147589169	61.006429858185115	0.36748725298466367	0.31981770827975814	0.2001423463601255	0.5617271855141535	111.09108010304696	124.37969724183854	0.05639649123677544	3.1423339916562534	1.304604767788582	0.026634559385623032	0.020478561387205902	0.024734922148894074	0.050909659916074136	6.179197430995217	3.856789244580664	6.821098621914915	3.587010086601594	47228.72704865094	25208.926393177848	117350.95449313994	140092.01811282875	0.15054673128562604	0.3525365760722928	0.09984007814081265	234.40847182593276	122.15749924750757	99.15195441743451	65.77489280922276	135.25651740849824	56.382606438284505	12.736297474769975	1.244343471513329	0.5812657919229205	26.170666419885627	3.38150669968577	0.17292220139718012	0.28786549964801916	0.0349620198530392	0.0680515276525528	0.973902677646638
33	247750.11278893045	1.3183555645081124	0.96755800280274	1.073097487476603	27.5527446669769	82.26696974753328	30.66350895354583	120.7818393546562	67.97232947308031	0.38608585419562735	0.4034305492282667	0.2768903605501058	0.5483942439274405	231.43615050378244	225.2036325868833	0.12860463612175063	3.401559597211061	1.996798957063966	0.020807600668206905	0.013193537206624405	0.028841392979021357	0.03121926479661223	8.55888605757236	4.604964726366237	20.984577175485455	8.319826416690224	29415.599150202986	15278.778324653053	94166.87800342146	95203.83950044322	0.11583789316530346	0.238481954418211	0.07948892361085012	393.1675997921427	407.73746472808403	173.3077219125724	212.12641173809072	219.85987787957046	195.61105298999334	18.322492625966966	1.4671088872522293	0.5239941579482589	26.217188956592626	3.9290975885374766	0.13370979489853915	0.20524765924173807	0.07102712571071201	0.0247265110600636	0.0125018427796203
34	10799.909109093014	1.628857252081212	1.094976802705367	1.3121743713422913	24.30846933235625	62.653105968228985	8.651090496590383	92.23778531958706	53.247431880958565	0.3348289602718554	0.28431488992577786	0.1459760612207102	0.611203058829561	38.206277008382	53.00927585781258	0.01965575958970381	3.1816259441242467	1.0665505661477421	0.028542565842413294	0.022476553768886975	0.023623972069077685	0.0540791700747584	6.474335229962585	4.090661528927351	3.125001362677964	2.7584301140690886	46045.13639079712	23673.57609419144	133920.7472814678	167194.59102068172	0.1451267326003929	0.4067330880748162	0.09645947223232813	261.77224926911134	46.79846925970889	102.23761328884103	27.812062337589822	159.53463598027022	18.986406922119077	11.384603318583897	1.107650825329077	0.6330148992893674	32.20774665618563	3.067700460970431	0.1410233919887936	0.22076291570904094	0.277706050981073	0.17844002200081502	0.758128766243374
35	1749.9125517595155	2.1222410907267024	0.8936520257553351	1.8600641785848784	25.878263434574333	80.70115762643574	11.498074275152872	120.2626454497638	60.85632228997188	0.2974247697329784	0.28989458905857474	0.16031124755525727	0.6417955769900592	69.3620224064123	80.60951078539766	0.0333009900830734	3.3857037679674353	1.281855570173054	0.02444384410967754	0.0174605756531385	0.025370419006488173	0.04699602474759015	8.714187200544318	4.854109152237701	4.837468289043082	3.5387408567706258	34908.223863922205	17347.456877411536	131509.29124974288	159100.78917588724	0.12408130177982958	0.3900375739975384	0.08084510741083728	403.7218322628563	69.22484206206441	130.68202887959953	40.62568239596002	273.03980338325636	28.599159666104335	15.884731792837579	1.3182922602665308	0.5858475510075305	33.17354789192993	3.8870398170263054	0.14459257331608755	0.23128414325541474	0.180583731609871	0.0476616905626182	0.293302326931278
36	997.270316047898	2.1606555198647253	1.0203589332954117	1.3941012682225409	26.011192953455886	80.64146184545535	12.391557835677261	117.35526967892491	58.83685370653243	0.2999115051221723	0.2965818888310057	0.16773157898387608	0.6550259678608291	67.39811189578404	76.9309533127099	0.03526080811958878	3.348537880398281	1.2746088683191066	0.025209832250058465	0.017183624505361914	0.024838314686202616	0.04948891145358031	11.345961552535481	5.77085912445024	5.441840540853189	3.611605324549144	32990.88163061907	15994.624894480752	130000.7327684073	159740.21166626847	0.11363435001831088	0.38975475539036214	0.07501301593565926	466.15011433500706	94.91838218872567	131.3602069590409	52.451149433084375	334.7899073759662	42.46723275564122	16.46271835387767	1.3649376501945591	0.5694073688582141	33.76271293793557	4.022262798493912	0.144479416358468	0.2353327818118359	0.24191060325805303	0.0558756813405586	0.293302326931278
37	389.9225672500162	0.7834564425762609	1.0068991937299445	0.9097644761812859	26.718071891836257	85.51981937288424	21.395159988595868	139.91107800422813	71.04199197418355	0.36150115995409005	0.36289293201915623	0.23987326461093675	0.5947855459382663	156.30847907582572	162.11749193498704	0.08051090575622315	3.3772777237577425	1.6426870635092288	0.023613086126490226	0.015233715116669357	0.028650572524447394	0.044119999726466644	11.390695614730227	5.460529298655459	12.336694696778805	9.478324803119614	31405.51882647604	15789.253396511165	107358.78201371558	120100.3744302424	0.11974620896467505	0.3053438122996929	0.07718089325601098	470.98277894583396	222.5585569060037	156.10074717221656	115.93063878533758	314.8820317736172	106.6279181206661	19.164726705682753	1.468344952239107	0.5288312304421744	38.62449205662752	4.266972259770109	0.14597872392747008	0.22978150308272252	0.11493005635549199	0.160271961190795	0.00957996232472348
38	3036.081068323909	2.5077571043638844	0.7253766617113502	2.1052810745103723	24.491339975346982	67.66669334002933	11.03556481073881	105.42422979526214	56.707303752145215	0.3343637938545972	0.2874933739119476	0.17788612601764542	0.6388035954725736	67.65047207052439	76.05480535468652	0.036492499590345194	3.2135983287423198	1.1068743165473915	0.028742464099238172	0.022236653857247362	0.025698915542731397	0.059095425547230365	8.293822484667066	4.603606575909194	5.017075864819067	3.0985633694179344	43482.86153362843	21965.824082345232	120511.34891449046	152293.32045661897	0.13900656119566507	0.3805967811580489	0.09093594898110896	319.46197391183813	90.81841346358874	106.90529266367605	49.418355041862085	212.5566812481631	41.40005842172665	14.560964830241518	1.279856705220833	0.5984679509581623	36.40714020670586	3.69211626123094	0.15172710850774115	0.2507627562637236	0.2561168965457	0.0801419896624921	2.28011180475564
39	336.1798888278771	0.8032395461527478	0.9884995433679767	0.9474198918762656	23.38670176029622	57.14664124592037	8.390221888475867	99.90284337666357	57.74056488579601	0.3385707142599298	0.2679002481630605	0.16543416688003923	0.6363366797549158	62.46829497815778	73.81099635478559	0.029748025340939104	3.0794867805669597	0.9691096786712546	0.03134525842116021	0.027053582889799126	0.023328771591305225	0.060594366529148305	6.222555582583177	3.9488958896153292	4.756405296809246	5.77510435020858	52331.70326146503	27508.820003979436	111208.37054712864	147643.4225946605	0.1589532297734112	0.37381007403002603	0.10250129985343001	239.34892714309424	49.83944751758194	90.0762188071941	26.73729892890112	149.27270833589967	23.102148588680812	14.045972274336405	1.320019633110493	0.5680005154157795	38.78187301846263	3.9567925636189223	0.16452646835103016	0.2867290187797284	0.10537527743047699	0.0900633230695336	0.0100692326419396
40	1196.3800811986052	0.8771222166284975	0.9387709760150105	0.742926493941674	22.585956593731	56.43309059972842	8.634203294998173	101.2241516479106	56.49665429361795	0.3373890596410686	0.2543711261592114	0.16724312296001853	0.6495524062201016	56.519904790413676	72.5981049286826	0.029942481737745778	3.0584969831720095	0.9375868122825639	0.03336780373152924	0.029300515765086955	0.023588541505732693	0.05839014779790251	6.4216542706423745	4.0223543157284665	4.329493104827848	2.8088841324176346	56290.36756237327	29142.876041829037	109528.46250030886	143453.5661083372	0.1616415706713821	0.37597336190089464	0.10345989047257884	240.16228937218182	53.92338570518657	84.55871647291889	31.12762772501695	155.6035728992633	22.79575798016971	13.563258693185125	1.4063801098186202	0.5265516324434618	34.573072999152664	3.9183316881324677	0.1801170509362997	0.3147209297277925	0.19371575457644397	0.0957661308355868	0.00481772244109945
41	136.71298092479947	1.7587684909676398	0.7204514610758421	2.3511332849414206	25.78255153674311	88.07732784680918	17.4223815361718	114.83358653539099	62.995929480891796	0.32931900417981197	0.307080830054255	0.188501651328376	0.6085913362566048	103.21907503266497	122.105124279605	0.0513601173876204	3.4133221563355294	1.4142873313363398	0.0240860676783459	0.017372262691776396	0.024224704706633994	0.045533093443603886	8.07486539434173	4.489816286658081	7.15227237781329	3.7129502854294585	35623.4260199994	17891.6118368179	114373.33870542399	136084.52423212994	0.13023315893465304	0.3514931338116769	0.08649550681006302	398.9746849057738	140.740169011101	153.57382643141196	76.86657618080358	245.4008584743619	63.873592830297206	24.9668153593903	1.6865696287097003	0.49829317663395495	48.5816144088422	6.0138625006339685	0.160557872711597	0.2816754261514429	0.0736463609809378	0.0493634208755769	2.71509338544914
42	527.40749625784	1.7080204058673296	0.6572810688694921	1.7377926404780353	25.52686140013652	83.43218353675478	15.498736096884784	112.30126428393451	61.87974187251749	0.3339591662416451	0.30109214377925936	0.18183698236477328	0.6082141281216212	90.91634135200944	109.02351585162295	0.04512664613702674	3.3640175608852707	1.336285746687945	0.02504642610611893	0.01837273315980906	0.024470723017796698	0.04903351464187913	7.7366702428458165	4.400030845554875	6.325567285864344	3.4378188783760137	37527.355839691285	19051.29561259304	117125.69953836604	141768.26439734394	0.13208852789713726	0.3629961156730234	0.08748032445538709	374.203603932915	118.90913891275875	144.63063759035862	65.95545992159205	229.57296634255638	52.95367899116655	22.472606266651706	1.5525650614649402	0.5360263785751419	44.5837744590195	5.4063878187682555	0.15298568532400175	0.2621109454536852	0.0736463609809378	0.0493634208755769	2.71509338544914
43	3262.4104870199553	1.6700928058646312	0.6224046911076148	1.3104602098592228	25.372056763027956	80.27021193058523	14.363071929856373	110.95796668770237	61.31926127638891	0.3374804458290849	0.29798675540517455	0.17852752130343777	0.6074581339910838	83.9891591491169	101.1770308067222	0.041736370513771805	3.33121057533469	1.289408786422713	0.02567161899562553	0.019006690366809843	0.0246746089381225	0.051313123129326975	7.515098003218404	4.337107533016123	5.92754158935066	3.386724290422506	38764.29475149756	19819.337312041698	118685.84703054592	145093.81300365884	0.13344325989848022	0.3695000777293656	0.08819064005401486	357.2127339142425	107.57541783166445	138.62374641673114	60.21270505096895	218.58898749751137	47.362712780695375	20.770806226440072	1.458396318495763	0.5628078066631936	41.86850470686821	4.983687012327834	0.1476619275796527	0.24821089805387112	0.0129513197190924	0.0175413239913379	0.15038901113098999
44	2133.99553280852	1.6359049504805574	0.7373267477069688	1.8706810417220796	25.819354212130285	85.5186948606946	17.63236636532544	117.3429071948734	64.0164937963305	0.33572415799637717	0.31295823514216603	0.19509318709045195	0.6048574810430382	108.2500361003457	123.72881448922625	0.0546528156377667	3.3896335582232475	1.4229737551488686	0.024393288550953907	0.017483522687885642	0.024858956487033318	0.046655979794190006	8.200741117087599	4.510780374075161	8.001743162170902	4.511951665641843	35988.33065259899	18228.07955308462	113636.88770490515	135054.67121135772	0.1309514930287044	0.3472540029540782	0.0865592276611403	391.33833609450465	153.7632957763637	149.42520650781356	82.90448307233662	241.9131295866911	70.85881270402695	23.189827636180844	1.5831082749868306	0.5264731947665866	45.656178139834175	5.508045278902729	0.15441375454786999	0.26404056877847115	0.0736463609809378	0.0493634208755769	2.71509338544914
45	734.5880826484588	0.5400945015675195	0.9187994961400447	0.7690797560020336	24.094453922917122	61.76355796580684	9.17703733895314	93.79173343010366	54.03238262460004	0.32829303154120376	0.2669445421331295	0.14624528906595374	0.6360002689780222	50.69979968680266	65.48902143646869	0.023465811087408025	3.1552781176230944	1.059234520447997	0.03000430864396099	0.023968829198615434	0.02274678026331872	0.051745801926894604	7.1919871174314345	4.324522188902349	3.729182274310074	2.676854537587877	46535.11985390356	23756.993444210588	124203.39812994175	153487.3546419519	0.14309742570118641	0.39148841608534884	0.09559335520092498	271.36803529839074	61.42038338557162	98.15988422467876	35.636800466366765	173.2081510737116	25.78358291920477	15.159142004510437	1.4693850597529985	0.5188735095941673	32.110262346196485	4.199729285064123	0.16997237608399063	0.29645249067938856	0.0684271187049442	0.15394895623532098	0.00615339509989769
46	1955.2114497946413	1.5706959997818837	1.1807173863725493	1.7081673378384508	24.25313778791227	60.81964805971923	9.437009233535745	99.84180557567613	56.93723022486921	0.3446629707521907	0.272248464773968	0.15690572608887143	0.619180866969602	55.49150953375544	67.63014594393441	0.02705973349817832	3.122965592122113	1.0343066530397196	0.030689154998130914	0.023844091170898262	0.023243496097513736	0.0554492512008682	7.220347890585004	4.322799171760495	4.050777729820167	3.023330342088694	46325.46526454864	24232.334706906546	120115.6869919182	151811.6001205557	0.14324649034611034	0.38684479408410416	0.09456505343026786	260.54810227626297	68.13544423505654	99.26881284970369	38.42533333299959	161.27928942655905	29.7101109020569	13.970218320251899	1.2967343719439466	0.5839871800027147	31.085358625233738	3.7260979291418757	0.15495630240495922	0.253059818614052	0.17944426477636397	0.777863217835483	2.4228510437757502
47	1677.2229452303711	2.0052645045384274	0.971678576161856	1.8831716259935414	25.062023453793863	77.94682442317303	13.23217549504788	99.48832423054822	54.81213270801386	0.3306962828183762	0.29247551830449353	0.15926526975766755	0.6326036888386795	69.9825100352585	81.75036166917151	0.0332479049816987	3.3151977851419665	1.2690906687162893	0.026696039060084803	0.020282762386835358	0.023643773474722497	0.04651210080768874	7.791632191572756	4.476090081816729	5.131139444265032	3.0689113462300757	39712.82554503126	19910.346111439532	124865.06976253088	152456.25863744025	0.13216909164053783	0.3831384219661337	0.08885691444505231	358.96504328740934	89.91138820897193	132.24822118737305	51.945024509140566	226.7168221000363	37.966363699831355	19.489635013363372	1.626120683162955	0.48319562856042697	38.029815041288806	4.98647344153353	0.16597156733066623	0.2947553275652029	0.630371580499427	0.229973467833325	2.88817078992229
48	3272.7983478757087	1.4076885872403633	0.6859761399734623	1.0352523821600939	24.66505933594426	67.10479051436654	16.178934337901442	114.760621604893	65.43086088632451	0.35554619811152266	0.32445279661950555	0.21480636089619745	0.5895352343048192	118.1991229977542	132.98211452046743	0.061155823269804864	3.20254262925889	1.394566527684539	0.02764977451887476	0.021366833629753827	0.026815942603218065	0.05000817219258488	6.703020646725726	3.999816567927548	7.913440612847518	4.025469012407823	45592.43681121228	24053.361893695128	113151.89389590251	134173.4189487913	0.14817395972491634	0.345453908531341	0.09647967886771461	281.5488020739019	133.39307994828044	114.26503176258447	71.0938399357001	167.28377031131652	62.29924001258071	16.48988558413216	1.3806841482711034	0.5588407762616051	41.12727042614167	4.176000748808169	0.16092331231372534	0.26428701584019865	0.244378975912992	0.0137044186204547	0.6786188620565151
49	80252.10649301496	1.1730793847252345	0.9797558524319554	0.9651968694697073	26.941807738336344	80.36970356848512	25.928238954725103	142.34645460083985	74.97803183110382	0.3817929462913961	0.3846509336536001	0.26221458819004606	0.5603131355838271	187.32528574043567	191.51617320688297	0.09764766651618723	3.3629647567835703	1.8281398155617274	0.02273454318750209	0.01462345718443458	0.028284596411635415	0.03928498272459235	8.431619679257361	4.3778510103232495	13.267139581315961	6.880963584670941	32491.739390556206	16915.697974608644	101778.70850879731	110223.36244491555	0.12674862324763772	0.28093535729546515	0.08129023346952587	360.7283470562967	265.56858820545324	151.13782062427174	136.73629401313488	209.59052643202514	128.83229419231841	17.082886967812243	1.4687825291530867	0.515059705983709	31.59659662579912	3.989188176096953	0.13550053017625205	0.21312023780772502	0.0489790599057871	0.0521075102471874	0.0217879986259164
50	3240.347474465598	1.6170611311858911	1.0287990743339572	1.3169934254886078	26.059631267595545	81.75249605142255	23.170622837043165	129.37316414215616	70.11194670147617	0.34822695207998966	0.3290952433964316	0.22635350820178854	0.5942130885247325	161.7859206064998	180.74307677245392	0.07140196871465765	3.3420271818985894	1.701020569753958	0.024608141063159422	0.016821553179763738	0.028087698766686965	0.03823558714328355	8.637738975621613	4.515640564198963	22.618662109157114	11.21345498696847	36263.4111158931	17843.53935749098	110724.83176715333	119025.25446439769	0.12451943005036649	0.30689286187505393	0.08202267925755065	388.6941788102365	212.05005116323616	151.2143380344089	96.07609866301291	237.47984077582717	115.97395250022295	21.009248104150046	1.64441414502134	0.48102379554885066	39.53602796688935	5.244979347991868	0.16661428631089958	0.3033381571231537	0.306964856327898	0.0176951447823133	0.0584972144135192
51	983.7220996319592	1.166716686637283	0.9081793551873447	1.3724759129948256	24.031041106370992	62.83214753238021	13.803860736021818	98.22621606712738	57.043301567452986	0.34863724011390756	0.2791607165877003	0.1781715697880013	0.5927213642899857	79.0288270621766	89.9110429344488	0.0385709361490235	3.1358094058165524	1.1253047138399792	0.029156113517704012	0.023239120178696258	0.02414940914565648	0.05865786238552313	6.689385836323007	4.160241990586945	5.322356843408648	3.1377968528846165	48184.88498496842	24818.256956532066	111729.03352478228	140559.86646960105	0.1437580276123466	0.3661711058643665	0.09607541244467337	270.56404946557006	95.53340207511194	107.94582985861071	51.57605585202736	162.6182196069594	43.95734622308456	17.341192867834984	1.5820441748169882	0.4880146898076508	35.253572360426574	4.8243013594781035	0.17200218856724692	0.3073853826616478	0.306964856327898	0.08937248408397501	0.572829387792294
52	3908.102784382534	1.6576052845134897	0.8082170912582688	1.5182123190559738	25.250852337776745	73.26532568024824	17.045503053894436	114.01972215414025	63.40189323006769	0.3543862542630777	0.3157256830785332	0.20042378037539318	0.5953812792136668	111.17958250165502	118.87414590014686	0.05667118355539371	3.2666132012527638	1.3576957844785285	0.02684356307969635	0.019986593442242687	0.025094929256904076	0.05085107927485015	7.387843963834578	4.2432132256164525	8.791247158333029	5.7554715610930955	41326.83217490378	21445.920123233856	110959.21460047095	133713.27752447993	0.13912930463105044	0.34349025821509455	0.09177066479633583	318.6235214576577	168.55858774480106	126.67883040223987	88.6002033496128	191.94469105541785	79.95838439518843	19.196896684264104	1.3818989665123418	0.5855075857455628	39.40429896391556	4.591536742652375	0.14496472488157694	0.23928695769396852	0.0094538390683093	0.102845615437222	0.062247532805549
53	3608.9948760667357	1.7188964388573524	1.0720438232623608	2.254199626072937	23.48798896262302	52.61831695747743	7.800031602365536	94.17964340288242	55.35025433452415	0.3586181534139945	0.2664404625582296	0.1592675799996419	0.5950498112160086	46.22115260523651	59.6919941019924	0.02334497188197387	3.020027211973731	0.9087363397535962	0.03131440352348217	0.025078987300353003	0.023821214988449538	0.06442007187311338	6.448840577334255	4.148877981776092	3.285673868622091	2.5975126688795394	51651.19891212455	26741.99877494731	117893.18948547255	154880.72447671625	0.14798326380595733	0.39379985435290366	0.09721770474554511	210.9317964852912	47.15415869693552	84.8813564054595	27.177198120615337	126.05044007983182	19.9769605763202	12.059729600368504	1.2354801404647333	0.594286991697978	29.2305359427736	3.406427210271232	0.15310768367143776	0.25218933794543275	0.142676567517217	0.523326600755417	1.4478552208613997
54	936.0351303704323	2.0961992240838354	0.7923204532820676	1.9424182256139382	23.624630173699043	54.949149758106806	9.667124829765257	93.38544381696786	54.20871231204491	0.34835743576260264	0.2659774946020591	0.16812579421630772	0.6095127524697861	58.953261891394725	65.58015092007084	0.031540590110674636	3.0880477213304536	0.9708823442497378	0.03087337674550251	0.025032909869381018	0.024485680931376572	0.06207315912919039	6.146788914973244	3.994434425908276	4.549925172015752	2.9975599851234342	51060.25737524613	26551.219133671708	118097.58251395749	152278.64695320677	0.1543304881570122	0.38549551261885195	0.10112188654823975	219.5878331966692	69.96218325874436	85.68823258394085	38.07159504051056	133.89960061272876	31.890588218233813	12.66032550521115	1.2128921344836308	0.6101076271260404	29.536102813965442	3.448753353117788	0.14975381119775147	0.24609974680249933	0.18949033239726504	0.17456545543063298	0.545656333224656
55	3089.159697627699	1.9697271561359908	1.0480694507289186	1.950003151931516	23.849082257791164	55.616262876383345	8.795392609537169	95.0469758577945	54.677012326333866	0.3505242318947316	0.26747045848053863	0.16052245975030816	0.6155150928681479	51.98983903969616	61.258555594846925	0.02679589120102682	3.0780036778447526	0.9651404288953268	0.03148482561819515	0.024907822773218326	0.023915628859993793	0.060382353532887865	6.6565239356691706	4.166301902903501	3.948489747724705	2.7828522567068483	49268.76580909633	25774.857174810953	120545.37655760293	154509.38354774244	0.1487452819735825	0.3910821086586018	0.09752838436190793	229.19028595848278	60.939565323751204	88.27957876250849	34.21366811863247	140.91070719597434	26.72589720511873	12.241088612253051	1.2031505889159164	0.6110700570214583	28.829550570560762	3.3474300823329646	0.149370071177988	0.24026388047582803	0.17944426477636397	0.39143503890771597	0.545656333224656
56	22427.867108793715	1.125922028831267	0.9404136704605914	0.9547899166053848	25.64418752586349	67.58995848459102	25.964782401549193	118.44583637961553	67.54986465201902	0.37517760412463785	0.3521072400703075	0.253925650893015	0.5610488652765215	175.05459008860547	168.48790018219748	0.09870428257107543	3.226701283994394	1.626535717705231	0.025696020490235658	0.01941804044516553	0.026627531410243575	0.046461052144496306	6.840924040599419	3.9730285607123736	14.216725607658924	7.7426543644071755	42320.95396105465	22593.619491809775	96909.62420133408	111338.1850522125	0.14628943358896176	0.2916377675673768	0.09566111111461281	278.9809166002193	278.7981303937626	119.74845188534935	141.2308389841329	159.23246471486982	137.56729140962963	16.616688265431797	1.389125701302017	0.5400605627952477	37.03915514497861	4.022133578880617	0.1554231914913989	0.24476708580225626	0.0237388157250208	0.11723317814708	0.00682223697271714
57	8440.301134816556	1.2649271548881436	1.4900778531027574	1.2521345740071717	25.073306317377764	54.58576985311049	14.942800803428245	120.20178332537606	69.29938684519472	0.38173273427184334	0.3335900635379522	0.21435283854473727	0.548796414722426	115.20998407261986	137.23725307245635	0.05466932425555964	3.0594059433984064	1.3525597974957921	0.027535357383309162	0.019506093117079622	0.027601165953552997	0.05170890846497449	7.040712971400714	4.093022311040571	8.019806854387449	4.304425322356612	44827.99168866285	23780.14481679953	118186.622538522	140190.20122035395	0.14077856981571216	0.34354142766663837	0.09128943857924839	224.0897881639086	125.7691581219236	96.39300234441039	66.74475797520799	127.69678581949802	59.02440014671557	11.954151722145475	1.0362941729852995	0.6719771391260915	28.715718122894653	2.9655463081014286	0.13831066159981487	0.2021593696649819	0.0135488807465969	1.26804018446252	0.0202870225120998
58	8463.002252484664	1.1654676857767732	1.6182039404507325	0.8690896037387851	25.509993934971476	65.96508470480853	18.641944987470932	113.21706724485458	65.92679958989376	0.35019708414526185	0.3262569046684926	0.21354625647850145	0.560084126731011	131.3811802433232	141.88838427420123	0.06783847364214225	3.204670937835956	1.4340186859389255	0.025369423818835852	0.018449140857556202	0.02620491739610944	0.04771281895314521	6.979015477033333	4.068814998038771	10.998717164288877	6.032706949752787	41395.13635177416	21793.82197376076	112186.29561015665	128494.70456249532	0.13982658435173298	0.3203641891971784	0.09232737454588923	273.9665841987726	177.76728303451932	117.45573058454704	90.9250985618062	156.51085361422525	86.84218447271326	18.205743207816713	1.4109114429039509	0.5486369315419424	39.24782152363821	4.492505423626494	0.19228170781813453	0.3071123814835772	0.14578673776747	0.6765801778519301	0.0008367466879654889
59	4057.0638551816137	1.3198807463640234	0.945576518198832	1.4484060727794357	24.921172430362983	75.17420309445554	21.901574413632012	103.45082172450505	60.32612099968852	0.3458717437034838	0.2966776152906177	0.1913054111273575	0.5846657356384092	99.41317567547978	109.00121332272658	0.050521025971220664	3.2535879954904345	1.2954782673084198	0.026640524866693507	0.02066907366636692	0.024359819928903532	0.05328823422727291	6.95811119448419	4.166112527662011	7.389376587475542	4.4574997224744735	42886.64707036771	22221.77661332781	108455.5424433898	132700.63874681492	0.1387952804478509	0.35032277121384897	0.09298970559132386	322.304601797648	137.93856567468507	134.46177311883315	68.90030724092657	187.8428286788148	69.03825843375861	19.64849961348715	1.5644149542229975	0.500539057942822	41.14855151456526	5.034608937073574	0.16647691376218507	0.28770406001660204	0.0964961512573119	0.08937248408397501	0.24342179172503303
60	6768.775581614981	1.272278317713973	1.1753194155738453	1.0830915547007964	26.046557495000467	68.67829906277632	26.20587822554851	124.49056639762973	70.12635952468874	0.3674876635794141	0.3554988124324011	0.25544272197226686	0.5512103101122163	181.56123043971994	175.12548033706318	0.10376391272653739	3.2428792410576013	1.667071346020191	0.024653278563289388	0.01776045192238907	0.026873387189645638	0.043425319044005435	7.036646099384245	4.023405419139682	15.404311675837462	7.744399016960404	39935.674262445216	21373.4494037821	98949.05203266318	110658.0116572342	0.1424927515667107	0.28524050758696795	0.09242272763077473	282.0981554934616	300.62733208146466	122.02082762772541	151.3998193063976	160.07732786573615	149.2275127750671	17.432110769542795	1.365646526134221	0.5543671961247743	37.502197340124404	4.065261478389737	0.16885055281577863	0.2614180875230228	0.0325670803987842	0.0493252341679848	0.874362168474886
61	10969.448354401837	1.2836845182744105	0.8515192375559149	0.8803735135161822	24.774461231990575	60.57580407244786	13.328347841665142	108.03427088645009	62.91047494376475	0.3445474293925652	0.28837268985176606	0.18870885514406172	0.5615055688346281	94.68990275675219	104.68614739560135	0.04898634591476962	3.0945863416752544	1.1850329321240989	0.028569154430017372	0.022538004727870455	0.024704951971792597	0.05421888723186204	6.724153395229338	4.088964278620021	8.202680287193845	5.552961606971592	46928.87592917005	25871.86946539945	109838.88043733579	135744.00560584053	0.14486611261586524	0.3469907092700716	0.09480560238674021	246.58344818716353	119.70294392663622	106.19116464142601	61.96432645984245	140.39228354573723	57.7386174667938	14.927363253794582	1.181768706383807	0.6219967396631941	33.18589267722546	3.754782885250423	0.1497656548768248	0.24408148825319015	0.0272592135058521	0.0218217920759466	0.0910437250038693
62	4284.470476596863	1.3629503453543736	0.9127285376945861	1.4524898103065598	24.331194633288874	57.540004250180985	12.035658345709443	107.69985586068272	63.267505080910375	0.3377004699110961	0.2738429420258389	0.17282579429460238	0.5658537872543147	84.90207340055184	93.24835970044138	0.04274249642783272	3.072389003328124	1.1095791418847916	0.029266757890653333	0.023628088083502478	0.022837174949091495	0.052392557348174246	6.437504545637433	4.006465182386797	6.141425388620034	4.198468693318768	49553.636445799806	26745.657950128058	113038.87775319416	140085.42413488386	0.14979831226022197	0.3544492160781867	0.09781642667736513	229.20156604118142	100.90379405706666	96.89676950996147	53.39880970221646	132.30479653121998	47.504984354850166	14.539971727329045	1.3014085190758309	0.5655484022024984	34.54643129580273	3.8485142901463743	0.17426920247856784	0.2948730619316714	0.0341284653460265	0.0521175902750895	0.25948248150380204
63	2025.7440055859315	1.1479413535639098	1.178389113925241	1.8648735454190617	24.320872615152055	61.794396876858855	10.46164913629358	101.83043216918189	60.19749429861705	0.3457637367090831	0.27955501566422486	0.16970303954530436	0.5849037062355591	67.88982524407758	77.44314218346503	0.036053915931353576	3.1256311532728693	1.0629537447281303	0.029107559443385205	0.023173380063673078	0.0235907684054707	0.05646452029421852	6.4971778326683145	4.039342434951505	4.889126966635382	3.2362129444070704	47273.4733482136	25042.473017969915	112701.3021184163	144800.49465888424	0.1476103447099744	0.37502094946335707	0.09729304949018841	245.81297142379861	71.37447659136475	101.80158825943641	39.21050914901637	144.01138316436226	32.1639674423484	13.919935165846162	1.269678201038507	0.5824734459579965	33.89831794498527	3.633662993092779	0.15955909210053065	0.2572365518265548	0.338751374030044	0.21684856159644297	1.1491580244076798
64	925.8080177252821	1.5656270436752593	1.1125828124607853	1.9692960231194099	24.31318148526074	60.47159446634777	10.060646382532443	97.81532418167359	57.28656271738982	0.3469617559608786	0.28004592139868784	0.17108002730502891	0.5992743110759896	61.73954742135317	73.49235303585625	0.03226462736762533	3.155939779021357	1.0611498620881032	0.02876910977700454	0.02272846572159163	0.024778866191199088	0.059275791235601075	6.241734142167691	3.973289916070474	4.309475395952014	3.1366783243308625	46962.53696792864	24624.357586805232	119311.62782507035	152872.9348969123	0.15033102390758174	0.38675860873099016	0.09841838863108472	238.69206113992135	65.78948063025318	96.04686095180952	36.28991542779247	142.64520018811177	29.499565202460673	12.45863376463031	1.1918983964350558	0.6072309551210605	30.46265419780087	3.326077010708554	0.15104443588688582	0.2386475094692569	0.18949033239726504	0.21684856159644297	1.1491580244076798
65	1796.1939338432414	1.515886191597696	1.2961599190819373	2.1060239819501643	24.455039823639318	59.51088828659263	9.17863055548732	96.72088280355851	56.78032256483366	0.3481636053643993	0.2823756239727111	0.16903081958362515	0.5959450689740797	55.38024842004331	72.61301342815864	0.027450360846961556	3.1677402325759902	1.0568285164689506	0.028004942879838	0.021774579285670146	0.02561765296786758	0.0612871003478719	6.092486224427684	3.944823936534513	3.5332046075803247	3.0379119568507695	45955.66719952846	24047.97550708008	122706.22306680627	158537.47959592665	0.14894081342005905	0.39585512597135775	0.09726632636074761	232.61315960793263	53.67593813015657	93.59348690652186	30.525604239001975	139.01967270141031	23.150333891154506	11.459716726777806	1.1655611950860918	0.6083537776744409	28.26359549538004	3.190361102213275	0.14750207931982162	0.22863004084038882	0.572696701160556	0.567758465485545	1.96624302591716
66	1670.7962352306645	1.0374628352384139	1.3485478786553298	1.458529542270502	24.06526096903119	65.9556774235364	12.357128780379012	101.81082298344256	58.425041106413325	0.343817219976893	0.27392573799016506	0.16218066744954962	0.5974833262116787	64.7015526374728	72.75915934937616	0.03412708164691896	3.192760661773947	1.1046480887413659	0.02893130296398695	0.023269222580261532	0.023197632944403336	0.05455089994006341	5.925210339079241	3.822870266320819	5.508606064698966	3.1463879925557383	48840.6251951052	25812.872855759684	117085.87027793512	145342.60481562722	0.15864464637270215	0.37566967786127603	0.10187697346098885	254.78774705932796	83.85148276934338	106.56716538403153	46.403184104821435	148.22058167529642	37.448298664521865	12.92144110503538	1.226464184279608	0.5849445839476666	31.66682008739494	3.4689929786138043	0.1560862338478563	0.2531780713179107	1.32264213499205	0.7000740338438209	0.7536345085568729
67	2937.0732673828784	1.6516508470666011	1.0041196879999528	1.983326391961138	24.613933512081974	64.33270427132898	11.16130426194378	104.24652260166678	59.36875613046055	0.34677308193474127	0.28986003624861945	0.16484603630155145	0.5838976698284657	58.38547349598942	69.50843287783866	0.0286099284700051	3.203819756616879	1.178589371292814	0.026753682635162007	0.02093468665296614	0.02503180116240853	0.05483410330694488	6.197056819996674	3.925760611498597	4.908185238582772	3.8693502631936156	45602.0948789735	23522.288885917984	126409.92245815966	157056.2935074045	0.1503896535224023	0.3949120342028724	0.09621023734899342	249.4360873018037	82.95036535553244	103.43208798437996	47.3167009605929	146.0039993174237	35.63366439493951	12.074043342481264	1.156379393150983	0.6221806591398669	29.45258657838784	3.198347573829001	0.14342974712339693	0.21819788020906652	0.0779288222913377	0.4006271505162	0.9552720435231291
68	6341.545811694983	1.5319246625583707	1.0396144787134503	1.0902433854334788	24.47293283506261	59.93159181390878	11.446642497951679	111.5180199906222	63.514858638635815	0.35006467375103145	0.2886416341910616	0.18724865031626592	0.5746842592145085	75.81430439864388	86.34775108468679	0.039691313262599295	3.122927979703193	1.1261622042405766	0.028288467962839327	0.022345273050806014	0.02649949379320427	0.06220093274876714	6.417214050534845	3.962002651354597	8.249787944727519	7.969354669949035	47162.830566927965	24747.92131353447	114644.5637878353	146667.04151172534	0.1501980436885104	0.3690062905965957	0.09645864648915975	236.69106269092887	98.25984267285976	99.06884321972043	49.97449084654516	137.62221947120827	48.285351826314404	12.218103211741417	1.0975389098498691	0.6376605605572442	30.333391524718454	3.1580411480342754	0.14686035397142683	0.2277173398105717	0.00815861380883943	0.139462540583681	0.0157866233238585
69	2165.4966180697106	1.3677437709518665	0.8451593400269404	0.853181575695431	24.404814555309773	60.07867849624608	12.246487981216406	109.79184310863789	64.95246671584344	0.3448104568275486	0.28665926228539607	0.1722206621570891	0.566482278295501	89.88060486381876	100.4629137605488	0.045019705092122275	3.106504985927343	1.2030396120236506	0.028468454455275374	0.0230293933077991	0.024457487969107093	0.046880538048210456	6.36021156460431	3.9333026227803365	8.613118260394838	6.01249343131491	50374.37825750769	26989.234871907818	125279.71565736187	148716.1657332653	0.1529353620142452	0.35045750988814084	0.099526477168271	242.2064719649984	111.47536751429294	102.76122981878858	59.88653377602858	139.44524214621015	51.588833738264356	14.131853683274572	1.2826441377422986	0.5716011111730215	31.144647979158144	3.817806927701047	0.17429364224609148	0.2984522058338545	0.00215443029631257	0.0521175902750895	0.0121999139614569
70	389924.29386092984	1.0972563665698813	0.913466823466454	0.9296669057852158	26.58649341418641	87.21081426042012	14.530267343747463	138.49696058258345	66.66246591195936	0.3130799503401946	0.3070352352051158	0.18051739972634795	0.6542877145397767	93.95668673192088	107.18648789906845	0.047585718959348704	3.381469012537144	1.3349869934152754	0.025241600530996937	0.01612979269447193	0.02542976194434629	0.04539375358207982	12.244100208290783	5.941995441351083	8.229176545058907	5.033580247663734	29734.804049739632	14289.045253619855	121011.04582829021	145523.57305296673	0.10774789528291734	0.35897387953971144	0.07001813867687204	494.7826064828496	132.25441296932323	145.56891405931657	72.17251612525466	349.213692423533	60.08189684406854	19.75897387508627	1.540201918372596	0.50423727036216	37.389416403070506	4.542042359659444	0.15673777797581123	0.2573592749908282	0.202333141114737	0.11267712065561801	0.054535935736539996
71	2910.428330184344	1.623021184683727	0.9552096799205116	0.9776695243315879	24.5296739079413	67.16632479368644	12.255512083022543	104.08295506805496	59.25442759493489	0.3363749910530824	0.2968764465764951	0.17890412603955622	0.6042664655741344	70.11177700640064	79.24118522309006	0.04055496759173651	3.220125847864552	1.1946785878650734	0.028021454646522375	0.022220699071469896	0.02448330207454179	0.054008105867676785	6.508777194410709	3.9898152572629555	5.581955699179541	3.78108673438108	45377.56128300762	23776.66218312944	121117.26597845712	148101.9977399996	0.15044715651459414	0.3755418555283511	0.0973009351519911	278.13702239839057	100.06097559993405	111.71591566918553	54.96722169542643	166.42110672920495	45.09375390450752	13.540267111194352	1.1850373651612844	0.6223713463094748	37.3216975049006	3.4616575311537257	0.14538945005008014	0.23484919245935956	0.028541107408607998	0.00891867191450889	0.0260983163093886
72	5705.091230799518	1.2487180196684682	0.8973412449464871	0.8501231524938652	24.947448197993175	56.30173306836345	17.74497872225791	128.3069814884998	73.67639685078606	0.39956035214137203	0.3599108730511763	0.22726615590162397	0.5532064740629289	133.53433334854225	162.91612949945446	0.05861450498549484	3.0879732482533866	1.5307478455969874	0.026646956362932638	0.018862958570856663	0.028386480021184442	0.04741779260171841	7.170009983928362	4.023939198621284	6.381291798965766	3.8761578286640566	44982.147012386704	23733.733776576926	121393.30448024934	137740.88493035192	0.14254889867769116	0.33550808807555993	0.09186558497140355	234.36944345284297	123.37875049712636	98.84853718827341	66.0699633891551	135.52090626456928	57.30878710797119	11.053510629836795	1.0245249006836321	0.6700669301804818	31.7125818797038	2.7567230855905227	0.15172797045165545	0.21524132521618666	0.0032959161680090397	0.4340831530765471	0.0123448570153436
73	10849.519804384012	1.2823215290333023	0.8485554725139217	0.7198841931444471	24.65851706378378	56.41693938498128	14.638906093130664	111.37824844114792	65.6976798094143	0.3822404192429371	0.3416142063195135	0.216072159319237	0.5621402231121855	102.88976295880029	137.25893196954155	0.04690474876178188	3.101405561750991	1.4033558020207801	0.027420416728135198	0.020251198824735472	0.028917052160110254	0.05389229575992108	6.660862244842632	3.9801112131461984	5.2791268127722315	3.810500315582527	46334.15442824937	24394.46094871612	122553.78038492195	142769.78415618808	0.14611057465519692	0.35920139398656425	0.09536499533124244	228.52387222365684	94.85003807831274	96.81574265361776	51.03110412536605	131.70812957003895	43.818933952946715	11.28458923800933	1.0559760771952236	0.6559036984933875	28.503223674712586	2.8631044332497204	0.13964875340916116	0.20734545056939216	0.00690116010601948	0.362943691512144	0.00265830629444148
74	8183.559834340482	1.2365469908245736	0.8956037073193551	1.0789627463751146	24.8440399917448	55.91448021751311	18.822168716603834	119.98896393651889	71.034952142081	0.3900952467601831	0.34974883758841974	0.23868033264482	0.544224373831461	149.1775835072769	171.55240764137267	0.0690957139530283	3.1083432012560226	1.5353607224161738	0.026004312403932656	0.019139632177017033	0.02786678483837663	0.04831258690976151	6.682181505238279	3.8810396636869138	7.524849848452098	4.033776983704948	46587.49341630805	24739.011447946417	115494.22600787635	131390.18895296386	0.1501732353395859	0.3249608708590689	0.09764467318963115	223.81791173088806	145.4854568789501	98.6463361550947	76.74104301123259	125.17157557579318	68.7444138677175	12.345957551797845	1.178226852442491	0.6144562876208108	34.252287666885834	3.152004906166487	0.16960514769526508	0.2486538233070275	0.11138707020864999	0.10118256548101101	1.03157018299145
75	10658.878341188954	1.2173120482826585	0.7279968010810169	1.0008990911182432	24.983711525732947	65.69927069666684	16.34980967330152	110.67035495329509	63.40636842935967	0.3566385466476249	0.32740987556807377	0.21404250910838035	0.5800351429920346	121.56629646568308	136.97663748776873	0.06265411748573767	3.219947951928468	1.4062942362718915	0.026535173089681688	0.020315525326047933	0.02712605556976541	0.049447412753724114	6.433766138907919	3.9008722780054703	8.815062945023197	4.697782940127398	44390.855182697705	23573.059786654532	113704.70636087266	134616.81828599042	0.1507167485539004	0.34198254620727325	0.09785840090714638	266.67998116374457	146.63476412259516	110.70712864802864	78.65627234152414	155.97285251571554	67.97849178107111	15.04463085821065	1.2200659847333637	0.6167071179292996	38.793903794753795	3.7222612762433234	0.1489851292842607	0.24016129103179573	0.0164535246297281	0.0432672776803527	0.0646253973530403
76	1329.622825968398	0.9765880982596189	0.9357195307572944	0.9660588056592951	23.424757469332445	56.69365335676947	8.13511078151626	99.77380219022837	57.59635118173285	0.33905286220586695	0.2654484783170952	0.1613996327697096	0.6323441223075631	58.47913432373573	69.46437835151755	0.02882692932508232	3.077635613366682	0.9512242099257197	0.031305966065147	0.026804253684886464	0.02292406253305534	0.06013500096503977	6.200445107893881	3.967732310903434	4.406226456648933	4.997014004439162	52071.867643786936	27362.54581465467	111856.91544775778	149306.9346109227	0.1571902561042005	0.37853861655744364	0.10152260755644041	236.349792750206	48.79450099613388	89.69397676854162	26.642002220403896	146.65581598166392	22.152498775730002	13.958283144601252	1.3323600633770223	0.5618187855744537	38.31068607107196	3.9663131438785153	0.16429881125487694	0.2862455728896115	0.10537527743047699	0.0900633230695336	0.0100692326419396
77	7130.52271120292	1.2762843301257751	1.3140428708359884	1.0218663307306806	25.99791810141148	74.94533094941656	23.73839785191176	115.68455246370813	69.39064170941438	0.3542995758067426	0.3545289010381169	0.24540373407160743	0.5515908037304128	184.33363487020944	198.57325162132528	0.08319844544880009	3.327827012136267	1.7287317175083459	0.022370576480785984	0.01660269291566251	0.02704612526288115	0.040583698017595655	6.741570845145247	3.9900255193482175	9.864699445822758	5.282607458378426	40295.55844989885	21243.18540659311	109115.59911427012	117962.12804917769	0.14462447136487783	0.29443801948955534	0.09640908054080008	312.94512893992663	181.9182870066	134.03860767597132	97.06790261912303	178.90652126395526	84.8503843874769	19.513169327626272	1.4517636748540452	0.5465668613050945	42.72164014063298	4.52297404440378	0.2034876664792276	0.3263366365770248	0.00282902868354993	2.28455570019236	0.000536589110442172
78	2793.9444631163715	1.3492802966067357	1.0881180821003995	0.8796218923924412	25.046936021329923	58.38724899165889	17.114692728014386	118.47770918593567	68.59981073761108	0.3834864622312495	0.36146724589917734	0.23611029079472706	0.5564533899166157	123.78828001129266	159.28389476662727	0.054279510463262515	3.133784349718227	1.578365006141527	0.026124427507060795	0.018398697387784903	0.030253737883206656	0.04900793308293246	6.901336086931789	3.9380996190371977	6.416207496114613	4.158419243976789	44048.048946555224	22891.362512617037	126375.02520215766	142789.77239270293	0.14483309561760022	0.34903863198683455	0.0933981066585642	236.46768473957167	115.69397857476388	100.70803351620414	61.55220178948069	135.75965122336774	54.14177678528311	11.437559679589672	1.1501963204481178	0.6130171373475207	29.80427697739255	3.047132373131078	0.1474553387634977	0.22191438288427345	0.00296071334745914	0.585363070596296	0.0074207565415513
79	5682.166503195113	1.2484694643477938	0.993725985292396	1.0620260409222502	25.02073716187686	58.717304257510214	17.050388110711438	113.87818329446324	69.2325836097687	0.3700659241636821	0.3433610239089897	0.22956205466070906	0.5453510342450513	137.63599378308697	169.0754097131069	0.06202408298973146	3.1558411507030355	1.50892145093538	0.025595385756138	0.01912452039670108	0.028481291428509768	0.04992825463695509	6.174498010903765	3.761204568220101	6.142879364732717	3.575651896518824	46605.01562929044	25473.067477754026	118932.76369703726	137446.45729454092	0.15513599405817027	0.3403399251695651	0.10300759894072375	230.6792273778383	109.34028874414585	101.85472437419382	59.832032964218854	128.8245030036442	49.50825577992711	13.158608488382514	1.2666976271088382	0.5788647005883631	29.06489391599932	3.3965212312104005	0.15116488375171597	0.23365091805227586	0.014899928108831999	0.018151572938767	0.0164799326885755
80	7231.056487250045	0.5331325311005133	0.6095511933562527	0.9141765267344215	26.387130967200925	71.56289232136787	22.66249963578255	118.92203315284617	69.80244331769019	0.37750512033433087	0.3825381674258874	0.2535896311897609	0.5426975738201444	171.74122135528236	201.29032619029226	0.07960207682364806	3.2895311734095967	1.77377501386272	0.023294231767981538	0.015945070210163732	0.02997748328066779	0.039833399487810665	6.753923065808083	3.888431600274313	9.83574216926121	4.71713920319552	38630.703457089425	21318.36317815247	115777.0494726085	124445.33230141518	0.14513859742548518	0.3038987430729561	0.09712795603232269	292.17217929893815	172.7717808260521	130.47283436693374	89.26662315838095	161.69934493200418	83.5051576676712	11.796025089655565	0.8872313762346407	0.7296213091672753	26.665768017122144	2.446605430078668	0.12091599191991205	0.16360093942314913	0.139915483348487	0.0173904610852149	0.0133663182036345
81	23006.82912092909	1.0484352080188892	0.7827219560613261	1.001149326354343	26.903638865092795	77.43606833879225	20.582194256022955	128.23375687573932	71.54457332699378	0.37728875620777164	0.38869379582684666	0.23120468055702123	0.5566822473296221	156.1144303636085	186.59810770738883	0.0708305400320998	3.3451321380628123	1.7788744463870494	0.022046227617690754	0.014094486626393603	0.02927269385472741	0.03628451140446763	8.373049927659935	4.419942197689539	9.747555206635127	4.929827844875175	31803.433776072576	16383.704652969065	118441.18538946187	125619.58092461641	0.12013871691981423	0.30195949965331936	0.08004574809918523	356.1673289902175	162.0809895754599	153.66155438125284	88.64357529995577	202.50577460896454	73.43741427550404	12.555548770199591	1.033523785977071	0.6638904917751415	24.297412325572978	2.67116223527683	0.12608636188874187	0.1797453580054137	0.0485467382444136	0.0178403665709491	0.0282749516330413
82	9965.890207778135	1.1457910971577134	1.2064978590395383	0.8572008640987833	26.369429129335977	69.58058272858734	21.196183932319755	141.02836794727074	78.34883180772219	0.4013982831206323	0.39932285197672895	0.23896348745429669	0.5820156515330597	162.10073191700144	184.80763492698125	0.0782662913572356	3.2486953628027893	1.698215308139965	0.02616661001884514	0.01683536994712201	0.028809126925679013	0.03871789677540455	8.350884256807504	4.4629525136951615	10.284492571306412	5.16977607150835	34954.88686609136	18050.63555658965	117211.45758521926	125343.30101837187	0.12480072339838362	0.29631817814856937	0.08200757886268452	312.998170649402	198.47148663921035	128.80923731227074	106.46622944397588	184.18893333713075	92.00525719523512	12.489665035999273	0.9719508211378642	0.7011927669741195	28.365912795641027	2.6126115911365106	0.14001843207476194	0.1975406778278323	0.00995995544041444	0.398982888175555	0.0011193319686320599
83	11184.787094139027	1.0462455809423619	0.8607054042974788	0.80992147725278	25.7468595423734	64.96807361585917	22.118948911890122	125.27417907531954	72.19365410539213	0.3842032145860293	0.37970441538023636	0.260123290234585	0.5446875367439096	166.15721393368375	191.43708292075667	0.08121772029581767	3.228523277081985	1.7422984879614003	0.024135019059267106	0.016869857304499487	0.03003955826198578	0.045301888174255775	6.797370512279381	3.8576785049264797	10.020315779773336	5.992720951942195	41598.077548559384	22243.580433243354	114299.24598682819	124758.66218442403	0.14742040747885807	0.31401394347597056	0.0957792412797695	263.1848842472005	192.36329114520854	112.65621390185895	99.56240078490795	150.52867034534157	92.80089036030078	12.748779605422843	1.0863884963589872	0.6513329473935695	30.792212357140503	3.011734020624975	0.13769579873205406	0.20443048698959432	0.0130686527016428	0.0202317971545314	0.0466363416535742
84	3284.947740780249	1.4016735397623068	0.7857891858731957	0.966776103139203	24.807925719591584	59.82985061930461	15.522045736795105	112.90875282104129	65.51981409664282	0.3703645471300289	0.3410699805779874	0.2211960307707519	0.5682296540601828	112.11297069673388	139.2513258207413	0.053812590419576374	3.156333787613517	1.4584832158803813	0.02645650295153422	0.019603252919004534	0.02885565130979315	0.0504043802816589	6.524371125482384	3.887060640578598	6.7086490457071495	4.003443252674524	45281.68020623901	23781.234187370836	124907.49466820086	144299.45861213282	0.1498772729306024	0.35726387455750014	0.09648870521945839	240.8003998319165	112.46651450906239	100.62835566291254	60.42824416762066	140.17204416900353	52.03827034144172	12.59900325504063	1.167078982835188	0.6192543951237199	32.85918533176338	3.2725823804850593	0.14753269910622116	0.22759477039068116	0.0164535246297281	0.0432563995617519	0.0646253973530403
85	36279.290429514076	1.1848761997021102	1.0095411097771148	1.0765025428786479	26.82254947213363	79.2764217094961	30.942018330833225	134.1117003432551	75.71129385126783	0.37917508824806523	0.3954520686824796	0.28817375881173424	0.5372675308242012	226.40981683912045	232.61941822830713	0.11526999440925227	3.3582030865236105	2.008656272265554	0.021797216354369212	0.014418915475351454	0.028585037669000956	0.03515719075310171	7.4736774602085685	4.039840120648013	15.11933253715162	6.559478643583484	35559.88844186823	19034.960818323492	96922.4986817169	100046.80195500569	0.13719098609749852	0.26169232811516285	0.09038307076345375	335.6711999308854	314.85640931557276	149.0760451182604	163.32715122885796	186.59515481262534	151.52925808671498	15.753681276640927	1.1927329521657986	0.614487881962206	34.99169668745187	3.4363817553092475	0.13282009249142826	0.1964071061903567	0.0691303072862233	0.0311473079387991	0.28593610799714597
86	10499.31774508444	1.3326272574926459	0.9967022742236818	1.2643917475288662	25.17560266012491	60.26939478770018	17.73754238088612	120.38465135933517	69.75706544892566	0.3751427925977431	0.35306035593317836	0.23477939464911643	0.5549916790612194	130.5910179284807	163.04444816976	0.0591063568972434	3.149252675591929	1.5933860492060994	0.02577387460435048	0.018295389693073236	0.02936379830578468	0.04682009506571302	6.998973514603115	3.964989771199237	6.942766362855027	5.140742041857412	43748.51635504384	22953.070992146546	124730.90721076945	138632.82993514914	0.14453658571004038	0.33825739685123213	0.0935415214702195	247.18610349310896	123.71610661043307	103.83430296547708	66.01778199460846	143.3518005276319	57.69832461582468	12.144077487437992	1.1756403841765002	0.6078983982357148	30.503187152817674	3.1416580103818736	0.1539704285284004	0.2357476973395273	0.0370394719619807	0.0170428362015839	0.24034331681961102
87	5848.941143187508	1.3709072362560206	0.8384007344116454	0.8204509017668632	24.380172009685644	61.18350124397906	9.969480620312638	100.98357802829952	57.944539234372755	0.3420921007174109	0.28311416684441	0.16420189721401754	0.6098454671342928	62.69804441503698	74.1540380092071	0.03185995332447589	3.166342340745423	1.0845894257128472	0.02879054499087275	0.022890612083020026	0.023987673261105322	0.055471070302616415	6.454441184998847	4.03316334619712	4.556772906149184	3.7282316057554823	46388.82142505327	24219.942762519575	120557.6967215765	152367.24014921632	0.14781328555500722	0.3817365405555506	0.09616910206672352	253.09101050724001	65.76030804498662	100.1762526857954	36.81681218216973	152.91475782144437	28.94349586281692	13.180766679142447	1.2164856192747153	0.606465243148431	37.6389676260278	3.5395263771989858	0.15108401806146418	0.25145684201981294	0.0237533476850919	0.0268858246750867	0.0476490259984473
88	2489.9499851189735	1.1698605638688555	0.8047300258174855	1.5886268313167213	25.342901328505736	64.27572137013595	18.254662678921964	125.7700620288766	72.3836280861126	0.3623070441990341	0.3323025057045228	0.21301292310791467	0.5548198934819264	127.70065355748947	164.8529093381292	0.054172912410145525	3.1724834668748216	1.6454338753869873	0.025210447011627838	0.016967566547033217	0.02610844139229805	0.034849619278878016	7.744897392113511	4.1122816584899695	6.819876638010162	4.102987249399758	42101.275580674584	21544.62511002512	129556.33613778779	135771.827303579	0.1387639296142742	0.3204082311013855	0.09091814964154663	275.7412848577482	116.45285755001564	111.69783967350655	63.69223839241109	164.04344518424193	52.760619157604594	13.698389255316666	1.3148867572448883	0.5572600316603031	33.78900057902742	3.583891871578641	0.18197562563620473	0.2982574958237399	0.23610779587478198	0.0050130485949722	0.8247479626277929
89	4323.773859868209	1.4227753085664332	0.6810030670671143	1.5496754583546706	24.51079745877703	58.59942961332899	15.032398526082654	112.5876088140251	66.04573054981181	0.364910295447895	0.3295951724174068	0.21670987245809997	0.5666778101175478	107.37220487447873	134.19033516631086	0.050865417246335934	3.119887553717665	1.3791335884776545	0.027535841376351268	0.020874261139780477	0.028234459864608784	0.054237331886466435	6.452632184608472	3.9337770698806755	5.592358312823197	3.4798667602157445	47329.03471501838	25150.8053386232	121741.38259896675	144859.66929151988	0.15036204880980952	0.3627744283540532	0.09747006612150762	235.1695645777523	100.63183661495462	99.0488810789347	54.425493891750286	136.12068349881736	46.20634272320447	12.988111061072015	1.2620802039615853	0.5798604976660366	32.08780744254821	3.4300947527242567	0.15618544226749645	0.24482774734720708	0.14279276504443802	0.0170428362015839	0.6786188620565151
90	12946.213260800732	1.073108082882118	1.215935408275879	0.798903162465545	25.518594880048525	60.5673062270387	13.359446489776623	167.39788759642772	91.65125540418201	0.40779325618128553	0.36947471144416194	0.1870145328724343	0.5993406503253256	93.52644218982655	136.94837417012485	0.03656470578726015	3.101737524348202	1.4180405190789265	0.030674328279350044	0.01960166880644714	0.026934471694134085	0.04407733785660184	8.946656051831669	4.6286669671453184	5.392809715001729	3.822673587915879	38438.394821994705	19738.24825540332	129483.26934943887	145193.30773871765	0.12637498593397747	0.34111829008439065	0.08109986942627787	273.09878349912896	76.50250289085051	107.00042418170432	45.46783396810776	166.0983593174248	31.034668922742735	8.905475389939925	0.8082680420561086	0.7392764900645412	25.391594200236426	2.1290956869020015	0.15527982170117552	0.2186784639341325	0.0328051175354068	0.308025499665968	0.0225938492017416
91	12819.677166735251	1.7671412882746649	1.3093863966176	1.0264231031922233	25.536359430970816	63.99743778953281	14.335843660491106	124.88891461675964	69.1882497263428	0.3812185561864449	0.3389805757000177	0.18125177545109478	0.593950613451325	100.22098404319354	131.17445523401477	0.043012483819859795	3.180405684249433	1.419031239016743	0.027883999768591818	0.019701883391950937	0.025465317643929748	0.04475820809597457	7.7524955149223285	4.388606201764092	6.053565075710881	3.7109357280282986	39070.40413226508	20145.664643099117	123141.29251514761	142417.53398505042	0.12859536766865928	0.34557158181148623	0.08545271897538591	285.6100003851845	93.03987464276986	115.20804239918363	54.05963368579149	170.40195798600087	38.98024095697836	9.208190503441813	0.736915038811338	0.7617346506097378	25.779188079871595	2.2447833308787497	0.1119245566837601	0.16053671733134892	0.0556886721414596	0.094667534112686	0.125486827308979
92	24686.0423213028	1.0263908108494308	0.7957212231921929	1.0290460365983356	25.15786733256248	64.25301095825697	15.885368388530832	118.1365288747511	66.17387664475304	0.3846979104973012	0.33580573248247114	0.19651382317854482	0.5748263247951043	107.23202795959295	126.68911196188719	0.05105516543235753	3.169572374750944	1.3894979011454829	0.027362041212358797	0.02004918982184283	0.02550435109356274	0.04892381202628057	7.56920021440094	4.248239105118717	7.698155224187549	4.419633459517016	41882.56605569697	21620.24906392026	116484.08828710581	136075.15944522768	0.13696941177254626	0.33765259008167475	0.08981903827396899	275.4268589351862	122.10120587056753	118.09192257222787	65.86983660224351	157.33493636295802	56.231369268324094	10.483941025389079	1.0688213299676066	0.6197526163587077	26.96260972755098	2.8461543350892757	0.13470834202978768	0.20641633296342354	0.0556886721414596	0.0377750698466793	0.0386917648868882
93	2953.5113581966207	1.086252933398605	1.1717856212545086	1.2667689583179356	23.504148135808983	53.59837846724107	8.177981329730999	100.03391285834633	58.42873042296241	0.3778522123909078	0.2853067085700282	0.14989589223689725	0.6067921411954954	47.87656883336158	66.67854003253551	0.022968959298637046	3.0209171792724923	0.9541981702196973	0.03239663121096002	0.02610866811110687	0.022948227641906703	0.05932401954692625	6.856580756656813	4.2102330107478085	3.65752864340562	2.6601673486795425	50777.688067827534	26233.647027660816	119945.66616685643	151897.87505203355	0.14658612810111474	0.3774774995174594	0.09638043105681979	225.27399578422845	49.238329783152075	93.1863537123874	29.28017914591187	132.08764207184112	19.958150637240216	9.820281985208254	1.0756228519142286	0.6237031864803441	27.669336867331896	2.9270032993762487	0.14391426168626142	0.2301617733113584	0.14163974034289098	0.201300535347642	0.37212378355088505
94	18284.999759660175	0.8376124414248813	1.3370839730791337	1.0678036451511945	24.357810953203174	61.17505099380947	10.967453349027299	107.04164695289803	62.3010401417421	0.36776001713663503	0.30042248922448794	0.16770111884982533	0.6036047304338985	68.78134825050408	90.54237474452972	0.032624199501912025	3.1075346343860564	1.159444275123333	0.030887315742823097	0.024057695807332205	0.024523168219295673	0.05538449374209263	7.325158860728156	4.3404253625103255	5.787126919890934	5.452035758838594	44998.42378066799	23122.64370744663	118920.65898267197	144723.55372285438	0.13678463709158303	0.36316942298468574	0.09177899067607631	266.9073887622302	74.79135403276132	108.56813289698214	40.873340039471756	158.33925586524782	33.918013993289705	10.82414502411825	0.9477902453134469	0.6824981264673415	32.13828871547098	2.846641764934706	0.13125845196299613	0.2071941775824405	0.12503851114313197	0.203653579386708	0.37212378355088505
95	10160.751267830798	1.2807394538129966	1.4588577949554122	0.7951397861904074	26.108659724597775	74.39287677456936	16.449309569407536	108.71047597663706	62.0731688730836	0.3671823975821256	0.34591039266291784	0.20964266636960185	0.5625143442304965	112.03813820502012	138.6532416678019	0.050771023367329145	3.3304786164863214	1.5044842501100701	0.023421115712528376	0.016472304453164218	0.028267248855371574	0.04827634254661038	7.057396723325383	4.048930790404143	8.285463737377379	7.34598932146005	36846.724732320996	19475.431605845086	124051.03619477504	140952.34622400784	0.13763826858186162	0.3448018371066248	0.0916896264424548	311.4207750813963	123.15507384533059	135.65165079147567	65.64724032340834	175.7691242899211	57.507833521922095	12.33691469425805	1.1151680230483274	0.618830230580673	28.62804493708635	3.05284499189955	0.12597334583808334	0.18918493557293695	0.00923398031656914	0.902196292778691	0.00116914911842897
96	3228.694448465525	1.5351922806463434	1.0746112190366184	1.280856523141463	24.070193548386676	59.70001939852952	9.66292258812527	107.69030275161575	61.40120641848696	0.3676878657646938	0.29074394276695675	0.15155989259506536	0.5864700306178036	53.47024202418349	75.63674486781944	0.02274679196433963	3.131506674451352	1.1124244940026773	0.02880514888551457	0.022618176566823137	0.022826773163319714	0.051930943927166164	6.449315135011776	3.9847892913477962	3.4323771212752345	3.0564515707427824	47675.62978041208	24365.954496526727	129824.81864191296	156999.98535310515	0.14764907782127412	0.37974352518670357	0.096437683590279	240.8645934488906	48.25764913892232	100.7264947753203	29.210130186971547	140.13809867357023	19.047518951950664	12.014502995262019	1.3225421912438555	0.5402688475951557	27.810452137760777	3.53175445839945	0.15719022175909333	0.25839631058927914	0.0505424480385016	0.38366002553796297	0.43125151033946996
97	15494.021586118855	1.1319439453448465	1.2069137871070472	0.910170621790177	26.68169635948435	73.33636815027594	23.992033947001406	133.3711587848437	74.14531765368572	0.3829421926506888	0.391884710194332	0.25694587974338234	0.55193260698091	188.18779403115533	209.52527268511528	0.08614747779221896	3.2710458561762583	1.8577952421401687	0.024116108020610653	0.01565172210683617	0.029307065483054135	0.03665379550620176	8.086510964988074	4.279598638290536	11.531668914472565	6.335269517233086	35333.12470293726	18777.344921823802	108960.26386967824	114710.50768509456	0.12863084128538707	0.283481903481474	0.08461718323462321	321.29539001547687	209.53697889594244	141.14940767949616	111.48255891024212	180.14598233598073	98.05441998570052	11.621867425588661	1.0090037014036204	0.6580790866100213	26.61277792011591	2.6938317158368785	0.12194225540607426	0.17379931530030682	0.00423785331967794	0.148924150691754	0.00361219251004069
98	8185.500001837235	1.228169789595745	0.8880067126707655	0.768175847810373	25.03053707418621	60.56792357610934	15.01090956921871	114.70960189922641	65.69217947426215	0.37435090681185634	0.3432230550725635	0.20706313864446202	0.5731205253544014	107.51837342631354	133.35057534271866	0.048736895063926915	3.1548413878045007	1.4307455666253697	0.027220689153606474	0.019666712896151416	0.02835229737580096	0.0479642837843756	6.914073200842257	4.011644306359675	5.863282305533667	3.6064016920866195	43864.938703757616	22956.23822243338	125353.49803440706	145300.4725438706	0.14429247741922988	0.3526547804815837	0.09408532410322973	249.79525181133786	101.42586871802631	105.68462746278438	55.15994628960357	144.11062434855322	46.26592242842272	11.011802538868624	1.0937628406841702	0.6355841999568967	27.08172614271612	2.875778661804748	0.13809049094523235	0.2090424238536766	0.015590482929646002	0.513079527144139	0.0312360561794061
99	4517.554075186562	1.3323845513847798	0.7811091355991	0.8765909586106699	25.318278261362828	56.91129723598632	10.979272724506345	138.37145379241133	78.22649386098765	0.4023541904495055	0.3575479429535468	0.16477488879565294	0.5890668143787746	66.55959620740965	100.63839482058872	0.02686498266904101	3.0943634115083714	1.3014438872542797	0.029115761829652226	0.019443251254433903	0.026372266089331946	0.04577969617375766	8.329755378725027	4.561787301674755	3.9797355961055474	3.129087911216854	38808.93628752442	19896.021746054077	136557.8800133673	159360.22763644616	0.12367517264754462	0.3691880767585789	0.08230986749014817	259.02779238614534	54.38581363691188	104.93119684142702	33.78711493854248	154.09659554471898	20.598698698369432	8.50065069339648	0.8333520316807848	0.7282867465946978	24.427890476770404	2.1388615509157867	0.1602394033480768	0.22504733185059778	0.0150680178870207	0.110586764529319	0.0115698222609778
100	1735.1001251544226	1.4928586427251005	0.6159844315110051	0.8973588368392853	25.429022000255177	59.86251173235784	13.08531319287694	134.34998236301712	75.35449026620981	0.39493918009077844	0.3603550808704512	0.17158863871287477	0.5806777949489612	80.14875411591295	112.99868145709048	0.03316850677215821	3.145770302547776	1.4106717418099703	0.027091529964426944	0.018303629682701168	0.025808129854499706	0.0419742332800664	8.041736881271122	4.390206417307695	4.580965250528333	3.3497418667106156	38755.94929912716	19581.918259185244	135393.81249652884	155776.5111638977	0.12602932040628184	0.36529622374258164	0.0832064565421449	266.68824595581293	71.68037072137004	108.85361151230444	42.43949205442526	157.83463444350875	29.24087866694489	9.056272568755414	0.9110372274080283	0.6979079295894215	23.913314936659454	2.3187488557890816	0.1641096480487806	0.2402762227069794	0.0943070487735662	0.0173788104553103	0.0282749516330413
101	4242.7770694946485	1.3305238762770215	1.0887046773321758	1.532256327582155	24.714851229798523	62.57827817056413	13.160256261603317	111.4884578403316	62.761082744443634	0.3768057655467237	0.3191190464013141	0.18059175940249628	0.5808491374778257	84.50220764466694	106.72610305636286	0.03816439067479294	3.174234044092329	1.2796180386171687	0.027545691486692135	0.02077000415141896	0.024936280447150405	0.05039176377212065	6.825489924839391	4.034018528395177	5.567626964576429	3.708417906449989	44050.86967091634	22684.079415824082	122084.84047761542	146093.881651447	0.14387820540909135	0.359400243540346	0.0939700795984237	256.49130099537535	87.71295211176482	108.76707572179238	48.472463961028225	147.72422527358256	39.24048815073656	11.484172088544097	1.2569837782222588	0.5557968038899146	27.457760431763166	3.3132661515883752	0.14841949068441734	0.23814726747840428	0.36008608192764097	0.573168024027043	1.3485151670408402
102	7470.8515365200365	1.6420842340231956	0.8313704649560558	1.2925277641380888	24.216889851999134	66.56325566650311	12.704937620419214	102.06191322927867	58.267250226969715	0.3567409509506091	0.2973727358869638	0.19078145953968279	0.6116910904473783	91.28946361625954	100.02007382237085	0.04809474938462436	3.16491087012192	1.1879854538864634	0.02961470425343341	0.024297787385867086	0.025989426542717308	0.05756901897725984	6.341948049903001	4.020988724614159	6.685905603457498	3.9180796668694264	48475.296196304706	25666.03769747817	113627.67404480041	140952.08303422615	0.150909901867815	0.35768986115793855	0.0975174262838168	274.1412792129778	100.61973535792959	112.3467024654588	55.56440201299125	161.7945767475192	45.05533334493835	13.311799029831668	1.1086751147683436	0.6411898858435856	40.61233030984681	3.2982630212782515	0.13443536933742525	0.20776581179377518	0.0502516245177528	0.123338962121848	0.0065914753247916
103	3614.9086672377016	1.5712875949778138	0.9096105942381995	1.1752294101975895	24.953521613535468	71.77998689790734	15.064663551276853	117.15995843299174	64.72482938403621	0.3627611268149556	0.31275726836234813	0.19676790034816372	0.5859957101756523	101.45188356099781	107.92833776323829	0.05498265275244443	3.221177620356436	1.2843008772754354	0.02724905519200657	0.021330140038593324	0.026559562023089674	0.053619790212192785	6.559876590591357	4.040266776575595	8.837716301380958	4.35781302183328	44769.33626521749	24238.186102015476	115982.80349543197	142497.7021156919	0.14717468957735022	0.3537300680117819	0.09369944741376403	300.0946790046509	139.85571195258095	126.73420421246067	74.84230053755282	173.36047479219042	65.01341141502829	15.758696186852738	1.2681395120253312	0.5916072509638183	42.54949476315792	3.938861316336011	0.13522161027190674	0.2154162017416551	0.007158844835438441	0.19640140047062402	0.00226885140668116
104	3503.9410894070734	1.1935817741321535	0.9021157378812736	1.0479343482463284	25.222306625868917	69.49239311178007	10.544494237220437	79.94190494884785	50.32640122131922	0.34897760309571274	0.3140049603690724	0.14795827144843351	0.5998479282449438	36.95531895150205	56.45778357648194	0.01798413229325158	3.314846950991643	1.343950278670626	0.023792326542006418	0.01749948837881235	0.026214802956268532	0.04823026545575516	7.16299959385301	4.371062529655158	2.781180921022069	2.470186140669024	37888.45953176976	18016.67354007211	147622.8394860437	174035.66933198395	0.1266874465291256	0.41705979922922287	0.08868850229525095	310.89013436119654	47.7392848330055	125.6536008286296	30.00982495381958	185.23653353256682	17.729459879185914	9.999369576573107	1.0783379291363824	0.6329990962328493	34.86272588181643	2.7998762096621896	0.1295694150418637	0.20022574359463574	0.0849909993799906	0.0788995726191642	0.20581944718001
105	7912.349682711362	1.2696951332636617	0.9774773387732536	0.9999359763185947	25.417407289520344	67.04483135997022	16.225810980041	110.41871952776499	62.95731488899471	0.38042523470438394	0.3413255548342812	0.20264968119118654	0.5665276091429405	107.04108702426274	114.8649563103029	0.05917821649946098	3.21710210810025	1.4007521769519906	0.02564087281654503	0.01891419283527508	0.0276210779428496	0.048781205894164424	6.739770835618039	4.036191224727197	9.222895255505932	4.511495533546097	42126.72466011913	22455.707157959594	122854.97777144196	145433.3595499349	0.14191109352065662	0.3494306616547685	0.09274628778307942	280.0937504502793	157.2116928409833	120.24178361947494	83.48006463757669	159.85196683080417	73.73162820340656	13.659232474571136	1.085289058513973	0.6507302399381433	39.55648515863755	3.4083020759622613	0.12581044410692477	0.1922433828218459	0.010146596830389	0.19640140047062402	0.00226885140668116
106	17096.550946684187	1.255716790177898	0.8706055512649031	0.8833740721536542	25.214246629474353	69.44753252338788	10.828271673812486	88.12944878848823	53.787956580960454	0.35531813228012277	0.31485445535643775	0.1466214217660551	0.5927357883406912	43.826817067823185	62.482782776267776	0.02164777822809408	3.276169269211806	1.310326755022398	0.024823850301846445	0.018379389374489213	0.025368380370945017	0.047803852180758145	7.183492614436052	4.3541094802180424	4.030036305334586	2.954658621677335	39411.68162577325	19367.064937615603	142571.0825673465	168980.1125381809	0.12895636640906052	0.40471411235474075	0.08926507624444625	307.01918838522465	60.16127794975499	126.42444774508664	36.908271539386	180.59474064013804	23.25300641036898	10.662327915605678	1.0083837392575443	0.6650982843766065	37.27271399863074	2.7553819123048515	0.12664826777911384	0.1910307447968879	0.0557525136391864	0.28211724764604496	0.0019055970529164603
107	77300.54909330528	1.147300648037342	0.8644350534626996	1.0510296768639882	26.978577444958443	84.72540803578053	24.236258721910076	137.71911801839533	73.09890876704817	0.37823659720168645	0.377344988166636	0.2635458902802283	0.5609429628017802	183.71775848265892	182.53701329556205	0.10519489825614375	3.397317510574753	1.7688844747090877	0.022104765031264725	0.015005782714312209	0.030932956087928804	0.040745910960877485	8.090930313725234	4.342123669377553	16.75995217990888	7.064492865607179	32162.398303476723	16844.863760628214	104104.08847421689	112959.23944999631	0.1251682349706018	0.2817079875533536	0.08109870286428388	379.2505363800615	281.5262419547858	166.61910310629017	146.89713907937755	212.6314332737712	134.62910287540822	16.570245151864462	1.4718915625593874	0.503594603440576	38.82585700434878	3.9286978511573714	0.13551548666926322	0.2164804693908539	0.0764891108075586	0.040742670169528004	0.0320379627687633
108	7163.240826843943	1.4410612370989335	0.9534787913124239	0.9791508648780541	24.622156001297387	58.72987440557867	11.248937290856752	127.18456088587898	67.94218127227593	0.3629410294450077	0.3009936051541916	0.1901391880227033	0.6041686428852755	78.95390729103156	90.8774304930685	0.04608992129482223	3.0919712676970588	1.094546370451874	0.031072973056598285	0.024377447519834096	0.02719003453107378	0.06104129031438736	6.826337617860211	4.2219595682037045	6.77734190601858	3.7533254101276454	45580.58951252645	24536.12041327904	117399.37811238006	149358.31866773413	0.14086330111831463	0.36746219635385075	0.08820778900038515	243.3954706854574	124.61421219850945	99.75424324421657	66.93747285790903	143.64122744124063	57.67673934060062	11.95636145986474	1.1018746053001562	0.6419259322042281	36.30835107222798	3.0576080510750088	0.1264828261060801	0.19725221455806052	0.212948066038059	0.0197503322076742	0.280045299129018
109	5299.362263159895	1.3067150376455063	0.788029392269446	0.5970319142657877	25.5926212050562	76.18015070312914	18.568771459057928	121.00837590268351	66.71509922840572	0.3553322857523109	0.3280303919629229	0.22363996907655462	0.5753265835014616	122.74593947151246	123.54895479220974	0.07181242763977354	3.300417363061353	1.4370805848274708	0.024968819633409935	0.018707413663420065	0.027054155676427657	0.05360396891877135	6.6470218086792014	4.016665771130443	10.342736037766553	4.687547443770707	40209.91899875291	21294.704758863532	111293.44034360365	134771.89083917876	0.14091961394427727	0.33881998155765974	0.09020822632195816	315.4234189368361	192.27323946522557	134.482274796679	100.86287566868943	180.94114414015692	91.4103637965363	18.46744001417349	1.297092490823132	0.6008379997263215	47.6465399551741	4.435517030016477	0.13508834183210347	0.21801296769444975	0.018266413248633998	0.00785632572802391	0.0169722748945755
110	2869.851614398943	1.4635514794712927	0.938372064530101	1.234199042119344	24.27308044061936	56.24732798099292	10.018935330881785	114.27276331083507	60.73664498133247	0.3598927849213035	0.2944018416002297	0.17407540459051837	0.6207291767994574	62.46302544585536	75.70936523996374	0.03471808836956598	3.0618837456027523	1.0615315835180912	0.03203440767909259	0.025298121848352402	0.02474294109539376	0.05826040897276504	6.709691181892044	4.208793258069841	5.1288296564402645	3.4631537780554633	47989.89196182567	25319.247842143348	119925.06661838842	153635.57016692037	0.14309826600929398	0.3752576254277342	0.0887296592214729	231.5150873360609	84.34812451333241	91.04189826438201	46.39455613140034	140.47318907167852	37.95356838193198	11.623210387573746	1.2229109161047864	0.5824120805783086	43.84569346009289	3.2795214386578295	0.14743154647506254	0.2331525817967693	0.33612131424067104	0.0732228158632294	0.17813456499367497
111	3847.9650570767694	1.5944877264442028	0.8002385910629748	1.024905538461249	24.443296687279044	54.24587486977427	8.370363293028849	102.58237453744809	58.500904600834296	0.35026623106009364	0.3027730977464847	0.15469077183114122	0.6296400066523834	42.468017930653495	59.1345802465935	0.02334021199520034	3.0690729327256436	1.1395553479144669	0.03117193332341408	0.023769840220589797	0.026369432934142553	0.05254235919136273	7.282902912601119	4.435042791655515	3.9288103669383485	2.9440333390707147	44617.80511909917	22696.9998778071	141301.70559118685	169435.26138767708	0.13112521976456815	0.3975685686523928	0.08720038483033987	239.07436690162422	51.07799713282094	90.58067375379198	30.81687266672936	148.49369314783263	20.26112446609158	8.183425744300672	0.8626154399186161	0.7088205512317246	29.06397058816538	2.3196392872883145	0.11537797085006168	0.1727140293583745	0.132230788070074	0.253150589267923	0.00751364446996646
112	12364.30889179822	2.175095889356786	0.861517455259685	1.1848561881719508	23.984962459344892	52.9672195324221	8.48322945469187	101.10861016317112	57.20620331947344	0.3626729046240011	0.2947552182922111	0.14865802163762493	0.6312487772794937	34.75069460141732	51.59230180649656	0.018644244951843844	3.044348509908168	1.0583110114767895	0.03200408832364363	0.025637093037503684	0.0249278696347269	0.05665474693337282	6.762979586668305	4.337461631115254	3.241728832484261	2.6361044669703646	47594.65597016599	24218.4860241504	135295.57447419784	166243.4717827159	0.1349691385789778	0.40219330343237536	0.08848531254001023	229.79694811293896	47.739974936779355	87.58160109781552	27.230256897814943	142.21534701512337	20.509718038964408	9.18931367599468	0.9833107307764244	0.6659479884728435	31.227171294624398	2.6610571092162303	0.12719894485655622	0.1984435702747701	0.204759968404935	0.166294810802707	0.40435729877412296
113	1951.320110720847	2.4574546329393097	0.8297952271083647	1.4603395674156097	23.678537247356	50.56220852245991	8.9810773972132	105.49931287332683	58.22482786177808	0.36872214336310943	0.28729321650213085	0.15724718921305342	0.6396870106965235	38.367947316445466	54.404937539353604	0.02059865989596453	3.0106281066896066	0.9808852324473779	0.03347489544812641	0.027504393688665675	0.025176233440226264	0.061837321181970065	6.635853631343634	4.31295251372083	3.2107965219852836	2.5796497671711465	49457.18139328456	25356.19438692336	127885.80987277202	160434.12157002007	0.13835803574850386	0.39430230004138345	0.0891089682749675	216.16748791953398	52.225663455944	80.66903635235784	25.822895148542617	135.49845156717595	26.402768307401455	9.847503086369008	1.0766044081764348	0.633312378904324	32.176635509063395	2.8807938024614894	0.13422176334463992	0.21313157468716065	0.204759968404935	0.142987004424074	0.40435729877412296
114	11835.524062361883	1.8205211846831773	0.9718674377990089	1.2387994157036528	24.85428251465228	65.6453039864387	12.119265812338714	112.66347519429274	62.08950541888486	0.3543914653757451	0.3060683753609046	0.1881804282962563	0.608638417082222	78.00097909434561	94.55994077795216	0.03975123868915369	3.200120717499783	1.2101530756554617	0.028097841512661037	0.021611525624193863	0.027468180453765194	0.05593642516790614	6.788671749951273	4.116301782964868	6.072624009771739	3.823792419506263	43478.48729489932	22728.13300858064	123619.530528428	148825.69157832782	0.14215422407060746	0.3687053040244394	0.09066578768726759	274.48657959499207	94.16514282775903	107.844691334361	51.22613047362206	166.64188826063167	42.93901235413706	11.693680812669077	0.9921292139521634	0.6839253460930157	37.05301868434454	2.819637043734939	0.12710603094706838	0.19145845674561848	0.0154685502865263	0.477975074989088	0.013894206388191001
115	4909.315784962038	1.3286314561101227	0.9780178773527093	0.9697942855363121	25.12275256789658	65.84344235547113	11.269078877514172	117.37236034790375	64.12603603506186	0.3582233060855204	0.3018794086935935	0.17551964741142684	0.601797927416743	69.43129900104692	83.57902025535553	0.035405238500725314	3.1802348165123964	1.1773698095104566	0.028876264258236806	0.021519186860457847	0.02628708391041654	0.05465767192596746	7.097876089920218	4.236648288326518	6.271394333367094	4.950550056026996	41967.56848943131	22364.815537534494	123692.34646163015	151235.4895546554	0.13775144837034886	0.3769177594379973	0.0884425391949995	270.55556497659614	83.91096636758672	111.2390751523012	45.51809497197044	159.3164898242958	38.39287139561629	11.199968341696508	0.909906870350698	0.718084917961739	37.15718511006644	2.6388917142665345	0.11871064538988448	0.17743858382198863	0.0327818544594237	0.38110682867587603	0.00752028571737415
116	7921.419497295495	1.5792913136891864	1.0241176933904432	0.9716249437378597	24.397267750931874	56.05520888758185	8.278859570256078	87.81704357929503	52.09488145657696	0.3374538416397813	0.29163814156758555	0.1507084608023553	0.6266720086056561	39.45257182217171	52.72305098711042	0.021927872866082644	3.1223689816553737	1.1368893124329604	0.029498471814373838	0.02271348049617146	0.02633515406207884	0.05297785891592832	6.800843271652375	4.284220389353586	3.7307654864112854	2.840507932718414	44624.280587777714	22323.959988975243	144223.95527754427	174098.54041180285	0.13435306106992	0.4091872889729957	0.09185008349894565	240.29127673919976	52.98020208558916	92.36920044641646	31.478728606745236	147.922076292784	21.50147347884392	9.195777278214845	0.96716245431529	0.6733215383032441	31.608609388818845	2.5812073143005114	0.13184128420490712	0.20647070532149223	0.132230788070074	0.283302395763042	0.00751364446996646
117	2129.182839834714	1.2400081562475926	1.0121729128497994	0.8482471241097893	23.759463354318505	62.03932404237055	11.869555038277873	99.29756148171451	56.74422071418125	0.34848229547416576	0.2882618953138924	0.18715903228632805	0.644634161239678	81.63669875752466	92.66234131727536	0.0442903805929423	3.1370805576626952	1.138064885363622	0.03157899958372824	0.02682298040628983	0.025560053869892192	0.058862505283295466	6.41223453315204	4.135199009493698	6.522202304806094	3.9081547359820403	49827.13234231927	25171.515792538077	112130.52171923517	138264.99000907823	0.14570930909501387	0.3524507514741775	0.09621863507016426	264.02432810993196	95.43781461720259	98.52476079505068	51.84554947587779	165.49956731488166	43.592265141324916	13.969233019835364	1.166187020349012	0.6173482755541457	42.68527119329601	3.5713100459530747	0.15470822632637873	0.24557581843459333	0.0706947224911958	0.123338962121848	0.0065914753247916
118	4762.460423631432	0.943968311467091	1.0158058063198807	0.9308178299101991	25.565830641621925	73.42337805426183	18.440114740113792	115.88330412998806	64.10348985751523	0.3669381530868886	0.33743033815229245	0.21535233754767857	0.5975834988229386	128.01900454261116	132.84701223141016	0.07215576770301833	3.2857770321807	1.4872423443213358	0.026288232516539604	0.020045811821319332	0.027039318330459937	0.04519902309802066	7.106601934356205	4.153834533618435	11.937038878348355	6.007091234041678	40297.72254770882	20725.66116491224	113195.23944111733	128593.4022615504	0.13741891928153488	0.31881744613441676	0.0902573312352711	314.1002392097586	211.77816111017736	128.3456094660348	110.10694216929753	185.7546297437241	101.67121894087991	14.84717169788487	1.2089943863746917	0.5919698846663534	41.85786843681944	3.5756823395262156	0.14826247956890787	0.22842442980421362	0.219057102165557	0.0322941672913498	0.0999332274511603
119	7166.377472020945	1.568825775550423	0.7265292725749429	1.6096121895261308	25.648597370423246	66.02369085456878	18.47691478441303	123.5090247493009	66.34098579880629	0.37568756840453404	0.3455988172972649	0.22120816738647003	0.578402116858288	126.75561065741681	129.36638082665823	0.07537508705514018	3.2030162367251305	1.4366885968545118	0.027133182068927005	0.019926826842656665	0.02671262329903354	0.04921756161717266	6.705873634060386	4.004988901743229	13.172550634691035	5.912958751461787	41950.854613343356	22656.375106643183	110426.573171334	130975.23094738001	0.1444447957864653	0.3231708313034175	0.0902928546230329	266.6775405423309	233.15892338782078	112.46564711687874	122.73240322903953	154.21189342545225	110.42652015878107	13.045453329803063	1.0407487919403975	0.661842272314043	37.59298576597207	3.0898276104562057	0.12728888399221708	0.1889736204035863	0.0579609812554776	0.0614323269662594	0.0103395877197598
120	1333.6073854662789	1.2136119838204344	0.8168920128637189	0.7646548661631897	24.27967160079853	56.52340463264567	8.617488940219589	116.65308921087241	61.80732468143783	0.3594757115112435	0.28808379462760003	0.1604408979792335	0.6165106612294685	50.814028494348875	68.57670548896053	0.027215243541815762	3.0713884095466986	1.029213085796259	0.03150830824388938	0.02465934046237576	0.024828570776200286	0.056137733657719825	6.800187440522384	4.217291569727745	4.051548540590932	3.1065473445934058	47096.36995024806	24665.443462145224	124485.67465358868	156347.3451497825	0.14212501980400385	0.38431125522678095	0.08817018975453085	232.0903410395471	58.09732540485853	91.98217135544489	32.798531552072966	140.10816968410205	25.298793852785526	11.447616559102247	1.212661601602769	0.5850213501424842	44.598361742020884	3.246364140490525	0.1476031326721699	0.2342377402823453	0.0290767130400505	0.10697388408491901	0.0103395877197598
121	728.4542217912726	1.3708903360070752	0.8961912720009061	0.8480588772835996	24.33533981131703	64.30080842221605	11.917642675974987	101.51967488314375	58.78676319020731	0.348877952414752	0.28583474382946367	0.16260893367128457	0.633507307866121	77.70045643463901	92.27751267808141	0.04079166901583565	3.1634191208249764	1.216348925454175	0.03019596971083384	0.024288237319381123	0.02461834914263185	0.04589662157194061	6.86477055355035	4.258872512551782	6.998010135345957	4.437479716881896	46499.33752808617	23483.583031341965	127967.44212977975	147512.18415493288	0.13936644782816338	0.3557305844230737	0.09340742686656932	281.76811232960534	98.74367181850832	106.05104967317341	54.043763278844835	175.71706265643286	44.69990853966364	14.375101782778202	1.2217125521349659	0.5989402533576423	41.800489711768826	3.6916890717132875	0.16294425620083505	0.25753145269865413	1.24251993038027	0.0322941672913498	0.0999332274511603
122	2330.640988570757	1.3484131014652005	0.7002462148070051	0.6578068686191765	24.760073684690514	60.77666918338964	10.286931076945896	116.858615031044	63.57416855473277	0.3642532433369069	0.3084880017546017	0.16105502532179367	0.5977693558339753	61.84231713042613	79.80366537135161	0.02920461066311461	3.1392831450098018	1.1553295625764848	0.028900060388600435	0.02172824731401822	0.0241868177073574	0.05152702455839096	6.822185723234897	4.150448578119949	4.906410106294	3.7674165260014334	44178.394769807106	23196.0505524129	128339.41973900962	156668.85769765935	0.1414976442242925	0.38510708970482366	0.08976906701315043	247.9417724030701	67.73157008376478	101.24738839799062	39.05375797719144	146.69438400507968	28.677812106573356	10.899336625067226	0.9962865401730674	0.6763077523787265	33.70033494425428	2.7778904680376875	0.13459865032658178	0.2020207952697181	0.008347344323717209	0.0718621840248373	0.0192481473306628
123	24863.110911968644	0.731698504364566	0.9349791920073934	0.9454329937559912	26.256774685309757	74.51964932794702	20.016589301953463	127.98233850820091	69.29953270960003	0.37551237362705236	0.35458763166407326	0.21944285065039396	0.5661454441891658	139.40966007184727	141.92330846437065	0.07812904163859981	3.295612841986013	1.584119617889844	0.024695096145639753	0.017345038360484944	0.026946100220454895	0.040622126165217896	7.386451510296652	4.1409189912647815	12.646567874868238	6.362875193668929	37325.39881063735	19851.248459953495	115121.6064762933	129112.53438723076	0.13603368950160658	0.3144191029842772	0.08741712362820031	314.5454093803873	237.60113963248733	134.36908822599608	124.19347563413196	180.17632115439133	113.40766399835539	14.251999376023313	1.1136316270799331	0.6317266446554826	38.080676024836684	3.3255203813227836	0.13246714348355382	0.19727992865002317	0.0310616179963309	0.0165277092644473	0.0201671520647652
124	6704.27157640831	1.606545579239832	1.2117933816248412	1.3260754699691388	24.832796492448864	67.77554834405008	11.78526778418576	109.55986122239109	61.124012058361586	0.35056998223722946	0.3010650175243314	0.1686015314422866	0.5880639672720434	71.64548208344267	84.54522797413864	0.03600180502342906	3.20585466528358	1.2425097974033112	0.027499925241083023	0.021487811309858516	0.02451896453279371	0.05044330352729575	6.508415957274216	3.971538931736291	5.181287954960136	3.978936768854834	44638.18900464682	23861.653172134906	126132.6428988868	152985.91202613697	0.14865933909768123	0.38017874042124705	0.09472100969041587	270.46486460525944	78.82945201996465	113.14366252108245	44.82123093340896	157.32120208417683	34.008221086555494	12.225592949000097	1.0728011075811008	0.6499735857200487	35.21600021025499	3.057720897009355	0.1337608454694794	0.20789906385550638	0.00997668130604873	0.251668035369978	0.00482782067767804
125	2496.576337480826	0.6291249814427395	1.1100073984015202	0.9392801001610953	24.395545705865903	65.68326546307183	14.893917675841589	109.32249886785328	60.601652643638154	0.35635498136299115	0.30628507337407307	0.20290409442648616	0.6100177880520208	102.80324890569264	105.52315880666339	0.05975474392086865	3.1896883321383043	1.2528621431026463	0.029415599125849623	0.024541833284277354	0.0254933025822068	0.05491371219885936	6.253764008335623	3.952936350854082	9.985617008138952	4.646854729281583	47819.016431353004	24820.0514963715	108013.35900398922	131883.32160114287	0.1500823359216351	0.3369879000170465	0.09729325023316045	265.29440426561035	160.92830847834122	107.65540751604904	85.75061016956127	157.6389967495613	75.17769830877994	14.068267548741385	1.1440248272349127	0.6222910213149356	41.98111617964627	3.4910220994159933	0.14926871437562858	0.23409352540032224	0.0706947224911958	0.252009189311738	0.0038785111410497798
126	10948.998497287721	1.4158360579109248	0.7603402683366449	1.0584620368216362	25.153081753893236	63.639714700437395	13.060747709391446	129.87409511581953	69.19352998488911	0.3694687397000781	0.3220803761723802	0.1856348708439425	0.5867478161162587	87.10583034283287	98.7134989581249	0.047785488530163595	3.166488692866142	1.2529668013155981	0.028005035278765616	0.02092262038935376	0.025788399823644628	0.05001185449433151	7.034419689676241	4.129656390049723	7.300664446517065	4.05547855998123	42899.93426336752	22795.956778285123	122358.81968174204	148577.97292858266	0.14207870378361223	0.3606061919655282	0.08849848858712234	261.87259513134916	128.28833066019226	109.39212086879057	68.86775962623918	152.4804742625582	59.4205710339531	12.62687028523822	1.1830766438750178	0.5969579242839657	38.47062932681751	3.294070656735772	0.14262616352184004	0.21968775325523712	0.0951622731999429	0.0268067176740345	0.16081217098915898
127	4517.469978456141	1.5194445573110713	0.5730370251335994	0.6028610578023402	24.47115855337736	57.83216261729332	9.78772179083587	113.68041812608395	62.00783163520464	0.3648100133002695	0.30908730731122885	0.15381187920421166	0.5995019742886613	58.02958728625035	76.70128030440664	0.026354068798787	3.119844731858172	1.1365270575446966	0.02898892073496444	0.022102808540561805	0.0231164006850561	0.050086746441338315	6.602514184687797	4.084001709811009	4.15322843387673	2.919159597750571	45842.990784516536	23793.078619255957	130760.27864216497	159976.7070323423	0.1444709100488812	0.38950422836733023	0.09134846209422742	235.4829338087678	62.43715737061646	94.25408917782471	37.300148121260214	141.22884463094272	25.137009249356264	10.992128291858364	1.08282329481601	0.6392327973659071	31.872498553615728	2.953056598315367	0.1456875194882514	0.22167152352163944	0.008347344323717209	0.0718621840248373	0.0192481473306628
128	2720.7624292374267	1.3069271134340685	0.79509048063924	0.9523326614516	24.844405598159703	67.01543736972035	12.874007323950428	108.55306999262763	61.41605171731599	0.34928880839206994	0.2994244081922863	0.17566641324069823	0.6034135787329292	82.2402299231308	89.90226273095749	0.041597045251881695	3.2383964817966993	1.2321070277726627	0.027398719037501715	0.02108222559112313	0.024889091153692235	0.05038052795209149	6.53117641151903	4.0214257734117025	6.439496252765978	3.735425718235496	42964.03568916434	22267.290070879684	125517.21421496042	153402.30449456643	0.1458883167887704	0.3829256917943579	0.09437263938894738	271.2010199207273	106.14764389091738	108.07220470880502	58.48460369224439	163.12881521192264	47.663040198673045	13.03645362391388	1.134370583351691	0.639185575966539	32.31481306201511	3.241164742803104	0.1405131499697997	0.22288527050732224	0.0677572457827228	0.0272871417402353	0.029174606157542003
129	1448.825453398522	0.8386300879562312	0.8615973842152086	0.9786172939851839	24.57552806658931	65.6277658695172	11.321664311799227	105.25722189419987	59.949605941513695	0.34471349659017253	0.28989943707968807	0.15996451956430902	0.6071309187871016	64.79941776155387	75.69704594491076	0.031544368502719494	3.2226893341064655	1.1719512117361037	0.027975269584654974	0.021818830934994437	0.02375998112030837	0.050887897292212714	6.378373854313163	4.014346996350583	4.543167486446922	2.9892311294797893	44255.351391968004	22911.846252835196	130816.5374213481	160634.57516670643	0.14701743437235146	0.4035055275619725	0.09532802157541609	265.37399347874486	74.17661523255877	105.45459294875307	42.56940567104519	159.91940052999254	31.607209561513606	12.702678310737623	1.1751689778684742	0.6198526675946323	31.84755958058125	3.2702256794854363	0.14831567496220172	0.2379716344268636	0.0901709589478762	0.163536571870923	0.0830555738358182
130	18563.121404501147	1.2806546722075098	0.8540198213684957	1.2106498362793283	25.578160014426857	73.83137459834298	19.614792317272936	115.82286430944451	62.202199488432264	0.3766053693974589	0.342112717035006	0.20006842173663578	0.6016322201641797	114.65339491877836	114.02925089354753	0.06474182278531351	3.310465954645098	1.4390216145585688	0.02567339784634099	0.019014304011228878	0.02513082595046954	0.046273435570990284	7.027826219101604	4.104050908225749	13.100646680488506	5.436542265454382	39451.728520293684	20369.119068777523	117289.33702222283	138581.96964691373	0.14041440810404673	0.34842097455038057	0.09087536666772188	309.5289033095739	241.72008750485648	121.791560306153	127.51907214998428	187.73734300342034	114.20101535487203	14.041823894004402	1.1794989835826974	0.6151034442763966	34.43148758137502	3.367944496190773	0.15843993305288492	0.25545269562867523	0.218256206158912	0.0368017466128677	0.117774096488776
131	3338.8957892847006	1.2868081809480403	0.8659532788366602	0.9974963924023283	23.813576274964685	60.058775130841006	9.546725675674839	90.29218437693392	51.41524215339561	0.3408407105793483	0.29015769679180675	0.1547933825280472	0.6513070736930586	48.036062265565405	60.49395630412598	0.023862319445194104	3.177802843529745	1.1346240383048365	0.029694693061192653	0.02395268094835544	0.024130725815423325	0.04991238233523402	6.547519225223623	4.125598672977772	3.9247472472519203	2.6989228559988843	47934.327666989324	23991.18127735206	137803.5966430949	167078.67657551504	0.14727729593038652	0.4084154328346113	0.09842301537792394	256.0397876675357	65.13475555009296	88.85575815632302	36.87338491595216	167.18402951121277	28.261370634140803	13.300854730830004	1.3331008196564702	0.5551560649236178	31.05190829274494	3.778975965510097	0.1702693644629728	0.2929386328872025	0.218256206158912	0.0284036830348039	0.0405285702099078
132	1585.1942255499941	1.6154978071171744	0.6779609719042452	1.035343582774877	24.74571514190538	65.77542468902062	7.892871139933894	76.19009285479345	48.16180819361663	0.3233275982999697	0.2636483823302179	0.12249500927011159	0.6163940079434406	19.952268481734645	28.86289346485135	0.01097236367760707	3.280093212353847	1.0952569161730028	0.02507377721924598	0.01977145487774128	0.021788154644525756	0.04790091032609197	6.383914294565159	3.9963228200702714	2.2596499957117797	2.299212119518521	42167.94446085938	20787.686179421093	169530.31241696322	191007.81915960996	0.14092087170642115	0.41467797183093896	0.10006053798921054	279.5213388738002	31.331999597988453	103.19120632470658	21.650513368012508	176.33013254909346	9.681486229975926	11.514941585998896	1.3784390587122615	0.49886313905145974	27.048848246697435	3.5661890018562734	0.22607204715259263	0.38965893793134865	0.170009864126968	0.351358456376799	0.61829961361346
133	3433.4094985770703	1.9783183782498466	1.1974157814914776	1.1987987939285207	23.633360974822214	51.081622634743205	6.122071127775968	70.03467245204223	43.7868289254747	0.33155934510673735	0.2725413030709011	0.12710393568179332	0.6417721567707989	16.61461230135749	27.337266217554294	0.00948184685934456	3.0971146918770858	1.0186462006345032	0.0306372784657663	0.02433367449576974	0.024154363834254972	0.053053170497625694	6.038153425042661	4.071393304422322	1.8002894932718658	2.0524454904343803	48994.74766744653	24392.546588604047	150435.60557714975	183889.67676377526	0.14372697750444954	0.4338406397673243	0.09985939409262581	210.66533035593295	23.871401286142905	77.47179630087602	16.326316961348205	133.1935340550571	7.545084324794694	9.55668089359419	1.0933213543531173	0.6252261716186414	27.952425097103706	2.867064646185108	0.14935412171157725	0.24474298487984264	0.170009864126968	0.351358456376799	0.61829961361346
134	737.2193145678666	1.7105539576497601	0.781810538113368	1.3205807120915514	24.334444748362547	58.26558540454811	9.960360614775318	79.74640246939305	49.35678089835991	0.3255926796214808	0.2869945661907683	0.15176645222821314	0.6142020109125796	46.2478471636738	57.382568641227536	0.024246545779302468	3.147065814898919	1.1920116583094225	0.02814708874992501	0.021804760516899165	0.025311002985947118	0.05124431854290712	6.755114197078287	4.210078068154175	4.078836564371779	2.912265032740055	45020.40713716844	22400.699756210644	141476.35460016053	170694.15387505412	0.13720484214104164	0.40380342100270805	0.09337828674242717	253.1837005558764	67.41701757595675	99.95543785182771	39.746406822237155	153.22826270404883	27.670610753719554	9.702740561703266	1.0433478569777004	0.6421958035891793	35.21567779814044	2.789908689469388	0.14589737769087574	0.22792347086219214	0.146001511109925	0.13886792639923598	2.1786166249509
135	3175.127261538126	2.019751498309373	0.8343550852048092	1.486134639454683	24.41609092681318	64.63938146721648	10.35007617193587	87.16311697490903	50.43932857559379	0.3246535656096849	0.28869839640479206	0.15293994174358486	0.6425833441817929	50.26334346686865	61.49088543282786	0.025710748772211706	3.221487020717537	1.1792011993637863	0.027704949048427838	0.021577002692006936	0.024544719199957453	0.05039852770518958	7.559405689429023	4.501784272894111	3.9790043524265704	2.795394135399766	43111.680862924906	20961.147982631766	137917.16685965462	168205.27610721762	0.13298972101587464	0.4023725646136405	0.09034466227545511	303.0098717181191	64.76702998300159	105.40625781283111	37.45604293265121	197.60361390528755	27.310987050350338	13.712947340193491	1.2832233993616866	0.5786182587606576	40.95960213560359	3.695370398626273	0.16210719259054984	0.26957386746631296	0.537280057270928	0.23527279142527902	2.00959908209028
136	3003.38204655183	1.0643453578373205	0.8442280899565789	0.9727166864596158	24.358993076101665	65.04471029938519	11.091371808914472	84.85631299059888	51.61302739339857	0.33248947968550147	0.29584564475873937	0.1601173250242398	0.623893324738508	52.38238115605693	65.20570395770793	0.029143188595615297	3.2160813034211606	1.2154842314793797	0.02719628081943484	0.021434696021259175	0.025098810027468315	0.05156847733715279	6.84391215891865	4.2181948724154985	5.284607584642912	3.1078338931703584	44324.920385407815	21830.936492152043	136220.63085492296	165100.80625055573	0.1385719109491529	0.39460466286579926	0.09372058884355	285.2944292148741	94.98106623173027	109.26340075361061	53.204495599624565	176.0310284612634	41.776570632105575	13.541438375557048	1.286589598032455	0.5712574165989331	50.445937415528164	3.757842579749337	0.17017533467599125	0.28099987280979305	0.19138258093707997	0.18107900269756796	0.0106700388965603
137	37770.883390644776	1.1708802700509364	0.8004940209485887	1.1075397824209965	25.770332843530323	76.45362776690293	18.972450329453306	109.43394519284097	62.62951802366798	0.3501370021038597	0.3333866758860481	0.2016449663475154	0.5809852680215027	115.59580466544931	119.04493143939544	0.06904894379671403	3.3318208836716163	1.5320782235239543	0.024384955282220216	0.01768332305571336	0.026743606748527923	0.043934909989604795	7.222246785318497	4.1664742548528135	13.4933170085898	6.980622174089137	38237.41094839726	19546.40864589191	121565.91135464016	139467.15690635258	0.13578087688880083	0.33936750621093786	0.09022486201934862	329.0398102062368	238.5514588893977	139.4532180284988	125.83432165366874	189.58659217773828	112.7171372357291	12.695316475236758	1.197378254622213	0.5780324292632838	45.06331655860388	3.2500019246022473	0.1491724203856962	0.23323709159938197	0.0840325054322528	0.0617026526516743	0.0589406394098386
138	4420.877231169038	1.5105837905603487	0.7216753785858642	0.9637989993633116	25.30172868441563	74.91964963154763	11.221624526088513	91.23844681908939	54.72041784457133	0.32388638295592037	0.29480151293380424	0.14031373717734566	0.6146352833907894	41.94834188835973	57.80314310358518	0.020054999165371297	3.325586479308362	1.3735935263508088	0.024160364277044342	0.017388199613811915	0.023178623720818345	0.04145451610292265	7.848382038296368	4.4640551884872	3.422359987792669	2.7167343205407537	37014.07487577834	17473.574975280844	146473.9112209	167523.0706219002	0.12222371026752306	0.390921173662251	0.08536197410167773	352.8195267066579	57.85670827431708	132.57490164832882	36.49195681628854	220.24462505832852	21.364751458028483	10.83172640240765	1.0578401267308233	0.6582859383466286	49.36781874368376	2.9099453902282777	0.15527435837607914	0.23492734380638056	0.0106800841392701	0.0726877514684148	0.00212674334543171
139	4319.864742885839	1.3395590850575931	0.8671628650308286	0.8792152133485392	24.79704474067617	61.821661327704206	12.591131278621328	91.64079975409769	55.62504487485137	0.3502102102217877	0.316616727287788	0.17636658957982565	0.5954180583933307	69.37693623893205	85.19621886345402	0.03513550649306863	3.2193249207197527	1.347704877175637	0.02583355700692632	0.01912496677796154	0.027557474085054455	0.05039056849594721	6.92415649398198	4.18249272781294	5.200877101331182	3.337794206367329	42281.921563336735	20901.301136805767	138721.42328011923	163958.26772614472	0.13936878670984892	0.3901888552850471	0.09493934518293305	259.94372893445666	90.26798896102656	106.22526018195337	51.31659507489503	153.7184687525035	38.95139388613146	9.031054094648455	1.022017819592725	0.6437108687418504	39.284247380168985	2.658313388127294	0.1401633463055636	0.21630958740019296	0.0506009906932734	0.284427405356892	0.0190689179753459
140	6992.2618520549695	1.3123855798182547	0.8051889366443787	0.9236413548908947	25.132563341290968	69.81665838774077	14.324346134753903	91.9018860935187	55.960037956811625	0.33945776588440624	0.30988056403619163	0.17321669415364319	0.6017162950199839	75.80191013879475	92.8019321033275	0.03390979267350106	3.2742154766597866	1.4230143022923896	0.02505338065108267	0.018397058923397065	0.02726162799961496	0.04829610970821542	8.022578326199053	4.595111268703605	4.882044267320381	3.0979811796032926	39377.58207325522	19028.842026068087	136538.79028532788	159142.19305549614	0.1286325366297277	0.38148748781342534	0.08894695202782492	312.24144818754723	86.39451584146433	127.63953996530017	49.86310100408849	184.60190822224718	36.531414837375856	9.68380327836132	1.0071166159892835	0.6539876506684292	51.180897970852826	2.6516386577370583	0.14452450804572928	0.22079246876456288	0.0506009906932734	0.316414475344943	0.0168925418635586
141	5911.835289421908	1.400377199367478	0.7777632339396013	0.8502182915292539	25.008024949765083	66.49020751504588	12.55194456062403	91.08758229209286	55.904735664665964	0.3440478064137593	0.31191716073527526	0.17081541803793807	0.5969077388874312	69.3267344917235	93.2385709426383	0.028902307432217847	3.259516168091614	1.3823913364960496	0.025361431407024394	0.01852836723514903	0.027408337626520392	0.048917513958052446	9.04007012912454	4.965499952556029	4.021150543114114	2.932433556580077	40670.54576961916	19977.923347613098	138803.0739045819	162161.30377615875	0.1356623879639765	0.3875148861453664	0.09335611653602159	290.3223256971045	65.4248989223536	116.31111807756457	39.46397296485971	174.01120761953993	25.960925957493924	8.90003221904129	0.9430057764317554	0.677185294367034	44.37930405982086	2.51222178920288	0.13915397526846404	0.2111020417614727	0.0339969038372763	0.316414475344943	0.0168925418635586
142	8093.605441394333	1.4607305372512003	0.6625448217562746	0.9722087708610161	24.75179560879394	62.746071982988376	10.17687443951017	78.5691345720974	50.19948910532582	0.34404697044324	0.30242682963568474	0.17634218364963586	0.612353923276936	44.15209505775173	59.576573738982546	0.02376451256458993	3.2495277425762663	1.2476767405007174	0.024941939382628092	0.01843282117535402	0.031082565183700544	0.060134462330673294	7.284048767082711	4.448956999636299	3.536691241852785	2.637458059684333	39159.41274122049	17879.840114467195	143164.70733137892	171906.0784968282	0.12322304574180842	0.4122028670163544	0.08810003938415352	281.42191597268373	58.73012017116867	111.63125691967879	35.198444255599995	169.79065905300502	23.531675915568776	8.013180383583574	0.9162524831445636	0.6780637008591168	39.56433223542753	2.418084114051198	0.13570087832058803	0.2080633890395415	0.0368195904269311	0.137840117034952	0.0138865440632345
143	19111.735747906616	1.1538755465482649	0.8834347646859573	0.9853229763713077	25.507322668544504	68.48718928822365	18.038330512662547	109.58644506184444	63.720539908618946	0.36444252238824554	0.3451493260481493	0.21722696620414292	0.5741959501911068	117.0417728544576	131.54831486218444	0.05872199981566832	3.2927677542449727	1.542684124277271	0.024336536888205466	0.017217511959528548	0.02910717143536332	0.04643812387315293	6.7857168408931035	3.932845433052919	8.773352957891058	5.235295112119278	39907.07995007667	20220.88961142542	126412.69308818634	142033.49804920712	0.1467564492320606	0.34473504578241193	0.09701572190286302	274.4387795965918	156.37289555566824	116.2823538768126	83.9434812848927	158.1564257197793	72.4294142707755	10.176345168858331	1.0911474597684672	0.6146126004241586	43.73832015312384	2.859811004759605	0.1483073953108382	0.22742568711915562	0.154085358719583	0.284427405356892	0.0190689179753459
144	9985.430198142478	1.3676032738903727	0.7836253721455761	1.026536542164883	24.920734192438704	65.45137840708092	13.820554688108263	99.62024798034653	59.021270132826075	0.3524344532126873	0.3225767724155327	0.19312102211099114	0.5951942092990349	83.32282042554313	104.80444718793684	0.04039511291349896	3.257121187391244	1.3520654294871504	0.02520848699458286	0.01842103678685463	0.03058844473134193	0.052201088027856654	6.926616283926711	4.140428843539124	6.3764124525999115	3.8948613528505995	40402.06495859639	19160.657094840364	133776.69016476942	153874.14976672924	0.13615197452263406	0.3687187675510933	0.09255833035836883	276.08170518704367	106.26860290951274	114.5149848716678	59.96661717911961	161.56672031537613	46.301985730393156	9.073210319389336	1.0069461761080505	0.6436510776255541	41.88273165012567	2.636489987506659	0.1635818175600212	0.2515211067212179	0.0952628664153691	0.6637057983163471	0.0063126276165093205
145	10760.233599396886	1.3159943640094645	0.6959305930175196	0.915765389750321	25.047828713331146	66.61895792032092	10.222473020776233	91.14866031512923	56.691038035175886	0.36505112647909965	0.31755763845082624	0.18022356691122268	0.5962173938584169	50.112795916914806	68.81600188103084	0.0255451052519654	3.2999137037936284	1.2268486761626152	0.023591529723325982	0.0168237417225432	0.031426359994022254	0.06163203178091815	7.221212850729811	4.320963135184095	3.606940546085662	2.6632795116575174	37665.60360857482	17365.785287851148	141864.5690593064	171762.09383759045	0.12601091908279752	0.40832096719029864	0.08779859324539224	289.78390032771716	57.558781453684894	118.45993564161532	33.80228874613156	171.32396468610187	23.756492707553424	6.98185478166026	0.794887435496691	0.7146373377333157	39.332905732689845	2.1603703857657015	0.13304209977770193	0.19805946269741223	0.0521865558795247	0.12241061825031901	0.0113540067316433
146	6831.477551055884	1.3977952932433109	0.7115761781984957	0.8293879813993442	24.72391429821317	66.72596007151442	10.954818679781594	89.38458868983773	55.8625855597787	0.33531899001337384	0.28909798421581173	0.1720706431582959	0.6019650985537108	55.9694325106936	70.84687436706251	0.027708109830321334	3.2431163026019325	1.204652619861304	0.026136061894530774	0.019916389761253782	0.027942887892737706	0.05804741676347579	6.855340273103062	4.193063515845291	3.91740194464801	3.1025044256862855	41087.40088169462	19816.28684286395	135512.40728967896	165811.08433364425	0.13274191341208377	0.39629964604135726	0.0911872315289762	285.4885556092829	70.58618259184306	117.61140675156294	40.93811276706447	167.87714885772004	29.648069824778602	9.40836673250344	0.8593889997046614	0.710229591203883	47.965636992570474	2.5554321452522033	0.1422225342945986	0.2249016053980458	0.0350080589520704	0.435534828267973	0.0163538029065726
147	5737.593443790331	1.5037162933932005	0.8065216827765825	0.9973575409035754	25.307632522737958	71.38667559219549	15.079907422529006	93.03551162434597	56.51272335295356	0.33712559546557025	0.31445011417141183	0.17041704327907492	0.6102760417558026	75.37434008625644	85.92189836762792	0.03929841284138445	3.330014971479033	1.4818174809864435	0.023866025965449757	0.017239421547414677	0.02587559363374718	0.041056045387223204	7.243817332080053	4.2524190906080905	5.940576792641792	3.5091255553092706	37728.56590887826	17728.216826261523	141542.92785012283	159537.0991843784	0.12922780355806399	0.3764311119061664	0.09081373484124636	314.9559403350921	114.0683244653181	122.66857634712547	63.80103452716024	192.28736398796613	50.267289938158086	9.732708389604602	0.9911305960083824	0.6659058001741066	51.89752055785996	2.654669448934398	0.15702290876345484	0.23814930641007928	0.0519780547337695	1.10215964466279	0.0152459622456218
148	7016.794248614003	1.4554978064124182	0.9906106014937633	1.0698711315806866	24.29710993417211	67.36453960943857	9.552902711739161	87.70891332541663	51.489817753713474	0.3300371377996385	0.2862023397275463	0.14435471466841263	0.6279171353666367	36.58629434383023	53.7416569590407	0.016640268077571636	3.2407571381906415	1.1478985734479858	0.02756423858844713	0.021768673578643913	0.0236053973623498	0.05265957327758806	6.628778537329968	4.156723573679847	2.472582575428537	2.30503581653349	44714.61899904073	22058.403168875662	137858.8913934176	167904.75445409594	0.14116932179361164	0.40902679486966304	0.09588347120456221	292.041299401201	43.19903605595696	110.0072907209131	26.96337847941323	182.03400868028794	16.23565757654376	11.507786299344842	1.1194735351949656	0.6304338091898595	36.208673746255634	3.150509178197431	0.15219661450214592	0.24026240861063763	0.0692278759857309	0.14552321250314001	0.0292097442872585
149	10073.292896906556	1.7640348080797146	0.9444637996348334	1.0628158237941605	24.270190331220363	65.3090065322438	9.647285070693508	86.20987010850425	52.67820097730485	0.3402347495987318	0.3042973236551354	0.14825436556791488	0.6369411606739931	34.03788862783994	51.814937488368535	0.014999518195815641	3.262937677044609	1.2554591618992463	0.02640072798194604	0.020170432449569366	0.026086518400103332	0.05161532336194624	6.979066103772225	4.258685277050632	2.3310509842556133	2.2930034107143418	42512.78279286328	19475.48162984176	147321.9400010633	175384.9760541386	0.1324563276202889	0.41719580184784505	0.09361106716073483	288.2515628955884	38.66143855982684	106.83234684501912	25.430237264911167	181.41921605056913	13.23120129491575	9.009133315960266	0.9379981582614596	0.681763215689384	38.33471870341896	2.609853044363878	0.14141341465646348	0.22502016360119775	0.070896215303278	0.119049237919884	0.0246136328522703
150	5421.360100889821	1.4354095089124843	0.83602526051904	0.9342059755613663	24.362997850587846	58.326679123413015	9.527735088552316	101.75372555422521	57.263432394584115	0.3681418832939982	0.3157181091401964	0.16392577695164323	0.6128263279599802	55.11431845179457	71.00654057085382	0.02803485242863004	3.140247103212839	1.1468299952367402	0.028815625294367406	0.022596267735437055	0.025777261278824865	0.05430722508880025	6.598500465993295	4.087704843844836	4.434610241711941	3.6996713061204387	45330.969534312644	22842.986152480036	136070.54461292416	164004.036309691	0.14154228197064828	0.3947223142371915	0.09177826802392983	242.73741733959412	66.85204686877277	94.43320638041915	37.45968524189291	148.3042109591748	29.39236162687986	10.22020580561202	1.0330822019336834	0.6611581772972531	30.323650769378414	2.770697571946838	0.13505074826691815	0.20419751259019656	0.0543579991602447	0.196781574904258	0.144038915898126
151	13661.005671822479	0.5786369916258093	0.878017040468685	0.9911465455990494	25.515689940800726	66.50527359088753	20.326950901635318	116.8998277997734	67.18107264218456	0.36318304232068244	0.3464923480292651	0.2288158340879108	0.5696097266496803	140.5898769518109	150.55473667527855	0.07244229580506369	3.22720051318407	1.5766309266238971	0.02614151003929533	0.01902646417033917	0.027057668552857503	0.04560725803345794	6.624346809475062	3.9171999537978897	9.803827650477043	5.09597793590317	42588.85765322184	22942.00264915262	112478.69906298164	130061.41007048769	0.14962738521870056	0.32735003497182463	0.09761918184226913	266.18573058963324	197.6621668388736	113.88228847203456	103.59319904219566	152.30344211759913	94.06896779667787	12.70779269285712	1.04098687985862	0.6749279265614498	33.955199562539875	3.0231209791148865	0.13042347276681518	0.20002059575320022	0.263628698712789	0.00686965178543158	0.672337018722649
152	4128.296061998934	1.181225640572757	0.8314638007230333	1.336829169051286	24.29290883570087	54.926839144255965	9.2299622463989	98.26258279587697	55.55298866974179	0.35171835515675964	0.2970784425588408	0.157088786955549	0.6152787186676997	50.103059704511445	67.02638115721714	0.024697890974510334	3.1067048953902585	1.129153753908832	0.029997936579327204	0.02294081324124319	0.024170283292190946	0.05273442462921031	6.478887730112907	4.065482162013788	3.372479745926871	2.7474047051597634	46797.92605364391	24228.931954552114	134701.102517735	165320.25754166892	0.14593120667314605	0.39906977508158165	0.09404074345917296	225.17191168411267	52.563263627727416	87.233025914785	31.29814017160573	137.93888576932787	21.265123456121717	10.427476363598718	1.132983095001585	0.6241778507767927	27.41798434628752	2.9811376251436004	0.14110005130390263	0.2252138327901968	0.209458991403846	0.13391561504713	0.0352097767908841
153	7190.429679404134	1.2958797164009854	0.9144939425748196	0.8025432876178903	24.843616845373646	56.75757176410156	13.57653566112322	114.8098753837039	65.60308404976278	0.3739763431259896	0.34382953880626876	0.20375189924577286	0.5753167034262644	94.35776251499145	121.32626908370399	0.042080627484895224	3.1110524987050643	1.3833622050862708	0.027637204517596603	0.019601536919773763	0.028963823524727806	0.05180972705185284	6.982556864924148	4.02137459739709	6.363254885099734	5.08766048467988	44323.19786018274	23331.618591460705	130720.07575625514	155563.8133752546	0.14427752146432565	0.36845944010132164	0.09459997130125367	237.44726505387888	91.48836497061683	96.87440840933415	48.30649694463782	140.5728566445443	43.18186802597908	10.438173264763305	1.0131908317610627	0.670874272315494	27.045294200824333	2.7267789040233907	0.12935124397616546	0.1949122399899458	0.00900195822570665	0.0606675970323777	0.00636461908702562
154	4335.614973533149	1.4827484228620165	0.8662753535879056	0.6564321505471168	24.651119226118666	63.3097260406952	13.660110151315157	102.8582180980038	60.80898943926005	0.35290755781364475	0.30865001563739436	0.19490908827328052	0.5844394023475027	86.82291039931494	105.03894648897554	0.044198325902309266	3.185606735669291	1.2670651001510231	0.027145385937653952	0.020797566427222205	0.02659065368494968	0.0542983202068733	6.317920204710469	3.918521178785123	6.829652669600771	3.8279476130333285	45665.61508880939	23961.37335532101	121633.1631711948	149326.36077627738	0.1480063893406682	0.37005924887665237	0.09779775478604447	258.9723332191	110.87279442051727	105.14575416296805	59.80192320099287	153.82657905613212	51.07087121952436	14.439806816427135	1.241446337940226	0.6044211097235355	36.684681267330525	3.655573154863089	0.14473889836700363	0.23361265890697921	0.0326622335593935	0.0758397842889238	0.0111763630729273
155	10779.769613388666	1.0650501019975536	0.830067590299099	1.0450103515160236	25.635113921010284	65.70586170820368	21.051876514299643	129.97018497323896	74.05057602216333	0.36108744303993995	0.34859007660805125	0.23619647264006763	0.5498398421062467	162.15507254930793	181.83938293114096	0.07396696242313627	3.2129537397829306	1.706334048275872	0.024942900357728566	0.017615879996983646	0.026641983559916853	0.03687727960063697	7.195481700835056	4.027916270965632	9.575224874002336	4.948266167348437	42025.74533845358	21998.53115276235	115862.51600652491	122279.55153659987	0.14281920250491015	0.30157148162448727	0.09294359535006914	278.54972259266583	170.90960815402482	118.57829939005765	91.75886452956154	159.97142320260872	79.15074362446315	14.04615073215874	1.1517199189726501	0.6298052480264338	36.735641918025486	3.281437465653933	0.15901615453656245	0.23545560917794678	0.17009805062682998	0.281891818501203	0.972413214648784
156	11874.372619739741	1.0008984652078405	0.8428851322982343	0.7709158344000316	25.763540262093137	73.65833939303396	21.07766611811487	127.05182588082067	71.66094724702131	0.37699018018293395	0.3681327468198743	0.24814136118625363	0.5587656758405807	159.47426229862702	176.6492586190933	0.07870957771119305	3.273553512920401	1.666715932560348	0.02425032899123819	0.016729016845075852	0.0285839106622591	0.04443989357472595	7.47462298077217	4.096966557857817	9.804359354967174	4.899699130942104	38707.250483161384	20206.416647706093	112326.7580508268	125612.00054390053	0.1428718258919104	0.31603459360225145	0.09198349377326655	301.6820112481602	182.03758325605304	129.16164101695531	95.46574701678358	172.52037023120454	86.57183623926976	16.10215460632998	1.2735667062342153	0.5979907189791691	39.481557422850045	3.8039597787533777	0.14083414963508498	0.22344962326728887	0.007274845844134259	0.344756377762011	0.0075846941635314405
157	4759.09500969671	1.3457035036869696	0.8124484661664019	0.9326810650889604	26.097699609980374	76.29955093626243	22.943263954963243	121.00659196295429	68.14470854253169	0.3704672131244963	0.36480274892717107	0.23617906623886298	0.5694012935980084	148.45166087405707	164.75046323103018	0.073357696299338	3.32502718505512	1.6667229904906529	0.023581571107824762	0.01631344049833636	0.028579452446723178	0.043740341696294295	7.66608025344039	4.260765576040303	10.769420863810332	5.852287126646973	36411.78358778494	18796.69125197204	114271.82834051935	127278.98564215019	0.13512743868442426	0.3190598225723417	0.08949760044305036	333.14204502242876	192.69381303903918	139.44659246539118	99.53914851377615	193.69545255703756	93.15466452526304	16.86358605997428	1.3992718976219565	0.5578620645215315	35.1805273305149	3.9445652582915094	0.14243127322750332	0.22841024167954133	0.0211747638486505	0.0136147590373342	0.071083494668575
158	1483.5423278615801	0.9750791676942107	0.8741347259217302	0.8882399306558524	24.71152232300661	62.49462768425724	13.161059121846922	101.87427153369006	59.95367706012145	0.34881775822523076	0.3131681642742202	0.18323003135236118	0.6020290673423452	80.75765322726596	98.0554738237187	0.039041677390925636	3.1757092436196537	1.2896186145550776	0.02795700377004451	0.020982593760873577	0.025865594219928754	0.05241408743263019	6.818175952468914	4.101893407172384	5.00722996431053	3.2868130600148744	44348.857512678675	22920.238268847355	127348.35479559492	154996.16552896437	0.1447438064709529	0.3799877485660656	0.09603251659716669	261.20095332796717	89.23076080340243	103.95541356727651	48.94158010251248	157.24553976069083	40.28918070088989	13.656471398046426	1.2922738402856147	0.5857079764169837	34.163738313147164	3.6286206943606634	0.14827325785608142	0.24139783562085343	0.0372507799978896	0.13391561504713	0.0424994008347978
159	239983.24740589547	1.0198163767179838	0.8150281519854394	0.9755038057229432	26.818942290446497	86.79903993049588	24.070992684456396	127.55872017569284	70.39441025217936	0.37681836056157647	0.37733855884920825	0.2413541017668411	0.5541540393546179	166.00651361628	176.45347327945822	0.08643172441785099	3.421995970285328	1.7667006374233314	0.02146561201793464	0.014078321173136796	0.02833555151668668	0.03854691197179583	8.04622796811178	4.392996769587544	14.006847187159046	7.460287080803395	31708.240784688365	16405.520724710805	110707.62707028653	119275.76565817858	0.13100030244399016	0.2981881471077092	0.08581752375212474	373.74536660012694	248.57984554794498	161.91080043956143	129.32868561132344	211.83456616056554	119.25115993662165	17.523371925540875	1.4501606305132169	0.526238595575087	34.30488936917073	4.0100630338475085	0.1352549269320621	0.2174973623638715	0.0463453838284238	0.0157143478851758	0.0195455814044345
160	13986.126687747666	1.3836800157099634	0.97052769935132	0.9663092443601875	26.191112288421127	85.55821761200714	20.161645039453468	113.39426149451256	65.25508296412605	0.3558745210834268	0.34605170112828554	0.2089950284354236	0.5704344722081877	127.05852687852101	142.26355674270508	0.0634009983229565	3.402430956519028	1.595665001488696	0.022720815718281513	0.015971051719079823	0.026809724058120727	0.04355227377689783	7.579484873690068	4.293404551879001	10.692752017293065	6.964058805803193	35170.1288612835	18000.65296136896	119404.60967727717	134775.21721825385	0.13513166327113854	0.33441892646884447	0.09035946784760071	367.70463595027996	174.70627214054215	156.6975466357234	91.14066893423382	211.0070893145567	83.56560320630844	16.8555070360104	1.412474633611907	0.5282892538166977	34.86403678487327	4.01570700683693	0.14010061105607322	0.2269577057474134	0.0127790755689817	0.47867742427177007	0.00334020045648925
161	3762.750690118808	1.3648817975501986	0.8925704625925609	1.1022215235223245	24.99427085838596	66.3431235082458	14.666730891509351	106.06862387071847	61.49406491664804	0.36237602891928683	0.3200392911193328	0.18454775536805024	0.5792124853550529	88.35185418575273	105.9417115054163	0.04303179684612205	3.2215114738753385	1.3291594000095595	0.026365230568000383	0.019845542085995375	0.025342941553982888	0.05179060837556975	6.7840168609328	3.986765800182992	6.4392371690797265	3.8325905982851176	42787.4167477426	22312.59848260492	122513.31611466304	147519.45012229684	0.14695222518637147	0.36530441845105277	0.0970046232919993	273.84763902782663	107.9781126563689	114.91179011361058	58.94191826951776	158.9358489142163	49.03619438685137	13.320897716491832	1.2353646611323301	0.5914114018561415	31.612144585800902	3.4472412078514676	0.14018631474369891	0.2219226368111095	0.14110792445159198	0.38366002553796297	0.3629507742470349
162	6402.095827960726	1.5114300442668356	0.8823993393643567	0.9813658899740839	24.28166577915047	61.24956897449029	8.44196035995778	97.35628258901613	55.116160283289766	0.37326192593640445	0.302224253507575	0.12865157852818004	0.5905730680462615	33.785213718799234	49.01015827735925	0.01446457888236296	3.1974601921325134	1.1030006694218182	0.02671132703024731	0.020705753286906898	0.02217286771110529	0.0477627495529746	6.462116512013762	4.0354980461314796	2.7189912891437573	2.5178749478252658	44978.66707724406	22147.516897625133	145495.85640842235	177712.3622904793	0.1421051549722306	0.40899187291744155	0.09366447027397458	252.1706109640939	37.39132406862192	105.01588105736437	24.182745242324803	147.15472990672913	13.20857882629712	10.117590146785977	1.0833070267809748	0.6372484050440788	29.499064707655947	2.8355752522440087	0.138538981985641	0.21444916351677049	0.0058470989860887395	0.0347392529376275	0.0139403296227592
163	5873.218573671631	1.393698978991993	0.8196770043706709	0.8270704527566105	24.461966392661388	63.289735156415475	11.779450834995272	107.37753057049953	62.21915979009501	0.3632315216092396	0.30280067231605506	0.16170490434661522	0.5780614870679237	67.44131984299571	87.39860755907446	0.031180186281414522	3.175931825729803	1.220961735425764	0.027306064377097695	0.021313792434228554	0.023523769387503744	0.05005745654035357	6.574603597515649	3.9661358434883147	4.902328595603328	3.4464388451321057	45880.05479133079	23627.819008447983	129893.46835357013	154982.10817051487	0.14812269299096933	0.37529315185800904	0.09740275139773859	257.92244650729873	72.43497203198295	108.90199240939617	41.440654906977365	149.02045409790267	30.99431712500569	12.511806889141488	1.2057476006779901	0.6025279927553476	29.26327555759216	3.315502031661119	0.14318589923056754	0.22604604551084095	0.0199676774195013	0.38366002553796297	0.00259783164971263
164	14826.190193759714	1.2941400643206267	1.0773250682602122	0.7557844405608898	25.48354348190641	67.67453982124908	15.554643519286383	108.8598313224008	62.9316096837834	0.3669699546898541	0.3365890581940636	0.1972302498170687	0.5630170575047174	102.52945755978428	122.37200788732933	0.05122661027081056	3.245687814823258	1.43964866908288	0.02507162313598321	0.018261591092806995	0.026535281762718244	0.04734687384288587	6.84876393425802	3.9916001848031817	7.468948504689964	4.861251826838741	40993.88733497377	21522.985921426032	124346.93712140984	145306.44401132243	0.1444242496762153	0.35224797114252826	0.09519252342655689	279.7595170953242	122.93037975768519	123.2424529108113	66.00735148036141	156.51706418451326	56.923028277323795	12.35164842302327	1.1269448481735076	0.62554877318731	34.28936117875643	3.14126024061242	0.14953217359548263	0.22295659239280993	0.0107193226336368	0.30161508099681605	0.0026430279137570198
165	2606.4974970952617	0.9059947962185665	1.1910902962249554	1.2040036609141993	23.983089604910173	56.90020790329459	9.339468261503894	96.75056778925575	55.242034107682116	0.34958553874223336	0.2844879206512455	0.15954022770717619	0.6137558943979314	57.37535944475994	73.11065348698943	0.02787997636476135	3.1269248893821238	1.070261437795197	0.02981943762171655	0.023847645324313504	0.023646828643489836	0.05447610459984203	6.048322848895723	3.92365346388357	3.8910456859133213	2.7212918267251345	48764.007652559405	25514.755313705053	123413.78265178137	154754.50068494558	0.15154446980749206	0.38723854867172935	0.09849020824879048	228.1703668233193	60.08404329316122	89.00340825921467	35.28139817574073	139.16695856410442	24.802645117420656	12.184097029714538	1.261023147908867	0.5786710821858063	31.761121213712293	3.4996021082948645	0.14994316026277893	0.24677050802238717	0.17353847674786702	0.396913594204019	0.291638959925948
166	3619.1440225201786	1.0061358247176435	1.113712068756235	0.8039736700082873	24.59989421965114	59.555835748870585	16.179383404371556	113.82100250747332	66.36526207779086	0.37403138909687506	0.3368394476253279	0.2268100332382717	0.5667416609725394	116.2321437644376	139.7591737105139	0.05676969938887567	3.1385102639925906	1.393708946147785	0.02743153291134936	0.020371112912640543	0.028303103364266613	0.0566776253671295	6.55904644046003	3.9193275514153614	7.582161122761163	3.836279288586933	46593.869403383476	24116.0610413314	117111.37315006113	142499.81034940525	0.1488219691800459	0.3569372825472031	0.09746299463553959	235.9454147859586	129.49509364852798	101.91664315964732	67.84614857321357	134.02877162631108	61.64894507531424	14.473092707060728	1.3969039816862954	0.5520028779412789	31.902916339191037	3.786350938199967	0.15939916406033416	0.26194994102119834	0.22851242885523698	0.401920744327826	0.634329686228681
167	3300.307390855402	1.3418216560597551	0.9080184802476267	0.8245248626714293	24.92185975722239	64.77580105244677	12.135971079845996	125.72271946009546	68.70684366667238	0.3663680966043883	0.3265641060005832	0.1801855870707377	0.6004880405500297	75.77151706490552	97.25266238083009	0.035818754266131535	3.1527626278674146	1.2543257081482486	0.02909248411410319	0.021362260794462462	0.027027177726548474	0.052100034691498355	7.7899072227850406	4.335347121783977	6.724289250632162	4.403762762171179	42581.5679806471	21743.599118975773	126701.06107054315	151229.96553853896	0.13644974348705902	0.36716521715295675	0.08737136136260082	278.7416055685619	95.97128523546763	112.63665958143822	53.24983515027262	166.1049459871237	42.721450085194775	10.9163938202615	0.9827051663092217	0.6813647651191744	32.39138717954657	2.7395376009403485	0.12752290436812877	0.19088510013822496	0.00996453661945054	0.47230763981696794	0.00668382905619744
168	8174.010422131312	1.5058862969589146	0.8996029601065226	0.9698618294496788	24.558708605185053	64.97610549702068	10.346170888003758	103.9960510109975	57.53660512967267	0.37400393477396354	0.3072542043359072	0.145844546689557	0.5984619394437538	51.31500830641795	66.08957422580792	0.022297656537261745	3.220888379756938	1.1585677192151396	0.027018787488980244	0.020562556820490397	0.023102540890543685	0.049837722090425605	6.80623887783009	4.138381773686533	3.9458305888051814	3.3537364376205074	43266.21010707276	21272.594258915364	138003.40909243445	167553.5267568842	0.1384561280359471	0.39228578216850674	0.09098438693614065	274.6494532935709	62.53837637585625	112.21829338077303	36.33906886699493	162.4311599127975	26.199307508861374	10.733049457848775	1.116918499719854	0.6216815714259625	31.99029624442577	2.991455402520345	0.137416179404678	0.21800790181379975	0.00821752438494302	0.0144302970466382	0.0318578068276522
169	5551.898224676569	1.4380562829562173	0.8214923748060124	0.9152654130690342	24.090144621021185	58.408190228633664	8.067527830414887	96.90899089322811	56.625198365726725	0.36553067713101645	0.2830422252424395	0.14610950050340343	0.5946109202408416	44.80737824883533	63.550507460104825	0.01955734519979329	3.1063246578714416	0.9857092433165265	0.030153833132314792	0.023710717923130026	0.023384137716346984	0.05789344692095384	6.754347776918925	4.100075728823995	4.214972258491861	3.3449437059636384	47809.36235072349	24882.760224581463	124910.98246249833	158354.42229223278	0.1479241250517951	0.38432807087688464	0.09777790702223452	242.08012841061932	44.7131347926199	101.00033452531825	26.314551958102705	141.07979388530114	18.398582834517192	10.07654896548519	1.0055243276076007	0.6641246723206	27.597421520676917	2.769435262272863	0.127732210987416	0.199540408435449	0.00953511973460734	0.103759266885015	0.0548654870665252
170	4948.757550564786	1.1146085222645323	0.9627284220638272	0.9230518057012543	24.902031213070885	65.03207726631922	12.520326565887565	102.8621226275955	59.76865524229483	0.3614269894153396	0.31042483956427364	0.16572748426535308	0.5817781230786832	70.32976114278092	90.09129724556198	0.03221764080267177	3.2194352549554393	1.2584506859776339	0.02633252638675581	0.01967732975674071	0.024137283216809243	0.050168361043992415	6.693401091542784	3.9521619779329407	4.451840660712018	3.326147421574975	43152.63679036688	22495.53856985968	126789.41980734539	154075.14872300034	0.14877976671832865	0.3763165022178901	0.09745637335286032	266.1001407626073	75.57875727021204	110.4677057253066	42.89940582563072	155.6324350373007	32.6793514445813	11.35060989602554	1.096613885405094	0.6241721432355668	32.600622134114666	3.0534449072155785	0.13376363851257944	0.20645153928962917	0.058955395666707	0.483735975383635	0.0029566679749818397
171	11491.859200175706	0.8785801507308418	1.2383277962571249	0.8288377289685476	24.6387459141241	61.68213665498781	12.573856176644611	106.08263472301795	61.67992007807127	0.36087057021536656	0.30345387450898686	0.16845508469317574	0.5801845726736806	76.39097280681666	93.72462736757025	0.035486348874310104	3.175883994337308	1.2226666423512509	0.027693493589195428	0.021277589545839002	0.023509254260024533	0.05210112893745554	6.458217905192429	3.8648268460614346	4.792413948210445	3.355393172793983	45950.57551628527	24647.040728380904	120208.5779613264	149052.8640197476	0.15618048335260104	0.3699465870704015	0.1018025128397834	246.5789013528173	79.18207717490219	102.8722334972334	45.2068689459113	143.7066678555835	33.9752082289909	11.393834004519494	1.1004785951375327	0.6205004150648863	33.20167432906777	3.0717637115903416	0.13577277790859552	0.2095117074537027	0.24023159774689398	0.8532070917868221	0.000739437609056296
172	15765.778353933909	1.4287752440506023	0.8611067540442189	1.1605809491804382	25.464284559593708	95.16173687666799	14.025976791554761	96.83384717949909	55.372631642941	0.355999427872293	0.3232624831311562	0.1522240449526212	0.5961761425076788	44.17911222605087	70.7093106903955	0.018882141018578394	3.4419283059180623	1.3991838866329351	0.022295803540307715	0.015682065525025688	0.023295589235091542	0.04393221880885505	7.958106454671964	4.246696416260801	3.3307787122629913	2.975784237753655	35087.29094037202	16881.028314784333	139378.4047850693	158427.88065173855	0.1341303131015889	0.3931044538474963	0.08898044841144497	411.23687184015927	55.345029402095854	155.785287415961	32.922909930840724	255.45158442419836	22.42211947125511	11.612710726150565	1.1681469561906923	0.5995319826339663	28.291262278023737	3.015795810535693	0.13106396988124216	0.2039871205061502	0.05331622126976901	0.19740574320719	0.0179032751564492
173	3738.4675331496946	1.2107745285398153	1.3975575916701948	2.0219381051433825	24.307492324361792	64.11027594839462	10.220678757950097	112.66408297756603	62.07526951694577	0.38267420486869597	0.31463977805912385	0.1357288655349207	0.5840313463009048	49.41012191794643	62.92433912090308	0.02602368874446435	3.1782192246985583	1.0728628438197	0.0272716949663769	0.020838844006260078	0.020761580640669373	0.04761783630407507	7.044908972174574	4.213939873828219	4.551797908389361	3.536051548449772	44023.67503340478	21454.349380846466	135105.5166220072	162892.8892366313	0.13694606685500965	0.37708052222706945	0.08805303588946234	270.982138301697	77.19656151151734	117.10623659657345	44.09473025729203	153.8759017051241	33.10183125422529	10.228026287858308	1.1028426361308286	0.6069326816456899	38.883660996261966	2.9048611238599675	0.1894664452161619	0.32747555933803857	0.0134565180019159	2.0016705416419	0.00255967193961941
174	4057.3840967154597	1.262731369481739	1.0312000774072323	0.6475374688555322	24.72442543721227	62.394114919917726	11.539770863602701	123.00957746142228	66.76090551831115	0.4066032714433455	0.33010138443811443	0.16403534304713482	0.57132372996469	63.658125578483656	74.90845422301226	0.034125378781375636	3.116230054198784	1.1634576813653807	0.027578635173309298	0.02035529634313169	0.025037957684167587	0.054335943513186595	8.022982834533353	4.544241713808612	5.893670874438851	4.122522728109066	41788.31193308537	20525.191139012473	126170.2812384603	156080.32631703382	0.12841958594873418	0.377771663964879	0.08155094782878808	273.4784717886507	99.06011923547823	119.61896644644806	54.18202544980451	153.8595053422027	44.87809378567368	8.407473103831926	0.7448011974997525	0.7536222123469405	36.66233761001276	2.1929580299791063	0.1078126726179483	0.15481794471221816	0.00418746776985489	0.0375858871970137	0.045573349667213
175	7903.137289829018	1.443667417931923	0.7996813211349191	0.9528875581376849	23.495476300525254	56.383869429336734	8.597849003451742	102.15228042928148	59.338381772772806	0.3759977939074726	0.2843620066510778	0.14401637842555945	0.5926972994075536	43.38515311977803	62.15167486071712	0.01897969021128367	3.061409390137723	0.9905991926303508	0.031196058539374603	0.024989085280220126	0.022667287988777093	0.05622529815534982	6.561579170569103	4.033458745773949	2.8516785530432918	2.482988042117514	50707.918248233	26138.80514865963	122333.25372657906	154828.68996944814	0.15195757745568306	0.3824257169064754	0.09876784800540778	228.83179315151887	43.88053904078885	99.39723772543361	26.31515807008111	129.43455542608547	17.5653809707077	9.891068961742432	1.0610530188931313	0.6342082623896336	30.292161518914227	2.8550576781496546	0.13742867068568781	0.21712317834442987	0.0218660290391514	0.0437314486646433	0.0100260666990237
176	10516.71932492303	1.5851182008820717	0.6559718517671661	0.8979700861078913	24.29800865793566	59.6762172576413	9.141104427395035	106.02488229642246	59.89445512408481	0.38709467430356753	0.3213459217878887	0.14626306164225983	0.5912997288253393	41.92293713703937	66.14002992512172	0.01738040416877742	3.128390642607706	1.1488534255657148	0.02818638404706946	0.02117330864082205	0.02476788581289544	0.05153703311597355	7.304327553884061	4.2756840505039175	2.8608836061217424	2.577647086962778	44599.17887033093	22149.457530007432	137971.86586850678	168567.90384364204	0.1368671091738296	0.39954714902063765	0.0889321779042107	265.3441913675834	40.35741589710021	108.81337758490326	25.5366447343693	156.53081378268013	14.820771162730907	8.846911690556336	1.016947848398334	0.6421779706597053	26.32648730868761	2.5914021080258607	0.12241046059945913	0.18449113725619676	0.012724137308391	0.040578538644227	0.279584884507814
177	9786.387959069816	1.5317702488702307	1.1154212303529574	1.3754788713375061	25.08613466365379	68.17525970026398	11.44883509052534	107.30019460225606	59.50822032070384	0.371524859926991	0.32589015103103247	0.15945718086865504	0.5886480805675357	60.45454720660819	83.94768001421805	0.025184169269358028	3.201368745120897	1.310001574217354	0.025946012859654397	0.018841457339668112	0.025441506045565335	0.04790136403159956	8.783413265985399	4.7097299557657815	4.0507765883799935	2.9700894684750168	39436.37337557527	19198.927733407687	134672.1592291262	158026.88027782002	0.12373921766012314	0.37784200047401906	0.08093294046632629	366.8414145130653	62.92055467842099	146.61956824480464	38.751144952497796	220.22184626826058	24.169409725923156	9.572373875860398	0.9727843510274241	0.6667765562059844	28.516546575147625	2.5883640211294154	0.117714960692349	0.17685433077353394	0.121964383150828	0.11014050496025501	0.6309733587671589
178	28138.783691773177	1.5949276904719278	0.8638649420314741	1.1458367405991168	24.300771391573786	61.31276216393311	10.043322355085245	114.69879278113116	63.66430017056842	0.38805459908920015	0.31093887718155316	0.14937743662628725	0.5870232367387253	52.2474670283699	67.29581216493517	0.02310008395749637	3.1214069930476875	1.083122548271395	0.028770311035658084	0.021836451452903586	0.02322733091685854	0.055381202214028744	7.519377101945168	4.554681429923009	3.5945131446719305	2.903297188316254	43623.98334642093	21194.330065487433	127271.85726273143	158437.74616212508	0.1296077457479845	0.38524424697635795	0.08461919979916595	272.0260800859807	61.70299847580986	112.85907978594608	36.446451163292394	159.16700030003443	25.256547312517394	10.585952536662447	0.9949252907503752	0.6569187832025504	37.418879157869505	3.0057884455936454	0.14658242105259223	0.23592677552788047	1.2692386028423102	0.20961208424530103	1.0142784307869899
179	5532.000162694888	1.0610591018342068	0.7884068724192745	0.8277675568160993	25.384244911344716	73.88121579167972	15.264579898498392	108.61914341459723	61.080260773798386	0.36216396110759463	0.3247559906333854	0.1830577371864264	0.5864311113093575	94.8163495305219	113.22681717378647	0.04204034127351649	3.282057568378867	1.3801769834518032	0.02520259380002342	0.018259450027889555	0.025043641243632318	0.04766608294118929	7.549542049132336	4.216066701698258	6.748829108996742	4.922692338455824	39321.84452348195	19924.926235090632	122060.8213085787	143330.99068562858	0.13616390213869717	0.35209236417675993	0.08972768245942855	331.30071460277736	115.47801697462558	133.8980855896709	62.040382272230275	197.40262901310686	53.437634702395314	12.061384358806263	1.165796112346628	0.6055372509497771	34.14765943752924	3.1952739539328867	0.137530785095749	0.21533983744147084	0.0130495275336769	0.198914603838231	0.0063722988578611
180	16478.23326720211	0.8977307886311009	0.8748133370486517	0.925666023734328	26.68525329651968	82.06490435699065	23.062808548153324	134.27608249506278	72.20824638284591	0.38152335407849874	0.37116945495396947	0.23624803160360328	0.5651829498719679	166.7282798295571	188.286003335193	0.07036363989663694	3.3658689446357344	1.7566531489806299	0.022700630574084953	0.014831814104349158	0.027096271164740202	0.03960571021433314	8.441179138711627	4.3685342236872025	11.626466271956692	8.961186142627023	33226.581319786	17132.0469027411	109564.10306557745	117334.26224604431	0.12695635330148405	0.29643886160457306	0.08270946284436953	376.60983784246446	208.11787059358443	154.28863530606435	106.35921017753434	222.3212025363998	101.75866041605029	12.134034108794724	1.1428135746599286	0.602687304303033	35.68192213592651	3.0152246155578024	0.1264198019328302	0.18741828098604454	0.133526790321905	0.0408894211903434	0.0719686950159028
181	6771.493980749261	1.3904763475428246	1.0670600666400487	1.0629337648979236	24.08685041884484	59.7898286329297	9.36385685142597	98.37044864422003	56.21883006599358	0.35572658621773756	0.30076443601136094	0.15152040752166956	0.6166235900680798	50.07222279336441	66.16000281888508	0.02314697055823321	3.1333751486421497	1.1147719089335333	0.029591645565168117	0.023424980348744687	0.024301747511509444	0.053864515821245254	6.603789376823632	4.094838150012356	4.0503159896162835	2.997159471195419	47045.28776719949	23713.66210542773	133349.36538680864	162964.20587462845	0.1433540273774826	0.3934461240859079	0.09447753396331625	251.34325816587312	58.994989215572915	97.49505736029539	35.55392336846124	153.8482008055775	23.44106584711167	10.72644141195052	1.0750664550730815	0.6446468841641767	33.61512201395286	2.956456803919546	0.14404550567378843	0.22502440063345178	0.14554775644396803	0.474011300693479	0.144038915898126
182	8025.159819775016	1.3762135771133994	1.0233619113109107	1.0040098755541003	24.27040355166061	67.07607925840747	8.796656671483746	87.4090185030031	51.27630091575856	0.3307250564907829	0.287511182691232	0.13536381669422606	0.6312929149893526	28.537504028157887	44.584822389052135	0.013490924526629894	3.24213572343111	1.1352818729600427	0.027476671773186787	0.021658249771921937	0.023369017798938074	0.0513348158632867	6.744011979585452	4.198278852387456	2.2390182483072554	2.192538797875724	44234.42352850603	21631.076890174973	141090.25794461262	171178.75376298558	0.138928109910647	0.4166751061750748	0.0947881034914047	298.793888912452	35.80334371711328	112.4841396856509	23.692878361909273	186.3097492268013	12.110465355204024	12.210598054599956	1.1760494481063386	0.6152433151629959	36.476667500093505	3.3864697846722738	0.15323634308690165	0.2480496901240076	0.070896215303278	0.160330561559294	0.0292097442872585
183	9902.193406886812	1.44459589129046	0.9502838744626836	1.6498991556563138	24.245173331838885	61.02566766051847	7.735423498879886	102.70393049358512	57.2360645052146	0.37624451942768133	0.28726797031263585	0.14602590085656303	0.5955934143404618	37.069903695936546	50.152912247559186	0.018084860597271858	3.1092650139307474	0.9382462628453009	0.029174557156677255	0.022516065808615305	0.02404995209045841	0.0613034283417799	7.524841493930773	4.424897397108045	3.9565177537792473	3.833461974207281	44504.49678221762	22051.496227089363	128233.67252880562	161485.82455294608	0.13320373378274747	0.3878997358814201	0.0866238803657631	273.573993474782	45.16653761528892	110.50724264092469	25.812962350397704	163.06675083385747	19.353575264891234	8.79087502490889	0.8750074168919842	0.7025044391596991	30.987535666091773	2.4309397023435695	0.1321073605644767	0.21033377503053372	0.00426733519280804	0.0375858871970137	0.00255967193961941
184	4084.3583907425955	1.4575963972275714	0.9677408931530701	0.83959305369108	25.716709124541705	73.45369445102118	14.31294445576041	106.65282131494233	61.0367656685918	0.3603766171545875	0.33610230544786457	0.18313137877661703	0.5759874519226399	91.2617525399906	112.51032805682782	0.04061571067869022	3.3122143269279487	1.431859465168756	0.024374418304502016	0.017334380851473555	0.026499019990735076	0.045294912034305385	7.265728675269964	4.180726914849837	5.827084901114688	3.7718733230923296	37112.153102738615	18851.337651415786	131593.01524139007	152144.85831388092	0.13281051709871283	0.3670950551600342	0.08921426002823467	313.53504983606564	87.42098521301595	132.35042717079514	47.43993751466289	181.1846226652705	39.98104769835323	12.826251037635796	1.165964000448148	0.6011441447689467	37.4289813196553	3.2689377145350678	0.13582855037371974	0.2119861906738589	0.0154521856183463	0.0793499595829423	0.0856759663497208
185	3214.802840350095	1.9834118992025302	1.3541640893095221	1.6168405116442615	23.508622079920862	57.87801960919672	7.8225941989093695	87.26673592796593	51.698011732210475	0.35115701705525676	0.28264053240812254	0.13552564488090918	0.622714480983897	33.829063807927234	47.8645513914859	0.01608772429577475	3.112302907722193	1.0213657459784586	0.030347661855584577	0.024470091789231596	0.022404799408127663	0.054506669227304315	6.519424167068279	4.104316456254415	2.624021632897821	2.3796738148118357	49753.82542800508	24456.859654492604	133295.64201797603	165660.6359331449	0.14429624551006	0.4029748445192895	0.0962403050389035	247.74590121297194	39.50157643633859	94.73228808559041	25.138114145294573	153.01361312738126	14.363462291044018	10.575545645454893	1.1137804058547531	0.6261629932186478	34.99493323763223	3.0753235140525317	0.1525748250737662	0.2466405083241631	0.292219347836303	0.5261122020847889	0.7152601148901351
186	3333.4413346285146	1.3689818796530613	0.7962370838554986	0.865295589105067	23.260915776116477	53.6789985198869	7.018630794936562	94.23916341264905	54.348978249094706	0.37608872012398353	0.2885154653312021	0.14133507376318946	0.6101204910630125	29.165294055652616	45.124589587649744	0.013744059822356661	3.0383868574809	0.9624073138420532	0.03163948347897376	0.026623426890777364	0.024496505929201034	0.06192779790785096	6.841097457981783	4.332070442466912	2.5203032239310836	2.6366520379203076	49944.82437324746	24746.90263813242	132428.0701759138	163581.88128983954	0.13844342212490485	0.3973863556308377	0.09143450555453478	235.10488484075086	28.730391782158883	96.99767731652554	19.197963565247743	138.10720752422532	9.532428216911121	8.475936436250995	0.9500788185440627	0.6692817312124945	49.9871438718323	2.520096939679831	0.14315852437057466	0.23824461245587764	0.06803378842256	0.0163874330207066	0.0159073103025643
187	3777.9335382661884	1.4941389061560946	0.807621373578926	0.8743561960329926	24.368946773970237	60.06209349927498	10.312436737335199	93.7466598852101	54.98881112934274	0.3771561109624522	0.31584051164895094	0.1623379306066217	0.6099104702077862	53.168181701014994	71.9415355400572	0.02454385711029601	3.1603103274750985	1.1484176582102514	0.028455758032779846	0.022013250663862054	0.02637877334372531	0.05737788807609983	6.8564298656163025	4.222910476415381	4.953715485445091	4.454749578188331	44181.57471823487	21702.345276773878	133423.5753537032	162581.57413297368	0.13569534489452253	0.39234560222198783	0.09111787959106821	253.52397119153608	65.2858448980569	102.32357127106962	36.888367932542685	151.20039992046617	28.39747696551412	9.308617568715528	1.0199120567821771	0.6411829551620701	41.96079877722912	2.7356512859415405	0.13782792807129307	0.2101082701623801	0.0631128516945528	0.00771080318554144	0.0100961720218339
188	5097.967713156757	1.4581654919936347	1.1631220343286752	1.0113507702994546	24.04677803886084	60.43106312109337	6.623778168648343	79.8155511142223	48.449348450241565	0.36687768079915967	0.3037419088955297	0.13211962361526638	0.622329499078284	20.467710061107866	33.79963256886561	0.009640138424111138	3.1748137846889612	1.0398895202724352	0.02808363290264846	0.021818292050604517	0.024896379285406715	0.0542594744847618	6.927502893270116	4.270727681936869	1.8164910516115966	2.159431002412939	44726.29789480854	21422.802291411816	148662.2845662312	183399.81088777745	0.13485021341034145	0.421213492991994	0.09332131161498679	266.5481546184249	21.715115451700527	104.80426354001216	15.98227686939232	161.74389107841228	5.732838582308186	9.583991581357385	1.0481668845450034	0.6511207206129473	33.30901433336531	2.820555918363267	0.1350057657036363	0.22423173873394764	0.0433403089461279	0.0552950030967165	0.0915385141024053
189	7419.139571692161	1.3762091430113692	1.307102755934164	1.326187366893456	24.340274711060438	59.85836395694248	9.595846675126317	113.19842143799293	63.061416586926086	0.3584279173057892	0.3094128160087024	0.1594673713880668	0.611198244257938	51.972198860769474	73.63383126795236	0.02324465954286038	3.1231555201099477	1.1308436880083241	0.03004714754846705	0.022680884060758588	0.025868883181076992	0.053384773833709584	7.130423797527538	4.208037324772151	4.325767280065357	3.1272765787842878	45767.772356923895	23335.9731019549	131839.40425066554	163219.55611106142	0.1408868994253589	0.3920224734547882	0.09167086741945785	253.01171516078898	59.89600308459485	101.28306673542313	35.67294635144858	151.72864842536586	24.22305673314618	10.599325751574627	1.086707492760136	0.6304018993041253	31.77916096902692	2.9213270386984065	0.13917074349122482	0.21642486256747873	0.3845039468054461	0.803477298946987	1.2336401105448997
190	23767.601432217412	0.9237694061059348	1.3858742355714808	0.8911582669336408	25.05067695706163	69.37638730153422	11.627423413048055	94.8868614334031	55.58217998347065	0.36061174492393255	0.3108048094550054	0.16279019503154502	0.5918885470162668	63.573782517933125	79.87085344590585	0.02937766460917499	3.269168598178458	1.2085206173582295	0.02576568219426682	0.019293942349749033	0.02559855214121199	0.05245342835791407	6.9229001995031965	4.157734050176012	6.361426411885941	5.834454918664036	40373.982862074015	20194.865483071902	133900.0133178206	161113.11942134524	0.13677893589062268	0.3824459444896031	0.09250015956261758	291.38930951559496	85.49270878496168	122.3776218811442	45.84925483472137	169.01168763445062	39.64345395024017	12.359156464241588	1.1951920655809976	0.5924622110269169	50.89705092524888	3.4693251717665428	0.1367433005882491	0.22508698426969034	0.076522727623745	0.544765473940635	0.0018945560941286102
191	32703.07306859874	0.823927352506725	0.7940742385097064	0.9461339142222966	26.42812335189233	76.36684510632796	19.678150865475676	117.60665866654956	65.44436281423148	0.3765962467086508	0.36054852239262075	0.21672176988230177	0.5630823247937209	136.06566652419468	152.02982786008891	0.06223124182699505	3.334321841381258	1.6080229569330622	0.023297237578858845	0.015593874313434855	0.02690007780479365	0.042851453697458346	7.901886101145141	4.309008434076583	10.395954343344965	7.289162215830615	33906.983651765266	17298.329371690215	119096.48309752984	133344.3651922123	0.12701160563103978	0.32203300540132024	0.08480071685617736	337.6573684890273	169.59666548225874	144.31912573392444	86.86051171728701	193.3382427551027	82.73615376497177	12.666629559536986	1.2132477599208766	0.5736735248061661	39.54892419175727	3.262867405228564	0.1373336945716023	0.21627659495535487	0.17843030513071698	0.0389905091068323	0.0340861907270473
192	11186.076613167881	1.6064724688817424	1.0280275459537314	1.0407149567932983	24.12051782972357	58.59820474659687	7.361858420876106	92.32621378028365	53.38895057502644	0.3719205673706221	0.2931698211010477	0.14021443043063248	0.6101686418466219	36.369322526875074	48.54856754733665	0.017365282019292914	3.131516660466917	0.9472344910931095	0.028994142396686826	0.022860203021314626	0.02346095924460034	0.060032242760327516	6.878726799743538	4.246646322270051	2.8683828789837778	2.5301120517040934	44881.70931274447	22032.07546346525	136458.01528447258	166947.16815943542	0.13531758692593357	0.38814606003330904	0.09069306093194182	253.1197940415204	39.012975521560875	100.8728615599332	24.04765583806662	152.24693248158715	14.96531968349427	9.822383567646868	1.0975674034071823	0.6163378105942914	30.29474629197349	2.8421024577027447	0.16300761834223687	0.28124523023084314	0.06108887328968	0.0389905091068323	0.015649161061264
193	9683.090613706865	1.394559488015568	0.9455858491347028	1.0509874964482573	25.46796297685016	71.52971672420823	13.928562446374501	103.21729215647784	59.76111474452813	0.3529004977058844	0.32468860161006036	0.18461363419292692	0.5850280841635972	87.98911608592005	107.26068909907296	0.0406674058108738	3.292772838764752	1.379563510907593	0.024979575803043243	0.018096848164978627	0.026622681400970405	0.048486394809168776	7.128914336988994	4.160291342397935	5.621598344860747	3.5925998477006056	38584.78943348368	19665.220131968035	129825.39632653544	151669.96940239146	0.13560996199466305	0.36883210587685195	0.0910017408079151	305.92034210099126	88.31242280485468	125.90151306339581	48.36136011672793	180.01882903759545	39.95106268812685	13.614874591577454	1.2195863088778045	0.5940216362592958	39.35735693627006	3.5122038807178977	0.1404108807715511	0.22324199296320754	0.0212400805583704	0.6800373546058001	0.0856759663497208
194	1534.321307092846	1.117617465930342	1.0979579895594371	1.13625790245612	24.105141927087978	64.5908974034045	9.088888243453058	95.42015676908728	54.89300344129024	0.33254973162920065	0.2843893194050388	0.14596248702245157	0.6278630779501888	38.540924573310214	56.246660326072316	0.019118017728467503	3.2032461356860296	1.109210749413544	0.028894533959539878	0.02288450837298108	0.023687945772904815	0.05272155444386437	6.5600908692037185	4.0929888226864115	2.987336300899414	2.461563035476161	46232.66716683587	23277.87167880938	131921.93808663604	162521.90202382233	0.14439850166390528	0.4037106640607432	0.09602178543825077	278.3775537077397	45.7558394781243	107.7368187232815	28.61298943556746	170.6407349844586	17.14285004255686	13.256249424208853	1.3171154572879902	0.5609585834846003	35.71842852349124	3.7296385468471938	0.15667741729014867	0.2618145321357527	0.0770665972235635	0.292309423791151	0.0219908302152549
195	5595.197054469265	1.0808117595676148	0.8960010283900982	0.9912961100639498	23.63154586090872	53.40130226677072	5.278387344450618	72.36884124008525	44.12269154664336	0.35964182474225187	0.2811443007901555	0.13160594922026853	0.6314230139110389	15.544497549747843	27.779066822596715	0.008581244461141238	3.123939750293594	0.8714991391192706	0.02949248174782064	0.02368737642364718	0.02487496306111006	0.061635832230468014	6.144575888251502	4.0212504626859165	1.6106162623627447	2.092903902945442	47635.448866244966	23651.44935886977	143184.62711057323	181101.68672186416	0.14538974337666866	0.4249060486304899	0.09948157023689068	217.82121419600645	18.17146171911175	83.55542369473274	13.007036975309184	134.26579050127378	5.164424743802566	9.138842210614992	1.1685050979038172	0.5897512592293744	36.23888548972057	2.9934301298766535	0.14362463638089132	0.24081738125182012	0.107998547008932	0.0551954686134698	0.0137462156360796
196	6732.017971411265	1.0627698281950861	1.0428562627425577	1.0742864787916697	24.808463842522315	68.72826814063403	9.740951100744038	96.01104499766227	54.41613969595786	0.37183929211975036	0.31128477319913705	0.1443429479363181	0.5921219696539584	44.9307326234518	57.18715990446828	0.021661595573399178	3.2682529867998635	1.1262876492989837	0.02569404349483771	0.01950099527562261	0.02349930580036887	0.052095558849434793	6.776414247028094	4.101616204110174	3.6904378351586833	3.1204310382260627	41413.019949907844	20410.9044658083	136065.97148820374	168789.55416444442	0.13912697015938402	0.4017581563863118	0.09149198240126724	284.90658411105596	58.87206123396072	117.28831075018094	34.42699309334135	167.6182733608744	24.445068140619366	9.66719203381134	0.8954330852429647	0.7100623254907892	31.141466785262296	2.4537060385970015	0.11600999694487829	0.1733589875800409	0.19220196775480103	0.0667323996318313	0.00127814532432394
197	3878.3910772936847	1.500691128920857	1.2408181657891737	1.3134121242353618	24.04478486569142	62.4336810422875	6.48357407566721	77.03216369313701	46.38143565625903	0.3638412285569436	0.2972674298309455	0.13212528811424717	0.6177667612256731	20.428019141622595	34.747783210729914	0.009871741678350787	3.1970487791704087	1.0013492632764374	0.02784680954168478	0.022108661509429615	0.024799519263323556	0.05666661748793687	6.525539824327282	4.131787380786986	1.872475088424485	2.207268656320201	45395.811805550366	22241.456604525258	144217.83394696543	177580.44998429163	0.14122821693279416	0.41616566441569164	0.09632250562315574	262.6760928282551	22.820623160323137	107.15857633504689	16.41724988121782	155.51751649320815	6.403373279105309	9.09822908719247	1.0691935726725101	0.6324159121051068	32.04912731886753	2.740847077819891	0.12873847434884508	0.20920363580808576	0.189873920201548	0.32155085173209697	0.23664691535859197
198	1442.1260333619923	1.843451320175007	1.489923519885585	2.123204417548894	23.765082597413947	54.108150014414456	6.031524996256509	92.99171565830798	52.542001633417584	0.3749298123817632	0.27688775700647894	0.13460601806948855	0.6084484250066013	26.8847721585377	34.21631317276908	0.013063288454294341	3.074625832898314	0.8352821445000913	0.030268793286812264	0.02407248073584372	0.02313206401054425	0.06218121960659402	6.920381108558314	4.27356278961043	2.3179066858632145	2.224858548458972	47309.73672723571	23394.175507644864	131082.997927087	168212.80220239793	0.13894568486357894	0.4002365410589022	0.09066595338689766	230.73287976337954	30.61121055097303	92.33000340065978	18.96502287456908	138.4028763627199	11.646187676404043	8.387470570762305	0.9800860841822401	0.6624327774440151	26.024297471767376	2.4960274804420424	0.13480806370491014	0.21386456131490364	0.238420991042118	0.9475745437721859	0.910326057409277
199	4547.707129260887	1.5294069579566842	1.2702021962957957	1.5890468165941813	22.79839413955957	50.56903872037848	6.399888624763288	99.55154637242174	56.631878108824814	0.3837036740165439	0.2833727291661264	0.13963242945692628	0.61557180397389	27.315627759014806	43.85135325106304	0.01255910546312886	2.9936356316116464	0.8856746075531572	0.033660953825375296	0.029106002916862033	0.023953197065120335	0.06368058520739991	6.7587163750778485	4.352199311320059	2.4391981370308864	2.563161684436067	52507.367363198064	26467.811450120596	126186.52946683134	162651.44665859325	0.14186508179975138	0.4006445020906535	0.09350258852522034	219.1053489489774	27.3701567712017	89.14477279635152	18.18366233041535	129.96057615262592	9.186494440786356	7.784368460531186	0.847754679483349	0.7078440222240537	47.919693186458495	2.3704871561630303	0.12820201019897604	0.20262249908240948	0.37917582963796503	0.119019273383682	0.281076843118892
200	2062.777782783987	1.608454312106607	1.1726627896944897	1.2950074508874898	22.93162937038319	57.236667631938616	6.641401022585911	87.1513161479252	52.66956223879139	0.3579117876917332	0.2683036333450605	0.1342722074596236	0.6233021932290972	28.76795945322887	43.56437233055169	0.013710660608021254	3.057069012613537	0.9054584080170333	0.03271211815631145	0.028560542331550653	0.022639046192563725	0.058599237075994175	6.601375678303491	4.194827270194669	2.650103436019358	2.7239655267703404	52204.71480788009	26805.372664559214	122710.87998086473	155106.11210440213	0.14954441348241218	0.38696130903134857	0.10023143533772509	239.9831169291549	30.009612667623983	99.00496868953842	19.57049806382664	140.97814823961642	10.439114603797343	9.939265485701215	1.1094631134777317	0.6108156825638777	39.48355404470046	3.0453678630427143	0.14737421514017343	0.24923814375539668	0.37917582963796503	0.100594643591779	0.281076843118892
201	2594.0998044862445	0.8814358766733306	1.2623666438894718	1.0119033397470414	23.70462233482068	60.11869394565499	9.482853377933923	87.41120533328646	53.278666817946586	0.3532722013832212	0.29291158417077723	0.14963712086028352	0.6131745596457417	45.53339710629508	57.90190439497595	0.020686971300585784	3.1317882815097535	1.1194606164650496	0.029339303578952317	0.023216851487231207	0.023333280332990314	0.0544910284097174	6.866741375848421	4.1764032525059305	2.6727507606057945	2.4405475053324945	48108.01157677806	23671.476929208828	131207.80819328554	160418.11847760124	0.14220988537444984	0.39158611186939385	0.09521072213633794	272.31907164249463	47.88066553724114	106.57246792075377	28.59938458224308	165.74660372174088	19.2812809549981	10.96975828207304	1.2083219854254346	0.5882363434152869	35.67908366167049	3.3262284559062674	0.16353504582377704	0.2692869981469175	0.203459697724385	0.13672518949395202	0.00292236178934229
202	9362.30160399208	1.472241780366089	0.97722487971128	0.9383671664368071	24.226127011024936	61.01789267216096	7.474805800857728	87.94458931783313	50.73714505707881	0.3676885028435235	0.29764039151113386	0.13816056687155154	0.6065056613626493	31.411455980630254	44.655674847788944	0.015036612222164914	3.167185901287142	0.993448008854535	0.028189367009559662	0.02211332185144916	0.02397400690971043	0.058037120844670255	6.785989685472848	4.196302532861988	2.607286135446112	2.357597520359563	44252.341500903916	21781.38733353942	137958.5697640944	172980.83121201445	0.13723570943836216	0.4094191278366089	0.09137629301423426	261.142793803815	36.816093049033626	104.10375322792687	22.921087081245584	157.03904057588775	13.895005967788073	10.16860119210297	1.1181487855917016	0.6167529814621523	30.600650601237753	2.9509055945690235	0.13656999114579385	0.21932110066669444	0.0212400805583704	0.0793499595829423	0.10306330540574199
203	3499.4053081468974	2.075409252891427	1.213619674233955	1.3396084210589299	23.707183257752934	59.67612666465929	7.316855186677675	87.36525125582207	51.582516777601015	0.3465360007660101	0.28401111412321034	0.12921427643287856	0.6252071548839961	24.112364844197028	37.927144683409104	0.012024091192940381	3.1525076540185646	1.0445786755948356	0.02917880572460692	0.023369477575847585	0.022510615960663456	0.05352406469208385	6.6768730676625285	4.175305230027414	2.0148632230908263	2.1932670452735463	47837.450933522945	23346.66990481079	139757.9234983588	172252.60913643937	0.14159771274065594	0.4141372095996887	0.09526145602174989	266.77993434258195	29.876567384801557	101.81280436979085	20.33803775747394	164.96712997279113	9.538529627327623	10.585996359317111	1.1086305358432798	0.6229185902080386	35.9628636685087	3.0952157790127184	0.1517841045813569	0.24508602227919854	0.0342009264521365	0.15181309348293398	0.37454001878214
204	7335.123298053488	1.3015183586681869	1.0712858230537283	0.9414423312854653	22.777665395065107	57.44573361096114	6.402509784777556	94.8491967484563	54.2666176066737	0.3601629875199623	0.32080614241977	0.14113907328431782	0.6561388727858342	20.63825218032892	43.16191541992972	0.00975253848165591	3.0664281414075596	0.9686652956115893	0.03383361179293503	0.028483619271986713	0.02607749932014076	0.055141062458566446	7.846547126163039	4.200637419808773	1.7754147479968665	2.2697457544873156	51040.56972370822	26645.01448986748	158572.04093214517	188665.8495631916	0.1489809765683885	0.41609683038393297	0.10302201460593055	256.09654912834367	20.921958091341654	102.16873242189172	14.879422750702393	153.9278167064518	6.0425353406392714	8.648113084487088	1.0848827478702103	0.6219184809221104	32.33236920086879	2.7749895091496297	0.1406542427989409	0.24050433642550456	1.19089255009398	0.24194628631433301	0.0806144419540571
205	14832.606278982907	1.5983220897204489	0.8952368569586476	1.2633126727403676	23.66643365751764	60.02140484348541	8.635747466764787	90.69823344186892	54.966243549639636	0.35103031868427775	0.2739305865102575	0.1410285184099547	0.6084202906516455	42.83960378385768	58.11917341973353	0.020264394902681622	3.1295651299698375	1.0284334340495078	0.02973342771915787	0.024111189465366157	0.023011645914061636	0.05398343350285037	6.521954677678332	4.098687783594288	2.9036401034975303	2.531421728579702	48328.99702656361	24431.179302626486	130380.46994148474	158892.53918084595	0.14458025964372762	0.3847963233273221	0.09685575351804342	255.29698979882207	44.32293127355116	102.72036886174814	27.188828407711615	152.57662093707367	17.134102865839537	12.043441328031419	1.1685232698776993	0.6109133594751879	44.15282627250548	3.4948450732449476	0.1614276293995819	0.27325111183228673	0.0271146663977005	0.0128083474793956	0.0159073103025643
206	9395.763739431952	1.3561270812349815	1.2594148855665832	1.1028274594635465	23.654843142936606	60.72768607528898	8.334771250238186	84.34043458372119	50.87463936574715	0.36795095835315894	0.2878667224950631	0.13364767736603025	0.6119730805530812	28.9606169931046	42.067730565164844	0.014329819951319807	3.153503106008273	1.0047738111175484	0.029263455473622545	0.023767304141066224	0.023370836241628532	0.057146399380348246	6.574929937559293	4.208159934808654	2.4375293093804937	2.3369922085600643	46912.215955552616	22873.407731248688	134652.94300119448	167893.71552693934	0.14038144156203958	0.40283034655034095	0.09552959324846469	256.98951968250987	36.35634322083558	105.18274454616814	23.985922791007628	151.80677513634183	12.370420429827997	10.800326589648552	1.0743685953147522	0.6337953045268719	44.09118687930541	3.3368255615828293	0.129755597751483	0.21679757323636467	0.034919500353213	0.115498679427616	0.476046186826339
207	2901.4917508781705	1.3484249391765084	0.534515686222644	0.6346154557114074	24.538296886026306	61.38418347631257	9.118902581930294	94.53909947126931	54.41159132890319	0.3733120477836994	0.3145455362476163	0.1425299594496712	0.5839662916665435	39.74591077326905	57.3572144853402	0.0173094793919482	3.1862203336971646	1.1421534061422591	0.026262989091543825	0.01981719957757792	0.024024139731050765	0.05254278711901525	6.742545178158624	4.091327453923895	2.9152135865384703	2.4520338495372904	43284.93171128484	21449.765545283917	140170.46661525042	173546.53527264294	0.13893601044793882	0.41353753727796577	0.09164702638400649	255.38606502548632	44.358960293129506	106.40371517895254	27.886670974103154	148.98234984653374	16.472289319026356	10.017512637921335	1.036349425554227	0.6561033766054811	29.377542059224364	2.7482030999419043	0.13542550380152615	0.20688355750345952	0.00200941865662931	0.0347392529376275	0.00608118427478588
208	1819.977761602248	1.4428483711433975	0.8343355089263086	1.056585919294746	24.37972971780958	57.49512487525182	8.164315878201373	95.14780507038267	54.93016647972619	0.3693800603320209	0.31613977516386954	0.14906026664224115	0.6050318732473652	39.897174903648	57.47472776498131	0.019785651711402015	3.132654729374026	1.1155446304625785	0.028180333087390503	0.021949974435717882	0.025826498710694635	0.05290953132564802	6.674456056991422	4.134939222877421	3.151779969100723	2.6306458203033385	44665.75720747516	22401.24621996655	145266.17257348303	175376.22478424717	0.13787822659517357	0.413284376587213	0.09101188288170256	245.01172484736978	43.60285564565911	96.94548005813004	26.243330529006535	148.06624478923933	17.3595251166526	9.930934562191927	1.0392092829296153	0.6563585338489621	29.58542236753517	2.7614684210918643	0.13674082738215199	0.20796935937059374	0.0543579991602447	0.14973515943703902	0.53527512959371
209	34587.2411213461	1.1230927760195524	0.780162162697618	0.9460078635359858	25.821660366357644	65.01881125744646	16.01539648963677	102.44459456578801	60.027186670444884	0.39018576841223135	0.3575221729028728	0.21540272964686583	0.579658243705141	121.31088428196178	141.32575689284087	0.059024465251491125	3.1970996508606775	1.4708900291822826	0.02659280282783599	0.018625665372978346	0.02975227952734996	0.04730173388054693	7.717997950577105	4.362987112283228	9.965112622124671	5.177948037056625	38788.188470848436	20514.342983283786	122913.42361151885	138971.4520326584	0.13183087834928434	0.3305697955865826	0.09022532301132669	291.12175632004875	141.44067359745407	122.47922928464753	75.96712223899351	168.64252703540083	65.47355135846067	9.612889077965363	0.919970918117589	0.6748956394927841	37.503616614624704	2.5781995794885635	0.1163208970915116	0.1685173441843656	0.0135996948204802	0.0275248801873572	0.00784316791085067
210	19276.002782071882	1.3275599514216545	1.1533225523351893	0.9920500380464111	24.09010408261834	58.67870594839761	9.985037449963848	88.62781315606331	54.2631246634911	0.36918553138510707	0.3172995252536224	0.1933490041458619	0.6134466496814251	53.266922463973685	73.81762610100776	0.02429197670331298	3.1783193562784553	1.1936177313445706	0.027158256098662757	0.020348223081249343	0.032934549164659634	0.06722061108363009	7.3550809827685955	4.443265868232762	4.583343220577758	2.95084303165908	42479.549600609585	19219.350477587737	139909.78691275304	165139.1268521048	0.12705590547178014	0.3944137493218615	0.08797203032052493	270.6846951310153	62.7612218766219	107.63184827710883	36.76802610303385	163.05284685390646	25.993195773588003	7.574673673777449	0.9163693549101788	0.6641745394358491	42.36967178183639	2.394282170901727	0.1534261326474212	0.2376805945032856	0.39839984409620205	0.270497285006058	0.0724462603516234
211	33500.67168927013	1.1634889383890237	0.9497787096275442	1.1007903075090821	26.20915183240317	77.84039486110497	17.260185320295147	105.04300527596979	61.513217953460995	0.3549254031662915	0.3466992113842314	0.18661604618429067	0.5778281337967092	106.56765814804481	124.44730859530966	0.05335059135767593	3.339744012101255	1.585863647272503	0.02296629698377428	0.015854385510579553	0.026547574650022037	0.03994981188236088	8.26829827757391	4.612031287024484	8.776429990282011	4.8668578759145875	33977.35992098132	16924.723961348882	129488.408233633	144694.97864529223	0.12003882039604757	0.3432558694817761	0.08302553739739194	377.0189401363687	138.09035872270425	156.59319825024463	76.87432488027319	220.42574188612386	61.21603384243091	13.204580589500141	1.0963891826487524	0.6314450293617826	36.6690409756098	3.0164766699063525	0.1236374720643778	0.1815693980392344	0.0285601331133556	0.0984338734072921	0.00744722278179764
212	21483.07223203407	1.2466587245490608	0.8703309052750404	1.0096849694421537	24.506803428422263	60.18019228494452	11.907399613939962	120.1367302371019	69.9690762274976	0.44832251331027656	0.377930123882146	0.19357505379239498	0.5696587747726288	80.92296063589795	113.72662433789324	0.036701550348960624	3.149307506747164	1.321411543017603	0.027445824872817236	0.0201705935372833	0.029598823408182387	0.05234825553647721	6.988972035913132	4.091534306935552	4.766447871970411	3.147160854651435	44321.90162368446	22566.50191403578	131182.4408695037	152710.23345704912	0.14422132378950298	0.37132637198388807	0.09420659215969931	247.76063917821918	68.88371967009834	106.88872159250732	40.594099680455855	140.87191758571194	28.28961998964247	7.420656092865845	0.8223783701232575	0.7052062189263641	39.37470309479986	2.207862460786333	0.12549331411874137	0.1811295665508143	0.0392497891939198	0.020534066736379	0.0932816445068221
213	30036.59708887554	1.5164728904236768	0.882009221994147	1.0613161827121764	24.404936047809148	56.91276882269115	9.532485935052462	92.68304028541823	56.35145541360423	0.403660940948791	0.32876027036683453	0.18214543371032835	0.5916822899364752	54.301779099265396	76.2573863250671	0.025917254832083157	3.1485268946026563	1.1440808630767474	0.027685709999012792	0.02049019896714857	0.02997303183692669	0.06279748197140751	6.781767815361551	4.16399726352085	3.8330622235546534	2.7959167053424485	43978.7029553112	22104.940429634637	135037.74905979924	164021.50579781985	0.1393164208742189	0.3948291988898877	0.09430913597225508	241.7610656572308	60.13278053135626	98.45436748403046	35.24016116209882	143.30669817320077	24.892619369257496	7.333255624457935	0.8608039397942542	0.6891518255771821	36.82798065235875	2.2829018641563623	0.12630999151365613	0.18749577594164235	0.0914110678362698	0.0291395850880156	0.35047855531822
214	26487.80109421322	1.0851335443380314	0.8405445061348842	0.9653741089908177	24.989353737188495	60.52823615968685	9.305995011162347	82.58830360135505	51.72794480753177	0.37896595671052474	0.32195160154329283	0.18344209909590356	0.6026746269322414	51.12810108664967	72.42929621307061	0.02446117232256668	3.198757511351431	1.1765931488641954	0.02596714531259083	0.018902645719069536	0.0317284689120484	0.06352314061622602	7.297730652774032	4.399311209624679	3.724117424073617	2.911256876005795	39757.783390904035	19450.163957785506	138502.84900503373	166063.575656913	0.12766226981769363	0.3929920138223329	0.09024088867691374	271.72811738668537	51.49238159860301	108.86813255406453	31.355527610455272	162.85998483262114	20.136853988147728	7.959391925851361	0.9106941653490089	0.675749588775349	34.47783633423563	2.4115681484247444	0.12256313626983507	0.1874360057594522	0.0797892208882625	0.120796204046949	0.018149273550163002
215	10490.514318628448	1.114749806394463	0.7192256989502811	1.0430456367364611	25.492724855147895	65.85468746365449	15.561491091213428	105.71693737734522	60.732371736153176	0.3832907907821603	0.3425837657851788	0.19927851870891014	0.5635215209968117	101.62545505245484	111.79210951370725	0.05550532702350989	3.2095812021513126	1.392376702176421	0.02542834711639464	0.018565171492426685	0.027737481270658147	0.048353599365539124	6.802711102089883	4.054011234779691	8.460067751513645	4.251155204537092	41581.503136620464	22147.868681372136	126360.52983705573	149040.71843978725	0.14065811002656656	0.3539027694782482	0.09276548036451833	275.0273077124349	143.6519747120225	118.70671607314449	76.34112730622624	156.32059163929034	67.3108474057961	12.576590629129566	1.028326581633944	0.6653964784725694	36.64989791374833	3.145461116571273	0.12105701559335967	0.18179285210773294	0.0449541024106049	0.0124706732537547	0.0065837256664172394
216	24771.976334583396	1.2451639650162	1.1029969712937053	1.2287910000076627	25.29534056685832	67.54255737030162	12.581078622857017	107.17500282962926	63.325459056285695	0.40831667052356335	0.35938845858903623	0.1971880466648576	0.5692509656960894	78.28894866721168	107.18177259450654	0.0341503894504005	3.2903280839807283	1.3739790287404314	0.023604367282605936	0.016684259897840722	0.030981894715378554	0.05540106550327706	6.728206583784376	3.9725714151001013	4.65190703974627	3.2563934988890937	39989.96457553348	20303.049288957176	133899.81254257436	157041.5187967003	0.1428792574334803	0.38167714716709217	0.0944283455917676	277.1281755332721	76.19639279719453	115.80495846363189	44.070659133627046	161.3232170696401	32.1257336635676	8.447050458520781	0.8626305765686486	0.6949041669945752	41.63212531177049	2.400952538163775	0.12585702341676064	0.18355410619450235	0.10552475424649199	0.258320697801723	0.147763620500165
217	214886.27714085064	1.0967552528884081	0.9615607711642797	1.0421568826504832	27.749225086214764	81.16012487825397	36.18477285873857	130.9526132278657	71.70161961249951	0.3992631206458189	0.4171188371437078	0.30206164740732266	0.5288096915398112	253.73949332154186	222.09371920085837	0.1661402866612743	3.371938431714453	2.049748276671459	0.020845945468093503	0.013026664189724884	0.029097125933482116	0.029810665169520287	8.589579061818151	4.661277765619237	32.43206157577529	11.330472338801107	29874.02351837337	16145.693446931877	84230.39135131688	85359.78636473678	0.12107530640956435	0.21576160879092618	0.0810242017375616	378.8432691591375	617.8134790220097	172.10540261872643	315.2899075514317	206.73786654041106	302.5235714705777	18.109083704846956	1.3894391230180438	0.5631025125325612	35.73572627828411	3.8132318868970296	0.12585563752925474	0.18692015124965133	0.114997936444504	0.0134337738875613	0.0107499792068467
218	45862.78481361217	1.4126219430450335	1.1143106768466906	1.1399764015481244	25.726836812763715	68.7428102736633	15.200782924195748	112.36446707467792	65.0054025260717	0.4057196061752053	0.37081760039126027	0.20705331317789286	0.5681792462875811	100.41442734851937	128.41708658003094	0.04465954185431525	3.2997111167647124	1.4992263621058586	0.023189240586268065	0.01608412912058726	0.030043926897809395	0.04866992078553117	7.238678730004506	4.141762579903273	6.027601746959365	3.6836303489434106	37358.01847698025	18859.074030509062	131182.97652590345	150542.78133193814	0.1364758534133729	0.3643254721898946	0.09054374235583362	290.69301849000186	106.22753594887683	122.55912064048067	59.732223106844934	168.13389784952113	46.495312842032	9.006596003696082	0.9093593203963268	0.6869882033556768	38.88352814409258	2.4404885600056674	0.12234284978486723	0.17759786775417694	0.116392148973492	0.27181586308058997	0.174322630563716
219	16918.035392696765	1.2034528762194239	0.7971260200388293	1.0233984859765284	25.367738267228358	67.6886835647089	11.03972735229413	83.90415690079124	51.990296210656325	0.35966810926790704	0.31888122910249544	0.1640594234842407	0.5954098054487171	50.82164853161204	72.349264537656	0.023692709657394208	3.2836660754659346	1.3425090873755152	0.024077285027720257	0.017508523575157132	0.02758161898033394	0.050107944178635046	7.392999615738486	4.42728448780118	3.91056208843592	3.0289246553638867	37581.176663001286	18114.705559367314	145309.8879148831	167358.95751686854	0.1249951842484205	0.3970548282697421	0.08763693213502159	312.56405826853245	60.386449849468285	127.14931927336413	36.60469725101368	185.41473899516816	23.781752598454627	9.692891462004711	1.1123467987314464	0.6112508977181029	31.71161000073571	2.827886162420877	0.13398079274654093	0.20675167805657083	0.0379570526759584	0.112535950314995	0.20581944718001
220	16195.471880260175	1.1532503767259705	1.0558153038734777	0.9977426300871296	25.50985867136359	66.11860245621595	12.938460635016284	109.53873763525374	62.609074738999865	0.39109623155229956	0.33472265753245567	0.18172521282113582	0.5768661157500439	78.74107747856624	98.60594902822608	0.03597161506276796	3.2351369421799254	1.3563890653198267	0.024915534004960875	0.017719751907213012	0.02776374453848864	0.047538647406966714	7.810960238469299	4.414229382200782	6.307957538924937	3.827455307430287	38690.97503146272	19192.315907328964	136763.9828770872	154382.24806295158	0.13017839251750316	0.358492949073855	0.08620008127520588	306.57273471561376	94.53234946173042	126.84854245791979	54.78260276355739	179.72419225769346	39.74974669817303	9.637442824418898	0.9863340887770007	0.6632263430467165	63.468326170267304	2.603175665773494	0.15622665064869304	0.22812721243634257	0.0193026495750584	0.0708347342944369	0.0850473215526302
221	16579.489633887722	1.3979973218782529	1.251454245605388	1.09411956722504	25.220536607937817	62.38180390941579	14.398987624288793	106.8029915696324	62.156326374604284	0.42455715967090896	0.3628948570394119	0.19370727102356985	0.5884746099019573	86.76907500231923	109.93734253214829	0.039683329540093126	3.202918921887038	1.3841830820538443	0.026532725685442494	0.019292892245821883	0.02917748944571811	0.0505935469465601	7.254519157533187	4.2642323509235736	5.798860066944836	3.7045299368824423	41984.83443475774	21533.023463936705	129423.39659394964	150753.66972028077	0.13724684979554316	0.3580341893422825	0.09197086995130502	279.08802468216675	115.03968786595532	115.6539955328112	65.05596108875878	163.43402914935552	49.983726777196594	7.757180715502185	0.8314873431825803	0.705767269920371	41.785505111006586	2.2829269345021617	0.11677467632637743	0.173475822210055	0.0363588347284666	0.40302709343905896	0.0120126505742683
222	16987.690581387636	1.3442843265083246	1.3035350006669515	0.9892962835268089	25.34821769040449	63.164994175079904	14.054841668459888	104.70268151551757	61.23648406118169	0.42005348703259143	0.36568333991772217	0.19705501147822652	0.5864241722777128	88.24807165336243	111.70135213948888	0.03977483444444769	3.225782927307903	1.4094458250766237	0.025767531923632604	0.018581988676754303	0.029803862008685577	0.05075469820164357	7.201329123074324	4.273358667362605	5.551718047466062	3.5840101179174186	40682.507762564666	20741.201177563496	131386.91670780125	152410.4329711231	0.13597250810169934	0.36184904843143934	0.09104313195935727	283.7254807214451	103.09896262908086	117.80856980181697	58.79762532038243	165.91691091962804	44.30133730869834	8.018606027036101	0.8583062992816691	0.698296579799852	43.29518502361358	2.319451391408347	0.1200921222259857	0.17949613795403999	0.151728493901684	0.40302709343905896	0.00259909116159285
223	14026.723091141932	1.2677221135252923	0.8476998874626216	1.0084245693431444	25.55435594440818	66.43840540117203	12.377753507204538	103.08903554103277	60.57754984537307	0.39813064223050026	0.3536884827479915	0.19242787095098235	0.5880975509328339	80.19476336843276	104.98874469869826	0.036650222376441124	3.2633199312692094	1.3532737510626691	0.02465212183778421	0.01719367201869463	0.03023976802999024	0.05294174688800982	7.460560000009102	4.254447426555937	5.432078362597252	3.438768327145999	37821.290411740185	19080.742723537223	134278.55316489568	156747.66281424143	0.1338625595001432	0.37146500145844263	0.09157328894140106	288.8736688610212	83.64445534802748	117.34474402171566	48.48737292460568	171.52892483930543	35.15708242342181	9.042958755852375	0.9243784650071711	0.6810770748058211	37.49002016720001	2.4766067664484623	0.11935933791794617	0.17445340718493726	0.0316597001270651	0.120796204046949	0.018149273550163002
224	9549.594487215556	1.1151917945450385	0.9980079654719006	0.9355939735189469	25.97631292521738	70.50805313479606	20.701200538638535	112.88843260334814	63.72986006076207	0.37717229832786686	0.3512661339601458	0.2345881209034724	0.5693713085683172	152.1403509398846	153.79248499265285	0.08501109395160926	3.2365722043579477	1.5478889584633204	0.025685413292897658	0.01866415781370199	0.028950585571080753	0.04669597223113118	7.4856363796012175	4.287681374870562	13.701197714981737	6.338247612621727	39180.48010670245	21087.062882846865	109344.62985262372	124993.93213829224	0.13517191772373707	0.30615403937253266	0.08979962299736907	312.25316563499683	240.34446766172263	133.863870202786	126.92882296840325	178.38929543221033	113.41564469331915	15.288453881262077	1.1856875657780486	0.6312063486654845	38.05161905946993	3.493159593388217	0.12912485519866623	0.19233481330060206	0.187359224328288	0.42419641731127	0.000711555469913103
225	10763.857439579735	1.2941170895565293	0.7319665884932341	0.9362211913302345	25.58330007268164	70.37588677926193	11.428055012676033	89.07098617023449	54.35682079284107	0.36897224942214174	0.3327796986758242	0.15298557182437708	0.5886685636375347	52.950776285856556	74.20546057558998	0.02489166710035266	3.308694040715556	1.3476494470283695	0.02375742848142664	0.017088561891690137	0.02540817292030817	0.04588044615150323	7.228010912140349	4.318272117830612	3.856212669727739	3.009845272011826	37702.260134715434	18757.275450458248	145723.73132818777	166709.83181629298	0.13094899788539766	0.39406220258898816	0.09060985616415226	311.87228894558325	62.77285181490204	128.3811057917314	37.83668303738652	183.49118315385186	24.936168777515494	10.78777055309159	1.1237960149005126	0.6112236457745155	33.64506059772102	2.9420191415323793	0.13908085514170837	0.21233229388804728	0.0193675729741137	0.083422105191159	0.00293255417668355
226	99911.81716234979	1.5223215620612531	0.8765434262398668	0.9521094692092651	26.311332987547157	77.55787909918355	17.523042885690025	104.99304037295305	60.72519472408435	0.3724319373862708	0.36273472487935515	0.20429692641697542	0.589808828618589	118.0756310516926	144.57713715827674	0.05420839835835954	3.358179009299872	1.629816085647256	0.02349685780346406	0.015903742177951246	0.027959457392603655	0.0403127557877091	8.023171020766112	4.445706372839764	7.722794222566718	5.090671801985932	33986.53104015802	17061.273755394457	127198.82295164953	136512.49475571708	0.12470338553651904	0.3302395629152623	0.08543110370594424	359.7676847715799	126.53004980054777	146.29784688981854	71.03371802679875	213.46983788176132	55.496331773749056	11.121904953162355	1.0831521381695928	0.6180504889186994	36.341512264061386	2.8371881565410195	0.1269010172307594	0.18777421792126042	0.027338486731630002	0.10230773465275399	0.00560075368913034
227	1672.8112999735185	0.6027660206518252	1.0311856086446192	1.19741813910793	22.64871186408031	47.70463200585067	11.869970311489611	108.81556222737134	61.97989974278935	0.3964091787796909	0.3321729532330922	0.1780761200375101	0.6141483154003444	65.65226238979103	92.037275201725	0.028466885493757216	2.9813982183215124	1.2924947433255733	0.032979393737850374	0.02763137660599096	0.026922903936880373	0.054038174578165094	6.532321858944925	4.217468307803673	3.703389728901656	2.8971475716321127	54505.68727779261	25490.532586137557	132746.65259375735	152201.3628447408	0.14001591619532866	0.3739778057549316	0.09164068426066603	205.48025825252017	53.37639697946317	79.29678208279294	32.06031077396792	126.18347616972714	21.316086205495235	6.767140694319652	0.7661435189930654	0.7315614731990576	31.44354855674246	2.114394101751423	0.14135669801864548	0.21821507583036776	2.13799083265318	0.24870783196066504	0.543815322101271
228	1506.8485783427323	1.3461256664563563	7.458252769672455	3.9080713851054227	24.14813142807181	58.12956907478545	11.420127240096981	99.94699454424145	57.59296924431173	0.3514314296943578	0.33413270550314117	0.1752044424028595	0.5774212419752598	77.75496329247026	96.40442521990994	0.028190606189377174	3.167319592277623	1.347619092464112	0.025242494501378672	0.019603430088903313	0.02672953547226181	0.050385617396814644	6.377995915388353	4.054300211820201	2.961351280678749	2.7006802875417537	47715.32195557247	21692.67372294502	142246.33278631174	149226.77983907005	0.14192247633529986	0.3667922405355916	0.09316467844551252	252.97403670491255	47.475818794986445	106.81365800850223	31.227556476789857	146.16037869641033	16.24826231819659	9.83016102852794	0.9351884478034259	0.6950660492739792	45.50800497049203	2.727510181628631	0.16614382136489556	0.23115225371153444	0.0501486333749606	0.0775053399780532	0.24621844424363895
229	119.50362209552091	1.2101902570907606	1.5198177830767232	0.866753235306119	27.004881834867362	73.25916080992553	23.80006274337666	118.25729248974636	66.00341831213696	0.3955772130048609	0.4003178082291463	0.2554547213254662	0.5371660050256384	188.3573374913031	227.12023363787802	0.07708742636958306	3.332521351150035	1.951400594372723	0.021487256368053546	0.013598222637100097	0.029411491842828492	0.035315037776116574	8.147602872494268	4.428348792989147	9.660296228959874	5.149181556109192	31807.424217441087	16293.41512304616	111670.52735066824	112477.54164937123	0.12084660824239393	0.284944743690188	0.08138290764880476	338.2449125126012	171.5386103461444	148.72976934603582	93.48135638268224	189.51514316656568	78.05725396346216	12.418948772874991	1.2644149000083393	0.5728030858841864	36.976140336014005	3.129828870781172	0.13331549752820174	0.19746837298313	0.0008423644695040361	1.58181736744313	0.0011395224104368698
230	1160.8433641072656	0.9229625020212462	1.0417506260508085	0.942390747268168	23.69446275054663	55.979272817262995	12.77045558637819	105.22750573597737	60.45645004696193	0.3805118325648761	0.3414545648171679	0.1862624296682964	0.5810287523108283	80.4385558936203	110.94732084640034	0.03406293141174315	3.059736451700622	1.403362096889774	0.02949195179508849	0.023241196931589846	0.027811493943107182	0.05247710689577762	7.60294321341822	4.503151372278949	3.9797234750384596	2.8567572456658423	46521.652737751756	22294.996032004212	128627.09235165028	145153.061047151	0.12817018031714436	0.3612244789396231	0.08548492559960534	255.89427934528516	60.73535218379191	108.23358658448507	37.65912157816255	147.66069276080006	23.076230605629437	9.642775507813111	0.893999530181113	0.7095164827436488	53.910293025860526	2.6401598665767194	0.1373650500180443	0.20422552671439687	0.42513695016565295	0.0407102068779178	0.278843129837103
231	7080.761547324991	1.414645077738633	1.0982055055710227	1.0007335301438376	22.868566821328333	48.54697681917661	8.108790975912573	99.4522072458132	56.305599501925926	0.40173072615696104	0.3117866979384197	0.1644600578886077	0.6362941988743308	40.89078354990922	65.2166058156881	0.016056661040336047	2.992166446119006	1.0562022430969724	0.033675838572410195	0.028169979660702324	0.027971804558131395	0.06453114455299722	7.011192477783837	4.470849391058623	2.3216616065874276	2.451468239116819	51011.97613488867	23671.83433558383	131704.11940264216	162372.75707798422	0.1296953438575099	0.3989899624084183	0.08674042664905413	217.51641758895957	30.767231228165638	83.1275832110751	20.590666902343607	134.38883437788468	10.17656432582204	5.729526067399057	0.6590336421043544	0.7666982999461417	24.86111233105202	1.9207145261906946	0.11457133226266565	0.1658611870670861	2.6667501618475	0.273962675763762	0.0672201268766292
232	1771.248566186288	1.353505009949705	0.9311768787035348	0.900484306134787	24.14649133003916	56.367534694195214	10.20659280027028	104.42429371732774	57.36432651702459	0.37529022904621273	0.3150003500527211	0.16218509316149532	0.5842836352534786	58.55476666379492	86.36148687853846	0.02268646793568682	3.1311220244846836	1.22630680808796	0.027700443164174922	0.022015817838435925	0.026190224114699526	0.05600241926337997	6.661956780767886	4.255486132336173	3.2920398453697137	2.8444225974262536	44993.91499328793	21421.22356059719	135603.83670409094	164368.42372438966	0.13046210367636527	0.3936619290207545	0.08460124208984292	244.57286301543124	43.234503663903375	101.44042145490285	28.0032469703754	143.1324415605286	15.231256693527957	7.554322931981947	0.731814137491165	0.7611501868757129	34.48845915827466	2.1170810588151423	0.1189923875874961	0.17168562490170383	0.0310004561620048	0.0305327847208401	0.0154087295559485
233	5408.371276271807	1.4887038598303328	2.8498467299004133	2.0753228603695346	24.39308841681745	59.68968668986833	13.324981078886218	102.78201205298464	58.40234970721904	0.36453269008832634	0.33201732187829874	0.1860895406309382	0.585764202372709	87.97525366807517	118.66568592881943	0.03506535323035155	3.175922612485396	1.4058357526217842	0.026410288135938997	0.020560347239190473	0.027381109673279353	0.050937542379059154	6.58293616549156	4.129108818901171	4.7013683989787936	3.7020562648272595	45078.323785368586	21270.348167044736	132697.5807475891	147453.2197692845	0.1360036635092735	0.36378050337385426	0.08873326903912097	260.1046805703344	72.19318211558794	105.94623042916216	42.4509244701083	154.15845014117224	29.742257645479576	9.37956734751162	0.8577612554848781	0.7208572984363155	43.71060101410498	2.5425409953737486	0.14370756733325132	0.20775179997652063	0.0264004332638744	0.0217275429086969	0.234787109465417
234	3732.2561507415644	0.8762825403550945	1.0588439987514526	0.9677730395994535	22.59010936544557	48.82880420371319	11.154417987756322	106.45046719335137	61.483948320749846	0.3905613495133749	0.30169089939570637	0.182807883568561	0.6187172060009865	64.47007401187996	87.06297877944992	0.027275217201914614	2.8928905359299004	1.153678764639789	0.03712306578570934	0.031235358542799945	0.02619648765320754	0.06140730558285201	7.764434246641515	4.756657317085166	3.5639381599951636	3.1294375640905825	54600.24174593961	26137.6892760891	117853.77260227033	143237.54910835408	0.12902674207081416	0.36147453147886466	0.08774364650593204	229.11412735584517	48.23874104960478	87.96222886434751	29.388002648330275	141.15189849149746	18.850738401274526	6.1912868866808495	0.7343980968214475	0.7247068225267198	30.673375446653623	2.06347979960323	0.1350820944264643	0.19708815275679195	0.312366638380584	0.235392466271372	0.0154237089687087
235	4917.865500878057	1.2571507562195476	1.0709546736332727	1.537521829803412	26.226827872848126	67.80195303040202	18.90844749686965	112.4627706593528	62.423386303710295	0.38698470035079635	0.37794319960583866	0.21298982521543428	0.5446522663367691	135.42648605830234	173.36916207485	0.05368630966004228	3.2480316903972026	1.7308152360384659	0.023205537147431975	0.015563344395491568	0.027943773580033724	0.03914904454487138	8.135179586417335	4.477654509200413	6.976535191229076	4.181789455101064	35274.667886582894	17803.229456682533	123977.123983175	133828.0844099994	0.12172438069012032	0.32827422658711014	0.08139999574082436	310.84373034685984	124.668805933449	138.07904501980894	69.67436993108527	172.76468532705064	54.99443600236373	11.281108318424673	1.11541871572872	0.6345286710018803	33.66652509589793	2.8734948856254308	0.12663675183221712	0.18851464423491351	0.0501486333749606	0.0775053399780532	0.569643741651258
236	947.4644420878894	0.8808966268767692	5.1187685043352475	2.7667112199694923	23.758536038790407	58.262403536854656	14.50490222177607	96.89308756862576	56.580610007182614	0.37282191008140964	0.3444842496475586	0.2063446880344194	0.6076833357783845	94.62751233523895	119.00173520257371	0.03760330134634661	3.163852410545984	1.458171811797213	0.02753043813848182	0.021662969082130574	0.02896794203458658	0.05228703915909462	6.5112161654026055	4.131454587295047	4.255996848612077	3.0673216278661655	48937.336253442656	21554.15205050399	133818.42782618135	139993.3403140511	0.13883076614898984	0.35168854181939513	0.09211194170403365	253.60902679931488	65.53326779273732	98.58210249184212	38.88557894722114	155.02692430747243	26.647688845516186	8.74516582158386	0.8763523311901787	0.7088280157398592	40.9666727519996	2.4815938751873023	0.16539446982313813	0.23541324185784465	0.0860351185810676	0.335681634687564	0.0028778496734030603
237	9090.471897816169	1.2716424732316167	0.8796515977708339	1.0742638635611332	24.75932451836426	58.46909482477711	11.101777602169994	106.1632877385768	58.536670589363716	0.3794438660597858	0.3392123143556037	0.16118287900491135	0.5653627410536116	57.97640366803924	87.63782420620808	0.02298302048357625	3.13565770742806	1.3427057940694413	0.02584758810436162	0.01928910243998852	0.026597808118950364	0.05000478539737071	7.667835495285481	4.502474544043401	3.8496280356481987	2.9022052957133604	41181.477560620006	19983.939212250618	140570.83210780096	165606.00130596082	0.12366319030405065	0.38864549562513645	0.08157682424986212	273.63145632021076	56.691617036496964	117.4781527105751	35.314696360951096	156.1533036096356	21.376920675545875	8.394976903166135	0.770087172779537	0.7542909356353645	30.680718766003714	2.2299846988009624	0.10882971988843365	0.158422840336202	0.0228787113810157	0.0238432613181027	0.24621844424363895
238	9893.42263907832	1.31330439262182	1.213290883615282	1.1827635262207583	23.888082712101543	51.578286556101354	8.647786754615412	105.16759424016477	55.903188422979454	0.3683126635421756	0.30806903821543336	0.14650133005105193	0.6177341521862191	34.858767752079146	60.15332931574408	0.013933721046893539	3.0450230164187913	1.1807798068209734	0.03193626158134857	0.02537474343308956	0.025973852580240347	0.056333543448031764	6.960220275041511	4.424419302060311	2.7439067292429713	2.7971149525070427	46114.215708462725	22352.895004692986	143259.35702633232	173468.69377047746	0.12916070362695448	0.41050563279817326	0.08363878489324657	225.76943414982932	30.954417594262807	87.83922906598886	22.428873556611684	137.9302050838404	8.525544037651127	6.671751689258253	0.8155952146543453	0.7104356958006331	25.139555691495673	2.0817952933193205	0.1030482313563081	0.15042619558527415	0.178756077067728	0.24870783196066504	0.0319276449612178
239	35498.88118173528	1.1799995470204954	1.4214292333085485	0.9293875637754665	24.80219839289163	62.15531526334152	10.340590655523485	93.06318145972469	54.73771655317624	0.3565421609234986	0.31258584157788344	0.1777787919116982	0.5980334522450813	59.4201158799901	86.81000329980961	0.025595198072501022	3.1286163904476045	1.2149858635882544	0.02900018797131285	0.02125097089075367	0.02816992022680736	0.06241561020655052	8.188771575318935	4.862054989584081	4.978138548001807	7.103552933700942	38668.20116185033	18603.3227815613	129510.25609226665	154702.74234803492	0.11527966540924528	0.3767940793727345	0.07929843563926894	298.5920344475723	56.03401403203972	119.69184892609866	31.587712166894786	178.90018552147328	24.446301865144914	11.097963989110134	1.0240148852884894	0.6398291755522383	58.280476184538365	3.106382938868393	0.13035961547915506	0.20686677789398603	0.0215459975668148	0.23769218474065099	0.00132079098485035
240	10278.074433249285	1.1524405720241653	1.0467996930597527	1.018042181814635	23.19952540693934	50.73638285479374	8.587167961939075	102.84706359075857	58.27643887051089	0.3928605817996688	0.29735439056742313	0.16528271290025892	0.6309721085935812	43.79327621312651	63.243570714442846	0.018687442893613265	2.9474512777810777	1.0162178404504372	0.035495318009112806	0.02877867511118113	0.02613185520512527	0.06583218839927304	7.809950744561939	4.783710101284829	2.7312358311267695	2.7666696964436297	49986.977475610634	24133.60022733208	123385.27925522592	154607.83822951035	0.12441063222964559	0.3868805813322223	0.08426540691252567	239.49089883983723	37.03511415472464	92.68150160695755	23.66497376018507	146.80939723287977	13.370140394539593	5.354752236332125	0.6323097570014744	0.7656214165647214	24.61819930874164	1.8487076426783375	0.10886610130232373	0.154587275805007	0.176998861937631	0.0604166572273552	0.00999864854407374
241	152.6078054514	0.584755935890504	1.95961724199376	0.8144271937028651	24.052588042594397	55.08650729373422	8.47063965315222	79.8735995458152	46.00162326467801	0.3764472607878351	0.315107439258318	0.20286797648980903	0.6061067599396451	35.85549656141671	62.971133149511004	0.0151426328748164	3.16631770987302	1.16103707260095	0.02657654185349541	0.021224785146869103	0.0387003226072564	0.0752296284748546	6.55303046377084	4.388385311666029	3.1736884060684503	2.840726457432481	43193.205217517905	19406.3066339846	156139.47785190603	188140.47552603902	0.12200671044839699	0.41893309715405513	0.0845863255766096	244.337944236193	39.0065716530203	101.99857250021999	23.497747858146404	142.33937173597303	15.508823794874004	7.572714132080759	0.8220277046340871	0.7399534023439359	23.139586090444396	2.0741856822088804	0.11420219542478599	0.16656584925067303	0.378792091412056	1.3093308073278502	0.0168098380200534
242	3370.644155423745	1.367750188428067	0.8475805087922307	0.8611657710575668	23.332397196634773	50.00422265386728	8.69875840218743	107.15174235172323	59.45662811632081	0.3987301724324414	0.3208382058504183	0.16482327317005635	0.5981788458736096	45.84937497773393	67.6558090906388	0.020399151802183945	3.0154579813238596	1.1174426223790224	0.030222804733827543	0.024320257711579574	0.027566707779713637	0.06149506797344964	7.082713258342495	4.464800741192515	3.0972834121992006	2.654028466517822	47092.06265685568	22497.65391497128	132621.51599456722	159124.29471623042	0.1272462638541557	0.386961707672549	0.08317179737864262	231.222756018949	39.70895747878684	91.65939391725466	26.827795024859878	139.5633621016944	12.881162453926972	7.859035331227388	0.7851552912135015	0.7427919584254283	48.50266242438012	2.2148547454288616	0.13212905786824397	0.18374532855623477	0.0478958565201265	0.0250785924119005	0.0151703436525261
243	3716.06874679433	1.4981935376203384	0.6534828602051076	1.0991768108865891	24.190561019552725	54.71851623739638	12.49627289608887	102.83166368498344	57.58871933458354	0.3802191692186729	0.33094960257941136	0.17199282632389373	0.5919570941881267	72.44257128432531	103.7023931128995	0.028746839312534123	3.116482035453037	1.3590774063902546	0.02808558101933682	0.022175184210884102	0.026846251712546242	0.0522980361386119	6.549447093735767	4.147862652640267	4.149031892450652	3.1880546987098546	45696.17418536287	22162.748015806403	137652.98382132946	158983.36953851357	0.13478261329869473	0.3798150017532941	0.08747088351673257	235.02543164475313	61.508754654200466	95.64332091845257	37.4021560575164	139.3821107263002	24.106598596684	8.21924165372275	0.818183510526518	0.7295966787005209	36.218284686963806	2.3261662795893825	0.12452191175312319	0.18742841331069626	0.0218389358793082	0.0217275429086969	0.543815322101271
244	1984.416151680171	1.269211192038056	0.7764344854687105	1.0659988989537794	24.33439321528341	59.09271104683934	10.36135167532427	93.0688444044066	54.29964625487984	0.36587108952697545	0.31128122402892605	0.1682628650162143	0.6012557511774697	55.12443329071543	81.41207461392852	0.022689226864198084	3.121861024672513	1.216482648783064	0.02898742807682364	0.022130254446459476	0.027080157951514177	0.059945802064294194	7.389810599510819	4.521948100682253	4.4091170959685755	6.393397646754712	42174.61205049905	20201.926557009072	132330.02469159866	157589.1827795716	0.12356138589794027	0.3835865133192984	0.08362098662180098	270.6482018571668	50.29906683197949	108.99422071805445	29.107420414834994	161.6539811391122	21.191646417144433	10.216351231306863	1.0054334331722998	0.6470571504459227	48.08008647530121	2.9569878687614164	0.13032942031826605	0.2069821386385561	0.0215459975668148	0.131339972932112	0.00132079098485035
245	4287.452258230467	1.4312035357054986	1.0158357419006545	1.653258151493106	23.9177409670126	51.842054775811356	11.183495664606593	101.89002422168352	56.9413176367378	0.3696870642491101	0.323582364974123	0.1580425997349443	0.5745371989868331	51.43608234871029	81.2165991789722	0.024881190726009618	3.0344674460382133	1.2556126968992543	0.028901755377177766	0.02235642162425522	0.026460793603462686	0.051296217930960654	7.262745581501391	4.286073571222052	6.788921586399979	3.2942824679668936	47230.35647851131	22955.96941884968	138360.9772304154	168154.04208946705	0.13249459358558163	0.39667291283725253	0.0868952780384642	231.06045917937922	101.54670393426903	98.31385893148918	56.65059810983712	132.74660024788977	44.896105824431935	7.815498378503676	0.8620268919622214	0.7052914915888104	26.328339048065825	2.264539275082155	0.12567908654938112	0.18759365865507832	0.7038020819881199	0.137479183129305	0.368445125451484
246	24333.13091071215	1.0856718325919839	0.9976067190650397	0.8975560721149185	23.519843974530374	55.498476907825854	8.213637399408102	96.06788863963232	54.97531022521347	0.36644380933125975	0.2958844582200432	0.16703484495347595	0.610722263273873	40.84192773338203	60.57770941608666	0.01992925577484304	3.061121036359943	1.0506477371403857	0.03093060120241886	0.02477000046295017	0.027251605102746875	0.06714748253741659	7.318840631808018	4.574999649835871	3.1103962739048616	2.6668348174984122	45246.235655530225	21536.023675859116	130310.569117962	162716.58045746275	0.1255277940486735	0.3958321620968842	0.08332121295677489	256.2125261545623	39.40526041243526	103.21379038089684	25.007216587281505	152.99873577366517	14.398043825153785	10.023399030858862	0.8359420447283554	0.7343106905441608	58.691439600675764	2.8043080070812167	0.12131296554927364	0.1887225686302654	0.0958825995496358	0.18692902661914798	0.0038027551601429
247	861.3092594550433	0.8936485321245502	1.2942527288557995	0.7981337729992203	23.58161872301256	52.130038857944	8.519037660138597	94.29571237587483	51.94395371632562	0.3822234073726147	0.31472493570148047	0.18588905521566146	0.612861857217373	41.11808155546788	71.1277334709477	0.016734229765675082	3.1255818227755428	1.1777033755791144	0.02784866615107553	0.022576859207922035	0.033765890400271566	0.06830823993881813	6.439896356614585	4.248095706774362	2.669910405344867	2.5209103797382704	46292.5839838863	20884.517513149876	147144.26020283444	175459.0219813274	0.1290397121437926	0.4118296451196728	0.08489474486249364	227.8448494293465	32.977384017396695	91.32419618925157	21.783589474967727	136.52065324009473	11.193794542429005	6.891435434002106	0.7797112167520869	0.7451798504273769	21.98979194253261	2.0446343590816807	0.11730926761512704	0.17333511553140687	0.17411040805410596	0.227411896375883	0.00970238321065274
248	734.4216687693737	1.680332751530916	0.9600386488321812	1.4404517115996358	23.708120568142576	58.93020509565892	10.30435987323233	95.75718251331344	53.85708664206721	0.36550339772177154	0.30472330351744226	0.1608131870544541	0.60681792398489	49.77782767649516	74.32888270383968	0.020418203833851966	3.0875864978307863	1.2055974831484744	0.030766354774402385	0.024865909283209572	0.025196544153990995	0.06003443553469402	8.192470618673404	4.811378173575241	2.8672412154584683	2.484670404447243	45778.49027869803	21704.597560402995	127853.81053662363	151380.94166928035	0.124637099641136	0.38134110200711707	0.083113337791721	284.00051506683997	44.81504313549515	111.73221559196534	29.44147711342903	172.26829947487502	15.373566022066118	12.816782345547006	1.034389809767453	0.6683377515663906	53.99244658598086	3.759256476726632	0.13180876924767193	0.2216316313298464	0.0160548209154815	0.0252340233530485	0.0699090657219043
249	4044.7489080948217	0.9514018928821061	1.3265428062289257	0.9625440703733131	23.856366079942855	55.47465096868635	10.573155472584954	98.11821799686476	56.13742434807097	0.37854040973618674	0.30797509426712655	0.19266547003390855	0.6128730568576498	55.55517885203842	80.11570760081733	0.023458364552135926	3.0555983089924337	1.192937917021823	0.03112922511673853	0.024511936060012954	0.03150870364884322	0.06737936189799429	7.774609975615669	4.72528834072845	3.4650626006254046	3.1308141133869496	45611.315380877735	21498.16514957324	133688.4262937375	160982.2210534176	0.1207444340629814	0.3847664551375423	0.08277734999089231	261.18003589293755	47.61244117187904	103.60882490099189	28.8869382568004	157.57121099194563	18.7255029150787	6.829587911256425	0.7432575281168781	0.7445336174927386	26.52894109417295	2.0077636282340348	0.11858937965125357	0.16885762876973356	0.378792091412056	0.286638044030926	0.0168098380200534
250	4002.7972751198254	1.1073438427929942	0.9584794714235829	0.7700934612200973	23.036565450640662	48.20345507907203	8.673828104669493	95.70918687534545	54.71914547765392	0.3786471579913005	0.30515376358418667	0.16770723381934163	0.5850457243494589	42.654120492227364	69.45545085584904	0.01679175772843346	3.023870830106123	1.137833880526461	0.030020123520913024	0.024431619946311614	0.028951361699252307	0.06474982461612384	6.214403191856344	4.106362528495838	2.0678775776787397	2.1448567931889024	50410.925558052084	24277.6396702939	139275.79400415	170580.2024532507	0.14068854903946665	0.4131699442784811	0.09035101375804613	202.88844232623316	31.292558275267123	84.13238438555187	21.138933701563005	118.7560579406813	10.1536245737041	7.607643957726047	0.8810010254068553	0.692129998679009	39.614762725756414	2.3999518593227385	0.1313298732214555	0.20808702776838986	0.00413440620309608	0.037381163964248	0.008463807980281809
251	3431.8864776062983	1.369674477031332	0.9051403744745529	1.3553068062835005	24.543488463944797	54.260158496771226	13.452215923710503	109.24540331447645	60.88438474752162	0.38030046281229135	0.34487987063004927	0.19550717492525999	0.5870935252052226	84.50984508532683	125.24668192513903	0.032782154909969184	3.0935861972607817	1.4942700657386896	0.02800131063516645	0.020836058149380433	0.029109008270345273	0.05054516435826563	7.391727866654588	4.337849401063765	3.649107500418002	2.8016765711847205	43269.102064785286	21266.07815643808	134502.56238621467	149368.18168695428	0.12992281268324885	0.36679822612752055	0.08390624983717448	238.04923682074636	61.95236031206903	97.11679053601523	37.599329327570466	140.9324462847311	24.353030984498524	7.170401464857339	0.9554285670715621	0.6307909710347881	43.73212764933418	2.3544669059127115	0.1422328006945865	0.20051033742745186	0.16662963342386403	0.0279891042526506	0.0306311794616458
252	3909.7127022073687	1.1071986136993823	1.135528502534474	1.1030444487874125	23.86850167230638	51.01106774133762	11.48645243754545	111.14924899265785	62.3047821305267	0.40279480260951966	0.3395049652854722	0.17891976718715166	0.5909070959368937	64.36756007989334	96.52296914996347	0.02459219723975016	3.042837267499522	1.3353964548391533	0.029337422500127212	0.023057685864376315	0.02754045990770696	0.05575856850498126	7.027904066580294	4.3424741822609105	3.156145007755936	2.6216443750410456	46473.37585626887	22644.461816103463	133133.16986453274	154424.21975711745	0.13050056451138595	0.3774511514272778	0.08503021222309741	226.31913675940615	49.60684335806223	90.57167908115879	32.424935240795776	135.74745767824737	17.181908117266435	7.1427174966042974	0.8494229551111626	0.6946372555072154	43.176912090966766	2.189913470510218	0.13040991176311847	0.1838993878192503	0.17016832229816	0.225136232171808	0.0306311794616458
253	69169.5936152999	1.160515954198885	1.150018398811354	1.0332787594732173	26.76087870895552	74.3700325487411	22.913842663359134	115.70551099077782	64.76869722329457	0.3868152091851113	0.38695857854046445	0.23876307409821076	0.548521774687586	173.3909168488349	207.66930922337005	0.07182321645042278	3.328458829559574	1.884686024182453	0.022152907414986663	0.014452699163050697	0.02837558442910961	0.035559976571350946	8.21482658426745	4.470298739514565	9.333043473062368	5.380835335190695	32804.836239219796	16491.52460585545	114368.06091176558	116671.88283464026	0.11964464201055212	0.29356316742649674	0.080828657607124	345.44355884534707	164.43592184254118	150.2423195616658	90.15335242793321	195.20123928368133	74.28256941460792	12.65145844878761	1.2573239106094174	0.572905243020923	37.69294778046622	3.1928473799504884	0.13467873415273288	0.20396736151993863	0.0452136208128459	0.0660893503168037	0.00244536867031765
254	28174.230763642357	1.1926186474590206	1.2208092529238923	1.273977639126567	24.93650956793132	59.856131857369625	13.92201120596228	106.69360762866899	60.25376904590864	0.37138819229133335	0.33917852859461955	0.18502336060034333	0.5691161114146176	85.81545575227285	113.29495307361354	0.03970930674989777	3.1560155307734874	1.4290048181620447	0.027038567012616175	0.020073113566122066	0.02808688068951627	0.04989245929982189	7.227850692684488	4.294822799178531	6.341596412538818	4.900218405521042	42605.2070860137	21685.721248918235	132362.15065606358	151716.51102555724	0.1362682230511653	0.366530863356734	0.08874953054455362	260.9472790374089	97.51880926885957	109.94321750509643	54.955629284983836	151.00406153231282	42.56317998387563	9.943721313894471	1.0162111720066462	0.6403960773671563	45.35393422288786	2.8226460207047515	0.13162868378556142	0.19646632505745112	0.0464924753796903	0.0990513031683341	0.0129799666346065
255	7884.983445964356	1.3318073557860033	0.7802959221021811	1.0409935427594992	23.95268603360413	58.53040711812808	9.063432685106678	92.36368639083854	53.92131422969305	0.3735163709037016	0.31060541534101604	0.169668339111805	0.6114582488754241	46.98091203254137	69.95977236427211	0.02109092136460844	3.090745689906818	1.1254256721806914	0.030172031876439468	0.02344650026905602	0.027903511907499106	0.06423109632081517	7.97144129902122	4.849458441433216	2.828407100025122	2.604540561116147	40925.629478114926	18939.690568264363	132813.48293070737	160397.9554246313	0.11416893762927253	0.38565377335985984	0.07891749979895671	285.82627663683684	41.038417742641315	114.36834113147657	26.37625410579204	171.4579355053602	14.662163636849321	11.445036985221307	0.9085262793165275	0.7155628359785551	54.8150741110184	3.1227803993695944	0.1113114601184925	0.18663066538816206	0.0208738862517469	0.0187568108914334	0.0038027551601429
256	1926.8600278356864	1.66270058590793	0.45896690604528	1.4097679074457432	25.284822940855715	61.37931882594146	11.044668939631007	101.30041237162102	56.883585280217964	0.36396092914497247	0.3306223677272607	0.1646433874657767	0.5835765935401827	62.898459670629606	94.68425537117895	0.024231836610804695	3.1973882674696013	1.3389711811461946	0.02580228741798258	0.01879568793232199	0.026920313617025994	0.049914909818344774	7.132278508699688	4.32049553333261	3.6011455725127135	3.252633823880443	39088.92941502341	19669.584644567618	137982.58248796468	165740.37314227642	0.12556215540506696	0.38960444804519806	0.08392845460503971	274.70434689399866	47.78200838198775	113.70505923180326	30.653858458958858	160.9992876621963	17.1281499230289	8.84955467787992	0.8426744335906328	0.7285606791709605	29.76243799599328	2.3559987489055634	0.11223592432733512	0.16641807205750292	0.0293224233896836	0.008211775026039321	0.688703288937108
258	4351.9223482965635	1.1302754473286438	0.7447148161491461	0.9361093363495957	25.30616961610787	61.451186185366915	16.047366681034177	122.06506299387281	68.01089237229219	0.39098762211178106	0.3724551253000003	0.1867852188996405	0.5810969482030803	95.70746368613575	144.50978735645128	0.03636748626151349	3.1820447655724813	1.6328260141485176	0.02635380448343706	0.018113043536695603	0.026110372169761288	0.03679784976389695	7.530964332712129	4.157605868190735	5.522524583204024	3.34796080459509	41529.84872600518	21331.342823137536	133947.33527979892	143639.97855608977	0.1383064924743122	0.35013401785899606	0.09092047085521993	270.5172735341931	89.2559612085286	104.00555256326703	51.54947088150359	166.51172097092652	37.706490327025094	8.588831902012638	0.823868997963878	0.730668459136983	27.645537098307454	2.231690237431483	0.1202216443331453	0.1688383601281552	0.0195203398051871	0.352857733205104	0.094785203462302
259	7322.730179896649	1.5491957866371022	1.0560732929757444	1.2097457645627951	24.9543349460193	65.39092449331737	12.01304927451375	116.60694287438557	65.16569112390502	0.38040199038849787	0.3453633766025225	0.15068122771680448	0.5883078760626794	49.80770267808219	84.96674528287521	0.021653708592724304	3.248997623223509	1.403585323597769	0.0253292091167195	0.01824745722111451	0.024659052588745116	0.0436086151813583	6.872375287628815	4.0803990060881	3.790197224686268	2.6873098213855227	41680.05695649438	20895.69365346754	141548.21192677345	166628.49347893728	0.13917618905765497	0.4009037834327796	0.09108721974021987	279.5725837533613	59.70399576412032	114.19936421403678	37.098552185496736	165.37321953932417	22.60544357862355	9.07853240690089	0.9345785486610017	0.6819995050298623	27.19038221798775	2.4761116962940273	0.1300553928934256	0.18927557417343902	0.29435363847123	0.278996669686424	0.8319278458872671
260	512.8925096492451	0.6939411338566901	0.8415929116208882	0.8821025651120755	23.958289801608423	57.69300574024657	8.153645595102782	104.83416118983706	57.64810329932721	0.40710535340433723	0.3291273941254794	0.14634989683697974	0.6324704499620517	31.727873645289144	57.264817145156925	0.014923179319184625	3.149885808188587	1.1008865365751945	0.029170653545677987	0.023316379485572334	0.025245339592949737	0.05722596286591202	6.927175954709042	4.394987641723071	3.3993129066462555	3.168418817765811	45091.653623903694	21095.914365319553	141018.97681969177	175102.1304273126	0.12866517734097557	0.4108399674250912	0.08533153719603824	260.5220587278906	35.890323185051116	98.06285929773792	21.957678512942035	162.45919943015272	13.932644672109111	9.318031923999095	0.990322907869612	0.6739977708937546	31.889094901762746	2.708798605218023	0.13088595954811805	0.20291898427304103	0.150952614050996	0.0762216483614079	0.0376645584464546
261	19231.019653791904	0.949366318641574	1.1780298436351186	1.0309802145519034	25.89916086515221	72.40288866038486	15.377737024230354	112.98774589941281	63.92003561241088	0.3789214355188675	0.3484130683850446	0.16949463902149836	0.5892315467858564	84.3164214722434	122.54291572646487	0.031671172460868355	3.3226124521920744	1.5762455886448836	0.024138709805897236	0.01677633992314622	0.025574311218051482	0.03856924376724262	7.476332812486906	4.35504063837528	7.197072198752126	4.766699577432005	36186.96494074634	17643.467306336766	133367.39132476057	146305.76111572923	0.1263892041615603	0.35370215976468095	0.08527384852137554	321.5238920093829	83.71527266103304	129.1807815515256	48.01881644849587	192.3431104578573	35.696456212537036	11.691308101568634	1.0400798685617971	0.6576500864317444	40.593662372155784	3.0713505514798025	0.13873155340102591	0.2168524317509184	0.0412545849740749	0.185259027143573	0.0117182252580932
262	104.18074328524797	1.3679774765506685	20.386654291973	0.7327621786196516	24.098607795393352	66.41492932072526	11.577813491468119	111.82978090528933	67.80537232717222	0.2581909017109678	0.2532327973085145	0.12856389643496355	0.5475915749158912	64.94768267985607	60.480985321170095	0.021130096696134023	3.0689433313113357	1.4085840063754393	0.026359386698259345	0.01973185378671485	0.02133741453892234	0.04226468419117359	8.846821266943634	5.310252877054924	2.4061952987147355	2.2489783787455035	40031.58361789423	21877.720997210225	193400.01613150278	203827.83647548867	0.12487750949424739	0.4716481389197612	0.07791820285401084	298.025414290306	46.346111405822825	132.37236845473427	32.23158220808529	165.65304583557162	14.114529197737467	15.371287466143688	1.032043222674654	0.6344851850199885	32.276093518120454	4.8876264289567235	0.0999701920464771	0.17989446424914804	0.0916350068357143	0.48903764573726094	0.0051362735910773895
263	12502.28456208155	1.2875465902252772	0.7046776150819358	1.0814583308347487	25.340670837048684	64.76298354504465	16.132586429320483	127.7086651711505	71.89513075070141	0.3809414355277285	0.36591320986446685	0.20064448680171781	0.5975778536451829	95.9502641408176	140.54329111735666	0.03385243645117312	3.232120029418485	1.6454913940729763	0.025966685235359818	0.01724176070131284	0.026523488556086446	0.038643126286973285	7.444928261136904	4.105061364811542	4.722713413971976	3.151124472202186	40437.82883370942	20036.94574369716	133759.7602755999	144102.62739200873	0.13671566620919734	0.35254935560144374	0.08930267120279976	284.0800856992133	74.97618823766082	105.48298765673592	43.293512520090836	178.59709804247754	31.682675717570078	8.758873033377691	0.7976007885849248	0.7478291196932982	26.79952728687569	2.182745816565644	0.12130673603648852	0.168295321453758	0.38168683041145796	0.0665627776297898	0.0714617957474922
264	2909.874993888591	1.5402328993158056	0.7677873215267097	1.1780478060221817	25.601240168565475	70.63250917938272	12.931991896268748	123.46520617113994	66.9848651510017	0.38045022782524757	0.34517385217233165	0.1654406920327956	0.5862521852152964	70.35215011721073	101.12296100784293	0.028093947814396045	3.300035003444706	1.4363931207095346	0.024422578582120477	0.01739902313049894	0.025894115065712608	0.04530910376958793	7.068679603903503	4.151322231110026	4.26400133212506	3.1736037966121424	37976.211817386196	18954.856955142906	137605.2239592754	162571.02089903862	0.13343419689927666	0.3919747081922485	0.08693322034922112	298.59054408301597	63.45258025224012	125.43557057772257	39.31771631986921	173.15497350529336	24.134863932370905	9.158903734365843	0.9050414931109839	0.6953121455167736	32.53874023731059	2.4584213408283975	0.1299658937066826	0.18859065348055298	0.0343714944625069	0.15853846038571698	0.6626425401216469
265	3137.2069488420852	1.1698449977413439	1.1116302202401456	1.213202409150042	24.884865453787143	61.51521270556567	11.854813834039335	111.22413865215256	61.070486680215545	0.36873378800595785	0.3270626337754288	0.1599858728322012	0.5862798501026224	57.586126042489326	91.37648004477897	0.02287935680826051	3.2117545540149584	1.382174229014239	0.025619740622524468	0.019203647373245824	0.025903975904077753	0.047018744752076125	6.77076372416183	4.1398587607421	3.227581741588308	2.6605032535946127	41699.87836090113	20403.650110435225	141734.04480695215	167574.0402871267	0.13331018918138915	0.39896644708213064	0.08682021762821669	265.0470541593472	60.46908622826192	108.76119937299758	35.36141966737538	156.28585478634997	25.107666560886514	8.789695157321917	0.8809369338509835	0.7081604268032088	31.289693687053333	2.3942138897989116	0.12819374682073148	0.18778601450366272	0.11168839213140301	0.38286043004546394	0.5346871033159241
266	1247.702563896859	1.2276648887386843	1.151518996592396	1.3171870100678575	25.12546509028286	64.47359207529108	11.457654250055475	108.22569808519918	61.18403754187626	0.38543270972905797	0.3358393562826875	0.15405119574843554	0.5806797839695305	57.53506346205379	88.41744060441702	0.02281216777918033	3.238723638636156	1.331656089088647	0.0251350420666579	0.01836323484408908	0.02530782135169464	0.04633716047432835	6.930684733675579	4.202062578342929	3.7693319721297613	2.8888192743769774	40135.60824592633	19977.46388361205	138060.18399751082	164985.5541507698	0.13328043638774084	0.3952204217517132	0.08866126256471192	279.6644359756749	53.146203571196395	117.03098733167309	34.492283385089465	162.63344864400204	18.65392018610694	9.574091552111836	0.9506956789694606	0.6829114673878502	33.73517917985	2.6158695931920826	0.12514089089711875	0.18868917355760617	0.0213382666393834	0.0634656184023131	0.9890171964096228
267	1817.2864591430243	1.3429565235205196	0.8741348579766588	1.1078610645056481	24.435885048404007	59.65987523003819	11.249176026405475	110.75738640846536	62.33456885287409	0.3749328312569329	0.33116124613601494	0.1435027163773154	0.5831194556370775	45.221715814056665	76.84136208140225	0.017445712917020954	3.1663359726702294	1.3627190946912209	0.02655265385351516	0.019988046342617905	0.02445916254058456	0.04369121428913421	6.7372477308219345	4.097391424618356	2.827082887045912	2.6815819860336596	44744.31604530123	22450.846864072264	143041.39029664506	168341.14925112296	0.13894939067091275	0.4033656694238572	0.09062677785167213	257.3083631619994	43.06836739711494	104.57330546734114	28.8204650361287	152.7350576946579	14.247902360986235	8.263097886914313	0.9146787346840901	0.6803463761435985	28.89665559638413	2.3682909929579052	0.13671742318568153	0.202759231360266	0.0731389883383159	0.0366772121085789	0.34901605141837105
268	8464.411040865445	1.3384988513565392	7.752016791277371	0.7287172853436978	24.622152131367503	100.01386488215724	15.684351297627247	104.30960568374553	61.43298672084067	0.3391531630830622	0.3111502298699798	0.141177859146515	0.5563285747096411	52.43563732046461	69.103353447895	0.02063670176036836	3.2753375335990587	1.4857523921242377	0.025748625254043037	0.018967710367215663	0.023565845335857337	0.04412930727431785	8.18941714872934	4.755848328135118	3.5178863181432143	2.650028900871094	38166.81791685913	19024.43574722678	153989.7004341569	171698.13237138442	0.13699356121303524	0.4346980787197199	0.08171375245607025	349.67943867686307	63.872595373532846	170.5533994996734	41.805299619784336	179.12603917718977	22.06729575374857	10.377099093193337	0.7856130804123173	0.7330573234755882	31.80955708437402	3.0153872305946026	0.10038117500461062	0.15399662723814675	0.0233285951369734	0.10668093243208801	0.0084432161108851
269	3284.334222458792	0.7339372912461186	0.9967923406801537	0.8184372121734848	24.100597574527196	56.0524028644384	9.435397377011645	103.39018473711586	56.606636929448456	0.3549996865150571	0.3070030808173257	0.16096933210301315	0.6006322948683971	43.717791947300675	74.30308130391361	0.019407329349071457	3.1199814653352917	1.2084798857359755	0.027780879807506122	0.02142665113158877	0.02673683820116223	0.05620828925301799	6.8754760667638575	4.244008315417195	2.3905719749796064	2.3259891806977935	45332.958407827595	21733.856736443096	142633.0222506841	173318.94895679964	0.13211749950419446	0.4089309039976101	0.08462379969996826	248.1632421113746	41.50738776005325	100.24646355372337	24.578857218004593	147.91677855765107	16.928530542048662	7.6783600845698015	0.8416058739032	0.715250907944539	28.71238919855807	2.22935237743117	0.12605458189150456	0.18143990532394982	0.107083994673666	0.246127310973138	0.00602372748336559
270	3636.870860278861	1.3371624444137062	0.7719087283579945	1.238755956887073	25.264367392568218	66.61524175862053	12.583300812284147	122.72303084141306	66.33836865521894	0.3914071068751121	0.3434578247110748	0.157013329952826	0.587274970929293	60.31650093621313	93.7241216611725	0.023230516580139866	3.2835505370731704	1.4304224976096107	0.024677248524413806	0.018106219117611975	0.025052041268475933	0.043762959921974334	6.660322364556313	4.018974272201696	3.8071555980965908	2.798039683374542	40043.48774820444	19851.75770769301	140966.69952502215	166619.2462767931	0.13840493015319216	0.4002804411032489	0.08960314497726554	275.3447247815185	63.28121555201752	114.17155742108825	38.51207918482603	161.17316736043034	24.769136367191486	8.986698649650773	0.902313244346867	0.6979018056799696	32.9690571469227	2.4344454789251437	0.12943022970059423	0.19077837468273862	0.0375479682939987	0.0287285767739874	0.92614140288839
271	1481.01427931335	1.044262480607251	1.0300565842548148	1.3270909324827918	25.392218610966136	70.25829480185844	11.324822858475581	127.12343910499571	68.99975496174824	0.39088482707703653	0.34223994115989653	0.1533092113247361	0.5856218208206941	54.553157508567374	82.70279695912772	0.021052525023925787	3.2910297150289716	1.3583638494487071	0.024924381004495445	0.017932358318395066	0.025128444479248283	0.04673740763109092	7.148114619512056	4.174461313928491	3.8326196835919153	3.0657713222577705	38558.81221335471	18990.161864858936	141247.655488583	168849.62785783655	0.13290842256486404	0.40549192781405646	0.08675697893449066	294.11010072988216	49.709796869172656	124.4226323267156	31.89686123774056	169.6874684031665	17.812935631432097	9.041982148245973	0.9057477290038265	0.6975997065339445	31.76888198592968	2.448080855325001	0.12811000964715308	0.19003941040059597	0.04560169343323335	0.15853846038571698	0.6626425401216469
272	246.76705695538004	0.9318806338204664	0.9201204098655402	0.7716186496272616	23.43022190109332	51.13180981535154	8.684187251994251	105.11875958769063	56.18631613781845	0.38211988150040194	0.31470074857975294	0.17688166865240273	0.6110959975204676	44.125735350474315	77.39981371355749	0.017967347827673185	3.124580918030029	1.218092278992413	0.027577391724478293	0.0223709126239851	0.03119233740769047	0.06324150512782936	6.267546598862021	4.103087298495482	2.4600313362115434	2.354120700895068	47571.943099898184	21517.099452804403	144211.35745778188	169326.55159396335	0.1345332029026973	0.4087756665977993	0.08520966171752903	219.65305662945565	30.014855593614815	86.26460622420731	21.298968161893725	133.38845040524788	8.715887431721091	6.696790566306225	0.7802544781325658	0.7414707626892754	21.092137303964517	2.0554732789206884	0.12069764531411732	0.18066203726190078	0.17411040805410596	0.227411896375883	0.00970238321065274
273	5882.178756770773	1.0850509701290958	1.1964655091423044	1.0974706134063976	24.630584472212732	61.100810614870966	10.350633694399558	119.92372527592948	67.26278072775018	0.39405029648151635	0.3498001189295146	0.14445675473807698	0.5740301612635051	42.95075420315895	77.30641730168666	0.018571125023172333	3.2284295639433287	1.3252726137937996	0.024985015869008278	0.01831163114602116	0.025659900502665516	0.04546843526124806	6.547482181761662	3.9762950899900353	2.7530756582109284	2.4838812477108254	43356.82912240692	21461.601839109357	145721.71269020363	172306.0203794026	0.14306074406050662	0.4088183963907722	0.09302731268883159	254.12632028655835	38.585873332287754	109.21962662719876	26.268253917778594	144.90669365935935	12.317619414509158	7.5985378770064	0.7673079807252531	0.7466314517162024	25.72750001490688	2.1368916137635314	0.12596377969857459	0.17738094504599178	0.17332381684418802	0.232787201936034	0.0117182252580932
274	4717.621821440317	1.1163376700162553	1.0291685379617206	1.2376295776758974	24.333194987598763	55.97524147342458	10.092300806421825	111.657097704645	62.026844792761935	0.3766893576140931	0.32389906334141366	0.13731647358822557	0.5734025490258282	37.592793459077335	67.72799064715754	0.015068732103364573	3.110198277376391	1.26581226375053	0.02762222462557403	0.02118559553924954	0.02377264637361439	0.046735650319100146	6.661901647455	4.091718320477074	2.786811976097367	3.1139155762776434	45936.08232442788	23561.62724012831	140449.60660883033	169201.74025134012	0.13894449863483446	0.40757049549585805	0.09025070930615495	236.32813557437842	38.05077014538861	100.19038838061604	25.78124068190034	136.13774719376195	12.269529463488269	7.302546336879778	0.824933094022492	0.7117113929217014	26.588111654187532	2.142740321102246	0.1276073458739508	0.18470398432421836	0.0266036704074764	0.0875308052807969	0.5242757298807761
275	12442.271718600507	1.3973812470285496	0.9000555847117391	0.988710619485941	24.472016353822497	55.50123565731933	13.02067448508324	118.89831903011155	67.29740710225485	0.39292147609901995	0.3583597538937501	0.16673774186305065	0.5863911949398649	70.96139692146298	116.13371407016922	0.02665016623057554	3.1266016198883864	1.4896380943420122	0.02745105562231557	0.019975640100054908	0.02510436086515906	0.0404171971203313	6.994965227896878	4.035962977714732	4.226749463162799	2.8905671659990224	46387.57254868884	23638.53877112326	139701.85955882276	155444.7011378144	0.14606213963570727	0.37774537249074114	0.0955512236929161	237.71780790671636	63.83405013386127	91.76040577888458	39.08275194893081	145.95740212783224	24.751298184930455	8.091987371308509	0.8900356397962673	0.6943835380799803	27.292099304327717	2.32314952126522	0.12711729107717362	0.1837810292748359	0.0788722629613344	0.04748857662176901	0.0955803797145702
276	7034.168512135684	1.431108056254043	0.6847743874407389	0.8865125787471687	23.631244001845914	61.1564005432573	9.37588388222099	98.60029301995893	56.77385618167251	0.3964150968165268	0.3214795680965007	0.14671647655685205	0.6233903757646077	36.161269590003286	58.251876412440396	0.015387049289775646	3.1019463304967734	1.137258328022905	0.03070713341104587	0.024895240248627097	0.025430465366328866	0.056365119509524116	7.544619720084942	4.601274231408011	2.7983583365790072	2.66370545466031	46377.286773876534	21608.756649837847	136397.84301597936	167891.9975736733	0.1274842295427758	0.4043962951722989	0.08516724071498846	271.5785908406531	38.155087856893275	108.39916260057142	25.36389409037732	163.17942824008193	12.791193766515947	9.086613290090584	0.8679867252744916	0.7082075214656152	36.006083877990925	2.611780282729022	0.13083273171015897	0.19631563394322388	0.0916350068357143	0.0762216483614079	0.0229432113105108
277	9154.087517422808	1.125007493051317	1.2801738112637528	1.0657961987378213	24.64357397403369	61.76204279213912	13.144068419608578	108.80482666738787	62.31624538980416	0.37733608073246977	0.34624233984559244	0.16136837153037412	0.586192866396617	64.54022056548959	97.23515430514867	0.02887540866889103	3.1930008194200385	1.4779648547177753	0.02596309205801134	0.01920678466915091	0.02554548254059449	0.041120537150373386	6.942762133558718	4.151827392649942	4.263555640913025	2.932063002283286	43706.091343108616	21809.13120799401	140629.92124417544	158961.28131894386	0.13796556708119	0.382584733568684	0.09092769899774827	274.3500395578081	75.13175157220914	108.02656026305162	44.64763815233277	166.32347929475645	30.48411341987638	9.654858829517837	0.9312121280752848	0.6845772598319115	36.24695277983852	2.556677653791743	0.13094077898717438	0.1943344920282427	0.0816287899703025	0.47254917975299204	0.107598436624356
278	8155.005926442458	0.9219457194654754	1.49225836623902	0.8645849672787058	24.858685399241654	58.5809250452276	11.336101739020657	107.12514122754783	58.854045490798306	0.37706085426507463	0.3364272096743342	0.16048302372734213	0.5759132271181858	56.56888932461578	89.23919423894405	0.024609487427770117	3.161155354660002	1.3438573816986608	0.02660810830521289	0.019763505457224644	0.0260671955381905	0.04801136579582172	6.862526850155593	4.188267262617666	3.588960282704013	2.794721333181781	42577.78324672606	21491.83932928616	138666.66890499007	164257.7398025753	0.13375613573153014	0.3938299913121311	0.08684609528316747	255.45918081616605	54.0245854350255	105.65950874708065	33.307387416701495	149.79967206908515	20.717198018324044	6.824496144114903	0.6711819309335914	0.7738037451488432	26.248179768517623	1.9478594845288577	0.1089646198620748	0.1512007316620602	0.0836964610619648	0.303333158324689	0.253153099058377
279	5440.268496728833	1.4378608869850813	0.8375792903455972	0.9304605623821476	24.799332163593974	60.11110928043674	12.74825780089025	111.80303503889346	63.4924701387023	0.3812770557236884	0.34858085145084977	0.1569825809518388	0.5720921811824253	61.90615292643374	102.6097771269641	0.024421357514052944	3.1958655335813946	1.474584960736011	0.025562299083350414	0.018671458912938428	0.024750615482601882	0.041488083963319614	6.657252361410815	3.986897547338174	3.742818520825798	3.062927928818124	44093.76602341475	22511.310630034302	140428.75138255372	159165.0714382083	0.14475825528240657	0.3859777066916599	0.09474974191105082	252.4366630444032	58.62556086726091	103.85764885707741	36.92221277339458	148.5790141873256	21.703348093866342	8.22479219011206	0.8770422432020759	0.6978878007434177	28.791536791475423	2.307514016962434	0.12786397245383022	0.1837486652256882	0.022370757747188	0.0404771952076147	0.20840442996994102
280	5708.591248908526	1.4366954540368602	0.8925471431319362	1.301764231316069	25.05693027795658	60.58412644815012	11.139027500177676	119.88042058337318	67.24331025523617	0.4152139721585124	0.3681686203560425	0.14881893376572408	0.5712621304066281	49.01101173021677	86.90380083546523	0.018958708155112695	3.2251576570521205	1.3906501204905772	0.024809673245757325	0.017562071262314894	0.024624371699093324	0.04265811123102008	6.614216461389579	3.9435161615550127	3.3040297612748235	2.5754710622587296	42135.990722802344	21447.05757880162	144102.5111955709	168556.6523442583	0.1443294928783533	0.4026277717223788	0.09332188736480992	249.1951226371372	44.11447239841829	103.29915360508927	27.843305391954686	145.89596903204747	16.2711670064636	8.40278043959807	0.887533840501972	0.7065019778077207	23.462096339970035	2.3033660942175413	0.13227610723503327	0.189209505010523	0.052310886745665995	0.0431767241035147	1.97310412425255
281	11233.784195692286	1.4144729233858975	0.6272019838538349	0.9735656548898163	24.977522959777765	119.58137044652389	19.795657303098412	101.14456261132827	58.50777384843531	0.37157534636651623	0.3389372094022871	0.14858530700102004	0.5690431890608706	63.14947600185867	92.39791762524253	0.02264740220307734	3.481142520826805	1.6708278073712863	0.023727484137201705	0.01779270717102838	0.023924772035207494	0.04044538080456938	7.860261035395755	4.446101961280719	4.596694575553351	3.7144484955990356	36959.18840536326	16702.18710129803	128052.75221325665	140927.56026522993	0.14966513971058062	0.3902416499400318	0.08663954990144801	401.0241946660429	72.03534369569915	192.8336122794478	46.90775193580757	208.19058238659542	25.127591759891594	12.053776049012718	1.0481245196295177	0.6451878688192861	42.65211568288992	3.257331664237129	0.16043028975759424	0.23849721895382747	0.0132305506945636	0.0568616949683617	0.0146182503552213
282	3443.5019216171677	1.4359477565034278	0.858715148319078	1.0692322060051171	24.489635200540732	60.386233072699696	12.538309144105867	114.65121444117088	65.64369011681065	0.40182929950470586	0.3569915469149133	0.16129062292288943	0.5689564473573014	64.01159907115282	103.24947232413867	0.02536526476673308	3.224085921456416	1.4331791680714125	0.025325598322949044	0.018637962742298467	0.025278468940963132	0.04361071873368533	6.233061597076497	3.857972285603435	3.634671711141687	2.801138914459048	44928.75241767255	22246.221060775584	138150.96203094977	161047.03214228302	0.14931450310619387	0.38856718847946803	0.09863838587030065	245.89885046655382	56.906322207633785	102.95890854116422	35.88875481499263	142.93994192538966	21.01756739264115	8.821243504512488	0.8178345709181941	0.7343527980210336	32.90353440363737	2.3896649489704345	0.12948503107338083	0.18719798459216866	0.005473441727092379	0.11870625053256	0.0117182252580932
283	6331.3065777077945	1.2371202112618471	1.1794022046336483	1.1903908560006038	25.13384709812486	64.16095371097082	13.11989106500329	113.2036473807511	62.514803344460496	0.3682963189682432	0.3343377340464197	0.16453175091553363	0.5767925208405347	67.12760287631141	104.79867101529781	0.025818857757911637	3.2362419040181964	1.476152340808103	0.024841731726315184	0.018329899723455414	0.025882046515665832	0.04347784919067327	6.922605502980514	4.163370137658556	3.5787392234075144	2.772461547047007	40486.894602909764	19903.854623562678	140246.743976254	162508.6046030709	0.1318328412826554	0.3887612856118677	0.08629968717359737	279.91845787647884	65.8387083767516	115.88302380215556	39.33160427414795	164.03543407432355	26.507104102603627	9.209031607224164	0.8692607518418197	0.7165256159335462	32.89186050151538	2.4046978807431296	0.12831232250059404	0.18655013569157577	0.22535947651618696	0.42865990440407203	0.5346871033159241
284	3094.9847114827053	1.4300389451823066	1.1634299244426425	1.2493891499297398	24.391692760419364	59.31820630472872	12.904279933984673	116.63141711051176	67.47539005049438	0.40306467284608	0.36288104806173566	0.1584388568230266	0.5650477794564701	64.66733154200438	111.6740169175002	0.024295940893635903	3.2202327254308893	1.4893913013515294	0.025069231815481346	0.01856784730436912	0.02415686602081364	0.04026644439808175	6.209962831733173	3.804890744244449	3.617067554390883	2.8197344974492395	45941.47005942693	22636.0331767869	140809.81421897764	156392.80564668242	0.15210522865047885	0.37957626183187515	0.100507034372374	239.86544407927445	57.15805579226543	101.43258670029424	36.56230941428026	138.4328573789803	20.595746377985147	9.397791243722853	0.9110896929189322	0.7023204823292134	32.72198864099412	2.575305210681428	0.14701071859073744	0.2112136883786169	0.005473441727092379	0.11870625053256	0.0117182252580932
285	1837.7289130680217	0.39584992671899966	1.3073299061865236	0.9569709398975549	23.82693303266588	52.67839653822377	6.8628114108883524	118.95391219677371	63.86478593206348	0.42308126420965075	0.33287489239200047	0.13437743390107834	0.6231146569668456	23.452799808436477	43.43098086558371	0.010679399566065227	3.1012495862013294	1.037543315257671	0.029747417090282148	0.024122982010144123	0.02523429443752219	0.057924521716137815	6.341773918971816	4.206848790603948	6.757297361855369	6.55514801958871	47521.346748623	22660.633199408865	146330.07962322145	183034.39991688385	0.1333979418958248	0.4211541453334902	0.08681246286732333	225.18933087348105	36.70817889033172	85.99994154776714	18.165847419086262	139.1893893257138	18.54233147124555	7.402164501171933	0.8404752313357732	0.7214126254076826	25.80042262315636	2.2408985424258123	0.11982164604426573	0.17976218475211664	0.0568318924039598	2.17443990097216	0.094593845931989
286	8426.09774395292	1.6019286420954095	0.87701658389676	1.2932415306189518	25.01426006728274	63.15558147339957	11.353795597150011	105.09546672517482	58.65738614815681	0.39260590327269623	0.3375220636285654	0.15505725434559206	0.5997583080081316	51.158095276051405	80.64759434959453	0.020870990994568524	3.222786524541005	1.304204867215073	0.026591652915123488	0.01961802061862648	0.025539636319554172	0.049558906945121536	6.860549725372709	4.241018289749855	3.91898747071643	3.3835294718677624	40512.771480390635	19945.531500084136	139008.52346183537	166525.97800169242	0.13269864110900614	0.3989189094220718	0.08782472441918161	269.0318835589045	50.71997148005608	108.88560243162398	30.965686675900486	160.1462811272802	19.7542848041556	9.637722905671811	0.9965609805485648	0.6609434862651075	33.56784061172644	2.733092187729917	0.12777320701898362	0.1947303063851941	0.0213382666393834	0.0345738883036375	1.0202443228368
287	28060.31717059191	1.4170814598948522	0.9648313585406767	1.1046806908157651	25.94292321922213	70.71418002534531	16.746576601289085	118.08680918985985	66.12161609176559	0.3798574853601724	0.361028283776477	0.19636970069391094	0.5664376008511561	110.85126362253008	149.59074382797039	0.04376319611077793	3.302816522487454	1.6303763321791338	0.02355071399984735	0.016364458778632622	0.02724138146911836	0.04102933620090355	7.2607670530122475	4.17735161513373	6.090461900340364	4.409064783199741	37195.100316805416	18936.83202105171	128000.37122443663	143376.95437345427	0.13332411569507482	0.35261101187215976	0.08864976634496574	306.52890779973666	94.13079758118548	129.5373804462978	53.88162768619964	176.99152735343904	40.249169894985805	9.556993058480572	0.9141819745437216	0.6861269173958535	34.492970713840236	2.4733039251820874	0.12632869149999218	0.18085099191920112	0.0114044094426402	0.0634656184023131	0.49692423513195394
288	1715.7801215622642	1.460882262474925	0.8314221890188466	1.0467244429727196	25.752130328813102	68.12670249968757	15.403323324593973	117.02039497190701	65.15820704658606	0.3750709911824127	0.35341309970131396	0.17838842783342052	0.5634625871056591	88.56029201901657	126.7056476353203	0.035166635495327773	3.2580422999091287	1.5663701325942645	0.024246011215313137	0.016845713315048465	0.025994503625320336	0.04135266499647625	7.280698300920208	4.186367556295954	5.297563809690898	4.554839299740829	38128.555967994456	19571.291543000923	132439.2464355418	149483.62381134595	0.1318812772976442	0.3633012869747115	0.08704057776415429	295.10535858512355	80.680303676001	125.76774526306707	47.1867728413983	169.33761332205626	33.49353083460268	8.80359678783368	0.8534449234592262	0.7072712279140262	32.12211377760747	2.2997523277948	0.1285316439131836	0.1834536927089647	0.0257590823217712	0.0875308052807969	0.4560530583436961
289	9963.160541417712	1.465193196492157	1.2648444677869755	1.1321647998286757	25.233368631357244	64.44802744188385	14.103538421291562	119.2509193021043	68.44054857618244	0.40073598193688953	0.37008057975125175	0.1642205288324489	0.5643053061109772	75.16887834717113	123.40374548093925	0.026955920187012223	3.2696351132038983	1.5672761826267818	0.023960903647044784	0.01696209309934809	0.024395528644543547	0.03743532509625376	6.559135515522501	3.914842139949426	3.901340789569238	2.9145353342518225	41678.58263588604	21029.350414032884	139274.28994583286	152220.90586648372	0.1457691235559992	0.36894081851907734	0.09589054281842642	266.9497201101393	61.22389868375585	111.96209819994421	39.41282863005311	154.9876219101954	21.81107005370274	9.822908443711738	0.9141457072191623	0.7064921417742931	30.32213933859676	2.5220191788615898	0.14388385758833136	0.20289180210777835	0.0230015442452215	0.5642151158338929	0.826035321644955
290	2058.9862304319367	1.391553937984498	3.5915088671130904	0.7268612097781717	24.43556016897425	96.36705644759336	13.866415320746036	100.66510003405315	58.16537668109601	0.3594183888845296	0.323165064051765	0.14076576197908128	0.5716357239614338	40.931223249183965	61.91183254535153	0.01766520997048807	3.300038805310715	1.4356627659871015	0.02687491040414308	0.01954808469889228	0.024564850194750753	0.04722189189378168	7.640330450616665	4.51708557411519	2.7838952500049046	2.417826381342467	39170.635298290086	18603.564753341794	145622.04321982473	166798.543742263	0.1425184113290873	0.43338637748291775	0.08451408612448259	326.65531811087	51.773812961823076	158.4734224999274	33.935105374254725	168.1818956109425	17.838707587568358	7.609901585172707	0.6558868126317221	0.7811599796483151	24.886661095571213	2.1690854259422476	0.08847037321381207	0.12669047025026595	0.00414867650404345	0.10668093243208801	0.0084432161108851
291	19365.152389145485	1.1663521178322271	1.2091827444494774	0.989597107257689	26.93473168541264	74.57643456492598	21.563691570027782	121.20907206417488	70.61144964650269	0.37387350188560126	0.390405211212099	0.2298262736482317	0.5688900694456206	184.30346495356622	226.06125151452977	0.07266159770022186	3.3417107309816827	1.8722313661474461	0.022466463039614235	0.01445945630150945	0.028555326157158317	0.03358139648891577	7.947031161104745	4.431873609490034	9.029159513711601	5.030773801382639	32094.959795067567	16788.212130709016	112854.37039642814	115997.08097314675	0.12074021223115278	0.2889058827410183	0.0843817112050568	340.1281710254432	138.36796892365734	142.72143550298708	78.20548227000855	197.406735522456	60.16248665364881	10.38265141366457	0.8669111361908804	0.7140616314079065	34.7682603271864	2.3929717126984213	0.11727308269003896	0.1652391498982969	0.00905809757065526	0.15961268592606698	0.00574194458673998
292	8070.819499047757	1.1165141975556307	0.7161454874605437	1.0030305187706798	25.768886416015963	63.542865549447065	20.986092092559144	124.71521849897992	74.38285285232858	0.3764773590301969	0.3891482058971958	0.24471823679108887	0.5456645303992194	176.93216247284172	231.94338887429606	0.06844077134100628	3.2469652014907946	1.88567572725154	0.02397598522744113	0.016845704753352942	0.02910574817959463	0.036115699824634626	6.501334722657196	3.8692484343084046	7.396175765884059	4.092384045348462	42715.66292786659	22812.661373885257	115961.5316399023	118050.95265962361	0.15237393144576022	0.30274932030306884	0.10320857262553206	256.53851596489983	122.30041240426226	111.07037278383308	69.80977232034068	145.4681431810662	52.490640083921626	11.006541970764822	0.999989670927645	0.6764594939010397	34.655546393473195	2.71950322758833	0.1407313761149985	0.20503301457057357	0.03243061321891701	0.327522559041451	0.0321158564849078
293	851.3313828316429	0.7136198446191067	0.8003589321811108	0.9302075419799118	24.170550437786023	55.103458684515886	17.900527751125054	122.16291209285255	73.49930776889742	0.38248651607460366	0.3751463874661449	0.22535474823150387	0.568347544888824	136.35727194440022	201.19213850621827	0.0513279306359078	3.111872559082313	1.7677544653561352	0.02798640367720595	0.020896155392487136	0.028740246214595887	0.03928419168904314	6.452116911273805	3.8183471265489257	5.179326994212288	3.3307562693762924	51432.7354526845	26319.83818603413	123895.51269985682	126455.39156407867	0.1600822071414038	0.32568557042704194	0.1084158387040777	220.5781021393683	94.39506261021322	88.84871128806527	55.654307586626565	131.72939085130338	38.74075502358651	9.857290101698984	0.97533619674808	0.6744949804161247	31.470334766771426	2.645975042380138	0.14619616005436148	0.22263815521034253	0.201456321022831	0.18857414849328197	0.0209415768298857
294	10573.17139253839	1.1851643072439442	1.2682714819679286	1.0100479138551353	25.61237564323646	61.055737723959986	18.608287311780735	126.6921364210921	74.84748672756301	0.3949152667765284	0.39383438048812935	0.23017863958878604	0.5566298552963846	150.59150962165603	210.30984885315297	0.058121740135069884	3.219181107369487	1.768117183538542	0.024403627951068044	0.01685796431088688	0.029139171590593604	0.038810489511127255	6.752839135874932	3.984995926178289	6.431758355993232	3.858400563607682	41532.53354776855	21346.34761128317	120711.865067737	126358.1439929245	0.1422770285409252	0.31771672936102324	0.09613043208371981	251.97576673049042	105.5566933107291	108.38950569116845	60.5448347462883	143.58626103932164	45.01185856444103	9.723131132366184	0.9083962296186174	0.6971486282486092	31.781015598109832	2.4915748408203884	0.12930681613108785	0.18724836155206587	0.000811606035589623	0.616426207264324	0.00129994133539557
295	3901.390999578014	1.4440421608201286	1.495212357583626	1.1761986634345847	24.46074150295429	59.91465926390561	13.378555739572336	118.42951340615865	68.58648494480299	0.4004035402048608	0.36327293270495997	0.15854842149406928	0.5670906512233124	68.08520841532878	115.98660701101386	0.0249745425023253	3.221890637276997	1.5188882625010791	0.02505928127048098	0.018457800727366816	0.02393157848507298	0.03876010153847515	6.342668447580488	3.8416744478225278	3.713884349592822	2.8780559087332307	45579.35543674021	22470.099736837376	141671.8975282012	154254.4417002071	0.15131541377035268	0.37421906789324333	0.0999069262103853	244.0092964921392	59.69609196337513	102.5143519358554	38.216800990786396	141.49494455628388	21.479290972588718	9.836544515631124	0.9331066745393518	0.6968299873752887	32.97001445912089	2.6797959574003465	0.15070380891355722	0.2160000884468134	0.005473441727092379	0.494242818405276	0.00392572068937969
296	1540.6020696362727	1.1874473084799704	0.9217965111347167	1.0332336014642716	24.957093509696225	63.40532563412197	21.000656832973682	150.55039865208502	83.5409973220894	0.4220779910597848	0.3978071723852888	0.23036647346169886	0.5783290690708642	138.7748121078116	206.3149057882341	0.0509171219501561	3.2004956632186694	1.8266163969183267	0.026547481322172096	0.018256763523802563	0.027234110343581492	0.03474149914557237	7.776151507103582	3.919258471291051	7.4824324685602654	4.517801440650623	44585.93134397161	22675.76139015285	118091.88471630224	118566.78666249782	0.15666980424162763	0.3086759864908669	0.10037753579775248	268.10268536453464	130.68530779190084	101.05513269703059	72.28625536852827	167.047552667504	58.39905242337249	7.945421968271195	0.6856639675252972	0.7819200962457415	27.054811034935124	2.019648945652632	0.12560058919117825	0.17123562715488533	0.0657696104384457	0.11749048609143199	0.0922223464030455
297	6251.6226254864	1.1684307891639838	0.7992228210825618	1.0909795786107739	25.03012693453897	63.9437992093084	22.285039261550885	159.59881753397065	87.69780682934996	0.42580440295190813	0.4024811537395752	0.2389622092597406	0.5795582612998456	148.43240463281148	219.726797894134	0.05401772774408753	3.195858126078769	1.877069882081831	0.026707010944748925	0.018105798866153242	0.027236952350213683	0.033467497679319134	8.034011983658477	3.9338955328319463	8.060984056073828	4.770086333432605	44491.60464182911	22682.860315366837	115673.4576618216	113026.57232671624	0.15733321007361328	0.29701591717630593	0.09971502466767805	272.32700045606555	140.75632011290142	100.85346156331673	77.2055945291419	171.47353889274876	63.55072558375938	7.77968871096113	0.6771556737670329	0.7835785483470329	26.035822885720513	1.962879816825437	0.12887468723695894	0.17393244771378827	0.0657696104384457	0.11749048609143199	0.0922223464030455
298	2880.375611499853	1.413580809621453	0.7784677831516786	1.1540847013146247	24.99904435543476	59.640633801595044	18.668739746780314	127.39751033113194	74.68016822728391	0.3902252006470925	0.3920499392767169	0.22434157149258674	0.553235769780441	141.29974020042076	209.65363536593833	0.05221606375184817	3.2163633454394094	1.806232516237064	0.02537177784165409	0.01852021838410464	0.02768384938924059	0.035616341075142145	6.073729060716092	3.601237106690074	6.257017530654237	3.7362469290366866	47610.021540330585	25780.89959804113	123642.47686367856	124073.49099487568	0.17150954260005094	0.3198818165553653	0.11191024411832183	230.29964901902272	101.0648858694756	96.90754893472871	59.19774724876895	133.39210008429382	41.867138620706534	10.574372808609485	0.9923828622868395	0.6801234115849376	33.12024864416503	2.6965321456109077	0.14538932969433582	0.21462395586545263	0.0440008828950684	0.0402286089933767	1.83380832911533
299	3392.3678092518135	1.0974508707685247	0.9655154102591228	1.2257567443111883	24.973028195534432	61.85551377897825	13.791311453100981	125.76773506858792	70.97669461392395	0.4397289008086304	0.3999646280802533	0.15931586678111778	0.552291660912858	68.46617692636566	120.97122184338457	0.022689305694649033	3.2461307878690593	1.573562860438484	0.02387546324665633	0.016650679974861204	0.02367305245649475	0.036210994676403	6.496637151063366	3.7695199896881464	3.1346710545322667	2.645942585208483	43525.63900131937	22173.008805703426	141426.43089559418	154823.62774907565	0.15300356950849212	0.3789900222271358	0.09859242050420101	247.88226257550593	51.624144063501305	104.20657996581492	33.350391002813936	143.67568260969128	18.273753060687334	9.038499493440046	0.9339673473048699	0.6955218198872802	25.133136572394427	2.4223802395204763	0.14363266884156758	0.20239946725130029	0.100437531360308	0.211426459082427	1.21741733474458
300	5710.471834582512	1.4324916060202904	0.8989206889974731	1.0166720637713778	25.793936269505828	66.59573556340607	19.574122030214212	133.0550904204835	74.54052158363807	0.4182623596072987	0.40639826694197073	0.21277094747219108	0.5560195710181617	131.42229814400457	185.49176943882173	0.05042907928765158	3.259183519574893	1.7979588865570564	0.02396483218815744	0.015862470886746728	0.026458559751437537	0.03489539507229171	7.397175580727808	3.9664361062150606	6.903663297984684	3.937614586467984	39992.362085491106	20930.443665188584	124273.77500772478	129891.53989164541	0.14505095703515666	0.32431858144967957	0.09464651575163843	283.60601869347147	126.87130206299192	116.44009691276908	72.25194453471309	167.16592178070246	54.61935752827874	11.35882711836993	0.9888603678596124	0.6928864578067088	28.990054344550877	2.724018666978877	0.13484074037582724	0.1939239426488823	0.0210168781008633	0.164848722367819	0.300411218533513
301	2608.9114406055473	1.2984823848221654	0.7180159153137	1.2827963286644644	26.050309137901323	73.76940579577104	21.08637923799923	117.31984004434578	69.28542069783441	0.3752359198727671	0.3814512221080065	0.21334710205381377	0.5482611776067206	141.80786249447934	184.84026902036257	0.056925075929397544	3.329790673958707	1.8407118159521232	0.02272080543821181	0.01529340119595551	0.026135741604830367	0.034762286968216455	7.355865728199665	4.097600493791812	7.518815729807132	4.038245389439378	38173.69184329847	20143.603783208353	120008.83628983829	126510.73538419457	0.14170320066042247	0.3192820387995151	0.09706330157233328	323.4012613572027	137.32239812924675	138.56059972161532	78.60317361653658	184.84066163558796	58.71922451270998	15.132976973690928	1.3390562670268222	0.5700489112045147	36.610491317605124	3.8990476459579813	0.14842991374691308	0.23485730656603332	0.0178866403932125	0.0859034005490924	0.5576371455246459
302	48339.16203430079	1.1631938432458728	0.9969065509669762	1.0214279940917053	26.512511715026747	73.12324209584288	22.511506467850598	128.08471251530943	73.0601191377277	0.3956171826148663	0.40698678645796293	0.23844478329723334	0.5492607991671835	166.58369613471035	220.79422596172049	0.06480021725257037	3.348615578598264	1.9310963056655963	0.02236453794155509	0.014772354371491757	0.027583463288123913	0.03237763581548547	7.369150385410128	4.011609121468638	9.399808410540805	6.19545830911977	36434.96796020184	19299.742682771615	115354.1346249946	115731.92110021495	0.14220457920176688	0.2972024730713229	0.09495144435523349	313.46302267299075	152.65017636671448	133.34041169448912	83.53501833886732	180.1226109785017	69.11515802784693	11.844826264637737	1.2202174993312778	0.5775785873350058	31.086201717196015	3.1392010011992326	0.14537037273157324	0.21618907068492896	0.0405373469486308	0.30271128513669604	0.0323499774000799
303	11550.14376584133	1.6089870170165326	1.1182807830601218	1.0376976811095844	24.83651284714019	60.37093703963395	15.179181743821585	117.86899102109108	70.10135381734602	0.36738010561557816	0.35740741160951117	0.19757871502233104	0.5866845917765896	108.24233662786514	158.10480508932446	0.04417334183669197	3.1358677056362323	1.560375943203104	0.028710400047976162	0.021240255237414542	0.02758428579466863	0.04225259918513475	7.498792164656988	4.241728406597524	6.291675499498139	4.425318812800822	44487.44201206916	22789.470800270123	125840.08790870405	136371.44051950733	0.1413142976471936	0.33269067509362255	0.09635721185029802	263.80535772938254	86.38633428267411	106.60783787298848	50.4000207582967	157.1975198563941	35.98631352437738	8.439988579803682	0.7512940296733662	0.750409667407128	29.82126312042265	2.2479738906108966	0.1175716024138688	0.17201486832239676	0.0275624058533097	0.0623520121302635	0.00676589751135374
304	4274.208150899855	1.552658417770423	0.8398447728847316	1.0466843604993157	24.692387443339825	59.709046989642154	16.600223803289783	116.77752205705497	69.634409831778	0.38942136377836806	0.37862340400659955	0.20774435333936053	0.5614038611167886	119.37629570260738	181.5643929094753	0.04333738644609794	3.2049269397536784	1.684033412565541	0.025995409739895493	0.019464889791177765	0.02767593720822684	0.03921769726406217	5.9380827452189475	3.65096852841059	5.195497487199482	3.587089721833454	48059.509571691415	25269.90134419949	128162.41182211429	135200.56605330945	0.1644981516600369	0.33785042591305575	0.10886622807553778	230.50085260191247	82.44176993437398	97.8359656533638	49.69708014782902	132.66488694854854	32.74468978654498	9.430998881693226	0.909523754747129	0.7015732480933452	29.65887115613398	2.4718931402207613	0.13964992083706765	0.20264078012190942	0.0227766523220003	0.16853051713328498	0.23395289051027998
305	28838.97247104963	1.2202738101017296	1.3840088149441792	0.9213030757101178	25.030738947346347	60.36089675578855	14.954077867038555	106.14106125298756	64.78724751356195	0.3694213200812676	0.36021739390225316	0.19495797579240717	0.5846797063922827	99.39587418404365	151.28176330321318	0.040144645741251136	3.1948622270229365	1.5706747111772845	0.02654950865296379	0.01942581581772492	0.028165650765612997	0.0447286162786057	6.680920359844426	4.0653721045091284	5.580337485966167	4.992331537063806	43423.86238103249	22136.543782028184	130007.79004122973	141856.972154377	0.1416348197246731	0.3454429093835896	0.09822595391617037	260.85416858441783	80.1578152204929	105.47215942898627	47.5865811729342	155.38200915543166	32.571234047558704	8.031124097783017	0.7550626967652797	0.7474060188247784	29.069873509865115	2.166661564697221	0.13091010658207303	0.18712938926394068	0.146214899816805	1.5960799245629498	0.0047402244661272795
306	5813.734511970125	1.157039518950896	0.634710074303809	1.2285951948183673	24.868700258555823	56.50248940349322	15.22241710257403	133.0157714693736	76.90007030052806	0.4118580031553401	0.38986895384516285	0.19697980812428886	0.5400065408648608	107.71001263192835	176.1733106412951	0.03641200154374256	3.1328711760744876	1.618812637244399	0.026337546134723357	0.0190326702606191	0.027087217146281317	0.03936468931034728	6.413799731435774	3.710533651213437	5.658670440877479	3.523212161845581	48006.87080325569	26348.855020406318	128651.70897402831	138255.66147979727	0.16316766607993652	0.34006443591083974	0.10630643674068908	220.89549772385195	78.22211881961566	96.60952351119352	48.3807011826493	124.28597421265852	29.841417636966387	9.31432118447921	0.928684574913343	0.6937195294722346	27.833950125548746	2.4841627223415577	0.14549040863394067	0.2110375292660529	0.0463363009521033	0.10996025737986301	0.5710879127624461
307	3740.9409163083096	1.2093844358910772	0.8717433316649837	0.7706215685241776	25.816979764270062	59.22122789909507	17.637617252237508	149.72762044743186	82.50804239437761	0.4412601184600609	0.4271859297641064	0.21920563412830324	0.5285269477769223	135.53173305504242	228.2214307421528	0.0425929160128168	3.193450711533272	1.8131157631743573	0.024343498088534678	0.015910135887736435	0.026821453014324266	0.033232688094002406	6.9398498482622815	3.74704014533065	5.920447852670307	3.697968120509334	42425.037915309316	23117.280968067385	121181.92266987322	121443.45058885224	0.1582827198963457	0.30565233662962693	0.09919929011891056	231.9656050030211	83.0428054129847	104.78817679479293	52.734587331127834	127.17742820822737	30.30821808185686	8.450590199364592	0.7715923011915907	0.7546720895335678	26.28659881536565	2.1278315037221027	0.13495431136860012	0.18065008092011559	0.00298110471927844	0.22065367277460102	0.0151884057386004
308	5558.600691001437	0.9703433368844024	1.0353628133338455	0.8912821626596399	24.569555611378146	56.03962056446152	15.929292403013566	122.00758390047993	73.08682563029235	0.39632382502080044	0.3798724390644143	0.21617220016807767	0.5393392292079844	122.66168719494824	183.13232485523147	0.045576066781578994	3.1386125382120866	1.6380229286957158	0.026524701802695207	0.020312785032259018	0.02881047527220036	0.041458324260939323	5.577519559181486	3.460377052031611	6.192545147731532	4.835946220153491	52137.10502118374	30198.32611038019	127596.78970874264	135284.67507147888	0.1819469386190862	0.3360978903446094	0.11744588688847671	208.77971609555826	92.77631423322904	90.53493290720604	53.66932819272281	118.2447831883527	39.106986040506335	9.214876268025614	0.8170552330734375	0.7377771505404606	30.315545915028384	2.3817857038638204	0.13892560824898437	0.19763827640679957	0.00189189987857275	0.7220657413772629	0.00216026622643183
309	4249.577994541617	1.1189734110795526	0.8441383472599	1.1001652254920653	25.074334013021847	54.49823120770541	18.259063340910092	141.37525139753288	81.38687679759215	0.4236574010165561	0.4174682559293542	0.22791698443817363	0.5313657436869118	142.54402526361585	219.13035349320538	0.05055068634538822	3.1233484024788005	1.7820680107145432	0.026325437947922276	0.018668331849332125	0.028234495348043023	0.03597678985427903	6.230557977573164	3.5791881209315752	6.403586196110412	3.87688962714149	49123.13808659556	27549.991186449544	120650.02981268459	123316.08696362733	0.17034109199556707	0.3094933652000252	0.10904436438377754	208.0609313406966	107.029285063034	93.00523288455827	62.56777128939523	115.0556984561381	44.461513773638444	9.352651181465063	0.9125276476274958	0.7024981398083704	29.8976026439606	2.4744672778214483	0.14200577382635285	0.1997883904307762	0.0186782837158747	0.43943585923971795	0.208539576389323
310	5391.653052200345	1.2544938624825184	0.7966427516026514	1.400408885970077	25.765956634328543	60.02511531682084	21.592793520421075	139.79827462731458	80.80869185177079	0.4089249589896196	0.4077790239374125	0.2442763140522856	0.5417309309330561	167.95768307845307	232.16069104959388	0.06294160969592642	3.1973716264877177	1.8722897040097612	0.02478605550120284	0.017048019910914647	0.028890893182102386	0.0352778422966617	6.731392256261612	3.77365029560647	8.17539928263462	4.3200942665756585	43808.86997145583	24162.76111664036	114597.82431803264	117080.18032909781	0.15927772383946823	0.2953795673137793	0.10426621939826376	240.31436044734235	133.30789556129352	104.21974751513142	77.48833239464093	136.094612932211	55.81956316665262	10.778047937491332	0.9470567610176708	0.6995369717929999	30.19845392622849	2.684998283533297	0.14050426657872306	0.200937635020491	0.0489994918593834	0.21025999108480603	0.963139735469067
311	2746.848681111678	0.8448311612764253	0.7440832032331669	1.042210597539101	25.956777995316113	65.41796458625335	27.959385232150435	128.71425970669617	77.6094816436758	0.3684892816273084	0.3888733761336743	0.26515860281700837	0.5434514998006408	214.55990051626029	247.71930100715363	0.09666862866337997	3.286510607453889	2.0457138082333564	0.023407217043541352	0.016499935884136646	0.027005608115021923	0.032163570775824	5.937963955824219	3.6192690758343065	9.08286321333396	4.407884010629214	44289.68811411885	24271.47019872652	108071.52189811978	110212.69517698586	0.16377389955122937	0.2851614794461489	0.11085275934619607	251.77917835576486	198.86437118821533	108.42275603958667	106.0774547056287	143.35642231617823	92.786916482587	13.626561261159788	1.2169972351550238	0.6128512294358065	37.95505052781883	3.3062203568240345	0.15554542686625603	0.2355149324996201	0.0721531969362333	0.0732111194753538	0.15101911001417498
312	172118.26874981928	1.201155773672829	0.7567057515484896	1.0522737331538972	27.037995403982084	75.44617326759655	27.603414805138367	124.01435771210976	71.64584247362953	0.39512778745035393	0.4108986935594459	0.2693892297459259	0.5366098685041123	219.91577992345506	238.9226298363855	0.1046279389331381	3.3608872655526776	1.9953242472006019	0.02150210323038848	0.01398982308008821	0.028436000765775786	0.031670448462782955	7.492498054227421	4.153947097538151	15.414095125265328	7.922803853377331	33956.7285186039	18331.891981641944	102630.90192530831	102451.58300958306	0.13546046811672466	0.2631563868195167	0.09155985879864827	328.0818668537063	265.720418022788	145.73355567894285	138.83192770325726	182.3483111747633	126.88849031953087	14.63141318333668	1.3679294105390603	0.5455317122435069	32.242373742187766	3.5312962581334864	0.13555562496001297	0.20859407753222384	0.0354304497781977	0.0114160690634982	0.0160999198985876
313	393.4931679775641	0.6642565638400623	0.6653126851790843	0.9789922159459304	25.44244321997889	65.76208221616133	23.013669450762045	127.20535765621871	76.40557950900505	0.37246825232846065	0.3828641585225839	0.2464994673305963	0.557032887606769	180.71688687358028	226.05914547663963	0.07724521907421711	3.2461534643218215	1.9114922174100089	0.024822096318812926	0.017298499379707875	0.02758197882261769	0.03457984246812712	6.539363441070192	3.8217054720237424	7.47485540222597	4.003807174739301	44874.15456000069	24154.702286947868	114928.11695741229	117579.6054153018	0.1576382812844003	0.29993359508323286	0.10715498596702172	265.9945639309921	145.05850063212335	108.73605575340567	79.0016389789534	157.25850817758658	66.05686165316965	12.404069288373742	1.156961977621517	0.6243732302693541	34.161619885831904	3.159582480126944	0.15064304420351385	0.23264789853818052	0.310091042155432	0.0732111194753538	0.15101911001417498
314	4779.708994761281	0.8086013103765758	0.7304172954037875	0.9027544425095506	25.198879030075307	63.573210803238325	18.561554807864866	126.28891417164634	74.43023732219915	0.37673951784626125	0.3682977927289751	0.21536465126883678	0.5843398104850749	130.4577194279294	167.18688764935715	0.05867928582876464	3.1849792517494713	1.7106859970461024	0.026691442544106887	0.018534600539014116	0.026489581432595447	0.03607944721018701	7.69490535951837	4.226822285229606	6.5719234671647095	3.7812153178396466	42493.20661352966	21738.68706673568	122443.53435335217	127915.04948530116	0.13985206282137402	0.31718510791370674	0.0949642537978503	279.51969336040185	115.49647569713301	110.88574671555817	64.3763687908491	168.63394664484372	51.12010690628384	11.347079250434575	1.124057259551895	0.6362771324422068	26.153310613185898	2.94814379213554	0.13295168558597284	0.20372786066353876	0.709098588967652	0.072016826414929	0.0288318015299033
315	9960.02994829208	1.6226668410969916	0.7202492314417012	1.0207111901898382	25.195846634784093	59.309812225547425	12.934427569569602	113.59068109534945	65.47146848565079	0.3869331047251476	0.36239076475865833	0.18354710143881917	0.5801183941903009	78.10383022150735	124.75543058606213	0.03131504505847506	3.161347485513791	1.4651673986172158	0.026820562204064913	0.01869346851848878	0.02703671311463116	0.045157197982170896	7.189752752728978	4.137722538575885	4.272955090426381	3.3404544773852534	42550.5434486704	22288.80717286802	136922.00523712582	153605.47063403606	0.14178770278038036	0.366367500993125	0.09368214632050949	257.60728723119274	64.71620529045217	104.06685629452593	38.637981477147775	153.5404309366669	26.078223813304316	9.261520762455723	0.8824772290992904	0.7218211608164244	24.90668096548889	2.349225624728624	0.11915382353482118	0.17126907265215385	0.0354304497781977	0.0670349892701479	0.263961887958232
316	57919.793297254226	1.1623981614399823	0.8691946881439566	0.9384781130408623	25.153206368478312	61.66625082083406	18.28620352813076	118.52210558068187	68.81717058472468	0.3978261362776932	0.3725843608551717	0.2327173039838543	0.5783208457451265	138.31698493707438	168.805072854008	0.05881860888426648	3.1447365354253787	1.632701475243181	0.02714052808640028	0.020012606405814426	0.03162499894096493	0.051141910027989415	8.239532769784017	4.760888224122508	7.238992812073144	4.604054135080256	39216.25213963605	18943.462630552443	119651.63074905498	130481.23650544751	0.11697926240209428	0.3228187028476688	0.07950244518817172	297.1391173791978	116.89482697133788	126.28196510811259	65.46448578454638	170.8571522710852	51.43034118679137	9.76937601005446	1.055341559044993	0.6246434958554526	59.19982367365027	2.7843742469311694	0.14590509911285307	0.22087768847689332	0.10206118237527599	0.0658298564181599	0.020963697768671002
317	12161.002658196867	1.1736428556146585	1.041497267339844	0.9264091755142873	22.558062268034817	50.696955168665674	12.6535997294183	133.72500701896917	77.510895531423	0.3908903932196698	0.329438438675534	0.21128362959356037	0.6513566776236612	92.02346510458666	125.18712895694574	0.03932458984622184	2.9584227711586597	1.335704264998911	0.03525544741791372	0.03126200774748691	0.02997347709131983	0.05768653188047747	7.922968110138948	4.721982339241375	4.803085407808515	3.342036878494034	48551.82726723412	21628.088824814167	122708.6997169584	134780.50270697908	0.125203701332276	0.3435110264663321	0.08409284347902946	246.0243856733747	66.20907993904332	90.53645637730871	40.08295865937617	155.4879292960659	26.12612127966717	7.759300991328136	0.7697517834669982	0.7258646044927857	53.16935491315566	2.3277328363032774	0.14601890629805547	0.228722110269126	0.0941953864847615	0.0682453473170685	0.0452997855230492
318	490.3882947629	1.3830723550155153	0.7556086315973303	1.0912462703044736	20.848959004992018	40.24378678170316	9.384143504958155	128.78424415324665	74.04154662740213	0.44536772037138195	0.31867181695709723	0.19813890786945193	0.5678014156025553	66.17143063955365	88.26421084269558	0.03062812827326544	2.800855609618999	1.0663991206465495	0.03499618496564117	0.03088391494561055	0.028318760285100945	0.07099742770655829	7.997265167721005	4.988632188352631	3.251266906986955	2.742582870439096	58615.2132924252	25925.44631139088	114643.85891727045	137518.50875079018	0.12629332645457375	0.35731059570197804	0.08358246802594975	191.00044997038847	47.163011818658376	81.83334820771378	29.15250508455435	109.16710176267492	18.01050673410396	6.484498500698567	0.7352436213552814	0.7315065280451019	46.979141332215555	2.157462461458254	0.13349854812528222	0.19685165206343128	0.00794993400961873	0.010763820639583999	0.214548380299222
319	3355.000073139	1.7471749354532504	1.1636123586956397	0.9783097672795029	24.219111183277498	58.11327389768749	24.6875580671563	158.131398305834	92.6974602859477	0.386392747350886	0.3846094941656121	0.29692584110382503	0.5799989399133052	230.76534998794602	259.95770054034404	0.0983805921820035	3.0709844825668995	1.9815990314049399	0.0290951260522574	0.0216385729269711	0.0330513226032921	0.0426045541039611	7.882323904774901	4.35811130616986	8.19527599796667	5.2748876888812815	45368.502182295306	21754.609653948006	99239.8074775632	94425.8277585084	0.13173265540253695	0.2578113068119549	0.0863707530315258	257.11169269013095	139.60111534812899	102.548446063741	76.71336273190971	154.56324662639	62.88775261621891	8.368974035964449	0.6584367562899289	0.790808800542494	65.2120855561632	2.01365556145839	0.15091403701852502	0.192592115913159	0.0415549901293239	0.357444953498245	0.00662454360366961
320	182.4145992780001	1.102611231257405	1.2467269323754564	1.0790362466220789	23.560694448097557	47.464938041129116	14.434153998864819	122.32106853176634	71.74620660346231	0.4220129354190037	0.36322637852243056	0.21743939795703804	0.551108940743501	121.498087562185	151.23851381110586	0.052564793733878554	2.964258176772661	1.4477092069134418	0.02983152100750321	0.02408514519978256	0.030029166963759398	0.052166159780307246	6.6720489828943075	4.216885812067508	5.054734070588193	3.4015341507828447	52942.19603241245	26514.274776785936	126387.21288411852	139512.34237099555	0.13975549869723766	0.3440075618717595	0.0913428495346231	202.4807286241231	80.06936453586513	89.02170815461677	46.64614971975993	113.45902046950631	33.42321481610522	6.569286952988395	0.7096833555668386	0.7546005322250141	43.5519232386268	2.025430176429863	0.12845807452720379	0.18543157117849698	0.0774140023300636	0.211255080462654	0.007967843786897291
321	2054.4149189235995	0.9326735270982709	0.8046709287788342	1.7440261590544104	24.650796088645595	55.0157555407107	17.62252358945731	123.39225110945145	73.0645657799041	0.3944104492144025	0.36433823434673085	0.24499532552184353	0.5486110187922502	166.62051013779194	199.51070270344286	0.06626026248478241	3.055025743349161	1.6472764267917364	0.02779424758717441	0.02119517909937831	0.030380154696226225	0.049885653644554266	7.429470466724678	4.384265445658684	5.086487249308661	3.550776025777941	45046.662669038844	22683.555997182637	115801.61004009256	124014.41796251014	0.12892700974706897	0.31260725679616846	0.08617713369077694	241.50389420921576	87.69400087362264	104.2845153328395	51.24624287362433	137.2193788763763	36.4477579999983	8.015827278051523	0.8015309310002223	0.7271647203453202	50.77922871704114	2.2791062540067153	0.13262556254781702	0.19298097130366293	0.156031043639745	0.010902886028712	0.587302829016647
322	432.000003456	1.38660780923019	1.2047691150802498	0.698837735148417	21.189235625800297	38.59653834410201	14.7622301571937	138.598492010222	82.17006989369962	0.39509007447772493	0.344971006551015	0.27141147208882704	0.5640259998696379	148.469665027127	190.22858491055598	0.0652341591200067	2.73179503270079	1.4742813005279998	0.0360409505199652	0.03352906951427151	0.0343214027793201	0.0589111310322359	7.616520944940059	4.585006888495749	5.65468430044635	3.3436441439484996	63168.54006960251	28337.1137140499	115030.104088634	114730.87853078199	0.136382235674035	0.30432993269751507	0.0925158215429522	175.29413969263803	81.81147138178308	79.31945471751791	47.7369732776175	95.97468497511971	34.0744981041656	6.31954759706455	0.770047710356943	0.707170948450034	47.020863877655	2.23609166625831	0.18273993347675602	0.270010922252917	0.0102490134134727	0.35919544510351203	0.0772442100032574
323	3458.6713783732016	1.0047110149972405	1.2152625408327828	0.8549412725723263	23.339762054112747	45.805339234486766	16.092451991196626	124.75203131009434	72.71380112364102	0.41637972773219556	0.36326359662760216	0.22792158834491394	0.5712915525946307	124.58183791458346	153.53818609268106	0.05407918972263659	2.9052017030593937	1.4941989588115003	0.032449164795014356	0.026378669523240944	0.030576429210056082	0.05567198769570257	7.229745272393916	4.44595615325752	5.171752654078599	3.3702248216009907	53941.19040228223	26906.184358959777	121064.04256764652	132308.06574260973	0.1351436962626443	0.3333442846098693	0.08909502412797649	205.57334530702724	93.49193086682824	85.95518406479155	54.644045382837525	119.61816124223583	38.84788548399058	7.252085126060274	0.8548312211820691	0.6995905848319495	47.5928672371839	2.2502227313904566	0.14060243841080156	0.2071959031208972	0.0774140023300636	0.08510003160835058	0.007967843786897291
324	1471.0584560254997	1.3562325680384733	0.8060034716785678	1.2110565394986001	21.329124446117238	42.642355717331526	11.553924152541946	131.5871435713326	75.94744642276359	0.44720580694752526	0.3349091700720268	0.2012849475933244	0.5737946753640126	86.43266477017616	108.11100611878183	0.04103247664816105	2.8500544200124183	1.1978272917881432	0.03417935274935143	0.030244267304302724	0.02686557435190471	0.06329255560647065	8.14670205819158	4.987282580894004	4.364787628299323	3.0620766361425575	57748.34007321675	25866.836510238656	111340.55147405261	129370.5482412011	0.1314517866120191	0.340022568684141	0.08611721396035825	196.4345071366399	66.6871629017302	85.60738119313527	39.82480974296155	110.82712594350508	26.862353158768613	6.667796277265303	0.7541752723519779	0.7247063420376734	47.398738076816564	2.1420019521036338	0.13812217790857617	0.20479752978615665	0.198332647013269	0.010763820639583999	0.214548380299222
325	10230.050437829948	1.45876815366315	1.1354376854096964	1.0300264486450206	23.382200718675932	45.88608631768208	7.906241722757108	115.01974522562755	68.89735798964978	0.4012884673580926	0.3293172935593979	0.20576702182250062	0.668992306654517	47.025857662187015	78.98133888581111	0.023337012936112646	2.901247869805643	1.0728762139435053	0.03654346569179743	0.027855732684381403	0.03363971386367122	0.07768493945061286	9.93402729320518	5.890286444489545	3.4227078733034455	2.889519917463318	40808.44279127418	17335.665732499187	127736.44664322272	154233.68736921286	0.09528036277134665	0.38190729853991356	0.06716287373056462	268.17757128065404	38.195253180734674	93.09823327953978	24.824411433146466	175.07933800111408	13.370841747588214	5.096633114996838	0.49951677988500887	0.8247634199970616	36.605698173398075	1.660230474915804	0.11768931636482893	0.16369474688428037	1.4274333004586102	0.18550174614599696	0.15061659176840397
326	4496.611761529683	1.201688934003881	0.880359708490806	0.9933210274214387	23.444981988157327	44.48986480511896	10.582990541781394	125.64403546780422	73.14794657127892	0.403817051615941	0.3320642536539038	0.20008712739835183	0.6240467732041298	79.23657200940463	99.2957183904976	0.03540329028645415	2.884775571146554	1.1679399839502522	0.03591937896840027	0.029821736625042523	0.03025549842911801	0.06442802184872437	8.199959019390803	5.109103791239922	3.9135351156934606	2.9493350195830645	47532.277690152725	22672.493665547197	124131.69498519888	144807.44138601868	0.11741365224252956	0.35862787731509443	0.07819545278562424	220.9986317905267	50.186674442332155	86.22361250500187	30.686030943493968	134.77501928552454	19.500643498838198	6.20197994521191	0.6476917955958874	0.7671370470989775	39.83632844479588	1.939820977138948	0.13529065082010766	0.20132777972781826	0.11761596077128698	0.0729222587184806	0.0307635992979659
327	20732.058467542294	1.1910000133574286	1.333674303832602	0.8035607143781897	22.202399510539696	43.93777272486447	7.434919730529957	116.16454459157795	71.18233226590542	0.4035205141098255	0.31392230237019364	0.197604251793184	0.6786392232249285	43.104237903736	73.47172183380384	0.02077437932351213	2.8526779665077586	1.0195777385591185	0.038833295086964516	0.03432786675171618	0.0318861532496315	0.07608496844200438	8.718930567230013	5.405632758819717	3.2333269185745923	3.0085751891443264	46489.73052179853	19895.572140804532	125647.85230614054	148885.29089727945	0.10921515917584991	0.37489832363089526	0.07656204113230176	240.78756959651903	31.064930079437513	82.91172781151359	21.0806130368456	157.87584178500538	9.984317042591922	5.499942585380451	0.5427982694383078	0.8012812901228629	41.868065962340395	1.9033128311058038	0.11864942581039163	0.17669443564773954	1.4274333004586102	0.396690955566456	0.23232321698538103
328	1920.3883912680503	1.2861100047892673	0.8982693880198727	1.1650066353553887	21.661900836931306	44.06913209980098	12.001389834723891	130.8106974144043	75.69133424444058	0.4438046764581325	0.33780041141218686	0.20197635760973276	0.5784557840025351	90.1071092138576	112.79569702361209	0.04109021605716083	2.869549984456447	1.2319663415936435	0.03388267219851619	0.02959797454734882	0.026957576155096703	0.06235232273498526	8.099812988548402	4.9219202876074375	4.343686699667937	3.0470936097421126	56347.58832266971	25478.47726915322	112413.9439230882	130386.0633229857	0.13044950616028847	0.3410341062887578	0.08566054683720427	203.7480346826697	66.31352914379667	86.94145147528816	39.642154415052126	116.80658320738193	26.671374728744503	7.029053514283504	0.7768844974785859	0.7199008070572167	48.41891308318863	2.216584337602842	0.13988017878985087	0.20709089413463563	0.198332647013269	0.010763820639583999	0.12626268772198598
329	120.14715767100003	1.1517587728757148	0.9357602433846163	1.0438911326173177	20.009086356634388	54.374085305426725	17.66832370111101	154.88178967658686	86.513414152024	0.365301237125431	0.33150001757191727	0.24878984111976504	0.6232866050797208	127.51199020546035	139.2277507120419	0.07043099475776991	3.016722162448456	1.516845569926447	0.03230714945498238	0.03660253194937022	0.029059868830070047	0.055599121486565324	7.2567065008485585	4.577570650919291	6.500470470304602	3.700518930611618	64689.32366453038	21878.893279688134	115818.82023605185	102655.38428293006	0.12703910115069658	0.31262926567644306	0.08470052960957963	263.1841802240488	135.78968789548907	99.31312770159448	73.56446520230413	163.87105252245357	62.225222693184655	8.562287774610654	0.8630671195930233	0.6823990277179717	64.30624208688242	2.359666137606794	0.1832939410685174	0.35954475136732045	0.133459985195564	0.0107600977305205	0.0371298562349758
330	29239.621295291086	1.2000163343126702	0.9624619537458569	0.9542514473962513	24.114486165646692	51.79314838584915	11.303759114870667	128.59364705432913	74.65409916726985	0.39382881715376933	0.3429603277310042	0.209355428641554	0.6570724666132394	81.49732092654044	111.25867436652064	0.03839674371702285	2.970708825887728	1.2851826313210346	0.03471331106264736	0.02560121774582424	0.03216699765129064	0.06424246600580726	10.014523475329925	5.6475197441199105	5.578843476226317	3.4783290583663615	39951.82564038935	17639.07142227962	125260.01294122788	144371.6442393663	0.09987177325819736	0.35838475369790634	0.06867490882484782	287.97454782327014	76.32878080079206	101.44691522910713	45.14353008356576	186.52763259416284	31.18525071722645	7.527047208471609	0.6680337857385625	0.7745938751937352	56.2791594167309	1.989465010966674	0.14506904859634617	0.20449815543603925	0.474607340137021	0.16289961121857	0.0970959798028745
331	7402.910198363198	1.2604337618850954	0.7964580986540998	1.002914403342404	24.162690380432718	59.90143899982378	14.326760707751959	114.23006286010919	68.48657544644647	0.38018003783992466	0.34027159796207435	0.2071469621216283	0.6370582828101405	102.64331715492936	130.66607524478272	0.04413341142243908	3.0671807509074958	1.4171944667181826	0.03200133084065914	0.02449223654269201	0.030064305528978378	0.05523477628790189	8.804561349364091	5.207670042689283	5.3801691379097605	3.5992754236975455	41353.819085015246	18815.32801536272	123960.9305545482	136643.644303374	0.10882407371456487	0.3368209000430641	0.0764362587054274	305.4802577904257	81.57694569803239	112.64080046437549	49.377538856600395	192.83945732604997	32.199406841431994	15.241416824565968	1.1461520991988694	0.6307704100757225	91.73903245619664	4.461120359736472	0.16214530070171296	0.2782000867134945	0.0408831457905795	0.100573507143523	0.0429018901861552
332	9241.065800460734	1.4974954454217861	1.0021270685566313	0.9628525193837426	23.275206746502057	50.33197653995704	6.774096030418624	82.49537372387327	49.953914894993495	0.3574219686322097	0.27361420222443894	0.161291453392463	0.6278337895494358	30.315444342301404	41.13253910243483	0.01539248642152453	3.0318512819183	0.925341709981566	0.031217821922275183	0.025506143605519012	0.02766395617180107	0.07210763539599949	7.096097969934059	4.527303157892174	2.7249991506310867	2.501289396374274	47733.595128698726	22223.808844517695	131629.0457392841	171995.67536954946	0.12758929511139758	0.4116109516313401	0.08747789175983803	233.90753048122946	34.76230757228991	90.18065635074622	21.391143073346576	143.72687413048303	13.371164498943331	8.303200788958696	0.8368789824617293	0.7127852484058638	42.4659043679538	2.5756826150769223	0.12598652174241184	0.20366434299490913	0.222072139016857	0.10646499996246699	0.0250911829451398
333	6489.72027531071	0.908808843367148	1.2765494273939901	1.0079911339900702	24.334004217422518	56.41376117136216	10.406307202860189	104.7585429311619	58.641968754313396	0.3761796442300911	0.3206012516138539	0.18000301038944858	0.6171842261341685	59.8276679306698	83.8416317988441	0.025978964079604244	3.102255783693352	1.2249050586730275	0.02942157044664669	0.023060560005563314	0.02947454190239657	0.06192958504665484	7.549552566813784	4.672093229331774	3.328929049103759	2.7562891594437775	42215.62027059218	19910.154154302636	134081.1532044425	162468.87308271465	0.1189763601038093	0.38365199478931067	0.0795921800542285	271.6914127270265	50.1974708061047	106.22048608872473	31.27704638274257	165.47092663830182	18.920424423362153	10.494712475814117	1.0004405741477476	0.6795529465888871	38.163250812899726	2.8305919919748224	0.12447634374924532	0.19401507294788414	0.0401640578898388	0.165816732664363	0.0148414866736208
334	101457.49280010998	1.1394989731224165	1.0168815973111254	0.9772368465234358	26.32899054525361	75.78507177774898	20.25517239054396	117.96719728088547	67.81531109865433	0.3682705764504957	0.3573684169083729	0.2254325820612443	0.5620126758655233	146.1903365690381	162.88582929021575	0.07015803118313424	3.335562634029502	1.6493957700422481	0.02325771871854446	0.01609097412700348	0.02899462821253305	0.04402792628207762	7.717230707388578	4.376724279760979	12.070895391341931	7.0775082492801955	34284.96310921547	17509.484180787436	116785.98291540149	128427.85115360298	0.1263680430627558	0.31442461724558685	0.0850584398823868	338.36721960772604	188.57627043602784	146.87059328639427	99.8159503448838	191.49662632133172	88.7603200911442	15.823304999840872	1.4157614727203014	0.5307893912868598	64.20682767608061	4.058360732761226	0.14430153331887816	0.23429470040254138	0.0137563276128213	0.17166201529388	0.00126066798478616
335	20928.199518527887	1.012950628386694	1.1366661641072469	0.9722354979463186	24.90684760216089	58.05144633938662	12.410611505884804	111.97816407256374	61.658522443958354	0.38815561984215385	0.3326274430691775	0.18841994207240956	0.6096723283005175	78.55207098123847	92.63780981456276	0.04373620092442586	3.111836103831396	1.2557102149053325	0.029064924472901515	0.021978945281885723	0.029714076942103165	0.06168597029908438	7.796100235223989	4.7578905450909605	7.123150016649788	3.9141906138312828	39531.96324935828	19071.755130005	132510.66857424425	159561.02810018553	0.11491122067259757	0.37184064345747614	0.07686290541563232	275.3172758487927	108.15583770348398	111.80323862940976	60.82388603057203	163.51403721938303	47.33195167291192	11.94541325475174	0.9823848436252962	0.6906308896778789	51.757730294797604	3.0322405533813956	0.11700439050580247	0.1800300664145337	0.15656612617597002	0.18032494950458702	0.0105344935094552
336	2476.7250368129644	0.9419810740798727	0.9872617257067776	1.0066995210467857	23.345081192820167	69.04900258451798	17.874286441536288	130.4835132097644	74.87596858080693	0.3688505179142711	0.32584664851440837	0.20420289697031402	0.62698754378401	115.67056736465298	132.23801789464312	0.056518363290212176	3.195514820357149	1.4892794932957085	0.028587495985277635	0.02535741463393148	0.02656880892629971	0.053176529689799155	7.978371850797278	4.752477386718097	7.819530830466589	4.20106678430032	44847.12228441255	18267.049052892256	113791.9848395446	123445.43692507563	0.11666280334821359	0.3299873712264618	0.07987221360165504	333.93252082813143	133.53736695999578	126.06155638060217	74.31080175617909	207.87096444752913	59.22656520381658	19.688977359133048	1.2638245223236124	0.6203273088026551	109.84311383690972	5.369764492840393	0.1671829989197688	0.3046667294464452	0.12203078664888001	0.0994055388045095	0.0359274384679738
337	5552.667515621253	1.449223551034428	0.8288049530458125	1.1390169535955361	20.699798916360017	42.31689930833788	6.836628008233258	109.8030689834232	64.82415922116787	0.356757994938371	0.2447355531773016	0.1557484577400644	0.6353097392942888	37.92053345428243	51.14070709321927	0.01661821506374612	2.7878336956595455	0.8340399974608403	0.04173355665684747	0.039954111464760085	0.023273882635629566	0.06931499581412764	6.2631376477162535	4.336132315997168	2.5364145294295244	2.4792152840784145	64513.98173262025	30771.09806228515	111221.10163739101	142195.66278056413	0.14704105114868649	0.3699720463618738	0.09760855535949607	180.13133506888477	31.800309084556986	71.47752123582144	20.57083260578495	108.65381383306351	11.229476478772023	7.316754666636107	0.8085071279455887	0.6979203862588806	41.717359552065275	2.365403835526044	0.13847239230383807	0.228273540768342	0.444918739792032	0.0582113924079525	0.159937860113446
338	587.800334568854	1.6500276719186633	0.7267214533113132	1.0704065873386026	22.487327351718694	45.61203769090358	7.494087275996671	83.24378023016571	50.20519157729092	0.3555591675935888	0.27104833491336555	0.15944594554244404	0.6252031679797052	35.399494671034844	46.66146180506852	0.01720225290320491	2.9446075683869566	0.9320713613563074	0.03425531227814435	0.02949538204182707	0.027127914608191934	0.06943530384847887	6.651806222028642	4.3960031389114045	2.868419251283643	2.5730324620720477	53946.34417884982	25580.734297907078	125889.18757361667	166866.86829288947	0.13501613857513395	0.40243642378816674	0.09099627782351426	203.56415531263352	41.17303825104662	80.02147810307197	24.441599783185143	123.5426772095613	16.731438467861473	8.332160073634371	0.8940276364895212	0.6869786113797842	40.17779440212608	2.624213814228319	0.13457933142668613	0.21349103001924136	0.0491266767788906	0.0131111963955373	0.359893398301175
339	1811.9093532971606	1.4627442118960694	0.9175280201836913	1.1565865185286992	21.6098257836957	43.4578451464252	6.659216744867054	107.32380015232512	62.5659716181187	0.3713326628861808	0.27007272055558257	0.15491606346884498	0.6199451106471008	32.77308109164651	48.038623668182304	0.014024640932946003	2.846705246512677	0.8874391257793697	0.037917929574209794	0.03423830760505044	0.025454850609125296	0.06770799578562701	6.648971224898082	4.388849378254301	2.1995214894530997	2.418847936148833	61039.01096178157	29044.23833906283	121813.77531031331	156262.03928385786	0.1409788321873323	0.3886275657929272	0.09292238888304101	192.46608908048213	26.913304208498587	76.26492335294549	17.97261205735065	116.20116572753656	8.940692151147934	6.82103750871026	0.8642903496777975	0.674745061106336	37.973924423147395	2.329851981027125	0.1372641758150249	0.21805701785643475	0.444918739792032	0.0582113924079525	0.555987135073847
340	10236.664518237078	1.078387272554521	0.912272868007016	0.9690339223576816	22.056177232357204	51.2968646219409	5.329259696032986	84.56482944986975	50.18415399867905	0.3545953264827554	0.30581535124683035	0.14284657588426664	0.6587876375000314	16.753388701527964	36.754836306138806	0.009263907081932046	3.0072201846256417	0.8859300398606228	0.034821910008842716	0.030084207157527545	0.026897120606367675	0.059696029357730565	7.34772004632583	4.112391087386558	1.5813034182853423	2.1484304041743756	54490.56416171228	28008.188370937547	155897.16833272894	188880.4103034431	0.1523499002194133	0.4246849036899123	0.10664375731520427	227.75144587719328	17.159151535067064	90.87089139059347	12.075130755193463	136.88055448659975	5.084020779873603	7.836030949692844	1.0672763534921954	0.6170373600189678	32.51520734609177	2.6958555461957348	0.14628296177312106	0.25343576022159026	0.503994896498034	0.15180435130732903	0.0301245076042236
341	9865.95490193638	1.1995291736536666	1.2542533661522788	1.0253385105421857	24.502356552516787	63.45140086062176	9.540871747603438	94.32599202467965	55.950806814130125	0.3592871387386696	0.2994151893794276	0.16937994904697418	0.6073494327640746	52.07375205747998	69.96220126489656	0.022832237102594903	3.2093956629348726	1.1271321779767856	0.02698676307747224	0.020747764128698318	0.027904668942540112	0.06191084529023454	6.857279663738413	4.2062773128541195	4.170354975900116	3.619756344952621	42462.06958470896	20823.582666602724	135175.18830760077	166238.1041639838	0.13586575984929208	0.3965673428574837	0.0914692805697672	273.20925882279613	52.547546971232336	110.11294679758178	31.244381536033575	163.09631202521425	21.303165435198785	11.185749244113792	1.09771263721503	0.6269554292867512	56.54204413784922	3.1933640942007573	0.14101302205167604	0.22888217913430844	0.10745686423371902	0.27066794372276803	0.00495671281831472
342	5641.1836264545045	1.812798616417476	0.8208527920016848	1.1618026563033657	23.71105333944329	54.955685345766184	9.255842991543775	94.88932210938941	56.8822649632097	0.37758518202831753	0.3127450817297271	0.1705981960615245	0.6138639163720925	47.127208135554625	66.69823496719633	0.020637166358562702	3.1004427922963265	1.1271516209306736	0.028995030414967857	0.02280302305560782	0.02792589832369469	0.06272850498868544	6.832147497127753	4.243878998869556	3.0203143766462093	2.695673992760065	46980.76582894695	22774.520173338242	135905.55779612507	167418.46942639517	0.13646767524382974	0.40018640844473097	0.0911116133119437	241.87642690398968	44.28311220793953	95.28741664561025	27.035944208220712	146.58901025837963	17.247167999718844	10.338647911307666	1.054297307925855	0.6356621442184552	53.04039550599863	3.1906037630360142	0.1385093344532845	0.22688027567901317	0.0961561429389361	0.129337257971927	0.555987135073847
343	2287.6035904616206	0.7963270473650819	0.8899891046616908	0.8814331570227742	23.202573576688835	49.56317244125673	4.970836187358444	75.04657359363665	46.3260339893519	0.35042107232862163	0.26428667047652354	0.14139609529168123	0.6286661416645408	14.619696967690741	27.87912456615058	0.008759539776541892	3.077040572954754	0.8562358741736518	0.0299012401732874	0.024729625565886967	0.026436706215482133	0.06689989402386415	6.134791261282785	4.11737079856264	1.5772776632155512	2.082307654847712	49101.2320245893	23592.395233632134	143176.24538468756	181584.30295837563	0.140243132752032	0.42425010740237407	0.09627225488970421	208.01875826629504	17.503153276187703	80.09016360786009	12.344572048395076	127.92859465843543	5.158581227792618	7.796729327977318	1.0123595865218005	0.6428050997057052	38.315954306306004	2.620062650702577	0.14889985946843076	0.25753904803082595	0.12258193333899	0.0306530218922596	0.0185734829095496
344	2172.291858344958	0.9123899646812004	0.8559111218414857	0.9231467979800528	23.081598062741715	47.10042610170642	5.069979099808622	79.33159785293365	46.96071143586603	0.3704553680501686	0.27403607583312967	0.15230745988158606	0.6351683848271122	13.688130219702408	25.430093385775503	0.007837671192696028	3.0293078258406947	0.8611651551635514	0.03084773147937631	0.025299284743879394	0.02713260348468656	0.07376723592373101	6.587622637874577	4.421401452968444	1.4440077760883576	1.9909380697810979	48156.2728436011	22048.67368849957	136580.48349150195	182271.85662370123	0.12758507626104063	0.43310918452368385	0.0880943335078367	211.08479769149142	15.796331662819938	80.44618482850466	11.668013065873943	130.6386128629869	4.128318596946002	7.097687184282511	0.7996396015736106	0.7270088882179736	36.87733773492318	2.310093918672024	0.12609883291197108	0.20892002536474066	0.231404205128988	0.0758736403651475	0.0396965417436852
345	3290.3549122221834	1.6534170758970228	0.7507499079608574	1.0018568028556574	23.694039326489573	54.47944968391204	7.4354351062432595	86.60597386702382	51.72935605631492	0.3626162590339642	0.2862608599270797	0.15964882202986883	0.6215004604999539	31.734407803602128	46.846156247214175	0.015006937946313682	3.111386691806611	1.022427313261659	0.028845329048251527	0.023228548475659087	0.026714647501283065	0.06741598356312212	6.776645828653797	4.37352524129092	2.5185388441634595	2.447057758975931	45784.737071708965	21494.981210136553	136102.40413110526	173301.179789275	0.12994252653065058	0.41484839173340704	0.08831066881983803	243.39200901442413	33.0497747759638	94.4974085145195	21.515749344638426	148.89460049990493	11.53402543132542	10.642800972519815	1.00412161255794	0.6672133312637208	53.204177140270005	3.2342803739179913	0.13811090743670199	0.23194466504019357	0.0961561429389361	0.0758736403651475	0.18268733039272503
346	4835.351514865544	1.409757865812621	1.1169241222880275	1.3319881316591384	23.410450924608014	52.736132737641384	8.144986570833815	92.33721553233656	54.44677413335337	0.38195903236269574	0.3037488457061856	0.1594862515044375	0.6186826792802683	37.9988825071218	56.263481813085896	0.016736424450136584	3.0517131814367224	1.046928903977228	0.03126623155837237	0.025168298092427283	0.027297188522762965	0.06424100408612014	6.812644807783453	4.311262358247154	2.7335685276116286	2.6023774451111477	48969.9593325338	23648.41941519143	133951.9534227255	167156.06868304714	0.13455298813821193	0.4032284469308706	0.0900549172554951	230.52166224853917	35.665134342632776	91.34900138162278	23.115714169010133	139.17266086691623	12.549420173622643	7.943546656886346	0.924892831361562	0.6712122806762445	40.04235408959253	2.499803951147379	0.1334502733672424	0.20289183833065474	0.994768970333569	0.256137655630075	0.645499753569992
347	2867.5391232417946	1.2547365447952925	1.3104004935645477	1.3159114696908094	22.697198175608925	48.48181346008201	6.3281146719009	90.17759697288936	53.02290263405758	0.39240714046398356	0.2916487206919021	0.13884018262556352	0.6200213980870879	21.53910514215397	37.629436647035234	0.010116030979942134	2.9644844866453615	0.9268196388945853	0.03427310018697871	0.02834936367666262	0.02464122033522041	0.06433295971800979	6.81264270599421	4.400473283837845	1.7805203288996954	2.14788918208875	53032.76607608119	25525.67568915655	132298.61333225048	167964.6031134363	0.13453877136463324	0.4094555064482601	0.09041837466735403	212.53469902826734	21.82141461075165	85.03198280252204	15.83787618388256	127.50271622574516	5.983538426869103	6.3279329775657915	0.7892807207250881	0.7188342058336721	31.706857899461244	2.1199329724162865	0.12375031256494945	0.182752800142277	2.04124334481536	0.256137655630075	0.645499753569992
348	2512.7086112998372	1.7374676607407389	1.2257240297034306	1.0895195789942704	22.79773019888988	53.46800440821327	7.185457548834038	87.09655737706673	51.0345337813029	0.34724003917266655	0.27528352851205057	0.16625203623877488	0.6541135514799256	27.822080965488393	47.174181661379734	0.012194022245960327	3.1047616442292623	1.0146934444677833	0.030918115217854057	0.025534989571773747	0.028495893648713053	0.07154996090768814	6.940537518067453	4.4441927512167565	2.081378648573513	2.257671353198296	47312.73656735786	19977.293091438234	135374.90439360635	174267.1453158282	0.12658145594880424	0.41885746768090115	0.08536581035101587	241.86114542107003	25.549941647204463	91.1786861280884	18.217242611913083	150.68245929298138	7.332699035291384	7.923342675594108	0.8506897872770076	0.7146518512565698	35.193904046626784	2.423538250978017	0.13042433590008062	0.21487113052428997	0.0630441868926437	0.0866020097648403	0.0198503839917439
349	2281.244500505629	1.0720003965634906	1.3494387194324042	0.9979674868823679	23.625781325444393	51.60067549025789	8.049802435222507	128.47031851310973	69.18541526584697	0.3765460788326952	0.31868627638677993	0.159207826947653	0.641941808300714	37.87608856228596	70.05402537966889	0.019773685029825544	3.035669244717179	1.1693617204904154	0.03196080970184391	0.02577885532638656	0.02716315332728629	0.055213138630181666	7.460729737327762	4.604597016284475	2.340050907833025	2.35189074592379	44318.18090713749	20591.98718227712	141094.70239571735	166187.19369618176	0.12054402483031944	0.39476903074269903	0.07765865232444898	239.8111481125439	29.558037870830347	91.77759098498368	20.596181354708957	148.03355712756004	8.961856516121415	6.708911765849343	0.654180353034587	0.779705390697433	41.99441069963083	2.1573603877616008	0.12551969248597403	0.19428651589977283	1.45738056235159	0.182024893073325	0.0397840061530348
350	1951.4407085908274	1.6744086011895034	1.0842240505225944	0.8550228427486325	23.548162263682958	50.448250982296315	7.613771215339284	127.21628748045748	72.52093636331634	0.3736043967794334	0.30786293860105984	0.1533954457647115	0.6186209104697489	31.499869774370122	57.7095848560219	0.01571597939642825	3.042141487752653	1.0983865080861057	0.03051107777126359	0.025048633232443537	0.02615417703811241	0.06004963967089643	7.5360122927833535	4.71991865847923	2.606611798604955	2.445583830214978	44866.755228574	20036.02978307452	136470.00354225977	167829.99562303783	0.11574609709083468	0.4006032703681004	0.07708251117733363	241.37213628614077	29.382054739809107	98.42845771429015	20.991664525531554	142.94367857185063	8.390390214277568	5.38514941661425	0.5802241853985232	0.7965162296653144	36.76436471976594	1.8272624130997606	0.12389019371153226	0.18888437133679278	0.6345258262091539	0.059497421627185	0.0374010430058053
351	891.6746895004977	1.8470504231213194	1.009930421454118	1.118792156952266	22.99287512684408	45.44428351735818	6.528957502002165	116.78479033348638	68.54330336744832	0.3797110397810318	0.3013634691378048	0.15968480200563143	0.6371527055886108	24.46224651671534	49.34461795344611	0.012012942904906907	2.963596625733667	0.9929215338601101	0.033706969840637147	0.02855878020333576	0.027164898075202445	0.06957597871976515	7.078613981225096	4.683630019267926	2.010243207787611	2.219214877843555	48913.31925439215	22634.33947231087	134391.64033084264	165586.41363209113	0.12007894215858977	0.41519524195590884	0.08080512156434023	215.70641905570858	24.17867177796934	81.53751931326582	17.323657467787427	134.16889974244276	6.855014310181936	5.267018154340546	0.6119733651059748	0.777963651629571	36.86308573351367	1.8172039938338151	0.13003406505086243	0.1957061950336482	0.6345258262091539	0.067847703124487	0.0374010430058053
352	1331.1187268081728	0.6760129478260853	1.3204745039780492	0.9023333079982215	23.08452353232966	51.684166805493895	9.11388799668185	126.49149101725853	71.75005261887324	0.3869883898182806	0.3175910100118972	0.16248007988303453	0.6429188608262989	40.05254606961503	69.20240479714704	0.018921056130419535	3.005037157319186	1.1796954602450467	0.03331883904385022	0.026690197261717917	0.026335560575745293	0.06086649223222817	7.518705474454251	4.637469659416197	2.523070138206952	2.48691793564778	47421.32809012749	21431.133031821773	131163.13285216657	157673.98959938617	0.12136836141256348	0.3867073871144826	0.08005073995221712	244.63864092227678	33.600590858841976	91.04239515033672	24.194978847134486	153.59624577194035	9.405612011707515	8.22065066651535	0.8296190819709156	0.7245968666717072	42.584240527711046	2.478922161295426	0.14592931911834284	0.23023057732527616	0.11325697497384402	0.351367695295499	0.0272977160961564
353	3066.760730188511	1.9912481676717997	0.9534107363928838	0.7520312928694765	24.00355438593146	68.61936006112913	10.635648736949866	101.52553471193954	60.3763605591069	0.3536672249595567	0.2954895977283285	0.14649907910776935	0.6282852058835584	48.22208367066661	73.21059943082423	0.019727110381976286	3.2605797554242857	1.248666928301465	0.02781832160100383	0.02196965136365218	0.024414493312861996	0.05276112507867251	7.080053752378483	4.372530145907282	2.946298315895433	2.524998327737899	41810.480247140105	18953.66054038519	130294.24109915794	153678.62984198885	0.12861130764963408	0.38556765582052815	0.08796367370327637	307.6270973743756	40.976802275294624	119.41621906273508	28.762646765780808	188.21087831164056	12.214155509513816	13.615943985624993	1.0479189670960742	0.6775392800737366	75.47539560322002	3.895860864912104	0.13783128223800356	0.24718201954660077	0.423262602047123	0.23238324905171598	0.0788343042101095
354	6434.456799370652	1.2075999171533234	1.1328095448608664	0.9860055408837943	24.125675964280383	57.753631603050906	9.536964040699035	107.36421675379202	61.36171316666987	0.3808439839631966	0.3180280903003372	0.1582620397183522	0.6245683287357784	38.809002928498074	64.67985939685182	0.01707389778063356	3.1282798349054604	1.1947877266067264	0.02945911211481326	0.022958495630666386	0.027976583777583754	0.059381795225695054	7.263412128477832	4.489322529906392	3.0815122291551313	2.9104520336462203	43081.183986257645	20138.33471016957	138527.80139059544	166675.904023971	0.12501921854625828	0.39194299049436965	0.0834877293216163	264.7008374035689	38.61385810568137	103.23093118356509	26.843963620543697	161.46990622000385	11.76989448513768	9.058362451586476	0.890706035365322	0.7088553898743989	39.79594861517914	2.5894926835317067	0.12410819109495674	0.19483386677736078	0.0630441868926437	0.351367695295499	0.0198503839917439
355	620.2982673786386	1.5109226960113065	1.0544253656027875	0.8469787223514155	22.746028107435492	60.02461026341077	10.695821088951822	120.06754146632636	67.75661639520322	0.3620503498545116	0.29757609094114207	0.18086943649874762	0.6646176600055218	56.261791774216086	86.86165920755523	0.02547425463289321	3.110857281246838	1.1768474462730405	0.03174509508196546	0.02744104177945092	0.027806154825728294	0.06292378886443656	7.6686957264095845	4.716784961311346	3.3917855120882945	2.6169424363687632	45041.76670232939	18882.972713708186	125721.50662682248	144980.46773986306	0.11597275791014452	0.3665303040306428	0.07792409349006114	291.3983873452504	53.24052592941999	107.89079779318206	32.77408463882557	183.50758955206842	20.466441290594336	12.361765117462912	0.9439490528879861	0.699303127292421	70.44921579889535	3.6880266136905044	0.1491246499273054	0.2573976770302702	1.39202022423426	0.059497421627185	0.0397840061530348
356	3111.6117604140727	1.2697721012100582	1.2336239400986084	1.0605592746861583	24.204472297815254	53.63899325618941	9.837181231363276	130.00745653883507	69.82400459453969	0.39400560732481993	0.3381557777422649	0.16270197867407368	0.6301929713015835	46.51585772610498	75.7512039284337	0.02168995676825032	3.0630323709438763	1.282219621837512	0.03137698500074384	0.02385514182637549	0.02721064368047108	0.053523472166463026	7.979465098356037	4.717325044511222	3.0230637263054363	2.641638505152322	42552.10100333548	19739.299862621014	138936.8208534022	160971.49841341726	0.118295491305468	0.38951974202396183	0.07655903772984395	250.41745393717903	41.77243683012717	96.93339798577554	27.570800307175258	153.4840559514037	14.201636522951901	6.243503008882901	0.6462676281792884	0.7803146692749159	43.75602084377561	1.9132795627713246	0.11964838587614704	0.1720800325290154	2.5785180420650295	0.290758113183709	0.0532719163562481
357	11235.733913314029	1.3553744492449915	1.022822304311468	1.0825056000984363	24.638164695537082	62.02842663807056	10.430026612706694	117.62735637962717	64.71159202304445	0.38292262372421065	0.3334145858539464	0.16440390003033378	0.6236307085265804	52.9578430767513	80.13578250170283	0.025513500730964495	3.197472361747966	1.2912689329154543	0.028276742565374623	0.02124182752476606	0.02704912242885026	0.05245700918821624	7.434884998573572	4.454465168043747	4.062321518149844	3.1732607576686607	39979.16858025219	18642.381598976564	137042.88056901412	160967.45357460808	0.1248828349568523	0.38903037863437806	0.08157049020528712	275.02867707946643	55.03822676752855	108.2031381798127	34.154302953303976	166.82553889965376	20.883923814224556	9.70537357917074	0.9384738509180898	0.6759491493632934	64.09430627096206	2.9231236382622416	0.13617687534862555	0.21436121861836768	0.0739731940109865	0.46233997782933706	0.0221087279465963
358	3819.480195862856	1.3086228644929705	1.2297176020516116	1.0818650169950865	24.732538112533945	57.51269418124927	9.732624277739125	127.6183457677115	69.03044747138635	0.393314030723374	0.33895725222766804	0.16683593162860488	0.628742596480544	49.88184771941584	77.7051198510828	0.023364758739295065	3.131946001872022	1.2624657362401823	0.029840107475327945	0.021700510290185007	0.0286915142224344	0.05449875788428454	8.000463241251941	4.598475447165174	3.8895514039423036	3.112489202937781	40332.71775259498	18822.121390774228	140663.8002153307	165297.26763053107	0.12139690349795651	0.38951847135628265	0.07855996838148716	261.7005840888628	48.64260837930632	100.90593928855223	30.819798669065648	160.7946448003106	17.82280971024064	7.553500411499425	0.8132184320502144	0.7163913547247046	58.12810306414343	2.287312794229735	0.1294069638762658	0.1900375298161074	0.18105077759555202	0.810318567982989	0.0532719163562481
359	2575.811263724724	0.8889991916294273	1.195632051067642	0.9377633655496745	24.314389728349273	61.68122266308602	10.046632182551756	116.66014343725138	64.18901639038998	0.36725600244199186	0.3152011156837332	0.14921937441809394	0.6463443881043426	30.146024842353068	63.40373543911137	0.015509716487702135	3.2202303305904567	1.2859939995672354	0.028797763560933914	0.021981041073963047	0.025821806660763832	0.052248715457779725	7.2587006067221544	4.461784287622789	2.5952424035427524	2.4449722891769823	40370.103565295394	17571.432753204364	138836.34866439115	165251.00615249376	0.12016964700793589	0.40982311082188505	0.07956485130604592	274.7698338040978	36.51446702688267	103.51681831651248	26.526215082472916	171.2530154875848	9.98825194440976	6.950906262217243	0.7655820817857104	0.7303386237618973	44.278554305372076	2.235501082099102	0.13068589130244998	0.19728540623159785	0.0119503098362045	0.22442808799938102	0.0348709151011582
360	88.15635711012594	1.515285876487805	1.03421037863886	0.8219647987727869	24.112707983701004	63.10382756372003	10.360469481525463	96.61729574308897	57.3931577679599	0.3615584951278782	0.2997898471848749	0.15508867374315063	0.621816565245387	48.1966382089289	75.03898631145097	0.019333957765931237	3.2171713176520744	1.2392199140737574	0.028469648379438352	0.022480589716747733	0.0263505832757111	0.055819367374790624	6.795367319110129	4.27124940483824	3.0121315594319373	2.714638519731203	43166.12852039516	20036.875533774808	136397.0463168741	160974.35081074617	0.1332503347914951	0.3898079880933494	0.0903970018597556	270.2108902398805	39.82105697208514	108.7252614315642	27.747220018951978	161.48562880831668	12.073836953133148	10.404626429827864	0.8767739849966363	0.7253719247359417	54.637266216968115	2.9795208580620716	0.1224342229368609	0.2028003879852223	0.0190701059836563	0.23238324905171598	0.0110115686648068
361	54283.41381919725	0.8851964667896007	1.132621248402182	1.0236343574023417	26.541742608100822	68.48115190818221	14.877642459525054	154.99606727977232	83.04506039101594	0.41541024099693047	0.3802986010852965	0.21838433308448588	0.5883272979319847	118.17998987230155	149.08859361854422	0.05085592953002017	3.2020309279516126	1.4773523573627236	0.027021042146086693	0.017208694188302117	0.03111588567181832	0.0501717011321482	9.501487853873792	4.861255849331242	8.536333346448178	4.717420389952096	32572.79380450092	16715.93091227776	122571.88907184378	139810.57887984195	0.11511729378714293	0.3318788999990471	0.07441551958205782	324.6955185386077	112.9869573971668	134.77529182908594	64.01942521147436	189.9202267095219	48.967532185692555	8.827932365415604	0.9303077696106298	0.6586428442112507	44.87605945662905	2.471712482096293	0.11019623247848347	0.15785340520842048	0.0188090127396041	0.51236951499812	0.0130910041041547
362	529.6126511368547	1.0650221418898331	1.4489703065636041	0.8425164176147196	22.478665450851715	50.246322339650206	8.58639088274783	135.876302245021	79.50358736581481	0.38398119526293284	0.29640597250578476	0.16660093998689646	0.6672833380202441	43.601291207806874	69.11044566269383	0.021266855616115698	2.9482858077655694	1.1257851761633588	0.036657782256897066	0.02981853569369008	0.028252960706419198	0.0595345867954284	8.417829422939967	4.720260167078314	3.724836380123642	3.019497080726904	49340.4112859966	22338.06785391206	126854.13645530597	149171.34396205354	0.1254193242186279	0.37743647694586085	0.08426320259880016	241.90189454235983	40.1801463999641	85.11680725685063	26.11017331564157	156.78508728550946	14.069973084322537	6.478717900299227	0.6632856164748397	0.7715807142249865	45.813016266815495	2.0872484177717556	0.14142095619275125	0.23269758488056178	0.288273608711685	0.27214760481954897	0.16174087454945002
363	3963.828865384446	1.0483567988618963	1.4697041952836185	0.8572817896289	23.575601630429478	48.641161123028645	7.587696371888012	142.12226086761544	81.39581744813005	0.35765613102490823	0.29909059386775044	0.1680377963519698	0.6245949190276722	32.94026563699996	59.78676788516172	0.016494699270929863	2.9850607082994007	1.0683152611948954	0.03203355217137679	0.024846747261587327	0.028306191022895614	0.06736377601909535	8.524227747013573	5.1368397367389305	2.772162497796926	2.461635447074705	42977.06229535606	18776.365180776593	128849.19764133503	160695.69225896435	0.10778637515367387	0.40236643170074804	0.07147902216984288	249.61726885532747	30.43398270411319	97.4798932826307	21.44599349101436	152.13737557269658	8.987989213098867	4.5887709146688485	0.4832416194588187	0.8261792381393857	32.952302166496764	1.6845044538496474	0.11177003151467176	0.17301574371660164	0.409033845199823	0.902078562028227	0.18336478629277103
364	1241.2381908810914	1.5096082014838716	1.2118107671182659	0.945370960708791	23.28723547062069	55.21334001172994	8.627546459365343	135.67111111512133	77.52882089923952	0.3678134200870404	0.2855712238270154	0.17590238197522437	0.6686143984783515	43.88682612719063	72.38875008996504	0.02013634502315654	3.0233666857405606	1.1907135640177864	0.03408555370046107	0.025171815123793892	0.033697600354096045	0.05783731636513117	9.84861391170836	5.040983001793123	4.581682496720898	3.4848279217666316	43013.1587663878	18837.738260448834	130577.47105771805	139363.65247675302	0.11472535591786573	0.3638194791030683	0.07599098763893533	287.0723419598737	42.56182555211205	100.19972877132601	27.206159905305928	186.87261318854783	15.355665646806122	6.2943460380172285	0.6356006081390433	0.7856356758456575	40.154830601689746	2.029273496869635	0.1604016484062965	0.2433334853332472	0.288273608711685	0.27214760481954897	0.16174087454945002
365	1309.3445803815898	1.5338820219802405	0.8352153042782166	0.9141929430784167	23.88092568889057	50.898701443040444	8.13877804203591	118.42984216446285	66.19489688781402	0.3885059053774258	0.30975683564325557	0.151424200948988	0.6305801200367702	38.097322643552616	52.89915753839844	0.01977609544734779	3.006363578416353	1.1012344434498094	0.03319775670998213	0.02593618915276829	0.025119234613306028	0.05710690962911556	8.275220995647407	4.877055377987168	3.5482189997934372	2.6245196507294795	44150.07847907262	20574.095168305917	137440.31801905925	172147.9348609676	0.11879521202148617	0.40851597610637624	0.07916875536962951	238.55689836583542	42.37826332252522	93.43413414905358	27.563931409479864	145.12276421678166	14.814331913045445	6.924673217636421	0.7003953468388147	0.7665028616444695	44.10154493867731	2.156719798416296	0.10714406891074091	0.1763835906111221	0.0350670239343282	0.0572094919757863	0.009702540732300459
366	23091.046184694114	1.442213554405705	0.920945959946716	1.1121383189535616	25.106635489531218	69.57371455645027	11.887495879552162	118.69779110298603	67.13198369649218	0.3861872072485864	0.3477868316179791	0.16245814798553046	0.6065065941408339	62.51772325933517	92.75484573366303	0.026148825476703528	3.274611914850112	1.3825375407956721	0.026368548219626604	0.0192920702684898	0.027155325178582823	0.048521632448151816	7.53421731522293	4.376528822901684	3.8743373988578385	3.3590579943552865	37938.108023500805	18196.956395622692	138421.7338030444	158461.07589575386	0.1269745309299746	0.377010730377279	0.08497028279622237	309.5292675747424	53.285232678525325	125.95147219763774	35.10251535226125	183.5777953771046	18.182717326264076	11.581629734784412	1.1522541755413567	0.5949182136116686	69.3533381361472	3.548006453850148	0.14205745319548166	0.2463489486246181	0.12140313236882001	0.107019786851131	0.00845245157374218
367	3523.0566261284985	1.521687418088583	1.358678042963246	1.0600559534180873	24.469718738170513	55.56717809597164	8.590316331757837	127.09910201712222	69.02764582737238	0.40820703107702033	0.34169313637795845	0.14868872435573438	0.628554129864615	37.15765323255771	65.98711046663178	0.01673972760544823	3.122265481996378	1.2070563790574738	0.03008909145791195	0.02229834291446087	0.026865035251833553	0.05202563471400924	7.586216640532933	4.464302212369456	2.8858701453813804	2.581426303309761	41799.91278837109	19622.23604701455	143679.61713061036	171437.07078004707	0.12646268223374546	0.40201287460442403	0.08176261938091804	246.6801633620167	34.04877432453033	95.79111327093561	23.819116855221488	150.88905009108103	10.229657469308814	8.022997527779927	0.8463410984180605	0.7097925489711812	49.20369775277479	2.4891932125287313	0.12286441457154433	0.19168923964195367	0.182424801458099	0.508048842951392	0.0876292083208435
368	25635.66348813346	1.5518314580074482	0.8038320768858807	0.9640918737480199	25.462922236806637	56.275930651060754	10.74494542452605	167.2657603920915	89.32314774066882	0.42755400583245395	0.3652345737594598	0.1828746477965177	0.6047049314758688	72.65959052039894	110.8031086129717	0.030891824219527655	3.021986735531816	1.2691600670554744	0.03162352299043372	0.02149140872624013	0.029238189327086408	0.05446196519245783	9.874856657912185	4.982518591611698	5.121346985353911	3.5278033513970373	39083.26293507193	19983.920901080888	128450.76242982726	149884.78101054783	0.11856894885026642	0.35351121858698137	0.07620843013306151	271.51787876699206	62.83036434785185	109.59785683542384	39.59411304837319	161.92002193156844	23.236251299478667	7.125414242516845	0.748359574916195	0.7312793038669031	42.983309133308865	2.0745307309323975	0.11576889043602083	0.16644057911853738	0.0336809356697281	0.17148721513287696	0.00668663294348239
369	4618.389968984586	1.5405758698956133	0.726203797987748	1.019073170121661	24.23182348425003	56.27283003523636	9.474953285406958	124.98691710185416	69.93341132223127	0.3951415600041116	0.32405460220410925	0.17401394834771566	0.6238821912257674	62.42908382611186	88.88331586056783	0.02637107904046111	3.0792972220387473	1.1371897522673093	0.03150978747476077	0.023661833812594978	0.027128908936621666	0.059685911292463006	8.239456759819113	4.594581008717115	4.310837785193	3.001424015953673	43663.262484936284	21382.25274323661	124667.01827225214	151450.82244690182	0.13158780220826652	0.37605767365409193	0.08683919602512878	254.4075846273805	54.02571028442953	99.02786128846184	32.97961673532049	155.37972333891904	21.04609354910904	9.412326404185594	0.9925636334378114	0.6571079363274558	50.7544548599292	2.7868878954512657	0.13721414813034616	0.22572756808446462	0.11588977046805801	0.0739889426589595	0.0152230121137507
370	59496.31240794031	1.1401999089375825	1.1555778270700932	0.9782060357025579	25.826897533942866	73.8856918447791	15.503671125263677	120.71582468640037	68.39188596863983	0.37521680387466466	0.34783530976607074	0.19987222800896456	0.5888730585246961	105.89265662796022	124.83741869637898	0.05080533887587513	3.317097553308075	1.470180775428077	0.02492907232049219	0.017456100076619633	0.02863583670731421	0.04744582241587164	7.47693915313815	4.308004226183914	8.04088177269275	4.3466617737589335	36976.47829483145	19017.970543452797	126486.70607095546	146699.55233890133	0.13757116543462766	0.3561287164349912	0.09002261338055094	319.15339713847595	115.28099979760174	130.93881068820568	64.95556900247996	188.2145864502703	50.32543079512181	11.579046928673426	1.0980975606666834	0.6104464026759975	53.84251471518128	3.0913375330964388	0.13707146843503126	0.21138658956947373	0.0303612877370379	0.7109110399342791	0.00703689877315458
371	11769.72356341936	1.180202673059105	1.138813073787681	0.9886271372239374	25.353568989474677	63.21120473840788	12.543615524532978	113.51447012987633	64.64251596090914	0.40135700726223944	0.3389843741859955	0.17849648323454012	0.5753886688722701	78.10108901406839	99.05191151507461	0.038125200446334065	3.1748212203855837	1.3112490499255074	0.026621207292129474	0.019375038449905492	0.02626100242265612	0.04715647222569272	7.656678086561258	4.410442926825524	6.444752944465362	3.9626689392622025	40999.77630756144	21175.01946751338	131214.0436391216	151380.5499450096	0.13511217071087547	0.3524892010738839	0.08844550578864382	290.71679846694923	96.63172344381447	120.2950235122825	55.39236339491863	170.42177495466666	41.23936004889593	9.583851906040863	0.9533255981072363	0.6729444359342958	70.35067073545521	2.5805705923203717	0.14343981267693737	0.20498248931410143	0.0193026495750584	0.179068821953791	0.0850473215526302
372	52839.358785232565	1.347793978749537	1.0269169387603976	0.957191720810992	25.144488709283806	61.07378349199228	14.891192091182726	131.46838186725864	71.66939041149845	0.3955420357676912	0.35554965860800514	0.211629664444076	0.5928110927716257	106.48850638388008	127.30808661487058	0.05032993341161605	3.1544963573705673	1.3953058389579727	0.028690634125171175	0.021286266297188865	0.029271013951163157	0.05035182435557803	7.205440098523296	4.132176019834895	7.98777213061703	4.489301428662266	42417.675690568576	22451.488132446586	122192.7268203284	140704.46354885167	0.14653670799586224	0.33966959864703317	0.0920164995019582	257.74245207148283	126.22932646459711	104.96406462194412	68.3211843361401	152.77838744953885	57.90814212845689	8.743252093875364	0.8733399890777743	0.6991285124472862	40.53919850171777	2.4007131404300144	0.1234824783731928	0.19055681200814226	0.0551851251424539	0.6997975666137671	0.00307725575950811
373	54461.81609153746	1.2077992527100978	1.0271380064193174	1.2646164718549042	24.96491734022585	59.248732132291344	12.256609925381508	128.66509191038162	71.28132044950493	0.420804811190159	0.36043373393656813	0.1894670942589421	0.5939539691716631	82.33304426715627	111.13157481693761	0.03738299297587362	3.1391004473152497	1.32088743305276	0.02858644976094774	0.021185914747176706	0.02816044920512999	0.049772757317129004	7.516048839785233	4.235880518217015	5.8756757433131215	3.7837701724735178	42446.506279248875	22063.333774390914	130070.35414843947	149902.33913178986	0.14337345387937755	0.35589721504641114	0.091164244658762	261.628494846835	83.33281378200162	105.50888430936905	48.867976167238545	156.11961053746595	34.46483761476305	7.568590303528725	0.7830325700698578	0.725200924811101	37.94854055644132	2.159414792534047	0.11764653160783896	0.17089748923335754	0.0570877908940272	0.503895062771513	0.00768306985323328
374	22870.007083082583	1.3429404216980305	1.0190006811251642	1.2096595406244095	25.22090403480778	60.14809095002909	12.104328045772126	122.33980712800397	68.01913461213398	0.40951212706697177	0.3586917447903533	0.19538252238937767	0.5981301425650384	78.55930985151839	104.05656105675858	0.03777461498447658	3.1723355399885897	1.3250347404193459	0.02740533283620729	0.019581784603584357	0.029543619310389537	0.05342114381456711	7.373658757129876	4.247577895628568	5.236235593453968	3.378917638044	40622.595903007714	20895.89471900266	133505.93203001402	156614.67161542186	0.13773198618893628	0.37124321044126635	0.08864276842731784	264.11285256136006	80.51167648874208	105.40211621709675	46.03017108606954	158.7107363442632	34.48150540267261	7.535048047124283	0.7128943010284668	0.7636889351583944	39.670658069869816	2.0410961553646074	0.11609025050563698	0.16036260328385452	0.09792675362216902	0.308829694381796	0.0806871706683972
375	18315.468511291645	1.111590722505078	1.1905531408821233	1.197715330761216	25.186510686183404	59.39992717692521	11.729721172576605	119.79702519173124	67.61707286763247	0.4154864283353769	0.35010068425701607	0.1837981470064121	0.5805764034084239	77.26659949417498	103.66592207645758	0.03624617903719522	3.1354289133575612	1.2958038892599393	0.02772655595097467	0.020118375846690018	0.027695067290387888	0.04903409921144159	7.6795114833486755	4.42937583561972	5.65021550835135	3.7004440381371553	41717.26339005743	21859.897690890753	130921.61582613531	152409.8444367351	0.13680536842613344	0.35580312448001156	0.08848204463872224	273.7476044181805	81.1890176429117	111.38153421713496	47.35669774827697	162.36607020104572	33.83231989463479	8.2663071037834	0.7856741054529347	0.7337187796062512	47.153378851639836	2.2383828737819695	0.12322100214031889	0.17072487985718354	0.081581190290569	0.6728544800504449	0.0296708941451953
376	9265.882169410414	1.4379209740851266	0.9382214113568504	1.1471795403988145	22.737582908549605	57.93068039682449	8.896769247793806	89.89736253300194	57.4363549277475	0.34412978366186087	0.28446670520317596	0.17212160126820922	0.6471996387749442	44.49143455048609	60.453114257583735	0.02131918742342179	3.1000719259528906	1.052711821954384	0.031116433124948602	0.026404056349022507	0.028462760131888105	0.06900913209691166	7.097547495917147	4.387366201181572	3.2058083081300586	2.793063007186489	49891.18822455145	22461.997838052757	126272.99031635105	157236.4509369164	0.13405614781487746	0.3926161088215286	0.09413743202552045	261.2849114767497	48.04021436269443	98.25262251957874	28.99246467411377	163.03228895717123	19.04774968858068	9.791873044038569	0.8819488325634668	0.6949140982842525	60.701883387553174	2.9865583834926848	0.1599262263941801	0.26506430806115255	0.11639357780443199	0.131478741665715	0.0547650014327808
377	11935.294917927287	1.3545139343049442	0.9730683414477653	1.093359741793022	23.09126794124608	57.56644187762453	8.926837454492176	85.57672799718239	52.960234975075636	0.35570679611602324	0.29874363268132814	0.17019812077737395	0.6550347670213152	34.31162345935875	54.28907350546442	0.015729519438134294	3.1447522285283735	1.1433972960248646	0.03012147491762037	0.02367722357386237	0.029306300991695705	0.06372624954222858	6.9997718931089965	4.307164631031809	2.2285928569441595	2.2408718477503755	47444.19833335394	20964.985492895383	140316.9524549735	168031.43299029057	0.13307697415886002	0.4117398283736102	0.09370710206176992	252.49151869882178	35.8654442513181	90.3200803943542	22.12654592138256	162.17143830446724	13.738898329935543	7.63927213188795	0.8830263818883075	0.6842238004290573	39.48644614643626	2.4833026195589314	0.14833859419598977	0.24687115811455745	0.182545083531093	0.12360378574280699	0.0055991177776935205
378	352.88706748123997	2.4761453232506643	1.48631020398168	0.7644505777785952	22.832511024494906	48.30505711018579	6.354611378561502	74.30510857228678	49.69608717719327	0.34978683674498234	0.28588836230371106	0.18015660012125095	0.6543016828421699	23.993650755657036	44.18546319342514	0.0109512202870692	3.0148117788147215	0.9710246612250881	0.03275331692823504	0.025369777139476465	0.0356896090234882	0.07924163523312172	7.393325011591662	4.624313810765038	8.896231035015562	3.383854108746151	48218.295254250756	21237.62792551088	142147.95425213806	177019.9207800456	0.12282806461467552	0.41242545276349396	0.08933736076184305	224.69271486328455	61.32861497142118	82.95313194447095	34.45635213935532	141.73958291881354	26.872262832065744	6.12283688155646	0.795104642854913	0.7016349944154102	39.346806961044585	2.2236717822117367	0.14563014226293114	0.23909570329677626	1.07037021394635	0.553179583438679	0.0528162158992974
379	31186.508326797382	1.2286406497177709	1.0786301849614868	0.9973093319850674	25.645805722085647	59.865133085451504	8.174620447072703	135.04360723828557	72.20412743441439	0.4131366769386613	0.34949423529687323	0.16305805708884905	0.6179311076741381	43.548572746861296	74.88544280423127	0.01891954298544657	3.149850959596217	1.1751145160090666	0.028842638568352293	0.019647731914100727	0.028278550892592933	0.055956676919188805	8.55700483604993	4.7269593906903005	3.1954848863995804	2.6905138324085858	36328.276893987044	17884.955119229482	141476.51177031224	171767.88430366147	0.11825872487989077	0.39580812335142823	0.07640663817127383	280.54593283949475	36.20892694039777	110.6543512906118	24.60900490779706	169.89158154888287	11.599922032600693	8.121120469072668	0.903160438926868	0.683308515837459	36.13232432962116	2.371963627732858	0.11578380976785925	0.1719486522253115	0.18587614539730604	0.28104813056240197	0.0121127394966095
380	17209.39890256174	1.2461524060505065	1.0982846438212084	0.9420344508233347	24.558105058226126	59.880455119591396	8.964263655268981	116.23899497016295	63.507479589706485	0.38434694803493846	0.3236187286943887	0.1525742032737791	0.6505895482675811	31.045221310409453	53.96853544465229	0.015358562910295996	3.1268854971446283	1.1586222603887593	0.030959679582566815	0.02257281539831583	0.02660010901944477	0.057949782038645946	8.247486101970386	4.773830953522455	2.83751205672298	2.4536753677769783	39698.51671179188	18239.39743309766	137479.11655190578	167966.0118128595	0.1155856585890406	0.4042642962642361	0.07629354289626562	288.35529756023215	41.16176613124996	107.73454258461383	27.536624676639228	180.62075497561815	13.625141454610754	7.391954007930849	0.7558385119520433	0.7366924341450176	39.03159327918049	2.1409300389384307	0.12184096567212364	0.18145069791223734	0.011929755056148001	0.340235344795695	0.0348709151011582
381	25175.463799087323	1.0529596618243535	1.2013038964706428	1.0492383234048128	25.35162154708069	61.551279627230144	10.72298693134706	120.51114338456547	66.77788728266519	0.40804216041039787	0.34834102580870785	0.18018075199863642	0.5973548047218923	63.619199621210605	91.78212706960734	0.028022151208842938	3.1959003375877413	1.2267424438196979	0.02717329296326165	0.01941889768307745	0.028561057528026873	0.05510958725728336	7.295116369098271	4.237652357793941	4.442768768348428	3.188729530938917	39385.40369124528	20405.42676694367	135153.13711067464	164544.82645634454	0.13827961154197846	0.38632888050924463	0.08881167769671174	270.361649094182	86.86039353099959	108.5743101911363	35.50430291208887	161.7873389030458	51.35609061891067	7.543517522679863	0.7773494395824169	0.7271214431320978	38.24049908803745	2.167348841832676	0.10612676963337096	0.15084931818281364	0.32364015962814396	2.1347841012184	0.0556578483437397
382	59481.453453139715	1.1869499995990809	0.988391239594963	1.001149766514605	25.3746191827725	60.07282581125429	10.52533712440616	134.19352088456327	75.01951018376049	0.4031863851615767	0.3445811116564861	0.1757895202345664	0.6032973516321657	62.263309637196606	90.558954170671	0.0289619645840039	3.121822568791628	1.252380641105789	0.02933674670452064	0.020217449734409445	0.026981320470375932	0.05050873388062327	8.200731296365646	4.502021798697598	4.975161815172628	3.3828705197106035	39686.639094033635	21141.945567781	135851.5133838617	160226.16249882724	0.12903774099843002	0.3688214199733469	0.08455794067651763	278.32008059408656	84.12168498094726	110.17729738409757	37.718748449549736	168.14278320998906	46.402936531397614	7.138011768053166	0.722170761243767	0.7504022052522414	36.680465418782354	2.0208049470539966	0.09800155685667682	0.1372130812945	0.0808841387156168	0.575184606507509	0.0520818483120354
383	38332.43233403075	0.925356805777026	1.2837342290800333	1.0161040771393042	25.303788296381143	62.28840855350073	11.273116567964808	124.93614756955299	68.91500916489396	0.4045709899959567	0.3558887018341234	0.18792695069290447	0.5940369144364962	73.39692845457517	102.98428550178315	0.03396854892089895	3.187908321786451	1.2950672995947383	0.027448886443421694	0.019539714680359137	0.029281722510353117	0.05300957867958432	7.52462030408032	4.276217375233165	5.2072657433998915	3.3279164424200496	39703.041550433474	20459.003279802477	132748.03643074696	158522.75962993913	0.13806905044886633	0.3759114341872099	0.08829864825441619	271.518034016458	71.6334404148784	111.2466602538704	41.684089548877886	160.27137376258756	29.949350866000486	7.828956510299722	0.7600994278400883	0.7436971207692705	37.573934252843124	2.115456911197976	0.10532895836163933	0.14890959453188796	0.141553271160952	1.03352653610932	0.0344965402504973
384	23088.76561912192	1.1006948274256916	0.8595371094160157	0.9863582704527306	27.334683478324365	75.29190432578152	31.730511548274865	129.93932538685692	71.27416869539226	0.4009469480737758	0.42176389077616877	0.2887100587469813	0.5343959274824458	229.86431619095066	215.70504380451897	0.13524852663314021	3.325403300023839	1.9789829239705894	0.022092680713664166	0.014080445592610121	0.028915013962769052	0.03226013427827745	7.890687086517524	4.218763302122168	21.97405350288226	8.271912720246622	33576.4643674222	18008.777167755026	92777.35425115876	95509.32965396228	0.13074612281893602	0.23986189673624106	0.08586741936977521	331.69697834739196	423.87192204407535	149.03712582201888	219.43771446759882	182.6598525253729	204.43420757647684	19.347114904768393	1.4403112408123566	0.5546369701392532	25.619565577694352	4.135452977963467	0.133623642187609	0.20632165938760083	0.0453402556354325	0.020482501171266997	0.00263121449496847
385	2720.4265848738232	1.3180937987240986	0.8094419951557864	0.9933545778740221	28.38279447061783	96.36861161580816	52.61336871569703	152.62296585345905	83.67948777505735	0.36680575900182616	0.42887443753347415	0.36438039191123556	0.5366279779336397	385.3400834829058	294.22981355327715	0.2770100399822029	3.511997234649814	2.438437328378891	0.01803378718195614	0.010470198521153324	0.028517739928581014	0.018706145990315892	9.576832212058562	4.79850741922027	56.0580927709686	16.835316474067486	23412.291679655966	11939.50714956181	48707.21787577986	39113.584933472644	0.10527299202958375	0.12478269148567804	0.07136069360524655	471.5352939128213	1036.6155335599103	209.23186549682845	530.1668835052454	262.30342841599287	506.44865005466403	37.63882924488763	1.9367447451137836	0.4682590196438655	22.85871883240138	6.6965257876832895	0.1260590680050247	0.19991243134168873	0.00367984665124596	0.0043338013566309895	0.0018618094311999398
386	208998.77167831216	1.235086850143369	0.991413266832326	0.9852429832762747	28.46493090906915	120.98551346084389	133.9263824547461	136.82430185914424	78.3163192651833	0.30748315211959304	0.3605431943927426	0.32242727163254936	0.5446456841083286	346.6831593197141	288.1246983897206	0.2087116758930872	3.7285391923105533	2.446625390660906	0.015436584540198453	0.009332733070567503	0.026320108431296573	0.022028852650919757	9.433232964277481	5.01678980410141	36.45941939970614	12.454771021708568	20428.235720442535	10085.591552592561	65571.02417307122	59995.37918496355	0.1067815537529598	0.18668869669581867	0.0760356330762518	582.0529543839523	774.9462165165461	254.3831431508638	347.17352000241175	327.66981123308847	427.77269651413434	40.248003223241284	2.0801160701140486	0.3720855036443914	26.3852859543527	7.715498719355125	0.13271503457964995	0.2166806690489545	0.0109536806625409	0.0119956885986993	0.0135678866058662
387	145305.95194444424	1.3403296073244002	1.1401424930432182	0.8906371266889869	28.357193966334158	103.1288197652166	40.848603410163996	124.8810209624285	69.58558260415435	0.38849501130171094	0.4209279362728377	0.31392452231777906	0.5280903466070365	280.9602050533864	237.2045383824219	0.18667051533286247	3.563462177162055	2.188867038939343	0.017583578810412854	0.010407812131160673	0.0288288693192106	0.026998380923878386	9.146498090671193	5.380828112367662	33.46962737405702	11.794903310219325	23376.688182935937	12147.481963462542	75698.59597319066	74410.00823853059	0.1108691199531368	0.20088552573052898	0.07699035516165116	477.6843513869954	643.4619676004354	218.767143943306	328.6954459213417	258.9172074436894	314.76652167909384	32.295985602359394	1.8512893787531204	0.4503269256927772	23.970943846085383	6.11116742437059	0.12280644740709694	0.20016057919347366	0.0171204051300518	0.0431647559371824	0.0229223306339903
388	90822.57827584795	1.134449175270162	1.0465967616861376	0.9720644653631142	28.49708375805302	95.56093828996777	48.73940677858475	136.2093104335846	74.60279614114208	0.4003651548482142	0.4410994091330231	0.3547875458311627	0.5143703478104723	334.9689103607779	264.7981338202917	0.23517923415869066	3.5184509019968218	2.3671779744502914	0.017633471345139793	0.010408704359369698	0.02787745244934996	0.02258453817017573	8.671639946463719	4.449704843124328	41.234163956094456	13.975147970251864	24582.550481551847	13161.377642802121	60740.17256359438	56046.60924242788	0.1174488010443765	0.15999061298383258	0.07971133375844376	426.83614430301964	836.741168532179	198.27571041649918	422.20009167695065	228.56043388652043	414.5410768552289	32.34352153801039	1.8475061334430265	0.462516289210168	22.750772395001775	5.949084858457798	0.12150399298338543	0.19591076202512167	0.0281008949909794	0.0431647559371824	0.018043820919211997
389	115947.84733333667	1.099906805648379	0.9591379361523281	1.0085725552906315	28.615630652881233	98.42482912689557	61.70818825439652	152.37636833297884	83.57212028248094	0.3716732391698699	0.42289359051882924	0.38837241743775913	0.5169080893434713	414.84539659373695	313.2018276704265	0.2818766455155699	3.5839666691309864	2.642916059391439	0.016543723976057655	0.009777448957999611	0.025168968518398397	0.017234206276594017	8.500538162355914	4.345596007399424	43.41217147906539	14.05575607140077	23705.56756414836	12621.231560878748	45500.453447337466	37217.91882238149	0.1211182047029207	0.12523622376628019	0.08193290131953099	442.4771084905151	932.0174985560776	201.78760852216845	467.51655877927385	240.68949996834638	464.50093977680405	36.565809016594	1.9753974711847755	0.4302122585857964	26.435823738141032	6.6853355232866125	0.13587471002468474	0.22100754400273065	0.0267159609725772	0.00855431329130034	0.00982731008936483
390	55771.30879853966	1.250170915350742	1.239525590059198	0.9956342153049087	28.444923707181303	92.60419608718956	50.88028708893861	135.38377814955254	74.25770515322517	0.4005606115897137	0.444119770824282	0.34431076725150067	0.5166967665469272	318.08868544770877	258.1363825690557	0.2218323399893315	3.510412068975364	2.316730366371394	0.017710168015619518	0.010376857191259161	0.028305176448777426	0.02298926568469342	8.831773139602772	4.491063014399824	41.48129331223775	13.456067072426475	24692.777099623116	13090.148363890823	64489.237395144606	60514.66968670104	0.11476802818316448	0.16925159958375569	0.07826284926837139	431.10343034516563	849.3272237857831	201.16262353336094	426.4030612434826	229.9408068118047	422.9241625423016	32.09621245709859	1.7832649518751416	0.4893516033913423	22.188306395709475	5.830953597759122	0.11437759474105377	0.1820010473321652	0.0332061490154774	0.155540900828648	0.0168777041185295
391	75438.42877422262	1.2087630384322126	1.1898656375096348	0.9558367673047294	28.34150215638736	90.60677455736987	41.35477879119551	130.5851458030805	71.66269329401719	0.40468304311780534	0.43717507114286513	0.3171147405435835	0.5223081399557595	276.7570424595265	233.9009403884124	0.18958490484262036	3.4904860347602096	2.1885260136184788	0.018272356016297397	0.010784731980713207	0.028517300358181143	0.025436743744816356	8.909640053695554	4.536505398996647	37.17456665889151	12.403705036927676	25042.30171451037	13165.672065347244	74818.32863872673	73423.73983629662	0.11276866422031555	0.19437476787026778	0.0772859038122522	427.2715837987241	743.9897130635061	198.60559259611756	377.5862842063492	228.6659912026067	366.40342885715717	30.675194572053037	1.7838134780760406	0.4759678710487656	22.61768477989805	5.715568998583039	0.1230751688858762	0.1964255980568783	0.0699193139445609	0.155540900828648	0.0120791871940931
392	71386.5310807433	1.2264990022609321	1.2082592727768713	0.9324586950330904	28.49241390885183	100.5579415882388	44.57480438030474	135.74113237828396	74.3877720814565	0.3872673110390544	0.4282686955219752	0.324286050882358	0.5253943219436583	296.15303444643956	245.70216272690612	0.20378296780323749	3.5684740518050284	2.2782230784015445	0.017146025260798198	0.009941933287100378	0.027818388045907846	0.023414379318211567	9.084936397537202	4.602589268407181	40.7962159306033	13.146524449564467	23498.106997839666	12170.893418907504	69600.50089295983	66330.43371770423	0.1099513643012082	0.18406430789034725	0.0754363808965856	477.07759114155954	822.0855433322705	216.20299959180514	417.24187007299173	260.8745915497543	404.84367325927866	33.86024981286612	1.8322981713863045	0.46602890927157153	23.395648471632306	6.1760591640207325	0.11822551495069009	0.1893087805922652	0.0439136565081543	0.154064674259659	0.0281189258525565
393	187928.9059902439	1.1746348104442892	1.0107199474989288	0.947439940450513	28.400821671720657	110.15160447226769	42.88092326805563	140.44720358067437	78.1628995969469	0.34764537758497016	0.3963591776375215	0.31352825014738095	0.542340020908088	304.5562372300931	256.740407392794	0.19644307713991602	3.6312600608495997	2.2944653475549073	0.01662165999800605	0.009711121616587891	0.02706971522762489	0.02341025066822583	9.291491787998469	4.72756764474287	37.48525088836401	12.489873117691921	22722.148175020156	11460.131840446706	72396.80360148275	68785.91025621543	0.1071614986476448	0.19368254487197695	0.07433054576446699	535.5169184879863	740.1492245638345	231.34779482702683	377.29547038845476	304.1691236609598	362.85375417537966	37.94421982269552	1.9866283670590565	0.4190414959879948	27.71764154920508	7.326652752928103	0.1276807907002659	0.21504659465275994	0.0147354722280565	0.00934646515883335	0.0154876206616492
394	94716.32858639267	1.0409214668973266	1.0759374221317526	0.9497019348301847	28.687394161191364	102.02153053817118	61.725094273118884	156.3713911012214	84.03179889732222	0.38912347190986313	0.44590738531670915	0.3770027101290911	0.5133657978220322	375.1598083569505	283.2570367890478	0.2774094801778436	3.574079286024934	2.500645229378221	0.01633090599579478	0.00935379024772701	0.02741167816373583	0.01850570034531709	9.310636106036926	4.632972086338004	56.85326307819876	17.447036003451416	22529.93773053047	11758.143508202753	48883.31823937938	41578.75505157495	0.10785099091219412	0.13024011376843933	0.07295212819239265	489.95056529915695	1166.1834513183178	225.29542342062655	581.8418983465797	264.65514187853046	584.3415529717382	37.143177541807745	1.8601332861615636	0.48165043361543597	20.910415685766722	6.35912271538026	0.11157699634975875	0.17797128004792986	0.0491281182904753	0.0400349503987256	0.0184059830561852
395	61947.32966927113	1.0055963891540793	1.1574667219194938	0.9369716492197019	28.68180790181805	99.5201291087293	52.149912513319755	144.78497233984822	78.18143046410724	0.39732322639572903	0.44601175583176744	0.36038206212094337	0.5130352174531572	339.6044346780657	265.90357928739206	0.2472500621234002	3.5598034073371294	2.4017358527878407	0.016667335032041108	0.009498131143427374	0.02805921967968082	0.02091645753050038	9.213223547558227	4.596300269037775	50.19158601915037	16.100251666571108	22926.307214959477	12052.037110059078	56774.45247507353	51084.82060865595	0.10897541796283437	0.15041667030112613	0.07403004089356269	476.7118589855668	1032.7380194237157	221.19348867131515	517.2072500490873	255.5183703142516	515.5307693746297	34.860021754824665	1.8247201639804709	0.48108243046655175	20.3857473934398	6.040773061871451	0.11189310741315957	0.17733229815549348	0.0512045373281546	0.0687615490562942	0.0164378295339354
396	114821.307591035	1.032047010733537	0.9600320505963175	0.9910349406408714	28.383229062712008	100.26760364292673	51.627544465591505	152.2058194705503	82.8588795932507	0.3840300528030929	0.4361933061938041	0.3613590555453032	0.5213438072575524	357.749705905183	279.56423447802996	0.25535805689134744	3.5229839137334524	2.396124206072175	0.017540184750330673	0.010374103522869224	0.02858424668044417	0.0211113056429618	9.073507342403605	4.632354057388649	49.903307416172936	16.139719617938173	24238.34797147304	12777.69470479468	57106.307417136624	50292.44881709819	0.1128063021318539	0.14819210378055744	0.07566686650850818	461.63877994452963	971.2218582771155	208.25156550397884	487.98727603889546	253.38721444055082	483.23458223821973	33.88353348843835	1.8396826606737897	0.4706592308307268	24.548103536057646	6.186707616812334	0.11707396660118025	0.18968747263183702	0.0616062247755065	0.00635662801661231	0.0184059830561852
397	52930.44178454944	1.025829271276992	0.8652481893569015	0.9660292068296269	27.854969774331416	109.45552948509518	48.00478575864172	147.51045662808042	83.03591880646493	0.3572790872931295	0.3986503461748143	0.33641016387374023	0.5536187725440108	362.7430564218825	295.05932366618185	0.22043054948349414	3.606059799001913	2.4001864494418523	0.016894496649039095	0.01007311994937374	0.02763761378693905	0.023042710572978384	10.711603630559999	5.564852024186012	32.470505643829824	11.472413730332246	20733.605976593823	10058.538971799988	63693.081989159524	56848.02820092014	0.09826873623206438	0.1684064959357962	0.06900501309333132	590.2835956626968	677.6249425260052	250.160206008717	346.2004540516738	340.1233896539801	331.4244884743314	39.004673348851775	1.9949224747706593	0.42359346653835106	26.73274708500311	7.54433659125326	0.12248222861256768	0.2060172521961112	0.0299745167003781	0.00487635726258914	0.005669724656997929
398	178669.99772837013	1.0577617772403758	0.975630205981442	0.980250989639623	28.41219119057955	106.90640001313473	51.995272139756295	154.32541165796343	83.08723153888931	0.3893620957220148	0.4388486719263642	0.3538868941546343	0.5250636136014442	346.80229334122606	272.00501491309507	0.24290232784087848	3.58548091655738	2.427621811708825	0.016570310040467127	0.009668020476054315	0.027642959335178262	0.020974476747668586	9.525760283115536	4.779091892764417	47.89068971730219	15.383486358262273	22547.574351823096	11520.69523700842	57769.285111636345	51416.257093347886	0.10470791152967923	0.1526951988197608	0.07093382242093976	524.8430971201352	990.990906053715	236.78763477561782	502.76986679111735	288.0554623445174	488.22103926259706	36.77042429697467	1.8539940449926144	0.4790669171530483	23.708578844548185	6.41908816230942	0.12137123156023442	0.19201809524162045	0.0633426876642736	0.00997647547593838	0.0260554932380509
399	73761.56508176884	1.0989954459490003	0.9453644632274194	0.9862818407940269	28.630179929290406	105.4419510626903	57.94131017138846	160.0475131116923	87.0641069733875	0.3669831940318696	0.42460724127985855	0.3750219444615954	0.5232445752494809	394.06020019576465	298.4740326548334	0.2797877973539554	3.6049768665241277	2.5444631371787843	0.016169996266415465	0.009331310424487205	0.026501375217806426	0.017772718643371557	9.257799668482775	4.632255315049379	53.4764175877813	16.61858260617793	22314.378539484213	11517.434914416968	48541.6937075356	40584.409192189356	0.10950102184172852	0.13109297153909527	0.07416227482066504	498.677239041637	1114.8805393118832	224.26354513908868	563.1475205829468	274.41369390254846	551.7330187289374	38.79868831008036	1.9434139933700751	0.45125745888238394	23.774189811727638	6.902460391358173	0.11886156543091787	0.19269569111277354	0.0291652479738148	0.00600469983545266	0.00599106737881929
400	261266.05969023288	1.2312839417583157	1.0876142219091953	0.975802750833289	28.427455727285714	99.71457478551191	52.55457106932497	146.05392842769325	79.37892115829118	0.3905518788207914	0.43476426401705376	0.33871038948707494	0.5214012485823694	320.84475253006065	259.0435732560736	0.22325546078781977	3.5512157655473993	2.3417675141363845	0.017097786497245145	0.010083381404465975	0.02746206261189101	0.02235491883824413	9.09206728483202	4.601667207210582	43.89001286912756	14.169371598709562	23783.911014267076	12373.884503255202	64816.95183006115	60643.83482067481	0.11155472444462813	0.17144621219442485	0.07546443368459345	473.01254070280913	928.9940695458275	215.53791107004946	464.6097322325667	257.47462963275956	464.38433731326114	35.08614599451185	1.8438434211285288	0.4784321537564335	24.339588471238535	6.327965929336647	0.1215414006525401	0.1956219050049763	0.0333273161458106	0.0489741740980557	0.0205817707728616
401	89657.49828761799	1.121736124010041	1.0031533818397786	0.951108395310357	28.44634068257453	99.9271057861239	46.10397165056308	145.06486272597007	78.78738519191086	0.39086701022333964	0.4365720031475021	0.33850245278107566	0.5224533791825706	313.0171097969015	254.35075239451635	0.21822958763606876	3.55734143530401	2.3194701312439756	0.016976411777847283	0.009969591680821604	0.028024118332886695	0.022871067240600226	9.104068421310554	4.587399242649827	43.77128284219594	14.568693886872392	23675.783620544105	12281.103246503506	66075.88733436137	61379.570088780354	0.11124602709313178	0.1729643459497581	0.07535380921418608	477.8166698078469	878.5592264394057	217.00009211463626	444.31120645668915	260.8165776932107	434.2480199827158	36.05764328016782	1.88080692832999	0.4697866712961025	26.139905284659456	6.65273681809177	0.12604972484815688	0.20330631594893564	0.0508620606492945	0.0133189313414887	0.0346912809105662
402	201695.7151073813	1.2401752836239182	1.0978719818950802	0.9408403837488214	28.372982180680747	91.19087225566254	43.65113339181778	141.96251283217566	76.43607216445012	0.40746559633522417	0.44613168684338894	0.3362459049739871	0.5179847276342531	297.06217698566905	246.66028913986207	0.2059063299958453	3.4993892957666857	2.2709478393215052	0.01791427040791083	0.010645587344733629	0.028630617283709674	0.02415739875971276	8.638676561800047	4.41760007321898	39.11682353842173	13.258208153967974	25710.536330382187	13620.669925225022	70408.7771452385	66381.50917708424	0.11741730354515223	0.17960240455402982	0.07857421885934451	420.7389007232691	793.0866330250007	195.19819132401372	403.5119133149591	225.5407093992555	389.57471971004145	31.23318000679842	1.7360913588421067	0.5037698205204466	24.457988279769474	5.608710398746259	0.12029192078993375	0.18793855188810174	0.0810247427992406	0.0400903399446726	0.0322214938832406
403	65848.97962552824	1.1200194524729188	0.9896830408883972	1.0015626895352203	27.8997202576149	86.0665028959811	37.03555131315865	132.07254324409527	70.82805769186486	0.41150556880326605	0.4374632949934352	0.31211682825475523	0.5314007501748869	252.52848642988076	219.00973660537207	0.17085919857249107	3.449680024365762	2.081464727026658	0.019452595658822215	0.01191175506400347	0.029693509124494623	0.030976536214444492	8.585805699515642	4.4418212172662574	31.53676015464082	10.756814397843508	27013.329737024	14115.518872703746	79523.95975421261	80778.59769115873	0.11750259401280216	0.21318815969229096	0.07890250092625184	401.7254853346167	625.3721859872958	183.0986433743756	319.872176805849	218.62684196024136	305.50000918144656	28.189607694451105	1.6847932939176342	0.5114857655470847	33.92331503036845	5.333405247519084	0.12092299014436929	0.20169919565312072	0.0685983827809385	0.018166098380437	0.0212699061361826
404	111073.78722725279	0.9196874067361966	0.790622328721339	1.0074001983699914	27.149824797015455	71.16883944021696	25.519843655538892	119.77456005992703	66.46192739865505	0.3992023927835259	0.40708171638968144	0.26951082396447884	0.5426921805764374	190.64661695144773	191.99693739350002	0.11319163244072264	3.2928860048981106	1.783733503440904	0.022903515713497528	0.014924769210824107	0.03064033020844982	0.038698148177689316	7.871453600896243	4.30719859794683	19.137511647228582	8.134464565524024	33108.935847764405	17883.32014754587	104025.52157685994	111767.18807134441	0.12792400559191705	0.2691500592436093	0.08601871200980979	319.856961796744	341.5647238318447	142.7258873428687	173.79408759620472	177.13107445387521	167.77063623563998	23.171165031390185	1.6015967790422438	0.5191422665812601	23.286758814604642	4.879644226669692	0.12712917590661207	0.20299678143993233	0.132444035831212	0.010729046143767	0.00965459724499449
405	78665.88117405878	1.36064761192292	0.7890257282693864	1.0707164427638607	27.132893329713816	74.2453786562619	25.39236261279443	119.6166539409342	66.04094352664161	0.40090726901786944	0.40309107840309527	0.26227225826387124	0.5480611927305858	185.93743337805506	185.52840552512893	0.11103692669067249	3.3187326385044296	1.7601791217830705	0.0228620590552927	0.014930829738422295	0.03008116249139667	0.03918166748829017	8.076004618698986	4.374386762801859	18.64527966264811	7.6131830398695355	32217.653397253678	17218.95831169162	104375.30596083573	113463.73342422555	0.1256629361272093	0.27369303129890415	0.08458566496764344	337.5324223531638	341.6993267234973	150.998413673719	174.72518441459414	186.53400867944475	166.97414230890323	23.422947751063102	1.5893263628403071	0.5210482188847597	24.958239157949926	4.81342950271097	0.1215107344391579	0.1962381314805628	0.0917987550709813	0.00512701808399424	0.189720151068273
406	32483.33551639102	1.131395872497345	0.8469578277358857	1.0289402949243445	27.385393693196907	75.391546498902	27.448747512303846	124.17042695549573	68.19036944882737	0.3904434805286769	0.41209750060124617	0.2721363433402171	0.5386002137853315	201.02730203565173	198.89357702940248	0.12041887572239345	3.3267190940797153	1.8687161183573646	0.022057354845559814	0.014039089155847976	0.030333127737585727	0.03532025128690007	8.151109793083466	4.381246365235484	21.062628022504512	8.462011834805223	31500.223282119936	16789.794478384505	100442.2831436749	104825.64013987876	0.12265092771135874	0.25519859693713387	0.08281246508882906	346.40557389443603	388.0587073822774	154.31200796364493	198.56570796306727	192.09356593079087	189.49299941921012	22.76322867989185	1.5643823154465297	0.5231428107027338	21.517250135320523	4.682670356700928	0.13693527647953585	0.2099475388134151	0.0994891686743947	0.0136070199891996	0.0186635877211153
407	138659.20153509936	1.1621150178455397	0.9291455903162897	1.0284694882426495	27.610542510350342	72.31104832750555	32.899579163853076	134.23275013394604	73.10550353342278	0.3948783572698224	0.4276450182668381	0.30230252272540586	0.5264290589991858	235.83170523715873	217.9561754683142	0.15512332577246063	3.3052105710058384	1.9813706364796644	0.02179824878626179	0.013745165443409785	0.03039560145992866	0.03203814591205022	8.055982338432852	4.319842692461858	28.86872553182922	10.402724735411784	31963.858285563532	17285.84800989589	89974.60174270581	91702.9488930425	0.12541497633860393	0.22571377307431692	0.08357707129018624	329.2176094452873	576.9342759737135	149.75175453011715	293.35195454559977	179.46585491517035	283.5823214281134	23.411216277434185	1.5833543795494074	0.5210013249777712	22.205795823979777	4.6522517342515135	0.13162777816795973	0.20428356162417516	0.053577446284618	0.00908838697998905	0.0186635877211153
408	47891.14772935567	1.4090258603676709	0.9376792565602974	1.0084278315985362	27.967373753329518	87.10898909822549	31.280749430984603	125.03352426493338	68.2456106061082	0.40551047975663673	0.4238099843662885	0.2824495899483259	0.5345785906403613	220.36245112613292	208.58155576858604	0.136906673170464	3.4559069857668105	1.9825216961635457	0.0194738904478761	0.011813541806138706	0.030146472031570993	0.03159883271308154	8.635285324223462	4.462509352605068	24.698101719821096	9.146496286614239	26877.737757289167	14156.856465398683	93123.04654469606	95389.69245418964	0.1168468877358286	0.23963020133669694	0.07926875752829662	405.88496788875443	458.78349432400586	183.66086166835964	233.92390494590202	222.2241062203948	224.85958937810355	26.73192004310946	1.6288131560572519	0.5192702360325062	24.13265792500963	5.077725707681552	0.11175151178658389	0.1779371071472048	0.0940328999871005	0.0369125682390832	0.0216779782360733
409	36016.32147716291	1.4674303511870368	1.0136627177106687	1.0058064047145119	27.699989148088626	83.99716698231926	28.003202794760863	117.8470570961029	65.14589702279807	0.40107868202551417	0.4112285354722224	0.2670476769250286	0.5413825231627305	197.4476924772232	194.08466214530506	0.11793741155700128	3.420472958406328	1.8727861267305124	0.020504194808065198	0.012671401888504292	0.030001193916632984	0.035142470508002926	8.607129098340573	4.508105733695474	20.60542213422824	8.280055969078091	27988.097000003192	14699.78259507748	100515.43639205683	106241.49912548969	0.11716795023363163	0.26088084866611366	0.08014829589691813	394.2554349785285	384.55192098975203	176.9190178172003	196.10063331623405	217.3364171613282	188.45128767351795	26.002555457714937	1.636329564720612	0.5139188063106003	24.893243729726194	5.122440022562184	0.1138665288883759	0.18372376431991452	0.0435719120790028	0.0196634704323994	0.0136444832572841
410	58459.22826210639	1.2878253199738285	1.0647749245232057	0.9676953029613234	28.218249525310863	102.31112252180661	38.54875979153335	132.8947479104811	73.39810028762771	0.37778512041533174	0.40654712219580785	0.2918710251584041	0.5399095812616818	272.21803532315835	239.5463376225194	0.15353382785966177	3.5821691346382245	2.147946096320533	0.01803923974247754	0.011175013057986752	0.027616636242950847	0.02893286901475702	11.63111296198431	11.914028569615429	26.112286489189966	10.599303097115758	24789.502012395766	12904.22569225343	85532.14316492499	86458.47871061815	0.11679860048641412	0.22583351517727934	0.08033864541516408	499.391023543733	517.6383008553885	216.88543560140937	263.368673283437	282.50558794232387	254.26962757195122	31.566225815082607	1.7441978547194827	0.4806074011061876	26.172988635221603	5.8521743661519565	0.11414108429705927	0.1807311996512689	0.0232398131642011	0.012264430194766	0.0084942805036579
411	63171.96924243555	1.0817003905578508	0.9174549685365953	0.9426757309201965	28.239700748648016	101.6703275406554	36.92301571857335	132.42163367198268	73.5083697557729	0.358843272934832	0.3973491471236886	0.2861939280924007	0.5463026427353767	253.35651446880362	221.54802046675226	0.1613052482622448	3.5667269722752346	2.1008923847903267	0.01802574115104931	0.011093092353419586	0.027320635454992376	0.02778720660479392	12.57068431603663	14.209238518119902	32.35340164410203	12.478432366434156	24540.40149430087	12609.193644177927	85833.40146126073	87288.30879410631	0.11129335141506579	0.2264604442006743	0.07700834415021054	538.2298641435432	597.1322524090563	228.52816087812718	306.2872890379519	309.70170326541654	290.8449633711046	34.09480419638323	1.8674406794724916	0.4414981664384912	29.367997979227443	6.573820392838958	0.12332198707163532	0.20522551587957305	0.0826498518786049	0.00509571572774605	0.0169894594623656
412	82289.13741799712	1.1060224618172327	0.8760666893971568	0.981798873042764	27.489771369367944	80.34441556052697	28.008546957234934	118.51065149310705	65.40297854317721	0.40142851602920715	0.40687153022709033	0.2677548042409079	0.5450370609427073	197.25894687929008	192.03132068398034	0.11851320250437351	3.3801966580936047	1.8403788764759954	0.02161758375258594	0.013659891265247245	0.02972473385576055	0.03673652851277512	8.461587968053214	4.467109764968375	20.15514042981809	7.941924915426859	29603.795782260575	15686.367136074196	100202.6531526031	107521.49349547394	0.12072396040195336	0.26312002176705374	0.08190980207856961	372.7291453038533	386.6181502486302	166.37525538164448	196.39500737678742	206.3538899222086	190.22314287184267	25.654677690424073	1.675416357102982	0.49730587793702247	24.455824753303357	5.201255665125913	0.11990442558522589	0.19701517407696315	0.0686952773257194	0.00937340438593025	0.004348080269691379
413	26885.7658750431	1.6142980655526984	0.8904750776734949	1.0599797414014287	27.4809550111033	83.03436031387986	25.751345550042327	115.17258747470154	64.27648069428886	0.39273513138163135	0.3990954170818792	0.25287851503617365	0.5475073199777758	181.90539674131136	185.20431885288082	0.10288036288902962	3.4004823526098846	1.8102574804884337	0.021305009163718365	0.01346964526914082	0.029233601010050632	0.03689180921098125	8.43783333842696	4.532835968072913	16.90977730230273	7.05076108549172	29172.034766136334	15292.843306119417	105615.87983556476	113458.01658576824	0.11896002332181525	0.2768688889846956	0.08166266810084306	388.3472002782135	318.16333578046937	171.40132983077265	163.51807536353962	216.9458704474411	154.64526041692932	25.13860491008721	1.6271706525454874	0.5092869456904345	25.568156194463374	5.061711071683755	0.11571439133860498	0.1886495844017565	0.0662440758603249	0.0033418332221898	0.0334779213260456
414	40136.136330671805	1.6031052320360948	0.856143655058016	1.018672705400466	27.609229977642766	85.5110195488237	27.45846966382315	118.49933368030054	65.89223431839086	0.3938636302177592	0.4041559274175866	0.26067917116944705	0.5443265509858816	193.04882764451912	191.14553635529805	0.1138625295220991	3.4180427023416486	1.8752435396688245	0.020660101372255872	0.01288434747470501	0.029052867701858387	0.034671336982341996	8.619039359096194	4.550764672899189	19.15504794671721	7.627348360866118	28453.83710378807	14887.137514332395	102317.77643854634	108211.14213447741	0.11683145281801893	0.26535628315063425	0.08004769152287337	405.56626214064187	363.96585321526817	179.74967500499153	187.43334216866845	225.81658713565017	176.53251104659955	26.034918720099835	1.6259649792004762	0.5113257406725968	25.638581007668893	5.182349824527004	0.11361413611043909	0.18456231402555912	0.0551326995370723	0.0030675799364517603	0.0334779213260456
415	83112.46677924185	1.2075365180631683	0.8931038024677278	0.9406977153437677	27.958879635152588	88.57929160129748	35.22169556855258	135.6825444878811	73.53446346731687	0.3902406253555031	0.4197108548891063	0.29423353266644	0.5361845246044286	239.51026729166875	215.19163786191828	0.16109591383236976	3.449312721648662	2.0552598787790974	0.019662887076261418	0.01200051663225367	0.028544026214956855	0.029275671484830356	8.55681340321682	4.462351062053406	31.605333252509993	10.770115336696891	27631.026002822116	14533.826150177476	87199.49996743178	88878.83891530712	0.11772951739787439	0.2258468016321343	0.07930158186373379	411.76323336888686	614.8845302312276	183.28684457606846	312.5587345290065	228.47638879281834	302.3257957022207	27.628018343911698	1.6272106898219358	0.5183419720480569	26.134619687641226	5.187178715105245	0.11478984930958802	0.18276033114143378	0.0742953760538097	0.00933319374642497	0.0180569352375351
416	30278.412086187946	1.2862105310758138	0.8598488996270137	0.9721320698819913	27.612076880539817	84.45320843524496	28.868582028571232	125.05260601763821	68.93242236809594	0.3895135403612411	0.40675515668042755	0.26911644162207476	0.5476731505834066	203.7082512459861	196.4888563275947	0.12391454359706928	3.4225352445280843	1.9097266723326394	0.020752896323103426	0.013006707989628784	0.028879283205236854	0.03347575047783822	8.28871712419745	4.407158970531898	21.91562595980783	8.444154980566635	29158.785706758503	15382.881524185403	99050.12325181015	104399.36153548125	0.12159786748921822	0.25787850632092685	0.08250867628276363	388.8521590210206	410.1858632426378	170.0295018716239	209.66237467459052	218.82265714939666	200.52348856804713	25.964702012264695	1.6391892559732828	0.5070844643984217	27.13151613985962	5.1824934060682875	0.1208557013270545	0.19594539640842706	0.0470001302402281	0.0155965022066797	0.0163351959383795
417	100676.95775704205	1.2363385598372887	0.8129031034152051	0.9681470696776273	27.26425116288213	75.61164457444902	27.10190610305132	125.62859817235793	69.16173861618222	0.39437916671618156	0.4080467309522346	0.2706088981689025	0.5482480545858016	197.6966685657938	194.18739413958338	0.120640664997665	3.3402493462647134	1.8348533642695417	0.02229558762551756	0.014451167371068581	0.02977737417237672	0.036463785512802514	8.058218834700263	4.354350645727355	21.352798891444266	8.184987740226205	31698.015723546017	16891.623323354965	101215.183610769	107963.37502386446	0.12574543117073647	0.2638254417161447	0.08456417489228658	343.60161756027804	388.5456637422294	151.4406710574013	198.2875484593025	192.16094650287667	190.25811528292698	23.808281774546728	1.610438940140749	0.5122970950644401	27.136510495356834	4.883519436749766	0.12369824295048662	0.20106060628138556	0.0720994459384058	0.0166423102851298	0.0419712260866165
418	44455.60022683787	1.5596249744611284	0.838809912663816	0.9927656543693295	27.343857296196454	82.04131075837029	24.83714542076137	114.04319807380185	63.886368043100205	0.3846523435961458	0.38967363886166645	0.25027076766930884	0.5545811978260275	176.81255700366935	179.93387189759483	0.09911883665739843	3.392902223194511	1.7633377428781816	0.02203703270402869	0.014194180062431639	0.029220660248566403	0.039035882323829256	8.263190476782961	4.468334831491969	16.01642888147314	6.822217764952958	30046.030827228642	15781.97299224812	105767.662182617	115116.88266077639	0.12210507934278785	0.2823367079703676	0.08364717086832613	378.01330632240587	293.0992136229022	165.13826669828063	151.37955047129415	212.87503962412507	141.71966315160773	24.74289799355344	1.6442159464256563	0.4947354650898551	26.139503746397835	5.075726335739919	0.1202636917585988	0.19770221075915229	0.0888889665242904	0.00564119464557805	0.0327539742724906
419	134342.45819556125	1.2248418709183688	0.9683833781391639	0.9890628166986016	27.963005028680193	84.12024688264628	36.11508044473582	139.6694102298023	75.73141609319453	0.3852894295060608	0.4270849272018903	0.309554684079216	0.5299185785212963	256.56929079996695	228.9079364075722	0.17176796449028206	3.414648323534849	2.098690630410825	0.019846025734052034	0.01216777790674695	0.029562152452840974	0.028439490005182946	8.49572169228224	4.450557105113576	33.01755268290607	11.319458125859404	28495.244408381786	15077.318821165822	82827.86054912947	82019.12941846547	0.1183709671041751	0.21111515207066198	0.0796400338488534	394.6862891109129	633.0318084231014	176.95440652137412	323.1396675570581	217.73188258953897	309.8921408660438	27.298479648217718	1.626481711810182	0.5231020435162673	25.864471877950123	5.194411210020768	0.11727169592610463	0.18700609302998633	0.0447079089971666	0.0125273769316822	0.027973583535758996
420	66595.65592027929	1.281433076603883	0.8824229958567009	1.0981354378440265	27.642494117238392	78.689514064704	33.259152465442426	128.0803899692799	70.44760225176753	0.39971387987691614	0.42532891104574194	0.2943846285585042	0.5267485872846351	230.24390593972956	216.90209891751016	0.1477738460518493	3.354133710314471	1.9924060405609956	0.021092070076220396	0.013156383686453775	0.030259365899140734	0.031422490202444225	8.286174883927147	4.382843368548887	28.885406836948068	10.05412934619197	30584.873330626935	16537.58309751923	91509.38535400022	92890.98107518718	0.12332044842064759	0.23154811467960604	0.08285252194249038	361.48561620191174	566.6896311282433	164.78359339538096	286.9693054300725	196.70202280653052	279.7203256981708	22.707471077849586	1.5817251810210269	0.5158285265869244	19.778830778463195	4.56407238664116	0.11144747685541449	0.17715921834824178	0.0411884630668337	0.00936543128830143	0.0439252485751166
421	67272.97334806823	0.8524140403594955	0.8301697288182406	1.0150880583206827	27.63708690004751	82.2985048308987	31.095864424434914	123.59051795188402	68.52270749735575	0.39651303129369503	0.4178889344115588	0.2832490674884518	0.5343458197189616	219.09157839440863	211.5201189369462	0.13448931867240924	3.3915256294091036	1.9677970998486483	0.02062641005085898	0.012743024333925587	0.029908199971202757	0.03152715590096181	8.51258537682767	4.444079537361261	24.864719562398648	9.129893942225543	29539.75401158058	15691.582336267475	95863.82967338109	97233.91696500845	0.12058370809541732	0.2411471881059708	0.08147946300135936	387.2129613095156	465.6313311108974	173.187833801542	237.27609685299734	214.02512750797368	228.3552342578999	23.403444403666697	1.6070386603099225	0.5071920146009384	24.27478288251412	4.869167961032206	0.11212357269459498	0.18312658785527047	0.0411884630668337	0.00576604512493532	0.000703990032324366
422	87589.91199509105	1.20491142615342	0.8979097273011789	1.0391129312247929	27.854284198183212	85.51691827222012	35.19957285745872	132.09595571323607	72.51505950364484	0.39116468615485667	0.4250522437779272	0.30058736411649045	0.5317466832240312	244.11507714052155	223.81597283140323	0.16059527571549717	3.416534907309093	2.0718203660672088	0.01993308873267159	0.012243922359996603	0.02976021662705932	0.029145924644499045	8.563142930481344	4.473587362941334	30.703700522066896	10.902669763100853	28520.917863307248	15117.465618878623	86656.83787087636	85926.34753431458	0.1183537464288501	0.21983384683116308	0.08001498521443744	403.3358191158869	617.9559858483454	179.17256889130002	313.7475890710449	224.16325022458665	304.20839677730083	25.391003287027278	1.6020675015828643	0.517590703487447	22.365986384116813	4.888324800802122	0.111290664370619	0.17783696977117489	0.0447079089971666	0.008105853592252259	0.00634904128372385
423	137982.06086938502	1.1997587995784742	1.0284842534150131	0.9974928870312261	28.35797244169692	96.09349144677468	44.20835993746984	144.70962219801635	77.46520419952066	0.3999878060311859	0.44087407396631145	0.3322108414468162	0.5216602637814878	296.4989419865485	246.50421075513003	0.20088763674126067	3.5235120693722544	2.2632625089701386	0.017810238627873638	0.010574341096984149	0.028801200917660162	0.025035589897404686	9.529112925448496	6.248271609543485	38.08246497503114	13.256042546838442	24967.300937038966	13110.161995632841	70632.15786095904	67093.85921993291	0.1154649111726078	0.18387832203376947	0.07701142589187182	452.24291959037555	760.2662881571009	205.42382037621059	385.74317306041604	246.81909921416516	374.52311509668516	32.21015449654092	1.767330688492319	0.4909629611318684	25.89427431135581	5.823318298981286	0.11985133109443011	0.19110479051230264	0.0783800922243856	0.018166098380437	0.0260120125128702
[truncated: 7 more rows]
[truncated: 28 more columns]
