# Supplementary material for: Better coverage, better outcomes? Mapping mobile network data to official statistics using satellite imagery and radio propagation modelling
Source: PLoS One. 2020 Nov 9;15(11):e0241981. doi: 10.1371/journal.pone.0241981 (PMC7652289; doi:10.1371/journal.pone.0241981)
Supplement: S2 File — Code and data for replicating the application study. See S1 Appendix for further details. (ZIP) [file pone.0241981.s003.zip › Application/midsave/centroid_com.csv]

	lon	lat
1	-17.2081164846571	14.799983542937
2	-17.1704530719165	14.7081578384489
3	-17.2429375199499	14.825537634619
4	-17.1058389630626	14.8686830329223
5	-17.0455870038565	14.7578410219157
6	-17.0752072258325	14.628391165608
7	-16.8935573577208	14.6945676755714
8	-16.7853279571168	14.8070113054463
9	-16.9834698953795	14.8895046580665
10	-17.0158715093956	14.9663296671012
11	-16.8312469583799	15.2036766163159
12	-16.8812456238379	15.0261171798424
13	-16.892735954507	14.957242569522
14	-16.7124244413946	15.1332738309755
15	-16.5275787876947	15.1314154738902
16	-16.6226150704398	15.0274297666641
17	-16.4232533330509	15.2478571437546
18	-16.302417552818	15.1810488229343
19	-16.242867718568	15.0344779322631
20	-16.3669316355204	15.0598447072961
21	-16.409997108405	15.1110804982728
22	-16.7344734682591	14.9865375928337
23	-16.8227503362184	14.9216920099487
24	-16.68259299099	14.8329000853427
25	-16.6618847192112	14.710555163175
26	-16.7315682095917	14.7096227624701
27	-16.6069203652803	14.5623133224004
28	-16.6954884539915	14.4440950290331
29	-16.8270787435521	14.4356046763666
30	-16.8557573384724	14.6008885786519
31	-16.9953970003262	14.5327851962798
32	-16.7914105259049	14.2590961866706
33	-16.7427792450046	14.5525303722762
34	-16.91758308505	14.3920736489206
35	-15.5326129788614	14.7616528904344
36	-15.6726318315166	14.788067031358
37	-15.8158048264666	14.7471381031078
38	-15.9027542048989	14.6954245965527
39	-15.8453935215157	14.6330874874267
40	-15.9416835932165	14.5636126475201
41	-16.0074205983186	14.6216155535566
42	-15.9848976199462	14.6803479623024
43	-15.9858752716859	14.7030800655383
44	-16.0473032437379	14.7175194814472
45	-16.0077821760254	14.7741326411742
46	-16.0140555985747	14.8775288751625
47	-16.0691213384268	14.8314126716923
48	-15.9921366453762	14.9457845094933
49	-16.1392052618016	14.5927657842711
50	-16.1607405573573	14.6672892405183
51	-16.2970340556092	14.6246180904241
52	-16.2270950483078	14.7270854557896
53	-16.1166173809954	14.7405056395145
54	-16.2904306211771	14.7894531564429
55	-16.2079543746581	14.8844830938158
56	-16.134247354774	14.8765793829829
57	-16.4355463498976	14.6433331060438
58	-16.5772328144745	14.6422712944844
59	-16.5519159536121	14.6930203683413
60	-16.3633698735951	14.7268801549596
61	-16.4923600073097	14.7418997961382
62	-16.5988971805405	14.8012358720534
63	-16.5160960980059	14.819779561629
64	-16.4200674982189	14.8424980125203
65	-16.3050873076365	14.8720276097477
66	-16.3367882299943	14.9188604858014
67	-16.3127721749895	14.9737209593879
68	-16.4131448204772	14.9752356573804
69	-16.4925917504469	14.9386133993472
70	-16.5996343947206	14.9134046832629
71	-15.83420839576	14.8684469302405
72	-15.6749484863918	14.6394023283553
73	-16.4574412076543	14.5417873121635
74	-16.3585234842848	14.5497164765781
75	-16.4991617408693	14.4632191026676
76	-16.0530498866712	14.4339054182706
77	-15.9661048197391	14.494986469009
78	-16.6241385094552	14.3991378480266
79	-16.2057750129647	14.3743287270561
80	-16.5894047765332	14.2767646047804
81	-16.6106134239873	14.1981938386211
82	-16.6589287403927	14.1014892356704
83	-16.7421576332589	14.0181273207904
84	-16.3901551755763	14.4365556696679
85	-16.1446114848826	14.4748490243275
86	-16.4898788362611	14.3343215695136
87	-16.279651284725	14.4463561610538
88	-15.7932112119529	14.4999439752595
89	-16.350676707515	14.2861338026895
90	-16.2319797130331	14.5331424005712
91	-16.7114443741068	13.9082163971983
92	-16.4998596852324	13.7424372571397
93	-16.3291483043644	13.8058575274696
94	-16.2302481158545	13.7146224385642
95	-16.3247072983201	13.6422043054894
96	-16.2874849055112	14.0003667776219
97	-16.2426519476514	13.9249032748961
98	-16.4391711091668	14.1055363146302
99	-16.3729619415118	14.0462320073213
100	-16.5992472414596	13.8703998652341
101	-16.558419891931	14.0302217764804
102	-16.3644725793043	13.9308682632791
103	-16.459840501502	15.7336950911778
104	-16.306643261566	15.7117315783814
105	-15.7141571255943	15.977315053008
106	-16.1812319053919	15.8433613063436
107	-15.9502956749765	15.9386821746833
108	-16.222860954968	15.6375926821153
109	-16.1143818169049	15.6510408772876
110	-16.2924112251306	15.5640764558291
111	-16.1880713220455	15.4969619192218
112	-15.7506162668278	15.6710196675896
113	-15.9136913775521	15.7452896781284
114	-15.9984301263301	15.6251939273245
115	-15.9840969528556	15.5228200029635
116	-16.0560160075029	15.4360072741569
117	-15.8529932986688	15.4588363958258
118	-16.5651098974974	15.5462935200389
119	-16.5348131795307	15.4105455916538
120	-16.3176614503936	15.4416173131228
121	-16.1882666739957	15.3730523585667
122	-16.6477554914148	15.329238647799
123	-16.0582358224543	15.3405522112943
124	-16.5545748831746	15.270958303518
125	-16.2057869008251	15.2604056642954
126	-16.4039948929745	15.5237794191753
127	-16.3298569780395	15.3448611291959
128	-16.0678843177344	15.2120307935659
129	-16.1421311707441	15.1174200660561
130	-16.1908832224074	15.1645788018245
131	-16.0392336251979	15.0524962776983
132	-15.8781173722314	15.0734410300157
133	-15.9848020271035	15.2709666664703
134	-15.8782489423621	15.2541893630405
135	-15.6869948273116	15.40232386283
136	-15.658152721014	15.0282282524606
137	-15.5758395128745	15.2004945335293
138	-15.4597954642865	15.3413728648187
139	-15.443251123718	15.1385925502977
140	-15.4256343470013	15.5113892603159
141	-15.4852057970388	15.7407469896781
142	-15.2761814260307	15.6280814490791
143	-15.1619261725418	15.8527308090919
144	-15.1827907406888	15.4350853220496
145	-14.9262947256365	15.5327824449487
146	-14.7635650487823	15.8029412848937
147	-14.8214651903877	15.2591341142686
148	-15.1816245104876	15.1356591400996
149	-15.2860497370347	14.8555256250421
150	-14.9601486890661	14.8615605723692
151	-15.7547128993583	14.3212770190391
152	-15.9830438947945	14.2955830502189
153	-15.8623890630022	14.3101556883793
154	-16.1747414558628	14.3225355479228
155	-16.0703833967873	14.3287079027216
156	-16.2908027269996	14.2220755795683
157	-16.1731462368016	14.2225423172158
158	-15.9957592711039	14.1983751849353
159	-15.8983111273379	14.1781666641924
160	-15.9702594883916	14.0769976568025
161	-16.1769342829812	14.0745578692327
162	-16.0674909459593	13.9538807569535
163	-15.7815858134936	13.9372859001037
164	-16.1487416351579	13.9259237099171
165	-15.9497430554862	13.9483025250417
166	-15.9458974111548	14.3895396850315
167	-16.0808864428879	14.249810261144
168	-15.7326817906172	14.4307694149366
169	-15.7543483668617	13.8245028263257
170	-16.1789424370638	13.8032914206649
171	-15.9790635246433	13.8335521244675
172	-16.0933493116619	13.8309299733476
173	-15.9062048106793	13.7714769306407
174	-15.5738312142826	13.7547981774472
175	-15.4826083880412	13.7102070953382
176	-16.0819788192105	13.7033817034357
177	-15.9694691662962	13.6571077335703
178	-15.8178692718534	13.6631731914659
179	-15.6225772108733	13.6378288578365
180	-15.845518585326	13.8248332439101
181	-15.7116552342181	13.7238416821431
182	-15.5316705733551	14.3006846311075
183	-15.2691325468461	14.5682088283874
184	-15.4204415525736	13.8440957707626
185	-15.7239758268433	14.1007539549489
186	-15.3141223742052	14.2422097856109
187	-15.2555857705816	13.9481439615738
188	-14.7656171335033	13.9052342600086
189	-14.9377171036169	14.4142939632325
190	-15.5714653228488	14.4348738466247
191	-14.745165815798	14.0300137540678
192	-15.4903354237162	14.1382166120458
193	-15.4511848773824	13.9912358457486
194	-15.79585604893	14.1581309182942
195	-15.5012794853276	14.5847816223587
196	-14.7263994291977	14.1895497362085
197	-15.6384513404982	13.8816342184758
198	-14.9778515555998	14.087132304598
199	-15.5455501427601	13.9150415412867
200	-15.2112908495904	13.8316453365219
201	-15.0797002384085	13.9861154687152
202	-15.129726728954	14.2906949240969
203	-15.6248818534734	14.0111404878779
204	-15.2046237717901	14.3905152931305
205	-14.7261815962777	14.4528785794411
206	-15.2448607496366	14.0969296125333
207	-14.9321485253364	13.8702097943373
208	-15.7245858531715	13.9853083506432
209	-15.7054741306771	14.2106907915662
210	-15.4798770020944	16.4395890122197
211	-14.2356132182133	15.7943529623228
212	-16.2197582137127	16.3008226490917
213	-14.5063250520437	16.3728606047147
214	-14.4136599059468	16.1741452510662
215	-15.2503999992559	16.2747527547979
216	-16.2744266474303	15.956822324032
217	-14.7013624385907	16.2662577067179
218	-16.3987057471943	15.9962342543096
219	-14.8531161020596	16.3501725561887
220	-15.5895381144114	16.1782402832524
221	-14.0278701869524	15.8165008389566
222	-14.219967693093	16.1929608529397
223	-14.0659971525731	16.187899744084
224	-15.0350861199147	16.3223709364614
225	-16.4786215486089	15.8849905654015
226	-16.0103628889045	16.1726028536828
227	-15.8996638282742	16.4317400577021
228	-14.4080514982636	13.1607768422483
229	-14.6931216101647	12.8591877211762
230	-14.7951592505196	12.9617769315785
231	-13.8854187104996	13.0122180052912
232	-15.1817433983729	13.2938805312567
233	-14.474409195935	12.7348851720538
234	-14.4831188446703	12.9141450143456
235	-14.5824072313923	13.2550746473523
236	-14.9084946441995	12.8220388442811
237	-14.5651862386388	13.086344678829
238	-14.7515527885401	12.7404734406591
239	-14.228043314378	13.1249927625315
240	-14.0523768860917	12.9162073275499
241	-14.9962153111907	13.4081599877477
242	-14.8216432189774	13.1156998762406
243	-13.6132770213128	12.865898176379
244	-14.3271462037981	12.9032585607036
245	-14.2137457056681	12.9380805120316
246	-14.9390916774251	12.7227497324149
247	-13.7184916470602	13.1381158023374
248	-15.0941577373785	13.1594916707177
249	-14.076589544818	13.2146570839895
250	-14.7159182329614	13.2734412300563
251	-14.1680055839675	12.7452687325279
252	-13.967021633714	12.7723417451688
253	-13.7990414798656	12.7626620644919
254	-15.0211819567281	12.9115281753968
255	-14.0481314973334	13.0833607026822
256	-13.8507707877751	13.2854515088589
257	-15.0581468531228	12.7606795696088
258	-15.080716634104	13.0028302508742
259	-15.847775845559	12.5068841496895
260	-15.8256983420515	12.6550313736849
261	-15.5737166519986	13.1268159383017
262	-15.728000053052	13.0605324484216
263	-15.7862131571221	13.1708222321265
264	-15.9211801188808	12.5603414801701
265	-15.4430326903109	12.7647691084211
266	-15.2599226836321	12.7884472324882
267	-15.6524549422982	12.8525573349207
268	-15.5196075315871	12.5494337905982
269	-15.6856588679748	13.3028072392576
270	-15.2674012756723	12.6924237141185
271	-15.3441169166694	12.8972348932449
272	-15.4265092376613	12.916092170265
273	-15.2270688696954	12.9645568377953
274	-15.8335914991603	12.830018564006
275	-15.4657735161789	12.6013337122156
276	-15.7314380978578	12.5201520398609
277	-15.4310280464722	13.2640765383725
278	-15.6172748633554	12.4885351880682
279	-15.3948026129981	12.6519713141713
280	-15.6378363154446	12.6437888061318
281	-15.9601050745286	12.7184749227438
282	-15.5834640926268	13.2453335913163
283	-15.8519914080104	13.0093042334261
284	-15.1888915376735	12.85331201105
285	-15.9145283461484	13.0335867345301
286	-15.3870044278661	13.0845189215655
287	-15.6151463459933	12.9689836673045
288	-15.5886923912494	12.7744719431872
289	-15.4866240410822	12.6857231653994
290	-15.9431821555902	12.8268941686829
291	-15.7197976510821	13.2111438341304
292	-16.7137843791998	12.4541702735544
293	-16.5579580534252	12.4586731968199
294	-16.5336119291542	12.3853573684694
295	-16.5959943657189	12.5637516542821
296	-16.0200052186423	13.0234941643644
297	-16.2469446696395	13.1044497003964
298	-16.1575924137273	12.9707627267202
299	-16.2914758825912	12.9561719381209
300	-16.0645127865713	12.781884449884
301	-16.1414084645663	12.677433823486
302	-16.2840574635014	12.6885194753377
303	-16.2279679447794	12.8362439091282
304	-16.568129149936	13.0895976765511
305	-16.4538656942262	12.9652108621241
306	-16.6874646973098	12.7952064324184
307	-16.5015512778078	12.8696492156391
308	-16.3747005900734	12.8263421470413
309	-16.5259287011336	12.7815276962892
310	-16.3911167776856	12.7621712010644
311	-16.4691909413854	12.657972297627
312	-16.426796464492	12.5400041902238
313	-16.2347513109857	12.5550065346803
314	-16.3621763889086	12.4394979084985
315	-16.0793797405011	12.4904980347445
316	-16.0359192985063	12.5801017188561
317	-12.2241605332815	12.6095834232205
318	-11.6997236692701	12.8334297681789
319	-12.5556713739737	12.456372449014
320	-12.7839658327802	12.6617094766311
321	-11.9675105563765	12.5674888277237
322	-12.2986097000404	12.3938751790905
323	-12.9109310306646	12.5885474538449
324	-12.0701434956974	12.4261142152615
325	-12.6601280463895	12.5610959903622
326	-11.9571017646416	13.1705760330544
327	-11.6006421162785	12.5167606180988
328	-11.6891156834065	13.1563069802685
329	-12.7854193542281	12.8295538529098
330	-13.0277395729577	12.6743630547338
331	-12.216670516867	13.1716968053707
332	-12.4136120255836	12.9096646710187
333	-13.8202370147357	14.1568730419837
334	-13.6194229934391	13.6711300325619
335	-13.7693686555809	13.8718610524436
336	-13.5515224451685	13.4539936140626
337	-13.1059626252035	13.1507662307578
338	-14.2405211268805	13.6110676039305
339	-13.9473347796716	13.6942081913846
340	-14.4730411627531	13.6703371876172
341	-14.4141000704714	14.4688008920495
342	-14.5130272770826	13.9922653105092
343	-14.4356124541385	13.8465782030039
344	-14.4087660404865	14.2397609848971
345	-14.0508343407943	14.302486755928
346	-14.2762026816454	13.9222895104229
347	-14.6190269128133	13.8146275191891
348	-14.7216948986459	13.717486865579
349	-13.4506559013643	14.0604688070304
350	-12.8848044748174	13.7832241062236
351	-12.5457700205764	13.6321067758498
352	-12.4324977952768	13.3858584816744
353	-13.2187976568412	13.6221562876378
354	-13.1417203663005	13.9551727101274
355	-13.3855133774858	13.8012700983444
356	-12.9531070547738	13.5504106413315
357	-12.5434652898866	13.8877902664567
358	-12.792089757707	14.1434538026783
359	-12.5306817678336	14.0865849388192
360	-12.8451746767505	14.4105960648943
361	-13.3451276679198	14.3605738943868
362	-12.5563798893672	14.9738073131219
363	-12.0728893087334	13.9415472254162
364	-12.1432062472742	13.5576889134691
365	-12.2593753316313	13.9050047188881
366	-12.1250002474234	14.2447285022288
367	-12.3584909494362	14.5060261068618
368	-12.3386082891745	14.2357878847691
369	-12.2657888139532	14.7026740321584
370	-12.4732646624982	14.7549386304139
371	-13.5699723044713	15.5523632313829
372	-13.8572392668329	15.8506944718428
373	-13.3769934327118	15.7420617297734
374	-13.4403301060494	15.924584673596
375	-13.5818325484599	15.8625380503319
376	-13.7106987196199	15.8875115151691
377	-13.9697677416728	15.0542670068832
378	-14.4940998046729	14.8029499245909
379	-14.5932954874764	15.5941985174885
380	-12.7184566982536	14.980407256774
381	-12.862304269828	14.8501444321677
382	-13.1008027384144	15.0241058546748
383	-12.9494835272808	15.3114914705441
384	-13.3825642429274	14.9718811624798
385	-16.8794297537093	14.8005840691622
386	-17.3985228047814	14.6669613584158
387	-17.4362309246568	14.6692648526942
388	-17.4489062410649	14.6822649376933
389	-17.4529159074791	14.6895142689341
390	-17.4646204769423	14.6921058151842
391	-17.4536132369695	14.7044090136076
392	-17.449587201394	14.7114657842996
393	-17.4439660359755	14.7123399969425
394	-17.4317182998937	14.7134196327973
395	-17.4636368481675	14.721345346391
396	-17.4527522413255	14.7233425784692
397	-17.4887970084548	14.723398205751
398	-17.5133640132512	14.7444948420657
399	-17.4799055433381	14.7479821879049
400	-17.4713414708171	14.7087957253794
401	-17.4556003485318	14.7367120432731
402	-17.441072387594	14.7476206434217
403	-17.4420928422826	14.7577475216923
404	-17.4290619231876	14.7685238938166
405	-17.35124255687	14.7823201702067
406	-17.3599439719417	14.7678354604772
407	-17.3326085511078	14.7996024923103
408	-17.3110439818704	14.7857057533327
409	-17.3944259372526	14.7610930045957
410	-17.3878783314589	14.757294023447
411	-17.3998428510325	14.7507971573674
412	-17.4111340560324	14.7408811785618
413	-17.3808812801944	14.7674642128317
414	-17.3824519104917	14.7531320622684
415	-17.3871768575015	14.7471000311805
416	-17.3712398783002	14.7423861132616
417	-17.3689514706297	14.7495720849692
418	-17.3542963494415	14.7564606393641
419	-17.3742487449288	14.7571978130305
420	-17.3222094633292	14.7462709771916
421	-17.2699871501728	14.7310935639481
422	-17.2544987545467	14.7206427896722
423	-17.2907566437597	14.7324707570941
424	-17.4136624895826	14.7622130525146
425	-17.394641923384	14.7760742508387
426	-17.3855915193711	14.7821876389875
427	-17.3713624957548	14.785974165506
428	-17.3825100104998	14.7711777038239
429	-16.94118213122	14.8189998392238
430	-16.9183971229231	14.7723182934738
431	-16.9492902011278	14.7771565277511
