# Supplementary material for: Better coverage, better outcomes? Mapping mobile network data to official statistics using satellite imagery and radio propagation modelling
Source: PLoS One. 2020 Nov 9;15(11):e0241981. doi: 10.1371/journal.pone.0241981 (PMC7652289; doi:10.1371/journal.pone.0241981)
Supplement: S2 File — Code and data for replicating the application study. See S1 Appendix for further details. (ZIP) [file pone.0241981.s003.zip › Application/midsave/sim_wpg_overlap_knn_nocount_adm.csv]

MAP_ID	sim_count_knn	calls_ratio	sms_ratio	vol_ratio	active_days__allweek__allday__callandtext	number_of_contacts__allweek__allday__text	number_of_contacts__allweek__allday__call	call_duration__allweek__allday__call__std	call_duration__allweek__allday__call__mean	percent_nocturnal__allweek__allday__text	percent_nocturnal__allweek__allday__call	percent_initiated_conversations__allweek__allday__callandtext	percent_initiated_interactions__allweek__allday__call	response_delay_text__allweek__allday__callandtext__std	response_delay_text__allweek__allday__callandtext__mean	response_rate_text__allweek__allday__callandtext	entropy_of_contacts__allweek__allday__text	entropy_of_contacts__allweek__allday__call	balance_of_contacts__allweek__allday__text__std	balance_of_contacts__allweek__allday__text__mean	balance_of_contacts__allweek__allday__call__std	balance_of_contacts__allweek__allday__call__mean	interactions_per_contact__allweek__allday__text__std	interactions_per_contact__allweek__allday__text__mean	interactions_per_contact__allweek__allday__call__std	interactions_per_contact__allweek__allday__call__mean	interevent_time__allweek__allday__text__std	interevent_time__allweek__allday__text__mean	interevent_time__allweek__allday__call__std	interevent_time__allweek__allday__call__mean	percent_pareto_interactions__allweek__allday__text	percent_pareto_interactions__allweek__allday__call	percent_pareto_durations__allweek__allday__call	number_of_interactions__allweek__allday__text	number_of_interactions__allweek__allday__call	number_of_interaction_in__allweek__allday__text	number_of_interaction_in__allweek__allday__call	number_of_interaction_out__allweek__allday__text	number_of_interaction_out__allweek__allday__call	number_of_antennas__allweek__allday	entropy_of_antennas__allweek__allday	percent_at_home__allweek__allday	radius_of_gyration__allweek__allday	frequent_antennas__allweek__allday	churn_rate__std	churn_rate__mean	calls_ratio_var	sms_ratio_var	vol_ratio_var
0.0	81782.72521346346	1.115532788443856	0.8775233057420373	1.0590063030963164	27.42883169598919	75.6342961242426	29.438119798830964	126.68041675822342	70.59002444015682	0.3768330952857146	0.40113537886791434	0.27663792233892176	0.5350021397538376	212.74767655802955	203.7470278600138	0.1317308596952084	3.322667517506599	1.8893917446899202	0.021887922412128336	0.014124132874692748	0.029701632284314626	0.03364536514648128	8.114429425752165	4.385621923457464	24.604864666054404	9.142876126150977	32025.131663569908	17248.516509676112	97367.6743890641	101603.98096963277	0.12430735367234527	0.24799590934344712	0.08408959060794215	347.0371501155147	469.91138061156624	155.39324658865326	239.88075998256616	191.64390352686138	230.0306206290002	22.789614338245322	1.489079535649905	0.5560105572957101	22.547979662490153	4.5321548541747285	0.12129465664463698	0.18833515343664142	0.0514066230008512	0.0200869408257204	0.00138886524208003
1.0	110736.04643836974	0.9025546179779765	0.8173087214796154	0.9897007312975791	27.24341198175624	79.13645089726752	27.36206871338229	119.24263434424068	67.30912226116403	0.38892424104277207	0.3999533334214769	0.261915018527579	0.54737985739155	197.13649594829062	196.43839993240087	0.11345452196791467	3.356277521103959	1.851733025638385	0.0220348524633109	0.014054903636165805	0.02956404226011704	0.035175467838627364	8.193610202770348	4.42349345533237	19.754800750812493	7.789641360947382	31771.020516529166	16951.471481897646	103113.80370676046	108475.74873616274	0.12360417283758528	0.26538522978828577	0.08401316647590436	367.5685730677083	359.46282102863785	160.54014503048273	185.26383441123255	207.0284280372255	174.1989866174053	21.401473676485644	1.4210208260444825	0.5720398154461036	25.063260731471	4.392716998539395	0.11126628161065549	0.1744278160386404	0.0457958212922063	0.00843183143361054	0.0008890998942385869
2.0	32373.082973316075	0.923153342142205	0.870000359714249	0.9824442830653607	27.37031437752693	75.3273002589395	26.397406787002694	121.08697629912614	67.83059094520966	0.37020556603596266	0.39212591330186125	0.26486559397254356	0.5405703699847395	192.41327564077923	189.3146365721453	0.11861719053235782	3.319695461086492	1.8041033027212248	0.022145181170518648	0.014485212709877243	0.02994925371141168	0.036764478316854206	8.117875495056015	4.431673508058536	22.416930421121226	8.81301759729788	31720.917996271168	17029.758913390273	102555.57651486044	109286.30540287033	0.12135463439574437	0.2623469590769944	0.08322653978763878	352.5039970507533	395.63427285973506	156.25212603769253	204.52693390655023	196.25187101306074	191.10733895318515	22.34645544071957	1.4289176253492704	0.5788959541321445	21.72390836836361	4.309779902694356	0.1246157445339625	0.1901256842503191	0.162853680498862	0.0363797457229957	0.0184789741913402
3.0	22317.369001734787	0.6437416772186583	1.3147336841954043	0.9740259804561961	26.620725320152655	73.83830070586757	15.646794115612378	103.70999911800682	59.256605299700794	0.35861790522871756	0.33095786072590105	0.19283209871581464	0.5913554133581956	113.77640965475922	125.1860372892913	0.059010654066401144	3.288975754242605	1.4239906355935346	0.024948571453825896	0.017197920752086312	0.027540292689387763	0.04451009454181572	8.371158980476869	4.692358685923325	11.682500481104428	6.2721146508704315	33234.50014421918	17287.77807253596	123955.48745235107	143609.4295655797	0.11639005257262615	0.33345562086150493	0.0807192078547288	364.1720435395794	160.97803717618666	148.07188691855333	84.90117328655226	216.10015662102577	76.07686388963423	16.770627606610095	1.1376642405305382	0.6581237164207353	28.587046037777316	3.3899734820255016	0.1192998085907991	0.17516965017644637	0.770666092936555	0.0941532588505935	0.00249617192098987
4.0	56157.649186043964	1.2641677016474266	0.9125752072823144	0.9935096541841699	27.382053049818126	81.56932026956767	31.747279901740555	127.3876657888552	71.04352955415914	0.3810767406935519	0.4046952905782973	0.2847962856508458	0.5458284983273812	227.81152092686432	214.20613430332511	0.13776180340520572	3.389820143936606	1.9576060173040377	0.021293293764602962	0.013831471807966508	0.029085183970418586	0.033680557709669295	8.107506186571483	4.366137525634861	24.862233793679252	9.193888248811515	31755.084533028315	16986.32122497314	93041.78525655172	97197.83218608408	0.12669899854919475	0.24596796825277537	0.08495477013690864	375.0181605848147	464.1354457973944	163.8308924716579	238.98306948182596	211.18726811315682	225.15237631556846	22.048038450470433	1.4810648415323757	0.5440289816282863	27.704162493950403	4.581802943335264	0.12195240014819746	0.19225158712352294	0.0133052510501272	0.0319777005567916	0.00469636422684681
5.0	28138.901421711595	1.2258488321750913	1.0114365762924182	1.0025986446490465	26.88811863848309	79.9064208047934	24.546915916220335	116.89045187961467	67.45622518451741	0.3686767916000239	0.3838584144419822	0.2522742578627149	0.5639279759719313	189.04833759714217	198.0528166831616	0.09892768268168252	3.3655372248394224	1.815180960670492	0.022336686889495118	0.014778869225700693	0.029531682641908433	0.03673871423705416	8.174531131311007	4.47025123651629	14.693670731892242	6.261869561211529	33411.62100096306	17685.51431079265	106967.33833720346	112873.46936033106	0.12603680748970356	0.27719150559430994	0.08573359533124687	380.64080117882577	254.2409430442293	160.06825884505716	135.97458089536312	220.57254233376864	118.26636214886618	21.525722078725433	1.421893378476841	0.5608499380279277	31.24794710540271	4.637353394883285	0.12417580244219104	0.19740944291530269	0.00202406576639654	0.189875274990508	0.00191793310940497
6.0	48925.4573264368	1.1844016591889523	0.9652862640671328	1.0301177875461345	26.74826012862164	72.16678624253898	27.685147979849596	121.1177726523921	68.38140626946478	0.3950207398993743	0.40724419521668187	0.27815774721233305	0.5404211607021082	205.32849307884592	205.14021425918207	0.11745444958075014	3.298579255008877	1.8588265359758587	0.02269999079513282	0.015137149174773589	0.029576748188190977	0.03804713513417868	7.569100847617126	4.169508533840487	18.40616768601091	7.212399681213044	36142.637050262754	19216.32813087108	100324.53452011655	106633.6295806541	0.13469487967239013	0.26733533817034627	0.08917826134439777	317.5623901914597	353.8840661044883	140.57804531000116	182.86529839766618	176.98434488145833	171.0187677068221	18.572988358785977	1.4459271545429186	0.5470431316019618	25.053051387686416	4.165202654559135	0.13516799344232	0.210941709847799	0.0122809853232814	0.0441528899267584	0.0528202261118312
7.0	14152.134396929665	1.0719001043149285	0.7466295136359977	1.3386375022302877	26.223619456332486	72.66151622628054	22.199660623292466	114.03006512848975	65.26077580742707	0.37514076930184614	0.36621302531258154	0.23606118595032607	0.5596764470182557	151.3985118415734	154.5208634047524	0.08551382830439619	3.2828244741877906	1.6082313595226798	0.0239782831638017	0.01670572949407537	0.027491956276395228	0.04509602971729146	7.217945209490042	4.0892853129823825	12.768947164351006	6.200787377530227	38156.74239526273	20103.758167924374	109333.14550035782	125955.99829027582	0.13679725541926505	0.31229083556071624	0.09109579758298261	311.0189854426358	240.77251352969358	132.4308053418086	126.1627325810884	178.58818010082695	114.609780948605	18.337462677922545	1.3510014810409892	0.585593229058498	31.02613941805318	4.270960986071165	0.13505211320532953	0.21593451666490204	0.127750296590634	0.0441528899267584	0.22190082482313397
8.0	12293.430454561432	1.326749985537411	0.9569271240338653	0.996751063768032	26.486952699050384	73.33701582867863	30.173737055598362	123.42702731888701	68.83452470143006	0.38898105587604825	0.39120820560652797	0.2728162920562497	0.5554650389815542	211.51724404652006	195.16456102983605	0.12825534665133484	3.2983195528427895	1.8129924247924902	0.023853152920528746	0.01698660886729616	0.02754752324005959	0.03781369910163706	7.268775436556369	4.129238763666665	19.952925956522634	7.6599670406215825	38076.7078038584	20334.93404960542	93736.53947977535	101863.91777121759	0.13759086856169522	0.2583991579536777	0.09047472015371912	319.13083013180807	401.9532105860845	138.3594531152877	207.98901879904727	180.77137701652015	193.96419178703724	20.004640645123956	1.4343532204772376	0.5546608535706432	30.16376937691834	4.438535503297098	0.14521279203193008	0.2300010620818822	0.0396133725544322	0.0995733674220145	0.00676369785359021
9.0	6962.441893411125	1.2053442206119025	1.1788698272958753	1.199929052158032	25.577695008410434	68.96046849111325	15.93556596203175	105.22287147919543	59.614141133761926	0.3686178376756542	0.3288047402739941	0.19537065343252377	0.5949670379118823	118.13503548122918	123.81028175958531	0.0638069455559342	3.2354976097795847	1.347632217451942	0.02668911332858449	0.02017330221322462	0.02578547317277483	0.04564221587278963	7.2287290555216135	4.297618157405185	11.08650177931458	5.693396005340637	41268.32043570849	21550.566658749238	119257.16699887576	138520.34762068704	0.13471194174728812	0.32699651024727855	0.09050333002477016	314.7676843892514	173.45929568118353	127.94868335280411	93.7291256449635	186.81900103644725	79.73017003621993	15.027857316389438	1.1051975971149486	0.6578528597464242	31.187609082157504	3.2130807889006188	0.1289481131971236	0.19842001542827914	0.0454728066023988	0.0995733674220145	0.00249617192098987
10.0	29495.212787356093	1.0788594342091824	0.7966865116346732	1.0801770275979607	26.5581555842055	77.71633764353241	25.086986873830952	130.23054648416283	72.08921195919429	0.3623109741359322	0.3554429212710643	0.2286141952114508	0.5731482955409906	166.64185861609195	159.5841473013927	0.09587640112326769	3.318589193481108	1.685971519359779	0.024244598447420745	0.01658030420179318	0.025553869523381855	0.038931490920646426	8.23484089786112	4.435829475097601	14.87869486667042	6.583691969375393	35438.90679378144	18551.29818932404	105216.70345341515	117789.22904871606	0.12884773514942985	0.29343827962828384	0.08515837422125722	358.3436591756391	300.3756736340447	150.82228053916094	156.93504356059998	207.5213786364783	143.44063007344474	15.05768800791424	1.1828554624615482	0.6106580903059414	61.2546374749925	3.1698763627897053	0.14297947973250327	0.20017164322104378	0.155441616209982	0.0722909369980538	0.0193823536607728
11.0	12607.762241564194	1.3159670829644312	0.8691495355114051	1.0497791072116227	26.414167287852244	72.07422215119621	22.510709494885944	118.53588635058085	66.7610722827608	0.37072767851016547	0.3581161219750149	0.22948726600859745	0.5553258188569715	163.06149418328866	169.47969616727306	0.08513161086435575	3.289818453128162	1.693771013728172	0.02384472909926841	0.016479568027889673	0.026040167430918443	0.035745715023662104	7.685719790364961	4.20245291054051	13.596576212154506	7.237782621596906	38574.93306711593	20850.863917549224	112238.4683693181	121797.87649928032	0.1430699353037898	0.29521646508528276	0.09406821606788114	310.79334132027606	239.8834774402795	132.30521086125637	125.0322892746705	178.48813045901971	114.85118816560923	16.166194114807183	1.3005181586613053	0.5838751941131862	38.13467697790389	3.7373368153354103	0.14497478956437404	0.21428437065061168	0.0110703038726234	0.0703518653905642	0.014453172375222999
12.0	6701.753507047787	1.2083897746017656	0.8913416251883461	1.1067317261023382	26.543898410778173	72.84210840575311	26.00654841692023	125.19630167417449	70.38251889430235	0.3883005794149912	0.3898674758457859	0.2604868201412835	0.5363323503188471	196.75954086237599	198.67179387579168	0.10421588164361707	3.30199212259442	1.8056993515035415	0.022994835403427116	0.016046803228745556	0.028384933054191184	0.03811293450557866	6.94926071125843	3.962839397013414	16.406277420264875	7.998316719947507	38265.4636330023	20787.35772413648	102493.0161373823	109863.30427101425	0.1428470303850602	0.2778832371883252	0.09374870280371154	304.52407575590735	287.0582287926347	136.0795013028615	147.9188321838348	168.44457445304624	139.13939660879976	17.44941701467476	1.3092250594388568	0.58921120041413	32.9502341266713	3.9202832294485273	0.14230381482028615	0.2174695545412196	0.0315668813704892	0.202907638541907	0.634527294726474
13.0	23573.72055703907	1.2654504152687092	0.733269183528698	1.000425582348543	25.950730958032565	69.99605841788892	16.776038862521325	109.98436417856338	62.010064460423756	0.36926683376948916	0.33797305783129095	0.19997738074900342	0.5706684408239769	113.31657606670032	124.19511106058229	0.05892044054568609	3.254762553959578	1.463950273589683	0.02522946925684398	0.017935871905549162	0.025788004446210343	0.04507503166373458	7.360589707190504	4.211384092117651	8.687550238254156	5.5896672830983904	39054.78879017279	20628.844666760957	121550.42095343307	141461.48376697587	0.13727362738565532	0.34190647683351943	0.09071551601287439	299.5871329453619	152.70363476151405	125.5000114029255	82.08865399536249	174.0871215424363	70.61498076615148	13.991594699755737	1.1893336517881175	0.6064978880171341	40.7889424032912	3.3805352939491997	0.1394337652647278	0.20787789341124968	0.0263721131277504	0.0290243373097971	0.014453172375222999
14.0	11612.197269138647	1.2764959498135917	1.0052936428005064	1.002977813198979	25.120982749529265	65.2589701314043	14.249029074164097	118.312164621681	65.43776150331624	0.362238109398731	0.3183277670490624	0.19393172610404194	0.5767956585227492	95.37780990552247	107.5375353190726	0.050287551196304195	3.1758955273435943	1.300902993135321	0.02748762163800371	0.020560581080180905	0.026079934376628845	0.05220261022075997	6.992651591380914	4.1029811958547775	8.084956723485817	4.579531703665912	43277.17429363247	22831.059006671894	116688.56051230997	141911.9805668621	0.14246472914107458	0.3542236700029275	0.09170424361738094	268.8429870546569	137.471034640146	112.25187987496754	74.13913470815015	156.5911071796894	63.33189993199574	13.468047995267748	1.1018044586158267	0.6431649049678285	33.20478538076758	3.332774155975668	0.13313376636890045	0.20214583049481363	0.0269940744473401	0.0264735055975353	0.0140084603610091
15.0	10219.427529379007	1.2613674889562483	1.0004632879077517	1.6068382749493964	25.275128425002798	69.88043092844757	15.730524834498526	106.41857001500351	61.352198962369854	0.34699505037118855	0.30595382452440845	0.19899759577497766	0.5699699452209409	105.3728862247375	114.50662480061057	0.05367106027967895	3.2376932918943955	1.3618270267179922	0.02576878696678519	0.020015644436961102	0.02474326379827928	0.05764301269754412	6.696041785291512	4.0565186333424075	9.718543880341143	5.389522653445821	42577.45100758153	22069.307087454617	116347.6350783884	135690.68251011427	0.14489734332768733	0.3489648076925745	0.09582003715445991	285.856545597371	149.3382446905866	124.66850858841036	82.39221688956836	161.18803700896072	66.94602780101835	16.20189913118361	1.3323702719044554	0.5643389008411837	35.790112203040486	4.025518737914104	0.15926151113765766	0.25822101299012007	0.2815970143245661	0.283242478419607	0.9579178440065551
16.0	10917.153302109888	1.2258915378219055	0.8487971088034075	1.079907709022718	25.4114038067605	63.828240882469416	13.928048400197264	128.95710256712067	69.13484910010192	0.37254526704109664	0.3329490944297386	0.18338511601028573	0.5776514165850188	88.78383506137287	98.10847726919518	0.04850223061380822	3.1638838556288467	1.3214877247851031	0.02729180398741996	0.019824165078527686	0.02573074316342952	0.04615778699080787	7.194471767731917	4.159802923707336	7.945690905246116	4.452273384553042	41703.03310307484	22164.03914836273	128093.14603623925	151774.17712246845	0.13862941304794824	0.359964740504646	0.08668169808582069	265.164327443285	141.3679556137873	111.00347360520661	76.30395758422914	154.16085383807828	65.06399802955814	11.806305833093534	1.0919528648328574	0.6267521482455274	32.994737651248734	3.047224322083855	0.14196503466564137	0.21848247406857937	0.0359623765660098	0.0441751507480565	0.125499992935005
17.0	2960.2699535979696	1.9255774275931579	1.176772849339054	1.862188260935382	24.174382491451617	54.309781490156084	9.067545181737316	114.73410044787109	63.41829437813405	0.35857147563998854	0.29200903019105706	0.15005292168993153	0.5966915744764352	46.703340556765745	59.94350325661746	0.024375232455502265	3.0527881413557645	1.0880209131780174	0.030185271383676132	0.023438992310314953	0.023500100728763493	0.048944058583683406	6.7434967342370085	4.111059770927842	4.066391710936863	3.0164020791903488	48660.19468791497	25463.154043558625	138440.30560170626	167835.45901071624	0.14666442234294583	0.3949329752772102	0.09185999494250298	221.1095203903102	63.34843963191622	89.45051129090244	36.35101917960923	131.65900909940774	26.99742045230697	10.195425504232796	1.1048531695089492	0.6169922456771203	30.163691081421263	2.9335315129098674	0.15214569579016782	0.2525286812204236	0.264828745575983	0.43131177302275203	0.8957862801724301
18.0	2479.220142725986	1.5431713459498657	0.8785311432276631	1.6448648860299633	24.505985166331556	63.78607813879895	12.800806091100375	105.09197874721605	59.89765650312384	0.34838248978907443	0.2924420499275745	0.17434663350297833	0.6019218584014722	73.95098466065475	83.13589216704926	0.03887388284353267	3.193335691507579	1.1778962447688934	0.0283956230168353	0.02218488261323854	0.024675093292601424	0.05333507435574492	6.28018521090871	3.9448446984428878	5.849872760927015	3.7039670407719574	45944.51585080594	24124.522170234977	123084.90071351858	152948.5302565929	0.15188500666135835	0.38269564151362495	0.09785583859967274	253.4879849113674	100.23887707906322	102.13266656430805	53.638479892805975	151.35531834705958	46.60039718625724	12.99864582097918	1.170967339275622	0.6187513818535102	33.028421155991076	3.3497513987524212	0.14743990827815678	0.23841634059223768	0.0901709589478762	0.163536571870923	0.7536345085568729
19.0	2483.228147235823	1.468093481196813	1.0690202208526987	1.503861229088921	24.490972343433572	63.45247032586286	12.152746813233637	104.95262719764406	59.781335115456606	0.3480441183384271	0.2879556450507498	0.16828200532931792	0.5906097649977075	66.9000257294185	77.20958850093209	0.0358602642870683	3.183214861558919	1.1494533588499163	0.02831660120578527	0.022122916143438975	0.024180833236445414	0.05391592953244352	6.158187986210049	3.891216981469063	5.8408609704631544	3.87578142845673	46776.916869750254	24780.911526984466	121612.02506425443	151770.19743664534	0.15449973305428844	0.3807623747147697	0.09935247769616726	246.96724030655264	94.72272766439728	103.03085202529621	51.56535763351778	143.93638828125646	43.15737003087953	12.6606336148248	1.1556491077558186	0.6181310416489025	33.350341683382744	3.3159008012276265	0.14566474654257125	0.23558834052313127	0.264828745575983	0.43131177302275203	0.7536345085568729
20.0	5208.530095301029	1.4992017729205644	0.792517361415697	0.9202103025505489	24.810471247066836	61.273276712452756	11.38357064769419	110.90268455198401	62.59352185373896	0.34945015557156434	0.29253473847814077	0.15825855355129437	0.5745291838946291	66.65508989302916	78.87456613925869	0.035157310274773264	3.15668631929535	1.1928210427256212	0.02776138978193031	0.021296129459197243	0.02313570199512806	0.04514579874599351	6.422679787168905	3.960978966192516	6.177640831039296	4.429166435747728	46008.86662064978	24356.04001267358	131509.8627086486	156325.78513151544	0.14989595494324456	0.3734528531515774	0.09638679935742318	241.21412430244163	96.41536796781429	102.69724565894607	53.61135818046773	138.5168786434956	42.80400978734666	12.419086498043566	1.127119719702137	0.6268853281145417	35.12551101771313	3.2292542016307477	0.1489372058895706	0.24617105978346476	0.0253271079003994	0.0559458940752175	0.0176574964248779
21.0	12048.713683405345	0.8391534689903567	0.7696156708078995	1.0760081964691746	26.34562220224184	75.19239775136249	22.147264152805327	117.12617956461673	66.02210590261234	0.370675959549855	0.35721578335287973	0.23044353000147008	0.5575690429407179	152.43911782412988	158.28518053967616	0.08275683582019307	3.3085066557906435	1.6461695343607479	0.02377559578978457	0.016565378648415223	0.027285448692225177	0.0406117080146049	7.355141321507102	4.137474586824489	13.095192912844956	6.398938534442817	37335.28466291392	19848.335317447432	112502.76672473432	126829.26237435566	0.1374608861977597	0.3086060862811954	0.09091825596145722	322.7477406205506	236.1715568046506	137.51955135526336	123.41058337792467	185.22818926528723	112.76097342672608	16.340112289088445	1.2076688468091925	0.6248493022639133	36.04502621032177	3.6804695743473506	0.13127045946618257	0.2008455713665034	0.23780844030368697	0.00877657836127055	0.641434638564643
22.0	58997.86565650782	0.9986372248961993	0.8831305899943638	1.0356561830852757	27.247175404249568	83.9003857772208	30.20763659030605	130.72311475500592	72.05984324957285	0.3867712733385854	0.3972332227183841	0.26847930345078774	0.5375471071634077	212.92075158556622	208.3592223804357	0.11551539596255804	3.40970296780946	1.936207222224761	0.0212677803901208	0.01389347030605914	0.02843350680074147	0.03452774576856288	7.561666476853538	4.0970602744216915	20.67652682527024	10.70300235741033	32781.67966923067	17580.9525862412	98083.45966738576	102625.03411066203	0.13503401603403772	0.2619387805270258	0.08861082307934531	361.371655629206	364.76918694239936	159.42479255698973	186.05647318824373	201.9468630722162	178.7127137541558	19.082846863256385	1.4056404781565242	0.5567736661436925	36.14346431073521	4.118738732824613	0.14075232634284188	0.21429707039899315	0.0732963230675186	0.0103710927717386	0.044356345661067005
23.0	12291.683238363725	1.1915892137864497	0.9370660096770062	1.0342726856662596	24.776018544196152	63.65373460506996	13.836667823714402	104.4948212598121	61.921730362959124	0.35392912928448267	0.31034343952934335	0.19247388208914773	0.5767354636098356	101.39757316193486	112.51817710231823	0.05363762433743401	3.1705302404231777	1.2683469265050678	0.027106442473374532	0.02145159154777761	0.025493795353902234	0.05074526412800989	6.5934599671698955	4.005912349528297	7.842875992849486	4.686338855220918	46111.836417541694	24639.102402953107	115958.78213324852	141001.8359222565	0.14709602482709397	0.34964809809489017	0.09705192913025754	265.09593965564807	124.96957260549155	110.04908495548065	67.09954433663927	155.0468547001671	57.870028268852174	16.430197646154376	1.3088472135125178	0.583220123314418	33.64361734820916	4.202685159253429	0.15309261143646874	0.24850675981131823	0.0312272256581581	0.0227602652282776	0.0910437250038693
24.0	9510.026208020741	1.3669077143670798	0.9285165275975713	1.7879752252360877	25.039777701743787	60.42203831373221	14.676003896448389	105.13189561467914	61.73060168405406	0.3722402683544355	0.3230999102271731	0.20103591647502908	0.5587673243093156	104.17102751491376	118.65045043166947	0.05312452076890382	3.1272248733329358	1.2934368611589049	0.02705039210629825	0.020256101012411456	0.02653764275304928	0.053251488896154185	6.895915467034125	4.137345463955339	7.749822489098528	4.815646102287325	43982.4123768117	23270.835323451396	115666.89255718565	139044.94825776457	0.13958735365944933	0.34692362927646364	0.0918763503095323	253.39974247224382	127.222920821071	108.84415319316462	67.61098538520044	144.55558927907944	59.61193543587044	14.901866931457795	1.2519935442263588	0.5955729929745252	31.317860474576825	3.8063516830210014	0.15442720583597408	0.24528467735564016	0.0208931549257376	0.018393418081827	0.19665911714300602
25.0	14927.713080912594	0.883561036045259	1.151684406148823	1.4373810598512604	25.536299802790122	64.64732507384458	15.449120562159603	102.6641363483517	61.174219745607175	0.3861243841782267	0.34756865870408354	0.19328768800824545	0.5565861859282419	101.57777798263243	123.84153741795762	0.048548995815802735	3.197387351862976	1.4008820594900329	0.02523216385987612	0.017992232626804366	0.026171819440043605	0.047825708467284136	7.112829381551524	4.167536850365501	7.01322678886114	4.735786796865213	40746.16635710233	21461.030742089388	124283.10025949335	144998.72276078275	0.13549242164369912	0.3517116178773093	0.09064723345476497	284.18290064899844	120.17584006176662	121.34350967336675	64.78094153236603	162.83939097563228	55.3948985294004	15.724636886356611	1.259279257013552	0.5943012240535482	30.494424926233968	3.894726111450953	0.1477866035787047	0.23624769964060932	0.424817221873744	0.290569968736769	1.95174406902131
26.0	6118.114878216877	1.2103985183876016	1.305410933731036	1.1256232190038704	25.314327565218456	65.01756559820878	18.099185301897784	112.03244144390588	66.15452016388305	0.36897526825976656	0.32745614995943373	0.2146182774999056	0.5460253751325498	131.6154392174491	145.38608390088078	0.06766403929638266	3.20411606999779	1.4656687724708695	0.02505078950037078	0.018513404842909285	0.025554624178365327	0.04588722735987887	6.47772208388206	3.879273631070508	9.770673652681925	4.680503476354786	43956.39108305691	23649.783872345484	112988.5601825829	129916.1710452125	0.1497050016677482	0.3245385222918661	0.0990387975177516	262.05278020687433	168.92078412640487	115.52986612177587	89.2711871423648	146.5229140850984	79.64959698404007	14.812271804961282	1.215108815330353	0.6162841947649349	32.68010819624824	3.4985023104830546	0.158617826553769	0.23973218159068385	0.0190569323018556	0.10118256548101101	0.0688523130001177
27.0	12042.861811162038	0.8992819835920192	0.9337339909511849	1.1148921878107019	25.84341702284542	70.19531977702081	22.324095982836006	107.95068242639404	64.29347123341329	0.36820295174525786	0.35410898552991005	0.24518734832579409	0.5554910717936217	166.6736236204708	174.1092463246306	0.08949640677904566	3.2731714769751785	1.6316495320810915	0.023925253507702204	0.017666400018653	0.027668860505158082	0.044282364489767634	6.705603556164903	3.961112147192844	11.404913300212257	5.8696912919188975	41118.870057010245	22099.701257240686	107392.27316504331	122070.92545226688	0.14435279265097395	0.30562981707310405	0.09678655871551499	295.09399848697564	223.61434540839238	127.1102546705438	116.32466902834302	167.98374381643177	107.28967638004924	16.810815557177552	1.2285286024618118	0.6221983508983152	35.16087290690596	3.817027344476399	0.14317917760652568	0.22542284853191966	0.268281882499252	0.005024170315609961	0.351411792661123
28.0	6350.111922718026	1.3345507949641784	1.0665464167018253	1.4785372735968982	25.50261802288158	68.9282114954357	18.588120019132734	95.84510550241828	58.00543074632295	0.3700313195749967	0.34395424956348536	0.2185943160474602	0.5675996653693711	135.51103750253145	147.30870367418396	0.06802135402118051	3.2577428325339772	1.510770195323232	0.024860165860525214	0.018397839695157084	0.027165294573928054	0.04740304106446612	6.835069736499096	4.078208847792382	8.967694236919247	4.772088217448137	41738.72954230591	22074.25823754838	114406.11654086287	133245.1593461625	0.1415259489719274	0.33047580406201504	0.09674908138046866	301.6530256709547	167.63613586916165	129.22956511066542	88.8753532089314	172.42346056028964	78.76078266023029	16.888328900802986	1.4062273063145276	0.5500177524701652	31.37237797707271	4.204244864740174	0.145406528438622	0.23879966536907102	0.0239207348179044	0.0680515276525528	0.17851547023913603
29.0	4757.183465515799	1.223390150464528	1.0836362133203818	1.211701208959911	25.03483234907959	64.32605750275515	14.575427237133203	94.980348103314	57.38732875857356	0.3683666003709298	0.3344361312414145	0.19821498191542883	0.5684743969227323	99.03902021700574	116.76210605325349	0.04866809436467814	3.2192224545922676	1.3376405004963345	0.02539448120612161	0.01904201851184677	0.02677126565105127	0.051249624166362015	6.6195116750673915	3.987173626632051	5.681232236776374	3.4210087651463814	43909.54635395323	22955.022081796593	123306.28749887757	147255.91893928035	0.146220963234831	0.36057299170234464	0.09815810698172117	278.903153957094	101.58252381394209	118.9284004027676	57.25553984869109	159.9747535543268	44.32698396525108	15.27167127780321	1.393680250644293	0.546429387122929	25.67190658082157	3.9591409033251512	0.15369541988973834	0.2552923506809257	0.0429963705343376	0.0680515276525528	0.10888210835539099
30.0	91080.27090902593	1.3313092350770297	0.9500907599531595	0.9189653704076366	27.43313177307823	85.89315209716516	27.396878363660996	119.78457850127177	68.51740226970392	0.36571295805093956	0.3832476032798847	0.25772545725980595	0.5606414128602083	218.03871618282105	219.53063679003577	0.11412124180859154	3.417450362385298	1.937957689722256	0.020762782133076214	0.013329294434876375	0.02859834484125716	0.03188716594194157	8.862130819920631	4.98051019653915	17.237548149739265	7.190439163885293	28819.80840007905	14925.910546003905	100226.21501858631	101808.92486840351	0.11127652544146106	0.25355925088044695	0.0774825019940413	428.33598310705617	320.8203972845693	183.4132209162229	169.87353601814743	244.92276219083342	150.94686126642193	19.588915614712338	1.3735435914790934	0.5658427801008284	26.90973103280923	3.9993565684742713	0.12951467115339982	0.19825027062948095	0.0269461736834424	0.0223553175834505	0.0120626676554182
31.0	67786.77107952686	1.2081510996306042	0.885380837328671	1.029763776142959	26.315714289505117	70.22454326447189	20.96165758506235	108.3927239663726	63.426370730348374	0.3821992060398278	0.3716728629352978	0.23759437612906484	0.5607855152673358	156.5289643825976	166.6304054143901	0.08675025993251707	3.279625091601093	1.6240449213418258	0.023471691349842238	0.01637189545301749	0.028980705608703732	0.042472939528604946	7.526990141696226	4.309776470468729	12.773324438065524	6.708018365204322	37175.155221658104	19658.747876375062	113567.53426937881	126924.3575514264	0.1294997784541272	0.3030803275463101	0.08819848086255185	324.79164172509064	227.23345984047663	139.56713108953014	119.66859934430312	185.22451063556053	107.56486049617345	14.022694526488499	1.2117274116599273	0.6040801303967314	26.88637742272783	3.2306296107799377	0.13671894795493955	0.2088441287645922	0.0178723129489263	0.0133740385340696	0.00851301900318795
32.0	12910.342771050791	1.2264070442599182	0.9481725791804364	1.3976221301372285	24.66259012972949	59.28923828942114	15.275453679528205	98.46972203839152	59.64047769223515	0.3705468920008057	0.32200694127384283	0.20339264226390746	0.5653971210255208	112.90863783139122	125.57451605840005	0.05766514817734053	3.156331031073365	1.3157427236776997	0.026701259804669763	0.02056563625629762	0.025276041329137987	0.051773977059382685	6.208791636219512	3.8588747551358638	7.123612887115561	3.7669514470023375	47162.56648483243	25181.303800558933	115361.05970331916	139717.60750822938	0.15139202634555107	0.35183601568932543	0.10079560990090218	243.56423245981378	128.0677325228342	103.3134060618094	69.06563611764508	140.25082639800442	59.00209640518885	13.333630431192823	1.25770377917571	0.5809727480410886	27.059081460655136	3.4820385235345785	0.1629124749477921	0.2654834376781943	0.0349620198530392	0.0680515276525528	0.973902677646638
33.0	230683.62076275377	1.3157063567091318	0.9565874358748102	1.0804551067665777	27.477119733743987	80.89599984825993	30.05751101045645	119.78323862621772	67.43551579674477	0.38784987627476447	0.4029751036751015	0.2745908004582711	0.5479448761690667	225.25910707241147	220.08772617524548	0.12541558559212188	3.388574917675067	1.9713634063395886	0.02106511227410573	0.013438027888491492	0.028838019620801084	0.031964184105008335	8.45718335051101	4.560553379871563	20.51618888770237	8.15659060849865	30069.66018335549	15647.77688031244	95542.74021741329	97417.0260298414	0.11738521161843894	0.2427578195982013	0.08037676117336871	383.67161334973537	395.6487584828182	169.4061429671659	205.8722652417524	214.26547038256945	189.77649324106565	17.9219868707055	1.4575062123314149	0.5264482525676253	26.259260087771167	3.889455508230894	0.13433435489367293	0.2061505882702788	0.07102712571071201	0.0247265110600636	0.0141544616502977
34.0	8046.857019001618	1.6546461938310033	1.0384094250052371	1.2433653511519602	24.42553491188763	63.33375287803093	8.871286039122008	93.45658298278187	53.86825075288444	0.33462810401618037	0.28651360936748854	0.14733068508567587	0.6077793107578532	39.93812148217704	55.08111245918083	0.02058450720284398	3.188485636113878	1.0831595569081744	0.02824615779961337	0.022117705493431863	0.023740889488626505	0.0536589627119135	6.522392173373398	4.094337876853624	3.2864812210089034	2.8669357732421834	45491.56454255868	23494.270735435937	134096.33543640713	166361.0780122974	0.14469652455134285	0.40459237092051037	0.09606598855371036	265.242347040097	49.35635678403373	104.17075946978031	29.078791351117637	161.0715875703166	20.277565432916106	11.373776361098152	1.0819672492964467	0.6436312761664763	32.060309062409	3.0233314748943054	0.13710529492206958	0.21435924388125377	0.180583731609871	0.14552321250314001	0.627748905124842
35.0	1617.2448672863995	1.971736149254558	0.9271978792732933	1.7838388680082518	25.40839921871826	73.36363516476753	11.997091326474385	114.1433617568389	60.594983984358585	0.31748446114189116	0.2977765589558951	0.17045145697398695	0.6153837105192457	76.08134084738106	86.53518497486947	0.038603377405829184	3.3033951076144197	1.264930476066642	0.025875151801938907	0.01918563809310365	0.02548562528555352	0.049053661618771144	7.774515710483947	4.460046841459813	5.514852715597688	3.8616820993930263	39403.74362282317	20249.44819264114	127656.1996420712	154139.3877311812	0.13627500074791857	0.3809999172106729	0.0885070913964875	338.2040787567808	83.65984969097754	119.62482433832533	47.22240670769565	218.5792544184551	36.4374429832818	14.1804279341754	1.1910310781777909	0.623486197394823	33.40600710449437	3.432502056239607	0.14042249679784993	0.21949324618252766	0.180583731609871	0.007880174603729079	1.6854384143476298
36.0	7953.82155473564	1.7214804826570158	0.9870648557163908	1.3521881499315338	26.101554332326128	82.02004639170927	12.913254535714747	124.25461349629904	60.69101271027422	0.30613704639877554	0.29976616311815335	0.17151613806972885	0.6624705415995106	75.53272761805036	85.45776816808088	0.038202226400186286	3.349334663478613	1.2823741791577654	0.02555615744075085	0.01708539158421449	0.025086652794400584	0.04875493073106298	11.932266754250325	5.929872440381366	6.103007009371767	4.310825840355422	31950.89209204133	15210.271551385687	126436.6076694709	154488.01188998937	0.10924919046720011	0.3792918253909413	0.07194905628527962	483.5780524522715	104.75457969843488	135.21879476540028	57.36541282354772	348.35925768687133	47.38916687488717	17.363216492239996	1.4426638861298884	0.5401958658173323	33.913906752532725	4.204563068850032	0.14694203052319643	0.24028064968399873	0.24191060325805303	0.0558756813405586	0.293302326931278
37.0	9535.390955518214	1.2648956722427327	0.9687923997239216	1.1758351220305387	26.09218263041179	80.32730108372078	18.3020911971655	130.69290287800635	67.2922398351436	0.35372889060370655	0.3407608535502637	0.22113880658297974	0.6071618314202223	130.6024027076979	137.59404635292628	0.0677057041263564	3.3258841722718118	1.4843563793154864	0.025145284572101613	0.017227739930347635	0.027702845025181878	0.04826978821707217	10.541275077423883	5.230187798561858	10.116063557819256	7.4434359926913505	34769.733042147964	17505.57590277129	111092.45891263912	129284.65184368222	0.12452517192609754	0.32703597646477034	0.08061371333274638	427.82139027191846	182.65259692680533	142.48173078097983	96.08545308549796	285.3396594909387	86.56714384130737	18.210424096485177	1.440257474109804	0.5407821844657711	38.48624653361086	4.221833574753626	0.14899294438675034	0.2394954863643173	0.12343175512908099	0.0801419896624921	0.019268954469314998
38.0	1802.8643788484287	2.241609880740418	0.7374527564444945	1.736515284308171	24.40760204224803	65.00383934015885	10.8066650390263	105.54669745312387	57.8217083641201	0.33712102412437506	0.28521397720997227	0.17559664082529233	0.6278029069851949	67.34680179269495	75.38161849818178	0.03722095836073918	3.1864059330857213	1.0888908195224203	0.02896913675401967	0.022709176922254968	0.024946450925852896	0.058251547901099654	7.6913307113577325	4.425766713511483	5.036467070903801	3.189126784334449	44831.40105155498	23003.45537364967	118606.60262549219	151716.93494802705	0.1423451253986523	0.3806730496781645	0.09275908421483688	294.9857646752317	89.35217839986275	103.51076385212491	48.589034920291816	191.4750008231073	40.7631434795709	14.172301779322288	1.270171298080712	0.59634859038961	36.56653484180241	3.6684285969336297	0.15237042348768048	0.25296919741634877	0.2561168965457	0.0801419896624921	2.28011180475564
39.0	730.1082270283626	0.9463694346022857	0.9358043874731602	0.9686299431757759	23.412047425768073	57.06872831807099	8.331412096037944	99.89076439945295	57.638712957995544	0.3388107971407195	0.26647384299754795	0.1632396862480217	0.633115844702281	60.23098369395253	71.3528919800443	0.029777065530151196	3.080641287458638	0.9614899262370623	0.031310232068461154	0.02684837916886851	0.02311784415790151	0.05996822586212286	6.222706274186632	3.9668736270871627	4.616172300131754	5.105756716542612	52126.548853021835	27381.803045015655	111652.02741627609	148427.16643396052	0.1574972424349927	0.3768926091271757	0.10172996119188331	238.40761795370602	51.03074179881268	90.2937438579946	27.77969356969829	148.11387409571097	23.251048229114403	14.069130016290012	1.3374564611456747	0.5602642027105281	38.403845275109326	3.9855270251924115	0.16519847152625075	0.2881073856019675	0.10537527743047699	0.0900633230695336	0.0100692326419396
40.0	953.7554832341093	0.8939122233198499	0.9347174584753478	0.7529186407810313	22.67266321161418	57.00227620621232	8.913244217864682	101.68244539942734	56.7608862081075	0.3376794108789112	0.2563940955412847	0.16856350187735883	0.647885590180295	58.46639056965952	74.2274567756946	0.031006878498285168	3.0658108761882277	0.9518299526309807	0.033143637362474526	0.028997784801686886	0.023658708868743446	0.0581253716710022	6.448812193580284	4.026554968742732	4.522521607214285	2.940454926336113	55804.62773690944	28897.460535548784	109524.1795124095	143055.12103815246	0.16102344641955016	0.3747408247979745	0.1031399497296967	242.7298887527255	58.08916781900479	85.96482275713385	33.20364632646496	156.76506599559198	24.885521492539926	13.7383037461055	1.4058220729204058	0.5280398981395719	34.79822825908565	3.9396467756300266	0.17923368857137267	0.31279838224154527	0.19371575457644397	0.0957661308355868	0.00481772244109945
41.0	306.18518251385996	0.9728508286789959	0.9134276067613928	0.8862575162916132	22.92592146117319	59.74803899323425	9.493325486689283	102.66376557134417	57.15848044022651	0.3366989893627097	0.25965591478968736	0.16904285183814624	0.6452674751783458	60.78613207060218	77.21723742719047	0.03178537930730424	3.0955096594648857	0.9853427395295378	0.0323943577810379	0.02803490389531753	0.023652430814520512	0.0571702042893782	6.594934508019313	4.072344164390485	4.555316841315856	2.876191869692381	54087.781742557374	27944.164414393294	110237.94032449316	143015.91685368711	0.15820942542487965	0.3740229213912775	0.101580167992648	256.8748880415309	61.98044720078846	91.79039008857035	35.42091183485959	165.08449795296085	26.55953536592893	14.704704269441077	1.4299251866159999	0.525769366728893	35.8829400738094	4.117969111804846	0.1774365854693461	0.30973836926635456	0.19371575457644397	0.0957661308355868	0.00481772244109945
42.0	1668.2109465494716	1.5462109188334667	0.7515452635100035	1.2718266624195511	25.324448601877293	79.0391277516043	14.885106770826019	114.00623327065952	62.3847717146592	0.34116891427028234	0.3032993959848972	0.18560866597490414	0.6078326927464993	91.64094463357047	107.63802875003341	0.046231798212348664	3.316893268351078	1.3101519375472475	0.02594323784146028	0.01928190681969972	0.02501865072961452	0.050786084619457744	7.744264312571723	4.39226195640422	6.532160461694012	3.5423950159672932	39204.29721141301	20045.19384217868	116437.3214442398	141520.88724198064	0.13418151226418337	0.361519130930868	0.08814513055588372	356.17229689882697	118.1817287445961	136.820225836022	65.47695194881553	219.352071062805	52.704776795780475	20.22827371853831	1.459724869507974	0.5567146483299751	41.50623150325413	4.863145956607237	0.15040161777410374	0.2520706347119819	0.0129513197190924	0.0175413239913379	0.15038901113098999
43.0	2270.9185427700977	1.6327969125868047	0.6580478978876423	0.9776346109479637	25.36042520465956	77.76459577714388	14.514542203975088	112.12134352019388	62.046499325465014	0.3422619297950882	0.3011089665674371	0.1831230503895562	0.604100478908402	87.22414094815977	101.40824041831165	0.04416067640462141	3.309245857155057	1.2888607233580858	0.02602732252300275	0.01924890851242113	0.025004902170538065	0.05237459127107033	7.4111555842065755	4.2840701400557135	6.58448649147805	4.140118124483244	39393.148526075456	20299.554336654503	117913.85989161117	144305.45544806417	0.13506415544658076	0.3664872881232588	0.08900273603491836	343.12232979667334	119.7270545997549	134.31883679670523	65.7363905866986	208.80349299996817	53.9906640130562	19.456615516986925	1.3725800217313813	0.5884163975178421	39.85317863438298	4.61541684385842	0.14303466107202176	0.23502089528761894	0.0129513197190924	0.0175413239913379	0.15038901113098999
44.0	4513.301273259114	1.551593818351532	0.8755767725517741	1.801839149440526	25.842944048612935	83.69976128921128	17.651205441933534	120.33791068462068	64.90082491901381	0.3418583046389255	0.31900355819740084	0.20008330322427947	0.6030497294148698	112.85927146159779	127.20056922189349	0.057359565729937945	3.367350761308274	1.432594640447952	0.024701220871145364	0.017556441828295997	0.025359505715645696	0.04678200709455199	8.543396383659994	4.6181575168229445	8.265202545511144	4.45453436322307	35994.60920994209	18270.660080666057	112881.59322029469	133508.04280006015	0.1299670168333659	0.34295848843340765	0.08545271829230121	390.5028940046573	156.5217662339444	147.17795705126275	84.4152039348492	243.32493695339463	72.10656229909505	21.97553470817117	1.5465298195575674	0.5314132563748727	43.969770120786215	5.202590483315163	0.15343818274931825	0.25802134210869876	0.0736463609809378	0.0493634208755769	2.71509338544914
45.0	4525.778589859507	1.1676738918466967	0.9485004390456503	1.0770469878554165	25.226779876707045	75.74857685874981	16.325791116337502	112.13105622230609	61.0953288984701	0.32560952882102545	0.29112540765326134	0.1803105612308252	0.6244460909166538	109.45290610456975	111.39945364153161	0.05998207427423852	3.25050293072523	1.308449260994101	0.028112035565339918	0.020958717171477854	0.02371742234103826	0.044999959011134336	9.132522913572089	4.90131579439883	10.894867026674135	4.8585040791498395	39548.22514821678	19803.381418543962	110664.38734572835	134847.49542645417	0.1262101189051344	0.34769184975366474	0.08457060756412418	375.3859683797237	186.2039080056185	136.47469038553965	97.51225257223038	238.9112779941839	88.69165543338808	20.046589850867306	1.590488189408262	0.48963438106743007	40.41334742360219	4.855290329668108	0.17067813156537218	0.289676752677151	0.130619011558042	0.15394895623532098	0.0345777439186776
46.0	1604.465325789223	1.7757359262136485	1.217450450149068	1.8580383914169878	24.24003501241504	59.85704283286778	9.39560903346569	100.55260024216129	57.280912102251186	0.34779482680964846	0.2726053717098276	0.15910354643820265	0.6163468096456943	56.118176320818925	67.16578730830126	0.027797361664410405	3.1107465466048656	1.0226527984598646	0.030939117456246702	0.023970549445207653	0.023396369266982707	0.05646053733386764	7.190077744921421	4.31093941619615	4.146803748186366	3.113036811860944	46632.25423838377	24509.953903428228	119441.91529339188	151726.14774648464	0.14401401631027066	0.3862348366269298	0.09479626163501023	254.56434810217797	69.29803697500621	97.72285251051588	38.76232140617336	156.84149559166187	30.535715568832842	13.419646580713934	1.2504201551159633	0.5993213939236743	30.416427821923875	3.561959466485404	0.15190777620313625	0.24396817999315726	0.17944426477636397	0.777863217835483	2.4228510437757502
47.0	8491.774327673395	1.5033704151715348	0.8545755828180771	1.3197035621855209	25.13394711215393	74.68883680425999	12.161422004186266	107.04959891573033	57.877054205417146	0.33518395591039557	0.2909755469277022	0.16285819980760555	0.6304372259684331	68.29552673955844	80.99065937204334	0.033453126427328256	3.2839178556468775	1.2015789504125818	0.02719727086795786	0.020466637515577465	0.024083809203884927	0.05012181698356257	7.938251272091059	4.62647066933599	5.3239440723603355	3.335156516520371	39671.16867631434	20137.36403483592	122894.20187244708	151415.04785977793	0.13274221132088296	0.3800575261201356	0.08785227109654074	343.574716214838	88.4544596534816	125.17381002185121	50.32434735915048	218.40090619298672	38.130112294331234	18.09275329401206	1.5420609579027238	0.5029390332960259	37.7903289295024	4.587860142308406	0.1622742712859402	0.27945430023461354	0.49475088441296006	0.15394895623532098	0.0302239146559767
48.0	22722.388637251915	1.2366412186063038	0.8136319570346873	1.0217881440439494	25.995241720988155	74.1555950973484	21.925995097148306	130.98670932152467	70.74563448329333	0.37117177767496523	0.3606535842745341	0.2440841984386629	0.5735731988384657	161.2209862148912	168.34478670082976	0.08500486476915939	3.294316818295468	1.64538463065194	0.024843050851889557	0.017526578757778927	0.027860331142439847	0.04364841965731408	7.653015521488743	4.202541810664626	11.629804241956682	5.893795105566722	37979.8910867116	19920.301172683445	105936.46112263486	119326.67645655751	0.13623305766223215	0.3055430237545489	0.08786905899328548	323.0776210584556	216.61583899496864	133.75180576147739	112.4846497210976	189.3258152969778	104.13118927387116	16.38321951515566	1.4257954397709447	0.5270354212628985	34.75094476271877	3.9799471335007675	0.14623589970001977	0.23463006030022693	0.14097799094515698	0.0176951447823133	0.263932600101971
49.0	37075.150572685685	1.218051824944495	0.9581830539396257	1.152251304614746	26.68572465034069	80.80464532069927	23.96271445814546	136.35782214208535	72.39610947034456	0.37492744475830725	0.37063353672063887	0.24755329996943656	0.5679662069898147	170.38360136284058	176.59967692464207	0.08739886705107179	3.3634561136141508	1.7433371992576379	0.023231728940376433	0.015391725491858504	0.02766541862302057	0.04118333493371856	8.235254930791356	4.353198143001272	12.0118331635956	6.585437736338246	33605.87130280755	17457.89775034309	104695.75714864588	115850.49836076795	0.12829292964153935	0.2956454099909423	0.0828549996644317	360.2124363193117	235.65482321769824	149.35240853813133	122.0881559064047	210.8600277811804	113.56666731129356	17.68648256902416	1.4639703696847122	0.5231859038307711	33.16804509214011	4.129045978520933	0.13675283221485768	0.21727742480616297	0.0846670561429727	0.0240503091908887	0.0281109458660426
50.0	19202.690250905434	1.3838327837350666	0.9430357570712653	1.0924287981309988	26.543988031215104	80.49680985655952	25.75839644737167	137.03710780539316	73.54368424037466	0.3688336347755432	0.36402268821114137	0.25045603531844035	0.57200915160743	180.72865883258245	191.98574235407648	0.08926183782672255	3.3464619392339436	1.8000361568046799	0.023536189910523114	0.0155695981872049	0.028273518110702483	0.03822159073276548	8.560058310706308	4.439604143165314	17.83628675627746	9.124114667003134	34355.46163168779	17431.096531464384	104650.08878022975	112140.10537716374	0.12591339145905878	0.2883473368499692	0.08185725357922741	372.7051632275323	254.48106359792354	152.1306398024963	124.71881927163987	220.57452342503578	129.76224432628356	18.91233708451862	1.5515009086705212	0.49902709372901566	35.39998147819145	4.59248835181729	0.15006516084141744	0.25474512285172335	0.0754072945003961	0.0202524059878431	0.0281109458660426
51.0	12558.66287094328	1.2543356395083192	1.0755095114987197	0.9799249064281574	25.779837272898966	71.97354962160306	20.190741112773047	125.70558835475475	67.98313054005298	0.37201394702683266	0.3434298323911972	0.22865093841789588	0.5724037395078054	141.16874760572142	148.6145555796632	0.07190966960236658	3.255503527772888	1.5295384699486467	0.025472807589194124	0.018066846041224074	0.026759816243817763	0.04791292478935	7.824533004061646	4.327780397076684	9.428094719426966	4.699944707877919	38754.365042171405	20051.423648059914	106347.85819148854	124191.52163041876	0.1325024092899918	0.3172937020806125	0.08612750696290043	320.17738719065954	189.7437201234979	131.98805503327216	99.09189532603199	188.18933215738758	90.65182479746582	16.689393195147527	1.480306414702688	0.5210701906656641	31.883113243200317	4.179456110057024	0.14451411199175287	0.23858205354657028	0.0407938543779372	0.08937248408397501	0.0115264664415035
52.0	2123.410249273781	1.734534028261769	0.9977449474026435	1.3458471805775545	25.469908379794493	73.59149519486718	16.91189707086387	117.09895353788437	64.92269871126788	0.3519354811141086	0.31425979486864614	0.20230248251648336	0.5964802104248539	110.04119405945548	115.96506079554172	0.057683003911775645	3.273761107413595	1.3512927957629752	0.026775089979370077	0.0195120329093479	0.025208107785590086	0.05090246831010713	7.598715314897849	4.281338443116729	9.223971695740811	6.446575712286085	39984.63006359874	20929.06858020856	111234.51333093847	134279.98646871123	0.13889990770109178	0.3432476272438743	0.0911009936747472	320.1184008908433	177.65322100269285	127.47909183194217	92.67459680604712	192.639309058901	84.9786241966458	18.210515136737364	1.3032784469772454	0.6078114688447154	38.23455773027858	4.263265596916573	0.1428580012338271	0.2276480486565615	0.0094538390683093	0.102845615437222	0.062247532805549
53.0	3860.551574283999	1.6146440997000875	1.0637190432353882	2.2037592109302016	23.68020124890301	55.132863188829546	8.823608303901965	95.80230152344451	56.26018497695931	0.3560257883499248	0.27008835174849055	0.1625907827820948	0.594290809052616	51.39206145186459	64.30974250442323	0.026127132143275538	3.0489663165390786	0.9538553912225901	0.030737802766772716	0.024516809798289036	0.023853197939429322	0.06268721515483278	6.489302218342987	4.132061952699255	3.6652899578502196	2.729830563117324	50551.403745372685	26244.74832098504	117323.27282680797	152427.98961614585	0.14759227806907282	0.38921409648457844	0.09705918523611241	221.46490672753671	54.44965173027067	89.41544586567015	30.685460478769876	132.04946086186655	23.764191251500797	12.700547929230789	1.2689212029726693	0.5824296842641317	30.526206490120575	3.5366598491881076	0.15732938809852284	0.2601748486840845	0.142676567517217	0.523326600755417	1.4478552208613997
54.0	1947.8227241174607	1.9634751917256543	0.7969534673225459	1.9103963654621967	23.882985352508538	56.89738475817255	10.567328165126588	94.78221817578951	54.88610463058839	0.34831838631738793	0.2739858752076649	0.1710457912153253	0.6101965795267941	63.0459456854659	70.63565654874722	0.033816465300626763	3.1124308822035154	1.027548668060536	0.030367585736886134	0.02432937509254674	0.02465037584299461	0.060015980231683606	6.21208652901682	3.988210497453897	4.960531132329151	3.2728015549306972	49613.12751804979	25880.51993377013	119476.85458267416	152188.11808217908	0.15332080044267168	0.3839129775079446	0.10015898363488446	227.75012181671414	80.12062022917706	89.16167832042464	42.98570000396386	138.58844349628976	37.134920225213186	12.799989082058934	1.2075108538869677	0.6100303766810328	30.6606397401872	3.4340273468377296	0.14994359137551933	0.24448496369230044	0.18949033239726504	0.17456545543063298	0.545656333224656
55.0	1764.2937411247774	1.7475360814560552	1.0113468225768465	1.7073905643981637	24.071937537885006	57.20361737704839	9.530275402741829	94.87998513318077	54.38700816029995	0.3493374154224633	0.27460896698394033	0.16365406367148352	0.6206597023460162	55.900493447211495	65.35000768403626	0.02895759719319438	3.1063528805473526	1.0180319471227586	0.030981112241365252	0.024252044957882763	0.02418592133448994	0.0587624448873145	6.706984326236222	4.155552328924198	4.4398123927437	3.040400747445372	47842.69741490418	24960.260465178395	123135.55821778125	154690.23715375617	0.14738888037207057	0.38981307179247565	0.09649728371060941	237.08630664562625	71.10143291489467	90.74150766642278	39.55508810229772	146.34479897920335	31.546344812596914	12.347861676910032	1.2049768440831135	0.6082570051612811	29.299842745756887	3.3408911423076306	0.1495408864514694	0.2396150727444105	0.18949033239726504	0.39143503890771597	0.545656333224656
56.0	16862.04288706743	1.1184725024302096	0.9258265326254144	0.9291940311294791	25.265737565342345	66.54654238745901	23.929291397863224	113.62912307214651	65.4959405563854	0.37136019232768586	0.33867442416496873	0.23836676299538884	0.568450420881796	153.2199203256561	152.70745676990165	0.08443498915539731	3.204741941066623	1.5242233629584048	0.026483095529890702	0.020378998868429404	0.026284798508787403	0.049385444118061145	6.758997586379935	3.9838567062005055	11.912427490395242	6.854099015409396	43784.20848265194	23228.24587754403	100782.22346246158	118115.8716691006	0.14642357870044242	0.3089034045406528	0.09628787013713522	275.1984319899448	232.94572132774562	117.12413872911806	117.79337492271176	158.07429326082678	115.1523464050338	16.56677894751979	1.3901509638881724	0.544382494139503	37.468318115531446	4.087422072776909	0.15731870308776452	0.25102340450305277	0.0237388157250208	0.11723317814708	0.00682223697271714
57.0	7932.162371004434	1.2699167804331082	1.5014013824163441	1.0508146660390827	25.27553676118666	58.110470736778524	16.89123700508074	121.09489995695336	69.58304287866538	0.377566242018731	0.33611164240019487	0.21776917810809043	0.5487436883224723	127.30925888838829	144.76887045867076	0.06250583945312567	3.1015016169923895	1.417104748214119	0.02678750506774353	0.019022987548931412	0.027027645977564543	0.048562654017986484	7.060302556142492	4.087900253935648	9.455246697249002	4.810945362188899	43737.853759721154	23216.50437943249	115189.66773076382	133684.44826144018	0.14066468539446297	0.32898341179227847	0.09142241718122067	240.16700921446824	154.87335897399495	103.51739351353734	81.51835458162417	136.64961570093072	73.35500439237077	13.514401505389731	1.120492634102546	0.6455952246660775	31.29863151458972	3.2747338471953253	0.1514686088514517	0.2245670380713219	0.0135488807465969	1.26804018446252	0.0202870225120998
58.0	10345.64603701394	1.165995167547293	1.5860992523234687	0.921564133508635	25.5457336011373	65.25375103743453	19.071322259009634	114.91738717342689	66.70384983195513	0.3554360239566247	0.330944200353825	0.2185150621108636	0.5578505192569814	135.4223075606276	145.51789453169602	0.07029312213322819	3.19743375959311	1.4552096449252225	0.025436633116028732	0.018382485583515434	0.026496368931377003	0.0476107624517301	6.990513574343543	4.062423824616757	11.291749744267527	6.1532449052768525	41466.94575466125	21898.458089386088	111572.36057762855	128035.9606233835	0.14020630683674176	0.31914277678482594	0.0923361415395306	270.38882718582784	184.78883127027538	116.15719727767548	94.53258523639748	154.23162990815206	90.256246033878	17.473120180083832	1.366726929869726	0.5620365413455068	37.9017799676739	4.296192566498597	0.18284663119222844	0.2897653601430847	0.14578673776747	0.6765801778519301	0.00682223697271714
59.0	6034.566822187321	1.3064468573864927	0.957328195541914	1.4308292861352527	25.40658257388716	72.96634316132747	24.00774958154053	112.51646851092906	64.36855289318326	0.3593934950828684	0.32323899568930237	0.21878915051795553	0.570901556923145	133.50947420402065	134.28045006688757	0.07335777216277262	3.2516168909141254	1.4510138625982218	0.02588994607563799	0.01958545207545443	0.025349537227408594	0.04910251658305788	7.011791656685844	4.110456188760088	11.035115024664378	5.995805721483211	41649.49008901452	21881.398756869516	103187.8678670411	122677.27769594558	0.14052261323685247	0.32262217587278885	0.09276342981772095	307.68898658592997	208.9171755862378	130.36941979359725	105.50564259681342	177.31956679233275	103.41153298942449	18.154379208536675	1.4859205316378596	0.5147456564441582	38.5702607858941	4.540911296013801	0.16098385053751033	0.268045172150712	0.0964961512573119	0.08937248408397501	0.24342179172503303
60.0	11502.002816597438	1.2303219539574781	1.1156695743020633	1.0393286176816332	26.210803592100042	69.85149781144472	27.229291879556115	125.57210163163761	70.4492673912864	0.37082653589699655	0.36185065869309135	0.26265434473197763	0.5493471671690346	189.34902606091364	181.19080412985227	0.10860290445069277	3.2582568313526106	1.711853446202721	0.02436854148855162	0.017477103099611997	0.02728484059534256	0.042693199231522386	7.071355665689683	4.019522399928702	16.485050218769555	8.35686976986849	39287.67884224427	21163.9894558251	97127.67205446833	108465.80359283625	0.1427097490154405	0.2803352831230854	0.0924804860273609	287.18411031367265	316.25813156159904	124.46154841320971	159.05668485947942	162.7225619004628	157.20144670211974	17.353724792896603	1.342618806101001	0.5615276694453264	36.9344589405418	4.007349132384253	0.1575083035790105	0.24247534618327127	0.0325670803987842	0.0493252341679848	0.25948248150380204
61.0	3989.0855504555684	1.2872634225988118	0.8718281026062287	0.7162988371615513	24.57762567700427	60.50256020458984	12.175003218032252	104.62079864288526	61.661478035415925	0.3407854459674693	0.28192865979508497	0.18065430329976087	0.567041431828051	85.91329066428301	98.11851393763732	0.04422523945411815	3.089934590537662	1.1452154575799542	0.028878039700317486	0.023025727008600335	0.024648988105106552	0.05440408381842533	6.674757472311667	4.091020654310617	7.173617422258801	4.706949266493819	47731.530968117775	26309.931704413677	112478.97318524178	140024.15423692766	0.14545101382442205	0.3550210421059977	0.09582041554677856	246.84452438348387	100.57878021590255	105.33024944000364	53.108209068630394	141.5142749434798	47.47057114727223	15.338653214108996	1.2200467448571297	0.6103995198036963	33.18877134704621	3.930972515938602	0.1485795952601956	0.24276666147362183	0.0214790274594384	0.0218217920759466	0.0910437250038693
62.0	5561.045002247738	1.358925299548749	0.8185540428315826	1.2698943173317563	24.348018334502143	56.44522505180124	11.48549345952823	107.54620443283811	62.853680637024645	0.33585159727142533	0.2703844753459815	0.17233164562374043	0.5625320261699875	81.25121923725315	90.67354235810187	0.040782888252378385	3.0527771033879576	1.0813654788650473	0.029359105822218453	0.023813445070581567	0.022961854555301565	0.0542874374704154	6.494712350470773	4.03256864498963	5.810723209644692	4.4033273816832885	49559.19008688987	26887.745706636913	112113.16697947413	139995.23699215846	0.1487485634066099	0.35601305652452714	0.09692516509082509	225.7303350740984	95.36187558601706	96.01912474065952	50.51845500839625	129.71121033343883	44.84342057762081	14.415179569427595	1.2762909289975573	0.5752310185145177	34.28952820403992	3.8043478478220805	0.17205515306752595	0.28822700001136514	0.0341284653460265	0.0493252341679848	0.25948248150380204
63.0	1797.2953767174986	1.2176779997848397	1.2129747494685825	1.9522060213754338	24.33104660888543	61.18636438010411	10.141609793739493	100.93474099513823	59.601565489908566	0.3462552165370717	0.27985071540636913	0.16939841151947047	0.5863410704150527	65.30756237955491	76.24860774828238	0.034384967558720246	3.1301147995555336	1.0560828765840076	0.028963849400989537	0.022934982470428824	0.02398444009931512	0.05753159981312644	6.426834709531016	4.023171592719421	4.590375835307815	3.096866528654782	47072.90516907027	24890.436843430478	114103.25222006463	147104.16477833677	0.14776307571736158	0.3788904039296067	0.09724225936882472	242.4221814781465	67.14151663332042	99.97296027001893	37.15324954720325	142.4492212081276	29.98826708611717	13.491920694599063	1.2501101547454927	0.5877346757181597	32.92683975879178	3.5570472598670015	0.1570778361175125	0.2509404364049379	0.338751374030044	0.21684856159644297	1.1491580244076798
64.0	1293.033171431005	1.4296527164248993	1.1800110719715327	1.9687866950134607	24.30339730262711	60.52218812226604	9.769584054286698	98.09322874021662	57.60568539150588	0.348303273001208	0.2800033380579936	0.1690425288104091	0.5963211666785032	59.41054962808968	72.31238692001692	0.030834740791983704	3.1480985144016094	1.0527607294590422	0.028777408317600964	0.02271082750888969	0.02458313582746149	0.05944269029413377	6.2835205019860645	3.9950113260573232	4.096577679167496	3.0619523555759796	46968.04486404504	24620.367872821207	119054.58725096447	153041.6374672311	0.14923189033181872	0.3880951403544203	0.09776354488069781	238.85431509109205	61.59508150859853	96.78596597379008	34.33700088969554	142.06834911730178	27.258080618902966	12.412082428988446	1.2002057041954748	0.6026954508130675	30.532684194985112	3.3328682660641715	0.15204984444369563	0.24054567994690293	0.353735147402966	0.21684856159644297	1.1491580244076798
65.0	799.5779296132732	1.22928775211847	1.300017894032609	1.7589258324722892	24.365099012542174	61.86248810617758	10.303394414951775	98.53411184420308	57.656457446133516	0.3465687636417539	0.2817482627369995	0.16867218931032932	0.5973382037709323	61.160157208111606	75.04933095770255	0.03100038179021339	3.17952252877461	1.0845039274015382	0.028280172841152404	0.022337309033624853	0.024604972863988807	0.058350262715219564	6.082300432375705	3.9106035765475453	4.137216809095253	3.102548315625902	46723.815448612884	24551.61644169259	120118.71704165557	153578.6244366474	0.15221772950771884	0.3882384032763674	0.09922891966985346	240.90359072648758	63.39956484440181	97.80534345345337	35.50722833401888	143.0982472730339	27.892336510382847	12.186149219689783	1.190546530979754	0.6019849852389619	29.985964664480843	3.3110664304728488	0.15127446178025927	0.2383222679431569	0.572696701160556	0.567758465485545	1.96624302591716
66.0	1222.0676821039374	1.3751754451596263	1.191817529988138	1.7897468231648543	24.27509895051296	63.52486503339166	11.70886402481115	100.57286736548241	58.056879993540306	0.3458298318386007	0.28085071140251316	0.1679746758306315	0.5966378676161873	64.59944728152097	75.33497855369815	0.03364707620401108	3.185001445026239	1.1128499611591143	0.028463658860692295	0.022570136916720298	0.024317405927956226	0.05635176798584639	6.027770285255551	3.873255761622445	5.106062399225083	3.376715573133603	47545.20714030074	25018.52984775957	119549.21197088937	150314.00811252295	0.15495200075452253	0.38201716909459255	0.10002081015268853	246.97745807616673	81.55830971089652	101.54944096422115	44.65030504497724	145.42801711194545	36.90800466591921	12.639972551392333	1.1996552596652053	0.5994579537585708	31.185832564010845	3.384011475906749	0.15178213322261244	0.2420253855438336	0.572696701160556	0.567758465485545	0.7536345085568729
67.0	3852.884956059976	1.5441550941032023	1.0963042096068485	1.8893423826224673	24.515082702785755	63.92742598714021	11.08740582185179	103.33428943108915	59.05933274638036	0.34669937260135597	0.28650240864692533	0.16509371176883147	0.5862167165066368	58.92483788349962	70.32768852937954	0.029275625952588417	3.1962598952557015	1.152119685215705	0.027198058704678577	0.02135084648206484	0.024906719529020127	0.055814449204100176	6.138463728472664	3.9101344696365783	4.96804999885339	3.8434895052333955	46136.269893522796	23933.6200697527	124444.75232114074	155373.70554457017	0.15139825649280073	0.39182392853224446	0.09705429000945319	247.84144610616127	80.05028503185223	102.76544789331847	45.32573478291751	145.0759982128427	34.724550248934676	12.06180878551864	1.1638198722303597	0.6157651088505887	29.484364401989243	3.223661626477077	0.1454838944780735	0.22375692495608457	0.0779288222913377	0.4006271505162	0.9552720435231291
68.0	5848.137301996344	1.4529697556857748	1.009853666731749	1.0942479242980008	24.465124300496928	59.41097181416409	11.585762320657853	110.41016762736366	63.40196775963567	0.3485153738840902	0.2873906251258472	0.1844418192171969	0.5717974680908343	78.17254907899724	87.6194988946739	0.040562333684489284	3.1198757014448066	1.1278081035950422	0.02823505811866979	0.022416989324248033	0.025874973691417235	0.0602227771715942	6.310865995971249	3.92424564840306	8.129914133076841	7.890707419416147	47456.5099145765	25079.575202009346	113804.09103601491	145841.5282561522	0.15149245724767366	0.36716191473505866	0.09747865311690924	232.81452277640417	97.76711339967419	97.38384169765654	49.51951299274809	135.43068107874743	48.247600406925905	12.56912967749336	1.1284507093625347	0.6276115278172296	31.26368992269768	3.2577390989807244	0.15011854552920448	0.23512570298036567	0.00815861380883943	0.139462540583681	0.0157866233238585
69.0	3945.1173888276026	1.3778117082244326	0.8639641126906723	0.9305203282415655	24.519059107389854	60.514656155983246	12.717260814898165	110.42998695512946	64.94822184978715	0.34698496870598294	0.290350383659274	0.1787997775251435	0.5663508243607265	93.66539895442544	102.90165983127186	0.04734166680130538	3.110150449758891	1.213546072515686	0.02852881389801766	0.022858640443444808	0.024659577412181343	0.04859127747967437	6.395814524757212	3.9488966876002225	9.086854565096699	6.277378051476945	49596.89151675397	26685.618264539615	121631.0362031672	144922.48106355206	0.15171905058389903	0.34740131017575676	0.0986165206852197	243.4170796812629	119.82942950199072	103.67942799288797	63.66170264967463	139.73765168837525	56.167726852316086	13.825534510303783	1.2388429539098127	0.5873441731308121	30.972642963212994	3.6746834571187588	0.17016205763802614	0.28917446189200896	0.0272592135058521	0.0727549388385077	0.14846992575537601
70.0	362009.6995841945	1.0959403729529598	0.9086480454647347	0.929320112512379	26.619997716887173	87.6813559738518	14.278146369882402	139.14444288638902	66.67623725376467	0.3110816287315111	0.3056910633558076	0.17864599866554698	0.6569928653181756	91.64714815565047	105.50138708462232	0.046163633589928824	3.3865268988660584	1.3277414468620499	0.025186755078690108	0.016017252775470864	0.025379909088328233	0.045375552131957375	12.342341307920892	5.977871320224402	8.016909445299142	4.928474502158699	29418.421404140543	14096.133171029905	121743.97354251538	146568.98991630747	0.10697243635122672	0.36094830578165915	0.06947241985786795	499.1484719874345	127.73105411074953	145.59623018826392	70.00520146604532	353.5522417991706	57.72585264470426	19.792269650261755	1.5430093272183587	0.5033018116950438	37.22422698374941	4.550531357737786	0.1568953404026911	0.2578929261958069	0.21358017199106302	0.127533395507932	0.0559184119859458
71.0	3305.2544087033066	1.675519220411424	1.0924235854724738	1.2747909575300576	24.619220073404406	65.87382478678036	12.214994171938745	104.2847242770965	59.32309716117912	0.3407282410015237	0.30196246229489304	0.17784566558685422	0.5965349573576556	71.57592600634652	81.36657401354759	0.04032440882053365	3.2092378008856426	1.2039749943329363	0.027837212479784122	0.021834194571551002	0.024735776123381823	0.05351268531653002	6.481912340826447	3.9787260543604637	5.67439112889778	3.8377131245188645	45205.751293875364	23754.39598774967	123031.20342567151	150698.72160623615	0.14993432362311485	0.3778059843777647	0.09719743003276801	270.4752334054948	99.32239505585788	109.11986315702868	54.55246258454844	161.3553702484661	44.769932471309296	12.945156018691184	1.1347158562157287	0.6361493649445187	36.14687104584174	3.2742485568317425	0.14144882870352085	0.22387105082474468	0.028541107408607998	0.00891867191450889	0.0260983163093886
72.0	5749.4432584691895	1.205103754872962	0.8691129617468124	0.8277339599464288	24.8774589296002	56.49806249865457	17.42011037215471	123.3216783218498	71.39735292769075	0.39409577267246365	0.35345082763390145	0.22572527049239616	0.5543916191033817	129.31521611086026	157.18609459802627	0.058381466093970796	3.094196176639725	1.5000560951055661	0.026793773897468707	0.019305701034228795	0.028184634667127825	0.04896906531819345	6.988595764805875	3.994847721907171	6.448510389087426	3.9541463088281503	45478.74635213032	24009.892598719336	119638.3746736949	136873.90227764862	0.1441491684064891	0.33766922917953346	0.09335426764195591	232.82615255810796	124.70560445648786	98.65308342670662	66.37779848564442	134.17306913140118	58.32780597084337	11.386382288131626	1.0482997865639232	0.6619450801151211	31.41160706066263	2.8426547111472478	0.1501470655627937	0.21631956204177089	0.00690116010601948	0.362943691512144	0.0123448570153436
73.0	5451.062495618609	1.2292660264716821	0.8877700385743743	0.7191252387192224	24.663031750469564	56.45734696553647	14.86416788312292	112.27119093373231	66.09202046562247	0.38581741335775577	0.34474750325988246	0.21540595303657595	0.5618027948862838	103.2000162110242	137.10294888235882	0.04717680132042446	3.1012315169527587	1.4131344178869094	0.027329676955503937	0.020174272055775117	0.028863339767271397	0.05343448118367273	6.678639451032402	3.967599598664896	5.297658814372119	3.795072814064452	46264.18067732997	24348.232160317333	122706.21310956006	142614.54790205232	0.14595017065697838	0.3579710472556034	0.09522385700303872	229.72040336291425	96.95295219369066	97.34782098725128	52.349274300758445	132.37258237566294	44.60367789293223	11.327588404904853	1.0483130653485146	0.6590272161719286	29.089825373248217	2.871978470668243	0.13956085926174383	0.20689648641554703	0.00690116010601948	0.362943691512144	0.00265830629444148
74.0	5971.6736936315665	1.2387098229850535	0.8928378056846523	1.0645322165472861	24.958689352155865	56.23401111591275	19.617283409356002	122.86394783005206	72.46228276958054	0.3911805661803437	0.35243322853499753	0.2421681045626171	0.5418983106258343	157.9189514206014	179.51839713066795	0.0722958326082229	3.11166315166011	1.5749754155900102	0.02573555762576441	0.018820037654623704	0.02764862595010718	0.04596950897384566	6.790222284340028	3.895024121105531	7.776304011351694	4.165531208875289	46076.31414204139	24447.39009238784	114729.4967533275	128538.85902293462	0.14923425442601088	0.31684166100830524	0.09689252411509318	225.86826010900842	150.88125339875214	99.99904060778522	79.30418769865771	125.86921950122304	71.5770657000944	12.316327263190743	1.1603620322881498	0.622189753749025	34.227596259738334	3.1014444799842726	0.1733978381162256	0.24986625456486916	0.11138707020864999	0.10118256548101101	1.03157018299145
75.0	5535.076307010501	1.1729182185078182	0.7927403590203455	0.9228126222767232	25.12812846051797	66.58280880883069	16.891853128572595	110.62239044751604	63.29086562059402	0.3567944946045876	0.32835064738827463	0.21485410148151965	0.5789807938658124	123.82545819376156	139.1781049706133	0.06250064948222496	3.233835177028305	1.42402474062062	0.026202206446479546	0.01991351686213317	0.026940452417068793	0.04937472084456225	6.4127056794469635	3.8935678510081635	8.63235549168393	4.711567795822323	43685.86541666334	23183.903288491794	112918.73489315873	134238.65900924616	0.15001803191273483	0.3390255403321212	0.09744669666427784	269.66441975887614	151.88266363914175	111.92905419821413	81.35910111672047	157.7353655606619	70.52356252242139	14.956518026576159	1.1825805516027643	0.6328363827686029	39.16869341918282	3.628961074067993	0.1436180206095566	0.2280476244054863	0.0326622335593935	0.0758397842889238	0.0111763630729273
76.0	3146.259301672517	0.9588866665211674	0.85788959855425	1.0201972124412142	24.332234027613037	62.98586467464539	13.428456781763682	106.50511456152724	61.112875383349305	0.3480014360394406	0.30292946225240525	0.1956933257550913	0.6057455513779434	101.15276361270975	113.73552130782483	0.051049865176547124	3.169144427945685	1.2332094093937547	0.028592256374232176	0.02328416170954622	0.025483230525905953	0.053865858971791386	6.352416624297674	3.918673327898195	7.537595389549624	5.443420007995504	47684.268091663595	25203.95079443725	110491.01372233975	137433.51879092632	0.1544400050532976	0.3502093918677851	0.10002349029676752	259.0776925623695	112.82745459830099	103.5300524773115	60.27335262422913	155.54764008505768	52.55410197407197	15.011773080614937	1.2790436584838634	0.5916401218283668	39.74407337886522	3.9056516420205254	0.1570235161502262	0.26383067018627193	0.10537527743047699	0.0900633230695336	0.0100692326419396
77.0	8195.175917143495	1.2032307659527741	1.2194324629725537	1.0565939054441733	25.72288968344785	71.96887487221416	22.407575122499274	112.71188088000444	67.52336393275903	0.36161671919964916	0.3519864099558379	0.2441426236491645	0.5542739303649074	172.15488067622152	185.9457085184081	0.08192496255926657	3.2915449554135683	1.6587846947130338	0.02328991021239779	0.017408200376777223	0.027473369764181174	0.044102468271215355	6.65463415215327	3.9504801595018026	9.969551134841144	5.296660336285953	41527.93264939131	22011.059136962438	108943.50410420202	121208.49425995281	0.1462045977542223	0.304221602272074	0.09729246665375395	298.9643054306627	185.97199124042763	127.68787180278659	98.50203545732388	171.2764336278759	87.4699557831037	18.24444690839847	1.3763003827233655	0.5702548652751733	40.86980259783006	4.239862554933294	0.1810731005789271	0.2883555555027718	0.00282902868354993	2.28455570019236	0.000536589110442172
78.0	6486.531806194847	1.3288410543812377	1.0154834854891135	0.8060869071344046	24.92191315580489	57.57928949789738	15.25605922783997	116.04577664907514	66.98180055610807	0.37759709740287895	0.34977477980991106	0.2186466151850746	0.5648514475292484	107.82460928568706	139.83963915544066	0.04734499388138933	3.120353571458355	1.4767841119725615	0.026806044330989647	0.018986915338127887	0.02946888024099061	0.050119381546619504	6.959381952686775	3.9873811500723018	6.127698239162166	4.268450330996976	44278.99539238626	23117.374744761404	128952.03616144118	149245.60870930736	0.14430123516316065	0.35913940976210024	0.0938490620985473	237.2674142764648	100.99710641473291	99.0080655231345	54.02686449591935	138.25934875333022	46.97024191881358	11.133182987568981	1.1101381704147255	0.6309673617675424	28.93616284950238	2.9641109593692527	0.14252276314135762	0.21665305252804967	0.00296071334745914	0.585363070596296	0.00636461908702562
79.0	8204.231026290008	1.185626305166394	0.9625027894292276	1.0518606138270448	25.275471116893407	61.882845686587395	18.70559818739777	114.87125685873715	69.43026415376858	0.3681042883939442	0.34741640925549805	0.23404142743833273	0.5449315529291641	149.10955672400098	177.08682085740497	0.06735686039072708	3.188694494625363	1.5678277756418983	0.02496444276764258	0.018547833540479924	0.028224123613398065	0.04713062147520635	6.2783722643558715	3.8015432940172884	7.123432287525315	3.9781745304880665	45306.63429260018	24729.04202904406	116907.88225536609	133022.08224665522	0.1530868048879709	0.32876442864019917	0.10173849889475776	246.6765858231322	128.33481948583258	108.83963422818942	69.30132310258472	137.83695159494255	59.0334963832479	13.848591568939497	1.260942929405665	0.5855910014478528	30.388655771667153	3.463831081680603	0.15850452306564206	0.24516876021835102	0.014899928108831999	0.018151572938767	0.0164799326885755
80.0	8755.152104753302	0.8259504608999801	0.8408229332794712	0.98216081505082	26.167564941793046	68.81551592840695	20.993914495460253	119.46490640779588	69.93359510540577	0.3773483885456893	0.3738742435930895	0.24503208040678195	0.5444817137290158	161.38070081584493	188.5559056708115	0.0760437329120661	3.262978301470894	1.700096835630083	0.023577755346881144	0.016388147033582233	0.029504476183122384	0.042086168692347964	6.948606944878867	3.963630504533089	9.700370747563337	5.006952943332963	39318.196912021565	21429.31119593663	115683.47488251163	126939.20139017502	0.1427317641213947	0.31092401770532235	0.09517216159714044	286.24323402946567	166.23245452040217	127.08150140531505	87.28498748562174	159.1617326241505	78.94746703478053	12.265962174058632	1.009113979978169	0.6808457549231256	26.47336827769033	2.741761794895568	0.128022617377419	0.18313481512790525	0.0485467382444136	0.0173904610852149	0.0133663182036345
81.0	16685.860068823094	1.0540260428656882	0.7692024996163085	1.0424532515782905	26.982314507276545	78.71607369575536	21.121982596035522	127.27409119398725	71.07040793629041	0.37615838543225927	0.3901021246778732	0.23577862160258806	0.555416845740154	160.98016652246872	190.95183196764216	0.07367691190587415	3.3582881005771044	1.7992379995424324	0.021802875889954994	0.01389548255528738	0.029596133933204125	0.03630369878910728	8.353244008787671	4.418839131582154	10.198999144201073	5.1069512882471715	31423.961459653274	16210.597432264849	116950.74330424216	123435.50524737196	0.11977010117446783	0.2975138547026283	0.07993416702211754	362.12471949203183	170.4479241837134	156.88210984995487	92.87424937451638	205.24260964207667	77.57367480919696	12.883321340988171	1.0562548352482217	0.6553234747629333	24.37831550735355	2.732386287934186	0.12554669693817108	0.17925101223666468	0.0366643968698325	0.0178403665709491	0.0346192317165013
82.0	5104.281851606728	1.3048415159138178	1.049223746070134	0.9974207878326831	26.962938359564195	76.4210302224915	25.140877286108754	132.81255718781026	73.46739095053394	0.39115922258252206	0.4097809748471418	0.26430242503479706	0.5596178597598912	198.57682533776767	216.03227843713324	0.09769516181901695	3.3549789364452454	1.8851054871972566	0.022171222787612934	0.014291287924669526	0.029629878269036833	0.03445039917930544	8.029783156549364	4.327827986120206	12.506059349454947	5.616241014423902	32208.08844097255	16730.430905771733	109964.21808143466	113031.8860772854	0.12389622755948854	0.27254315726793354	0.08188602342019402	343.85886023401537	247.1376900810102	147.24336850383497	131.43990444378332	196.61549173017977	115.69778563722754	13.95729590055081	1.0560935521462054	0.6719535356663	28.015960433638924	2.8306639706625116	0.12984687852154572	0.18553995709891444	0.00995995544041444	0.398982888175555	0.0011193319686320599
83.0	19342.304548809712	1.146489000032525	0.8418975245586391	0.9378278796399419	25.98218619779953	68.19020455157654	24.024812582281626	128.064325832755	73.3023397162165	0.38292838437470145	0.38007768809416814	0.2618828979418782	0.543845935999832	177.1126405765102	198.14387176335194	0.08734607273424483	3.2523957673272754	1.7981529665152538	0.02368104717808628	0.016209537101596744	0.02917649331077284	0.04163430487120433	7.110177592576775	3.9462568024266047	10.999753515822809	5.667748332634373	39962.663502807285	21204.86895659281	111561.04014445165	119775.00559767328	0.14324098031970897	0.30148080349464706	0.09330997047704119	281.97292357122336	217.99249267436468	121.32578787654086	113.42764421889285	160.64713569468265	104.56484845547202	13.390230527798753	1.1351223421944077	0.6306427740512969	31.828282254316616	3.1411153916818533	0.14122316035280216	0.2122206014220919	0.0131996636498504	0.0202317971545314	0.18354919298149802
84.0	5697.028463915618	1.389578949195801	0.7181105471605982	0.9973666005714572	24.890682782041253	61.19685268434657	15.997720180324752	113.30436737956212	65.52583882379442	0.36859318799216195	0.340957462553105	0.22228915118338077	0.5686703589116858	116.82969364049117	141.4961426028488	0.057293748563646434	3.1742971407674903	1.4656953596447964	0.026304967907005535	0.019547861560926014	0.028679387005445523	0.049685132578900705	6.475129920576285	3.874366696627222	7.301836153120739	4.076414971409198	44967.45221852051	23700.65602969987	122904.47543738765	141866.9037559715	0.1507482708532648	0.3529006546628752	0.09698871294896415	245.58753520256505	122.62996965346888	102.86294700676488	65.66547003541135	142.7245881957997	56.96449961805748	13.061663462810467	1.1651026969159062	0.6240338777212725	34.126868867049744	3.321172001308638	0.14705810095342622	0.2274505773480981	0.0164535246297281	0.0432563995617519	0.0646253973530403
85.0	23512.799421377164	1.1653106412679164	1.066892730052699	1.057067401153297	26.50045667770129	76.75559359413741	28.739906538426894	130.0705913595979	74.44884024687542	0.37483876445463693	0.3852967617580506	0.2781476650294626	0.539485697558265	210.9778035338553	221.42710636513104	0.10564652211458984	3.3341057307265785	1.9276277983321533	0.02227624911970788	0.015184235743262824	0.028605140700879855	0.037646734833595166	7.226374385819788	3.988199840819893	13.407381699343711	6.206095458263333	37464.50684328646	20089.70944885775	100942.4938856687	106385.45439702022	0.1407070122920274	0.27562568617516525	0.09288010374877814	321.1944553018107	276.18080809447747	142.23431167530927	143.70788126886436	178.9601436265018	132.47292682561334	16.08053564637932	1.220517969476898	0.6099649273385188	35.94837036622849	3.5791115059690455	0.14004585445985213	0.21051957589468998	0.0691303072862233	0.0311473079387991	0.28593610799714597
86.0	10939.940072234609	1.3259163453521159	1.0635891027743343	1.2274805272197924	25.29834811379427	61.273929754869656	18.196646228487612	121.25644724996141	70.0636697176508	0.3748091673050683	0.3548575172510256	0.23722106566408493	0.5545967746720932	135.33315868744702	166.9211751431281	0.061576056253767934	3.159755186180214	1.612678325538198	0.02556995644033034	0.018084989735065286	0.029380825141595224	0.04642502110388049	7.070772643659166	3.9764972467873267	7.37838828949294	5.72870695439291	43142.464244419374	22705.01947108636	123315.10426925284	136527.78525066568	0.14371822254206346	0.3335520521550418	0.09318053962829398	252.8538380472499	130.8254756586356	106.0577937212468	69.66447783812205	146.7960443260031	61.16099782051366	12.278122303353863	1.1593232987242925	0.6158457517608522	30.6389708261423	3.1227260960272134	0.15214804869613524	0.23222223120525012	0.0039608075225655605	0.585363070596296	0.00999266442449736
87.0	7333.332582965685	1.307271888523675	0.8914446413902279	0.8278790724245406	24.289317030406767	60.209846542047636	9.788743476365788	100.47380026474585	57.44098790612437	0.34490693887571094	0.28477272878856397	0.16295808516395732	0.611697852340779	60.5185290166685	72.12235016377531	0.030849596541941308	3.157363477231919	1.0810609762073808	0.029078977674672345	0.02314060311406861	0.02397148153359731	0.05534755801074681	6.392084051810369	4.024207972658059	4.400817415872179	3.5733221650069087	46838.853790381196	24370.80380690442	122094.0793135054	153537.3982381457	0.14788272115569273	0.3836922950713237	0.09601758157612186	248.04560619015407	64.57772518903315	97.90255030767497	36.35988276967869	150.14305588247888	28.217842419354472	12.77219224619701	1.2153547057874239	0.6032776236627584	36.23941204825127	3.4769876410196074	0.15081770620934892	0.2496882162563355	0.0237533476850919	0.0268858246750867	0.0476490259984473
88.0	9453.183060994645	1.2340544190390699	0.9283464154770258	1.2480818128388473	26.550770861774385	75.28814312736719	27.471274142694725	134.56975067130804	75.3266653660077	0.3777038659618354	0.3799249179908745	0.2647605787923945	0.5436174363085468	198.5078217675459	215.0475392227804	0.09701329501931102	3.3026949488786257	1.93179508671105	0.02279072831468096	0.014649355977518059	0.027495406107306816	0.03251726949948853	7.910628665558676	4.143990434988622	13.396345401996909	5.902941467582209	36038.98528704251	18726.93953573896	107284.05497928117	109397.8672950732	0.13306729137543272	0.27333528893286635	0.08716338499449214	325.39925054264205	267.1871240102623	140.1133599590606	139.55293637382573	185.2858905835818	127.63418763643672	14.336244243773434	1.2179917958111732	0.5914056089749947	33.10214303538215	3.322065472806311	0.14950620355794292	0.2302690335562792	0.0691303072862233	0.0311473079387991	0.28593610799714597
89.0	6123.173241786356	1.419406766461104	0.6715659992540222	1.372533489675205	24.71404729765742	58.80729227542099	16.15375564737818	115.44235128919509	66.96019807806917	0.3694703967949505	0.3370703663469136	0.22376534451761337	0.5638065349407599	116.88891202067217	142.59294016468385	0.05594808649835564	3.1266095158970333	1.4272259385702692	0.027204147512139457	0.020305083278925395	0.028457945792341687	0.05301528434651733	6.605727034664315	3.971541683075068	6.298121812544405	3.6113728315722526	46252.260168697154	24529.67036190249	120067.44122923212	141343.5223811655	0.14853361179466765	0.35452129125498105	0.09609119231585474	237.07732399818576	117.51472297761055	100.2625521370201	62.43577802112791	136.8147718611654	55.078944956482715	12.611844884963531	1.2487905346327253	0.5823231413797471	30.427394708323835	3.30312461920923	0.15256056543699836	0.23630173981560118	0.04535122132218299	0.0170428362015839	0.24034331681961102
90.0	17634.466891442717	0.8895030986511548	1.305938929106115	0.7108148456222977	25.544419027476703	61.80365341745197	13.194934353963324	160.87922788122498	88.68793516994405	0.4053247121808395	0.3702308099374212	0.18447767271951135	0.6116922909396668	90.80820208465681	132.44972948478122	0.03557158382272005	3.10786288848351	1.4061602361615955	0.03135156083342266	0.019941713715621336	0.027043554584511905	0.04431511198905839	9.13126910847291	4.7083567137384295	5.506732692959746	3.956069672089322	38087.32655625049	19363.15437751717	130899.53428213156	146813.457548762	0.12375003052790891	0.3427042037922346	0.08003436635685557	283.7339269198651	77.59434759365992	108.40967255395213	46.033824388497614	175.3242543659131	31.56052320516233	9.48757290342199	0.8404534815668906	0.7325259139467976	26.30923771661931	2.2014366818524587	0.15222280884475442	0.21356659826244634	0.0336045588644283	1.10028616568255	0.0572952529690886
91.0	24794.642307324102	1.4276445363302512	1.1712350463114787	1.0429384363233336	25.506481696270956	65.02597283755391	14.73622265469957	123.41422057582567	69.09297112960185	0.380321523475831	0.33994590839659383	0.18621311060594317	0.5887086755391487	101.25948690745344	129.70902219296647	0.045114590798075734	3.1860725674568258	1.4232444572209635	0.027632064868184838	0.019689700584638897	0.025900069678053087	0.045344365164381326	7.808184049925376	4.384834006590762	6.8979486426456145	4.76536645639641	39157.0333355752	20187.69907301001	122681.56480694184	141555.54254516133	0.12962476943160595	0.3443250727180072	0.08632194866285141	289.3041783371359	103.0726479773166	118.62724171973657	57.45053747576797	170.67693661739926	45.622110501548725	9.731813281374707	0.801356709657061	0.7355369749168749	27.408456267300895	2.3987826717506335	0.11710626660574522	0.17097376472475312	0.033473850454990996	0.094667534112686	0.125486827308979
92.0	14488.913091393651	1.2637245662710135	0.8130684392018825	0.9694359330728388	24.50861486421844	60.33118784659644	12.376412740318992	111.0303365771863	62.80915353088851	0.3786593160622709	0.3126903585530668	0.17406076066024972	0.5855465544872952	77.39735620419938	96.96996540330822	0.03649097087524355	3.1160297012233373	1.2056143976440332	0.029084804227733442	0.0220982791547999	0.02439088621682531	0.05409082643806614	7.224325600746781	4.2125525576056555	5.551166307171007	3.5324002909866654	45060.667157966025	23151.64074083102	119844.2081569153	145006.80612437462	0.14023821356871544	0.35961881773024096	0.09204005236612474	255.21314816669607	84.31337072916888	108.0256662487179	47.15428193925584	147.1874819179781	37.15908878991304	10.467540896075434	1.1002191055019375	0.6134067554676538	27.0187071001858	2.94297619883231	0.14131792948561944	0.22293179234916755	0.0505424480385016	0.0377750698466793	0.0386917648868882
93.0	3777.2950943780634	1.0901306929108339	1.144478996385854	1.2070841476949559	23.41079305724963	53.61588589010612	7.921463313906669	99.86870293339544	58.2423559134606	0.37685242566271177	0.28090253160395184	0.14788551905595773	0.607389855193075	45.51163429648499	63.533147775793594	0.021895096206936703	3.016719013847076	0.9340258550240663	0.032709388674962155	0.026453985633965338	0.02270946316871703	0.0598015188657403	6.811225440343847	4.19273323835797	3.4809520517756303	2.598565764450175	51220.759606707674	26480.98247052258	118959.62207840513	151290.06342667105	0.14769311731605825	0.37742360436277683	0.09693736024720125	223.60945794855843	46.84598763256847	92.88409636694186	27.976427777332884	130.72536158161657	18.869559855235597	9.909582796456219	1.0875372407415258	0.6194163063943763	28.208144917073238	2.95798691957224	0.14510037802741352	0.23314334130874878	0.14163974034289098	0.201300535347642	0.0722125075165848
94.0	9762.01902716901	0.7760061478747348	1.4060902741919488	1.143555602139679	23.99553994379822	58.61644806281105	10.038016298922114	103.14922458931701	60.37575822194384	0.36926737759191114	0.2912916040146381	0.16331456055946497	0.6074468502442069	62.35491211823151	81.8390168761457	0.030110356063023494	3.0725566924546253	1.0810048957743317	0.031953370749911204	0.02531023747762445	0.023894173642890888	0.05819015393543893	7.1500411832219335	4.313649031552866	5.135838958488548	4.64826965771388	47159.218289930664	24258.610015869857	116528.11695866597	144582.92691477112	0.1394212841393601	0.3662669334006716	0.09326745875046767	253.20834782256415	66.51943191759776	102.75767941211005	36.976811944268135	150.45066841045383	29.54261997332973	10.709224516311407	0.9977576251452508	0.6601640228516562	31.871821653880563	2.9148823237394437	0.13632796550744264	0.21692843145490903	0.14163974034289098	0.203653579386708	0.49301107694169
95.0	6301.972324016151	1.3041406111049538	1.3465901335002706	0.7800455737816652	25.961709781192575	72.34794948602334	16.486472482134662	110.58982119252339	62.95855020385714	0.3690034437817541	0.3462151889663771	0.21156176809021213	0.5642757350115513	114.07792291284625	140.34533741289582	0.05162096316700313	3.306270025639765	1.5023291564185803	0.023934832505863007	0.016916479586607816	0.02815703285642871	0.04821013416940932	7.034231076115154	4.03621706180676	7.849272926778505	6.365096094781152	37803.51890964224	19945.002826055003	123175.17581743983	140161.96552776516	0.139082828467083	0.3437276141304253	0.09213079733805667	302.19396236998426	121.32555361050119	130.73701000500824	65.28259152168462	171.45695236497636	56.04296208881649	12.176349903854435	1.1134649547214872	0.6200257188859888	28.600419837716863	3.0371595126159145	0.12850283415561675	0.19276184590080842	0.00611194046171237	0.655341714817003	0.00112903620384505
96.0	4454.424378810527	1.4740415385684418	1.142197737673243	1.1730747821358787	24.493674703462002	62.67948937824013	11.076792998030632	107.99115431139293	61.588976236306586	0.36777278430676325	0.3025026228924534	0.16361885024902897	0.5813308396586737	65.83585606281783	89.11293054432879	0.028558492532551615	3.1732107694003338	1.1967951792248337	0.02765670965038067	0.02131557535515307	0.023926427387432798	0.050930574369326846	6.566065046473141	3.9914298141013185	4.3958689501999855	3.8395625831667015	45447.313655482	23366.943204191903	128780.40606277034	153673.50435516494	0.14580823656046868	0.3723516233464306	0.09558131385733917	255.04361564182594	63.361501680008054	107.65237146777262	36.674898730039516	147.39124417405327	26.686602949968428	12.069664975077336	1.2780063868660207	0.5571777077052738	27.995506636273237	3.4277428812263055	0.150672076760732	0.2435948538986514	0.0145988267669781	0.573168024027043	0.0142930515702714
97.0	11957.560265385324	1.117999491880589	1.175714778207166	0.9037010598783146	26.615683040401994	72.48997080904161	23.6963411027267	133.2485132080676	74.20362680287678	0.38274985058726074	0.39092999670843154	0.25543341392103236	0.5524331702087517	185.59066931128982	207.35652338112658	0.0849950771400854	3.2617346148040567	1.8430751572855009	0.02430570549561643	0.01582685987880447	0.02931931128371725	0.0369696001630575	8.05328124388023	4.273369555311118	11.376746462514822	6.168208254529146	35721.266348322126	18980.375294244768	109773.63541463364	115948.73911472707	0.1291879969523443	0.28583774708223786	0.0849767446684716	316.9221027027128	206.7418060267793	138.89394256491747	109.98985248852252	178.02816013779545	96.751953538257	11.549955022616093	1.0022259519295924	0.6620724028281066	26.609052795923365	2.6770883008750364	0.12229995610148928	0.17447374014267475	0.00423785331967794	0.148924150691754	0.00361219251004069
98.0	10694.329258377698	1.2216020099544642	0.9888388828914549	0.7827256967992339	25.19511576748923	61.929812631123006	15.805870865228048	117.15945159053932	66.96721497530827	0.3750625245100861	0.348134042543661	0.20964569373700137	0.572334174973923	112.07724301968017	137.74072690315134	0.05133169229386302	3.16663936313369	1.4634189728518197	0.026926621946079365	0.019233098028056284	0.028365556995377742	0.04700841175434764	7.097139198990148	4.067233379845368	6.471738639246527	3.9486157000279736	42808.97788074516	22377.40199090983	124873.1862906001	143650.12897593464	0.14182066521325012	0.3482382246790151	0.09274894462238581	259.1897337816988	111.96371702224447	109.53111778205427	60.23561286860375	149.65861599964438	51.72810415364066	11.361060049365461	1.0925784640570488	0.6387229735841206	27.710472008350084	2.908512031359877	0.13839766409720033	0.2095807806078599	0.015590482929646002	0.513079527144139	0.0282749516330413
99.0	6419.152038715846	1.5170423205342634	1.0279142138724855	0.9378289869740327	25.456621926932257	59.18979303812941	12.801056534922564	148.39323203453992	81.86038768012341	0.3999131562093895	0.3567126682577136	0.17668763782480487	0.5863961282072044	86.108802811489	123.84943116778622	0.034563746140980456	3.120375096096332	1.3860840773466576	0.028679305939952104	0.019162514134747326	0.02608415651953793	0.04420586787298871	8.232952098173897	4.473469549597371	4.787098323918695	3.344661558924451	38801.837514170424	19993.099205960232	130389.93281093411	149830.7886696578	0.12703607191445435	0.3537440317747089	0.08299708215964968	264.02158519451575	69.57630457747894	106.81419450251843	42.0581734235079	157.20739069199766	27.518131153971037	8.427166966308762	0.7776072961958399	0.7469156896969592	24.104927508461195	2.1056374189033176	0.14836968692930122	0.2104031561902404	0.0328051175354068	0.110586764529319	0.0225938492017416
100.0	5007.8475881595305	1.3343287180250396	0.9116702552558508	0.936140394909449	26.430021075283797	71.35711858829937	20.091852272937803	134.83218436150767	74.92836081555075	0.3884991566702089	0.3804270357816527	0.22020437418135774	0.5633708947711731	146.77492859217745	170.85463165861324	0.06591601284229942	3.2651201708406417	1.7051473994278095	0.02438535458135996	0.01589419618571621	0.027390387651087495	0.03735754882013991	8.212496899681168	4.367461594156079	9.032354331918176	5.477339556307451	34666.29417124666	17909.06275306714	118395.7193418906	129393.63331873665	0.12433427709413698	0.3131534935855821	0.0822444936763248	317.52832775372576	157.75269718236106	136.63778864865327	86.38119679659368	180.89053910507258	71.37150038576753	10.743185035260622	0.9741667484175747	0.6696970123848923	25.443617891488163	2.535576570104148	0.14179534171619315	0.20280455620099974	0.0150680178870207	0.110586764529319	0.006966612152238471
101.0	11797.531058880113	1.0794764525767626	1.0290126026643773	1.3405620357340695	25.52946824178761	67.33398909995061	17.051848833573832	118.80195875039888	66.43256666221126	0.3829480911548262	0.34651594032775856	0.20558101075988552	0.5679746900837582	117.46423214896616	139.63656163566463	0.054519177578872924	3.2307351306907752	1.4854039838736544	0.02566028058154807	0.018380790728942293	0.026505996624283892	0.0455750222915384	7.361980307010523	4.135382242943619	8.188298999905959	5.07146049463071	39981.11169010354	20743.444578472416	118457.24642195857	136258.1073730416	0.13798917682170408	0.33522091039506874	0.09042708420172205	283.9651666083744	130.49675452001253	122.57123622179024	69.73673398022459	161.39393038658366	60.760020539787995	11.160644563884038	1.1440575061834255	0.593762861917289	27.140692343161405	3.0181426849922506	0.1354298609397579	0.2074745398742548	0.0556886721414596	0.0308923584349496	0.43125151033946996
102.0	8792.391875100859	1.4724300943704238	0.8487173004748387	1.2266811607882286	24.56658299839345	66.61906931645257	13.839492202770604	105.01659518382931	59.68393138607585	0.36200210381377546	0.30828033913529335	0.1979676385521676	0.6012940388996205	99.6974198500389	107.81396636026496	0.05328725170954919	3.1745373714831078	1.2439066388198663	0.028797482367994114	0.023102306485915724	0.02679497211886063	0.05589364221594785	6.51847319833053	4.048393325527884	7.844387837431982	4.327367740105897	46725.72028350476	24889.824536699885	114484.97874274298	140299.6975795648	0.14823550599987131	0.3517527438191172	0.09614333184405299	276.8864423172456	121.01178547523222	114.62777074980767	65.85204665960225	162.2586715674379	55.15973881562992	13.614526910571943	1.1202623227097992	0.639473143281983	40.046782721112436	3.337311394391268	0.13312787999750475	0.20451679015494398	0.0502516245177528	0.123338962121848	0.0065914753247916
103.0	6501.770860859873	1.2247452904725806	0.8977312799589258	1.1007460048677686	25.64839018623498	75.08758069769345	18.807612966896865	126.04374258973027	68.46036289101417	0.3712915046950339	0.33754574719517316	0.2232612907309839	0.5759076702621163	132.50478600960386	133.9431245959888	0.07612352337814023	3.2763432917762287	1.4564421132347065	0.02535619223283902	0.019016281850135014	0.028122996164650575	0.048999296764028144	7.081198935747735	4.136236509601425	12.486016277324099	5.403872806345397	40539.68891366607	21786.889273003253	111211.55468897674	131751.82361556363	0.1399998760403786	0.3263552075117249	0.08951458969937894	323.42115159071597	206.4201291449433	137.91358603486609	108.23476120339518	185.50756555584994	98.18536794154825	16.099786012851816	1.2964647206381403	0.5827056734328058	41.61973523673325	3.8760826846630017	0.13351055619216776	0.21042921493233505	0.0324166161618735	0.0497992840574854	0.00226885140668116
104.0	6678.100549866223	1.1096601123498346	0.8977510463187863	1.01195657137888	25.09931126062565	68.12760555927429	10.543629629649429	80.51783579105862	50.68553952742235	0.34743081764052075	0.3113976859363557	0.15160452929008064	0.6028809101281932	37.782571988984664	56.933099448279954	0.01861528834678087	3.2919888067193046	1.3322165179898058	0.024287967706203645	0.017934951556128512	0.026736467278894758	0.04957941233852233	7.27834720286873	4.4054688899071905	2.9383163251024125	2.5017278642094514	38524.79843446884	18248.67810321052	147009.10025692492	173594.7863731126	0.12608349237245914	0.4162657964207656	0.08827464610414268	306.64352516027657	49.630227460793606	123.25745503498328	30.90753113657605	183.38607012529326	18.72269632421755	9.807330020664642	1.073152676112876	0.6331789111615009	35.83019720948155	2.781586803095705	0.13244845534330524	0.20511237310698144	0.0849909993799906	0.166294810802707	0.0138865440632345
105.0	10012.809651978348	1.2755520769809223	0.9410784899762239	1.0238398985898622	25.41199421228353	67.64789762799182	16.07786309473614	110.12777854270884	62.64394498010966	0.3776220731611267	0.3381623985475718	0.2008062794312819	0.5694471971598217	105.0983232207142	113.3172738400894	0.057893486655570425	3.223226593385337	1.3927257051469804	0.025677493517290127	0.01902677283524384	0.027495798344902758	0.04894990786883464	6.745744642747516	4.048888092153792	9.134380137783715	4.4778447574592395	42009.88008773395	22372.299089818356	122874.8530053926	145687.23416562102	0.14152103358464785	0.35095163761325493	0.0926085778443361	283.84568956415984	154.34579572075833	121.1931874224586	82.06598700794856	162.65250214170112	72.27980871280975	13.806255636414571	1.1005547838359238	0.6455712091285357	39.68919094693373	3.43770152531321	0.1262508534897642	0.19370978411733064	0.010146596830389	0.19640140047062402	0.00226885140668116
106.0	15100.42023409347	1.297836378613218	0.9068425692535655	0.8648254048412004	25.14729477480086	67.77269264443872	11.314419927218166	92.37599293815886	55.414515720831105	0.36073939678859007	0.31793557095276936	0.15350179053279966	0.5924129778522723	51.36281708243335	68.71381435379641	0.02631056758770685	3.247022806892975	1.3013366988136874	0.025619976642125317	0.0191259270845708	0.02548507727077309	0.048382738496028636	7.065292330625652	4.303516233888784	4.718720120812409	3.1778884841094026	40531.560480818975	20241.760165171327	139266.96070307397	165300.42265058457	0.13132798199091145	0.39709924330804347	0.0898150315015888	296.2694351388828	72.75490993037782	122.33368915414299	42.91590109442834	173.93574598473984	29.83900883594949	10.873426130288319	1.003444997454921	0.6677336449501863	37.072586497447766	2.8051647740401333	0.12616285175509007	0.19075424733077992	0.0557525136391864	0.28211724764604496	0.0019055970529164603
107.0	65229.48801766275	1.2326787727757351	0.8822890476908029	1.0918544443236535	27.02033120253447	85.30507900764118	24.40846317719351	137.76891287956465	73.08826074987331	0.3776412361656296	0.37815168550408707	0.26469036537127594	0.5600360086545731	185.91331266001995	184.61427466225337	0.10624924008760951	3.4045754601571994	1.780670969277018	0.021942882582212712	0.014854498116773316	0.031006051201962172	0.04033049756776643	8.086398615678357	4.336705751633831	16.79654454597559	7.167950277455626	31942.459387512743	16732.06789301827	103716.44953481428	112201.25407592436	0.12515852459152024	0.27991979621876395	0.08110286206395804	381.14172048719036	282.38971700284765	168.00062581084487	147.4042177835975	213.14109467634538	134.98549921925007	16.583130411538725	1.468922330561894	0.50452333303463	38.653217566939404	3.91177306024177	0.13495173582239905	0.21514638431278027	0.0764214248437272	0.040742670169528004	0.0338739394106101
108.0	10205.969285467274	1.352620132625363	0.9246387844193773	0.9635155092389056	25.100859111574405	64.26107869524576	13.673413482210297	127.51646868091876	68.1533990454175	0.3650965560329619	0.3164761054059983	0.20320272601236444	0.5957156533672034	97.63702905762696	108.02846351510759	0.05582555404501478	3.159019746912365	1.2325476048799362	0.029078400725276312	0.022343966895642574	0.028006016063432473	0.05698389408320058	7.078252762968665	4.247216988274473	8.37591203072849	4.30283774108328	42772.15921461488	22843.158388480708	115772.11420522534	142852.68532925707	0.13738541896040285	0.3519482138207271	0.08681251657896366	272.88354110499773	147.1922031452398	113.80750275991396	78.30865380365505	159.07603834508342	68.88354934158488	13.153590332716828	1.2390572121574046	0.5877833253452575	37.080073997998106	3.390659736353267	0.13245991373365928	0.21151968290650158	0.212948066038059	0.0284994756004713	0.15151127314972
109.0	6566.307185380213	1.1724959906703734	0.8110659171760587	0.7999404876293046	26.335246141277004	80.92734528784989	22.63461421079665	132.97124316024585	71.68426016341206	0.37033164078861985	0.3579636468387757	0.2501590056517316	0.5670562880864278	161.1755842348653	158.1835707923307	0.09439457549829912	3.347149677962079	1.6412289547803063	0.023404095193557694	0.0166552343774871	0.028932046997707822	0.04671085684728047	7.571732878582752	4.233624125277867	14.876705797233075	6.056831563410178	35703.27008008428	18767.02063847728	105340.23151374649	120524.88624978586	0.13074983644525823	0.3043870935366773	0.08411556653394321	355.47865462441473	263.76002467668934	154.06033562670873	137.40551513614844	201.41831899770594	126.35450954054107	17.983090937680068	1.4016054041818877	0.5497554352462134	44.94044986815279	4.245737765920066	0.13667437316957273	0.21830879473524026	0.0616281726584402	0.00785632572802391	0.0169722748945755
110.0	5488.225521334831	1.2639744162843758	0.8614168664712389	1.1246912033178242	24.95131906183569	63.66014030359625	12.7930304827022	118.12500407110385	63.06307785965286	0.3640853875669749	0.313183258419731	0.19316074534460081	0.6078390877398094	86.79114710794369	98.97811702421438	0.04750283950727101	3.1467111383381194	1.2218152947703542	0.029635355284693958	0.022754710993525593	0.026362744305089576	0.05423475922704285	7.08256472925707	4.251142582349484	7.028917388743165	4.094725110766802	43871.90635612451	23070.32614424203	118301.88936789737	145993.13116516126	0.13808454460993153	0.3575584754520839	0.08683606223237306	269.5118584588149	112.34229065093325	109.53515160497984	60.738189882378265	159.9767068538346	51.604100768554936	12.589322100854005	1.2956604379974688	0.5557111706106878	41.73105211520194	3.4459507778386693	0.1447910895039194	0.23071016393174384	0.33612131424067104	0.0732228158632294	0.17813456499367497
111.0	8228.857601583668	1.7335636583482648	0.8402886793427821	1.0241076228181547	24.517786870224775	57.5070063058003	9.41265018370725	98.13941256758604	56.76571738227963	0.34920987483448823	0.3021096435191103	0.15403037263791694	0.621609908314767	44.16964824988786	60.436705477957496	0.02342681124012971	3.112882871992805	1.1877265526743168	0.02964463915407923	0.022685893569636705	0.02598619690018938	0.05200497351945348	7.242969635237853	4.415439879451303	3.881181386961915	2.8637643561664987	43907.240734067615	22018.767634040636	140404.62802137877	168188.95813468765	0.1306350179699398	0.3990367590351284	0.08742237425879607	254.2125886021733	57.549888233664916	99.02204676736665	34.59738244548506	155.19054183480694	22.952505788179867	8.638684129041922	0.9157229024625168	0.689221939841201	32.83739639398253	2.4525665815093363	0.12356008478725883	0.18766524430868164	0.132230788070074	0.253150589267923	0.0138865440632345
112.0	7345.846395712767	2.0057969750143374	0.8926256323628476	1.104938313715075	24.226519283315415	55.75916809667855	8.833050460540935	100.27050512391715	57.26018660553031	0.35919366780369344	0.29817928782511416	0.14821314473410757	0.6247588663408438	36.788549069379556	53.80053736064862	0.019802202884444477	3.081372028781482	1.1092696855703195	0.03088853359390051	0.024399657298643785	0.02504385719548575	0.05467332972437187	6.854990079838565	4.343556058113857	3.5661903395396055	2.758576839069983	46078.90493015271	23373.7100826656	136835.8869365825	166871.853671827	0.13348484193074805	0.4025116570643397	0.08817822955511795	243.04154686614356	52.69706697771683	94.26922794146729	30.923973027997487	148.77231892467637	21.773093949719346	9.340897412965113	0.9627178705788166	0.6758232558007349	32.10645007968035	2.6220664354755567	0.12531428754185694	0.19356869761769935	0.17969177880514997	0.253150589267923	0.280045299129018
113.0	4275.6142676629415	2.4514994498681997	0.7876153173579707	1.5540729689500459	23.634626025044994	51.12601844684828	9.60419548971416	105.21677227502659	57.97916194552548	0.3658689762746954	0.2822820227398625	0.16356277108636583	0.6417571661953569	43.30919309012911	58.66790289409017	0.02299425710580945	3.0194705287795034	0.9705066365237385	0.033524453257067294	0.027773722564787422	0.025520319028326056	0.06368269614255685	6.580757950108054	4.287466896968307	3.437006820082607	2.639183363664013	49639.091080118946	25457.338087617787	124365.1674490611	157075.53610172257	0.13971322493849875	0.38961414478327455	0.08997035060433964	217.2363435056485	58.178308472007416	80.78430464214503	27.194938436155596	136.45203886350328	30.983370035851898	10.426713572522441	1.1303363566957114	0.6158050469939514	33.61296419842403	3.0158903417357146	0.13912396144435812	0.22255580342693054	0.204759968404935	0.142987004424074	0.40435729877412296
114.0	8467.52407509742	1.840405145935462	0.9701009694182312	1.2397526783147113	24.84837066105574	65.81737862691996	12.261726168088984	112.86340821211823	62.210029093288874	0.3544741126894853	0.30687208674782435	0.1896234728151781	0.6089113867175897	79.41588041212182	96.15659666679309	0.040409480179139375	3.20265927426713	1.217197183776891	0.028045458298747303	0.021589261832260863	0.027557446294424377	0.05587619487018754	6.772048943930944	4.106194878503863	6.141208192790057	3.819756639280053	43533.01498920795	22751.41168119189	123438.06331434767	148213.6519693527	0.14256363990201082	0.36749395037775184	0.0908139938809606	275.208665606161	95.25719318346918	107.94950928888058	51.847110863300436	167.2591563172811	43.41008232016882	11.719860664959413	0.9890869657887953	0.685330310534972	36.973499640737934	2.8159670140851447	0.1268379270737797	0.1907669363317656	0.0154685502865263	0.477975074989088	0.013894206388191001
115.0	4403.176885411456	1.659424589299908	0.9916546571443776	1.172950236806736	24.904037275465477	65.33607787071564	11.560754194635424	113.16081204424533	62.253004983486754	0.3547122460865846	0.3022536663725095	0.1804651982735674	0.6067704564779027	72.04019358120337	87.66645764895738	0.036545638903855246	3.188091814154646	1.1866377676768918	0.028530088718021006	0.021738299333816723	0.02681550215086718	0.055428191888061806	6.881088708088061	4.1598644468275205	5.947804261584742	4.209076223156436	43226.420119457405	22756.000487232996	124141.3882208262	150700.15706412817	0.1407074193672042	0.37403709699897913	0.09013497821084192	271.2852934815457	87.38836170387195	108.20023212648366	47.56393224222192	163.0850613550628	39.82442946165007	11.563042828592263	0.977775943228854	0.6906686316198797	37.24959573618723	2.788634946904752	0.12583120453284183	0.1903251664867682	0.0327818544594237	0.477975074989088	0.013894206388191001
116.0	4333.857076965895	1.5705542472240803	0.9580134143305891	1.0135209084635421	24.488422150929633	56.89417733549941	8.681471873464446	93.01079701310915	54.26119001324059	0.3413688391000229	0.29460305382142254	0.15455629876745647	0.6231269407850861	43.8871334103244	57.50877931607631	0.0240261226370142	3.121803059969518	1.140659009851194	0.029567328014253852	0.02264513777014581	0.026275922174079085	0.053149808609932826	6.893204086453943	4.291392193697204	4.04644138351619	3.0298147554463797	44320.65179367737	22382.2812533405	141196.19500591347	170768.4223737331	0.13456799811586823	0.4033061297548364	0.09082697010443203	243.76988051640382	57.26800098830845	94.47898697864112	33.629908062258615	149.29089353776337	23.638092926049822	9.249838503631038	0.9469551345374105	0.6820979025002805	31.87958330521413	2.550428666507135	0.1283658738632377	0.1982079824905062	0.132230788070074	0.283302395763042	0.00751364446996646
117.0	4599.00656936523	1.3253540020358703	0.9837870005543882	0.9540929717173383	23.859523904031455	63.370025482175386	11.948347245455231	100.11956064907217	57.16788701320624	0.34933703135647476	0.28780781836585195	0.18574575805740173	0.6363762688284372	83.21616660468369	93.50797844856774	0.044646569829515086	3.1447446035881264	1.1477835380306476	0.031130495557317457	0.026257553140691194	0.02543149066979851	0.057930531923580664	6.3969976781158895	4.106622255993836	6.465323329398586	3.917243333629651	49576.73774561417	25335.506790847856	112906.21088349514	138934.92974528333	0.14719052072125674	0.3540035339742848	0.09662517799977753	267.18717650439766	93.95839048297417	102.42684000230945	51.53874943937707	164.7603365020885	42.41964104359719	13.750318050652012	1.1490800821233191	0.624416632814711	42.288226434801096	3.4818174072141868	0.15031851635660984	0.23689625136775644	0.0706947224911958	0.123338962121848	0.0065914753247916
118.0	9290.744504802666	0.8379042259487521	1.030167339823975	0.9963589453453321	26.337501403427567	78.84816675409243	21.427312930487034	123.45069036436642	67.3104735597044	0.3755374966633315	0.3601999406681148	0.23134441686418397	0.5756152927015706	149.87110154936803	151.18123271960127	0.0851918070098778	3.353288941076877	1.6363956668844999	0.02393121010830644	0.017148867533123564	0.02781562683652537	0.04082744761083594	7.3574931079851265	4.136609682399518	14.27561564376727	6.899758895990546	36321.271747717656	18965.47825115425	111477.6217153166	123081.36815764716	0.13492594752160092	0.3039044469394989	0.08797421503181113	335.96493883621326	263.25149195734883	142.26029013945762	135.85563086637302	193.7046486967557	127.39586109097584	15.1015231891841	1.2149649380454737	0.5849849348377283	41.437227171134005	3.5283538971404464	0.14257711219268146	0.21589795899657416	0.219057102165557	0.0322941672913498	0.0999332274511603
119.0	7439.158318922177	1.4798817540431992	0.7213430649044784	1.5556423604767047	25.702745924890184	66.64022164411647	18.742774014072516	124.27255688809242	66.67260554455817	0.3761430698042614	0.3471961694694473	0.2225726957485377	0.5770441496275246	128.97132190709536	131.34952506154883	0.07654014890742628	3.210721004542497	1.4519839521842575	0.02690564776382323	0.019700118578760892	0.026803342453932223	0.048543156328604405	6.750930065116727	4.012113252426465	13.222087449747708	5.881247627471023	41569.396439013646	22429.79996730018	110321.49745430362	130236.2132524095	0.14391347439793334	0.3214063704528375	0.09002317380209619	269.9778874571897	237.66969259103752	114.22263523298942	124.93905929919765	155.7552522242003	112.73063329183978	13.100787538102546	1.0520083217912832	0.6560440804883488	37.846594086352006	3.1018662826622205	0.1283917617001723	0.19062323791440275	0.15075043468205201	0.0285690179328855	0.125499992935005
120.0	2489.141912215577	1.212587105421425	0.8265209864008692	0.7638052941639024	24.625737911629784	61.420730218815024	10.26126889480415	117.86187182827885	63.11107506064038	0.35797607197945935	0.2965355919528912	0.1682014119283271	0.6030509741665407	63.97035353053178	81.39263885792235	0.033354454363954886	3.132943144301799	1.1323723654234088	0.029705924337364114	0.02306562498302612	0.025219937634082843	0.05363794787942503	6.720351743624986	4.123518584029489	4.856090267479506	3.6025367063329536	45336.78954918015	23975.670774555685	123332.401168932	151150.03065816866	0.14403024059689704	0.3757388410989068	0.0899715190872382	249.10211039471196	71.27538614689243	101.37961214683017	39.90737195481867	147.7224982478818	31.368014192073638	12.084445296477403	1.1776357890004083	0.6041075128496558	42.39329596303129	3.23544475439992	0.14269999366456174	0.22393811561655752	0.0290767130400505	0.10697388408491901	0.0103395877197598
121.0	1590.4402483946153	1.1919788096948147	0.9117978819918091	0.9197052605446184	24.553732355991155	65.81666143864625	12.480221928532512	104.37435841916192	60.19793801496163	0.3472111834760152	0.2875164500358036	0.16479376895839723	0.6265916780004778	83.47297579092454	96.14459452035912	0.04449950997196207	3.1815063733859286	1.2461810913370461	0.029533714353910993	0.02345336304016477	0.024763248503582757	0.04452057980182651	6.973363324452257	4.266979331889011	7.531731114634168	4.635855804562434	45351.96944717638	22986.993575764034	128269.07691432745	146679.95475881587	0.13816103192827098	0.35293413456632766	0.09247978643294871	289.4083575132929	102.55462834297506	110.33991860291276	56.33385688755463	179.06843891038116	46.22077145542058	14.494441100864814	1.2327834803437572	0.5949860501104458	43.39794929629281	3.6345146432615536	0.16755785960295216	0.2601327845343591	0.0239866501095103	0.378652452388574	0.0102049732118616
122.0	3279.0716431599762	1.338897474734119	0.8553309551361382	0.7539526200709135	24.99747453336153	65.14600893512151	11.229435199357297	113.03864179458418	62.342322936813325	0.35681973809532	0.30616093702316044	0.16818271768515325	0.5961415626622518	68.68910402015025	83.75930665479886	0.03392712686711483	3.1881270238576973	1.2095951244591132	0.028053762868742546	0.021140462175241587	0.025051575138650525	0.0514804811890416	6.800523877987246	4.1271317773922	5.5388288857161205	4.233336185549998	42839.43503532391	22625.421328687255	127220.68910443949	154136.83370885058	0.1413743993130957	0.3806911977163135	0.09100641696865608	264.72550485988234	77.81947015641698	109.32455541117587	43.85694553435758	155.4009494487069	33.96252462205935	11.39508694857004	0.9789723893647467	0.6873107184970215	35.06349180115245	2.7903622035617976	0.12858198874852708	0.19383099389172206	0.00997668130604873	0.283302395763042	0.00752028571737415
123.0	12667.936926022416	0.7754066812304794	1.0063494139823757	0.8797987168248625	26.0617552094001	72.12624618196227	18.89349355659388	127.22106797013097	69.00424239277366	0.3736873016522846	0.3485865630410546	0.21438335394386582	0.5689877906143983	131.90965016947115	136.85569919662814	0.0725103292139259	3.2594804237312913	1.533292410849778	0.025604382386578545	0.018056731305648294	0.026790822299726926	0.04280195820750879	7.431153053125926	4.172499155746774	11.538755367281276	6.065289147275972	38336.17363089383	20403.31454640938	115220.53434746059	131586.09871373852	0.13615274129588573	0.32097147124484954	0.0873854550262344	304.85755667592025	212.18089292738833	129.10845264728943	111.7701079054958	175.7491040286309	100.41078502189241	14.179732346630091	1.062361506284319	0.660118100194716	37.056731480966135	3.297846622571765	0.1254659386365141	0.18676906117017536	0.0310616179963309	0.0441751507480565	0.0102049732118616
124.0	5508.3224903667615	1.7535140328734586	1.2684512144397442	1.5500857944390474	24.565615097467983	63.179643314270464	10.626361223037586	109.3102889211767	60.918164844747054	0.35370538907533644	0.29855272300656455	0.16269516000176065	0.5937999157414202	61.76379289248981	74.99690192372098	0.031142415121806984	3.156263988814363	1.1779771427093493	0.028490589104572507	0.022232901131709504	0.024342712885437445	0.051753887449960734	6.5647047782443	4.015719416065431	4.637744767309938	3.6027516432723283	45960.438288259225	24362.27733523594	129081.07424741342	158434.17378771576	0.14806031068884049	0.3894838418958379	0.09395906561354153	253.66115527071574	70.25736034923953	104.59570295334548	40.32877760341504	149.06545231737022	29.92858274582437	11.402298024890252	1.062677223851487	0.6482324487965992	32.98857418671211	2.966541958924425	0.13610263828704164	0.21331244578736003	0.0677572457827228	0.31571461274150503	0.029174606157542003
125.0	6059.508836700788	0.6901312238221932	0.9095644730438887	0.9653642720659814	25.247192107117414	70.9795112333261	18.247700345910673	115.70802998939459	63.691208424420836	0.3642438703454866	0.32874682149208695	0.21808495208861275	0.587106634661436	127.23975073271397	125.98252961427805	0.07517270007387666	3.2503913918547123	1.407497812644502	0.0270102355585309	0.021182310899684875	0.02632852541235261	0.04969745045464822	6.526960675897627	3.9567818470393523	13.089741860014996	5.3852237449996245	43591.511321290775	23057.01537528557	107157.73429955878	127351.4572370363	0.14750674792882745	0.3215485846402935	0.09492682127775727	286.8626035221286	225.6913890595998	121.27098736259842	118.9433440825251	165.59161615953028	106.74804497707476	14.339216346067348	1.0827491607928013	0.650667084629934	41.11311172990127	3.351341430535371	0.1352488428353049	0.20689996557024692	0.0579609812554776	0.0285690179328855	0.0038785111410497798
126.0	11660.205967653772	1.3982766525857706	0.7869332963906768	1.0889088921202825	25.245077358681264	64.56409271084105	13.54965820810462	129.8499151480955	69.24500584223173	0.36981912619482327	0.3247344647288539	0.1884006482796761	0.5848985576900252	90.69753823055534	101.63862285756343	0.0499926231109594	3.1777115614119724	1.2767152545088392	0.02769734009607527	0.02061427956994242	0.02595315557777314	0.04946377672660921	7.0552127999881185	4.127272296811818	7.698917799750079	4.202640269135379	42425.40227237568	22567.942001864976	121977.10696527228	147600.86871023997	0.1417471054637884	0.35796585677870685	0.08846242142837558	265.9102191699171	136.34734348621495	111.50092287973867	72.96227392640652	154.40929629017816	63.38506955980847	12.73184294405593	1.180213238965918	0.5979350055826022	38.344126512818036	3.2933983306493415	0.14246579954953809	0.21904924851910018	0.0951622731999429	0.0268067176740345	0.16081217098915898
127.0	3728.7568909756346	1.675882562943022	0.7572277859252851	1.0448894385820915	24.63841757819749	62.48889897583861	9.974320417514079	103.45500004726148	58.19186003763018	0.3533598710648249	0.3003908980297095	0.1496859209189887	0.6036138968024066	53.31569082118097	68.14467614253618	0.025274809514646734	3.184542777920247	1.155199377068	0.027685723124354973	0.02121563962954357	0.023198885984881353	0.04918789926267238	6.565970680632189	4.053087701584565	4.153370028820492	2.975871794070157	44373.95900852636	22847.25197485707	138623.070506164	166367.21313729402	0.14385116025281533	0.395401352938694	0.0938552268739546	257.4604181491996	62.631298093164965	101.23861830352452	37.315468273057604	156.22179984567467	25.315829820107343	11.468919588072973	1.150335142262274	0.6098904306679748	30.990092528248333	3.134071427548983	0.15819963875820328	0.2512244167714772	0.008347344323717209	0.0718621840248373	0.0192481473306628
128.0	3093.648772578492	1.552540709806696	0.8710186334152173	1.218858556313966	24.765901215869157	66.12024695441771	11.948506959174788	105.45641760442352	59.595996104422284	0.3505583465353495	0.3012011513005568	0.16618626937949765	0.6038279807006365	71.8207577702329	82.04959146641252	0.03578665927735562	3.223476115832981	1.21041357144415	0.027491036391304773	0.02111971821449622	0.024356013757552104	0.04985813843376981	6.525410139259265	4.023178366341826	5.627770104560054	3.49037573443137	43590.17334443083	22597.72530041125	129723.64734503698	158188.50878290986	0.14568478295039552	0.3888340314280042	0.09457888411391924	269.2062905350545	90.9519384836648	106.92443503407391	50.999705832964715	162.2818555009806	39.952232650700076	12.559122598057995	1.1398275185280637	0.6290885597261048	31.983179327896146	3.2179367860839823	0.1433064320646431	0.2270024061800193	0.0860022895836855	0.163536571870923	0.0830555738358182
129.0	1898.664054726217	0.9661384204660568	0.8859380138696219	1.0088985339920982	24.619791774597353	65.60052563203347	11.366320269718535	106.46061921202467	60.370038692082915	0.34628197598720495	0.292163705164613	0.16156420040420932	0.6048921629349372	65.93247691096757	77.02144037804219	0.032236102528211824	3.2184892255534487	1.1806481202578567	0.027923663986239553	0.021728208759710734	0.023888734050548692	0.050850497407122906	6.41882019412595	4.017471078623306	4.669790955770071	3.0974427237517435	44209.890358127705	22960.5630436595	130338.6214742394	159836.69132162895	0.14691951019950764	0.4002572244319833	0.0949933420049589	265.01576759534026	75.6729331435139	105.88463970559425	43.36314660122338	159.13112788974655	32.30978654229051	12.545860649528164	1.1567780702370198	0.6254226420386626	32.009183158054284	3.22167187978986	0.14603991250242968	0.2336207921189789	0.0901709589478762	0.163536571870923	0.0830555738358182
130.0	18241.71744703565	1.27812627063115	0.7680924965285822	1.0994642732862274	25.642191556884946	74.6299685924157	19.130245260022228	113.05195892918368	61.51426382154553	0.3707188924749146	0.33512563634997616	0.195017849134735	0.6007575851927763	109.2155062125679	108.35226105285281	0.06188875218100037	3.3293719238897457	1.4315276742718377	0.02497536269683628	0.018563826402972772	0.024778919107445695	0.045642672993097835	7.021325825630242	4.096697276585296	12.546507554437124	5.288597822282693	38810.574694383715	19882.077724495655	123148.64836956176	142833.86993321605	0.13970895620008347	0.3499252280729251	0.09166172310131533	314.336576891516	231.13778419833375	122.84643945544997	122.30364094884021	191.49013743606577	108.83414324949342	14.126935525827507	1.222346355748572	0.5947030528891049	34.01252864706705	3.4590545141980753	0.1726573935919137	0.28328774531899154	0.218256206158912	0.0368017466128677	0.117774096488776
131.0	2397.205083447871	1.113409724208965	0.8612846630319894	0.9742611316625525	23.76758512171123	59.64684403002884	9.38505657040503	90.77274358640248	51.6544951993342	0.3412255357492377	0.28968169377764263	0.15341948979633147	0.6508052078236786	47.576663561678444	60.174078675367205	0.023496756451943015	3.1745203348823527	1.1247267505532321	0.029865444023731095	0.024126168365169853	0.023898138891683223	0.04931210572016814	6.489004350757592	4.096041945861363	3.8416322612652203	2.6788626243677904	48360.599078550986	24276.98749862572	138348.26552321785	167335.6959406814	0.14873949095529826	0.4086569384920492	0.09925182517055166	251.41878465367145	63.7934817742049	87.81458421138211	36.12708031458397	163.6042004422895	27.66640145962093	13.240003852391341	1.3390783788217715	0.5515149427620594	30.675940848164732	3.7836684801429192	0.1720290873009911	0.29591957230659904	0.218256206158912	0.23527279142527902	0.0405285702099078
132.0	3155.9582585571184	1.6996730920934495	0.866396586985244	0.9860065384962865	24.34751176514386	58.74804930173288	7.937923312572054	86.67930691893214	51.35839656364193	0.3393742392841649	0.28085624283193217	0.1360318209975728	0.6195593856886019	31.410070374565517	43.86739392613952	0.015965968051988966	3.1685462563301257	1.0825069999424257	0.028280239881890663	0.022013000387722994	0.023373803902253996	0.051060613452045545	6.391492522633281	4.070586581993524	2.868489217229257	2.615329266903573	45260.284935245436	22838.721256673543	149701.30161848819	177878.95511547284	0.14205128050429866	0.4125522910057116	0.09666318420403146	244.23673607379004	39.51815843322106	93.02574512476743	24.95302634925963	151.2109909490226	14.56513208396143	10.57440489079771	1.1545543032919428	0.6002103475041992	29.40849420924111	3.0594637745298345	0.16943091615730504	0.27765004138879934	0.170009864126968	0.351358456376799	0.0702280514574077
133.0	3109.3976737657176	1.9620550849234508	1.1749926881654438	1.1704891951438858	23.79909485855636	52.344312778110165	6.604324067279636	72.77520055656393	45.08165832365538	0.33242653926855903	0.27569607415241437	0.1319859071859806	0.63769106811094	21.0996956548492	32.11273809841536	0.011958683236101678	3.10605558606663	1.040778061463406	0.03023886705442796	0.02385260498192441	0.02457754134248356	0.053386217598752894	6.160505311018377	4.104109645914144	2.1834671451209924	2.223657176236661	48001.03993243601	23901.389339289497	148781.7655897447	181884.73744357133	0.1417930071309454	0.4292621797311267	0.09823740117693862	217.52844814362462	29.98229995743073	81.07624073890653	19.476304231465413	136.4522074047184	10.5059957259653	9.585763345986836	1.070267137733625	0.6349883086195226	29.418150188013044	2.8248787666241486	0.14624942011065806	0.23756448274602937	0.170009864126968	0.344376000409721	0.0702280514574077
134.0	7243.171712130186	1.4882851930540408	0.9449986810195776	1.1178869141596577	24.292242228915033	58.37310004817871	10.15699497597238	84.3673643887736	51.12906038964163	0.3333940769433651	0.29103886095312015	0.15594295291862575	0.6181198023740611	48.66563577190487	59.93664064105999	0.027432025486758504	3.147239625169434	1.1830083602919772	0.02872288743969646	0.02236439745873647	0.02567325201127372	0.05187818403167907	6.600687574198228	4.169761725987541	5.721355826399325	3.2027088465331923	45616.07235655143	22893.12889727992	139640.2822654897	168625.4961555234	0.13967895704127423	0.40067435718403355	0.09459900697989336	248.60200647754144	89.71765283321814	97.96899820971859	50.36972785465264	150.63300826782324	39.34792497856548	10.157349624924874	1.0785831139569118	0.6282496483140795	35.99913178906637	2.8965568197727145	0.14673901629186958	0.23200585517178002	0.146001511109925	0.253150589267923	0.28614547590368705
135.0	7703.496792098719	1.792764451129301	0.8497557467158091	1.3541031605337244	24.414823744421618	64.2656767449764	10.117336733091786	89.28240441830214	51.56819764939189	0.32738317470046424	0.2898494738335318	0.15388114303920464	0.6353607262479107	49.66367299150633	62.05233703467623	0.025574612497277015	3.214533706493145	1.1742185639030367	0.02781012362287312	0.021624196062355758	0.02465535697606694	0.050836069406452265	7.322404363579355	4.395906091951131	4.020572946311993	2.8589091850888906	43723.43775478593	21515.80705972662	137292.62792316542	167022.36527318173	0.1359783310590773	0.40164245085867234	0.09176029027089806	292.94540849511566	65.96656218705307	104.3782801273206	38.05690010272035	188.56712836779465	27.90966208433268	13.158877878691692	1.2370194022708636	0.5943851344695692	39.66993269318203	3.537417518516986	0.15810242765578558	0.2594457641548798	0.19138258093707997	0.23355082425458398	1.3798690087997902
136.0	2034.3157474366967	1.045759319129304	0.9344347426156522	1.0001780460610743	24.278447888935197	64.25056931917588	11.609203299177986	88.61375527472148	53.23967097538972	0.33588117205791923	0.2959767255248351	0.16422497289853544	0.6197757450328503	56.07458126733671	68.46610672043842	0.03289140861984627	3.2015674058913763	1.2146192720224847	0.027935137232780058	0.022073976215672076	0.02534774457421409	0.052012597318108866	6.670786586327471	4.141410707221911	7.918610566899865	3.6068862824962187	45716.56098955339	22956.04472064941	133181.10861063722	161859.79953922797	0.14391980642006255	0.38992251760381075	0.09613796865353287	274.8344107668434	130.1029741388897	106.85316349988838	70.57044550323751	167.9812472669552	59.532528635652106	12.928162279773579	1.2577589961447337	0.5733293373331029	46.14488098345868	3.5907341869018574	0.16437389485355533	0.2682993611701049	0.19138258093707997	0.19859716316604997	0.0106700388965603
137.0	34532.01254166207	1.1675155333299019	0.759041363980004	1.0851804867208932	26.183409298048204	81.02812100778425	20.69254558905159	115.25117885634813	65.302713586938	0.3538041034113506	0.34343990496828	0.2095041814280949	0.574489124129379	128.31911476447797	130.88423630516218	0.07625078827681041	3.382825486020752	1.6209727515680432	0.023123822337634426	0.01623071933972912	0.026885110655970393	0.04133250852825125	7.475613452319156	4.199951944937495	14.289907749641861	7.6471299875000955	35755.922885147294	18222.85428567318	119603.74241836426	134515.8090206643	0.13270938252779377	0.3276221998801354	0.0883782926389633	351.8075354755249	257.6550657075335	149.44164077072088	135.6472235991005	202.3658947048043	122.00784210843311	13.077640887560813	1.2018602882126626	0.5775676253498974	47.37647678872642	3.270469004048849	0.14841537282050024	0.23081650370502155	0.0840325054322528	0.0617026526516743	0.0589406394098386
138.0	1693.3476480400209	1.4010220856369515	0.7630029827704093	1.0009352905922881	24.93857137705444	71.08881409492065	11.234003105178067	88.99234628856583	53.57982545292834	0.3267804165461739	0.2952183646972631	0.1485405153945971	0.6190129990926113	46.97454962089123	61.36514435767571	0.02400594613974682	3.28519215996127	1.3172734993018327	0.025291702734020403	0.018929623307356026	0.023968157376290745	0.045281213005216876	7.474298574882207	4.372634022424028	4.036578191693154	2.8617418312832212	39827.725991684114	19121.240197516556	142397.3676713816	166381.28231719224	0.12860627101513297	0.3918331981513189	0.08867401107115179	326.9881118027552	72.38783905869882	123.33994806029682	43.093939585979754	203.6481637424581	29.293899472718994	11.92600980350479	1.1485227044227253	0.6246447251959802	49.496623082295514	3.2438967468522852	0.16150767509890906	0.25349131167120725	0.0106800841392701	0.23527279142527902	0.0130257381176325
139.0	6332.968310387038	1.401627184876528	0.8374948342658279	0.9231020999073866	24.87924253755739	63.646892464653924	13.001215496560672	92.02219217427898	55.71824877128059	0.34648612226883624	0.31407505886973563	0.17477415287894416	0.5969815485297962	71.74581360019546	87.6888516897356	0.03515039356071783	3.228988738762986	1.3621816738399177	0.025783346872687785	0.0190785482735809	0.027238781406456018	0.04948206819771359	7.266107585847148	4.315313018030602	5.144127725901662	3.2645391544794387	41708.181742953086	20597.76960646724	137890.02031230743	162374.7266467271	0.13706221595885593	0.38695993970544024	0.09352071235353228	272.03224022565036	89.90444604033082	111.1405339156813	51.366512031481186	160.89170630996927	38.53793400884953	9.264243059800503	1.0163129749881554	0.6478595771004065	41.984595270110084	2.6605544364286122	0.1416193853329714	0.21766899981144752	0.0506009906932734	0.316414475344943	0.0190689179753459
140.0	5561.354129004414	1.3876745070906769	0.7661079318901709	0.9151307607524322	25.10230781284283	69.08056225917318	13.682500278415892	91.3058082286829	55.68947411052768	0.3391057504052495	0.30896428532953707	0.17165453476399672	0.6012472919769737	72.63536575181624	91.6882862143672	0.031780700838603314	3.271657424040859	1.4093393770155305	0.025150823375772673	0.0184525248279143	0.027317929903577537	0.04849768591268286	8.355648489150429	4.723554508158038	4.551139129021847	3.0262800232078777	39547.620817099894	19154.263291043593	137463.302650693	160207.54070591336	0.12967891026535983	0.3841751780955858	0.0896667722969947	307.8342702732854	78.57022018824173	125.03484928510827	46.036864725843536	182.7994209881773	32.53335546239824	9.418484196134157	0.9757161042881478	0.665955089565153	48.88283310551977	2.587523069670491	0.14170679996371588	0.21564195655111879	0.0506009906932734	0.316414475344943	0.0168925418635586
141.0	2914.987171256743	1.2135925664667278	0.9071358620098442	0.8459996537604852	24.747383613669445	63.71867402003322	12.047577727385264	90.7229151705079	55.63299930332177	0.35019985953338517	0.31297788928053566	0.17259752001877593	0.5951398138326053	67.54827104573664	88.00293411890023	0.030516961561094586	3.2387464948846434	1.3232167434360296	0.02565641315878259	0.019016283391429765	0.027986200758984805	0.051703436178971406	7.882864593175205	4.558040352801845	4.482149020734305	3.0193162264820352	42107.2606191374	20770.851250149142	138399.96985453402	163648.6528085489	0.1397336656759265	0.390899416042234	0.09540271276519659	270.8605094729649	71.32570151119818	110.14852930553798	42.18141843475652	160.71198016742716	29.144283076441692	8.89307166727163	0.9889985314783367	0.6556931222763367	43.48127320746247	2.5917926838167564	0.14402797539157383	0.22191170499756271	0.0426136947810304	0.284427405356892	0.0184758213744572
142.0	9050.011134875022	1.3817628454344362	0.7548413760512527	0.9597773796577436	24.90170277342201	64.33623142216426	11.165566092452499	84.65290091266587	52.94184773728398	0.3496097809674963	0.3086162729733375	0.17970403685269967	0.6060346121740244	55.982172150581164	73.06269224325312	0.0278325644234113	3.255923876425372	1.268298605195636	0.024918148773399113	0.018250724245575962	0.030713875226076222	0.058967441893363996	7.710666552313584	4.562063039059652	4.061351755537936	2.843216523470111	39268.19181678167	18397.58460540982	140059.5050516402	167491.02789702758	0.12686101311589257	0.40021845041572623	0.0895119537839361	285.71887687228144	67.86194605193252	114.24688535475269	39.842354156616565	171.47199151752875	28.01959189531607	8.325749405100984	0.9305236227615419	0.67296872126815	42.44946591748363	2.457143847682459	0.14052487237676897	0.21521087574144618	0.0521865558795247	0.137840117034952	0.0168925418635586
143.0	8876.862135687	1.1796292676039741	0.8832290223290311	0.9819291889421261	25.2863199974356	66.99315645650437	16.509928153890367	104.97891269423248	61.652566029678965	0.36034865415806117	0.33609021205368167	0.20574270152307658	0.5814925583502647	102.86996460360109	117.89409342386872	0.05162565471588553	3.277773537183351	1.488481319107257	0.024655613825543193	0.017662446774286248	0.02867014633823296	0.04736366871707183	6.833576523650686	3.990132287721392	7.765902466833019	4.731487215306844	40477.10058364144	20281.563139888036	130074.02563016136	147629.37420076472	0.14481357085776297	0.3562981990181205	0.09654095807067913	272.8635371371695	137.2451143922318	113.5512203005864	74.51600520192743	159.31231683658322	62.72910919030435	9.784868365808121	1.062187304133013	0.6274792104799561	42.948404474573444	2.7823162627468285	0.14840124874745272	0.22718287304190513	0.099003869594529	0.284427405356892	0.0190689179753459
144.0	10199.30362901394	1.3599636959952754	0.8402449201417119	1.0002610209848255	25.09547254002388	66.32605989155664	15.395918256292848	103.72901267234676	61.202978936961294	0.3566365215635082	0.3294510992322873	0.2036064177068152	0.5885776128520797	96.45220622631395	114.45029809980701	0.04775853232945422	3.2663556604599644	1.4079566238952423	0.025033529496699233	0.018121699255768974	0.030477665030623095	0.05137500192403373	6.905734012176162	4.0898224116351	7.880762706286663	4.596819572471833	40249.72852254379	19440.373840685465	130350.03112686319	149059.45102066695	0.13900947017797669	0.35836967331704217	0.09360008855059897	275.13664650223694	129.6725416556326	115.15873007120291	71.1340504079286	159.97791643103426	58.538491247704066	9.436174659884216	1.0388690136914385	0.6291803084140991	43.066104419286354	2.7249963715605916	0.1625822129229585	0.25082582713110974	0.099003869594529	0.435534828267973	0.0063126276165093205
145.0	5938.780184675171	1.4375284140468179	0.8413675830612439	0.9111111566244704	24.647473069121915	63.50002568019985	9.542189438260536	87.90130403692561	55.06414084657681	0.3596545699379732	0.3110714406873329	0.17966217147838584	0.6067433768262799	45.294482018356746	65.18597448165094	0.02250538071729277	3.2483021862513586	1.183490702036858	0.02523768170226533	0.018405167854523893	0.03204989366639129	0.06427177123145694	7.222861063977101	4.361021072977444	4.141393008602947	2.720574276211097	39637.30168829173	18139.734258333876	141914.4255028414	172553.2433927558	0.12596679561644622	0.4086055169745306	0.08839744179826221	278.99785358267815	55.40866505182376	112.33090060964429	32.61221493748716	166.6669529730338	22.79645011433666	6.9053939509451085	0.7968521885945488	0.713250792077208	39.09705221832158	2.1718417052296846	0.1346209794898721	0.20404444745650746	0.0739675347118052	0.12241061825031901	0.0063126276165093205
146.0	14391.618313784233	1.3614909755635027	0.8203846566753461	0.9272635293600022	24.97021834203226	67.57770305275542	14.50746849788682	98.84130108531384	59.58296345388032	0.3497279728777685	0.3173637298817632	0.1950112634000443	0.5976256618527221	84.75748563805487	100.05159387965827	0.04211142061589134	3.2619197349863116	1.37264096341775	0.025715976870572217	0.019016114863616925	0.029062574714509456	0.053245159314593525	6.9695136129755895	4.151987574618412	6.428508676530656	4.082523158779163	40587.26509456822	19578.336602802836	131272.5858142039	153300.1322455839	0.13610857465124124	0.3691658562345888	0.0926612127716371	284.43493848006636	112.66548456712518	116.88337255628566	61.792433189154096	167.55156592378074	50.87305137797108	9.724002479337614	0.9636460485998245	0.6649012472219191	47.85396536909338	2.709957551341342	0.14776329203850433	0.23220978123456817	0.099003869594529	0.435534828267973	0.0163538029065726
147.0	8256.799608105654	1.4454947967342533	0.7653494613495601	1.000477568358508	25.45868087994526	72.61590783890507	15.540776334382794	99.65960100818624	59.212891147932375	0.3425281864887416	0.32169654706957995	0.1801792120808899	0.6010988291574583	83.31655817217525	96.7336845113487	0.041337742485822004	3.3302560048673246	1.5016772183257183	0.023954420688161924	0.017055021347141094	0.0260583861444555	0.04216039603500422	7.318823373136094	4.209578255824187	6.113274217028965	3.85329235918955	37765.762436	18179.005480437303	137627.73903197894	155102.89740673444	0.13257295359857058	0.3682352558056353	0.09128370332295983	316.4374765179014	114.19069041909395	124.5660862337804	63.54202638175739	191.87139028412065	50.64866403733662	10.12475493068558	1.0147002834531176	0.6576227230050525	48.869316240339025	2.742191049137061	0.1501864943100126	0.22727933851588142	0.0519780547337695	0.7954100039951809	0.0130257381176325
148.0	10208.922873740383	1.445815328864706	0.9876112632245296	1.0685050331912214	24.398297121611584	67.73704078642135	9.73336343730349	88.01280046860964	51.8905331203571	0.32981478862152525	0.2874654767342919	0.14354989754451028	0.6260077425832157	36.654572664190816	53.18430588249621	0.017273353134138886	3.241541786483015	1.1647928903276659	0.027304599128294645	0.02130173091359136	0.023652367550088527	0.051321741043631394	6.822211929078694	4.2205650081608	2.650664242116889	2.3728828588229613	43811.39947655866	21495.241856110722	138914.95145786367	168976.96303336733	0.13812777476370117	0.4079393506187797	0.09421023909568899	297.95371366077086	46.03157736991832	112.48765416360392	28.677721919109064	185.46605949716692	17.353855450809284	11.471147204833516	1.1240955370070884	0.6284089275095501	38.247821517673586	3.144716288907017	0.15266063506935573	0.24030664299887036	0.0692278759857309	0.14552321250314001	0.0292097442872585
149.0	9428.926956424331	1.8330072334030236	0.9492187002065743	1.073067522412036	24.323965439011562	65.70110354283811	10.015492553407464	87.93398535665008	53.372594356475915	0.34080006722191414	0.30367541107969603	0.15285964742572947	0.6360082040019076	37.18045383726639	55.63879213662493	0.01654108665398817	3.2651930384762506	1.2651735080147075	0.026428179723163563	0.02012296948722746	0.026368731049954724	0.052471733561932805	6.9945225242575315	4.251870597278312	2.4717136757899945	2.3473303503017107	42317.59953720036	19471.84583490954	145671.84072018348	172802.68680938985	0.13273851867449868	0.4131903516807898	0.0932699223363144	288.82606682738407	41.880877526236446	107.16744676846724	26.824671624622297	181.65862005891643	15.056205901614197	9.097256759471646	0.9416396184186346	0.6804939973732954	39.243866143864174	2.6248949859658666	0.14232919577352554	0.2255556553726552	0.070896215303278	0.119049237919884	0.0246136328522703
150.0	2026.7627365070832	1.2284108032713448	0.8301926141298118	0.9224375770736404	24.351104681679455	57.346425893348766	9.001306578268506	100.04757917131714	56.62393776772933	0.36426753991811445	0.3109633516332005	0.15800286125052437	0.6135315522884697	49.843377167292445	65.76835112144121	0.0251577127533206	3.125501050852979	1.1246754708805526	0.029091472638517264	0.022657070554499507	0.025378846822705265	0.05414416673013523	6.683806111551336	4.130662579608987	4.029355495410766	3.3565825861912715	45307.59726293819	22877.586002440745	137418.31545912125	167231.75486009146	0.14055430714592426	0.4008191019212039	0.09148345716400155	240.3108490852675	59.15501558003048	93.32104354830926	33.90195981237945	146.9898055369582	25.253055767651055	10.191877391739553	1.0518761733224935	0.6558426086894525	29.44326678087532	2.795929726277572	0.1359064812675943	0.20788387425648944	0.0543579991602447	0.196781574904258	0.0424994008347978
151.0	8255.257341092034	0.6675298135196687	0.8117383721238233	0.9927898114644731	25.8220033913776	66.34269225470187	22.03617373108781	122.40017982398093	69.3868696380633	0.3705728875352942	0.35667550549419547	0.24277167967757704	0.5574825571677349	157.289091262319	166.13203239090979	0.081618566906373	3.2355720918660675	1.6423262947207433	0.025390349181068857	0.018081818528416466	0.027665233352352037	0.04384787402201978	6.66396921747355	3.9013506096644277	11.429408763864982	5.627794780380037	41450.27694065908	22508.90628696248	108753.87640018864	123355.77418570648	0.1479857799067848	0.31263369743545427	0.09584020287328283	267.4388254751383	225.6587975245326	115.23033983514836	117.75271548962164	152.20848563999064	107.90608203491092	12.606500195526932	0.9642740126994889	0.7042099624731805	34.26030726415761	2.8524043358661295	0.12322398805255072	0.18385532379252523	0.263628698712789	0.00686965178543158	0.672337018722649
152.0	6272.507313779633	1.148465511076593	0.8338781910927976	1.3444252756212416	24.494226038048392	56.56853778069103	10.59839676270303	101.03266816789407	57.17154319556297	0.3527697389133952	0.30312993778261177	0.166412920661531	0.6092664840034994	61.60535502143961	78.08960830089353	0.030826132766942658	3.12411494473814	1.1862556759483245	0.029466520601062	0.02232835136727242	0.02455118032705163	0.05191103910410799	6.512162115490894	4.043389449461495	4.225120219519683	3.0912285938324726	46044.7926344286	24008.427048155863	131730.16470429968	160833.56451098368	0.14663517032238071	0.38990765185063986	0.0946119455020267	230.09742906686066	71.61254405572232	90.36206663595766	40.835159495532075	139.73536243090322	30.777384560190256	10.532484652786556	1.1002300085700991	0.6381369913204682	27.890048031072798	2.9234788239282503	0.13737227747578912	0.2170390501040383	0.209458991403846	0.13391561504713	0.0424994008347978
153.0	4720.311497437828	1.2915188594817422	0.9953298821521007	0.7534373264578337	24.74999942228384	57.401495269481885	14.357930287027129	114.89700290984565	66.32265991488082	0.37462533110433127	0.34195194078610447	0.21127287004353276	0.5712167605369681	102.3616388454225	128.57511978550994	0.04724217538362544	3.119236692686503	1.3883971471896095	0.027486941003125556	0.01981711060215971	0.028672635124335745	0.05257736690977482	6.76303205763876	3.9551689055199257	6.945116445786456	4.704285173192714	45325.88098898434	23807.989331973928	126409.27450685606	150753.33798987273	0.1467436308621218	0.36364538366509175	0.09603528834082505	235.35341239334215	103.62529751871892	97.69719172091114	54.71938769661731	137.65622067243078	48.90590982210166	11.867587735874524	1.1404705860840534	0.6286897766510259	29.96792060103824	3.1031106302599785	0.14081270356113532	0.2181602202122096	0.00900195822570665	0.0606675970323777	0.00636461908702562
154.0	3857.613855928972	1.3426787331477488	0.9421906987019042	0.7011837783068255	24.567571914853986	61.16492312748682	13.936344751854483	105.72700995840938	62.30812429276697	0.35912084189381227	0.31600083819293434	0.20220366819271504	0.5801405528159737	92.67304269519548	113.12774223578037	0.04614247500561366	3.160954654689658	1.2903732958362206	0.027453029855763634	0.020861991787453005	0.02708894649207279	0.05530134972697353	6.359619051200612	3.910363267074818	6.800856322469151	3.806350103898954	46353.48634389631	24239.14907569343	121159.8779772516	148711.021051798	0.14870592598556828	0.3687559746881705	0.09799855851977798	247.69402155187672	109.84614884384462	102.04229606004237	58.877085814362154	145.6517254918344	50.96906302948239	14.168016938489162	1.2719545760033049	0.5934086882330152	34.93924242392283	3.6473916809838616	0.14857406482633864	0.2406906325751446	0.0326622335593935	0.0758397842889238	0.0111763630729273
155.0	13607.063657522409	0.9732864508831386	0.7735786178660309	1.0460223576461731	25.76942154305321	67.94266471616304	21.72144028431517	131.09339923401515	74.37044992106709	0.3628189293926305	0.3532264066630157	0.24063750933814104	0.5498212639353667	167.86489219933264	185.33650696489423	0.07826242191548266	3.2338692231162582	1.7267506249264837	0.02457456500589439	0.017235834863554275	0.026819166900765773	0.03668011332636378	7.286249563824438	4.050140585874271	10.062107367662383	5.030166938931315	40989.03999204308	21482.1098984388	113977.23837396246	120171.67468306849	0.14243479593613728	0.29770398604168696	0.09247950521112067	287.2975098481274	181.46368445575675	122.47502198656619	96.95677872768906	164.82248786156165	84.50690572806762	14.532678294191257	1.1509736895631628	0.6342802527832623	37.83030033268922	3.3413587505505427	0.15493557773639777	0.2303003657467268	0.17009805062682998	0.281891818501203	0.972413214648784
156.0	23756.132962578835	1.0237878551426205	0.8465523111501926	0.8985746085153693	26.212280923375346	75.10783738807369	22.989307049606825	130.37540168613998	72.28046188910866	0.3817582055267842	0.37855512920542667	0.25693117664563137	0.5528359453753838	172.80169285144686	185.8221542446126	0.08876615638980472	3.297819174691741	1.7320968597568327	0.02354095564148804	0.015874564697214846	0.029038623216638415	0.04235871294629524	7.734111850875917	4.2109315852097895	12.425787781603	5.973628381565405	36503.790323413225	19050.652664470916	108789.84319453617	119330.45568545956	0.13713182186328562	0.2993263650005106	0.08873426500319306	315.77989291374024	233.37843190043523	137.4972840196123	121.21076001105	178.28260889412758	112.16767188938545	16.518821179690722	1.3603467381433836	0.5669166968130634	35.87954846143004	3.857050635425596	0.1402361731975407	0.223349184608033	0.0425988038281996	0.0223204318401607	0.0453109165296454
157.0	42424.84549677466	1.0742528862021712	0.9197752367966701	0.9756142472942992	26.558692175132077	80.89515638569448	23.97120592116006	125.89853317004479	69.43282902813247	0.38081128351552956	0.3759539813723952	0.24181917510485226	0.5568779115496135	158.59891475605454	171.35738363378596	0.08092576294304264	3.367172360370011	1.7163317030268674	0.022421653880222405	0.01497555120701242	0.028796003515491324	0.04141278460111152	7.931893307668597	4.332718821337965	12.708569345084172	6.648861538315212	33516.5769187751	17398.7390478011	112067.39398850042	122454.38981721738	0.13129525207397638	0.3046419569309233	0.08608895418404296	352.42854937620604	224.51052321683161	151.62824489054097	116.50794125540783	200.80030448566518	108.00258196142399	16.522328448659913	1.3745112030408808	0.5599404879163737	32.85116052945706	3.756034920900442	0.1354728378730376	0.21620089544552698	0.0478248811648362	0.0219596248224177	0.00870516533546405
158.0	2618.689950951259	1.0026668683880098	0.9463970266557861	0.9825930873438016	24.80467164938714	64.86382004495948	13.811530502960537	101.59501816682678	60.09580603079335	0.3484417171742893	0.3151374327976678	0.18911907639583875	0.5982961491242088	86.69940088911649	103.78747041285574	0.04255399513769852	3.203646909053378	1.3174947994798771	0.027327563298630786	0.0205857783495566	0.02635301676392664	0.05260148799155796	6.748288632181146	4.0677899970474405	5.572691730633524	3.532328010746178	43835.0053464454	22712.4795391735	125862.5491037285	151713.87371003925	0.14536322938248367	0.3730651081116423	0.09672978359801984	269.81154811194745	99.00600504099789	108.51107019301537	53.815580299153005	161.30047791893207	45.19042474184483	14.013709465142663	1.2934052814449546	0.5850435611884044	36.31918253423457	3.690312282016339	0.14924329983030218	0.24307848546155117	0.0372507799978896	0.618770927828686	0.071083494668575
159.0	159865.8982400316	0.991205222826193	0.8023727554424951	0.9521521215974041	26.774853500969975	87.72013404358376	23.662972666574532	126.32421176196415	69.97417700421988	0.375349082746771	0.3747178818059895	0.23748869485295157	0.5554979379100106	162.07735814433823	172.51501375535076	0.08462399975916643	3.4297944317913696	1.7535377851264362	0.021435556262622366	0.014121694355468234	0.028114472385592358	0.03861473438244013	7.991655684075852	4.3795323087915685	13.854921638801413	7.442226143480022	31789.052628722126	16433.365370264335	111498.95446257971	120684.64165994778	0.132005950941674	0.30189476619091593	0.08650065326117089	375.42814526400167	244.96618507945178	162.37092009626093	127.5375394446564	213.0572251677407	117.42864563479546	17.60119139712581	1.4646749262210397	0.5194579126371078	34.592959005330385	4.062220366078229	0.13592511174808838	0.21932818167329304	0.0463453838284238	0.0157143478851758	0.0195455814044345
160.0	29127.326421044534	1.285018229591774	0.9078184658572216	1.0340111246834651	26.584963973835226	89.47392901949729	22.131575565889467	118.77846210859434	67.45788880342818	0.3581880922456651	0.3562863280634503	0.2219335166685878	0.564263813017247	147.1896629168688	161.16941351056602	0.07377790026777062	3.4420509993983512	1.6944833716129224	0.02175826547955012	0.014813712554006979	0.027185935498666654	0.04085501630927834	7.874839774355484	4.427697019432578	12.257614896902561	7.79604948584891	32795.80893469667	16818.22866778975	114916.12909273803	126619.67429817724	0.1324489166149311	0.3174065902806437	0.08836292424759894	385.78348943626514	205.21301122465772	165.66394169948808	107.0199250427863	220.1195477367773	98.19308618187145	17.474602071261742	1.4277232491469043	0.5224389306682011	35.30074864984817	4.056151074404769	0.1358183637662981	0.21909699259599216	0.0229458521289172	0.21777244503680804	0.0195455814044345
161.0	8298.6384248239	1.2572670830645176	0.9644552941596244	0.9689883023038633	25.01208918308202	67.75695701817475	14.082201459586384	105.10392409170528	61.1939417026238	0.35873248203938435	0.3165775400582647	0.17887848626006372	0.5792167867154633	84.10814842108086	103.5918497971228	0.03981895737767503	3.234645767565842	1.3206226412524253	0.0262250481522295	0.019850141272330854	0.024976104458037107	0.051161015600202746	6.75409060029906	3.9795264521547677	6.049541402123185	4.199277932190174	42750.46340831693	22390.784206984103	122963.46701662158	148018.21225472074	0.1478192623620187	0.3665883894560107	0.09765782835910301	279.46313961031314	98.27481796528802	117.4827881760047	54.26788504252278	161.98035143430835	44.00693292276538	13.446055468637848	1.228744620326113	0.5910136662098884	32.9694024423877	3.460252910738923	0.13840765811887104	0.2193664612799332	0.14110792445159198	0.38366002553796297	0.00263540094312383
162.0	6229.598126341868	1.3735278082091902	0.6638677410819787	0.7468878082917322	24.407335822902123	61.81697548951837	8.69513587632874	94.36397791358115	54.27102111948867	0.3686121130305219	0.30384100411678316	0.13659209874228792	0.5892579824521461	36.58813119958365	52.621328006154926	0.01640452910085073	3.1954706774042037	1.101947944289282	0.02667441963774099	0.020434405520828286	0.023042990947882296	0.05136639499436717	6.53956476275795	4.037950485744103	2.787108628021991	2.507261003423006	44280.34888538545	22065.730964615785	139931.34484138593	173459.44120225206	0.14231025157635588	0.40926963391149107	0.09396236598439639	254.99825084276574	40.594939554794394	105.86824547986225	25.56062116234593	149.1300053629034	15.034318392448466	10.1031065620819	1.061608643385197	0.6459094386776386	29.29638892129872	2.815522872079344	0.13653961286500232	0.21026984451635494	0.0058470989860887395	0.0347392529376275	0.00608118427478588
163.0	5587.117804185643	1.3828094326958589	0.874014484251135	0.7900436472591559	24.48402368298896	63.65125866785469	11.805722712593765	107.67453431252139	62.38071669657742	0.3631912652140183	0.30301630769414123	0.1618723178856974	0.5769403771625393	67.96694473849203	88.33876119670839	0.03125487340694899	3.179694777420699	1.225827420117045	0.027203524569610744	0.021238638581874872	0.023559580391539676	0.04972111527052541	6.57075830661275	3.9663531527057403	4.983186507949347	3.699035515810527	45822.16471755075	23607.69321569066	130166.66996224209	154809.88603771673	0.14791319751980372	0.37433979772802917	0.09728361750291921	259.38356875298757	72.5334921643055	109.96365320896815	41.37160042624509	149.41991554401957	31.161891738060493	12.464782845350001	1.1973304806818788	0.6056406799756505	29.156319655795286	3.2921426601103407	0.14254277151199884	0.22456994882419287	0.0199676774195013	0.38366002553796297	0.00259783164971263
164.0	13693.889822698186	1.2786610700500174	1.1041962824070644	0.7577828133689777	25.523159295672876	68.16368382864617	15.766080640436238	109.41456755842066	63.23856276134494	0.3666849795075957	0.33761293203016834	0.19877442578833285	0.5625782166317842	104.37150579781301	124.50400591443992	0.052038886610275135	3.250164273802565	1.4517031575932484	0.024977420133006027	0.018171339109006684	0.026640308954276548	0.04713288210258672	6.875033686942893	3.994818250205334	7.589540798583286	4.933540652250338	40806.602427787264	21441.462414877886	124009.83863749256	144430.01722571356	0.14431475448946499	0.35052334524220835	0.0951228739413886	282.262878701118	124.89368476748001	124.30494373451504	67.02774302790884	157.95793496660326	57.86594173957118	12.497294559356163	1.1279413617018195	0.6263071811628832	34.61700609636813	3.1579932369452735	0.149206199695282	0.22256761526276866	0.0107193226336368	0.30161508099681605	0.00263540094312383
165.0	2651.807278315045	0.9255216532293183	1.1305856430782013	1.2134178481760587	24.044256558538972	57.85163339050463	10.077830360963	98.32590033156777	56.18174574519872	0.34916232077570003	0.2876842336121806	0.16551237246596748	0.6127384326093648	63.91130297842939	79.4922264587597	0.03115767918069754	3.13327806038892	1.1020497838765235	0.02963348067202717	0.023730957789496344	0.023907620608461442	0.054383614923738464	6.097491005240338	3.9190029395175348	4.410436887001162	3.1786892832944793	48588.49750768692	25467.65900009119	121615.56256176467	152210.5990612755	0.1521239511204215	0.38134133563452105	0.09876111353308244	232.96348947740805	68.91823631473619	91.14989201490708	39.44594247419273	141.8135974625007	29.47229384054361	12.510088124457234	1.2518026740978705	0.5847939192271665	32.835536633307804	3.5328255732808187	0.1497945163306091	0.24689738954154247	0.17353847674786702	0.26549299789364	0.291638959925948
166.0	15713.290097880566	1.081749643685014	0.8895854103861222	0.9610207059729416	26.064615042876586	71.78099780113969	21.502638597479056	126.59120768246162	70.1115404338551	0.381106164683401	0.36971772384983176	0.24897706578662498	0.5554432186890986	158.75662363577152	173.44382546842232	0.08103777431164229	3.2765435314291085	1.652326096007687	0.02410062294066728	0.016538399720216736	0.029092688956349155	0.045738997719400515	7.532890192849331	4.184718368015408	11.849437974405594	5.964681848584103	37652.23309246257	19569.384593548384	110577.67394752549	124283.2288691744	0.13585750935199814	0.3093700716349071	0.08846694137629041	305.65394626669064	217.0382789252707	132.93780997083323	113.3655195230169	172.71613629585707	103.6727594022539	15.988869523368543	1.3959995397632092	0.5540747518213666	31.957312810168524	3.7764418301872933	0.14356004830731792	0.23076400098901742	0.0478248811648362	0.0219596248224177	0.38282534415775105
167.0	1732.2800783465882	1.416613747412388	0.8663917033056894	0.7856060060391592	24.299086576650247	59.9834080724939	10.765723616546717	106.45261510821747	59.01878595922665	0.3642017740376164	0.31127030769572284	0.17409600286274443	0.6176989127450373	67.0819911907423	80.99382815499062	0.034267148576815655	3.1540438010748066	1.1682384739701308	0.02937350086579326	0.023098597362846172	0.025329076041392888	0.05498197365413152	6.539723050379926	4.046702338976283	5.326601616690507	4.379975048556461	46284.45508129351	23467.459318343877	127319.87800924313	153746.32134993293	0.1452226133720808	0.37831279230251474	0.09295210439497968	245.76243299227792	84.11365388537034	95.33954436504389	45.999171285142864	150.42288862723416	38.114482600227454	10.965238760573257	1.0869142900882458	0.6413402238101917	32.01423723652316	2.9662755276434	0.13868609228450823	0.2155843429779883	0.0383423940459233	0.46430756705808707	0.0129524913561422
168.0	10690.15726123988	1.4169095811740626	0.9894907182452031	1.074628098033294	24.871639962680305	68.01079648069644	12.551467838629062	109.87449835058578	60.31760176479588	0.37569306848967754	0.317054971611419	0.15800309592836964	0.5924088131339872	70.9742438158971	86.64684209152576	0.030345940147978843	3.2493974677791373	1.268333186309745	0.026182445419475946	0.019637068075979494	0.023320955193071945	0.04591160934085347	7.045004705699603	4.16262565246381	5.2878893749118525	4.23740769048445	41919.998980447046	20683.157632958773	135102.89162002856	159950.49947057283	0.13709173821732104	0.37380756090950223	0.08995583868520964	293.1095457317923	86.89981742374638	119.9289992088508	48.24506660909491	173.18054652294114	38.65475081465151	11.072739075509926	1.1414965762557565	0.6111892288212383	32.69042068497757	3.027674053724796	0.13747846433818553	0.21613090184192082	0.133526790321905	0.0408894211903434	0.0318578068276522
169.0	5966.118027274511	1.4462678431618357	0.7520476451396022	0.7923571882613664	24.068122807347002	59.03777382223875	8.131223264281278	97.75595008834692	57.001836825180995	0.36285594886916844	0.2802979888710526	0.144387987394441	0.5932762435013236	44.30463001033324	62.84143759662403	0.019207995589517104	3.1135610706218406	0.9933489284698274	0.030002630417210362	0.023667869671207813	0.023062591598712084	0.05704879906636765	6.679174906610074	4.06700949161262	4.130696683077362	3.3450543843579896	47987.38817537656	24967.644609929725	125510.08993384767	158383.98074205307	0.14903630654953237	0.38385943964640196	0.09837471304551243	242.6850952292745	43.61347327454105	101.42009241596597	25.88380682826191	141.2650028133085	17.729666446279126	10.410876559447686	1.036473032741758	0.6540670632258416	28.05353121960661	2.857581670921463	0.1306113156656133	0.20551166208750662	0.00953511973460734	0.103759266885015	0.0548654870665252
170.0	9149.78429192739	1.0634675206456734	1.0661414047472393	0.8804293533728385	24.8962469285197	65.24856549343839	12.877337247221815	103.85938804083717	60.33016338889752	0.3608034912932659	0.31107559095377063	0.16950822518328865	0.5807622332535144	75.08226236320401	93.99610003313589	0.035139622893194715	3.2153066610478978	1.2702334657455143	0.026513517425237908	0.019908964265936132	0.024226033699347477	0.0502797352965612	6.70745821897548	3.952674081016085	4.862570537362309	3.487322972217028	43512.53176337752	22826.144422854635	124930.3369150134	151757.352241279	0.14957273842334426	0.37184196420545645	0.09797135215566927	268.41359844520497	81.85583293337068	111.76855805988811	46.13035592083952	156.64504038531686	35.72547701253114	11.581462890189673	1.1136559678770304	0.618529877678977	33.30115962393979	3.1100638480617127	0.13752816242635846	0.2124494310100837	0.24023159774689398	0.670061978513298	0.00265965424637669
171.0	4119.08910386791	0.8602572264551414	1.1023735445415526	0.9094696737144522	24.92574151297351	63.0307807124937	12.843343985465635	106.26829988816503	61.77826849234539	0.36046903114848555	0.3069868635257947	0.16902699982764435	0.5788698110531888	78.38992615843382	96.31699992340918	0.03637727881361984	3.1973739501357357	1.2500648014029896	0.027134394815119815	0.020423420498239003	0.02372814164645909	0.05048667596179251	6.594067830038503	3.8963321962058757	5.08439973183108	3.596443816661163	44307.32453090456	23797.435823716765	121819.33995449597	149842.39597607742	0.15388195250528885	0.3687395697619249	0.10057246367772964	253.63754199222885	81.41576652345698	105.28977500178702	46.37058588532973	148.3477669904416	35.045180638127235	11.46687446662318	1.1216935817238698	0.6047468586712019	33.00458060381567	3.1263684321957994	0.1361791256604074	0.21073944299916203	0.5106573617770779	0.670061978513298	0.3629507742470349
172.0	12080.796504582197	1.4279018933775594	0.8192575177644813	1.1432598436054562	25.57592096906574	98.75307898600049	14.760403275843696	97.66279274901204	55.71252020924186	0.3574240410593348	0.3278342169782217	0.153181163868965	0.5949998816561131	44.70152183599857	72.52541952588489	0.018821953532150652	3.4696149574517565	1.4382059101378022	0.021736399796423195	0.015093125298446954	0.02314946655231032	0.04254865448398212	8.043157756721895	4.250361657087658	3.354994834193428	3.003875640206508	34166.09815935836	16369.265965042323	140099.12943175383	157639.01563284567	0.1337240304909741	0.39236538784853175	0.08869738438854032	425.1133597267239	56.29001706770168	160.0907977928762	33.48655305343983	265.0225619338478	22.803464014261845	11.505703755272243	1.164154113199173	0.5986282982449889	27.527583649105214	2.959168041546588	0.13002097114854366	0.20059921559853047	0.05331622126976901	0.19740574320719	0.0179032751564492
173.0	4230.427520766866	1.248267569820477	1.2930741702263713	1.5957776548035068	24.436856952886185	63.391221091022885	10.675632870738403	114.77401795273715	62.9719983953845	0.38926009534400113	0.3178728461334932	0.14665395630309117	0.5811457471641898	54.791444609984374	66.69496752396593	0.029223593281615348	3.161634085826261	1.098636625705294	0.027384273123463504	0.020748237845770234	0.022408871465681792	0.05060691487783523	7.286325870924928	4.299500825390213	4.982869120149835	3.677198170360843	43369.70834732409	21215.57897014796	131548.07888621066	160700.30481903348	0.13484727477312614	0.37823750417215773	0.08638672620714405	269.6473616636168	86.13263947586495	116.82994699368848	48.215804435232	152.81741466992867	37.91683504063292	9.70894353123303	0.9881436578628816	0.6555704580607036	38.28646936097838	2.681540933741826	0.1594038731977015	0.26385409587665504	0.0134565180019159	2.0016705416419	0.00255967193961941
174.0	5038.138664996494	1.2576181822679044	0.9960791542059091	0.9161054225795036	24.568159773829688	61.34281322436366	10.47029682505281	121.1698366199007	65.89100975142085	0.4036636500037548	0.324746096694525	0.15416878323145927	0.5741172841831853	54.236863382519886	67.25969215638158	0.02835266525941688	3.105912421847728	1.1131530396604967	0.027864066985537107	0.020689855916252907	0.024141632283803862	0.05376868361449929	7.968888386089712	4.541095823466948	5.072492007720698	3.791989399983778	42467.58638110938	20760.877010491786	129369.34032157013	159550.42216439563	0.12862680466664553	0.3819338634099436	0.08189079455319592	270.0331043393213	81.69907022079282	117.27917554260938	45.49192627701482	152.75392879671205	36.207143943777965	8.3867462890557	0.7942355699445233	0.7307006455634956	35.05729333146235	2.2821756193713676	0.12188188359757966	0.1856560013605777	0.00418746776985489	0.0375858871970137	0.045573349667213
175.0	8397.319171688667	1.45147748533507	0.7974247172548027	0.9425865390621706	23.562558241627364	56.513632923710766	8.784378379829642	102.86244412495677	59.69283888415275	0.3774757433917571	0.28904688327087075	0.1451527141257359	0.5914353646643706	44.57981124505821	64.24042156582529	0.019378325484939323	3.065666858223666	1.0124333434942296	0.030916813039247443	0.024652981776253163	0.02288143438972689	0.05567941123160706	6.598521635890352	4.04469398677104	2.897467562987094	2.4973588617881033	50329.27904236175	25893.777849169583	123531.03641355874	155871.71624845985	0.15098952433548554	0.38326880931167223	0.09814652780033493	230.425276724152	44.31664917705312	99.92680160967905	26.73247607751565	130.49847511447317	17.58417309953745	9.756219634875169	1.0510854697636591	0.6373394235769025	29.99248796952203	2.813502035324981	0.13565564174391992	0.21299147112475636	0.0218660290391514	0.0437314486646433	0.0722125075165848
176.0	11215.035459758754	1.6205377339160632	0.7767510412821932	1.045219495763227	24.426337826869574	62.79819703092042	9.4755306025826	104.40039172815605	59.100798303029514	0.38241577602972926	0.3197717779516828	0.14706764035546063	0.591130977196684	41.62533002648118	65.66273934464263	0.017356191840318187	3.1583799593127915	1.173435928615935	0.02746159753492731	0.020535774594687122	0.024705993452148925	0.05113043655487067	7.429902355479203	4.288331418451656	2.868789708060162	2.604059652574992	43541.0401976615	21533.42752536049	138081.37230716474	167381.95717880622	0.13615423531883827	0.39941452795835136	0.08863993895584392	281.4262559480423	41.64115975401401	114.64532971646773	26.14752841821919	166.78092623157465	15.493631335794841	9.164495414768911	1.0286654697407005	0.6413257176051608	26.507813550243622	2.6366031971074966	0.12325268772605456	0.1864205383056196	0.0242297296519625	0.040578538644227	0.279584884507814
177.0	14589.768929660382	1.486452365462138	1.0694664009589046	1.3461257872273076	25.05619568346679	68.2848964106126	12.410941590520931	109.9322269383125	60.820773266623405	0.3733839127907207	0.3237652765745937	0.16733485224326644	0.5883415791094585	70.91786415601968	92.61000919488721	0.029774342877768086	3.2020703203846965	1.2999328437031958	0.026433608445471213	0.01933890132232762	0.025165174340235453	0.04919304340890916	8.393017807942341	4.597569709943122	4.9195659850043745	4.0406631830458934	40044.151732799226	19709.973175163814	129362.64741920242	153032.40384583155	0.12661448768396677	0.37093443168160195	0.08300016191569179	344.71257103261854	80.54191803965666	138.17692908227505	45.65647570329542	206.5356419503435	34.88544233636132	9.894878347724983	1.0023826123217947	0.6537500554237262	29.9167693042302	2.68188054165127	0.12028629158878452	0.1815797846349186	0.121964383150828	0.11014050496025501	0.0719686950159028
178.0	23598.745461050443	1.5811855606987721	0.8090401386057757	1.0459329928489787	24.509371150911406	63.61711271019824	10.86651572878064	116.58574262328247	64.79007790845881	0.38715454766042884	0.31701818138905974	0.15156227811589656	0.5842583701945374	57.94969445643681	73.47538084587352	0.02516077150017123	3.1519650175022225	1.1311427489179555	0.02805727062408718	0.021061087204753148	0.023181384048939477	0.05326897153117171	7.505731089219694	4.549451545584249	3.845485262841999	3.0222410517081664	42514.30157192828	20651.81460225247	127727.93222122044	156801.23882736295	0.12915799753884752	0.3798127783692762	0.08445040021460554	280.83560839606287	67.40822999440083	117.072200113949	39.69350690562447	163.7634082821136	27.714723088776267	11.206251899027563	1.014959753163124	0.6521958853818144	39.199278120045065	3.1257297109714597	0.15423296635208944	0.25119331728061933	1.2692386028423102	0.20961208424530103	1.0142784307869899
179.0	7346.692044584412	1.0175173615830042	0.8542476858855718	0.8707714102239057	25.80775995664112	77.46922331366021	17.82253350053655	115.79442899206349	64.25455904334103	0.36628863973305936	0.3384241322765656	0.1997362914012056	0.5808332682306062	117.1623791949677	136.39944796505293	0.050963214797270076	3.3161052557462347	1.5021367328928723	0.024322787927743703	0.01712613338442528	0.02571596480398203	0.045081331655135407	7.841009442749289	4.259331614258487	8.36182412913186	6.337388933319003	37303.994758937144	19010.731540166165	118125.78601412379	134765.32850353618	0.1334919106265622	0.33392466889109945	0.0877766878308623	350.2636199195538	145.2591181301683	141.9613220424332	76.04047481223529	208.3022978771209	69.21864331793309	12.28092236260222	1.17117212133089	0.6005332719438708	34.77724526569762	3.1854604900694294	0.1354506466886206	0.2097893070005329	0.0130495275336769	0.198914603838231	0.0063722988578611
180.0	12012.353980311434	1.0482033443158723	0.81479315793941	0.925289675224804	25.838946305735465	74.28844909075447	18.54725433093491	125.21980395937152	67.90972619729779	0.38202153874486827	0.34879020779407366	0.20892628991340398	0.5757094494408977	128.00535430755366	147.22220665730427	0.054854728698933514	3.2826707740467045	1.5254149730639335	0.024867145955008052	0.017339163240833563	0.026077550070196437	0.04625031165330646	8.014365223811886	4.361162537080542	8.875892225737681	6.6474936066045425	37039.04103079236	18698.705846968584	115125.58659801818	132086.78152403212	0.1294077380511295	0.3296114914057896	0.08431784386308051	336.15793721449063	158.449907233231	137.30675307769323	82.88472463481428	198.85118413679717	75.5651825984168	11.49880275028677	1.1127633543131594	0.6146274312472345	35.26199341749896	3.0018289053626996	0.12806559790835043	0.19380592379108613	0.0156244703094626	0.0402594452724274	0.0318578068276522
181.0	7273.515806663212	1.2415302312900895	1.0221589625333662	1.0672092740548513	24.2246387223454	60.640996083291874	9.689425731667063	98.29166068370947	56.29318942788633	0.35804899763380155	0.3047617638937184	0.15365744417209756	0.6122691490270087	52.18250901555896	68.56352784939261	0.02429438408010101	3.1457781611600186	1.1358141826504706	0.029037800447893787	0.02288584766361229	0.024523046201418545	0.05334065752286392	6.661289433910106	4.10719377658043	4.281568238244196	3.4724967168754524	46092.19030917725	23197.490936907256	133744.67897119696	162953.83526154739	0.14182502624005172	0.39295722176357384	0.09368199482037629	256.1987098029148	61.876789816255965	100.3726854277611	36.32959496516903	155.8260243751535	25.547194851086985	10.798434007499951	1.0895251735715767	0.6383807755465177	33.34435770456252	2.976326938178039	0.14367423692304138	0.22486925180760395	0.14554775644396803	0.203846881870373	0.144038915898126
182.0	6577.367701916537	1.4972842190030837	1.0830828912323072	1.0808204597001294	24.11650872925797	65.06082623015845	8.374751038096083	87.65127060057995	51.179824951656556	0.3335437254447725	0.28564025488912914	0.13488742471941023	0.6325419767949831	27.61181338695884	42.96186998941848	0.013270245015724401	3.219299291620759	1.105715424732353	0.028085886869639642	0.022284648290956673	0.02323165453351536	0.052134035705691036	6.670914099407169	4.179996467953026	2.2162669979722054	2.1936482089779843	45299.65986461117	22208.150918577496	140209.89147069273	170917.10104760277	0.14024845043288098	0.41615652773218165	0.09510709989893602	288.2404341672548	34.4664963542813	108.29105917726586	22.844465453079415	179.94937498998908	11.622030901201876	12.002346822009802	1.1851176805847137	0.6089616222724642	35.93671479832272	3.3757584908611666	0.155571893411519	0.2518934780665818	0.0770665972235635	0.17844002200081502	0.0292097442872585
183.0	11134.149064920517	1.4081081744824238	0.9443354186831889	1.6553171359677061	24.15323212861656	60.9177280940296	7.8515965628804905	102.97627770848291	57.475251778881685	0.37668926731444075	0.29022971397587716	0.1432192055651382	0.5959869302177228	36.010162811052226	50.10377984123196	0.017599578254694947	3.111084981719371	0.9511751835145684	0.02923800316798591	0.022677117848768382	0.02359188869805951	0.059791239639604275	7.4113506219258465	4.38974346393948	3.80092837066428	3.7009316056998585	45110.93408464491	22285.38124058108	129527.62742027463	162343.8034446115	0.1343282427086205	0.38923575243460823	0.08741341925557096	270.421732471741	44.17313911967425	110.03432907007614	25.673735140747198	160.3874034016651	18.499403978927067	8.85649719205957	0.8953397563823846	0.6941422270114046	32.086179403945515	2.4724203401487275	0.13772621229740642	0.22158593751174896	0.00426733519280804	0.0216376146093882	0.0159073103025643
184.0	10227.965978584383	1.403434358403848	0.887716805699682	0.9078004954948736	25.659425357845134	73.10299942988223	14.660575843320625	106.3482363251484	60.95287820788976	0.3612990614448507	0.3347534772448394	0.18320356124941384	0.5765581243410769	92.65631692465469	112.09051025518875	0.041782463869855326	3.3069667172844976	1.4273988806178377	0.02446482622435464	0.017453041735170694	0.0261589173532243	0.04544119794509078	7.262061214343975	4.176458298146405	6.282893338934498	4.156878508459607	37567.986485774825	19072.556762754386	130181.84648913523	151107.3264960001	0.1334663006307536	0.3652585348899728	0.0895660742564708	313.1026735991782	95.92682178695212	132.10439686531086	51.57260748876853	180.99827673386736	44.35421429818371	12.920440528811376	1.1966751031703078	0.5897238018518697	37.74178919986548	3.3397716485936932	0.13861456357702756	0.21861397667946092	0.0154521856183463	0.0513350090564102	0.0856759663497208
185.0	3737.83862331143	1.8357516108223197	1.2553919844786792	1.5819979442681649	23.561224349710244	59.3702081608078	8.205107832749055	87.79155479385159	52.42702303361239	0.3500866796935417	0.281178791829426	0.13604096602039348	0.6189312787271024	36.30076717802875	50.938458090634654	0.017090898472183366	3.1239120625264714	1.030712915782229	0.030065250592669193	0.024227416696778022	0.0220908597540522	0.0543920321840816	6.53779305667933	4.095107856500303	2.672755376030739	2.3941143344428055	49413.07395232246	24343.490123834217	130994.78149709979	162987.53899587103	0.14434942400657239	0.39951466961387416	0.09646288277213043	253.2246257920573	41.37911339003999	97.64234782888556	26.148892272341225	155.5822779631715	15.230221117698779	11.096568881048983	1.137364515209161	0.6192902224165152	37.29290712769055	3.2036709275798687	0.15309518398877883	0.25007619286185806	0.292219347836303	0.5261122020847889	0.7152601148901351
186.0	2825.9472357480936	1.4919097978736073	0.8349705188587606	1.1013939838400288	23.190655993246228	54.07689852736964	7.500378785623438	94.07433333701644	54.687187297208226	0.3722712974373542	0.28406555803215355	0.1440702639237078	0.6129292051896812	34.061463981686316	49.100839834657705	0.015907884896946212	3.0341356501743086	0.9613878989062881	0.03221577171146117	0.02729322942518108	0.024106950191252443	0.06148687379488493	6.816914784314148	4.30970017366415	2.7400093007935684	2.708521216130131	50526.26037472995	25446.92920996271	127309.27537290203	159292.65648137152	0.14101064570391988	0.3934101913448378	0.09327583072631832	234.47449261355266	34.454521780110234	95.77229090136872	22.013906217950034	138.70220171218395	12.440615562160191	9.296374671224873	0.9706958222758405	0.6678832246143567	50.74074714445647	2.74223370077914	0.1360292894532289	0.22310553476752776	0.127575533553411	0.0340012274015773	0.231797349755103
187.0	11537.602030511449	1.0504491882517928	1.2688610865744236	0.8601772128028726	25.32146184508264	70.87481777466796	12.8438104587218	99.7624624304165	58.39400756403882	0.3659186777828983	0.3199207206425883	0.17143305247275645	0.5828004081040986	73.90532809241269	91.93925226613719	0.034325058799780865	3.2826848111711784	1.2713026362918853	0.025237672306380757	0.01857543305874286	0.02594642051537299	0.05133880408802331	7.064295060956627	4.17257947512344	7.596036245155821	7.33405132000589	39337.01082787854	19904.82128240296	130099.50081554176	154876.7490890662	0.13610934142837727	0.37198886435614015	0.09159418621104655	298.79180328993715	100.71333433353307	126.7649033739133	52.66011265584564	172.02689991602367	48.053221677687254	12.33717200535032	1.1531677065372823	0.6036791540735608	52.71096926797514	3.3999999967403203	0.13678229855178836	0.2187112179434553	0.0631128516945528	0.426790384473152	0.0017238150348560198
188.0	8542.919126915705	1.6198604144449884	1.1272620066096335	1.0593653277196613	24.055265230705135	61.004759824013256	6.78916988964661	83.73282954327975	49.85766056792748	0.36309735305131985	0.3017706281166428	0.13456595147468164	0.6305722825988684	19.283696979952126	34.245552645825605	0.009108468292222543	3.192034646058969	1.0476066301023819	0.028166283247284752	0.021764992867455524	0.02513477366565116	0.05562283752817712	6.906954868168322	4.248600886899431	1.7149650042763984	2.131977204602546	44402.779900089205	21176.170990639326	148115.2102215925	182449.821883679	0.13580538022931385	0.4236639479677946	0.09344584786602798	264.7455062312314	21.464190267180797	101.5889906985989	15.855782874246554	163.15651553263208	5.608407392934252	9.346838919762728	1.0366739233212712	0.6502913289425545	33.966972943356105	2.780244203420571	0.1367212568724667	0.22452375035923008	0.107998547008932	0.119049237919884	0.0915385141024053
189.0	10941.760818035187	1.3922592074241398	1.1868705455995094	1.190171783978897	24.461133522480473	61.58316933549053	10.184915556602988	114.17172162739527	63.569898393627675	0.35744323620234375	0.31108845811510505	0.16229194976330324	0.6097993890485611	56.47541020430888	77.61955802273452	0.02565032897148337	3.138150273685277	1.1627863865942305	0.02966077449445731	0.022342253535869223	0.025868375659904817	0.05270284843954238	7.241440983954416	4.229269488169613	4.750502533216046	3.304434995885429	45058.564899086174	22963.23972263777	131027.6747860438	160482.13362397702	0.14013768662143583	0.3873160233166298	0.09117284046061132	262.44624843323413	66.71612320676562	105.00471563070441	39.181942075485374	157.44153280252976	27.53418113128013	10.915465383377626	1.0757711405115364	0.639539168247799	32.61323231962755	2.9428192036147456	0.13807831157302175	0.21462471447597137	0.0770665972235635	0.474011300693479	0.144038915898126
190.0	15276.804519986415	0.9787955716650425	1.3522676759837233	0.9231199658175487	24.92319533330888	68.56223310333331	11.07772578779671	93.0886420990078	54.67778444421992	0.3607398637148514	0.3083604109444165	0.160676131136388	0.5967529666749832	59.175815933192226	75.30585153614052	0.027383289720185104	3.262173264456053	1.1817118621454346	0.026015765131039793	0.019636326881332967	0.02566657427480727	0.05386709401327003	6.86650492381727	4.153957771437877	5.82524581697878	5.127955044389477	40843.37318532141	20368.276594716695	134554.82779988486	162633.04148971874	0.13710465329248597	0.3863083177361015	0.0928714717176141	288.51917995053213	78.83945679996448	120.1574337609528	42.967259712815036	168.36174618957932	35.872197087149324	12.225695469301254	1.196436559320073	0.5924141663512431	50.571061205670226	3.4693821257276425	0.13706366960907326	0.22651006831127568	0.0784084201753776	0.544765473940635	0.0042357963246210705
191.0	27542.96782047673	0.8684296229164825	0.7861729583133097	0.9373181177312685	26.29303703917692	75.85843142833076	19.091138969926963	115.60285452262698	64.65423785699738	0.37443662817197376	0.3562214687686327	0.21168918658939717	0.565871274430038	130.35126253602226	146.43934484370973	0.059734681562595066	3.3304106019006348	1.5812471303394626	0.023531247981915054	0.015936228238980815	0.026511138209657684	0.043051573563250164	7.798492689361091	4.2887461717702315	9.743482432311259	6.514761053767542	34581.95213035222	17602.375848353597	119752.78430827321	134728.82261602682	0.1280164742288853	0.3258431397503658	0.08560192318997852	334.26327553177845	162.17162753137382	142.2548892634955	84.00414905857168	192.00838626828255	78.16747847280217	12.848818060559944	1.2149800006337446	0.5759158374259382	40.74726590360574	3.3310153623897794	0.13739345354739993	0.21750082065763912	0.17843030513071698	0.0389905091068323	0.0340861907270473
192.0	12887.682463930649	1.4968392507823332	0.9761373925849447	0.9651686194783733	24.431422234726867	61.10429248374473	8.64008830174838	95.91551018741372	55.214722168695445	0.37179909780538073	0.3006190235555431	0.14825297655095682	0.6050941633587068	46.88640641705805	60.265248832787904	0.02199934003069777	3.1592141752254346	1.020583839120255	0.028150739967319597	0.021828388842421536	0.023992252683919017	0.05831807857170236	7.043454933093729	4.2737548433782555	3.702946471592709	3.094237653247747	43104.39627559741	21154.967466010206	136312.80960412463	163628.75919941175	0.13316845941362654	0.3791001770442768	0.089416253548194	266.12361779352744	52.18513416735792	107.18788666056793	30.339551989184738	158.9357311329594	21.845582178173213	10.268884430338854	1.1275164926910395	0.6028348268352438	31.703360980183437	2.937697016936827	0.16939429344310977	0.29565075758358	0.06108887328968	0.0389905091068323	0.015649161061264
193.0	6137.893347736055	1.3606724234122092	0.9628377225085584	1.0962950264863582	25.31883669263468	69.88723199773554	13.351424458839348	101.80679713609081	59.23103078155181	0.3521229427625432	0.32108530827606335	0.18174699508396217	0.5885154664622878	82.96479914573608	101.73496882813859	0.0388116749518345	3.2739818398034766	1.3473796248346719	0.02540795032430851	0.018590698947130523	0.02658021877748062	0.04945777395519417	7.043647098643276	4.146619198571608	5.398489135982309	3.500221429183221	39516.35486379514	20164.26826331446	130847.49615869852	153730.2574657914	0.13683411823950004	0.37351070436953854	0.09169662895054499	298.0457397122807	84.9779798417626	121.85279065917251	46.759891091813195	176.19294905310812	38.21808874994949	13.445307118471076	1.2114032228967284	0.6003528834212788	38.76890161341365	3.487188965864658	0.1407669935379348	0.22388600131503736	0.0346277803621006	0.6800373546058001	0.48039994643873296
194.0	2347.714171484133	1.1418349638837468	1.047960361121058	1.0845335016657145	24.04284203842422	64.52554541584713	9.011055283649823	94.42425836472697	54.33773574442061	0.3314885810536575	0.28168319904645833	0.14597522103626548	0.6297591912404982	37.83774082683843	54.520206951931264	0.01911483358085401	3.2005450690281765	1.0937741041841564	0.029047684679652262	0.023174938081132836	0.02356276623819691	0.053313395279826335	6.521990885061884	4.086990013889213	2.9491129416959754	2.460952418812848	46619.462942760045	23491.589268682204	131341.40235500806	162330.05429237086	0.14522787640067467	0.4036705752586434	0.09641075893854446	277.4136534100588	45.73638131382753	107.03895495667365	28.480562401294378	170.37469845338546	17.25581891253315	13.233991328499906	1.3125794800942854	0.5641523277792765	35.84301471946471	3.7209393446934733	0.157950993297683	0.2629468338727984	0.0770665972235635	0.292309423791151	0.0133049379468614
195.0	5957.672900099943	1.0866938207462564	1.0780222545441978	0.9966902788250348	23.721660412425056	55.561072117488415	5.829685717406899	75.67055320350028	45.62394227399332	0.3598689689928687	0.284888847287187	0.13440435690281824	0.6306118590804645	18.305628288327103	31.35303462766851	0.00930323262436525	3.1402857779484874	0.9130581179973174	0.029180675716629006	0.023337681290216506	0.025152469568760005	0.06079751341632265	6.305126526428307	4.078862603017929	1.736289773153654	2.1501789460318697	46826.720699233716	22965.726524638972	144551.33420234974	181374.2281557451	0.1427172521632001	0.42334789927485295	0.09756882131335544	229.6115672991299	20.484533793904628	88.89934001070777	14.522008969028	140.71222728842218	5.962524824876634	9.412332554796214	1.1626113431577154	0.5956934051728737	36.776149788529786	3.0076115746755026	0.14267552352782684	0.23961115907100639	0.12258193333899	0.292355192693571	0.0760283737555831
196.0	6537.4800737748565	1.1474454810105692	1.0569656762761632	1.178731138069162	24.701244607664822	67.20812538749769	9.687809400611659	99.5604110963016	55.82418154726847	0.37590161760239127	0.30982860012971747	0.14304852338052965	0.5907592453523772	44.74547265254402	56.66163050695472	0.02177153918901052	3.2510419077683523	1.1220687509843137	0.025946861829080833	0.019784391431103717	0.023463073937612117	0.05111733274760084	6.787399860173793	4.124078052736835	3.760908050860048	3.155175178762521	42070.93675049483	20637.642248891872	138171.095446502	170390.93924113133	0.13861987284367622	0.4002809902634897	0.09075006622367539	278.94887022629786	60.978384141732874	115.94793256513314	35.424738323600984	163.00093766116407	25.553645818131894	9.745408930254323	0.9257413991844089	0.696530038799581	32.15179161125456	2.527927729854945	0.11923573233072342	0.1801732182145346	0.19220196775480103	0.0667323996318313	0.00255967193961941
197.0	3110.9222654830314	1.3207935497908787	1.3583723081950545	1.2306084437436775	24.01008520235072	63.963824594658114	7.320938910619029	78.30579526746163	47.61492268930678	0.3582862448094136	0.29271120836282166	0.13303543973028206	0.6162645169952325	25.389838939782475	39.691116355671596	0.0121875281305053	3.214995785123616	1.0281448306782457	0.02758094459261301	0.021982523828089944	0.024260470688934097	0.05550668772398756	6.483389853818969	4.107245163498919	2.12059871907371	2.2660661041903305	45143.394920644	22030.726154050295	141722.8773681832	173555.93105467383	0.14172253491833914	0.4096136300994549	0.09709166583259635	268.65457055828244	29.096527839386493	109.2988376047758	19.87742554357441	159.35573295350665	9.219102295812096	10.824730371438433	1.1432705768970501	0.6116039823579843	39.66907762612266	3.263736168894445	0.13346784777149534	0.2239890317382317	0.189873920201548	0.42707159709263104	0.23664691535859197
198.0	2484.048449322923	2.0099222832323598	1.688897582760836	2.1891332567278274	23.655400398196676	54.41513894722428	6.213214744209875	89.84900472782256	51.01794155733882	0.3725450450718221	0.2758734332790099	0.13137761799646858	0.6109979419250291	27.30727122835287	32.74711743174367	0.013613586908763676	3.0818881640655102	0.8396998132631512	0.03048490788569605	0.024461649652683437	0.022246863931142325	0.06064288819917122	6.731093654933881	4.197600740385354	2.429711311904297	2.216540599615912	48287.228396978404	23988.093031281624	128885.01353427519	167211.2826801609	0.14220712151494044	0.4020241139454316	0.09286723254506785	229.21679744956538	31.982193685257542	91.12627412343551	19.924267758094572	138.09052332613007	12.057925927163042	8.477578424562946	0.9779897732038426	0.6679293494994464	26.177837814409685	2.48515380438476	0.12862799291858584	0.19736223624543842	0.238420991042118	0.9475745437721859	0.910326057409277
199.0	4930.359318013634	1.477565404564959	1.212995511057137	1.495413594236715	22.81382828313287	50.641895987842354	6.461075024297612	98.75416495670083	56.245975326119186	0.3826949826782413	0.2841332358092049	0.140332205882563	0.6148820725882626	27.337525470511224	44.066083321756054	0.012567917581860813	2.9950056325265897	0.8979170082844465	0.033507767223995656	0.02898987519059391	0.024148825487100296	0.06364026491684024	6.7593304915282	4.354959407371091	2.439481353062605	2.5740375067450603	52342.147577933916	26363.6942554962	126965.02136233634	162846.49003809015	0.14139470919509203	0.40104290334967213	0.09316123138387414	220.42437719140779	27.319186168629738	89.77913376360237	18.211792170312563	130.6452434278054	9.107393998317177	7.835445346509125	0.8581204118548941	0.7040217357902477	50.02218431305634	2.383923093297876	0.12827918923132375	0.20300254210087304	0.37917582963796503	0.119019273383682	0.281076843118892
200.0	2003.276816954478	1.5933204989836562	1.1975869033361475	1.3151644163597003	23.09503779911416	58.43453845341255	6.883489908624705	86.50152886444616	52.33287884812855	0.3570912843888053	0.270215908587767	0.1348187894169553	0.6220344841150789	29.71935489750424	44.331272103409354	0.014085797355255855	3.0808622303704603	0.9237356440303582	0.031993038001746604	0.02760462375271579	0.022747262450214287	0.05813125144589739	6.612988103344735	4.185491086363559	2.6231597862529643	2.6636557695367453	51151.202561992235	26105.758718773286	123707.65481894882	156220.32084468074	0.14847811585868417	0.3880091726594417	0.09971382836023798	246.15030230372722	31.2270302670981	101.21454875215368	20.27713524254123	144.93575355157353	10.949895024556877	10.322743934663201	1.1201765145882214	0.6102443504596601	40.71336892932718	3.1460769220527602	0.1456076065691768	0.2468208529757855	0.37917582963796503	0.100594643591779	0.277247443140044
201.0	3568.660976813995	1.0028670614019524	1.3117058294397081	1.0300090385075356	23.72705710675198	60.20505374230811	8.870369717883428	84.6433956440908	51.803459263771714	0.3527171407465384	0.2921094424166316	0.14429150063620294	0.6153967981591233	39.87078519775415	52.16998476375402	0.01832162807492314	3.1424042400374335	1.1015186704952316	0.02906872387611431	0.023070942984154047	0.023455526934154775	0.05402050866333846	6.8344952767356215	4.186881835114814	2.5294053461438146	2.387763633382886	47700.290587579926	23356.88472496218	134408.6980829319	164772.6617040569	0.14148133167638513	0.3975112930798516	0.09540850420827254	272.7081009308118	42.52699043904733	106.61308710705407	26.12491074478966	166.09501382375765	16.402079694257708	10.810407207716104	1.1909025316462467	0.5952489218012544	35.26549000685413	3.269972605523239	0.15851764183751563	0.2617636848231414	0.203459697724385	0.13672518949395202	0.0275648213487938
202.0	10925.676101222236	1.4739016330778694	0.9994743110184877	1.002781581540423	24.250004758177656	60.64168033297969	7.914320943885644	89.77738514597168	51.64824097322728	0.3688094148269443	0.2985018262791085	0.14141113353182738	0.6044667270826012	35.83024415662711	48.8144856587757	0.0168370616428346	3.161758952239259	1.008508181823351	0.028195719535304756	0.022051895378786848	0.023950652656218565	0.05781627067968241	6.810468894688817	4.1909508245201845	2.9696923321633895	2.783343184109393	44326.84453882237	21882.37669414662	136053.25853544023	170566.46944654954	0.13759017924031586	0.40505044227615666	0.09142649988841084	258.80966206876843	41.50723712595179	103.64132423351384	24.966351100742973	155.16833783525436	16.540886025208884	10.052980001775182	1.097772194736437	0.625738762874787	30.293007924768258	2.8836948149771677	0.13559613842940182	0.21560922860744783	0.0212400805583704	0.0667323996318313	0.10306330540574199
203.0	3045.1238222140005	2.102432933131741	1.2326582551697849	1.3843133460109056	23.74485836838399	59.547273251543935	7.511256065194111	89.07387748378342	52.292516000152844	0.35018722486267995	0.28830715636299975	0.13335206983435238	0.6252134664178046	27.806581615034606	41.64677205186312	0.01342076834191627	3.147306087407537	1.0506995722993757	0.029390714427944335	0.02336127676165693	0.02280183693707223	0.05363692655590642	6.706948995116757	4.170026587343251	2.2010592708006955	2.2492272124430968	47741.41071023912	23322.916928836657	139021.90019372047	170764.78827332667	0.14138768685341857	0.411288430727243	0.09485735790848225	262.40553032530465	32.92651321578805	100.19834767605658	21.74606563669949	162.20718264924798	11.180447579088558	10.405985556366415	1.080293409602946	0.6369583632068229	35.27983647167467	3.0138027133788765	0.15026598300608698	0.24064114900090774	0.0395377621939537	0.160330561559294	0.37454001878214
204.0	5314.82380496856	1.449971801935293	1.0939305164932283	0.9934393546473789	23.161985409848597	58.27266353497097	6.4646823819575685	92.82075883675468	53.44842500165597	0.3616340464672019	0.31565334740635015	0.1407001087647625	0.6497419009236458	20.99876986323147	41.911133351888274	0.00977125714359206	3.1015942565388226	0.9760233289738558	0.032331328990886254	0.02660591613202293	0.02592837770679015	0.05593174730825552	7.583241339963591	4.202783239526955	1.7872745916000772	2.249895812165168	49062.195647572255	25156.75445163901	155059.4590917679	186676.78823972528	0.1460013507802419	0.4173137099971056	0.10049562338937992	255.92879387871827	21.4244499665162	100.73059363005122	15.217940276880546	155.19820024866698	6.206509689635657	8.861134075594943	1.0788048259972394	0.6264538330999609	33.382156437637995	2.791812760019351	0.1400746106849289	0.23632342059322814	1.19089255009398	0.14419697198110099	0.0806144419540571
205.0	11957.303711658675	1.552198411789535	0.9275480372981699	1.2144244605988854	23.650404467062735	59.63105781539847	8.482376308275851	90.10265842396808	54.75892433899301	0.3506558473450133	0.27362746869565724	0.14063417919397955	0.6078559448185074	42.06569947091356	57.411000817084776	0.019967003948918347	3.1274119984546265	1.0274974483997623	0.029690613619784763	0.02411961532760126	0.02321126210893231	0.0536743370331544	6.492355998124306	4.09290362075383	2.8596385200219214	2.5162777404007164	48408.33254999991	24516.34143167394	131839.6233215006	159994.23999557667	0.14487746391007056	0.3850525546352343	0.09711319631059288	254.1837437176416	43.20276777368276	102.6241384312891	26.547538664637504	151.55960528635228	16.655229109045248	11.804440197907365	1.172134550584401	0.6073900032543977	42.90093098201496	3.4500878030266957	0.16374176262314066	0.27715604323069404	0.0271146663977005	0.0163874330207066	0.0159073103025643
206.0	9191.751473239166	1.470952665685966	1.1569410867153285	1.1049578152797928	23.511519052052073	57.94322939360419	7.702252928946767	85.03475426542299	50.892781765870566	0.37280844527428514	0.28702901037492046	0.13188264557214588	0.6123921788340533	25.4178384236913	38.1727613680318	0.012668132262830152	3.113004238311418	0.9632704787703782	0.030187423578804135	0.024662082501814352	0.02330328236422109	0.05843211744247964	6.599723018443554	4.240546841618796	2.2540492636025493	2.2758119677941093	48079.16340945078	23519.13726899236	134269.81327443823	169322.27697957415	0.14027933905608544	0.40602289564331645	0.09490946380513202	244.4818534328619	31.782194483797586	100.45806661466797	21.399524196724443	144.0237868181943	10.382670287073195	9.465877172868181	1.0037659203735991	0.6541470411122648	39.47172301050367	2.9548322270368077	0.12584080455928562	0.20546942884742167	0.034919500353213	0.115498679427616	0.476046186826339
207.0	3179.8880879470294	1.3244397159180845	0.5490319356984029	0.6434440898393663	24.548502643005083	62.062292371664185	9.037421959346274	93.82801404442178	54.08625593295279	0.37225237304025477	0.31363168581039086	0.1414874460410704	0.5853442847867735	38.924276203054255	56.2909370313376	0.017022927754307953	3.194320822480014	1.1371313526708386	0.026239590208047624	0.019829430268981058	0.02392458760819821	0.05243771406814737	6.7256559491038965	4.087925673522228	2.8722862835092218	2.4635489327431705	43202.898206322185	21405.702981376468	140324.4845756917	173803.90619459926	0.13907315073594764	0.41362428013833596	0.09187949673587958	258.3705377543393	43.41829869613144	107.33554835396039	27.33437299545219	151.03498940037883	16.083925700679263	10.066037272887028	1.0379965679383112	0.6551959873468782	29.51587307240086	2.7636884052237334	0.13484610374686667	0.20687951193138396	0.00200941865662931	0.0347392529376275	0.00608118427478588
208.0	2709.260256369264	1.2978226632501064	0.8109488632873308	0.9668902570094643	24.660890865591696	60.754661172645655	10.024841763562353	99.71727442459806	57.02367012442462	0.3678512924647277	0.3213370983725874	0.16086921726106276	0.5989678717382866	56.490941990855525	74.37902604420277	0.027020321588036675	3.163472343383146	1.195380406355142	0.027651070249914887	0.021209295278004425	0.02586969691964998	0.05153035703705248	6.825758649519289	4.147755935205739	4.1509259208219005	3.3155788671752635	43297.13570386239	21835.024382829713	139464.69345595528	167391.98214801814	0.13745982821048616	0.3976512895119685	0.09069791841615261	258.1655395252387	60.83751480099984	104.15282316197202	34.56927961094311	154.0127163632664	26.268235190056817	10.511081406287552	1.0795237140018823	0.6372661733893505	30.964754223836355	2.875192096242402	0.1383333100157545	0.21199477810887504	0.0543579991602447	0.14973515943703902	0.144038915898126
209.0	38675.359088146586	1.3710276305095008	0.8581256932773984	0.9720193765014034	25.694775683556724	64.8466068314102	15.168501749337578	97.95300521843687	58.014852889314696	0.37964825542651126	0.3446091884022849	0.20821120244749244	0.5848874643421101	108.1878523521378	124.83263189407135	0.05317420819874448	3.2061349789161713	1.4337104407303625	0.026339008887544316	0.018531176884363593	0.03004469895077626	0.049152869596154676	7.797988964745369	4.48056249842318	8.918654801836194	4.778922307250835	38220.340558862	19743.513652423542	128616.72713330999	145121.92321413214	0.12791682565510035	0.34001302922762267	0.08837847626637699	296.75834202342963	129.9760476685002	123.77444444528376	70.48102408733796	172.98389757814573	59.49502358116228	9.484986130314857	0.976083661617418	0.6525929656344324	35.84330493666619	2.6268350967287764	0.12627600252973656	0.18376373387622869	0.032995276883297	0.0275248801873572	0.00784316791085067
210.0	16708.92077310524	1.2008453283298486	1.1620943483919703	0.9985675188832058	24.60965678244837	61.595257254275104	11.40656776407404	94.60548661994032	56.65266778524601	0.38086024678937214	0.3306488902746552	0.1950573514842332	0.6018187293752421	66.1434145811548	87.4117294075804	0.02955248860086359	3.2110339357016797	1.2741872717586757	0.026137917114578562	0.019189446838392334	0.03173882289463785	0.06125083848641696	7.412390182647301	4.3981136334576405	4.563541883136689	3.08517709615135	40890.50026925918	19141.483150413824	137910.15018613066	160782.47038307888	0.12918019742885367	0.38400034245488773	0.08801879149484454	283.0631128090103	71.72433500244736	113.86045599013144	41.838921744798	169.20265681887872	29.885413257649258	8.099038026316153	0.9211930786503464	0.6705081024693905	44.289750924154234	2.4262623096816074	0.1475455935405974	0.22501918921368638	0.151728493901684	0.304965675972266	0.0724462603516234
211.0	41178.02599680514	1.1312370324563992	0.9258046682963984	1.0699673191400851	26.31480086475581	76.83915648914687	19.81517871957508	109.71197759690575	63.331214438219604	0.36348282557068107	0.35690084828361535	0.2042320825724564	0.5751529143125853	125.2669819812294	138.09836276585958	0.06888656545547382	3.339320640757525	1.6467648115462337	0.022780451926619812	0.015586563552483392	0.027040869236359653	0.0389885607476561	8.23903524617085	4.580635142115342	11.967525007112739	5.594387047647919	33871.68873787299	16953.880614459864	123643.71557923201	136360.06494244686	0.12136236038227984	0.3263836376453207	0.08326126194326942	369.0199279251702	203.74287785576516	153.82474471678123	108.84103394594376	215.19518320838884	94.90184390982134	13.202513104454873	1.0834607480181329	0.6415530179796739	36.407907314158045	2.953690776721962	0.12471123672853775	0.1818423720267051	0.030361368697242	0.0873089497168276	0.0107499792068467
212.0	28453.86350602617	1.2354418901949988	0.9776554284157095	1.0640447779162112	24.646060453599183	61.34581950646591	11.417399755274015	112.60425177853811	66.45030653075145	0.432290390839902	0.36589880308302936	0.1910803686088409	0.5709976823006163	73.34698999593327	104.430689097473	0.03332301406965469	3.1856143794033778	1.2987567593592773	0.02628444440776471	0.019201655835364314	0.030153461146602722	0.054889698998376854	6.883919340836866	4.0737401710533865	4.445788534337659	3.04348387133208	43219.754967639325	21813.017830284625	133546.22890009655	157286.05751991202	0.14280277801378613	0.3810245151601393	0.09396757961378444	253.70669070579714	65.63448705086032	108.31278183454184	38.749433023043096	145.39390887125526	26.88505402781725	7.579488357018649	0.850428986234899	0.6940892281904827	39.87032293857375	2.2765658421540524	0.12817448829916178	0.1874313079171546	0.0489478930983982	0.0291395850880156	0.10322451868892402
213.0	27929.55724039412	1.4649211238439885	0.903645132737265	1.054192877886681	24.32713964284313	57.10448440693573	9.88455758801246	94.83195128339493	57.37863531703557	0.403763878519242	0.3308652640006514	0.18524479478559722	0.5938014038750674	57.53753994164142	79.87996036886032	0.027010554505749032	3.1448132503031716	1.1620458767227047	0.02794744922649237	0.0207819463963018	0.030201844024810878	0.06262050695350237	6.850321927004659	4.184800341043211	3.966021630120966	2.8589178513986955	44199.41476590845	22019.32137505508	134155.4400358409	162013.8756872408	0.13880485823366928	0.3907119035013941	0.09388727604528868	243.3691575448759	62.58214310045537	99.10232427380613	36.62615479730231	144.26683327107008	25.9559883031531	7.37537035348489	0.8542751663952489	0.6910200279944582	37.687809386274864	2.28775242535169	0.12803986280063437	0.19127192752391986	0.0914110678362698	0.0291395850880156	0.0932816445068221
214.0	22298.376984971088	1.1595200830259387	0.8259696827497206	0.9838115878033566	25.000857814086373	61.48072114012668	9.678491775608562	83.00919703383363	51.87792229875976	0.37720576727820193	0.32294872508204875	0.1812555333883768	0.6012074164604563	52.91162276060391	74.56322567174657	0.02544538371196449	3.2103714508737635	1.2038326627361435	0.025763887911066992	0.01882555505377462	0.030980445562873833	0.06095196453270131	7.237930174469224	4.373962967027374	3.893399164585724	2.9729778076617146	39650.586020615665	19376.7830686163	138316.2016539327	165599.59723570241	0.12798679380106134	0.3928318117142151	0.09022774444391887	274.81957103960224	55.17660458819126	110.50376111534993	33.32643631834794	164.31580992425253	21.850168269843287	8.012152413738717	0.8899258830087782	0.6847941322435117	34.96699052451602	2.3960694017314514	0.1206803969141378	0.1830874200068826	0.0569732194828086	0.120796204046949	0.0368241856250973
215.0	7904.362318357618	1.1359448472169356	0.7741637568853932	0.990746507744134	25.630370151047657	67.18343204229221	16.556032926376492	106.01144657061066	60.88991586847468	0.3808696732174068	0.3447765005872349	0.20254511061749664	0.5627925266261026	107.97698746855353	117.46970928170528	0.05936435158506854	3.226553485071366	1.4308685994520778	0.02510250115280243	0.018214993903542975	0.027691681089323298	0.04711899382677229	6.89344719177013	4.081924076813537	9.036468304719541	4.484201891975449	40723.69255172951	21709.44503500217	125133.80564188604	146549.97256443257	0.13953548579829775	0.3484251676197701	0.0924728160967097	284.0057799824259	160.45402679476425	122.64100033207743	84.8599394020362	161.36477965034842	75.59408739272793	13.118426044512074	1.0500452406807006	0.6617739834866828	36.849358648206085	3.203312022510671	0.12012364831741242	0.18034975236374348	0.0449541024106049	0.0124706732537547	0.0065837256664172394
216.0	22790.73608080982	1.265251324844698	1.0913695890287884	1.245075381804227	25.20024398489305	66.58168213258396	12.075458751101676	106.678639265173	63.123921982197686	0.40485965388806566	0.35548907030204285	0.19328054314424317	0.5692427124133405	73.47943742511113	101.8220178124673	0.032131545141629365	3.281405611129371	1.351922088721563	0.023628326238254407	0.016762155761861797	0.030921581235903047	0.05541403374851958	6.781461355991681	4.021128911790849	4.351400296923625	3.1108340141029616	40022.82190521333	20069.676946446543	135822.27766171703	160302.6079879081	0.1407317454369291	0.3873616483100814	0.09302816735803178	275.73865326934776	69.64082716142079	115.72543014002716	40.596804651804305	160.0132231293206	29.04402250961659	8.143509368450188	0.8611287748909532	0.6939544191387327	40.01478271671911	2.3553777410995576	0.12699900032815178	0.18571562419708457	0.10552475424649199	0.210960037643558	0.47523457237088107
217.0	195594.90905056856	1.086397726542857	0.9510162861837012	1.0454391017721287	27.795549264109084	81.46201202572767	36.43287957602506	131.27795065044683	71.81586984328273	0.400014655372207	0.41851023369430995	0.3034722441704159	0.5277869400782589	256.0354871469249	223.60175655867047	0.1678151041279803	3.3746922988298365	2.0584034012832824	0.02075756003352023	0.01292901465029912	0.029116483536644956	0.0294859936583196	8.618790383170111	4.675574698559804	32.94487709535863	11.505043348465797	29667.738825412023	16044.803664438492	83569.1617254581	84352.03906114747	0.12064645699967272	0.21353279318291396	0.08074067003822008	380.118021584238	626.6568476387403	173.02576017880136	319.85493483971965	207.09226140543666	306.8019127990204	18.134986392134806	1.3949406292608184	0.5608180035572545	35.41994202565182	3.8199890012888753	0.12579616367884308	0.1867953726716453	0.114997936444504	0.0124706732537547	0.016832291183678003
218.0	35744.21784669295	1.3865349237851332	1.0574961298169283	1.071008979453965	25.69189021621835	68.38276412069663	14.941595000114805	111.13504544906611	64.40978522347064	0.40680920278810695	0.37014555208763955	0.20717457179297707	0.5711822470493505	98.94092927415952	127.0742077141662	0.04384974820335084	3.296355818704345	1.4856208689515082	0.02340296359159061	0.01627022470891573	0.03020229241613905	0.049847784947687074	7.212860354779264	4.135391896811532	5.877572980836278	3.6309725904598116	37592.3477764925	18987.93628066345	131337.917657727	150624.84765607183	0.13693594045581559	0.3645111739507473	0.09114247073147566	288.3876121907298	104.0033611392636	120.87880707804742	58.52148523736266	167.50880511268215	45.48187590190101	8.8324286789533	0.8817797650443766	0.6971736194178025	38.98895762717026	2.3938529341347152	0.12094127975892573	0.17492259999889598	0.10552475424649199	0.27181586308058997	0.0919092547934599
219.0	34014.62390992623	1.2761211442647076	0.8416074686163113	1.0234271582915004	25.595183722060266	69.62544347164447	13.375098648507572	89.42603617463745	54.474151891979176	0.3638256809579626	0.3313150717301097	0.17973470890570617	0.5905630249955597	72.40003294207862	90.51419078700832	0.03542585921147679	3.3012516216810748	1.4259453603285401	0.023817620714928413	0.017044034798125166	0.027999212642975196	0.048414676759888725	7.437969865109571	4.390450642603143	5.404417050903698	3.719848504501218	36868.15349122206	17969.738452097776	138762.75513867423	158782.85124429845	0.12603643654186775	0.38048272278453105	0.08761867465746019	317.64207934947893	90.04876178856237	130.73366832514546	51.462372891868235	186.90841102433336	38.58638889669417	10.057881054649615	1.1020744971585241	0.6152797106098481	33.98334385067645	2.82005934535278	0.12966635235935098	0.1981534982866362	0.0379570526759584	0.108235965059406	0.0491120367596201
220.0	16622.050704786943	1.100902344224996	1.0930774857850702	1.020245145478512	25.1537913958136	64.40002426116015	12.33677035366833	106.27349413923584	61.596214727241666	0.3898526388646557	0.3336018617886725	0.186400141652595	0.5849467363563918	73.53460333167277	94.53331981499723	0.03390981195857052	3.214372007800043	1.3137153863841042	0.025651473743942364	0.0185224056198695	0.02881858355991633	0.052886996478952314	7.777378211983978	4.446275447322297	5.666359163599851	3.5687598485959526	39770.17431378554	19373.160020940137	135318.22558166806	155927.7392655561	0.1297534025672242	0.3673915088863871	0.08663909695784244	299.4580590736484	86.70987556700955	122.61621847219784	50.131107247072755	176.8418406014502	36.57876831993678	9.044088662203322	0.9422317070833109	0.6736152765316501	57.99295060410561	2.5081685503847675	0.15103274055669724	0.2228889213431736	0.0362282945255613	0.179068821953791	0.075436801493704
221.0	20015.00416394341	1.4662585841260822	1.2148503987528523	1.0882496852384322	24.904709634891464	60.086915758602274	12.59002545588108	99.81931078281748	59.06350136423488	0.4118452934221225	0.348426410302766	0.18880489685014873	0.5936837636316229	73.24599952430002	95.41320071368924	0.03364311693994064	3.185846328702838	1.3033352917045797	0.026866124431240788	0.019735170078342832	0.02991038532783715	0.05480620373282391	7.126433156748745	4.278296412142636	4.987616010312124	3.371825764652764	42453.394886490554	21373.393231193335	133787.00121284873	156576.4557554666	0.13573332814750813	0.37234750305610587	0.091855912753442	268.4051294610013	95.34388680767526	110.04646742236358	54.424474840836496	158.3586620386377	40.91941196683882	7.654362551777733	0.8833052038023024	0.6822043489177517	39.98867614330258	2.348580302998456	0.12637875571324017	0.19074460161964477	0.0366187149500675	0.345799635606037	0.0238568424519153
222.0	11720.229515426354	1.2864779487625657	1.2485090674987136	0.9978906506235032	25.432221029509424	63.80818148667119	14.3145090648336	105.77256305744903	61.74849852745607	0.42080228703508166	0.3689669520545682	0.19531016445742375	0.5820957401960964	89.60682257593639	112.89167598404606	0.04080735579155406	3.230326756749822	1.428474918285951	0.02547234095108953	0.01833487833580273	0.029508796085848207	0.04886478633513318	7.270285717114287	4.288982480654374	5.745826915689681	3.6323564926752856	40565.713633882915	20730.617043528797	131762.18753620936	152092.07800579994	0.1353796045452801	0.35975180292428216	0.09054700720297013	289.85370740955847	104.57369159393636	122.10236399458448	59.71450200517859	167.7513434149738	44.859189588757644	8.140097054555373	0.8791781627933776	0.6894194588853447	44.07926344114671	2.357422580194981	0.12125642871748488	0.1812470956749425	0.142005569100529	0.40302709343905896	0.00259909116159285
223.0	31996.400874537292	1.3028882785764586	0.8800671631338983	1.0307386687164954	25.549429853527226	66.51666549736501	12.960325294373293	101.52249715720637	60.059208401474386	0.39446338220368193	0.3517825764949541	0.19719276698375962	0.5869787117982791	82.60651003629694	105.93512145218736	0.03817642714477727	3.2688703137871733	1.371477994834284	0.024394703736331666	0.017074631943127645	0.030628087915796756	0.05402001896340746	7.412781287822301	4.265349498973306	5.517213432703702	3.4903303092380655	37644.805836072024	18814.865100882165	133593.52754825566	155625.76288977012	0.13271144475815216	0.3716038743361259	0.09088801570062757	288.75824338459273	89.17822497378835	118.14770362575486	51.13172140493479	170.6105397588376	38.04650356885357	8.980599531628208	0.9322823730574542	0.677459639528334	37.729984077158356	2.483389139485736	0.12199082814801249	0.17998238142337203	0.0368195904269311	0.120796204046949	0.018149273550163002
224.0	15618.3172798136	1.3139280118568675	1.1663193387051067	1.0361467025333535	26.791041472745064	76.49206604851537	26.231099705117995	117.74635309093712	65.75645336285764	0.3853758018912607	0.37937005438900884	0.2540754094506555	0.5526559642598512	185.7537541802413	179.5708305335181	0.10838694724397686	3.304452758561321	1.748117104808045	0.02338827713051873	0.01585954181669274	0.028991216333323137	0.03966126272922086	8.085905067091316	4.502061284369776	18.482280898501713	7.504820638660136	34238.56189374485	18388.469096062174	102572.67271423046	112739.05045768214	0.12613539385215983	0.2751427855767178	0.08480807407757159	355.540914846634	350.06154692752466	155.61319998034728	182.9568092708957	199.9277148662865	167.1047376566287	17.520999272308305	1.382860031249652	0.5656525105188318	37.03403288999163	4.019711868615759	0.1291093726337134	0.19912364189631335	0.10342639741135501	0.42419641731127	0.00608370535062533
225.0	16648.52527408762	1.2727908200818028	0.7830349835768001	0.9290362040937281	25.750497675139773	72.22859210047889	12.613146141651143	93.11049169210168	55.95202643320105	0.366327666557654	0.33591141050907325	0.16025609707261626	0.5862418437523894	65.09621673993288	86.150863248895	0.0310016326563807	3.314516383865991	1.3931215599619937	0.0236547763030664	0.016833072240736973	0.02564323921149967	0.04469019956588564	7.357825143838261	4.331865866866133	4.695876828117874	3.337123901766758	37035.17396971638	18559.085696781418	142048.19910393909	162041.84226514012	0.12960525733068362	0.38212466017302354	0.08939684532110648	324.3881318403604	76.25406088739288	133.2410330352617	45.029231292834645	191.14709880509878	31.224829594558173	11.400618218781137	1.1213456482916193	0.613350381131175	34.733757898018816	2.987667387245823	0.1349516171862792	0.20427434970093394	0.010146596830389	0.10230773465275399	0.00293255417668355
226.0	77735.409144665	1.5618292084370284	0.8206532271719575	0.9406371271951464	26.217777222829728	77.23976378049686	16.376070266506467	101.48664306809248	59.23415654125115	0.3685190881165594	0.356330307251534	0.19583881397518677	0.5928381013745456	107.89488635043153	136.54839806953493	0.0482186940432622	3.35111683961197	1.5911539583433478	0.0237663907014295	0.01621611919364833	0.027683607832090725	0.04087991307500706	8.050340298050086	4.478421880649066	6.91930915735587	4.871802296260193	34284.04934595545	17151.568406823077	130242.65742126573	140477.1593564304	0.12418927806600956	0.3375949649351254	0.08558800132187891	360.8950016982538	109.91559235406308	145.90079058666646	62.6868686984108	214.9942111115873	47.22872365565234	11.096128049688618	1.0908102024157886	0.613818105043069	35.83823155273182	2.8631029337472516	0.12888529301972748	0.1916547858785241	0.030361368697242	0.10230773465275399	0.00413941827902926
227.0	2282.250238726777	0.6754793017102673	1.072304322880586	1.038387628040197	22.738421524819195	47.76901015006717	10.455906690939711	110.00081262467818	61.16977540818705	0.3896446986626031	0.31616959897973657	0.17367175356172349	0.6191065557440651	58.02761275366851	82.08640428450815	0.024624067368519253	2.9536619966841866	1.2018528673590905	0.03466135055787704	0.028982166145284045	0.026714009419676044	0.05818695121003727	6.887595810665474	4.395913582344107	3.4157367158720415	2.9400809020273626	53204.15881132256	25015.370620049936	130771.54715528067	154609.97158827347	0.13373286507203297	0.3805635990553697	0.08790604520138966	209.2373182097131	45.1700953185884	80.8575909050218	28.236220309629353	128.37972730469104	16.933875008959046	6.542399025550858	0.7447154872727246	0.734977831306656	30.112980297388127	2.0650340551662825	0.1297649066522804	0.19469487675453023	0.178756077067728	0.235392466271372	0.0216622138297585
228.0	4886.168648145824	1.3385273234474535	3.775659636177814	2.441057375910673	24.731825542694683	60.714463886028696	12.68802262519364	103.90061965455274	58.579092686516844	0.3662461172131156	0.3405977506463383	0.1780795541335602	0.5698333569556753	81.57726198719358	108.95655689721889	0.030604257054542828	3.18122874710642	1.4181324685054488	0.025070311817577767	0.018827499249539595	0.026943557949706296	0.048637295068286956	7.077333695830502	4.278436768186151	3.779275226035219	3.052907555521052	43013.721431592996	20260.23291152479	137058.50822070436	151223.60287234062	0.13145537670649715	0.36713693087782756	0.0866766734851686	273.5167244536968	60.52511109457615	116.28572624535558	37.50481037754813	157.2309982083411	23.020300717028004	9.617868099583166	0.8970502603083803	0.71011098423992	39.22973931466246	2.5793098669603647	0.13759681982702865	0.19645233703683201	0.0310004561620048	0.0775053399780532	0.24621844424363895
229.0	10476.62377561012	1.1770052279671588	2.5300876125045906	1.4634071861759903	26.31159971488173	69.91443259210985	20.775653121028775	112.70181065031768	63.468028835006415	0.38531221617810035	0.3825202532737918	0.23460194365007947	0.5479130513029766	158.99434082532548	193.63243717437683	0.06398408633536803	3.29332534167201	1.8051963727835663	0.022501917696637026	0.015163716582684606	0.02888214682073715	0.0391891730489464	7.747192698964476	4.35559494794235	7.813033696199495	4.50855853802801	35413.74037465772	17542.00264434714	119282.01427372573	122777.17058201379	0.12496661330545938	0.3077223911930297	0.08388039540367999	318.81171341831987	138.5764839156877	139.24760718828384	76.84943438615356	179.5641062300361	61.727049529534135	11.866112038782495	1.1859344132782579	0.6032043603241121	38.50305005962722	3.04567622018339	0.13829059661876406	0.20314241836302246	0.00260093720864717	0.25306053289136304	0.00114933931266718
230.0	3020.467727037152	1.060462431115365	1.0882763943710128	0.9330037888507005	23.612993081554205	56.217134037713855	11.467702754502975	102.15132901926185	58.868601229844046	0.37691719558358694	0.32697168335636967	0.1784008743911501	0.5901641617649682	68.39118220934333	95.5525827604703	0.029452034169967535	3.0627109713841527	1.3016798494866553	0.02992843163027874	0.02366740158086756	0.027371021562570607	0.05606594753758223	7.553366026846622	4.528777455346669	3.725183838340047	2.7767444113784654	46081.46386925777	21960.472398543458	128608.95318853749	148313.94857048485	0.12728983450495127	0.3697625217535459	0.08477033118576321	258.14624602948066	55.25055000198257	107.43727574007555	34.36411169909251	150.70897028940507	20.886438302890088	10.106395891251314	0.9067915436825373	0.7053570376975846	56.28486711916231	2.8030045754853212	0.13725799714236037	0.20779052453537356	0.275039379751588	0.18692902661914798	0.0699090657219043
231.0	4993.188011426383	1.4821384304757088	1.1221182887912136	1.0275275090677995	22.552324122607093	47.142499890406775	7.382427531024008	102.03417358657235	58.00861627222575	0.40926265376275717	0.3075295092908275	0.15746692692002395	0.6452050604715065	33.920103743583105	55.0651157410338	0.014479042985489639	2.9451655767702527	0.97527060320308	0.03572544085243852	0.030244783168881677	0.02672731905395321	0.0654860481353451	7.164589927987042	4.570973992945995	2.216392161707756	2.4529117332572583	52900.56058622293	24738.48870441666	129341.07861762065	162414.19528919784	0.1299294494320299	0.39954709210512573	0.0873685656676655	213.47207678208548	28.646818340742865	80.16377876341079	19.187975576479214	133.30829801867483	9.458842764263672	5.4508348407301295	0.6303227055572226	0.7725767439789243	25.97464075059573	1.8782070040555536	0.11070757422840503	0.15951319890295565	0.304427421842195	0.227411896375883	0.0343633967593794
232.0	2887.347192989565	1.3996434502759791	1.248900526958363	1.0484908728322486	24.227914070856343	56.708324525105134	10.331820876527793	105.26060683034412	57.683383277583744	0.37637867712873324	0.32051766793036124	0.16404809740950135	0.5823853606731675	58.864403028494806	86.03678256663827	0.02286965883960656	3.136913625136794	1.2441462882145569	0.027175505201931533	0.02139388470942674	0.026523825887786907	0.05579611712436816	6.7883322757937	4.280827195183254	3.3769209473162727	2.9323211358454557	44433.494188605444	21030.16360708975	137511.5463511581	165040.70144772684	0.1294741134175092	0.3926723644372698	0.08389321388336603	249.83198995851018	45.72172330088298	103.79277705139212	29.199756054810553	146.0392129071181	16.521967246072396	7.652161922027929	0.7365518880311291	0.7594925776879644	34.64211299092796	2.1367704068506344	0.11971383140145382	0.1721884383839398	0.0218389358793082	0.0217275429086969	0.0154087295559485
233.0	3889.4288081900754	1.3677990622891765	1.772671346525349	1.497979029170553	24.295761795011398	58.49835168025328	13.108417616039242	103.52833216280912	58.38595118294851	0.37215766568686226	0.33222798752856203	0.18317090336372674	0.5885923348805924	82.2680430305371	112.99228701984111	0.03346633328963273	3.1585919502008695	1.388479413675168	0.027039559631075565	0.02120343966478634	0.02733577217502094	0.0517837593456967	6.639289062015345	4.169514154140971	4.647909940240483	3.592202904320247	45122.91773655825	21400.61482504341	133388.18632351738	151630.93797834235	0.13418002530004733	0.36989619709976673	0.08748015342185322	255.19300824613651	69.98118867509386	103.68252783263229	41.16855724987579	151.51048041350413	28.812631425217976	8.889991663885052	0.8278154395101361	0.7297821765611783	40.50791975285143	2.4332360664887993	0.13547454779242693	0.1987527507873767	0.0264004332638744	0.0305327847208401	0.234787109465417
234.0	2009.7750327078809	0.9636161195275655	1.0193821268769148	1.0005902219405842	22.580301964551982	49.55797635837383	11.476066068134838	109.48821501081338	63.113194593770245	0.38747736811861727	0.30190094903485076	0.18364631903052012	0.6176236848701668	66.86797094398445	90.21132960027323	0.028168233294520596	2.901234882161954	1.177830827051485	0.03700239844868939	0.031246596103735366	0.02607866397145348	0.060317454295865394	7.76636219337243	4.72965219136777	3.6278167155490664	3.1597423390612267	54559.05025763767	26005.567713349927	117634.16957356721	141958.13488951893	0.12946280030260898	0.35871438597061905	0.08782330595978376	231.68402562944934	50.08607470334215	89.02210264893861	30.375046077796963	142.66192298051047	19.711028625545197	6.372385805720285	0.7368999125309457	0.7253406356852814	31.746770524486077	2.07622489063729	0.13638262656624245	0.20020032714820019	0.312366638380584	0.235392466271372	0.0154237089687087
235.0	24742.7411078669	1.2065098493549458	1.1047612361237535	1.0143332443230866	26.811883387559696	74.04538476943421	22.874350495171385	114.69885451706575	64.21879160915653	0.3901581858509433	0.3904557904622548	0.23718318953611084	0.5451728873323061	170.15489589563657	203.97312382384857	0.0705504175448405	3.323822193865286	1.868829833516067	0.022126510312970426	0.014321902835044961	0.02842502960105207	0.036668783702874255	8.243234842646359	4.493414902935826	9.164347977551474	5.518066421267763	32217.364733986222	16348.882961980456	114839.55894941812	119947.60761866573	0.11872063255052799	0.3009818938644765	0.08055282571292169	341.4833674979024	164.93106622665408	150.6844268262518	89.62812240833645	190.7989406716507	75.30294381831763	12.769434569423957	1.2364925846647359	0.5865395776826635	38.10027542701157	3.1830669560551597	0.13041028487683726	0.1969877212679194	0.060590759807056	0.0775053399780532	0.000770804721776239
236.0	2295.2671083020437	0.9823041017033192	2.6308871261357623	1.8078557257080081	23.69948795755094	56.75475760887635	13.747997029845868	103.42849615273686	59.69512254422737	0.37611548755602364	0.33245270676533184	0.19483357184677133	0.6031736119774127	85.61433396514784	112.58662885877668	0.03535597181959886	3.1004622372202943	1.3979093213988552	0.029564532657157222	0.02360567102826258	0.027874855274155348	0.05294824661891755	6.95055509752148	4.305561640024829	4.468135817675767	3.4356312291521824	48659.86600224386	22540.587864975365	129027.05961307815	143434.75787853406	0.13439627425618186	0.3574504364178431	0.08939253158470026	252.6760224800677	67.74804873550605	99.4155349274635	39.75210918803059	153.26048755260405	27.995939547475427	8.432734045470609	0.8249814247462303	0.7219268319303754	38.836210666828386	2.3974355648124663	0.14703171389502132	0.21444983718775307	0.0860351185810676	0.25306053289136304	0.0154237089687087
237.0	5647.491139955751	1.373981058283048	1.9782079836850859	1.6589083724606262	24.54085510390743	57.2771428974285	10.858960556066638	106.06106785796092	58.61327945254608	0.3763595932301883	0.33752977341712087	0.16202310027255934	0.5676515267327649	59.69486853891536	87.66077519404936	0.02295712530560177	3.1167266636814652	1.3177016102396724	0.026246438521340378	0.019818021973087872	0.026618034738332724	0.050861991837751454	7.613005448960905	4.488643601910583	3.629601893947582	2.8614539314053165	42732.777020452515	20362.90321440388	140477.52052844546	162978.77370665135	0.12530780777517952	0.3859008005764971	0.08223280758228992	268.443483518695	53.40365315616612	114.85215402080591	33.61143966522858	153.59132949788903	19.792213490937545	8.15494966902396	0.7530006181762634	0.756922803598159	31.832278638925573	2.1937224876227304	0.11324464390009607	0.16128968792685175	0.0228787113810157	0.0238432613181027	0.24621844424363895
238.0	12728.837123411184	1.4318744438563253	1.2414608928349005	1.225714905017322	24.214541022915096	53.88115991266618	10.014982780502573	107.42406745830242	57.86909290123646	0.3664162990916913	0.3133500400858966	0.15585500377759814	0.6076993714942789	48.075644492560556	73.75081208126728	0.020544219971155287	3.070072880902384	1.2348983320389086	0.03106054871978264	0.02429625395699983	0.02641565360475631	0.05475430635889144	7.032114920689719	4.4056457726498035	3.8387254758545297	3.4691336087873808	44969.1480369275	22156.518794211926	140046.25234269592	167768.70496516698	0.13017833930379996	0.3980176753028996	0.08446464138693657	235.6315797680097	49.35360408206872	93.5946463394913	31.434254375573776	142.0369334285184	17.919349706494916	7.341769085126369	0.861129330020814	0.6922986947713832	29.52068720084589	2.2239424093209044	0.10842738622640131	0.1587365041971919	0.178756077067728	0.17146863577378899	0.11208050466023801
239.0	28659.948366388682	1.143626717284892	1.5240832028054403	0.927035250219733	24.622350458313665	59.91679149514973	10.881887006924625	96.21453173556725	55.905762842357575	0.36097239548208554	0.32023443906507953	0.18016825416960677	0.5935893826670906	63.45462578041837	92.0143041410903	0.02714260426180105	3.1142720442171394	1.2669719172329537	0.028919563157357532	0.02143578974114554	0.02843181509786249	0.05992815590701122	7.964933718705891	4.756587511235962	4.365154832083972	5.147774686373492	40358.584232722154	19428.070481704115	131461.1275383386	154732.77437711039	0.11926984337604045	0.37716366308865323	0.08080744641372715	283.40115600518516	55.42047900668038	114.37941962662865	32.65011716739107	169.02173637855603	22.770361839289283	10.330601264294804	0.9696605436273423	0.6639188787536506	56.19847943703483	2.8839060517355373	0.13029175704434517	0.20268868316396	0.11717084050879199	0.23769218474065099	0.0049467548745603
240.0	9762.483877603723	1.1829904293839557	1.070813439209579	1.021522836786063	23.13120507044858	50.66501983981183	8.624544540668225	103.97436148242525	58.902581575489215	0.3944310624371893	0.29855144765053415	0.16490096205169946	0.6314441059078869	43.74804405467158	63.768604708431546	0.018738695862991015	2.9466477301073386	1.0204625152487923	0.03560846457266271	0.028970950722008375	0.026061043313476206	0.06522834786628649	7.772203969532574	4.767422167040355	2.7314970152281313	2.761755704069961	50329.34992199447	24235.371872050455	123679.51846851109	154750.4624199673	0.12502361280709254	0.38645992463761736	0.08457226721883601	238.0818211798837	37.17672186652161	92.01057784332774	23.75263608874857	146.07124333655602	13.42408577777305	5.383852396965989	0.6265481347419252	0.7693233051667052	24.999772669997192	1.8438705987065709	0.10856988204402603	0.1540073889799375	0.304427421842195	0.13135055256472197	0.0154237089687087
241.0	2871.8221788590417	0.878291430223555	1.8907890722505851	1.1638335636009653	23.75424783139649	54.25245205899303	10.201935962280595	93.33317847221382	53.69701737277555	0.37883909980763864	0.31196070521322306	0.1900445578368006	0.6121988783467878	54.53229765553533	78.08919050885015	0.02235434140900085	3.067874211901981	1.1883194688491305	0.03037572807639898	0.024217504304047805	0.031593693561578914	0.06673058428494683	7.329467351284024	4.577295373989128	3.2780775766694887	2.9466292197885595	46507.93914164023	21688.33745421301	136304.82105064136	162573.86879190576	0.12434433837841756	0.38893942012602134	0.08492279458914644	250.16627326599595	44.61755436410236	99.96397640684678	27.42609355160639	150.20229685914916	17.19146081249601	7.06760394458376	0.7795912387580691	0.7323925515838986	27.42164727566916	2.1089885095234444	0.12498318879457138	0.1796912378981248	0.378792091412056	0.273962675763762	0.0168098380200534
242.0	6072.069503268757	1.2187536857740064	1.0412026102382737	0.9063533885926414	23.31829421255586	49.933088485388744	9.046325602577756	106.64288116264619	59.91040914586346	0.3970272048445805	0.3191870507901578	0.16476492412424418	0.5958421768563155	47.10980774471276	70.4715453574043	0.020437055292019956	3.013391632120834	1.1401259902962015	0.030434865172900113	0.024597674148689238	0.026861545254148408	0.06078014746067023	6.979074913097158	4.41883282793705	3.037573516586584	2.610049380049319	47862.41685545485	23052.2692393967	131165.79457853688	157573.85058238672	0.1299446234917413	0.3858529764193941	0.08500401336394935	226.64730486319363	40.19018324814302	90.60059762630422	26.958866083885933	136.0467072368894	13.23131716425709	7.764180888218624	0.7864528661069234	0.73881108902697	48.36421319030654	2.2282555635221755	0.12842860768703573	0.182329214599002	0.0958825995496358	0.0407102068779178	0.03944350980846
243.0	2464.1547318344215	1.3941346997239583	0.6963994149778012	1.016840240635485	24.07489930247484	53.7187553324397	11.70314187464854	101.82344529167257	56.846385071141185	0.3805547744613418	0.3290171771138652	0.16804297042610475	0.5901078922399967	65.9254287620371	96.27503400536136	0.02636988377480744	3.1105137283039	1.3251497499440197	0.028061218458411953	0.022307765982113974	0.027008853116049423	0.05308916345247053	6.437510402893542	4.120619053829543	3.842615589120339	3.071426909820112	46243.24114005153	22401.326949305683	139680.2068390568	163341.17677840934	0.13603136823591636	0.3884916080734485	0.08788546061116519	228.9015384936956	56.226787448997676	93.62924218029653	34.521844629883596	135.27229631339878	21.704942819114017	7.931847788776074	0.8177328648475339	0.7267430022039818	34.718509218078815	2.288179095376824	0.12346730705244434	0.185529578316734	0.0218389358793082	0.0217275429086969	0.234787109465417
244.0	10855.732624821796	1.16456488689155	0.8829941788660319	0.9675296543388044	24.476451615977613	59.20081129825892	9.785865724052199	89.93287060889506	51.9716130817585	0.3642485438371459	0.3114781293449302	0.1623526510395084	0.602237693052686	48.52829893610559	74.97708516413934	0.020083428062403583	3.133886077717804	1.2089933704895206	0.028530934493096936	0.021641016654036137	0.026854974349173267	0.05949657217954954	7.407487435541612	4.527443456815286	4.395431201104527	6.951079678808825	41288.847437711054	19878.983852538935	135785.62932752963	163215.83368341858	0.12354067277010782	0.3922801990801973	0.0832477725383519	271.2120889016177	46.76708995430358	108.76339533370167	26.982746068906618	162.44869356791602	19.78434388539691	10.087968170519751	1.0416407351263401	0.6274922237261494	45.72569508947071	2.974993155467543	0.12775771366657554	0.2017017848513041	0.0215459975668148	0.131339972932112	0.00132079098485035
245.0	4686.480893042257	1.3896380848808052	0.9194029987869545	1.5297332942731243	24.19336439519755	53.46763212685658	11.867027388944054	102.10515445614028	57.275403302231624	0.37199781761209194	0.33099902877367565	0.16336364790331515	0.5731649982919261	58.294230555317974	90.54067736470488	0.027187467301941264	3.063507560390419	1.3154408540916795	0.02821275854928336	0.021461585875016117	0.026650762630916945	0.049513473577868526	7.302931130601194	4.28053854125699	6.802398626899616	3.3461032279857124	45912.3498762575	22493.288714512382	138041.33231984184	165018.6529874882	0.13281955330494663	0.3897818222653182	0.08742394152551437	237.90733234902854	102.61810908043591	101.05862004000714	57.46447832948074	136.84871230902118	45.1536307509552	8.176310098783928	0.8864824274046122	0.7008809420709187	27.369159662590114	2.321817914854156	0.12906735794619115	0.19264872440073744	0.12212085089922302	0.0694024909387371	0.569643741651258
246.0	11394.147705659534	1.1182929432695372	0.8980955386104212	0.9123624051348391	23.50256420692099	55.14136144511774	7.788153760606004	95.56659911553467	54.78557909463146	0.3667184460913389	0.29444677319480866	0.1675165950507542	0.61209357581606	38.0139083305352	57.846703579131585	0.019100929963468002	3.060439623018155	1.0235398947066443	0.03092411360918324	0.024667857301752107	0.027461533457543447	0.06876862006791187	7.367918650177783	4.610045565245873	3.065224185862852	2.693502930112968	44486.696311965876	21143.705099837338	130470.16894292712	164093.40251593693	0.12452188567828167	0.3991570355205487	0.08303602543018412	255.26432121708075	37.26848776533739	102.3902722989692	23.69342799426247	152.87404891811133	13.575059771074946	9.707556057616907	0.8055202037840816	0.7445367520818477	59.45558583222704	2.707571134270656	0.11558790133316972	0.1807926272606074	0.0958825995496358	0.18692902661914798	0.00316482247201972
247.0	3640.779298642637	1.0575935330531885	1.195365120637841	0.9540949231802973	23.40632421502848	51.21612404231131	8.518176553883537	96.54499848397693	54.218274638553886	0.3914055132294516	0.31331554598996014	0.17222564480350372	0.6227600208900372	42.403000063344486	68.37662286994593	0.01665824401283595	3.0547733065884715	1.117597578526266	0.03099696223771334	0.025304012086927938	0.029881071502382506	0.0651045751087327	6.926929998019699	4.420506063932401	2.6254031011925743	2.6020649811797445	48086.194896015884	22340.592294018377	137441.94262697356	167595.1204989314	0.1282690138763179	0.4031324060058975	0.08571766983724309	229.46269856113747	33.363496921676365	89.93014564764883	21.881137043003392	139.53255291348887	11.482359878672982	6.344941331891719	0.7310874172420994	0.7481799365023	23.912446093464016	2.009404506951919	0.1184325255390311	0.17293675010979037	0.378792091412056	0.273962675763762	0.0376645584464546
248.0	6424.117978832825	1.4269804469820617	1.1968746872302711	1.2786977198458123	24.526023714829453	58.37779392319917	12.45794829786306	107.32510695168324	59.82136351600101	0.37122329557281303	0.32446013299246396	0.17844369398400578	0.5868144856545392	73.5808676808221	100.17718198915283	0.03403824264451337	3.100884657555881	1.3177405952136776	0.029643947569957887	0.02273358998219342	0.027130465741255896	0.0559208567230859	8.042004011365638	4.666365222032058	5.829390346111957	4.632660110827715	43621.54859237491	21743.77585143936	128395.4627200799	149579.83817209708	0.12943216738436084	0.36708000080344544	0.08483124973152234	270.33099938565294	84.14831512240707	109.21778222408614	48.461036113839796	161.11321716156718	35.687279008567145	10.03116787708965	0.9463558123719128	0.6742367778588648	44.85413677067783	2.8668477125250487	0.12543056655312593	0.19091559958490473	0.0464924753796903	0.14925737422514998	0.0699090657219043
249.0	2357.4621294492404	0.9553401636823168	1.0612894926914622	0.9826059388414257	23.24498733267025	51.49784416918848	10.533648171527375	103.71858574479718	59.4606782198098	0.38663745356773854	0.2998155730750854	0.1813714845290526	0.6188748949287373	58.45989085989788	79.92161421750359	0.024861260288677575	2.937573854994425	1.1270534077938104	0.03534471603914253	0.028561692214708865	0.027210392360757587	0.06471002050389922	8.11043335217736	4.8727810650744345	3.3631213387296883	3.122764849951731	50274.2120437537	24341.76377449199	121155.13657812799	148538.89773651355	0.12333469459212767	0.37131806101975817	0.08415689124444685	247.73153809675009	45.861192968019104	95.91467835024046	28.292307087207238	151.81685974650958	17.56888588081189	6.015611768145493	0.7073569287391132	0.7381083962615612	27.422059501233143	1.975724718647821	0.12330399780165728	0.17558671488424601	0.176998861937631	0.235392466271372	0.00999864854407374
250.0	4382.613038387744	1.1412777641768062	0.9532870567768321	0.8398516351140428	23.141540100273147	48.74528132187091	9.13211217556706	96.98158867243073	55.273830042537234	0.37835236960914026	0.3078066766759931	0.1691693617592421	0.5852368743525383	47.10562525413376	75.46363918072109	0.018332742966808438	3.029042139511832	1.1674077699807708	0.029912708884280794	0.024234480605515953	0.028777004142823446	0.06307753160183005	6.294266009169915	4.116617012040443	2.246511600538277	2.2196939401943543	50003.705118795864	24137.62194405483	138799.75863051697	168498.62685417852	0.14030800791934914	0.40812586762514436	0.0900297025456152	205.56257717275957	34.178274333364314	85.14234236514615	22.715746546592584	120.4202348076135	11.462527786771707	7.596258012659948	0.8753851257955132	0.6932532256781682	39.58099655052918	2.387793236644632	0.13141490672466838	0.2069223425118419	0.008492724975231479	0.037381163964248	0.008463807980281809
251.0	2552.2117283098323	1.3793892149795557	0.8801684456458511	1.319872832558873	24.47765980755259	54.348641377536524	13.3544427792014	108.98019780514726	60.84110788147733	0.3818286810234034	0.34470179992455413	0.19514026780232963	0.5871296348534145	84.14862164176553	123.89743202661428	0.032616224677223034	3.090017642311559	1.482517015732209	0.028124685153323208	0.02101476124224781	0.029108460694304953	0.05110972741618383	7.428662333296939	4.361817079898033	3.6875099717983533	2.8070146204207758	43340.574896138416	21209.78089000368	134116.0922951813	148899.18939541365	0.12919791490372246	0.36609236890522623	0.08361814211705504	239.8686058054047	61.89670960150503	98.05567777521696	37.72184061429343	141.81292803018775	24.17486898721157	7.303909379364547	0.948315239147535	0.6366903128712708	44.54376036511899	2.363709982414071	0.1423829218676361	0.20072588257360727	0.16662963342386403	0.0279891042526506	0.0306311794616458
252.0	3131.5399415252955	1.1122963977624807	1.1682793569301462	1.086038044613704	23.943198908593747	51.730356566673116	11.720293592764477	110.6311332493128	62.103926442544065	0.3975610567620631	0.339926120533891	0.18113587863377512	0.5912410359396645	66.82304547170322	100.2903654339202	0.0262154146312327	3.0501960156877614	1.3583522593647648	0.029249035721724458	0.02274023976633709	0.02776368161456408	0.05507874130493082	7.145494746940894	4.359417871090134	3.2426192373798313	2.635912697675943	45898.83269361571	22333.6159662525	133180.6217450613	153436.92981813662	0.13007147938963368	0.3764308116952988	0.08473560786745173	229.51324126843198	51.78749723419187	92.28547879109999	33.13671982466427	137.22776247733208	18.650777409527603	7.37384913600313	0.8862253956891487	0.6779336920841602	44.421450192759394	2.274464919152118	0.13593079511891587	0.19249371721024397	0.17016832229816	0.225136232171808	0.0306311794616458
253.0	38609.83574975508	1.1122373264211984	1.068606180606013	1.0269810685874703	26.54668550388106	73.20485331438346	22.03509798757117	115.69120954827228	64.6448638926993	0.38312763044467385	0.3800913362476781	0.23257185848753317	0.5539613716831312	165.44137047222696	199.3310809538429	0.06885925402248567	3.3128204464607296	1.8455701876300743	0.022603996131924337	0.015033492586027212	0.028160843321780645	0.036028692011880456	8.197104994421503	4.467054677121695	9.164558131168285	5.190005313277925	33969.218022922134	16881.290143012764	116227.14613854539	118793.5041707696	0.12040023326366157	0.2971159965261275	0.08098290915252988	341.4307127965567	158.6339668587405	147.01776534224834	87.53962984204978	194.4129474543085	71.09433701669072	12.267066890627232	1.2351784512227522	0.5772166037897327	36.76665123129721	3.1325826151151976	0.1366523668854751	0.20765452594620748	0.0452136208128459	0.127488320155718	0.00620570220344402
254.0	17795.213633193634	1.198438114372172	1.1300532568094586	1.330357122556385	24.890314552384183	60.42702213060325	13.731927196342564	104.81999274300011	59.421347175305755	0.3692777126334527	0.33717902182943726	0.18226377522351433	0.5703111504921284	83.02389320095378	110.12243175157558	0.03808901579181432	3.1662056766171123	1.4259678464077934	0.026801605201133276	0.019969956803632456	0.027951252810476168	0.049406842940343046	7.034426100817323	4.233559095924819	5.953444905500672	4.6465204234268125	42656.66843484428	21610.140062097347	133377.63347070842	153181.03236037667	0.13660008246678573	0.3697758080603263	0.08911511176643479	261.671959995768	92.97877932524212	110.55623728504193	52.73552690845578	151.11572271072643	40.243252416786305	10.366621825961104	1.0418479638962042	0.6340459248069646	46.756052270299946	2.946024010102426	0.13272126938714504	0.20068649371636546	0.11531326703550801	0.0990513031683341	0.0129799666346065
255.0	11567.046161572405	1.2642041741905157	0.9036793592214423	1.0391234040769886	23.930483201482417	57.40090152688925	8.788564561934493	93.50789933717707	53.67594740556854	0.37050364349404674	0.30663421269491575	0.16703557823873896	0.6127759514049518	43.31949178896324	65.33510061536609	0.01982567148609105	3.0796116194749663	1.1076302727799177	0.030546426202097226	0.02404038873722177	0.027584816371214117	0.06508574617107797	7.791495112966527	4.772259741465826	2.762824571539961	2.539591104787286	42760.971988678124	20067.692690387266	134024.74981979444	164160.50069233845	0.11781779930493677	0.39173877924018385	0.07984320363494951	276.087830452421	39.247448460699964	110.50751867669854	25.473876746088113	165.5803117757223	13.77357171461188	10.985788594649085	0.8940809483943789	0.7174466201619811	52.864725307452794	3.0580910604005447	0.11394789042034019	0.18570862806525504	0.0401640578898388	0.0252340233530485	0.0038027551601429
256.0	3712.388601545592	1.6688584204666135	0.5905720853682084	1.9332861637959209	25.04361091610362	61.11658932269084	11.228749566225783	98.09306591491527	55.372631463177186	0.3653566660105515	0.32885227426627134	0.1626584679066659	0.5801530774603926	61.15782476051184	91.72906008403048	0.023510184246073092	3.1880552309545935	1.343945748132328	0.02607917622923136	0.019308763534753016	0.026966401483810697	0.04971458248149273	6.928561993026188	4.252360356379614	3.584427899871094	3.2359406568723905	40651.07126928491	20376.26162912678	138801.22390538317	165684.08089116885	0.128394288790007	0.3920551676188692	0.08559687638154925	270.4482265934258	49.194633997386845	112.86761072200433	31.507664270728323	157.58061587142203	17.686969726658532	9.152229902849882	0.8835246767792301	0.7153156056758876	29.5327926266016	2.4381421609336655	0.11428079101217578	0.16965658832197827	0.0293224233896836	0.008211775026039321	0.688703288937108
257.0	490.82126494629307	0.9100343214595994	1.0820463472443995	0.8952079392472536	23.541488692011512	52.12501411163434	9.194959292214572	104.13174356342044	56.622578428099445	0.38442484567196994	0.31885427238170255	0.17389306381030148	0.6098292566804969	47.27938931422269	80.54675412136572	0.018268246998417642	3.121695407157466	1.2403695450937497	0.02799379906999443	0.022660525976448836	0.03030284003183423	0.060164665417618744	6.407881552496999	4.128906237127781	2.573104017753692	2.4248561184982345	47433.09905483799	21700.038448851566	142582.90097620836	167696.89364164427	0.1343348095945745	0.40429211146771676	0.08644366806258982	224.44138507898154	33.08811529304229	88.67253127784862	22.888024869100615	135.76885380113282	10.200090423941681	6.785802859574407	0.7808749078269602	0.7383060919925983	22.816874355600916	2.078322781127013	0.12461247148548552	0.185253279591691	0.17411040805410596	0.227411896375883	0.00970238321065274
258.0	9885.293602740145	0.9459567001603643	0.6415776269614739	1.0069799374659223	25.33998773223727	62.71856817111996	16.21572039545888	121.58373654196943	68.12474080590246	0.3905348845220116	0.37316182091423367	0.1894863584264839	0.5804296729562747	98.70170220232725	146.98372352567003	0.03712347587651142	3.194723634454054	1.647607231519421	0.026201943412919742	0.017966637149187347	0.02619146027937782	0.03689413624634007	7.451343707432579	4.142906382427308	5.747832681228725	3.440813860396519	41491.5051319626	21309.424723590615	132907.4234314333	142572.02698748582	0.13863655789826285	0.34975476984970094	0.0913030272055989	275.36665159148646	88.77552367758672	106.11245532998367	50.9944924911275	169.25419626150315	37.78103118645938	8.555094660843464	0.7936752695697942	0.7430569148329117	27.572506696208958	2.1900719444193055	0.11793947563818498	0.16458012219239673	0.38168683041145796	0.0407899057322634	0.094785203462302
259.0	8574.218874497563	1.5097595745970966	0.9760087060663775	1.1484441572585158	24.897940062074944	63.53573711241211	11.955165056489522	116.03727903377134	65.0917612696659	0.3824484107061577	0.34685738969261964	0.1531476171244997	0.5871041932259372	52.17341079647312	88.18748936123119	0.02229420747024477	3.2295945267479085	1.4014372531080255	0.02563338223040954	0.018502472897181876	0.024864484417075096	0.04362771755760971	6.8381728156427375	4.065313051096397	3.844207549360785	2.7369165271607097	42371.9137274323	21353.68925000002	141346.46543834129	165632.53344274434	0.14051999278241786	0.39767360760718556	0.0919469936624923	270.9065098887858	59.73463989996095	110.16282258347961	36.78765542542164	160.74368730530588	22.946984474539267	8.855637397102997	0.9195672855446821	0.6876425216537849	26.60006670694367	2.435346378839193	0.12879676079083766	0.18694265165418736	0.146064401689961	0.26294119465702603	0.120769469697175
260.0	3101.877369748328	0.9936021050454276	1.2369693508887478	1.0026027580159118	25.374137794198596	98.36203395158029	16.03731828252075	104.29884768285511	58.618535836674496	0.3788585422367158	0.33751154505535796	0.1487128932565119	0.5894489926725281	55.901349828543516	89.64381340972082	0.021456303866909183	3.4166312819203526	1.5441395782032044	0.024126859398624037	0.017593387651082842	0.024225153013159435	0.04177307333981002	7.451115898438817	4.339401723865683	6.345760269591783	4.6561825907977745	36511.46882217272	17078.596878613684	134552.49662342097	149935.77811321933	0.13846590485439483	0.38412137567467464	0.08452238683748577	360.40728328995317	67.65068415250421	159.2573327055428	40.03449140006492	201.1499505844104	27.61619275243918	10.982452011923199	1.0742238266240223	0.6399766761647465	37.05575591171104	3.0249381721819617	0.13712302941995197	0.21643875358611758	0.0597447098412005	0.306026285416936	0.011234890297435001
261.0	16221.04329618346	0.975710684191787	1.0139148049215758	1.0334755210310556	25.745042864497464	73.93919265008694	15.39069100550479	114.09261689356153	64.23030087150943	0.384246821022009	0.35280690945354776	0.17057796702817773	0.583698653614476	82.09074130872598	119.84434930607853	0.031200771162355888	3.3223966593138488	1.5664247190457612	0.02416604479227057	0.016852235512240823	0.025745231813542886	0.04019051675063494	7.328749517275946	4.279415134270314	6.1894550854260855	4.211322411575311	36844.04313747838	18021.75084325285	133277.8811043296	148345.2777814558	0.13064105223896122	0.36232222163068	0.08656497059175633	314.30231193725723	78.75680043090557	129.54902734207866	46.537844248250025	184.7532845951786	32.218956182655475	10.799590172014357	0.9585422335545486	0.6847477127123243	37.948297027332536	2.829562846966026	0.1309998802172472	0.19972796222781428	0.0412545849740749	0.185259027143573	0.0697625224822869
262.0	1216.9667018672283	1.3767077071276836	12.751794707637258	0.7371842759922836	24.28213539306731	78.02815599761769	12.600765706019518	107.37538195398534	63.77773279112467	0.3051352100004361	0.2861518579479187	0.13559224378350143	0.5590456817758026	56.1470343718454	64.0147840826575	0.02021310434525412	3.1715518736336588	1.4247800795447463	0.026450592726789637	0.01954490757531211	0.022854839393494152	0.04423401014178784	8.25031242051862	4.928407766357973	2.703222371658727	2.4084658960586163	39766.51130907506	20507.882019413948	171559.1662656759	186589.92373495587	0.13272170243436132	0.4510765292639561	0.08141315569194364	308.3295738722667	49.48808832029077	141.43632162113246	33.252198496919895	166.8932522511342	16.235889823370854	12.094259090555253	0.8824082844542287	0.6944216668803348	29.730218111177134	3.7173230330359073	0.09770872192226186	0.16089765684235438	0.00414867650404345	0.10668093243208801	0.0084432161108851
263.0	5375.35964127098	1.2565758652144363	0.679874720376167	1.0840182565070375	25.36588376547696	65.1623275820753	16.234190135289992	127.60892411305768	72.01464428201082	0.3799349391300252	0.3654985637319797	0.20228130642828135	0.5974592287005082	97.6158210668376	141.88730286889233	0.03463690043406442	3.2330493156027638	1.6448444826994546	0.02601469991000311	0.017268140969189074	0.026554106894935692	0.03899590765013849	7.446776007229451	4.108348861218479	4.829228062380519	3.2261398706009574	40400.45325104547	20083.463899889968	132836.9664965303	143207.5751417522	0.13685171114563632	0.35120287306626335	0.08943533972463193	285.795858497495	76.13856973027461	106.53318516207348	43.7000685795732	179.26267333542157	32.43850115070149	8.821273701785094	0.790995945146915	0.7513348420745514	26.96077200066935	2.1758871157811623	0.12076767733146183	0.1672647804110703	0.38168683041145796	0.0665627776297898	0.0714617957474922
264.0	6002.315638247561	1.57182285470867	0.849812069694613	1.0971449170158496	25.876282193172763	72.46606525227912	15.179343584518833	122.02397188067611	66.75365284748177	0.37634978442625827	0.35325869702230944	0.18215254746780196	0.5793270725554635	92.94266382127215	126.2347943411648	0.03753101651932693	3.3184549710842046	1.547658031595057	0.023810556246806423	0.01669674120698879	0.026454043603680047	0.042802300098096234	7.134885849192073	4.156064635155214	5.34257904745866	3.7930427851514295	37057.175479956095	18663.829061602668	132411.17775457996	152243.36028483754	0.13294954674299778	0.37099397563577213	0.08710245297780785	309.073562353771	82.40444452313947	130.18814827295017	48.55784775503932	178.88541408082085	33.846596768100135	9.292724773147764	0.88367512363667	0.7002824256380686	33.625880197849995	2.4263062020858306	0.12819687691005374	0.18289341842213602	0.0182089719396852	0.0483870530260036	0.544419132606813
265.0	5172.86088701519	1.2386809674868242	1.0988564546779103	1.0787066389603102	25.012745538239656	62.88863818033271	12.599974153421318	110.74463158841732	60.88628996484346	0.363609855777245	0.3270319628651738	0.16607930625341746	0.5858035486602963	62.608972881757055	96.5701398458135	0.02535756998503787	3.219371854011719	1.4123473860802165	0.025513654025281902	0.018895439698905166	0.026138159489739077	0.0477667837362261	6.885603171937298	4.192902009033817	3.412158635020527	2.6861617741897565	40867.08986289757	19969.068803253682	139556.40353810004	164678.99733541216	0.13120794969319904	0.3949566497648101	0.08554977716760624	274.0010689786602	65.93540131167107	112.42730867162106	38.12877791278098	161.57376030703924	27.80662339889009	9.036669827345042	0.8739019320030706	0.7134776396950759	32.29551728205828	2.399571147466959	0.12503304369659804	0.18112988743665392	0.11168839213140301	0.42865990440407203	0.0037813992622278397
266.0	4745.7282136065305	1.2997129935748644	0.9715282227903336	1.1512815291240008	25.111700169778953	63.39607365593978	11.782640212738908	110.72468392410296	62.447037949494224	0.38884550586054534	0.3430320828712386	0.15944793333980598	0.57867797760229	61.53310505501998	96.24577237885309	0.02401304835940769	3.229783764901146	1.377741350638828	0.02521886698231406	0.018318534171544165	0.02589225820881417	0.04567892590291599	6.940727641767415	4.159594166757163	3.794333835847483	2.919388302270153	40686.6606271385	20358.13139248189	138332.1308542748	162876.71601191701	0.13563995570530982	0.39055012754794916	0.08992407730369034	273.7875384564476	53.981481171094345	114.07478083372331	34.674017171369876	159.7127576227245	19.307463999724465	9.147031018637863	0.9233855955611795	0.6903172659712113	32.285413461886016	2.5120118530059745	0.1249011208074329	0.18489269869279426	0.0213382666393834	0.0634656184023131	0.803965682046365
267.0	5756.641429773366	1.3467099648516618	0.8757052039624202	1.1167632629407995	24.386882639074003	59.36739560130628	11.139726691047747	110.67487263491805	62.28355052747411	0.3747731014480802	0.3301357085950406	0.14255113711419123	0.5837157017034637	44.236851821116204	75.54507464565044	0.016947963785004336	3.1635411235699213	1.3562048762804801	0.02664292296838933	0.020134251638631747	0.024379116547529004	0.043740671274989144	6.703336892759607	4.090538683051538	2.7363029422676433	2.6058369967367807	45024.09167529142	22582.784891303774	143203.25607657546	168839.98513809335	0.13938288364438176	0.4047386378471295	0.09083964291383366	255.57418788341255	41.52345614016976	103.73547698387759	28.051148429749553	151.83871089953462	13.472307710420205	8.195161502646192	0.9145746944697627	0.6797225109501126	28.559233211131303	2.3617295074180342	0.1368685167682532	0.20305845334788078	0.0731389883383159	0.0366772121085789	0.34901605141837105
268.0	6184.600137130302	1.3325079253124594	6.930728217479703	0.7641270444622389	24.695129424494553	106.2258346327668	16.50263809815766	103.93505626073164	60.92739869581712	0.3421882439235915	0.3151962943951794	0.14157992488763532	0.5553157458129622	52.75822449115575	71.12169530524757	0.020597506531779868	3.3233001669553244	1.5260493922218115	0.02524269202292415	0.01848824431431867	0.02362848964094573	0.043512534797635706	8.097619543109149	4.689609012034863	3.588137306950152	2.7536484265905687	37560.2973217571	18474.83790542746	151050.73789722737	167656.3254419898	0.1408864429379135	0.43238624539446535	0.08251766661049183	359.84182302366037	64.5236877484452	177.42170848476948	42.27412557681798	182.4201145388909	22.249562171627257	10.282104835512532	0.7975915697042143	0.728949462391622	31.624996848606976	2.969474362560785	0.1046537449971209	0.1588758364211196	0.0132305506945636	0.10668093243208801	0.0084432161108851
269.0	3065.7461874323085	0.750507738847919	0.9954311864271592	0.8086975428939006	24.118453996696267	56.549481082786244	9.498742170958586	103.98846155206198	56.88778822215474	0.3563162275350949	0.30878640469311863	0.160853977060058	0.5994923233612085	44.450976291180226	75.76465658998674	0.01961561580057548	3.125113283856713	1.2159939711970404	0.02765296943461912	0.021310976393276233	0.026692722583143064	0.05557073226106913	6.874501484001466	4.234399583224006	2.43718909501304	2.32989793083761	45292.29729073284	21749.649824172433	142708.92730152217	173010.3278026413	0.13256163818881958	0.407966092923348	0.08481846346030078	249.98657835873794	41.03265268738303	101.20740841359317	24.629853267907546	148.7791699451445	16.40279941947549	7.657708575223131	0.8366037089919166	0.7166944641576423	28.848178368099646	2.2197057083676217	0.12655494408405202	0.1816480564211489	0.107083994673666	0.246127310973138	0.00602372748336559
270.0	3117.349080510984	1.507321048802395	0.704937575955079	1.1954607175607754	25.29790368119213	66.02647468596824	12.985269947803111	120.68359327511006	65.29995688433308	0.3900152468484839	0.3439143318502565	0.15860424876388002	0.5880780272657743	62.6082952202525	96.3977020173152	0.0245074336989909	3.2842794186960247	1.4461879082180231	0.024584747834433537	0.018043079479982276	0.02509431880709042	0.04350466354912899	6.557964584608937	4.0044647338518855	3.99925128355788	2.8778102768164224	39991.13468834652	19902.83163142201	140275.28247336863	165834.98555896015	0.13878756003962955	0.3983898150095329	0.08990418983996228	273.340703665263	67.78659875132583	112.59304172679988	40.7223393771856	160.74766193846318	27.064259374140207	9.157197531820831	0.9108364059274153	0.6958045910465783	33.70488616432331	2.4658767258642453	0.12848656894332802	0.18890719918422835	0.0375479682939987	0.0287285767739874	0.92614140288839
271.0	2226.100691236414	1.1034614289114597	1.045658149855214	1.2770804678643928	25.200095643133498	67.46609450983212	11.004482729653388	124.27017883865156	67.44878106432573	0.3915977890734537	0.34024701882178127	0.1513442446406025	0.5903671680433886	52.06794629117493	79.45518266340041	0.020668646612468127	3.2682246758475175	1.3316685701282716	0.025368761643118774	0.0186018791900745	0.025195232339186992	0.04746020235811604	6.933058538302581	4.143891328191863	4.189776593253848	3.4183299628529795	39833.11515310034	19598.398230087947	141649.36665715667	170120.12056408433	0.13416166483589084	0.40632720920059306	0.08744126408853047	282.4953839669658	50.248021321694495	117.97881671934869	31.624542422963867	164.51656724761708	18.62347889873064	8.926802644899674	0.9101212660451806	0.6952930307411607	31.460957311682595	2.455223142973329	0.12848727664551912	0.19075438178958806	0.0568318924039598	0.20790652061540196	0.6626425401216469
272.0	1258.5539300281678	0.6870813474738494	1.1844512223903239	1.0653582528620862	24.37698614422743	59.87388505926049	11.110209868863457	118.2003705117452	64.26661134299465	0.3844453720636901	0.33301188206199767	0.16442357866086194	0.5903187816431034	56.61184990400691	93.47686060666726	0.021295521599995825	3.1925187695366266	1.3852478539639301	0.026282819148294133	0.020311073577832593	0.02707593542335927	0.048261910893200206	6.752493928602908	4.094354465163951	3.3670045786374563	2.836328047104233	44332.87439684294	21076.672959876792	141587.81925871648	163897.09129281694	0.13612344351047734	0.3946858523703732	0.08763884704366073	256.47141728763324	44.29528404866196	104.37796435762439	29.48129039643586	152.09345293000905	14.813993652226117	7.83247107426232	0.8242617008038303	0.7245144424697696	28.034915936328925	2.209915225913002	0.13133057245983507	0.19450915538921265	0.17411040805410596	0.443481370950934	0.5346871033159241
273.0	6079.455251498892	1.1312871024740991	1.1911121909735998	1.0962352238227757	24.666071570794646	62.11997440243947	10.60406430886681	119.80877652982046	67.17605483650458	0.391570286984333	0.3488173548119213	0.1452940079698515	0.5749613774864926	43.91511743381163	78.39391057821055	0.01901275172476594	3.2368257395081828	1.3369616734610148	0.024902283684204923	0.018219228889289396	0.02568488069340739	0.04543577950278692	6.586975985328176	3.9883349631549914	2.8219252737070475	2.502145059008853	43051.53449910906	21265.470595813178	145316.71794309354	171692.1629059724	0.14238754676991117	0.408249396912751	0.09267691305704585	259.49439643014307	40.15428210862025	111.49530205198089	27.23273981898995	147.9990943781619	12.92154228963031	7.7545394140684465	0.7738637442191436	0.7445650025013508	26.36149370326045	2.157259254951258	0.12643455234778458	0.17823368068801823	0.17332381684418802	0.232787201936034	0.0117182252580932
274.0	4584.140114008674	1.113547161150255	1.1265271705607036	1.124082197043909	24.593291571599252	57.66949501011856	10.802072148498546	111.04106852676126	61.53621978233603	0.37692043030786787	0.32993159872761074	0.14588799562760854	0.5732138809125498	45.53116251583276	77.45200315871311	0.018655002758441126	3.1364570645431424	1.3117037832724032	0.027053001236884824	0.0204135619673779	0.02449675636466818	0.0464332830342085	6.764423495796131	4.122542780052823	3.1270180012847724	3.1195281435890667	44369.15754495487	22676.111932895616	139532.20546972158	166438.16081610954	0.13699169412677836	0.40077294715345535	0.08907503574755217	246.09501070803432	44.654594776432795	103.60873347036194	29.017172613055003	142.48627723767197	15.637422163377792	7.296977258282698	0.7851535958283979	0.7289608582136069	26.876152942670732	2.1019969180263627	0.12287181582541634	0.17611932819720003	0.0266036704074764	0.303333158324689	0.5242757298807761
275.0	10651.840193717573	1.3798106877673195	0.928428466582752	0.9786531221676663	24.481858057930886	55.28032240805564	13.224796038782042	120.46778599328898	68.08001619796767	0.3936122264251814	0.3595217865972895	0.1693322275820242	0.5881277324556414	73.60499518128628	119.69931773965025	0.027358702606914125	3.119931939701857	1.4986177111494792	0.02766079202555719	0.020052564679531457	0.02520270871142355	0.04025042289397483	7.0876019305907745	4.053670096905952	4.263006864401346	2.907159736219086	46360.27684023067	23621.044681391522	139143.59174723568	154344.06364388418	0.1454993840850802	0.3751914249091284	0.09521224051254502	237.85843595243583	64.56990655585925	91.13629084859993	39.46186259067958	146.7221451038364	25.10804396517965	8.066298001874625	0.8846771063128116	0.6970450676376889	27.134698494080485	2.3099579076901327	0.12693328664491668	0.1833992527915067	0.0788722629613344	0.04748857662176901	0.0955803797145702
276.0	7108.957842782546	1.4041015750525894	0.7052946389578905	0.9781424349918628	24.06906469345365	68.68088285518476	12.42675425986521	103.36221789746145	59.94017677183233	0.38696970319565943	0.3257317537408456	0.15111968254159053	0.6117529257549205	55.6949403456939	79.42352058555431	0.020217503078060316	3.164749066690651	1.2966997580910686	0.029066079387818064	0.023280540887145484	0.025224105119316602	0.05013473608138014	7.7042950851978125	4.646151108954856	4.550732912390741	3.9519988610136383	44503.811040595356	20598.02509156565	133255.5268851706	158097.5424321135	0.12947674686325789	0.38697721587328826	0.08608415304952022	295.799560122262	56.36370804100761	121.89810956836628	34.89800142197196	173.90145055389598	21.465706619035664	11.61089330417153	1.0049325457412022	0.6638345791998406	43.705201650869355	3.215008268583367	0.16299458882431173	0.2443436431362648	0.0568318924039598	0.0762216483614079	0.0229432113105108
277.0	8338.280209772194	0.982142715083196	1.4916741081836695	1.0368008045778754	24.828152158332355	62.57033309910994	14.263993890740354	109.16780479502107	62.77330114783444	0.3791858708978217	0.353908081356549	0.17158025130444665	0.5834463031934225	76.81987154526807	109.42409444197695	0.03661869806311069	3.200400966946041	1.5228121705494244	0.02579207535687165	0.01889179434357864	0.025963792299705638	0.040519650018302183	7.022438817718664	4.168418872212811	5.3768616610397775	3.295117955705258	43019.512202140024	21599.79085219024	137338.67213583915	152924.40249091745	0.13738708172605907	0.37033683300605824	0.09098271061740817	279.56540287651995	97.54640516004179	110.62211371270332	55.635429005041814	168.94328916381656	41.910976155000036	10.395695646544251	0.9300293310439205	0.6914788537320502	41.161130991024734	2.6311457650202765	0.1272097802755645	0.18798167773919594	0.0816287899703025	0.47254917975299204	0.107598436624356
278.0	5508.636480064438	0.8577172374442414	1.4155112929366462	0.9054005684087122	24.562912273628193	56.70111240640867	10.287324080080111	106.76759859477369	58.51039052145205	0.3763383236469539	0.32830753759846226	0.15249530223647398	0.5788378286520426	48.08422456939477	77.26110320605322	0.021168085620791182	3.1327495632334026	1.2719390150102001	0.027298011363174824	0.02066302325818228	0.025708075436720833	0.049841753874281844	6.762917865472123	4.175085080125732	3.268887247175597	2.643934997927144	44143.143749214716	22248.14731779546	140347.13709068237	169144.51695142087	0.1350569091848455	0.4036821792127949	0.08742197042091286	246.0819596496448	47.38839650355758	102.30572811107048	29.972970516208836	143.77623153857402	17.415425987348787	6.707274129277803	0.698142297228613	0.7609270186093922	25.794455407231528	1.9692116733753735	0.11227704200828192	0.15693538245400504	0.585719600073217	0.303333158324689	0.253153099058377
279.0	10319.52922877009	1.4528362581958583	0.8618496563867262	1.0318922114773412	25.35962927283258	64.27781524885718	15.043058115519656	113.89711843226308	64.53001925582889	0.3793387466588867	0.35729534210800945	0.1766361788980384	0.5640458795593306	86.38722404253703	128.63703602078024	0.033683416932951286	3.236689308314355	1.5829237277318828	0.024601615694948446	0.017503623554884728	0.025651399424081917	0.04014449678462935	6.90764931711274	4.046130531734856	5.054047078961926	4.208043024349082	41250.904453834	21230.06055714568	134642.99704587273	149139.67254570447	0.14100711334274238	0.364875918179295	0.09293493023029324	272.1524092268321	76.25724468978655	113.98946805048726	45.0712663989589	158.16294117634482	31.185978290827602	8.400980188144581	0.8497866633243178	0.7072118042469584	29.498999675767557	2.267517336662926	0.124256651758325	0.1753583694346499	0.022370757747188	0.0483870530260036	0.20840442996994102
280.0	5998.416926081206	1.5376175437820452	1.036195235693422	1.3514596510609302	25.14236589593483	61.35778078209983	10.775893672622681	117.07696049396239	65.81051470201494	0.40377596959440926	0.3571674821802828	0.1491227324516077	0.5765219997832524	47.751108436660445	82.09376772695147	0.019376278890000303	3.232180796587518	1.3581424391047487	0.02493543725801575	0.01775005426843628	0.024761079900411955	0.043990355254017094	6.611988521764506	3.991354648200677	3.340653393195504	2.656302255783908	41429.28979167108	21118.989024893825	143686.3643776433	170219.5876358037	0.14213967600530134	0.40384128667965474	0.09246735677845051	254.100680070006	45.027588834938115	105.42448663525496	28.523689508151065	148.6761934347507	16.503899326787046	8.387631673074901	0.8743655589042061	0.7108820330289976	23.767687291295385	2.287328625160959	0.12786660350372078	0.1831353774543853	0.100437531360308	0.30082608624245194	1.97310412425255
281.0	11274.470984731826	1.4194129210458992	0.6843076614834062	0.8827376562789391	24.936876467041476	110.2502117623902	18.00865899453229	99.46241729581843	57.68755231582889	0.3758394368499721	0.33882009527072593	0.14864401096667204	0.5731823854754102	57.491070714068236	86.00475473264808	0.02200152761327576	3.4221596418614086	1.5885655548958901	0.02446329686873426	0.01827664856905958	0.024255143253658937	0.04265692280803496	7.872369414736904	4.469530067412722	4.275290163266714	3.3599621011815777	37433.5596665185	17206.78170773353	130606.1854703975	146895.8061049516	0.14349622757915997	0.39416699637634267	0.08533709070082919	385.00705062409156	68.94197745843096	182.24878220622102	44.82895771940425	202.75826841787102	24.113019739026708	11.1739540744731	0.9865277242691293	0.6674913545476451	40.45823293490503	3.0157955300310975	0.1443207100810235	0.21499886509726937	0.0110985916277186	0.0568616949683617	0.0146182503552213
282.0	2381.63027571814	1.4230398134011486	1.022436419652142	1.2007356011582986	24.405631809023	59.57929655627464	12.364897753091462	113.75284156298028	65.45390741725471	0.40278828218423346	0.35821694228261713	0.16002690577955622	0.5652221540299164	62.20084531246793	103.43889179769627	0.02448432457296136	3.2188659082995086	1.4367172387319032	0.025246239054541358	0.01868386698208715	0.02499465533795851	0.04329022630491431	6.174567360605677	3.831557459792893	3.5655561293089257	2.762837172586853	45475.66175581414	22538.82311854705	138937.33730041524	161302.72958714885	0.15073278700498724	0.3907525453309991	0.09963671333710641	241.28899763090908	55.4450355886993	101.93884881518979	35.124840637019034	139.35014881571934	20.32019495168027	8.822780761000852	0.8412188856602244	0.7243311144177836	32.39468787850266	2.424294570720363	0.13132611650410594	0.19086340482988154	0.005473441727092379	0.11870625053256	0.0117182252580932
283.0	2665.5082738863234	1.3479065751592267	1.286569288471448	1.3551549135173058	25.099150646856195	63.343890589662614	12.620740939627478	110.55154263335027	60.92393381109534	0.36692409494550593	0.3283031889976909	0.1570412159090411	0.5773517748396653	59.683503600768894	94.83616279650192	0.023231247546056252	3.2359800371921406	1.4267370549661929	0.02470839454314262	0.018338643959560023	0.025480091922024033	0.044149406250160214	6.72575251748428	4.1222427682078395	3.261239653985033	2.601715956762214	40560.785447252485	19987.39514808865	143757.09098814882	168664.1380084517	0.13262581210378313	0.3996093415984034	0.08673905835289379	272.5409429635964	70.33690212579528	113.39402853870408	39.63484323443482	159.1469144248924	30.702058891360412	9.362036334400011	0.9012390206671442	0.7049403617251103	32.84859142211632	2.4765865821030357	0.12981674176748212	0.1888506481311018	0.22535947651618696	0.38286043004546394	1.50183108750647
284.0	1784.0827070350763	1.4044573678543955	2.906533979053162	1.1741237795584154	24.44027957560544	59.7834184815007	12.711842187382304	115.01885640091545	66.76109307295631	0.38922221594072165	0.3525838572328275	0.1588097163930552	0.5627732671577006	66.463276842374	107.65434214063079	0.025068874804340616	3.2089693477442776	1.4762512835524786	0.025121918475279295	0.01856887124166896	0.024306450673861196	0.0413033473185933	6.4467576257358346	3.9495629620003543	3.5503027551072193	2.7662692395030133	44982.57987230714	22459.814614040624	144476.0799370741	161325.0846575684	0.14882082206203728	0.3894594857955432	0.09811709649116851	246.55496021385733	56.62078698917938	104.38218802794478	36.1402073480963	142.1727721859127	20.480579641083054	9.727295975841848	0.892283644107792	0.706316171905618	32.414354335493606	2.7053462990297787	0.137064505329115	0.2002272902502037	0.005473441727092379	0.11870625053256	0.0117182252580932
285.0	2707.659944589608	0.7213157394228618	1.1884062716171016	1.093857998112018	24.129629297605835	57.69878919579515	8.355501134646621	114.49326737170993	62.31466026089819	0.41022946209571254	0.33197336511992975	0.14460033305589406	0.6163789805296727	33.15324621243035	57.57780108366879	0.013867404388013982	3.147145381838048	1.134282456667372	0.02875920586950408	0.022767442635566393	0.02577169871093916	0.05586382193466073	6.721842247666244	4.264313979013027	4.975617202199108	4.721311237587397	45204.70565616535	21505.946158574123	143222.53367729354	176196.18458111194	0.13190818331749016	0.4133032080417473	0.08636328224022116	248.57320914038954	38.544597974908974	97.65209260358887	22.01250822634582	150.92111653680053	16.532089748563198	8.114384907458545	0.888422429627456	0.7024126708641341	28.54213387152449	2.3970791030105185	0.12485388533775531	0.18899656519995636	0.0597447098412005	0.15853846038571698	0.094593845931989
286.0	8536.468390805747	1.4601753842473504	0.9592229959300732	1.240135557675973	25.138923059375745	64.5357014731946	11.813064941470802	107.98754507945696	60.227062736989325	0.3901627276896433	0.3375751886625019	0.15495993540539535	0.5981950455074911	55.22333231275262	85.58415269528975	0.02195857822621326	3.23728508318225	1.3398450796739867	0.02625258223914948	0.01923550618659589	0.025275655108922507	0.047358477422994434	6.947223191250662	4.250430727926891	4.582055716937961	3.684187301424081	40033.907583379376	19679.563359647975	138622.18763338192	163899.14046491627	0.13197228837909605	0.3922043276547747	0.08750086338913288	276.6293914263622	55.44710519586248	111.60822791112908	33.160461677738645	165.02116351523287	22.286643518123782	9.907265315006628	1.000685967272092	0.6615498071024867	34.53796220343288	2.770659442140292	0.13054528777799593	0.19996110989790306	0.0213382666393834	0.0345738883036375	0.9890171964096228
287.0	15085.476953447034	1.426320502402898	0.9685106304520938	1.1098033117953012	25.94819087631746	70.6147793453665	17.22636891041581	118.15167143275414	66.33621292160538	0.37936571025448645	0.3624840500254984	0.199277935300413	0.5649907475006524	115.16287340835964	155.2761325893047	0.045146672863757044	3.305810711162596	1.6585457037101399	0.02343785087723449	0.016282778753665732	0.027239202296817103	0.04034087446520407	7.269779906660699	4.170646132593284	6.075634474282951	4.356893564348254	37292.034718067844	19013.280999439663	127006.66962643102	141551.07198873413	0.13401985849065023	0.35006831911593433	0.08921659169836982	306.4431871600785	95.95322220902719	128.93626801720322	54.6973785012245	177.5069191428754	41.255843707802676	9.646778139977668	0.9350525191563559	0.6758764810381916	34.525232472739354	2.5091231666133478	0.12710313342757715	0.18258798181123903	0.0114044094426402	0.0483870530260036	0.49692423513195394
288.0	3891.5406435714826	1.4401189711590658	0.9907825560218999	1.0598314214524445	26.082896342210624	70.25041670641464	16.018041684073747	117.9726129832492	65.34711541371318	0.3769704873845732	0.3615437014173272	0.18844024878112792	0.5624238994156251	96.61347445742298	138.24802938936875	0.03841481619898672	3.284310171210788	1.6206628662106557	0.02367535858230385	0.01615448404540941	0.02663180804995695	0.04061694452117488	7.41345536542284	4.224266998178942	5.644732238624209	4.756853019535645	36435.860643914086	18762.791356308127	130775.22411047739	144668.247313676	0.1299428579219206	0.3537870256079274	0.08571148921022645	305.22244662267474	85.85330825910557	129.47593102759564	49.45032468154333	175.74651559507913	36.40298357756218	8.460766544094513	0.7456271297731311	0.7539103169654704	31.097239490727745	2.138442631487673	0.1160678126560116	0.16005719616395833	0.0182089719396852	0.0875308052807969	0.4560530583436961
289.0	4699.1617483876125	1.2600814172824841	1.5771667671190641	1.1256494722999495	25.55998288266255	66.05252827728134	13.80212553996264	116.58303145900666	66.49665004939776	0.4015374523176836	0.3743344298242426	0.17253425562900815	0.5591655314024646	77.05628278726051	122.89417663768383	0.029208782733988976	3.2847733400545205	1.5558530659331005	0.023475131592415502	0.016332157383025972	0.025713771024231773	0.04007948035525964	6.732800032584405	3.984174363182648	3.969903619492656	2.8743792705398508	39532.70633008568	20235.625627463472	137829.05911213194	154417.15579186243	0.14198793825810177	0.3761530837045666	0.09328170758347354	276.25334587101236	61.772616517226034	116.48817286682898	38.61176188511163	159.76517300418388	23.160854632114408	8.85039766663527	0.8093810509527832	0.7403096687191537	28.033398926686406	2.204581941881661	0.1268577838223628	0.17675632085122134	0.0230015442452215	1.18957506200005	0.00153148521928259
290.0	2089.207636390055	1.3245071993135047	4.99023444566803	0.7978783561218408	24.73132753996474	118.60603524113507	17.22393624470584	100.90048018896063	58.220518734545315	0.350362669864349	0.3229759830747229	0.13827440712610217	0.555063656981284	44.43699884561652	66.8085818605241	0.01781903056798872	3.423630059270336	1.5790950408801059	0.024431836933000734	0.017664334897211743	0.02348596103531423	0.04354351400226979	7.811638549574966	4.488376110166941	2.999112712997314	2.525813485943789	36586.82157248142	17452.42138038621	145871.01768255286	161766.79191565857	0.15041963864129457	0.4351584681671306	0.08411745058353706	375.83006649131875	55.97875677173388	188.77378988650463	38.09939670603181	187.05627660481412	17.879360065702084	8.944980257817582	0.766239954022939	0.7391012706354264	27.412266039925118	2.5819726833912156	0.09716403743065302	0.14472625550229146	0.00414867650404345	0.10668093243208801	0.0084432161108851
291.0	20162.0365748664	1.1632615283935577	1.1813731329513966	0.9943854146244876	26.852717699841136	73.89759651170252	21.19132029459452	121.25646694028336	70.71032775890156	0.37303453372807216	0.3883501844673715	0.2291479976952478	0.5691604004356078	180.3529467651099	223.03541762184497	0.07100595250506211	3.334324953130571	1.8572121208709322	0.02263717046111843	0.014646067079747452	0.028618476165126572	0.03423810808574256	7.906559635160926	4.42039915623025	8.833424282475153	4.939785318757179	32635.919004505897	17040.20384424349	113657.97888373808	117228.1742085025	0.12183751308393384	0.291942354118681	0.085005003875385	336.1906075287268	134.8174091763868	140.9851223954011	76.36052615258477	195.20548513332565	58.456883023802085	10.382142787168437	0.8740988369215371	0.711722918740802	34.648368135206006	2.408025908906471	0.11824220344537154	0.166917374719307	0.00905809757065526	0.15961268592606698	0.00574194458673998
292.0	7525.938712236488	1.1434046268215239	0.6873927517846556	0.9524287967371863	26.07590940890175	65.27852374696374	21.30019807887302	125.69834384166799	74.38321670808135	0.3773812012150668	0.39256732539697614	0.24783816012217716	0.5469694913350212	183.5179986439306	235.24544736908925	0.07133745885945858	3.260101016003355	1.8947210784180666	0.02370110474758303	0.01628742767490011	0.029173416565681592	0.035854299222039594	6.801153359232376	3.969186643545367	7.917314474972812	4.36724855172852	40500.78655000363	21623.17239602883	113400.6048697918	115071.90373357876	0.14654573042539695	0.29637281538726395	0.0991377998226447	268.94755994835054	125.79746643266189	116.48948444259942	71.16809271329069	152.4580755057505	54.629373719371266	10.714913226624342	0.9335411005384547	0.7006367496133088	34.87709264674309	2.5644192729497104	0.13377929673191635	0.1909083355932617	0.0019499124400126897	0.327522559041451	0.0016891050707604199
293.0	362.7635334436868	0.75194662798022	0.7945425735833039	0.9400673750704517	24.527443692789088	57.145273887105205	17.86594364408975	123.7435029381566	74.13507983543039	0.37803582190783386	0.3745509836382726	0.22659864875850802	0.565460421347637	138.82759300232829	202.92994777475022	0.05265685428319107	3.1387127911513484	1.766750356960438	0.02720210318378304	0.0200349985038668	0.029003028634711107	0.03925553626442287	6.600403651447589	3.886720660136068	5.517671671948427	3.376867214378008	49209.20246351725	25367.535483236305	124084.06630986428	127308.38236494237	0.15678706943213871	0.32495840616052796	0.10623192815613584	232.54458095893997	96.11805528510173	94.85505636038779	56.691664396998654	137.68952459855237	39.42639088810308	10.199514192433982	1.004730598853851	0.6650786748211063	32.579201010970706	2.7037350739273265	0.14704963859526035	0.2214004846765774	0.201456321022831	0.18857414849328197	0.0209415768298857
294.0	8543.69116731204	1.2498250697758697	1.4972017168628222	0.9171031454093916	25.60969732454995	59.856623716279856	19.013954029313986	128.07083323950533	75.52609375300291	0.40152050177937165	0.40215095735248385	0.23478429034516093	0.5490219451781565	156.80845715165765	219.91315565528527	0.05944839823405512	3.2038695062957694	1.793194186643991	0.024429210901187937	0.016901452338658435	0.02923346982243672	0.03824045013621179	6.643556604353954	3.9399631436405156	6.513879057035534	3.872829704886633	42209.04956430432	21939.530092698464	119328.07676118638	123736.30226820131	0.1441489355510017	0.3122656845513354	0.09680357373606491	244.4421901846339	108.08295123109359	106.9857012737854	61.83069330427756	137.456488910848	46.25225792681632	9.50529490875246	0.8910674491436908	0.7026014070563192	31.568173868409296	2.436316338687055	0.127666787670095	0.1833015804726928	0.000811606035589623	1.83506150131049	0.00129994133539557
295.0	8024.084329647074	1.440651250427795	1.204273603621639	1.1804543287564473	24.588551044209915	60.81053934094127	14.363591838099795	123.95024513167424	71.16274235282962	0.403495474641151	0.3681864755949428	0.16444700336666956	0.5679154131160815	75.48336619637224	126.79445182581142	0.02717522176280663	3.227004667537688	1.5639719345965897	0.02500508486687855	0.018190504968800668	0.02395437503455741	0.037412786744733695	6.484554095462012	3.840341806526364	4.089024361114798	3.043463352903629	45223.59987308148	22338.33785606891	139522.93677285715	149448.78282208747	0.1515443908602731	0.3640187976777014	0.0994581713089648	248.76373008181295	66.08079084115624	103.30403376954868	41.53633388130593	145.45969631226436	24.54445695985028	9.834350727924884	0.9355495323077948	0.6967165515115347	32.399631676113266	2.6415511971218306	0.1542887085095979	0.21915093550910997	0.0119997236129671	0.11749048609143199	0.0922223464030455
296.0	3428.4961419547503	1.3063285337052777	0.8926265606785395	1.0220538163640003	24.84110921556341	62.262773119131154	19.335556325210295	141.8838138074715	79.9314035496191	0.412356436615692	0.3899258781730483	0.2210252825165349	0.5770309538141457	129.09891935838874	193.77978728088743	0.047433727324910184	3.1849591349238775	1.7593534352283635	0.026940582545664848	0.01902913953652098	0.027265473117402433	0.03651301563816021	7.585192637503746	3.9646869100764364	6.890678585077768	4.358985415460866	45129.39244097198	22908.174468103975	120852.79384223014	123690.63072797278	0.1544820932112216	0.31651253849870026	0.1002734148352831	262.6682687217896	115.09155522356708	101.80227807930311	64.71314303429284	160.86599064248645	50.378412189274194	8.212880718593299	0.7256553661262849	0.7664919171490001	27.84095086551966	2.1258871426808845	0.12680000792235432	0.17646592594576796	0.0657696104384457	0.11749048609143199	0.0922223464030455
297.0	3503.64257417786	1.281230206219851	1.0012168579886631	1.1141806584486489	24.860095291069314	62.69529801921553	19.44156256303534	148.93062466788717	82.88872794111289	0.41674677053739306	0.39011995995771837	0.20977923454047892	0.5766447746088618	121.25628307825474	186.68003543696616	0.043641905155961884	3.206281476887141	1.7715547959120699	0.026081568707574547	0.018141541110464825	0.02567461274072512	0.034066275535122925	7.503910074917462	3.906577809364108	6.569704802064089	4.151084487632087	44874.00818072681	22481.051575180074	126119.2551331259	125157.52224796425	0.15488605122909188	0.31662516028400756	0.09922916429127294	263.6066487011462	112.77290019599349	101.72621958400175	64.06948173519082	161.88042911714433	48.703418460802595	8.770847375627232	0.7988623128988425	0.7431328276163661	28.929031573515296	2.2753352133992917	0.1470418582323571	0.2016018454252458	0.0657696104384457	0.11749048609143199	0.0922223464030455
298.0	2719.7280487382804	1.3716305933673496	0.7963319669242204	1.121178275508812	25.11596489635328	60.63366822280022	19.386884812332873	131.99000021940194	76.47617115889696	0.39621683634070365	0.3962080822423174	0.22822867287073276	0.5543543059884285	145.1582826350948	214.66151361795445	0.05331582790565703	3.219896252264282	1.8303514427076053	0.025295281461338696	0.018166749717986416	0.027659732065855085	0.03498087597787164	6.36247688197037	3.6539192408662724	6.551492526932284	3.8880806246661757	46578.66298207971	25066.07294766905	121736.88249001704	121620.6424852238	0.16838962740303554	0.3146001112704933	0.10952654522266092	237.97113131381954	107.77255232000493	99.01719672997687	62.41455251860672	138.95393458384245	45.35799980139813	10.240694170166414	0.9589859698248793	0.6900357856045687	31.946346236564217	2.6090141430987175	0.1425501462216083	0.20821550443388515	0.0440008828950684	0.0402286089933767	1.83380832911533
299.0	8737.722910968023	1.2441407621135205	0.9254129797999595	1.129234755876707	25.08525375355252	62.431238149030165	14.474959106874428	126.69767851225163	71.5242427862002	0.4307222876093865	0.3951783848265599	0.16570658444910139	0.5567743870217089	76.62117204772014	129.52570310966385	0.02627317403408192	3.243675303300367	1.5993555857753465	0.02409779450774071	0.016698708973896092	0.02414764956463592	0.036018841599161015	6.691638999462741	3.8284285501210444	3.7208623780707253	2.8363464414935455	42945.19702292664	21855.37280703467	138858.28807537913	150991.89899603807	0.15047132885045778	0.3702291713875641	0.0972880288558366	254.6293086990108	60.666668444616484	105.73800922836347	38.20820001787628	148.89129947064757	22.458468426740176	9.41589672382837	0.9305543952035078	0.7000242979944766	26.577680840522262	2.4661750073449467	0.1431356016825372	0.2020009409446851	0.0210168781008633	0.0431767241035147	0.8699136717327081
300.0	10902.184849086105	1.2852446444438868	0.8433941340067501	1.0372497123604631	25.996463529127727	67.88644744573745	19.511376663683315	131.7950504714237	73.78808864217203	0.41705410567182216	0.4082436322352046	0.21616239598237544	0.556908985883218	134.43974743286063	190.54311525455904	0.051320713487368066	3.2794671376214293	1.8078602901413878	0.023660510728557703	0.015606407338980468	0.026698189084162424	0.03434948656797168	7.469430781054168	3.9833919877274195	7.747512699725284	5.160694808218838	38951.048133649165	20409.204239644067	123503.12655381992	128152.27130429687	0.14410871268759332	0.3203083640510999	0.09425961396268315	290.8588028139743	129.39408337187103	119.08633286268434	72.12841033186353	171.77246995129008	57.26567304000752	10.813123417158158	1.0284436333390277	0.6646614528393614	27.825074192276265	2.7113650648145415	0.1389385046177264	0.19926334143923935	0.0285461721855103	0.164848722367819	0.11922968426917299
301.0	20601.87750349842	1.2436050388151996	0.7791625294805629	1.1236957707931858	26.505479503130868	76.50810477883239	24.36780942763663	123.35556732794647	71.90785137312572	0.3812303534799833	0.3933656158913712	0.2384011985508158	0.5461279629979673	176.0727493006955	211.996707745237	0.07625344502187768	3.3676426772183543	1.9332466414865932	0.02194024286916509	0.014611546813730473	0.027167520103608775	0.033089010251026195	7.342037994390095	4.073496763324832	10.957343436312804	6.484123621070607	36139.86027741814	19210.91361096681	112347.07008622971	115020.70209265251	0.13976147290198862	0.2948554856349754	0.09489429030935603	332.59709916760306	190.78581563847655	143.58866589854787	103.19123252751494	189.00843326905527	87.59458311096164	14.773420175529376	1.3324436438868614	0.5609216926655963	35.59703273785286	3.693276847663522	0.14486297508655424	0.22453205745758328	0.0178866403932125	0.0859034005490924	0.18991825908969
302.0	39666.52586025613	1.207372444778905	1.0307523838676187	1.0286284109120756	26.471893800303775	72.51151071768813	22.556305477921537	128.51373547347558	73.25989859861981	0.3971183602913378	0.4078006385653292	0.23902091210934387	0.5482284260783088	167.14925187717344	221.24873908085186	0.0651990475278371	3.341814697143875	1.9299302931667186	0.022453310515789242	0.014847651686273925	0.027593449950527198	0.032398297623285985	7.345838106834424	4.00114267973935	9.359989846479769	5.930856487235403	36735.07924683791	19478.525674093988	115129.57630073436	115521.11218240381	0.14291291428224828	0.29688384477265545	0.09527008279903708	309.67508506506954	153.73132305221546	132.12703739040984	84.25933340696868	177.54804767465976	69.47198964524661	11.741925518000548	1.2059557769738485	0.5836360337779667	30.8757037592054	3.1038518098701444	0.14419730138465617	0.2141206289008344	0.0405373469486308	0.33346593548398995	0.0323499774000799
303.0	18970.286086976863	1.5052865359560907	1.2116027461582946	1.0081134706764665	24.970287638869777	60.937604317485295	15.369715630524997	115.24322665569129	68.72091031567642	0.3686481436106765	0.3599048690610458	0.19810647096195913	0.5844670351046758	109.08249353958293	160.35394885142736	0.043722418155349725	3.159297745927124	1.577987167733648	0.027953379677424298	0.020585331437598758	0.027609032018117912	0.04211083373511562	7.23995230692689	4.167699055443756	6.130276583301503	4.541837714406654	43983.41095279311	22696.94447896303	126305.74326047621	136747.45098023172	0.14261896063476334	0.33409827558701966	0.09720572831067453	264.1719878605278	85.6464841515868	107.16412887446401	50.189246042020486	157.00785898606375	35.457238109566305	8.393224639297808	0.7484775166009666	0.7525716243963514	29.51882955560159	2.2150360144763535	0.11810515930797486	0.17128440918347582	0.0275624058533097	0.16853051713328498	0.00676589751135374
304.0	5005.339750184724	1.4835421663523611	0.842274849548022	1.0559580518661114	24.756688766529788	59.37787596010705	16.48170106576194	119.34393776766466	70.72499112198308	0.39226096625557183	0.38095993931200023	0.20753665728691922	0.5587012799180109	118.960591545134	182.7563782965862	0.04283024181925939	3.1954453041250046	1.6809774592460567	0.026044080882012183	0.01937927596863911	0.027634129339526116	0.03912586978402322	6.068740385382164	3.682578693638334	5.319929960325434	3.6362730330651454	47733.39577052098	25222.41690708316	127788.71418669856	134653.53454547576	0.16351567003896242	0.3361303318336225	0.10798310040919488	230.7537522707455	82.1182384590363	98.3961735479925	49.62420316481002	132.35757872275286	32.49403529422627	9.382309149750515	0.9021626201210424	0.7044346090331066	29.51933566181947	2.4594943408459993	0.13941459098619652	0.2020535229300958	0.0227766523220003	0.16853051713328498	0.23395289051027998
305.0	21701.89058712228	1.179800144625074	1.253078401228011	0.95763899477582	24.965764742598765	59.968780255528635	15.030291761117105	107.5237639593986	65.65851179557066	0.3721896445524517	0.3616119989361088	0.19562549938233914	0.5829550706321712	100.15645183279634	152.4245300026482	0.04046736754683971	3.194419370719957	1.576265357251947	0.026450147115731723	0.019369978059022717	0.028217999950388897	0.04453131215379032	6.609010869062197	4.032812071563224	5.4899943405566525	4.876490287077852	43910.43560503487	22358.527602607217	130306.1482064198	142053.63255800513	0.14315792907933067	0.3466485659911944	0.09913112983339972	256.91994631515905	80.52828805622963	104.06332277731711	47.809254539949706	152.85662353784213	32.719033516279964	8.287926386893632	0.7914801934483449	0.7344204195934777	29.5128401256817	2.247618767729692	0.13557338739556737	0.19502421907672474	0.146214899816805	1.30465777997178	0.0779782652453956
306.0	2245.034490009327	1.1087654548192587	0.608015951344397	1.35338453040103	24.690517422319154	54.19849625522759	14.601561127745601	131.01493824974125	76.4075475526002	0.41014935258969965	0.38770602099520957	0.19510050572506252	0.5387875172453133	104.92955932469764	172.18926998741554	0.03664711473530634	3.1002267509739805	1.582743365376386	0.027082167642056836	0.019902613445974108	0.02723412852116158	0.04027346552493964	6.25426062488716	3.6932488528546936	5.6712856640827285	3.4569547925064597	49517.73344316941	27454.90884798982	129278.66718711329	139793.816559201	0.1648493009990881	0.3432754143614843	0.10788635988991432	210.08948458040925	77.30543478668926	93.28131079408882	47.3182351744797	116.8081737863205	29.987199612209565	9.29526243838178	0.9507695352828304	0.6834579863326116	27.631934404045367	2.5308497782699937	0.14881125012435817	0.21769117480879577	0.0463363009521033	0.0319824594026728	0.5710879127624461
307.0	6720.28800512464	1.2545341417970985	0.8313509980425646	0.8812554442511618	25.642818878944563	59.974351324280434	18.090205252951016	145.26103693293845	81.27571983387418	0.42717781138109356	0.41730292653061496	0.21904804676461434	0.5339057188691146	136.30822013914843	218.92627059844472	0.044956975051968745	3.196975938986115	1.8053881293217307	0.024552499531755267	0.016447078626670886	0.02700499694561849	0.03407843063847557	6.840733628133734	3.7378465170940562	6.183692976933904	3.753432876141009	43547.29077526933	23720.227277052658	121702.46666713763	123599.95304668511	0.15958331816843307	0.3107693499236593	0.10150838771596313	237.14721596904818	92.56108256831176	104.14021082123132	56.77816213111131	133.00700514781644	35.78292043720039	9.177373424683385	0.8608697352119472	0.7224835961179179	28.078631932319322	2.3327655455686194	0.13729638844051897	0.190489216754853	0.00948107922571199	0.21845478772349	0.5710879127624461
308.0	7532.3720796664875	1.0432861276582701	0.9508695603349984	1.0294433169723818	24.721843952158878	55.8451847139309	16.147237642316416	125.56085673863151	74.34429295853383	0.401739750248127	0.3854854350502229	0.2153261437140009	0.5401270161154103	123.21828905007956	186.90428125791175	0.04504580668029675	3.136755515025523	1.6544684667253375	0.026419813931203982	0.019771957813742868	0.028598537201679607	0.04065614876319404	5.898691151551303	3.5572688119979996	6.244039415571197	4.464350882856981	50480.325820540114	28690.627430461318	126700.57883645945	134201.3229184009	0.1749551327644419	0.3329458032220907	0.11346049177544769	212.077721082932	91.82545343597711	92.187564377503	53.90676916439006	119.8901567054294	37.91868427158711	9.143309513037721	0.8435718640727303	0.7264709677023653	29.154953502691967	2.3870531983980947	0.14119636479916356	0.20096351992241987	0.0171918054603251	0.551351438498191	0.5710879127624461
309.0	3529.5453644205504	1.2560515467449833	0.9094269908773556	1.043002063949114	25.28705922651614	56.147952464368316	19.198863462715458	143.02902246565353	81.3436406312446	0.42567616209244236	0.4210402837761449	0.23695996718929394	0.5346865290492764	152.94148148816686	231.3826601070258	0.05339524683889713	3.1370829600653125	1.8288878296246558	0.026150075283221396	0.018213172657871587	0.028442923658905644	0.03510822830263231	6.629437810453964	3.676525953628769	6.89069542343049	4.038408910959843	47390.91156359615	26408.720956529738	117557.96273710823	118398.20057620411	0.16666799295764678	0.2996361063397423	0.10639154426042542	219.91272471511954	111.36066903382527	96.59587609065193	64.82479551367643	123.31684862446737	46.53587352014871	9.101574847261467	0.8677237080039137	0.7200313877145749	28.311769202610815	2.3525058289358016	0.1379383833802067	0.18993053194726522	0.0186782837158747	0.43943585923971795	0.208539576389323
310.0	4055.4209474543836	1.0836533118172478	0.7432349866579102	1.459536177657877	25.679965371038186	59.2823434535656	21.272394987746168	136.8895672651297	80.14962487742645	0.4051594335581558	0.4035483812375135	0.2386969229170289	0.5417441003502487	162.90479069759064	224.17506493268962	0.06280089934218597	3.200809675920235	1.8515099441186926	0.024629968842344443	0.01715491917779391	0.02866318253957714	0.035656136836967105	6.45140676482477	3.721216804455305	7.806847640848841	4.162814410406091	44361.16534910186	24364.61104368115	116596.63164648968	120519.79532379635	0.1600645806367985	0.30244689697429666	0.10560997233122033	233.9097812888226	132.52581566210165	102.261993186831	76.98010860526647	131.64778810199167	55.54570705683509	10.98713962569228	0.9831491639496002	0.6844825440148679	31.477281046043178	2.771081261153838	0.14412721805744597	0.20933018278165022	0.0721531969362333	0.0934321711353271	0.963139735469067
311.0	7924.098012234391	1.014486469412548	0.7776255310620271	1.1738927188305306	26.01272393845762	64.57537551314759	26.861559833665325	125.80143302159087	75.5673243182918	0.37618507772388227	0.39332695888554287	0.2634681900487974	0.5380070406664412	209.22594254863893	244.59941849812668	0.09282725898209519	3.284887492462518	2.016622242835465	0.023087372817111592	0.016277951422885358	0.027570246299653284	0.03269152135685385	5.962917103450825	3.6428333897770435	9.793422046530893	4.8611452371830275	43451.18322818913	23712.627422687132	108904.559928689	110891.29468057543	0.16162102704915743	0.2862307561929117	0.10932631448031609	249.07512347606348	196.8637493793559	109.81103464504929	105.44434633051192	139.2640888310143	91.41940304884432	13.302894119309407	1.2233997653897546	0.6074364223891079	35.53424326495048	3.2599119918009096	0.15065138699858643	0.22800368784243055	0.0721531969362333	0.0494430733999531	0.15101911001417498
312.0	145221.5712461228	1.178913173215308	0.7548582250306124	1.0285673624277176	27.01254649700922	75.13593509565094	27.53667327718119	124.1153911811231	71.73351534858288	0.3956902891563671	0.41108154674865416	0.26928063670011565	0.5369357871889973	219.92011759094999	238.7896061692152	0.10476984458763881	3.355923377827381	1.991600305338116	0.021610685156370612	0.014074205871597944	0.028451957107603433	0.03172539354311475	7.503547139158985	4.162383386226998	15.288073017327182	7.739094839252799	34107.88268446722	18407.678128036685	102656.71117510191	102523.57975986015	0.13544492510847736	0.2629747063543028	0.0915559188326532	326.8465723035358	265.0622503099492	145.2088674570695	138.69257983570316	181.6377048464663	126.36967047424616	14.635697184036626	1.3721986879047288	0.544260531747609	32.2335074552992	3.540557874295129	0.13603469342739516	0.2096806680805265	0.0354304497781977	0.0114160690634982	0.0145098946504973
313.0	5065.354307571575	0.803743552799494	0.7359207004812754	1.0429139847817552	25.299767990762284	62.82306041599572	21.791326682156846	123.31883647273722	73.75638615985869	0.38053274202804854	0.3834381882913561	0.2401603608745288	0.5591060082870155	168.03327619281677	210.1008348973465	0.0731947840332042	3.207879319416993	1.8489526874935103	0.025561348076855523	0.01804331482768885	0.02763674580270138	0.03532161440095442	6.738812573461882	3.923349527283671	8.15859544675465	4.399818461400068	44958.05954925843	23807.2670575215	116045.83401393074	119389.88185964011	0.15357012430426878	0.30264806848741527	0.10437092297644754	257.46713088898167	148.05922106128477	106.97776017061217	80.7652892444302	150.4893707183698	67.29393181685442	11.986314122978927	1.1720382563552958	0.6159573224307215	30.685243517784187	3.1144049668077836	0.14382906276293217	0.22327412175256575	0.293319657840976	0.0732111194753538	0.0288318015299033
314.0	9599.395790766257	1.1136907944772005	0.7243326099608735	0.9940449291754945	25.38175691155399	63.925905791555266	18.00343370412443	126.50256696569879	73.50533492104016	0.37918471849311164	0.37007982519675126	0.2140089234096704	0.5852501888649003	124.08367137026238	163.20320016817766	0.05336868820224363	3.202974147041773	1.6937058796047246	0.02620055419820984	0.01794686528656648	0.026806943436195687	0.03714062137580755	7.64267291396507	4.186972582492684	6.617376502265348	3.9722828500016276	41275.82020422941	21049.24137263368	125182.61353653377	131580.95906811947	0.13828195626008535	0.3250186960247856	0.09276788696069092	282.6870176626845	110.73232940695998	111.17194459030134	61.63856863582231	171.51507307238322	49.09376077113764	10.747849746767217	1.0434648443985144	0.6630960964327418	26.381240943111646	2.7297972185190718	0.12950464077943963	0.19213776627451143	0.38168683041145796	0.072016826414929	0.0441038840314918
315.0	8488.113170038718	1.6016964632852502	0.6938284917222137	1.031001065226208	25.088221825843462	59.145178806008076	12.649763581783539	114.2513855013276	66.10047017215814	0.3787244604008627	0.35559488357406477	0.183563218543272	0.5874473186134932	74.72175558844131	119.32062253705628	0.029590900365655592	3.1628107682589146	1.4571116872380832	0.027004921103826653	0.018837837983357503	0.02717019714745123	0.045237982626900416	7.167084138668103	4.142829732254308	3.9292561792444936	3.173624111827044	42722.35174085838	22085.919019972374	138464.71909805186	155240.16288999832	0.1407333795292153	0.3690194665796519	0.0931896590562108	257.2543739803701	58.49056460584104	102.089169540375	35.300403737220776	155.16520443999508	23.19016086862022	9.164396505734057	0.8790495421779944	0.7220876098865717	24.912488725086277	2.345943626745983	0.11918379227723334	0.17165167888265684	0.183010846088719	0.0670349892701479	0.263961887958232
316.0	32715.83657800794	1.1542262489695532	0.9114080233594382	0.9681633684605071	25.046074425891902	60.842934405229265	17.888739345478605	118.26541638522015	68.87090536035288	0.3954098228909436	0.36908470889100936	0.2313882886225541	0.5813705142713792	135.9853551849366	166.86486095981934	0.05761587032553892	3.1318594211221957	1.619235682341092	0.027542650554765277	0.020405247226634157	0.0315992234034532	0.05155604738316003	8.25291973601622	4.783457615669694	6.952756707971342	4.455271207431721	39676.50905419337	19102.06009135502	120113.9593584566	131060.036042521	0.11682283825949721	0.3241850399361726	0.07949716996765326	294.28412918753355	112.31783165005135	123.87585620775772	63.27262172509805	170.40827297977563	49.04520992495321	9.883276796821953	1.0588266709365963	0.6245686085485663	59.57694018476404	2.8367754124727016	0.14789433272237726	0.22585704386769515	0.10206118237527599	0.0743752016260132	0.020963697768671002
317.0	16133.880246951625	1.227240586847373	1.0171718953273348	0.9533178127949483	22.744574039891685	50.7804978304231	12.418005725739274	132.98575333064986	76.78492554608393	0.39125878095971783	0.3308960912579365	0.2093789877024248	0.6499889608489026	89.39263782333288	123.00388285567216	0.03834740068377651	2.966639410914586	1.327878600266698	0.03485466901054338	0.0301843548259414	0.030242191160624675	0.05773524537334286	8.119962505162734	4.827397833023748	4.753537507000153	3.321598888646025	47366.43294156857	20986.861057951835	123159.08714747924	135858.4370565568	0.12200709359033693	0.34566256988021393	0.08182189562808838	249.3299395686159	64.73541116229036	91.9337244375728	39.42047821595579	157.396215131043	25.31493294633462	7.41106567104608	0.7419263653713161	0.7362391164433817	51.20662264939059	2.2398005759774744	0.1446436100371311	0.22341899219484895	0.0941953864847615	0.0682453473170685	0.0452997855230492
318.0	1625.7659341299961	1.2405259452075037	0.8402301480261479	1.1440867987861252	21.309980359707044	42.06687295072073	10.636538654332831	128.74937920327608	74.86029726780112	0.4427756980457371	0.3311269309457879	0.19987405544221581	0.5643420163393442	78.61899753658894	103.34682338047375	0.03621527117696617	2.8285470529689407	1.1540233601265806	0.034295784713284115	0.029949201306766822	0.027951285580537475	0.06662203608414782	8.272027336332743	5.034460234784878	3.7222827441194446	2.9442512341470386	57407.63170755444	25705.715580624914	114529.60479657898	136053.3290249069	0.12766574483843254	0.3501079997487177	0.08458301445597582	196.95448248551494	56.76378746394072	85.36961482238438	34.3573824474167	111.58486766313088	22.406405016523998	6.546021231582059	0.7370746087746681	0.731287883801272	46.85276044453467	2.1324993061630435	0.13376422564130164	0.19666163545087637	0.156031043639745	0.010763820639583999	0.214548380299222
319.0	3120.0174555949066	1.5794379466182162	0.9406692123943626	1.1508428172933867	22.183804316901867	47.93258455359953	17.987245737695734	144.09952668455134	85.47962915002445	0.3957346889469799	0.34503679629841294	0.24984751490652155	0.5775494278769778	157.2836164567939	195.9937078168867	0.0688847108894009	2.9248981562668344	1.6464997493830655	0.03220970501840091	0.027881256543278776	0.030037038305751242	0.04878468677250034	7.31146859934887	4.4463203225352546	5.963715680367647	3.98717457906711	54937.07971714405	24606.973706063007	112278.67755569358	110280.01629760076	0.13421088859204852	0.2966059053141723	0.08885185016941068	214.2196961041833	98.45215448116551	89.42887411623097	56.55729934624112	124.79082198795234	41.89485513492421	7.446451568932893	0.7750083958116528	0.7223870577946494	53.35144678463266	2.2175235898817616	0.1676498715141247	0.2443067029751493	0.0415549901293239	0.357444953498245	0.0772442100032574
320.0	27484.037671819646	1.1712137278721417	1.0383739499147813	0.9328763229947468	24.731457093955417	59.363691191601355	17.4366462481769	124.3742866270891	71.39888390322886	0.40195578249694974	0.3687500103751627	0.22554972524260244	0.5818146743597319	130.75166806506635	160.30001954636916	0.05609702295643778	3.1072120312915046	1.5822349957070534	0.028158475521520638	0.021191324400172025	0.030724520030892877	0.051002985587469754	8.140796502311503	4.726343433638196	6.894417799395589	4.414839815400459	41669.343495379486	20030.217146876283	119745.77125608159	131026.62010902743	0.11974620019248515	0.32833462796110763	0.08025498173120546	285.16825433610677	110.58075269035635	120.18113828767112	62.725978393604954	164.98711604843564	47.85477429675133	8.919637524617913	0.9549524145874083	0.6612022993259021	55.61596716515727	2.573631052927257	0.14262646135431956	0.21414684692206906	0.10206118237527599	0.0993733020627429	0.0164163385854639
321.0	1465.268138692487	0.9513144240212892	0.7120943303980379	1.669365245903491	24.323593592150715	53.78898641106421	16.780263324970843	121.67005066926083	71.88913987799006	0.3926969541751756	0.3568900672707582	0.24268092889684198	0.5465351801813259	156.49390947482019	189.2857810058068	0.0624477895562307	3.037260555937551	1.5943452631637156	0.028114372861406525	0.021713220714688546	0.030849356964596373	0.0524558324653273	7.397001094817776	4.435316640807652	4.898215441520303	3.4662559426294646	45863.27692450601	22727.87443689164	116362.03526846785	125297.61826697043	0.12798298145062942	0.31736496447096385	0.08585345502079846	237.88381979227034	84.26025990684515	103.4155248137493	49.40276775191337	134.468294978521	34.85749215493177	8.153293201047132	0.8302419290704527	0.7148298377171325	51.41035466300817	2.36688911022289	0.13272867954082596	0.19517605467024163	0.156031043639745	0.010902886028712	0.587302829016647
322.0	921.1020409213002	1.4581470180277165	1.0792187165888343	0.9065158721858056	21.646417842018362	44.09613975167668	16.74392462712863	142.83531631398455	84.71192891595801	0.3899327685811278	0.34471573644232395	0.2635698874712402	0.5707910985667272	154.93000190433415	195.767375791814	0.0691508072230122	2.839274868917401	1.5841097313952301	0.0338131597137889	0.030464428941310854	0.03242051186044172	0.053167846816990175	7.52382069421156	4.52750278381246	5.9746823449287625	3.721091597747354	59068.12448402126	26101.608849723558	115033.19693574049	111908.4353749235	0.1339610029661522	0.29874568081075437	0.08992532571183759	200.61662017852305	95.59793151730622	86.18763557404205	54.962334162117216	114.42898460448063	40.63559735518889	7.004997826004185	0.7821616459343526	0.71058972282896	51.27772360234867	2.2435548396609	0.17869728924346143	0.26794135883436804	0.0102490134134727	0.35919544510351203	0.0772442100032574
323.0	2284.7872782907593	0.9032057754935324	0.8914990133447874	1.0297237172952962	23.723688836474718	47.86856116834218	18.501187260449637	133.34052413288634	77.04344194537545	0.40638942061291433	0.36735035393445037	0.24092443073179234	0.5712924580767823	147.95605930441266	178.8396526283745	0.061153313944434295	2.9194148160877065	1.6132094689148095	0.032124165528697776	0.025769073965638975	0.030254395663452893	0.052521369122801476	7.581244214190692	4.5048008363909755	5.464000974918767	3.5073988963093297	52219.56828810884	26169.763372260735	114953.53815675226	123078.5231098159	0.13247138583805249	0.3132754878483994	0.08748907958551272	216.74530224775853	104.04255914437883	89.28645047142301	61.37903900587015	127.45885177633554	42.66352013850843	7.435246637410234	0.8422453905006857	0.705415459028602	51.12917458656626	2.238543021085199	0.14099189306213683	0.20537456775383595	0.11078233209277699	0.00668610628285216	0.0963361671854741
324.0	1585.5014704527705	1.27288131515052	0.8281645409266857	1.2989435906390658	21.31432403561442	42.765409573440834	12.42014042778236	132.03801961054506	77.78221034732756	0.4403763182422631	0.33916546903593847	0.19858328131019548	0.5687132724107579	92.96454340389249	122.29114226612175	0.04472689043151579	2.8521507131079455	1.2804084537870217	0.03400448489997771	0.03045228309122581	0.0261061215308613	0.05786713103081166	8.24838842720885	5.018481838630503	4.624182660341523	3.237306242371716	58517.07386013532	26072.894681610294	113056.69723949459	127617.00204790097	0.13406084825908393	0.33300815374062315	0.08814874182651493	194.01238886237257	73.17060382077949	86.35383950258799	43.644736579166874	107.65854935978498	29.525867241612612	6.57490271816432	0.7647526121509577	0.7163825730500336	46.10481431765432	2.1428385444046203	0.14484760274426461	0.21677801329243482	0.24830857593327602	0.0559917047335423	0.214548380299222
325.0	13325.302186477777	1.356642636561648	0.9914621563827838	1.0062141246663174	23.76191397116039	48.86488858078828	10.101394414415177	122.30128474798221	72.25399917102789	0.39311319228835906	0.33690244218920334	0.21338775036085159	0.6706386222541169	70.86016675089361	102.20737190159389	0.034151369636613596	2.922759302542958	1.1994678186330134	0.036358880957410473	0.026965616884521683	0.033339874133439744	0.0713129555265976	10.402801147518872	5.932725297021197	5.047300379910385	3.396343941221062	39633.73432315063	16940.664030803648	124687.43753281716	145990.33610839953	0.09448550234516566	0.3626589381803187	0.06637692815769171	285.6291310206778	64.43850614542728	98.0254574610071	38.66767302681984	187.6036735596704	25.770833118607523	6.477534772343753	0.5793857322245017	0.8036594274797224	48.264707566371726	1.8091805531902971	0.13395877651068258	0.18606939447521662	0.560603384293312	0.18550174614599696	0.13885295652097102
326.0	4543.8694513547525	1.181533490482141	0.9060552475745365	0.9835103483864854	23.223571313206776	44.27480663754018	10.512102158336187	124.29276730108413	72.96713764040658	0.40083217683577754	0.32853986282792674	0.2047200398224003	0.632862121910414	78.79843604573577	99.43177979223024	0.03563363845521483	2.8700849019063743	1.16192191552451	0.03678379524737052	0.030831958759660043	0.030527725413533744	0.06639843183321607	8.255291991309367	5.114925245896202	3.911036037567457	2.9334004413762083	48297.216848788805	22891.985640184652	123982.09867259006	143910.21696877808	0.1175392191463763	0.3573527373887994	0.07890356284946341	222.88324653043668	51.11479245194976	85.29270406560556	30.944645376904468	137.59054246483092	20.170147075045318	6.471739691372392	0.6679062148804503	0.7597937564708412	41.66264452577845	1.989736061410319	0.1366771199905274	0.20637097257732887	0.11761596077128698	0.0639914789405813	0.0452997855230492
327.0	28685.825093826974	1.2426312987080945	1.3116736135817715	0.8309896966714562	22.22043021719267	44.43764566467203	7.859395325250735	117.2455575693639	71.73219976441881	0.40420655589175186	0.31717927894616227	0.19735709461110776	0.6778375008064359	47.08918998720865	78.22501643403737	0.022195707819388334	2.8519936036507887	1.0469910743555186	0.03888955305095584	0.03454333490557633	0.031699269445566024	0.07415436390999193	8.781290204856658	5.404074318966986	3.473846113423735	3.1030255235197597	46103.60491530553	19798.928008507388	124979.46394757456	146372.20752282435	0.10965337351331277	0.3695049184745511	0.07688919679222377	243.04350262521095	34.562900769297016	83.77263177608347	23.17294612182266	159.27087084912728	11.389954647474353	5.679960754003292	0.5512395774085744	0.7989935768976913	43.06231573119356	1.9303020842327037	0.11946664308574176	0.17852409238548464	1.4274333004586102	0.396690955566456	0.15061659176840397
328.0	2860.3944151213077	1.1547750769204919	0.9023648303611028	0.9529994382935554	23.25286740037092	59.836034797535916	15.624461870594274	127.11687339709688	73.65992482192539	0.4011231688217559	0.3457841400906463	0.21392681357934343	0.6021425996982874	109.87007674835516	137.85416123326826	0.04845185614135694	3.0936389058563543	1.4692353020973363	0.029525993786071958	0.024744922279213506	0.028662443071104778	0.05564529525427384	7.9037595661372935	4.707769169198431	5.155165216978079	3.2526475862297284	47092.08578506623	20665.00910916749	120045.37310890775	130945.66574077774	0.12106284438951825	0.33977800096579847	0.08168432500480637	287.11627230053995	90.70267569916595	111.95322010831605	52.229717107725705	175.16305219222406	38.4729585914402	14.11379084113949	1.110889027867959	0.6414643151496219	81.98045934425046	4.047122728900273	0.1627308064435072	0.2760001014230617	0.0822548337695045	0.0658298564181599	0.0371298562349758
329.0	63.58461572628233	1.1199356084847436	0.9471091603105503	1.0501808282193559	19.728941732538598	52.91730617821427	17.01022340255645	153.2272711840708	85.56580747877155	0.36653323187076975	0.3296905118088315	0.24486973270854076	0.6253171055532111	121.98187442812221	133.41931982525668	0.06716839510056472	2.9916616177966397	1.4772183993121226	0.03313004297672004	0.03853545898094837	0.02884388124094562	0.056876111541989564	7.108945182998894	4.557517431891438	6.182664516951073	3.5796356205564943	66570.73322049451	22498.603823598616	114984.03388751917	103043.14734863625	0.12913258124065197	0.3167592049128872	0.08638340197620113	254.47254823466469	128.87475377991063	96.10999596617094	69.79359545485585	158.362552268493	59.08115832505455	8.366386027163255	0.855268958570278	0.6833882760932121	62.86098762643087	2.3504716456628185	0.18221507452441374	0.3583405536850598	0.133459985195564	0.0107600977305205	0.0371298562349758
330.0	12591.875994292048	1.1666423586830599	0.892203387308118	0.8673697687160986	24.292193908693076	55.47986080661958	12.727801313613812	133.1699181302717	77.23935884317157	0.3886666648223185	0.34377288293771274	0.20943979758908157	0.657657969467382	94.11270522692705	120.27491832478496	0.044676809971428456	3.011817677053731	1.3466211911439239	0.03407231704147079	0.024923503147543883	0.031185421318539595	0.059403550801674206	10.007445148645958	5.584943979077709	6.444987959470325	3.7145614418329176	39330.90402626376	17303.776393444372	123048.9043831212	139708.49731137897	0.10065576433245711	0.34924938162419655	0.06922154303400498	302.2264407826882	92.05102887783733	106.13857903071397	53.35618810079124	196.08786175197412	38.694840777046274	9.797297205802215	0.7638810252463591	0.7499041791397942	71.84498140107952	2.542334350599788	0.15432359748211358	0.22471817207226857	0.23473986459054197	0.067847703124487	0.0363314673200103
331.0	6482.3322582800665	1.2329123467333254	0.8281783523929608	0.9834288943307951	24.279521216945856	62.48458062485772	14.715083692772557	117.04766295691807	69.63984766077355	0.37943596820355346	0.34088219216729215	0.20610496950455484	0.635925888283792	103.2798531390965	133.47875100362114	0.043626880608906814	3.102584564181009	1.4367367407477882	0.03110433776995434	0.023653149785281557	0.02941709052831845	0.055055021773571404	8.861718024600759	5.191229096171334	5.362151381938538	3.550544698351612	40234.129516945235	18158.523972767125	122734.64825573943	135028.20778293363	0.10772184619046381	0.3381133883321343	0.07552017324875915	319.0865732139411	83.37635972094878	117.12973636199993	50.32634887156045	201.95683685194123	33.05001084938832	15.834977315588675	1.1574180769673406	0.6322571035337976	95.18608340228482	4.557107699013962	0.164495048080488	0.2818901040105318	0.0998251798699924	0.12228426374124199	0.0429018901861552
332.0	4730.417539082748	1.6048791079670366	1.0927575241600136	0.9786887920996694	23.15680895359978	50.671211905315346	6.4234803565314555	82.07109101970266	49.50407878837459	0.3555219695972918	0.27240280586574567	0.16207515859849306	0.6348425423245736	27.04162864459252	38.23546801358909	0.013814974072416915	3.0432985772714507	0.9170467111814964	0.031042668498464165	0.02528873287493318	0.027890774866085693	0.07332362860022282	7.158731717266196	4.558659057664288	2.4091665054335016	2.347847705718806	47336.742841557796	21468.342103042738	132920.24700915118	174198.72209824846	0.12543681913632523	0.4172054154725379	0.08621003587542765	237.6516131004139	30.274121177357486	90.44638562645252	19.107972599208427	147.20522747396123	11.166148578149064	8.136880135759089	0.8233073832201901	0.7184133194796217	41.09179576865089	2.534549975559769	0.1256773416567213	0.20448586047738818	0.231404205128988	0.10646499996246699	0.0250911829451398
333.0	19414.29865093087	0.9329857190201275	1.1358123248594978	0.9761208951035749	25.440677507938908	64.92746454811062	14.8075720236775	113.09026968300586	63.70838421678166	0.37785541431805697	0.34493841643801343	0.19853418159712896	0.5876880174850685	98.86584525225605	120.66182572844559	0.04600007173651941	3.210092579079354	1.4378323714970118	0.02626881939370205	0.019185130384204753	0.02879428036286251	0.05164577110111861	7.693732466198776	4.553487533724734	6.668624888286627	3.9774298998605317	37556.78593968865	18411.65859516693	128322.96188973074	147569.87236926463	0.12075579512246461	0.3519357603579555	0.08069013785287775	300.27250920984926	108.36795832082085	125.10044073658321	60.82914133261785	175.17206847326614	47.53881698820308	12.809217607484825	1.2136097425710795	0.6032317681391294	48.44644268537153	3.361019309576246	0.1336445352131184	0.21165491905401584	0.0401640578898388	0.16842856833849	0.0074219787517152405
334.0	85153.62393062863	1.1708522701078268	1.0570457791492434	1.0002991415804285	26.06219064271741	74.40887565433937	19.133208657743104	115.60046270210461	66.4927031947933	0.36630233155604874	0.35025648120563635	0.2192910366835711	0.5696224886163533	135.6040314141352	152.20540915368102	0.06503840163899607	3.319301616609257	1.5931102150810432	0.023819587195668367	0.01681834571414928	0.028920814411801575	0.046290838879156984	7.660380358315038	4.384751083532502	11.311481903937844	6.782153279045626	35258.22839864713	17724.959152125717	118521.56234793464	132784.23666418402	0.12622016850828632	0.32403708459890335	0.08502069525044141	333.15303289638746	175.77495913783406	143.3249801291905	93.35747788244987	189.82805276719694	82.41748125538432	15.432199492507358	1.375477247006503	0.5451276430750982	62.8264365225379	3.98447139547149	0.1431435172841913	0.2328957240647671	0.016749480450247	0.17166201529388	0.00126066798478616
335.0	20716.75880534441	1.0261933659228668	1.085937364671112	0.9710496731990564	24.888940015009116	57.9611102343357	12.18696154778241	111.54439986894342	61.404982816908216	0.38786912742840474	0.3313754780929369	0.18928873918894806	0.6104377015658752	76.76354336722771	91.56198211219262	0.04233048310085648	3.112225319177035	1.244201424912012	0.029102280200081675	0.022045240503080665	0.029967275473333322	0.06269240634596304	7.797320476655495	4.760001291231068	6.858865092539041	3.84160567232839	39515.89255843943	19041.20836640242	132388.0087094607	160148.8887773142	0.11498310328416189	0.3730410311715228	0.07689679586974534	274.83088894215604	103.79936307624344	111.42733732107456	58.49746998614421	163.40355162108162	45.30189309009928	11.719290199863892	0.9634216310301605	0.6960727663109427	51.884705989423615	2.990131431795006	0.11676140664312164	0.17973431213899038	0.12696786164041	0.18032494950458702	0.00551539568653356
336.0	8001.6640104457365	1.140869531226347	0.9632363956343164	0.9632314367800129	23.413895467816193	64.48079647091785	15.430395964682184	123.33140954760403	70.50960811852792	0.3704843792858973	0.31924959855023083	0.19472256273078212	0.6267063883819448	97.98205497200127	114.13791032969819	0.04873281238586775	3.1503843109841836	1.3660694725356983	0.029524995979851417	0.025617702517894102	0.02693950405693957	0.05753884081262135	7.717743871368013	4.6783758554895245	7.312145007285414	4.027090171179482	45073.82629425089	19482.064148934096	116887.64546394949	132630.07583552974	0.11940659458480342	0.34705190778031286	0.08089165002693585	309.5567644163613	117.34148299197335	116.95847233270729	66.13630826945105	192.59829208365392	51.20517472252242	16.443458588363328	1.1123392866206459	0.6600636654259275	93.31480641199224	4.44533609855332	0.15401229437275593	0.2653577296579197	0.102216089869928	0.0806194569559861	0.0359274384679738
337.0	4363.670207853838	1.4869414076497167	0.8191194463279579	1.1167539717307993	20.664883125742694	41.51023200849984	6.597173722723069	108.19983332403892	63.81424931906815	0.3572902024628503	0.2453076026984556	0.1550751160645792	0.6380666329474907	35.54010975830003	48.51500026507717	0.01581669406329807	2.7782718593369573	0.8224333408283986	0.04205398505417918	0.04020258133002403	0.02348015316579749	0.06965070706543945	6.313713329672133	4.371888214027543	2.4306534611267256	2.424221944093585	64223.22026864249	30526.130854877145	112011.01449131694	144011.70125765383	0.14513584934449994	0.37237679672919227	0.09663434037635156	178.53107214853537	30.634811605408135	70.15720842721572	19.782277410407612	108.37386372131981	10.85253419500052	7.19300547205119	0.8035628170581445	0.6990246212625408	40.56479516821375	2.352342461851337	0.13726921600378514	0.22603909348621293	0.30192971249755296	0.0582113924079525	0.159937860113446
338.0	7257.322809416985	1.2159285305396	1.0878639505724699	0.9817966466061238	24.106623159227656	55.71066327428974	12.052744579337554	102.0561678843565	58.69427495318637	0.36842684850117924	0.3122577395480293	0.19169927912272522	0.6053392203942191	78.46912444661507	96.34322135208286	0.03689807416434561	3.078684263469516	1.2267749919452695	0.03021215473633763	0.024351687418384987	0.029007115808007033	0.0617302526807019	7.280118023184552	4.523890433995432	6.070224233768415	4.344486570286588	44883.438118551574	21707.352529225685	124834.74256517064	152287.68293534065	0.12727735344188543	0.3675745225375364	0.08537735693703875	256.8619399408748	86.78954193770258	103.91697804226452	47.73666852888187	152.94496189861025	39.05287340882076	10.916394325100855	1.0705068400573368	0.6436242186489587	43.929612243539665	3.027556486707893	0.13200280290245883	0.20953535248961644	0.0401640578898388	0.165816732664363	0.0074219787517152405
339.0	3140.7652311739066	1.4437727515310599	0.924296569689224	1.1915124554794174	21.68411264002363	44.51961450749994	6.950833199065975	107.31557550170957	62.680074515274555	0.36975136103746403	0.2702434852264613	0.15568452320589857	0.6195880669325836	35.01520512848278	50.400597559645	0.015006023943528424	2.863275636324159	0.9041917489006832	0.037608157745918525	0.033977270622476366	0.025321544329989426	0.06700020315563053	6.596880155618179	4.361329198104351	2.3204564105682435	2.436430519364102	60579.34359329788	28891.730802231228	121436.56066219464	155143.68596989685	0.14192595972009858	0.38717304399417457	0.09359965659855336	195.22326643264472	28.980371186537454	77.79053026974826	19.184005453659687	117.43273616289629	9.796365732877751	7.05670760831991	0.8705043395261208	0.6746268796883682	39.15420979005734	2.3606586958495877	0.1383354046055711	0.22004545054606137	0.444918739792032	0.0582113924079525	0.555987135073847
340.0	6385.540302531223	0.9885167756455633	0.8948188931211682	0.9225945106401164	21.576085415609967	50.61241666306268	5.471402645084045	90.2177704775606	52.37131779757581	0.35222744055635197	0.32083466172298425	0.142292244744544	0.6636476012554416	18.57723252482378	42.511451230499866	0.010011771347140142	2.9360721978271314	0.8802108598005628	0.03775822740288333	0.03358210454160076	0.026627097156504697	0.055893291423187205	8.099599307851662	4.139392537171446	1.6535291192485724	2.247872373059016	57466.088151797936	31095.98689547647	162777.3192584573	191951.41857788793	0.1578227089601643	0.4160846514949346	0.11088757537217081	234.796712237383	18.010124620067046	98.8521180546841	12.400812598189203	135.94459418269884	5.609312021877837	7.78525671896206	1.065114381787923	0.6212101294449218	31.100005455711823	2.670445620735662	0.13713101848682746	0.2401844656730999	0.264854721844346	0.15180435130732903	0.0301245076042236
341.0	6136.107126472231	1.3647823389743179	1.0427751363358944	0.9942720985502178	24.669910711309903	64.48457111919284	10.487866985981652	97.11756936823697	57.47880443608345	0.3612091826113496	0.30676237771611425	0.17181352902045868	0.6023382845401449	60.03203025636411	78.79467924328824	0.025985741036278133	3.2204629736539303	1.1865775201430977	0.026673129166225384	0.020256652199948995	0.027733736073815688	0.05919978382100747	6.914659971016928	4.212463293017125	4.663648600743096	3.9128270637793623	41853.12212881675	20616.55204660952	134364.80805247524	163159.45657262576	0.13515723742822555	0.39018976102322644	0.09080575234446331	277.21834933383553	59.881062818860336	112.39941544296563	35.05856794167731	164.8189338908697	24.82249487718304	11.793006968967145	1.1253612527595114	0.6158540234869666	60.2922035048737	3.3523357833805094	0.14360253864231276	0.23215210993411137	0.0053019930454379	0.131974908298223	0.0018945560941286102
342.0	4251.059519445776	1.6554003402424995	0.8818368689245939	1.1838004151832995	23.887945990441583	56.53859963552477	9.545931797571535	96.2347110891684	57.263934369472764	0.3741086887089055	0.3102893148250935	0.17107617964779764	0.610661339923764	50.70070214501991	70.02306581948949	0.02197090186109694	3.1162162481767792	1.137688370544039	0.02886498402153654	0.022728255376798966	0.02791179813669728	0.06208491367065491	6.834778200498918	4.245188409235001	3.518699604013483	3.073477295375737	46351.17180226409	22564.58073748898	134580.59120145702	165334.13505733287	0.13621804151289257	0.3962143375370904	0.0908127461131268	246.68833409316596	47.94754218461869	98.39418728071635	28.988247300152356	148.29414681244955	18.95929488446635	10.079224112122516	1.0421576981247953	0.6371270085513588	52.18038592988854	3.0456391516125483	0.13906111706399446	0.2233039088788866	0.0961561429389361	0.129337257971927	0.555987135073847
343.0	5763.689647575678	0.8918073428522413	1.0061263353271295	0.9229960209527522	22.989249589891568	51.5471642328158	5.393530068929373	80.42292952838766	48.459014263585324	0.3533790311571623	0.28126791828576997	0.14180725425615986	0.6341563357943925	18.205052009587394	34.622547866659794	0.009983606075335416	3.062875831834625	0.8773410322525323	0.03123100861528105	0.026247233991905396	0.026163447920534877	0.06298229778073905	6.652280197181303	4.119764043204008	1.783870994059257	2.232235574149125	50213.10541536776	25030.774659579445	147842.9893451615	183709.86906144238	0.14467291108399738	0.42038072228887563	0.09946320192354162	221.64784742176695	19.927119091255157	88.08923031421752	13.753446159577948	133.55861710754968	6.173672931677227	8.315525739076609	1.0588482449617918	0.6275658706403092	39.1777414353784	2.7424306066000907	0.14457315708970542	0.24688996109532596	0.12258193333899	0.0758736403651475	0.0396965417436852
344.0	5228.844372016104	1.014532104858683	0.9178681394842177	0.907653854189961	22.972971395910687	48.07944744489672	5.152840429120194	76.13660808677194	46.228263239088214	0.36347793963802094	0.272252295189965	0.15132553767520668	0.6390125423271507	15.37874960743326	26.598006194287347	0.009127067690926508	3.0417580905004384	0.8567037879881402	0.03097861326139815	0.025518880834002104	0.02735051799233535	0.07238290001207133	6.514320441736587	4.347401131336957	1.6346766038811193	2.0405241128730234	48999.19840059985	22625.15054023848	136112.14423104652	180216.74113873314	0.1321534687896576	0.430883303203428	0.09166787992087648	212.80424404417258	18.305826789947425	80.2703515205431	12.79187664702891	132.53389252362953	5.513950142918526	7.3543145554328815	0.8617137134248009	0.6966542607261411	38.78557057319269	2.446210748133886	0.1306142279852387	0.21752729541602836	0.264854721844346	0.0758736403651475	0.0250911829451398
345.0	6657.076543953572	1.5642218893761224	0.8308273507849356	1.0657933736778433	23.457020027160368	54.24205039241496	8.15372306855816	89.66567067175023	54.17498264363581	0.36204668571215926	0.2849546811503849	0.16294227765858868	0.6181656921253691	39.67834654358712	54.94157676663227	0.01807849312653406	3.0891541929685484	1.030708284077524	0.029736475154051905	0.024399600599886388	0.026497456877813103	0.06694651910102935	6.657242396549805	4.270641163236853	2.955969404996007	2.6528223418254826	48073.94401870209	23015.25743773368	131698.98978438438	166166.0958822287	0.13654658961195737	0.4023735971264296	0.0921868089110043	237.89807255342254	39.865699704515244	93.61620210934946	24.89894533661534	144.28187044407323	14.966754367899934	10.46666760402229	1.0103606690778864	0.6591450719882942	53.31605989549341	3.1686250661892843	0.13996657328319498	0.23573372412662102	0.0961561429389361	0.121951509374547	0.18268733039272503
346.0	3929.1612511841918	1.4788557509063318	1.0039725762351095	1.228976036211752	23.758111276274914	55.636427528666935	9.017843534745957	94.26919420994318	55.64238342087333	0.3771959471288981	0.3072460864540406	0.16343863788913446	0.614605489365807	46.20556247380787	64.72947086490367	0.02022832026208494	3.0943113768460235	1.0955583985127366	0.030112831275164283	0.02392748930875568	0.027417164809596096	0.062104478441411884	6.829188891045334	4.274597765078199	3.357328955595087	2.983759841440499	47235.8987752451	22958.67998497475	133714.66368470274	165091.65260822477	0.13514876217069427	0.39785319851811624	0.09046453693994748	240.94645643889712	43.994965439901144	95.98718951812806	27.306407305915048	144.95926692076884	16.688558133986085	8.9557897538642	0.9881833269278557	0.6505305467914327	45.273093658628625	2.730789830246494	0.13741267759652395	0.21207694384676276	0.48991064071961604	0.256137655630075	0.645499753569992
347.0	4157.560508704186	1.2743297083401748	1.2412389817680494	1.3382558595789276	22.737284413868412	48.38468668533643	6.701048908935073	90.73780222493336	53.463025714105044	0.38918657524480404	0.29301227907476673	0.14564439478626567	0.622733735354762	25.128634636226682	42.28808921824654	0.011589113673717292	2.9714345484995364	0.9496319844486695	0.0339643667591511	0.028126048081337156	0.02565311554349454	0.0654025102475509	6.765938701353075	4.371878878183499	1.9626588439073323	2.2207980287265916	52895.42986805779	25414.052532382382	132093.09431964255	167205.80188575585	0.13503964427790457	0.4079626591327274	0.09061733562160841	212.1009671607307	24.16369300792801	83.91444521301648	17.166313301203985	128.1865219477139	6.997379706724027	6.532268619774193	0.8130580315896159	0.7096854349103286	32.995360870581074	2.171789806809213	0.12767970878641655	0.18940022703224416	1.102651987481	0.256137655630075	0.645499753569992
348.0	3941.117763887669	1.6149665199652914	1.0395254486867538	0.939591323135084	23.599748714981107	57.9068158925332	8.846877463618739	92.94060628796606	54.70898366004714	0.3546132545412844	0.29017753793706713	0.16503660984867172	0.6334146867348561	39.649830559762584	62.13486161765936	0.01732498586674768	3.1505489127181288	1.1221717422477222	0.029467545099064473	0.023666108202569935	0.028343631275042542	0.06458228116726769	6.958636636460834	4.385370406230351	2.9012816995547173	2.7905095867090632	44743.41528954661	20154.105183140015	135821.1304330187	167535.44705982818	0.12919143247832263	0.4011960671627772	0.08725136181721434	257.80211720487785	36.48464945754819	100.36908518516448	24.295546402625696	157.43303201971338	12.189103054922498	9.273745190737202	0.8821970689023305	0.7141489763780543	43.806541436657426	2.6889716808094497	0.12573442172151758	0.20671915434779511	0.016749480450247	0.0866020097648403	0.0198503839917439
349.0	1838.3996198322066	1.1189165439316315	1.335584093038738	1.0002674583691833	23.563279260653967	52.052205711259354	8.173217554481008	126.74571493233802	68.50099678604035	0.3826406469315134	0.32090861056385983	0.1595428291776975	0.6419353453784068	36.34506291633177	68.35291188155989	0.018498403558341644	3.0405934509521284	1.1717411915958358	0.03195072943570063	0.025778353391777715	0.027150737695738884	0.05626011509421374	7.511868686632997	4.637875941484739	2.3201817953265707	2.33874641641965	44413.16342883682	20347.845494310746	140068.1684591322	164496.5061546409	0.11950835912271153	0.3950007878535688	0.07725853559025017	243.68133880831738	30.030766063102757	93.53981516133925	21.033093064073793	150.14152364697802	8.99767299902898	6.567818386778923	0.6575480764491517	0.7783919824625335	40.42826920586108	2.091048588431723	0.12616357750800097	0.19349748576569362	1.39202022423426	0.182024893073325	0.0397840061530348
350.0	1860.9249116132928	1.5904615108729705	1.1402540074042362	0.8655935910237369	23.677718849899996	51.0287675645333	8.031340088150351	129.41475803504463	73.66228861249576	0.37166494000044836	0.3089372750238323	0.15597433025501836	0.6203182669547341	34.377249905915065	60.679335852165906	0.01657485104590586	3.0434411435167834	1.129824400833652	0.030616998510102522	0.024694730069497083	0.02655810869154784	0.05983133470988833	7.758685137815734	4.76784389222238	2.787689435809003	2.502419778371465	44211.902669355426	19781.62484037623	135626.18747752457	165287.6379360005	0.1146240292319204	0.39839511128404814	0.07615210608234194	246.66934177190836	31.918866304907944	99.29241566622603	22.517493277878355	147.3769261056823	9.401373027029594	5.394880008367227	0.569646644042131	0.8011270880872741	36.832857563024426	1.8105048413166989	0.12302952384902002	0.18607357520206688	0.6345258262091539	0.0806194569559861	0.0397840061530348
351.0	951.8506615133136	1.6949145981191287	1.0188736348253555	1.0535204222782466	23.2549552173208	47.106760703594745	7.189712040786476	122.31443084871204	71.10026237443469	0.37693951014775734	0.30531165666519444	0.1613520107163299	0.6339421500659088	31.006067000838904	55.73733869100545	0.015261304020658562	2.983706981419385	1.0395369667582166	0.032945003813702196	0.027223063764065754	0.027250714457759544	0.06648542708294249	7.471904609144263	4.806612802905035	2.507049496556616	2.370537581357236	47009.84152878454	21418.661194856853	133792.36195398343	164857.67861563477	0.11664029546290293	0.4096506417570811	0.07833783935030524	228.36218917024576	31.056965636561852	86.86125630531374	21.110495126916646	141.50093286493197	9.946470509645259	5.522833161319011	0.6073942740140538	0.7820540560772122	38.944250965973694	1.850300634630802	0.12996094299078065	0.1958738256302477	0.409033845199823	0.067847703124487	0.0374010430058053
352.0	2421.428419314619	0.9287128305845941	1.2875174100335713	0.9224445287500662	23.450794840997634	54.52337678393397	9.185061223575172	119.80333030226348	67.77031405501063	0.3877321727984919	0.3184942757427504	0.15757577242967424	0.644066197306094	36.15220740526919	63.845198426909946	0.016822256243093834	3.05531171237312	1.1742602767945622	0.03199461710704481	0.025616303083607503	0.026629142316332812	0.060458450107489924	7.487260729770965	4.62992707395743	2.624907565196411	2.5609206821210653	45465.094742814996	20550.743327877324	133513.8355399593	159940.94500715515	0.12032962460204147	0.38703112152569563	0.07967607609296426	259.5021436106716	33.58047599562515	96.68646783153245	24.81333757500135	162.81567577913918	8.767138420623814	8.511176930087778	0.8553665304941771	0.7144389792647713	41.72999215294764	2.5447643008715466	0.13778116505930896	0.21772104113369714	0.11325697497384402	0.351367695295499	0.0235339940973861
353.0	3128.445898471183	1.5141828653595304	1.1029765887584795	0.8764153683504291	24.004780706315596	62.18409347169816	9.923495720294625	108.91038489106941	62.367225400736004	0.37025839800992383	0.3094012031905974	0.14937804083403475	0.6294895029678998	42.40061694621654	69.36078437241368	0.018302090185300955	3.179592351855999	1.2328991479660227	0.02915811769303105	0.022942475821312473	0.025503618191203177	0.05390099456409085	7.184314882898049	4.448787870698153	2.7805811497976674	2.54524500190898	42579.148686341665	19570.932095900418	135467.98560909036	160154.79759384785	0.1260630383047322	0.3907288113975181	0.08447380018276619	280.6605164668513	37.531510183128724	109.0911863563119	26.667525561387556	171.56933011053917	10.863984621741167	10.627596372048231	0.8977035089176327	0.7152505251365284	57.28925418981511	3.106113807590011	0.13036491146921206	0.21794999541542961	0.423262602047123	0.23238324905171598	0.0235339940973861
354.0	2512.0315522658498	1.1812292059333975	1.1177002064762316	1.0160463863227165	24.06456436706346	56.49904800003112	8.881600203462291	105.3723877807274	60.25221201312036	0.3822776603697804	0.31588711968619054	0.15559844132602574	0.6281160784688079	32.99692943938666	56.48670237111186	0.015203740169436387	3.1122316850588803	1.155878109309575	0.029685930157409605	0.023256183393556926	0.028152004118194972	0.06108611459519944	7.346227142505641	4.5643476007472605	2.8167345314251078	2.7671418612930903	43128.83649879573	20034.090597663708	139304.8588886517	169439.5566272644	0.12228644280288992	0.3964928091347302	0.08199858838797551	264.79553587788854	34.69949632668773	102.15095223668087	24.55261847378358	162.6445836412077	10.146877852904153	8.985110070171887	0.9223841512736296	0.6948505241763084	37.120132734623	2.587015772605221	0.1250340869226679	0.19625261106394498	0.0630441868926437	0.0863113193515622	0.0235339940973861
355.0	860.4373250633972	1.3811511994379029	1.201160133972281	0.8721909899303544	22.60246371677904	52.37202572767449	8.109641579040279	123.938871186545	68.7085436377129	0.36927346407445233	0.29972451714885257	0.17423251762406683	0.6608477620048863	39.23273294865226	73.62095195599444	0.01936018506177249	3.022549522821168	1.0860550923059848	0.03330094043735688	0.0284997812269147	0.028145611049735883	0.06422387352057957	7.419827628160875	4.648960304087616	2.4161100249854286	2.3504222749420176	47276.976318752	20622.98815531352	132247.59112544486	155385.2587512543	0.11942949627179462	0.3818006752754039	0.07854573355712773	250.15013253732607	31.55965241763891	93.21449706759033	21.454741334940284	156.9356354697359	10.10491108269863	7.848704755642387	0.7533840570079463	0.7468924937892194	47.18468896532731	2.4591463325111023	0.14139908186603098	0.23015931533578557	1.39202022423426	0.182024893073325	0.0397840061530348
356.0	3584.4387300822623	1.3830981127266957	1.1902397495940216	1.0233056523837725	24.417357778171986	54.73387652124243	9.474557532638032	133.2170454964955	72.46650990861447	0.3848105672547121	0.32737290624040766	0.1633720840818692	0.6283775727949699	45.744303800924534	73.78333358449389	0.021101203367587664	3.0756695706055535	1.2639774276936477	0.030721403811798612	0.022434815113694866	0.028909878057327757	0.05373094830183319	8.599845644633698	4.84242002131113	3.565863502619352	2.9220418140253117	40837.63079437087	18719.728039504153	138932.82935619555	159909.99035456695	0.11500730093616574	0.38546279403706923	0.07465905561830956	264.3491991665922	42.65356339028202	101.75151884304941	27.958531679885258	162.59768032354285	14.695031710396774	6.138923010971169	0.638784135234358	0.7825785055435229	43.461642804100414	1.9123105664731315	0.12752115711915818	0.18230545117834732	0.545988852443733	0.290758113183709	0.0532719163562481
357.0	7176.5521156863715	1.4248093199390837	1.0826142412693314	1.0678499297158106	24.479303811320463	61.44890136991615	10.113778982058715	117.65256192445136	64.96266589375325	0.38468703579319996	0.3311232736853679	0.1568140110418918	0.6233698023698158	48.96190154706792	76.4770009144646	0.023027078991919078	3.1881860766992243	1.2736342850877245	0.02857972358103975	0.021671392127128458	0.026266449534739236	0.051520896334112797	7.351013869751219	4.434035719980244	3.592759938047303	2.9191423317589837	40809.93586061397	19052.785933549065	137272.1547532273	162073.79956684134	0.12611218745560654	0.39194616961244394	0.0826716199430656	272.1204853151275	48.73623490130427	106.96663630106244	31.18825237292522	165.1538490140651	17.547982528379016	10.055503311404598	0.9379545626152784	0.6833182207476624	65.03703114048774	3.021538520243179	0.13405991860729574	0.21564279262413907	0.0739731940109865	0.290758113183709	0.0556744659666296
358.0	3718.4109987629276	1.3347197503307706	1.2311949351894456	1.117614326367714	24.71606806271041	57.89362509429063	9.613324349369876	126.88618382622865	68.81616105363673	0.3957579212912061	0.33775394542915504	0.1632952629440058	0.6254216377992943	48.5386109405021	76.65096576401015	0.0224949625889933	3.1374589621867575	1.253397799893188	0.029632478674580135	0.02156094149526341	0.028687281869584098	0.0537083013538674	7.987491380349668	4.575891740506265	3.892854622855154	3.1087188890358437	40401.5424751072	18908.573700017303	140512.80522291607	164985.40212855447	0.12243195572666905	0.38944644692880537	0.07933634753965625	263.0364965317573	47.87228533820296	102.26232013351915	30.479281523674207	160.77417639823832	17.393003814528722	7.754636075404532	0.8257580169630813	0.7136824387467418	60.477848038403735	2.3481157149920153	0.13087821701344884	0.19333873512379546	0.18105077759555202	0.810318567982989	0.0556744659666296
359.0	9431.30034243623	1.3046002204702964	1.0080235221320741	0.9658055867994304	24.433311501479018	61.96568500020693	10.182692775373166	115.95294103476931	64.24490893238838	0.37314979776428436	0.32184607711111085	0.1598382107719183	0.6371203131000068	43.57552303634676	72.64830752493232	0.021245891686875188	3.2083326081889876	1.2719773167426853	0.028680464144330866	0.021679306157961865	0.02652627157872515	0.05364809003026019	7.392471368119666	4.4580637544659005	3.4252914771229537	2.832606716830574	40352.773370124756	18248.444357201643	136447.71715250963	161514.8262122535	0.12372908799182429	0.39727944261011555	0.08155463054884003	275.1867483277053	46.522144469730705	105.27014357417724	30.543731699859077	169.9166047535279	15.978412769871623	8.706899009775729	0.8830765633946515	0.692741059125389	53.27916391343498	2.681165053069705	0.13508777839631841	0.2119728683254784	0.0589670891904951	0.22442808799938102	0.0348709151011582
360.0	1103.0480828921827	1.1364647151089446	1.357300301565913	0.8709190336851539	23.993698242018006	58.46267841505385	9.612400463545713	99.12403291409234	57.732562953687676	0.37004565550765695	0.30462002607572913	0.16166508972846386	0.633031061262423	43.89268615319223	70.60889716267593	0.018640092481180707	3.159661007966987	1.1984927075324865	0.029908366096931763	0.023379461772352696	0.02736375219067082	0.059563828196795884	7.0739762848510574	4.3951285359620735	2.7497146588699213	2.588777386911072	43463.14475989623	19887.642671917412	138517.68253841423	164317.07011447733	0.12902876768205515	0.39189511496978086	0.0870928132315748	253.43311174994818	35.86973209599822	99.87295242776112	25.30370129969411	153.56015932218727	10.566030796304076	8.509337957167434	0.7829424608264132	0.7483544431310323	43.86596465271244	2.4993362823600345	0.1178662417542132	0.1860748936683077	0.0160109138129453	0.77233781501665	0.0110115686648068
361.0	51630.23939943329	0.8534533443562857	1.1558954661957161	1.0181187539181253	26.4962780592471	67.38767648017154	14.426362898189126	156.50234104487572	83.75548884240669	0.4180661054304701	0.38038499759287503	0.2158500255555573	0.5904021389943036	113.66696516303895	145.34739749253515	0.048891530479647644	3.1882259028627202	1.4549926398093638	0.027353778918835916	0.017428686422582176	0.031147501708925857	0.050836306865276654	9.558693262007989	4.878638359210278	8.241476649979798	4.580203660834791	32811.91386143278	16845.800015607245	123654.55219824157	141727.5199451556	0.11517707137991808	0.3349017670783049	0.07426254613939845	320.0790027668161	108.8435605645338	132.4185372026808	61.89852721708037	187.66046556413536	46.94503334745354	8.647544026508022	0.9087212130499593	0.667781327699014	44.024982903033454	2.4279323974227935	0.10909660939680495	0.15578540753269085	0.0188090127396041	0.51236951499812	0.0130910041041547
362.0	1691.220366410616	1.0200383298416753	1.4308193799465962	0.8391420866404242	22.733094670600156	50.36050603014085	8.63283343787936	137.21455245271858	79.96713409856129	0.3763098863301688	0.2948781358993734	0.1678320207380397	0.659907419355977	43.22089445409378	68.25754337940344	0.02102663958895204	2.9548681596319137	1.1260128673973095	0.03593000297819345	0.0289668281897073	0.028153731985890797	0.06104569797353148	8.51593814670518	4.793210294379655	3.725994848347722	2.95938279501314	48108.34769311556	21768.949885769478	126581.49629573527	150474.3211253361	0.12254854883283985	0.38064215893420345	0.08209319312253469	245.10338955818403	40.674910705928426	87.99514429927268	26.57929409932852	157.10824525891155	14.095616606599924	6.230696325078882	0.6315216418242493	0.7827715023253199	44.059397030351334	2.019970609802818	0.13480329505685745	0.22014968880353583	0.288273608711685	0.27214760481954897	0.16174087454945002
363.0	2901.845986122346	1.127631279564633	1.2471710506385052	0.9337146663274676	23.6892788935779	48.852931911279775	7.988588929707158	137.0970170141671	78.44589592423803	0.35984846798029646	0.30316487505614975	0.17128737269985747	0.6290589239103704	39.81450920156241	65.93784153962059	0.019527416552976264	2.9885191241148563	1.0995658081184558	0.03230512778657756	0.02488663756197372	0.02888785440069635	0.06478131729086448	8.658779197519387	5.209836116336515	3.186497116124426	2.596971819248038	42954.24098270624	18785.277847563353	130476.39370399754	160355.61303644025	0.10762642513531366	0.39906486545890224	0.07182761682541552	252.22034181811105	37.17919987420269	96.64995855877937	24.69829749543937	155.57038325933155	12.480902378763387	5.073156395292297	0.5337740995650131	0.808749457218858	35.92213453366592	1.7444281020745103	0.12132465081553959	0.18516725596444203	0.409033845199823	0.16289961121857	0.0363314673200103
364.0	546.6180089324337	1.4114888198828415	1.2160726074519699	0.9168584177454083	23.934296585485516	54.98928070949428	8.399987779398849	139.40432238085373	78.44158264671557	0.36176757087716466	0.2924435264916961	0.17058007180166304	0.6474666974520512	40.5798341934448	68.58550804393016	0.018504134032528343	3.044719571932808	1.1853203984173915	0.03199107405988822	0.022914897611154228	0.03261077681976264	0.05818794137680704	9.844388993131156	5.13771406606948	4.260750945726583	3.2832605845478997	40429.856325580695	17650.846940779884	133934.7291370179	148973.65202505447	0.10905132363075033	0.3738313226169653	0.07164140554580298	288.3763497449914	39.969797447875145	105.72690647255592	26.20986707910047	182.64944327243552	13.759930368774675	5.745262842745297	0.5843225351093506	0.8025341283230388	36.164450002796286	1.8902473473938401	0.14619558556288104	0.21543552575148606	0.288273608711685	0.810318567982989	0.16174087454945002
365.0	1929.5664609008354	1.6322429913564471	0.9626113912245304	0.9444019145077462	23.89873358190572	50.610019426198114	7.951379404942973	119.49859989977121	66.97966474521233	0.3968672664952651	0.31970304282089795	0.15531583793936166	0.6325995238719372	35.13558461098117	55.10266647000052	0.01852025533785761	3.0151823627394867	1.1230295423576	0.032840667279442355	0.02563359677594201	0.026449748182211682	0.05820889236711021	8.033038270326916	4.774512097860576	3.2531651089592906	2.558974860983579	44167.27469398507	20508.563866714234	138991.05729847666	172214.35791291628	0.11951483508971553	0.4076119540081862	0.07952503127754418	234.25602642216458	38.882906414043525	91.65983734441723	25.513850856115706	142.59618907774723	13.369055557927846	6.2449458392907715	0.6548794864760531	0.7818834191638734	39.613361215701794	1.950882487284185	0.10732863737852327	0.172607042281738	0.0350670239343282	0.0572094919757863	0.009702540732300459
366.0	22186.741821887736	1.3285241039704931	0.909405534300756	1.1028384042637382	25.03043621113653	69.77830297599297	12.057717311743675	119.9750194123361	68.05452748856946	0.3814151471644036	0.34391636605734444	0.16196940886568323	0.6079103612882303	65.03519259287073	94.8197231615169	0.026776422056515377	3.26710992533332	1.3768893443519683	0.02677248270156756	0.01973234899858309	0.02688144975867877	0.048256431883929654	7.596821013138261	4.369896865001818	3.985803763954057	3.421392499762818	38712.318045568514	18702.81707758087	136759.03955928978	155869.2173683534	0.12869228524201948	0.37195374692040484	0.08624663939631991	310.7342973714366	54.38772973246046	125.80623518333992	35.88681506501199	184.92806218809656	18.500914667448498	11.905232846861798	1.1961959023658295	0.574825643124807	71.75449258780127	3.6566496075828	0.15252684196576258	0.26677871164895983	0.12140313236882001	0.101040399815057	0.00845245157374218
367.0	3455.961270147838	1.5992099602763672	1.2901139405030388	1.0554695140806951	24.511715165703848	55.47183958586654	8.57794477391301	125.76331655043546	68.48642781004664	0.4086262422039554	0.343028189843956	0.1501947871851651	0.6269558140966914	36.76171648709823	65.35217048400568	0.01680528325190269	3.1219176073747525	1.2116221544810177	0.02996156366503781	0.022239587492695705	0.027084395893493228	0.052658217402564274	7.572130934683143	4.476834640788719	2.8740528510259926	2.558752754964919	41618.09262353875	19554.011616564912	144190.81179986606	172143.86253586525	0.12574119135459774	0.4031060858451589	0.08151914535827474	246.31572213690723	34.36417129910904	96.23037423703627	23.900092420271807	150.0853478998708	10.464078878837201	7.730123437276958	0.8210143941730431	0.7194381507928984	47.222448753783354	2.3975057701953224	0.11970498009660882	0.18667019266684737	0.182424801458099	0.46233997782933706	0.0876292083208435
368.0	20097.932309586922	1.628754101333173	0.799073509730957	0.9516034855381451	25.490843743096463	55.339062787431	10.520472910496041	169.644804376518	90.33149641391607	0.43307537941741986	0.3676830794012455	0.18393229360075503	0.6040771436296555	70.42504539588954	110.1383972990338	0.030176884508240857	3.0107566977791347	1.2642406473815901	0.0317527538758321	0.02147737317068113	0.029375024212007557	0.055265404925217775	9.835705119953314	5.013601596522112	4.89697438143299	3.4233775556188006	38893.46346309279	19954.41769152397	128490.3172524846	150613.16748670585	0.11739440949107553	0.3564963932625907	0.07528160008831142	268.2652819855898	59.046063180986664	107.98220094217929	37.52875253017838	160.28308104341076	21.517310650808312	6.606306072228882	0.6740254640996055	0.7639616673082874	39.59968775417041	1.916704691956358	0.10295509119274433	0.14149167511248917	0.0344728676566178	0.17148721513287696	0.00668663294348239
369.0	12219.900214567466	1.4524218467836845	0.8008434323059862	1.0229160382464708	25.67242213101259	63.321357699464485	12.865362935511083	149.71618548850566	81.02388906771931	0.41010471003131294	0.36022006864458633	0.1998044965883553	0.597552535058008	97.46715187558337	128.19197904895086	0.04170306519023945	3.129463296862026	1.3542811471096385	0.029178458606592635	0.019732747749268933	0.02948692329016717	0.052884964241765364	9.573200325354454	4.8688056691746615	6.932615837269222	4.207555437366782	36709.77584045767	18453.470065570968	122614.19896462373	142279.31672056013	0.1190211264095476	0.34358240064959966	0.07751976580100692	300.1467581794472	90.32581277741065	123.51315637710714	52.71199773192644	176.63360180234022	37.61381504548427	9.155067429944408	0.9599282383655432	0.6534931039759851	50.446326459719074	2.591291857538993	0.12316696179090002	0.18495525212091263	0.073779255260942	0.0739889426589595	0.0174966759521505
370.0	52972.12016424526	1.1328340817129519	1.1294263108008924	0.9959378957308058	25.758032510210413	72.16202326039176	14.458422505421698	119.97870261376646	67.99133864660696	0.3758960777762492	0.34597434336679483	0.19831996732266363	0.5916666602857855	98.5250120317726	118.95845365929587	0.04726802525460516	3.2982478875384156	1.4230189337596428	0.02527138995933854	0.017670015245637032	0.029136626690860395	0.049878197492948924	7.504869099654335	4.317243574181145	7.826902555382091	4.297950356955797	37181.839778192516	18997.895198660353	128335.70530005872	149355.51227876535	0.13591274876249582	0.3609632503414427	0.08904919994516598	312.9022653612216	106.83564430074074	128.09726173011916	60.28418675065707	184.80500363110266	46.55145755008372	11.026547545724297	1.0607423045135547	0.6235592735930952	52.07700758491986	2.987458546117908	0.1354290957687297	0.20985716862470669	0.0496757184511682	0.9094781423818001	0.0344965402504973
371.0	11910.362494097068	1.2163490190298367	1.0455521149541265	1.009468208280833	25.324221326160192	63.0601668164367	11.980983248718706	108.8241685014502	62.37996825529138	0.39231482883005053	0.33064881310469457	0.1779006544516511	0.5797935043109111	72.64827809124472	91.91373147878393	0.03490398846127474	3.1961641674438197	1.2916045906417777	0.025933048446410263	0.018733311857642262	0.027239041413120255	0.04936030429570699	7.615417592572154	4.395324242861026	6.091971112860953	3.783763985782754	40174.199190274514	20186.147485220066	135285.28035421728	155372.39919251075	0.13214581338435755	0.3615908408537306	0.08741527492249332	289.2219214926119	89.55936413568283	119.41580850147484	51.792643059299486	169.80611299113687	37.766721076383405	9.289007685553225	0.9571080171413585	0.6717389512465222	65.85685425667008	2.541055973323946	0.15202297078773222	0.21967258760655675	0.0193026495750584	0.0700787439738149	0.0850473215526302
372.0	51267.985780939394	1.3447097006403723	1.054015580406934	0.977880622359335	25.34435365328031	64.1135258994235	15.701786175423916	131.24384071747266	71.96092140767058	0.39318222442229683	0.3555602046406785	0.21275641136409937	0.5901536567143041	112.80362444530968	133.08576462627718	0.05289844935035872	3.1880900375005714	1.4362267228513352	0.027941096650482968	0.020372431870371632	0.02909151068968075	0.04885891594046902	7.2845291578972695	4.17000462141236	7.954421529297487	4.45773022616155	41213.37836018566	21768.012913831008	121427.68077104654	139078.75865791886	0.14483382708870676	0.33709960483590995	0.091568492887883	270.3091628615636	128.89890571264934	110.73661989406375	69.9366985698463	159.57254296750008	58.96220714280303	9.408485745571042	0.9281158984540709	0.6779161760908656	43.96109808136666	2.538124129490206	0.12774282070464557	0.19691692925431709	0.0551851251424539	0.6997975666137671	0.00382612106904915
373.0	56792.26752157289	1.1777100977530062	1.0509281486796687	1.233408687916266	25.02801620275836	60.0792881032596	13.040864895061151	129.7932972483815	71.34652237303645	0.4172317241058637	0.36097597860842373	0.1941460295328797	0.5935752451240397	88.51475157938194	115.16385334188143	0.04103030940233119	3.1524805772802775	1.3483444754561595	0.028406235422245865	0.02117222532067091	0.02815134590850374	0.049007521814875776	7.434412406765469	4.185040818555284	6.556202647649014	4.012592516008581	42216.418424558535	22054.37370038239	128373.77354290037	147036.04941564737	0.1455397960908217	0.35025324950237036	0.09197770944003061	262.74600343864483	94.89181428636145	106.0164555439048	54.9289847795663	156.72954789474008	39.962829506795146	7.6292376659640295	0.7722415940551256	0.7310604911930717	37.79835995464601	2.1402538531419864	0.11421881042769766	0.1659913647280917	0.0570877908940272	0.503895062771513	0.00768306985323328
374.0	26779.180616961203	1.2617364152333268	0.952300478503358	1.1810873405761138	25.021115566005125	59.03087926426305	11.965432495456222	123.91414712448872	69.3196543206508	0.41849653080195837	0.3600333506056166	0.19258758686567243	0.5929163706943945	78.29268574545257	105.6748172616702	0.03710834642762518	3.1420484954206573	1.3025685966255112	0.028279584164248493	0.02060889559101195	0.029089137038102404	0.05305202657771974	7.421676755767114	4.275589528750115	5.348693533581621	3.461398752414778	42077.21873880884	21875.995354101568	130878.65277536337	154578.47203613038	0.14001141441705123	0.3672043302504456	0.09002659016867487	261.49989958659813	80.95687735160482	105.94388121719034	46.52361933999174	155.55601836940778	34.433258011613106	7.681834039298782	0.7400194770858963	0.7498785656697774	40.802294412935396	2.1043071528203603	0.1164722537737702	0.16264252573959603	0.0590820368185109	0.22900821676405803	0.0446318821282726
375.0	21200.802646477194	1.1470894522433908	1.1179666745278742	1.1257582350546067	25.267624515817168	60.27909885202673	11.921125594265392	118.55801271566155	66.81086763170451	0.41000868326058565	0.3487170490314218	0.18502630649407192	0.5839504182687544	77.7882056252051	102.48924955762767	0.036810727106948715	3.1580206600060237	1.306976317620757	0.02723893452610275	0.019655308603243223	0.027879798964159666	0.04938818174829229	7.56431875767653	4.368206827980794	5.7694781852074435	3.705231942673895	41064.16386662209	21302.079780104512	132318.94414997744	153522.81160329632	0.1361948942602277	0.35842679763324825	0.0882748203986357	273.85134419741826	83.58582896339298	111.22489676944919	48.51363371197969	162.62644742796917	35.07219525141335	8.347963399103916	0.8028040325763368	0.7286131149480432	49.649690527857786	2.258510202863035	0.12850971194939428	0.1781978651216086	0.081581190290569	0.179068821953791	0.0446318821282726
376.0	10674.086395639875	1.338957707699661	0.9633691035054813	1.1044905253444177	22.891834076218416	57.74203178919658	8.752307291619282	88.69968408706879	56.42332608289687	0.34734973700615834	0.28820731487721685	0.17234012781827418	0.6451701257933612	42.871479161931276	59.24247902028103	0.020701850662398557	3.1104676198643713	1.0612132323365866	0.030656156724977447	0.02556228507500872	0.02881073411698633	0.06846954801780099	7.120361300321041	4.393952810212953	3.2102994060267194	2.744562979082408	48897.74256532271	22021.548282823762	128812.21006507885	159895.71755155516	0.13356806822061212	0.3977933556384642	0.0936669570581125	260.3177274658825	47.02919273208751	97.59217444418512	28.344419742973017	162.7255530216975	18.684772989114517	9.521493374203486	0.8905231856527617	0.6893999937201565	57.56243063360917	2.9244596828383136	0.15760054286906214	0.25953903341486173	0.11639357780443199	0.14748291939517402	0.0239823100191836
377.0	11759.419984219541	1.1830484843989004	0.9360728687302499	1.017265062044286	22.895315637419326	55.525494950450536	7.289594646608833	81.94091974583614	50.41303532574179	0.35630301968217654	0.2932929430634825	0.15945373779321154	0.6568841975816435	25.15525352067414	42.524132511586764	0.012214842969750167	3.1278172627032146	1.0394177414231776	0.030641932534857193	0.024654547177739804	0.02863826002674036	0.06460106488862187	6.7210157130057455	4.207459963752594	1.9070184171565183	2.13942732714371	48990.45340140324	22364.037331014533	142707.8659762144	174750.8793198748	0.13859037948074998	0.4230298090964918	0.0969693585719726	239.21916881483105	26.851564962139733	86.06398280581243	17.489496197825048	153.15518600901825	9.362068764314703	7.798967263648909	0.9885746866900567	0.6408947058019218	37.551929742742075	2.6339431843627605	0.15608507618543582	0.26593818328778157	0.302439824642384	0.14748291939517402	0.0246136328522703
378.0	3417.1456708076894	1.5670013387730246	1.1106423312111466	0.8784221398653961	23.00092038410899	53.56896385782911	6.897342047921495	77.35481424280447	50.27806858968003	0.3441459108855421	0.28492289276673094	0.18782549705491267	0.6419837888054148	25.675001797385214	45.68546377030248	0.013000713850661592	3.1014449317707102	1.0071152387259827	0.03004372063892478	0.023415637725198	0.034570677792290984	0.0809103889022759	7.234887374525952	4.531609664851724	4.878951810575969	2.7002672937421	46209.7989560719	19950.233365828844	139907.04625368418	173332.0506473948	0.12418338442800754	0.4162736602804278	0.08895292725397254	246.0091206106526	42.88479915532089	93.81879186830248	25.478877133955976	152.19032874235023	17.405922021364884	6.453107770955993	0.8007068296082895	0.6983818869628098	39.76072928250024	2.2401922512571737	0.1478688895845833	0.23804339674944427	0.39839984409620205	0.435534828267973	0.0513272436858619
379.0	23922.478801137957	1.302888498906103	1.116167349115597	0.9989118260534324	25.580898597114775	59.657013699285756	8.152833169161537	135.30564720097587	72.39732554983442	0.4125775986933239	0.34894027824686413	0.16272895018241665	0.6187235727590443	43.87799610654819	74.98073963880415	0.018942184839603464	3.1504570044602445	1.1716792764039468	0.02892310457258143	0.01979149103429481	0.02812043147684736	0.055889050475743905	8.463408215794386	4.693858739663601	3.1814126087274284	2.6811316723701446	36665.03084768756	18016.074037277744	141287.97149464805	171785.30419869456	0.11926678879242622	0.3963181710500234	0.07705192540888806	276.72798331377663	36.01486849209176	108.88392948372098	24.457826462652267	167.84405383005563	11.557042029439478	8.224276215901442	0.930266199949015	0.6711862804732641	36.49415282448065	2.4347565201324355	0.11864507629048368	0.17814795980824635	0.18587614539730604	0.24216561027715303	0.0121127394966095
380.0	12461.90823292463	1.152109674626841	1.049713467026486	0.9946633544458163	24.51030341020208	57.91943519432136	8.623905863357068	119.15977737088751	65.78975676690177	0.3870220841528157	0.3234809952265803	0.1524767890444272	0.6455148276824525	32.58995518911951	57.49658599824654	0.015613832328639537	3.098074659923548	1.1515255171767633	0.031418408717955364	0.022839060144212758	0.026146078166198152	0.05659595592923986	8.227965672518991	4.733808614169682	2.880476707239449	2.492998669746491	40897.27980941894	19456.354878993086	137404.9880910459	166556.0833001591	0.11863667444727478	0.3977936849883109	0.07861134617255418	278.84151129486276	38.537574584767306	104.44212206901577	26.013952510765904	174.39938922584676	12.52362207400142	7.473984585135772	0.7714243554565304	0.7337407974943931	39.1863954644519	2.1627840820618833	0.120547761441382	0.18039140620044736	0.0140963568313775	0.340235344795695	0.0168547892094891
381.0	42132.74866777818	1.2380134069069555	1.0184562412256606	1.0024063834344474	25.184987381764696	61.643552571031286	9.890701786116582	118.16831042781652	64.9993168328399	0.4014901194742195	0.33891659923269907	0.16880023456137694	0.6142968149289216	49.66136919162824	75.9845646008116	0.022768216380257864	3.1676379359602023	1.1928232713642883	0.02850721117607933	0.020427040593403844	0.027879571595926404	0.05665228147922733	7.857285379175138	4.509893813690025	3.766381263597679	2.8666462895763214	38837.77970651998	19382.291914257712	136116.96359056782	166368.91744120957	0.12750825699988433	0.3927108588308356	0.08271489529934214	284.6605334090415	65.821999291731	112.27907948391656	32.20017610000058	172.38145392512484	33.621823191730435	7.737971534956661	0.8013418606475217	0.7187230614273975	38.06185970041426	2.2135142438198097	0.11156814050076007	0.16176849674238028	0.0149977486917319	0.370069406635269	0.0168547892094891
382.0	55369.88182107513	1.1172873465853157	0.9557777669298413	0.9673676216206144	25.365002157118415	59.708004330192374	10.550879622031303	136.29354227678465	76.03669901661726	0.40387697186598115	0.3464349304764092	0.17710042054591346	0.6034973071432448	64.01765173064531	92.09525389202517	0.029758403026479266	3.1168061161884912	1.2558760006743594	0.029473543064140892	0.020302830611758107	0.027047807895273494	0.050322932876223955	8.22831671433084	4.501181892412972	5.130396562153053	3.4490389899096563	39782.55199817816	21185.10007935129	135524.63238463976	159446.1589751846	0.12923386037420662	0.3670464720734344	0.08452950740436735	276.3468265706677	85.3766190979543	109.37488089428729	38.36669696424949	166.97194567638033	47.0099221337049	6.971314471003953	0.6981479071374634	0.760760058627292	36.06788079799738	1.9621684648441804	0.09588396686027538	0.1333341215456222	0.0808841387156168	0.225463249886481	0.0520818483120354
383.0	35907.552499678415	0.9610945809291218	1.348334489821794	1.0739953313461847	25.036018543727273	62.470743856135634	11.113836268035902	117.34251166005446	65.91019602680191	0.3910317014424472	0.34571896810187036	0.18538174771682744	0.6009515551060609	69.37155006563276	95.59157312360959	0.032603887339994884	3.197377357364247	1.2821266332649512	0.027323194288259644	0.019908672681080646	0.029219669381406875	0.05446998135355687	7.367376723638812	4.283523626245099	5.000610465165147	3.229136771456635	40577.51197850495	20439.263760663587	133387.99990210953	160467.10012357016	0.13742469981278732	0.38348421184435966	0.08925435001178904	273.42432559661455	69.90173202279065	110.2288019431161	40.88122531200161	163.19552365349847	29.020506710789075	8.102506050398892	0.7830839974528863	0.7338203908810215	39.834053327727645	2.228733231083694	0.11335706585749353	0.16427801024869204	0.32364015962814396	1.03352653610932	0.0547650014327808
384.0	73635.16575290804	1.0081789369835945	0.8699978707685606	1.0241843612639876	27.524647908924447	76.51384520162739	32.882203206235026	130.60629867375386	71.32945685307568	0.40814372350919487	0.43165187697952506	0.29894559653116287	0.5264455252864519	241.12253870127316	224.23150761241135	0.14382735789281967	3.3467731887383354	2.0281286495565354	0.02134903227108718	0.013413218290208029	0.0294184463267581	0.03117308395821717	8.020857270906358	4.25464572427619	24.348751949413334	9.185653387593586	32225.39794546094	17335.83917786885	89637.18550667976	90694.15359168356	0.12889486027126432	0.2295108312913065	0.08472925854898644	340.2446785746238	470.11718431152275	155.75425951682362	241.734624135176	184.4904190577999	228.38256017634689	19.43230877654775	1.4579321364412645	0.5478517920246592	24.353260886378365	4.064009316599154	0.12580524900362036	0.19355755091398463	0.0453402556354325	0.0061006650790751	0.00993046590966195
385.0	3602.1663310326	1.276597146044656	0.8127760987107718	1.0085927402274972	28.321744502187165	94.26624366666795	52.840820949776166	155.02806576082045	85.38665952689959	0.36465462362815687	0.42541279043927127	0.37056698951179845	0.53751940371073	395.77715966509174	300.75145613913935	0.2828733135004129	3.4969918519956926	2.448928630960772	0.018229900094015535	0.010652803648856053	0.028833903651860088	0.01891461177131048	9.516707930383397	4.741759694855696	53.835817808998556	16.623205691291155	23438.02255037451	12005.840782427591	47766.05409536495	37807.19750777381	0.10602399852896376	0.1215250522912161	0.07193534558232027	450.64561469559226	1002.1221702191381	200.1813205007223	512.640425555976	250.46429419486992	489.48174466316095	37.401970770582736	1.9304976461407615	0.47013519887947486	22.53746327107056	6.694838727772601	0.1236431334929942	0.19702685394552874	0.00367984665124596	0.0043338013566309895	0.0018618094311999398
386.0	208190.14745013288	1.2363827238087493	0.992024329133625	0.9847842894755168	28.466704715238812	120.99787962454569	133.95445106658494	136.74469762242293	78.25464034580484	0.30772919145184213	0.3607925261944473	0.32227006746528064	0.5445598977895963	346.2899257531511	287.86046866918633	0.20853503683311284	3.728558530880344	2.445967196222023	0.015435496265369919	0.009329636246422046	0.02631809258989009	0.02203237131641527	9.433792345084447	5.013342665111811	36.53458243214879	12.463846487962565	20432.90697079316	10087.542542981764	65605.44557475847	60047.50641955062	0.10676417732642317	0.18678234334887903	0.07601881508491132	582.397533685163	776.1660468853275	254.56487897528987	347.7649803158612	327.8326547098731	428.4010665694665	40.23643558646834	2.0797046263662535	0.37226348973064766	26.382458951396103	7.71158860201589	0.13274400069676198	0.21668563702324578	0.0109536806625409	0.0119956885986993	0.0135678866058662
387.0	144773.99450950994	1.3399555487380264	1.1393358683514312	0.8908315760063337	28.358905744548004	103.11499994684078	40.86705694538235	124.88805065996722	69.59073155243377	0.38838735470768976	0.42084963526415964	0.3139796700980357	0.5281115362573473	281.0643339546131	237.21881992448468	0.1867440341242104	3.5635948051828312	2.189338005470345	0.01758035452920732	0.010404568162027512	0.02882118431137367	0.026973176787376915	9.14633481351045	5.371334229207012	33.470375304339115	11.79106033001075	23372.966590680873	12143.370294648143	75679.30602615802	74376.88894292065	0.11084662033628967	0.2007843081591778	0.0769783043987892	477.816605161331	643.2997587970548	218.81217118111016	328.5791255339527	259.00443398022094	314.7206332631021	32.315317139601504	1.8519296961311347	0.4500627070285134	23.989208322527425	6.115906083579366	0.12295076522200812	0.2004190904521197	0.0171204051300518	0.0431647559371824	0.0229223306339903
388.0	89870.4042211006	1.1348944055634609	1.0492748564096552	0.9697642784640579	28.491427800465097	95.67702854014591	48.394671517317	135.91090958709452	74.48810227239467	0.3998486256396947	0.4405829001977146	0.35341047554737365	0.5149332688105714	333.1112309483374	264.0201626386359	0.23359959812514666	3.51944991012073	2.3602925202611647	0.017639141028585267	0.010409847203401448	0.027926353514297928	0.022740650584477218	8.685498320831249	4.467845490648083	41.102453547128	13.94167082012678	24562.446530715246	13141.052637370532	61253.63094686431	56661.13708939252	0.11719112031759805	0.16137971762679168	0.07960307195616147	428.25073977795967	832.606542875581	198.76998380147404	420.249111878384	229.4807559764856	412.3574309971975	32.350887105021634	1.8466369559137124	0.4627674247279313	22.736676540420916	5.956782338638887	0.12110525860953698	0.19533205558796815	0.0281008949909794	0.0592369218358196	0.018043820919211997
389.0	117990.86345022189	1.100762244486847	0.959127380716846	1.0092779054242431	28.616306947474335	98.38272176675777	61.756404862217934	152.35406941684477	83.53952685351464	0.37210797162773734	0.4232487043527463	0.38854618410491437	0.5166924954564451	414.72596898333694	312.9908952829712	0.28204545649967416	3.583005243553945	2.6425709624535854	0.016552234817857357	0.009783578161963513	0.025178265168750817	0.017233023281747046	8.497603969435499	4.344275923703046	43.46774176931305	14.075699661896508	23721.66865475756	12634.824894204716	45456.18504488666	37177.0047203938	0.12119058659040702	0.12507505361800877	0.08195389661624694	441.81587045463345	933.3196635954246	201.56433494411525	468.1265350529949	240.25153551051798	465.1931285424299	36.52032477765085	1.9742126047427846	0.43050673535774037	26.406959350303975	6.67370710546865	0.13585126016192736	0.2209301211766867	0.0267159609725772	0.00855431329130034	0.00982731008936483
390.0	56972.091918284976	1.2520286918472208	1.2485909938942028	0.9948027161784376	28.441786940634387	92.68926364778365	50.393531103457725	135.30476230298106	74.20587938313449	0.40037685468770073	0.4437401001741852	0.34343705773528804	0.5170061847211332	316.68949165834056	257.36622520115	0.22080808431238214	3.5108854620612777	2.3130021611915734	0.017718852953007996	0.010381312764884982	0.02831721275196617	0.023077984744551767	8.83730371797897	4.493215317751898	41.36445117959786	13.416516712501902	24685.896919983094	13080.572043428725	64821.02893450124	60914.2535521946	0.11466712973666139	0.17014723601794413	0.07820617902256717	431.82604580650474	846.8071908127009	201.36424536430047	425.3682998572172	230.46180044220438	421.4388909554848	32.08823206205101	1.7849489177211304	0.48841340563380653	22.269888019624805	5.838460235650667	0.11454679653655588	0.1823608245248699	0.0332061490154774	0.155540900828648	0.0168777041185295
391.0	72213.74335534402	1.2044138960289634	1.180354224083744	0.9551705460191163	28.34064899473039	90.4625839693961	41.28241497961923	130.51851649393865	71.62491760210699	0.4050342387471534	0.4372428876403471	0.31675324490876433	0.5223024536468522	276.2063152186493	233.5359348538483	0.18909404620652223	3.4892422979258697	2.1867184156599726	0.018291885822394435	0.010798384283692085	0.028513612536904678	0.025446788451676475	8.910286056409722	4.536320004250121	37.0827937863839	12.388320231768898	25065.01901125813	13177.266555255856	74953.09517295386	73577.71359344329	0.11276093420387835	0.19457856057738607	0.07728107533799367	426.61356844519145	741.7563204912237	198.35629218578165	376.46888427267453	228.25727625941005	365.2874362185495	30.616543875598065	1.7834430110645962	0.47577054849744776	22.5965517342657	5.708062874641727	0.12348335754341074	0.19708307833748945	0.0699193139445609	0.1418718071972095	0.0120791871940931
392.0	68963.68512564975	1.229479354428539	1.216259687904022	0.931641039336772	28.489826431386746	100.25087984030998	44.51542222516387	135.69198230330727	74.34989934177572	0.3876133358622537	0.4284786287070847	0.32429243029541316	0.5252587029205411	295.9686061028838	245.57475076474543	0.20371520067798926	3.566688883727441	2.2763463365452514	0.017164531774600308	0.009955814632021538	0.027842128294685443	0.023475672682316925	9.080830719083185	4.601603004754081	40.76895957531962	13.138492081828378	23523.631876019666	12188.94347347475	69678.97734810766	66467.7661479983	0.10999476084161065	0.18423357708870097	0.07545855242067628	475.68512224593206	821.1990628323279	215.7629117358567	416.839337924885	259.9222105100753	404.35972490744297	33.79461135414246	1.8307046922403514	0.4665457265921628	23.393536185128443	6.161104278452883	0.118142679760775	0.1891030238036473	0.0439136565081543	0.154064674259659	0.0281189258525565
393.0	186970.43336856965	1.1788721565441491	1.0131964089312564	0.9487558950434367	28.398906207483467	110.26751576267195	42.77445002523345	140.03311949927158	77.97813061522022	0.3473670842521446	0.39596434828162963	0.312990061662973	0.5426041796506407	303.9454036867294	256.53784049625455	0.19576164167069454	3.6321768126401075	2.29291090527069	0.016626322692619242	0.009716397275061465	0.027064270519267606	0.023447563295903494	9.285587479683823	4.731613213899984	37.2887954412428	12.422603213351445	22733.49494850227	11466.410804962074	72572.34754973465	68994.60439175664	0.1072791835913092	0.19424255529772436	0.07442785780428576	535.7546580866397	735.6327418863253	231.34436117535674	375.0093247225146	304.410296911283	360.62341716381053	37.900558818814574	1.986167602528427	0.4185385896972929	27.689302774198044	7.321088476530282	0.12749956144966582	0.21480078832997895	0.0147354722280565	0.0119956885986993	0.0154876206616492
394.0	93033.23456394274	1.0490597364695649	1.0842372434344076	0.9471088189188577	28.683149767376737	101.40869617756809	59.29775493856853	155.14522016969758	83.42354105097563	0.39061581692979563	0.446886186550214	0.3759021046178077	0.5129246605648808	371.9939945248104	281.50596548099105	0.27532583381233006	3.570289027850809	2.4900480555190496	0.01637454640084832	0.009381130979599603	0.027492719104253886	0.01866763046104872	9.297241013833961	4.6256543079034484	56.442416972813646	17.327372645109925	22601.041423360428	11809.818514980563	49460.69293029956	42272.99112059484	0.10816537934049904	0.13152957093636058	0.0731713098481285	486.5739190406602	1151.628933244946	224.3174041741411	576.796449872756	262.2565148665192	574.8324833721902	36.78609656372994	1.8515005349474527	0.48341601048887567	20.801940286087415	6.290276518303547	0.11131829594813665	0.17724935101647962	0.0491281182904753	0.0437799952518921	0.0184059830561852
395.0	60450.433443505026	1.003837730229833	1.1560960697322689	0.937804210268631	28.68606340419296	99.50076806083987	52.22606789170615	144.8563336118664	78.20231351028308	0.3975140392527551	0.44626326170177366	0.3608129848997508	0.5128477593969653	339.99801897334646	266.04215407685183	0.24775370273181532	3.559570306452115	2.403014249347832	0.016661736842123367	0.009490253508828069	0.02806489616868176	0.02087521816204505	9.216832386025692	4.596390281429288	50.32050737625085	16.13229290429815	22918.326381561095	12049.539488012606	56617.028928636064	50880.81086598783	0.10893135641851324	0.14994115409879524	0.0739945640695957	476.70087151566696	1034.8476695973345	221.24103533080927	518.1471819609826	255.45983618485775	516.7004876363532	34.848657708853594	1.8239552268185142	0.4813126095987322	20.331220410840626	6.0326705080918765	0.11182562782980364	0.1771518561516871	0.0512045373281546	0.0687615490562942	0.0164378295339354
396.0	100994.64882874055	1.0158586098788238	0.9573223145686208	0.9877228034417568	28.3832173427945	100.95292796294432	50.71357431589106	151.47494315672563	82.70334071997775	0.38058857174705185	0.432948392715624	0.3596722697891745	0.5231417736221643	358.23823135566215	280.77959898919937	0.2535771232753844	3.5291026531571967	2.395776572117493	0.0175112913116943	0.010371562049926989	0.028587213903859175	0.021254479213088102	9.096368796770856	4.647833744557702	49.09442504962204	15.96837051732472	24105.148252362855	12678.071717895538	57584.91799718825	50787.179745775036	0.11201919833520978	0.14962598302581215	0.07547095266335031	467.0194906630475	948.7396717946675	210.00486261876856	477.8174791340153	257.01462804427894	470.9221926606521	34.249136301441865	1.850038273227095	0.46733951418508146	24.861706005587813	6.280171156618708	0.11747823075794792	0.19034852036894218	0.0619932883285564	0.00490985813295626	0.0184059830561852
397.0	42854.01742665396	1.052775793301281	0.8677403119417721	0.9639119983215275	27.816377948848462	108.95511677867056	46.91846914614416	145.9416667230982	82.39651348939073	0.3548243078378254	0.3948163450652386	0.3333263349334169	0.5542656540488652	358.9040626664024	294.550084600512	0.2160791489579856	3.599892616905831	2.3815574119731453	0.017014028220788034	0.010170813609183801	0.027763301365284262	0.023549342568275605	10.847878528974796	5.6825027346052215	31.173274153974443	11.11721488981461	20768.197328852482	10082.848204219568	65114.664681192735	58431.95689611818	0.09815995609367388	0.17231145581588203	0.06917777779466237	592.6263396521052	645.7299650439397	249.81606973478534	331.33399680865466	342.81026991732006	314.395968235285	38.687125654834404	1.9953165058524722	0.42100172363732563	26.51191550068883	7.550227925219088	0.1214924130364911	0.20609371970046292	0.0299745167003781	0.0187440659310091	0.005669724656997929
398.0	215792.126645738	1.0469460493356673	0.9711210125471978	0.9806413581899818	28.404167882213674	106.617019196752	54.27309916677143	155.0529414459719	83.63672588061053	0.387561039008585	0.43750169585092963	0.35566807016795454	0.5254717166829314	351.5329507980789	274.63723014339814	0.24579980391541678	3.5841632448611214	2.4374534402332513	0.016593258730175017	0.00967861070066854	0.02756716340665135	0.020693742345242693	9.524975402365863	4.780176973918125	48.06558251292401	15.414144317213726	22537.49536734661	11517.29221529713	57035.463248103435	50505.348583387844	0.10513144383937607	0.15060679111149736	0.07114179800725517	522.7254714687682	999.8354932113649	235.421913328878	504.4640881722318	287.30355813989036	495.3714050391327	36.97230612601036	1.866284171306749	0.4752696748346254	23.8956902013307	6.5048209398230386	0.12173566304607972	0.19366050295521683	0.0591708733666549	0.00997647547593838	0.0227309779630097
399.0	72661.49352516439	1.1003605235603966	0.9462982709804817	0.9866031087470694	28.630916139313424	105.41809749974092	57.93334104145865	160.09717455270282	87.07373554269184	0.3672491453776047	0.42481882017134925	0.3752769351360739	0.5231330392734984	394.27124274403013	298.5211360092849	0.280046418602939	3.604962449469374	2.5454123242506705	0.016164230765317193	0.009323881134010769	0.02648952134587021	0.01774593724998529	9.258895955531232	4.631433366599075	53.57972399760741	16.63654481169519	22306.746915302672	11512.258884652105	48436.74264431055	40467.65652438871	0.10953700945990956	0.13085079213171313	0.07416314249641094	498.40744598585997	1117.3064936231917	224.18925201316392	564.4000880734303	274.21819397269616	552.9064055497621	38.78699364337307	1.943448087199707	0.4512692757203838	23.739582488427573	6.897508113454386	0.11891938437363826	0.1928115899587437	0.0291652479738148	0.00600469983545266	0.00599106737881929
400.0	252488.1999043351	1.240579811093794	1.089585204595595	0.9792209192754749	28.417798709739365	99.31774679991887	51.723403705328046	145.62477035266033	79.11115245644466	0.39209515912934373	0.43588067909118605	0.33817196482601347	0.521176322070124	319.00764457501657	258.0975497051556	0.2222099615754315	3.5483898424564275	2.3353734363955154	0.017141533549065956	0.010120624853172616	0.027514717273818653	0.022522141464510575	9.06387155738247	4.589562886485791	43.672893976255004	14.127826397343012	23878.916705432122	12437.101580540384	65182.91493073237	61107.685193396646	0.1119834195231154	0.17240974391373276	0.07569733497738272	469.76482298054356	923.2263153231839	214.2832080349264	462.33896142994337	255.4816149456172	460.88735389324097	34.78378171645009	1.835285106145536	0.4805260961326541	24.293770578503022	6.256188888580051	0.1208975204803236	0.19406658616413153	0.0333273161458106	0.0489741740980557	0.0205817707728616
401.0	107796.20344241099	1.1328527052904929	1.005183844036935	0.9424075169262316	28.452738035655916	99.95934816895019	46.14993706969058	145.43731644585964	78.96135714881102	0.38995603667761164	0.4359056628790093	0.33821045627944835	0.5224345332471176	313.3264193878222	254.62214878534274	0.21833156757561636	3.558045689305603	2.3209384097723453	0.016964026920950215	0.009954417958453914	0.027992950170046185	0.022874068313944392	9.110495362123446	4.591845080348206	43.857050932129205	14.62938495147067	23656.71275900444	12272.002838791514	66107.52651890146	61485.373606484834	0.11093211630166906	0.17315090279459985	0.07519838753734798	478.8091580040893	882.5019275449232	217.34529103714783	446.4237905905961	261.46386696694145	436.0781369543264	36.08593545966197	1.8808054015636237	0.46981776348691995	26.107933507200286	6.655718973199491	0.12555504068596965	0.20272680614128982	0.0633426876642736	0.0133189313414887	0.0346912809105662
402.0	182790.2154908711	1.2454494742413171	1.1057951846624672	0.937896494322842	28.36524909335525	90.54677480464045	43.404534525507025	141.526207331152	76.21151009722247	0.40813443153378276	0.44620956945661744	0.33570599411275814	0.5179762258562822	295.85990640716415	246.1618211042492	0.2047311823336289	3.4956099064179345	2.265750019830419	0.01797207303788125	0.010690465716702508	0.028667324475249435	0.02424166116429602	8.614623422694878	4.409392826880395	38.72938996801023	13.100904997831938	25829.588115914645	13692.27955026852	70842.64889605781	66864.20603125535	0.11774385999777391	0.18033906105513983	0.07878180177389904	417.16947911438615	784.9449008243337	193.68113937670782	399.44844672254396	223.4883397376784	385.4964541017896	30.97923131601057	1.7304613696220175	0.5048372315548031	24.41485660929683	5.567426165872698	0.12034227769461067	0.18782587397104444	0.0810247427992406	0.0400903399446726	0.0322214938832406
403.0	69267.29668871594	1.11941028063472	1.0021194272455634	1.0049341367455498	27.934881514945367	86.08522959794527	37.381174148876	132.37524616922326	70.95162405628182	0.41248381186317745	0.43909475006106913	0.31361236454642294	0.5301358123826987	254.80253787951304	220.54488561831454	0.17271979898045978	3.449755536415597	2.0923687366879915	0.01938137524193034	0.011837242439284818	0.029683451370066973	0.03051354285865252	8.60158142682339	4.444806606715813	31.922146276129514	10.856899314701725	26971.64374989743	14112.418091946312	79151.93549959733	80017.5884435289	0.1173630121335983	0.21096615347602113	0.07874895662799695	402.2041025414641	634.5778635917425	183.63632204495747	324.51327153600215	218.56778049650688	310.0645920557404	28.240057217929394	1.6817128900305354	0.5131292313486231	32.534957930998885	5.32097405384302	0.11990092585698287	0.1989163732838714	0.0685983827809385	0.018166098380437	0.0212699061361826
404.0	104601.2113314686	0.9427937518940795	0.7888360894398192	1.0082009420300493	27.171301930544452	71.29975430303868	25.84329228325092	120.35063369231776	66.69273059800815	0.39948893954116765	0.4078503424100009	0.2712811618292395	0.5418412344206787	192.629053657055	193.04002199732935	0.11506463485093317	3.294464050204633	1.791146022939971	0.022829257235253465	0.01485619758516879	0.030662293962430857	0.03850191431610437	7.888866790557175	4.310584141147881	19.71545596678891	8.227156193096619	33002.11140582479	17820.180437145067	103325.01732999328	110889.8409726963	0.1276972467003122	0.2673150402713171	0.085814473196567	320.7957569386233	351.2581029984194	143.4610354988711	178.698037622055	177.33472143975206	172.56006537636443	23.32718770665105	1.6046231479252455	0.5191431812574622	23.24380047358675	4.893549448028523	0.12658385046342993	0.20223996469713165	0.132444035831212	0.010729046143767	0.00965459724499449
405.0	71874.10150216181	1.3684834560029955	0.7822012620514389	1.0767969699600344	27.126552549455383	74.41531284507761	25.304174777741366	119.42541993799459	65.90882620838028	0.4009828929226969	0.40244539213936076	0.2615484685237517	0.5485310857750518	185.1259014666674	184.76446258102555	0.1103800074313373	3.3198086811865366	1.755792408573086	0.02288099210080374	0.014951108152303747	0.030066378430753472	0.03932354487842163	8.084126820167874	4.378027457278328	18.510256479760923	7.564891545948734	32189.848421230472	17194.73942058763	104525.46487848106	113739.214786343	0.12551237462143294	0.27437216950929605	0.08448648446568238	338.5265668889383	338.86034995613323	151.4002363325714	173.3604045702726	187.12633055636687	165.49994538586066	23.428841001205875	1.590822384798586	0.5201287433135301	24.857098378649702	4.8159656896520815	0.12156665117568004	0.19633714438029456	0.0917987550709813	0.00512701808399424	0.189720151068273
406.0	42220.714609269286	1.087489434275862	0.8537489681174059	1.0290652688479969	27.375200353289177	74.45685182164077	27.70385665635765	124.65036525827314	68.41960882249606	0.3919738128191915	0.41290210375569886	0.27445627067142403	0.5382730738049125	202.79597593072575	199.24739516622873	0.12307315228068619	3.319354060716322	1.867633883019368	0.022179215027365792	0.014148321535762638	0.030347448611743176	0.035298117899832594	8.101960546533297	4.36618545749142	21.7966967613821	8.65724290060434	31787.59530532761	17003.07149647113	99853.58762514834	104346.2399731953	0.12357475062650401	0.2535688385636154	0.08324532405006693	341.2054029934214	400.29367598118995	152.0698660000285	204.6182105326934	189.13553699339266	195.67546544849642	22.90044447319513	1.5688143954947047	0.5234794328618219	21.66752105378813	4.709949887222826	0.13525221182491318	0.20809376782241654	0.162853680498862	0.0136070199891996	0.0186635877211153
407.0	106945.0931486316	1.1659431804337343	0.9291216891415661	1.0227168400903044	27.62374288554674	72.70287821576781	33.07852235276245	134.18546744297063	73.01237133757179	0.3947900823731173	0.4279365438074274	0.30265075116050083	0.5266835278956431	235.99761532862672	217.7775783081367	0.15569449577770508	3.308576671954011	1.9843503311512418	0.021757650874506585	0.013699551839948844	0.030394992135859535	0.032064192343294495	8.069719390833976	4.32288739728566	29.08273503441046	10.44559938931761	31820.551152503227	17201.134618381562	89792.42286058185	91529.22955933672	0.12507355581886978	0.22545877347912935	0.08334350523504767	331.37742047603024	586.5248647275237	150.63492625589902	298.18305460205096	180.74249422013142	288.3418101254724	23.391269082308174	1.5781405642445567	0.5226944920858612	22.085877786752846	4.630028853544052	0.13141954549760668	0.20333760497950884	0.053577446284618	0.00837309178979663	0.00771159165840144
408.0	36296.323283186604	1.4057460743992536	0.9512639937540505	1.0089409417592328	27.962471975260886	87.17100010661439	31.217689030086948	124.42380590795642	67.95271221538928	0.4052446625057359	0.42310113321201553	0.2814296292277983	0.5349889117644615	218.80414451961093	207.42607074737737	0.13583893650650955	3.456188767801823	1.9770835599228918	0.019479124723996467	0.011820920694005489	0.03012287931661195	0.03173598793682831	8.649549692897342	4.470104043871773	24.585649632657415	9.140307518565196	26857.13250364948	14135.37716032762	93578.93380310335	96028.33804706093	0.11661896790886984	0.24080241450059825	0.07918379317928645	406.7640611578291	459.3322839633981	183.88048295908297	233.96127114652748	222.883578198746	225.37101281687038	26.751089367557356	1.6321845612204482	0.5180469874079622	24.19161745349233	5.092719166391516	0.11205707570384663	0.17867481051054773	0.0940328999871005	0.0369125682390832	0.0136444832572841
409.0	34177.65584139949	1.4801934651525401	1.0269064160961374	1.00719953978027	27.70851075856872	84.11281109706515	28.13204661887022	118.02944036060242	65.21709133047418	0.40129896798183906	0.4116765603174737	0.2676851158792067	0.5411060456663085	198.42474454901776	194.7740171416448	0.11859524354414198	3.4212283225855247	1.8770023679641885	0.02047598493635958	0.012641352993382867	0.030007292396341645	0.0350271214355715	8.61735751454821	4.509889107351507	20.730218835769307	8.311830808132635	27940.337768424117	14672.827262853867	100267.75273243914	105880.20705564237	0.11703233500056771	0.2600952594708701	0.08004828507121409	395.04484384061476	386.7848662599388	177.33359480543908	197.20407807792412	217.7112490351757	189.5807881820146	26.041179850716247	1.6362417153379853	0.5144183020562301	24.868848365464775	5.121921733523627	0.11378127581605484	0.18351230621865638	0.0373911606062206	0.0389734447751114	0.0136444832572841
410.0	50047.88554880177	1.3370582235446133	1.0655331993518176	0.9673585392504557	28.034328284198274	94.0469664885645	33.60702796154275	126.32442402335322	69.66513668230623	0.38994469552437494	0.412361548169703	0.28284410035021085	0.5379709603707995	235.94317469179916	217.68785038287794	0.14072577574677347	3.513330283388756	2.036663456237656	0.018821365960487516	0.011504670128203937	0.028773343494153798	0.0305481361037511	9.971973735145271	7.7171162788722105	25.097626033356907	9.562598854681438	25974.49921665285	13567.7947786381	91146.03972440766	93384.24097930861	0.1162214000582592	0.23783823172154084	0.07953624692346611	453.78639032736595	481.81001488649315	200.9300667068135	246.5141288837498	252.85632362055244	235.29588600274317	29.073106706374443	1.690118956205483	0.4963863822213356	26.11520323475541	5.5369709977429515	0.11397652035729944	0.1829053483505413	0.0232398131642011	0.012264430194766	0.0133805321887158
411.0	58155.46467827833	1.0939138018122045	0.9145692808407364	0.9275288416836309	28.169755484359165	98.8477173023263	35.25268515110293	129.8703558719446	72.11024482409188	0.36199063007563215	0.39851939894503957	0.2827200426487197	0.5463209374214765	240.26748667408285	213.18436966229476	0.15654972072047516	3.544902231118839	2.059006231421533	0.018301207186629583	0.011160312570976034	0.027692749568102984	0.028507067701568453	10.533929587986172	9.152704984428075	31.496846739261013	11.331196342477972	25024.340734593847	12869.638091437691	88275.61378930206	90500.39189448146	0.11141587034175021	0.23202118021022566	0.07700845728404156	502.39374773057057	585.0115371761979	216.12810867571315	299.5882512458354	286.26563905485773	285.42328593036274	33.043158445810796	1.8428795070997945	0.4464091713698375	29.501642788837543	6.3944471946778645	0.12303210251884597	0.2050471503169839	0.0826498518786049	0.00592659925433414	0.0169894594623656
412.0	82825.0031004053	1.1080141379186383	0.8786095422579331	0.9805515213974955	27.47777600040625	80.13508227443697	27.866109157511048	118.17064324535244	65.25675745925973	0.40130395026184124	0.40636836281009187	0.2671010978259177	0.5452952955028372	196.11310860155677	191.21917187769938	0.11779278853663722	3.3781964185844897	1.834555234624099	0.021659840942456526	0.013697443952077299	0.029728870567399635	0.036911224165251506	8.451887237990459	4.466090348636977	20.057547916764364	7.937603029869358	29669.991373292058	15722.12537420297	100550.76325779261	108026.86147461014	0.12079625068684116	0.26406719022379505	0.08198368679819758	371.6728349005844	384.5288547529828	165.86743034513137	195.31552015579433	205.80540455545275	189.21333459718838	25.616618386872265	1.6752251114421532	0.4972775731261309	24.485231172002305	5.202140504618216	0.11999318506114826	0.19723033710975682	0.0686952773257194	0.00937340438593025	0.004348080269691379
413.0	22547.223589221903	1.6223954435862828	0.8939262721764296	1.0691439642896479	27.472906150874103	82.59733445521034	25.65773032275842	115.19054290728407	64.2469395396999	0.3939506552214589	0.3998702527514747	0.25302598099386764	0.5471802835483239	181.62450610291887	185.1423265813047	0.10273005683134806	3.3965183007969766	1.8080474662280186	0.021347199155699846	0.013491195860938103	0.029302597470904843	0.03694091765260244	8.445905051793092	4.534189057181231	16.86761365425743	7.022869842107728	29224.125448045423	15325.609757655811	105776.25581962882	113633.33094102325	0.11887485468707015	0.2769140453523522	0.08157518211006434	386.58259869339975	317.1148747484412	170.80898355334196	162.96075737869992	215.77361514005796	154.15411736974082	25.02136928724749	1.6209025291990755	0.5119180380885854	25.437294717945118	5.032077582051911	0.1152475924381765	0.1876274575941729	0.0662440758603249	0.0033418332221898	0.0334779213260456
414.0	42537.56593697816	1.6015003560065746	0.8533911561245	1.015423164092144	27.6134529429492	85.7807229590436	27.51188791729723	118.5544054723677	65.9316113865243	0.3933835217433469	0.4038976592458809	0.2606098917529327	0.5445138377493361	193.24464481696273	191.20496546408015	0.11402963935653711	3.4199644142260848	1.8769963315455895	0.020635735099121436	0.012866433460978864	0.02902207403588774	0.034607738240349815	8.624899780396987	4.55243407017598	19.193070673829478	7.634794659896795	28412.701789400227	14859.299470317746	102248.95707647732	108110.48136588917	0.11675069449748297	0.26524505493060063	0.08001112734529639	406.96209778750585	364.8514681333476	180.2492661882944	187.87306018374287	226.71283159921143	176.9784079496046	26.126658363673478	1.627997957907672	0.5108188672432494	25.724412334436764	5.201196361186838	0.11364994512872627	0.18471675278734165	0.0551326995370723	0.0030675799364517603	0.0334779213260456
415.0	79125.46037463582	1.211194413682478	0.8941131079905769	0.9409142196835307	27.956154100041232	88.36448606312547	35.23979644697269	135.73592550475374	73.53158731494848	0.3907627796142909	0.42014191377151866	0.29457765002926145	0.5359779505950591	239.6665526622703	215.12954434499508	0.1615703242366396	3.4470940585600407	2.0546092204873716	0.019690850118391702	0.012019831074093665	0.028563012494405345	0.029286484363600703	8.55191129953911	4.461007643569458	31.805766449052783	10.817678743412491	27670.640552558776	14560.2350036122	87108.08417027	88811.48616265773	0.11776572901192502	0.2255541372085483	0.07929905817996132	410.40261884342766	618.4022968111659	182.83380879356687	314.2514227430521	227.5688100498606	304.15087406811364	27.558172781349136	1.6254533012715389	0.5188139767747476	26.075974657016012	5.170025866673046	0.11481946252702242	0.18263305107012445	0.0742953760538097	0.00933319374642497	0.0180569352375351
416.0	28529.280385804064	1.2932987737541934	0.8603762969156353	0.97407033094853	27.599927651343542	84.24559013566616	28.755652907227887	124.85753986307652	68.83759012463042	0.38969486406456655	0.4066769689922547	0.2686978098661327	0.5477795153135219	202.95136661797508	196.0177543264024	0.12337132876605639	3.4205735848306364	1.9062905252580813	0.0207923785876605	0.013045716083426674	0.028894213697555234	0.033576630445829474	8.281744519070891	4.406224443859192	21.82468863178381	8.420635052396925	29219.57061908533	15415.88209022898	99260.6454229246	104689.51050354316	0.12162409928051775	0.25843338810246186	0.08252820251966793	388.00211796118305	407.9572001558483	169.6907823117466	208.51072999081026	218.3113356494364	199.44647016503794	25.9167266668625	1.638139532583075	0.5074636688639333	27.124224037577203	5.178973186809951	0.12081915374263108	0.19591230469492527	0.0470001302402281	0.0155965022066797	0.0180569352375351
417.0	92695.41574044463	1.2397792202664029	0.8078602372191265	0.9683454374371062	27.231615019215095	75.09253923315788	26.786102269242907	124.89112575293983	68.79451755379941	0.3950910897861171	0.40763525245959215	0.2693016802182937	0.5489701771728553	195.2998322800898	192.5890924949671	0.11869103200886477	3.335422599236951	1.8233779177025757	0.02242538327936595	0.014570061905080154	0.029791229486025025	0.03679713575284151	8.03395958549227	4.349955074146428	20.90845452030402	8.060923330830098	31878.160891630527	16996.737695751814	101899.85862276416	108961.57035164114	0.12605219353029604	0.2656922980194169	0.08476891521214971	340.70487663771615	379.9503538207143	150.1044891042243	193.85068580880633	190.60038753349176	186.09966801190805	23.598074781314928	1.6094191318626196	0.51176774526757	26.988505999554487	4.861441308656671	0.12406201269380623	0.20175969955844406	0.0720994459384058	0.0166423102851298	0.0419712260866165
418.0	51655.38652544814	1.5427742811602774	0.8340251187109035	0.9959683615131824	27.367599386404084	82.56392355233312	25.047883004791274	114.73527883286752	64.22873023798162	0.38432507457457926	0.3903845886447602	0.25077299693952804	0.5543668068136098	178.0367140565608	180.89567059645364	0.09993479902631902	3.3982937512675484	1.774318046452808	0.021900187594449103	0.014082025544051626	0.029141148106049765	0.03857342020579877	8.260209473653077	4.4649791346696075	16.166802243680117	6.858431679599933	29940.91975643071	15725.50419792812	105535.19334282352	114568.31335299178	0.1220823582897095	0.28124113110813953	0.08360819252521337	380.54007378027984	296.7632979868506	166.01807210276192	153.22303809379173	214.52200167751775	143.5402598930586	24.853866348123148	1.6441912747134098	0.49520152402395995	26.280545696950366	5.0905277940285	0.12026447693037753	0.19760946387574552	0.0888889665242904	0.00564119464557805	0.0327539742724906
419.0	167911.94852734794	1.2024307288000557	0.9608460115456787	0.9902720266678191	27.910458220569424	83.07891699982896	35.51315094886408	138.5791968183419	75.27041671993526	0.38606813155425235	0.426177339268549	0.30726014846528527	0.5302967150470078	252.65528489514972	226.80531105751024	0.168721454842724	3.405461522284198	2.079619034274624	0.020048691672148334	0.012348535019201709	0.02962923585266965	0.029060804174864965	8.447361963401264	4.4367281035395605	32.34896752320837	11.162437905746744	28840.49581767265	15289.771367023917	84089.78415141664	83794.79621013459	0.11922265380290972	0.21463557993648125	0.08019658171800399	388.56138007934567	619.505124126312	174.2979286072295	316.244725208625	214.26345147211634	303.26039891768727	26.988020544744536	1.6239320616489414	0.5225236959679668	25.863230609978054	5.159740333270897	0.11816027874338195	0.18851279428165016	0.0586070774981976	0.0125273769316822	0.027973583535758996
420.0	56201.77765675477	1.257933544962845	0.8771183413699039	1.090539016907737	27.646876307481627	79.15884726928654	33.1869789632372	127.33571571967819	70.0361286152182	0.4006462552666899	0.4253977376234867	0.29379999178143	0.5274523414680224	229.19190169739753	216.05357031447735	0.1471411755503607	3.3588282633091153	1.9919096184698155	0.02107971501129349	0.013111471034809478	0.03024144708522093	0.03135396845264734	8.31746636156396	4.38673184301711	28.713863494133207	10.02698679823721	30417.195917640278	16432.09497220324	91673.5396554405	93000.81035262912	0.12316811011809242	0.2319193766305232	0.08277281914113026	363.99862831377027	560.6982726416867	165.76808188213474	284.06263495884394	198.23054643163525	276.6356376828427	22.668362182561545	1.580854046113638	0.5156145087603494	19.566010982702473	4.547342659474054	0.11070110668483032	0.17598858775802007	0.0507408599478742	0.00668196346209323	0.0439252485751166
421.0	66256.687059759	0.8940526582130229	0.8417409457673991	1.0246191460009908	27.643675743046135	81.76341540745439	31.41563539482165	123.99793100393664	68.69897758646482	0.39702997256738526	0.4190962902551837	0.2851615144008588	0.5328427503132098	221.2674052574169	212.86186944367475	0.13645757426980398	3.3870305853734446	1.9728454406643665	0.02067006189049906	0.012783287312150744	0.029955273514425756	0.03143743218739594	8.471867383099633	4.43054894017942	25.319634818038214	9.252013564625749	29695.370568858016	15826.874738827577	95150.8159727571	96438.5743356289	0.12113455982026698	0.2393646699290021	0.08177596649144331	383.2837994697767	475.58121836069296	172.07431041543387	242.00037453476597	211.2094890543429	233.5808438259267	23.229780479486084	1.6022915114634895	0.5078436124120518	23.628157042926325	4.815138416369933	0.11182049085579901	0.18202419517951487	0.0411884630668337	0.00576604512493532	0.000703990032324366
[truncated: 9 more rows]
[truncated: 28 more columns]
