# Supplementary material for: Better coverage, better outcomes? Mapping mobile network data to official statistics using satellite imagery and radio propagation modelling
Source: PLoS One. 2020 Nov 9;15(11):e0241981. doi: 10.1371/journal.pone.0241981 (PMC7652289; doi:10.1371/journal.pone.0241981)
Supplement: S2 File — Code and data for replicating the application study. See S1 Appendix for further details. (ZIP) [file pone.0241981.s003.zip › Application/midsave/NUTS1_reg.csv]

REG	calls_ratio_var	sms_ratio_var	vol_ratio_var	calls_entropy	sms_entropy	sms2calls_ratio	calls_isolation	sms_isolation	og_calls_work_ratio	og_sms_work_ratio	og_vol_work_ratio	ic_calls_work_ratio	ic_sms_work_ratio	ic_vol_work_ratio	og_calls_peak_ratio	og_sms_peak_ratio	og_vol_peak_ratio	ic_calls_peak_ratio	ic_sms_peak_ratio	ic_vol_peak_ratio	og_calls_week_ratio	og_sms_week_ratio	og_vol_week_ratio	ic_calls_week_ratio	ic_sms_week_ratio	ic_vol_week_ratio	dist2d	calls_dist_mean	sms_dist_mean	calls2d_ratio	sms2d_ratio	calls_ratio	sms_ratio	vol_ratio
DAKAR	0.0410816702745374	0.0135832908469179	0.0167704469768665	8.25289706751833	7.59379470246149	0.999561596097173	1610	1604	0.0367256555704668	0.0161595918577852	0.00198222492569779	0.0375875732092907	0.0171448933778867	0.0015656738573493	1.04493209568901	1.04495407610246	1.42388599383176	1.37537465118683	1.09765743839367	1.47349972193667	0.289450850486209	0.288774439542791	0.288109064154659	0.288033091713608	0.28991825981386	0.287154520875774	5.28249459487634	34.213498286935	16.3164860875441	0.642743303734883	0.742676647842426	1.07161749908705	0.936382182536201	0.972639933440177
DIOURBEL	0.145409453669404	0.103973787770393	0.0630074456580822	8.29826856345667	7.79746621018117	0.622397808734782	1605	1565	0.0213666249934513	0.0193712702565062	0.00219008205149465	0.0233143810225622	0.0268780873425736	0.00283935465615588	1.33370332328286	0.942551752834703	1.08197803104249	1.10593166112106	0.76019656019656	0.926210801064219	0.28575255832255	0.286623182633896	0.282978435679934	0.286749191952096	0.285522396299949	0.28368486174589	166.964443480441	74.6225886696141	118.743844091301	0.14009593153033	0.378807833990094	1.09991049591488	0.914179217439342	1.00034354198385
FATICK	0.0306731124720074	0.105884665005165	0.0329276439479537	6.96316546034663	7.10178017393469	0.541986163503679	1598	1544	0.0289623219448291	0.0252456683195562	0.00374117388690371	0.0276842447996795	0.0305094256169508	0.00294827106712428	1.58122187288083	0.829142122417247	1.18599530817923	1.20831588779027	0.680718674651941	0.954665260938324	0.286985355429153	0.286102340694588	0.285597775308958	0.286945815323672	0.282427668192951	0.282144180982504	132.574025611028	59.9674304043107	88.02855772876	0.123359812868285	0.297578752433236	1.14128544779601	0.923414819047012	0.950391098536861
KAFFRINE	0.127575533553411	0.151813093482934	0.0856759663497208	6.56430291951331	6.81611527146168	0.787397999882308	1596	1417	0.032076527877267	0.0170717876426311	0.00221951767095909	0.0361003211114845	0.0389445243208104	0.00289071006574811	0.93935790725327	1.45831580423503	1.04988815747428	0.985342054702847	0.594334266131322	0.982892883771021	0.27959562834106	0.283379470179776	0.285097304980135	0.286043931262094	0.278336140541161	0.287204634406474	245.141021156293	72.6377401545854	180.532677263855	0.0569262705880035	0.270121074010045	1.19964955958919	1.00407276319591	1.03899409126406
KAOLACK	0.0372507799978896	0.0606675970323777	0.0259031887958645	7.12100097167506	7.24440954970556	0.583522173502792	1604.5	1578.5	0.0185801000607518	0.0322050049388023	0.00306178965527501	0.0175063149136675	0.0225136170947414	0.00241859950139717	1.77285621183163	0.87354421030826	1.16743529180884	1.39286550108236	0.943594459326583	1.07712048400409	0.286812759842086	0.285988371149692	0.28120313533085	0.284492122605011	0.286388463911971	0.284911653196463	169.544195268938	59.5695460723799	111.966950349647	0.102668625752988	0.311841755763518	1.09586433749736	0.826941019399759	0.920160919947673
KEDOUGOU	0.133459985195564	0.0743752016260132	0.0405777072752998	5.98273473601934	5.93078695664415	0.688275440997726	1586	1358	0.0245128288087544	0.0320194492433059	0.00337601535200481	0.0287642045454545	0.0347030667211401	0.00298362808544932	1.1235823787542	1.27576079485097	1.11197668771248	1.03781378073771	0.813934537552628	1.07220194460632	0.283368749238564	0.282628120256081	0.281248424934063	0.283702182129605	0.282877867826241	0.28427792195552	617.701463056097	185.636804007469	346.148272542468	0.0835730104205703	0.273694770083402	1.10969212398158	0.912187139455995	0.916599300018463
KOLDA	0.0764840856174965	0.0898667119779228	0.0161167734943811	5.9987654321234	6.73848235410033	0.66358711028496	1593	1423	0.0225573341609214	0.0223191374748391	0.00327045128094637	0.0208411998078562	0.036390149812358	0.00248102463500702	1.1630731855451	1.14540658332378	0.829925253350303	1.00560592701767	0.75796485260771	0.916068796068796	0.2845754128063	0.279195129975685	0.280252813845208	0.285319174793768	0.277929228954524	0.284106034590107	381.88008822856	98.6040247688469	239.600547000243	0.057980415836611	0.286169040101328	1.14846741736877	0.911715222496334	0.983895948389908
LOUGA	0.0840325054322528	0.138867926399236	0.0285473480772825	6.72788839486177	7.03493576121228	0.534107726003611	1595	1507	0.0263447719774172	0.0282475717149405	0.00334922566312128	0.0327797638624135	0.0204803953978982	0.00337185291553056	1.1991193157761	0.88612251153761	0.972453115339699	1.05524939549007	1.22839593668793	1.02758211082734	0.282880851679169	0.284826060843584	0.282327522453294	0.282933703298251	0.286580120066496	0.282078009940315	175.801017045784	69.8601472577928	117.744213571326	0.0835435286455163	0.286926566260128	1.21128146469465	0.851103035232389	0.993918140411298
MATAM	0.087367695903899	0.299305971167648	0.0168354138581373	5.77734161155993	6.19053124020018	0.692940640252048	1601	1487	0.0349631520731641	0.0277898515341204	0.00208452938052023	0.024461922517284	0.0381838435868345	0.00213487217220703	1.06842810178985	1.02465989323231	1.05169223422671	0.895517757664864	0.67254045812108	1.12010147100005	0.284887242728822	0.288171292982115	0.280834349161979	0.283348415481078	0.281518406609592	0.282346962123442	452.675729583538	107.740686492019	240.655305412567	0.0549421534284049	0.203205433915668	1.07040412729873	0.983999121692134	1.00021534145909
SAINT_LOUIS	0.0453694015498638	0.0868698140268807	0.0215370360047312	5.70695046601953	6.30278461916301	0.693144604773793	1597	1533.5	0.0331193190485594	0.0249062936434475	0.00320078724668923	0.0313027847505714	0.0212503868248461	0.00294263949822478	1.07139598437332	1.04840806540831	1.10501224629692	1.04638558693315	0.950986863810524	1.13220310857856	0.28427997903971	0.285911671334649	0.282799031587487	0.286025963838817	0.28454266742111	0.282336184345474	272.206914059647	68.6773935262835	155.289353623062	0.0516081383528075	0.196078683722879	1.13087124803341	0.889785590176524	1.00061447043834
SEDHIOU	0.0658943010388054	0.138622355459138	0.114183953160766	6.34509111778047	6.90823395069869	0.63691244986228	1589	1447	0.0322746466340063	0.0239580999829748	0.00294912165893562	0.0336586996975326	0.0274944878407484	0.00337472991191973	1.09209859479383	0.919355332904372	0.845295055821372	0.79224892610516	0.966326085058073	0.882721037690889	0.284353394957678	0.285626866257223	0.286349243503309	0.285080585552598	0.283047840026588	0.285672222893266	293.311851985369	82.2879147904562	212.66366651261	0.0824217820912436	0.2958920869027	1.16960862996314	0.887354705324337	1.0344629313386
TAMBACOUNDA	0.0999427205528949	0.169957891735683	0.0184619852297308	6.23402981894453	6.41228045248877	0.60427673706582	1598	1430.5	0.0292506401369375	0.0266710960346951	0.00291284716690908	0.0289750120297532	0.036246575878833	0.00309894251394559	1.08284225268624	0.908163633787014	0.944475568668402	0.959536556010258	0.766454298168924	1.0266547061423	0.281871493450301	0.283427889838525	0.282882686099111	0.283183970187549	0.280541166515397	0.280727394373314	443.21539784564	114.089700865365	273.081123185671	0.0582201220379843	0.313340913873569	1.12097872252862	0.954398734715282	0.999150636634374
THIES	0.0450480367204723	0.030165867408802	0.0150464038312705	7.1839600394738	7.02370514001446	0.766692030985845	1606	1591	0.0321395232669925	0.024969058773559	0.0025921516873996	0.0323524721615864	0.0191820661286277	0.00299914632116515	1.28468694761621	0.980930027980838	1.2249349149144	1.31422925572844	0.928227722985282	1.12373729688368	0.287592627361128	0.288204826940408	0.285112427529608	0.284890761077117	0.289212154032904	0.285814513301427	62.299490000033	41.6670007085339	43.7122010247381	0.11974570227974	0.276871052197615	1.15141309203363	0.893907386796802	1.03195386861099
ZIGUINCHOR	0.0345790054489991	0.0934321711353271	0.060933602111246	6.57219811731469	6.79529984744751	0.715760681899687	1594	1523.5	0.0316076788631273	0.0323058519216236	0.00265265568517943	0.032200459316807	0.0212341910961212	0.00306328717701871	1.21402870369346	0.781554141131172	1.22698444578052	1.16464332955267	0.827307098013599	1.10901913267507	0.284936838618581	0.284262713512076	0.286306287396004	0.288063628675276	0.287348931975144	0.285132543534262	263.83757171125	77.5409718283909	148.052627631395	0.0933167630250044	0.257371617479726	1.16480407560803	0.824622432054642	1.00230191814842
