# Supplementary material for: Better coverage, better outcomes? Mapping mobile network data to official statistics using satellite imagery and radio propagation modelling
Source: PLoS One. 2020 Nov 9;15(11):e0241981. doi: 10.1371/journal.pone.0241981 (PMC7652289; doi:10.1371/journal.pone.0241981)
Supplement: S2 File — Code and data for replicating the application study. See S1 Appendix for further details. (ZIP) [file pone.0241981.s003.zip › Application/midsave/centroid_reg.csv]

	lon	lat
DAKAR	-17.2635783137907	14.7544754662378
DIOURBEL	-16.1206117512217	14.7809623497539
FATICK	-16.3467182860372	14.1569451255894
KAFFRINE	-15.1857204018816	14.2190900165304
KAOLACK	-15.9326011094595	13.9710221081278
KEDOUGOU	-12.1949130877721	12.8434187547172
KOLDA	-14.4166243100387	13.0301929897752
LOUGA	-15.5414538491757	15.4265313475016
MATAM	-13.7275830022747	15.1433586014824
SAINT_LOUIS	-15.0005425053687	16.1755746294097
SEDHIOU	-15.5869117146491	12.8932389930505
TAMBACOUNDA	-13.2250809546868	13.8919791889335
THIES	-16.7543182557963	14.8318720781527
ZIGUINCHOR	-16.3739629494073	12.7792725738106
