# Supplementary material for: Better coverage, better outcomes? Mapping mobile network data to official statistics using satellite imagery and radio propagation modelling
Source: PLoS One. 2020 Nov 9;15(11):e0241981. doi: 10.1371/journal.pone.0241981 (PMC7652289; doi:10.1371/journal.pone.0241981)
Supplement: S2 File — Code and data for replicating the application study. See S1 Appendix for further details. (ZIP) [file pone.0241981.s003.zip › Application/midsave/sim_wpg_overlap_best_nocount_adm.csv]

MAP_ID	sim_count_best	calls_ratio	sms_ratio	vol_ratio	active_days__allweek__allday__callandtext	number_of_contacts__allweek__allday__text	number_of_contacts__allweek__allday__call	call_duration__allweek__allday__call__std	call_duration__allweek__allday__call__mean	percent_nocturnal__allweek__allday__text	percent_nocturnal__allweek__allday__call	percent_initiated_conversations__allweek__allday__callandtext	percent_initiated_interactions__allweek__allday__call	response_delay_text__allweek__allday__callandtext__std	response_delay_text__allweek__allday__callandtext__mean	response_rate_text__allweek__allday__callandtext	entropy_of_contacts__allweek__allday__text	entropy_of_contacts__allweek__allday__call	balance_of_contacts__allweek__allday__text__std	balance_of_contacts__allweek__allday__text__mean	balance_of_contacts__allweek__allday__call__std	balance_of_contacts__allweek__allday__call__mean	interactions_per_contact__allweek__allday__text__std	interactions_per_contact__allweek__allday__text__mean	interactions_per_contact__allweek__allday__call__std	interactions_per_contact__allweek__allday__call__mean	interevent_time__allweek__allday__text__std	interevent_time__allweek__allday__text__mean	interevent_time__allweek__allday__call__std	interevent_time__allweek__allday__call__mean	percent_pareto_interactions__allweek__allday__text	percent_pareto_interactions__allweek__allday__call	percent_pareto_durations__allweek__allday__call	number_of_interactions__allweek__allday__text	number_of_interactions__allweek__allday__call	number_of_interaction_in__allweek__allday__text	number_of_interaction_in__allweek__allday__call	number_of_interaction_out__allweek__allday__text	number_of_interaction_out__allweek__allday__call	number_of_antennas__allweek__allday	entropy_of_antennas__allweek__allday	percent_at_home__allweek__allday	radius_of_gyration__allweek__allday	frequent_antennas__allweek__allday	churn_rate__std	churn_rate__mean	calls_ratio_var	sms_ratio_var	vol_ratio_var
0.0	69862.76224548384	1.0507783955889394	0.8780151715482163	1.0227831788347062	27.361566868221242	75.18213262431003	27.80707180737544	124.64571435861245	69.75375476293873	0.3720804343709471	0.39328399462384844	0.2691598109118686	0.5377426965657349	203.83117981214446	197.78968292842256	0.12398100160732174	3.3186443080607972	1.8475602080382734	0.022100289765335193	0.01436299897895374	0.02961935479640571	0.0345093808955131	8.060382918451879	4.381525051166459	22.923417122556906	8.747549598508483	32298.782637118213	17393.14025494864	100126.43624590656	105293.94663528986	0.12453807199664575	0.25466660915773986	0.08448412715786212	344.6075232933108	424.36836211081965	153.4566261565274	217.58668104457777	191.1508971367835	206.78168106624187	22.480529225438527	1.4654131256617515	0.563288205929203	22.584196990722265	4.4723141918701135	0.12335552858357483	0.19089826404908236	0.0514066230008512	0.0200869408257204	0.00111615868948406
1.0	106076.94262000965	0.9442199458192793	0.8287434883830681	0.9951684506576555	27.20281074827414	78.65051985469692	27.198081172087964	119.00424304716245	67.25234931788715	0.3890783691620961	0.3993966483045524	0.2610612882535421	0.5483172663747389	196.0559010430358	195.59652579799274	0.11275266647350835	3.3538652573801913	1.8452358822701243	0.022146480327227516	0.014166541822375362	0.029587025026462262	0.03549340452483981	8.13052424034993	4.409400432396672	19.656483300786913	7.782926335458036	32022.98829861926	17082.158095598803	103520.11850481718	109128.47749698588	0.12421340140215352	0.2668210420930485	0.08443316557289773	363.470554581143	356.06331482507596	158.64065254937373	183.65264924200184	204.82990203176914	172.41066558307406	20.97808566347986	1.3893728690340852	0.5819662686786438	24.702461657420848	4.268684607017977	0.11049569726835749	0.17154101392652918	0.0224289843234305	0.00843183143361054	0.00296183474629402
2.0	25461.055984012244	0.8512809150487525	0.8298524432936879	1.0062151552571412	27.317463023243636	76.5926439416728	24.981282792733534	115.99271576522514	65.55609819127451	0.3669037479613491	0.38693584058272495	0.2553880214166719	0.5469362629604145	178.47711066953082	179.32598122540094	0.10968760529514651	3.330241903376317	1.7583066431545629	0.022257351324015164	0.014658577988854378	0.02979134805937617	0.0389630889797288	8.182968144754296	4.479337904315473	20.93142507391672	8.386758617169697	31290.502325266014	16726.624170793897	105676.12726645963	114898.5342246505	0.11924369267994288	0.27699103327580266	0.08265991967610065	362.18243164518753	366.1525853390322	159.48346409992274	190.0004246240667	202.69896754526445	176.15216071496627	22.110248298699915	1.3708527515247297	0.6005233662621255	21.855732018750885	4.1789480475644964	0.1165768254191024	0.17710694141387867	0.25277134116996697	0.0363797457229957	0.19819130286165196
3.0	22215.72784145068	0.6152631510161054	1.3218428714063433	0.9712038184023484	26.601945234035412	73.58039798034451	15.138641395795512	103.22055824774587	58.901200069624046	0.35884652026187674	0.32923406305900077	0.19026322549008964	0.5935621757466158	110.01803581993238	121.93954057480961	0.05679513099375675	3.285426915638872	1.4050321794993252	0.0251005833135815	0.017313285884068816	0.027505734921561054	0.045004523634485954	8.39891885889899	4.7119526082269365	11.401489874463428	6.214328770523644	33207.926714186375	17238.402412306124	124770.24825857008	145037.2762728224	0.11566339895697117	0.336308717864781	0.08025014679816471	364.57967404833914	154.4652906944407	147.64692902198723	81.27689810153393	216.93274502635157	73.1883925929066	16.35707928028938	1.1011171199913634	0.6710028613389876	28.651304197223443	3.264037257195599	0.11837929118814981	0.17235646502666468	0.770666092936555	0.0941532588505935	0.00249617192098987
4.0	38348.37761898843	1.36258582971658	0.9041364057142564	0.9897439332673801	27.142903971871373	80.02808977102434	28.80896712036254	123.02900898530159	69.28979241120209	0.37489226710278	0.39235261478044	0.2716501749725702	0.5537498922756842	209.07439751528943	203.02662558608873	0.1220634699062112	3.3661222839365976	1.870319516431816	0.022026018799339145	0.014550734110528712	0.02920969118312908	0.03637193320859021	8.131078574224219	4.397797880244439	21.876649661585397	8.341319242108568	32714.337725857993	17473.967281599093	98457.79639023796	105062.83592744992	0.12686474158888156	0.2627331616169683	0.08548671468341178	371.21883987994755	393.07809961578454	159.63862170218033	203.13068432640648	211.5802181777671	189.947415289378	22.10159677577509	1.487250241143435	0.5417406073389528	28.325155319256446	4.705805259595296	0.12410281546264179	0.19782016188453028	0.0133052510501272	0.0541976267654232	0.00360229308361344
5.0	24750.234079974663	1.20148801131793	1.0234862259754227	1.0063295229937492	26.95062574587871	80.44216772703147	24.944483804869655	117.14387060211286	67.68523276967035	0.36473346100523185	0.38317177703213984	0.2556642765896133	0.5643110945863122	193.39328451513828	201.53360940553225	0.10117193199323098	3.3747247625876415	1.8330797426448502	0.0221514231520366	0.014666393228424644	0.029548580332710583	0.036330959702926255	8.207334270054199	4.475408227181837	14.555314789234778	6.187826244193762	33228.448461584754	17638.574789396436	105624.39684536438	111010.9465600012	0.12637202523854973	0.27384835084477466	0.08594463338076727	385.131840289862	258.3757304503955	161.39331941024247	138.2754422844678	223.73852087961956	120.10028816592762	21.889991952097304	1.4428086623388925	0.5522247281362588	31.64223597665623	4.740212005921131	0.12509173284219388	0.2004345561190868	0.00196263972717082	0.189875274990508	0.00133635222689754
6.0	31125.907706465077	1.2479489319206611	0.9900807630210366	0.9994733345268724	26.374223588464563	68.85207747422102	24.931694921446425	117.66170923498274	67.13632759308595	0.39478947639779177	0.39935508303923767	0.2679427947135967	0.5452482428929034	186.46226461050912	196.05463314280922	0.10234532191552494	3.2576556991269006	1.7731524514866215	0.02361602668969441	0.01603807536300705	0.02983701761057114	0.04176325046683996	7.3974507623379075	4.130545587408509	14.975615011791866	6.284097820368297	38169.5603610462	20238.888791078552	105972.53461635564	114783.24223977236	0.13727918538101114	0.28584452734367155	0.09071169914569985	300.104715756534	288.5215204222379	131.09586371643357	149.29489270094817	169.00885204010018	139.22662772128976	17.62919585194825	1.4035298595419887	0.5592887566582412	24.86651323831687	4.0746235474234895	0.13842378057649915	0.21604390760527542	0.00942297915729485	0.21052080413563895	0.10888210835539099
7.0	11981.357713616442	1.0416475280323074	0.725686240133066	1.3647305165509644	26.125429357453427	73.0598195495262	21.257560074643763	112.22607385249493	64.54797507048784	0.3723895197764247	0.3599477311630139	0.22960834268015706	0.5620879770392394	143.0017510642403	147.9795445530316	0.07988720377881421	3.2847668959413907	1.572294447647042	0.024064202891069194	0.016895530487150593	0.02725267860968863	0.04623160729689841	7.159492403452102	4.081430989325138	11.837414645549734	5.97869309475182	38451.782925841464	20215.45135743105	111085.64295239306	129036.7158228025	0.13710943800814773	0.31970938098926815	0.09149521359344108	312.379582532535	222.76975149544793	132.26796930369306	117.06303014484791	180.11161322884158	105.70672135059989	18.40987917587737	1.3517954397625775	0.5854992963882374	31.702352368362018	4.323937738488387	0.13528127309926077	0.21773052694977219	0.127750296590634	0.0441528899267584	0.22190082482313397
8.0	10405.635236124854	1.3646422616080018	0.966259153824445	0.9638640427916365	26.38962273612525	73.19490074865234	30.373843606898145	122.58969735129969	68.42767606192587	0.3892300023622183	0.3904199986332481	0.273146600065696	0.558012487150499	210.24754540414438	193.34758184951693	0.1277888992515918	3.29385410606812	1.801627200235784	0.02412465629643451	0.017338031135377484	0.027474475201538607	0.03873630364067534	7.2052953494819345	4.117351139074294	19.194135491058557	7.453320552116147	38604.50604575913	20591.920086086728	93151.5640373205	101795.23761755988	0.13817009855122575	0.2591694868921236	0.09074914833907073	317.72692100727335	397.62512001196257	137.3928572776072	205.8995588533376	180.33406372966584	191.72556115862486	20.125832395737365	1.4310797383027998	0.5568960343689656	29.88820584272278	4.484213578957899	0.14619916454930515	0.23200470754309063	0.0396133725544322	0.0995733674220145	0.00676369785359021
9.0	5914.56601246931	1.1602447557787077	1.2386651102272062	1.2373505879229565	25.521970108390626	69.20895840090392	14.49847787206331	103.95698642297477	59.0214326692027	0.36472974198820796	0.3201044663024368	0.18514432227118968	0.598387958048678	109.11425127326022	117.42860149545247	0.05658898061380458	3.2351718304217574	1.310343649878234	0.026822149597242915	0.02034776186819217	0.0254382073865119	0.04547441139485839	7.257494369892738	4.317927909837247	10.561514658059734	5.644530528188956	41364.322397937016	21529.640427005816	122369.58360918306	142073.65740855178	0.134103958639908	0.33317447396218947	0.09040241076388827	318.1182550308347	149.58159427197765	128.6106307419538	82.18022659344946	189.50762428888095	67.40136767852816	14.96053125156383	1.1079293069059488	0.6564259988641618	31.65262117346395	3.2124646341798617	0.12907798789462932	0.19891349451588047	0.0454728066023988	0.0995733674220145	0.00249617192098987
10.0	30461.166402652918	1.0861777058312345	0.7901723018699262	1.0782699674816245	26.562897513413372	77.84858635652198	25.160666524282533	129.85811891734957	71.98812029563707	0.361515549817641	0.3556284796615782	0.23007072540099582	0.5742748368312676	168.07217698614286	161.2035423118806	0.09664116068796057	3.3207945493837587	1.6901802759459519	0.024234377990055383	0.01657700742229406	0.025680975145815372	0.03909766144480733	8.240160193958886	4.444518852254818	14.921697605716597	6.5919877672848814	35357.615882164646	18483.82219542617	104807.50643484145	117217.15353378677	0.12866061309054472	0.2926988833563349	0.0851231311321833	359.36389767326597	300.26690754589225	151.00752961058026	156.82902826072564	208.35636806268582	143.43787928516673	15.12546407111987	1.1854728616551748	0.6098711232735765	61.52188186265816	3.177860292773094	0.14335756792347656	0.20064119898518437	0.158483542089554	0.0703518653905642	0.0193823536607728
11.0	9418.370024521873	1.4096603603791962	0.9026077393466185	1.065398911442036	26.202397295688876	70.85013790702017	20.19875434330037	114.99359881732508	65.10162669879762	0.3628970166497047	0.34238032683573216	0.21224225002899536	0.5639989482020253	143.55335222100769	153.17516287718394	0.07341942366406941	3.270334455540672	1.6154170959733893	0.024452675806714147	0.01710547491243556	0.024913656999156753	0.03550104787064479	7.910013965529191	4.280369177508629	11.387792792092597	5.435087534591705	39665.74597210642	21409.624740959265	117481.38329467736	128781.1380847651	0.14418952218571596	0.30705560593142717	0.09494250470333382	309.1739294954893	204.79416860608376	128.55817428332827	109.35093319699574	180.61575521216108	95.44323540908823	15.723816242168093	1.2833067073499063	0.5871569717087461	39.97220384655931	3.7062127836770142	0.14809661221022719	0.21630227390044426	0.0110703038726234	0.16361402163875197	0.014453172375222999
12.0	3631.2185548106618	1.264462754060907	0.9052541541122843	1.1904804229841792	25.85482689430411	63.62176681814117	21.671655311286596	119.07854769221396	68.2624743716851	0.39014606743301017	0.3804184710243466	0.24852204394886263	0.5375758466185844	174.18341561532992	184.06836877344537	0.0898140575958766	3.2049349671683647	1.658010332556385	0.024617394040116952	0.017997471017838402	0.02825347302388274	0.04227018447297223	6.522265802238843	3.8866811589267596	11.61630184974764	5.294159837478623	42991.409141066564	23461.477767515356	108381.5829795803	119151.91710571595	0.1486040732701219	0.2978473090119986	0.09767100325835486	258.2892083252529	211.45513169370207	116.6765318743315	111.7547890400774	141.61267645092218	99.70034265362446	15.83534525002731	1.2234464856880696	0.6180744857972507	30.552139962046247	3.712036164615298	0.145229060210739	0.22336423656072232	0.0315668813704892	0.202907638541907	0.634527294726474
13.0	30128.353685003538	1.201847160012948	0.7387885058359996	0.9624349980614655	26.004976813680134	70.20604327387355	17.104161460896595	111.43742843888936	62.50086864295348	0.37281822398575365	0.3428967309659049	0.2029327585907195	0.5681545500414158	115.93332676026651	126.62925808667286	0.060694973446884674	3.257678075110133	1.477181903657513	0.025135983828368094	0.01778746456953714	0.02616097632811104	0.04488556877782436	7.291488812597975	4.174630927000298	9.049025564423943	5.816842047009522	38830.65141592815	20564.42553471509	120801.04359858112	140740.7241551969	0.13734140722669813	0.3397662587067926	0.09047323650259785	298.5101107900946	160.55445954169292	125.61699694473282	86.06317342670783	172.89311384536174	74.491286114985	13.843679645683242	1.1588189524052506	0.6179027873695686	38.999189222789575	3.317756122073219	0.13522210492010275	0.2007882011822897	0.0263721131277504	0.0290243373097971	0.014313013466450001
14.0	6456.2993176166765	1.1829404878230756	0.8288400652080035	0.6702821638428369	25.00077656469934	64.94258384107864	14.176622184688867	116.84538952955074	65.06231826764774	0.35867243709155383	0.31562181289977237	0.18899754587661097	0.5772331005294457	93.65147503150402	103.89045723606085	0.04978738533012991	3.1728526169736515	1.2958394317408648	0.027565055389363335	0.02103003895156404	0.025133817429472776	0.050690618227800056	6.765137693293619	4.031683162335551	8.113512161896793	4.44899608523149	44307.94728633549	23498.318204458694	116662.70683164793	142459.25292556206	0.1451301343731714	0.35608089106069357	0.09345243354819917	264.9615154574853	139.44739814462957	109.81077269976949	74.61830503410135	155.15074275771562	64.829093110528	13.940700851480713	1.122282900016555	0.6400102533963326	34.81162397140413	3.465102204383635	0.13602409203051954	0.2086534713365495	0.0253271079003994	0.0264735055975353	0.0140084603610091
15.0	8094.046446854201	1.3649177034256403	1.0522885002143862	1.7245224047115835	25.053043496029098	68.96672477391547	14.627757664221424	105.15771801886446	60.83937403800402	0.3421319716940586	0.29588536291031564	0.19391839050515913	0.5740042337861814	96.16513172572414	106.2120091077897	0.04819829842778392	3.2221653607999023	1.3057639313857217	0.026202333674491582	0.02059886071259622	0.024394305656431504	0.06049007595502143	6.674970791797806	4.071869599121442	8.974180373794269	4.887845811163681	43470.60102102872	22391.893782657393	116951.38369281817	137584.3920293242	0.14527335100901811	0.3563943454904334	0.09608090701097322	281.6564722810111	132.56905242946536	122.43240117201974	73.92021282192258	159.2240711089915	58.64883960754284	16.281470130972917	1.3490471009348874	0.5595422552285937	36.157431976647906	4.096570682057094	0.16271613199986	0.2660959371794352	0.2815970143245661	0.283242478419607	1.0946279010046702
16.0	6033.738744933114	1.3935866772059597	0.8577855659279957	1.1168863541593492	24.96917965624935	57.93452814006192	10.397641410318261	131.37219839679986	69.58866765089203	0.3743451270636807	0.3249187185639302	0.16458741371456728	0.5884061890185869	60.88871453513515	74.6774940467344	0.03161661152485474	3.085330344287474	1.1725770221421963	0.029062913198641873	0.021287983865519087	0.025574168211122673	0.05112616111508253	7.229430526370437	4.217347401312496	5.157970139158433	3.3263521348922125	43556.60838002052	23169.46831014512	133889.5245773778	164379.38317619037	0.13792620241639594	0.3877584039344914	0.08479871832962103	241.01683062594705	82.76209478447892	97.93771462954456	47.32796451525561	143.07911599640235	35.43413026922329	10.501897339353816	1.0576137277616098	0.6358210997905097	29.849034149046567	2.885700585659875	0.14217423229933696	0.21508901133245922	0.0310616179963309	0.0441751507480565	0.0201671520647652
17.0	1676.193450769488	2.1412823567568835	1.3177616014867621	2.2509809985600087	24.27762246889467	53.18293223008176	8.571985881709606	116.05518365933592	63.506171135525385	0.3627665099449829	0.29817808380838123	0.15860528591348497	0.6040557478543535	42.42235777829335	56.24275236994919	0.023312456944480288	3.0518721305410965	1.0587743807927523	0.03040795046172222	0.02325431600539454	0.02513986698456769	0.055712876036382045	6.853748903927557	4.161012405455257	3.7614322416389356	2.7898159169655687	47385.683463646725	24898.841231913462	136522.85510355458	172263.3429016786	0.1454100309773723	0.4083367722094696	0.09075789375467615	216.59312503010625	59.94001555071846	86.25430656927175	34.36592082579217	130.33881846083455	25.574094724926276	9.487131293866822	1.0596980321015441	0.6333698441146207	28.797710501999298	2.7724040748377483	0.14290156683243793	0.23461445196497888	0.264828745575983	0.43131177302275203	0.8957862801724301
18.0	2099.6109505332574	1.9446802722041245	0.6700896285890269	2.1417935754366217	24.577792871303277	63.317541939364766	14.685822322016273	102.77508593865855	59.16041180835507	0.34922672832007373	0.2995819629531581	0.1870882226900713	0.5988824158387627	85.06509930682006	94.61065796815993	0.046168386019870736	3.190695740528123	1.2242020525834463	0.028295621390558467	0.022092728079729684	0.025457593948578078	0.05381079535012671	6.146866032310221	3.8781088118979623	6.854837315723356	4.556646760497167	46412.27791764821	24594.34872722183	118463.15666726822	148571.92905851462	0.15486301607760197	0.3707591347463324	0.09991843572152224	249.67262870005226	126.46668275329117	100.62982119799636	64.43944603347221	149.0428075020559	62.02723671981896	14.076377472382568	1.1948366617500492	0.6161468867781336	36.0380896241062	3.5527101494534383	0.1489424200632834	0.2410511946641283	0.0860022895836855	0.0328291705465388	1.19238496844047
19.0	1361.090497376586	1.6331584739273353	1.0273885958006514	1.8547749192911125	24.364920088681618	62.50919612570635	12.723416670367017	106.13314609444339	60.33474864128353	0.3499234675377311	0.29040268335981045	0.17368370627583551	0.5974749054091144	69.68479402298955	79.66079394584905	0.037571185737635564	3.166794434290592	1.1551155899393362	0.028811087244284557	0.02262496316812855	0.024518220960735707	0.05457568245904421	6.204474974933316	3.9120043689465716	5.821424509103288	3.667183953852256	47396.3156264259	25071.18705679943	121160.8492288148	151652.85151422664	0.15457276076215484	0.3794002223188774	0.09895771468406811	245.3313317506624	99.53253630520638	100.50538474446104	52.831364152583326	144.82594700620135	46.70117215262298	12.714708969176288	1.177421365412874	0.608577503356931	32.997149010025026	3.361499401389657	0.14932189839816146	0.24408675131755325	0.264828745575983	0.43131177302275203	0.8957862801724301
20.0	6966.785759053299	1.4791137838666624	0.7425123090665856	0.8624480652692657	24.77338338146678	60.99088274839168	11.448734156018249	112.32429549351961	63.38478826791955	0.3488930594952542	0.2903331666124563	0.15475669037898734	0.5723681377135086	67.17023883535653	79.0757962647749	0.03504932166069394	3.1483671654709156	1.2037739224560233	0.02779039773048037	0.02138887650481247	0.02248114393469716	0.04200680739340138	6.4492629686065825	3.9685095886085064	6.165166880074054	4.393270867492347	46517.49104957269	24556.38808571316	134038.77812246318	156056.37452442446	0.14979467303200156	0.3686049964160955	0.09612480666859835	240.66772540577293	96.30282749477723	102.89086698083375	53.70297051284496	137.77685842493918	42.599856981932305	12.318314530423514	1.1362543297352266	0.6209010283524362	35.07546539079647	3.2242480979061985	0.15301215613547436	0.2569739611580499	0.0359623765660098	0.206138263380783	0.16612548467483898
21.0	6229.3736673980175	0.6386925962221972	0.6864076192661875	1.1430862213391433	26.417705969121357	76.08116496129452	21.73381305035428	116.87857763408496	66.03545483064394	0.36364075655569233	0.3497360272706894	0.22933078553014796	0.5610116165696866	150.23894134072913	156.9078303147581	0.08067240421427962	3.3181793959081434	1.64651283636769	0.023724963684281085	0.016410004272687854	0.027164072329946932	0.039989141129363484	7.464212655128283	4.171650202680261	11.678128179446114	5.5119964958312915	36798.000322907385	19581.024015419272	113713.95266146227	128021.20542736213	0.13605637089087155	0.3093230951973255	0.0904481139910341	328.31848304729203	209.915151921781	138.07059057849858	110.84379486524097	190.2478924687935	99.07135705654011	16.13404738880738	1.0854862148765587	0.6760731165709242	36.25506205272518	3.518708000909097	0.11928230441629768	0.18085504952750936	0.7460309064741871	0.00670278315876511	1.97009323399674
22.0	70068.77259996701	1.0099269049780564	0.8730638984578082	1.0321813687079568	27.254898111982833	83.64770416664243	30.217444177139477	130.762519861572	72.10030439132787	0.3866596732175061	0.39745386294209717	0.26954183295289474	0.5372465400660413	213.87129247596874	209.3388729613295	0.11608229383214394	3.4094585839035965	1.939458233863626	0.02126807844503076	0.01388557299872125	0.028506912404181264	0.03451725819582631	7.537581918569276	4.089150828496349	20.81491613263249	10.912637005049437	32802.083593601776	17612.754533187093	97919.21529094435	102349.57901070162	0.13538941951466385	0.2614741375898975	0.08881832069792618	359.6041372131721	364.8034194150521	158.72591045833488	185.65922034006886	200.87822675483727	179.1441990749834	18.991775287949597	1.4047744684782428	0.5567127534502075	36.114272160965434	4.103229316938582	0.1404719786698943	0.2136210895060982	0.0732963230675186	0.0103710927717386	0.0197928163666706
23.0	12426.50751358921	1.1968625052163941	0.9373866432110505	1.0233719263478858	24.760048679041642	63.71245672885597	13.766112447745291	104.33496049767832	61.908740712887514	0.3534497212820871	0.31015478586535355	0.191663245260022	0.5775024136614076	101.04529608436047	112.39644561707247	0.05338502227851413	3.172429028850046	1.2686787041216814	0.027071864851626427	0.021460667018697047	0.025489385980042443	0.050432138089511094	6.584384641297341	4.002255803060891	7.74242722304815	4.603659408076724	46184.66859220633	24629.31569782202	116661.68206003356	141647.49246063133	0.1472762546714603	0.3501211520986846	0.09722156263786387	265.5515036205159	123.53143351080894	110.03828432477053	66.50832258516918	155.513219295745	57.023110925639635	16.520875575469933	1.31957469271758	0.579349684957587	33.747406810090304	4.2351718828444955	0.15414984406615231	0.2508256656561491	0.0312272256581581	0.0227602652282776	0.0910437250038693
24.0	9821.491148675792	1.4311052288579713	0.8848415061132603	1.9489393541624946	24.933795534755788	59.202912996276325	14.295763949274773	103.66475414056654	61.01557715471741	0.3733055127833615	0.32178431427544146	0.20189572465285746	0.5602628058847443	101.89743986859303	116.61931078148703	0.052340253308546636	3.11324031276453	1.2704565087315056	0.027403068747076986	0.020592584648418327	0.026844464596923863	0.055003492865426336	6.855528871243792	4.133604566394492	7.36315035879115	4.6921955937485835	44554.71966428396	23535.51852894503	115496.0846999143	140465.91776203137	0.14003683033222553	0.3510151218954552	0.09217174975191232	247.08566153671387	122.8702171913424	105.98990673005703	65.17858165219981	141.09575480665703	57.69163553914244	14.549788040107885	1.2423672935279169	0.5974304207094964	30.84709267444092	3.7562828559412798	0.15144748770234967	0.23900481848412522	0.0208931549257376	0.018393418081827	0.19665911714300602
25.0	15949.616279957174	0.825307812322292	1.1570185374627489	1.3094780804937867	25.638633483223657	65.25787991860784	15.72347587363461	102.30982799852825	60.91822869621096	0.3906105011381999	0.3539348339850824	0.19373828690191716	0.5571771352961068	102.4695572038936	125.89657595250905	0.048737767996272864	3.201518414128367	1.4235953845182474	0.025155834555661533	0.01777263845808407	0.026400392332828534	0.04705442547667985	7.219732339777996	4.199367424340171	7.044973674020333	4.767257511257487	40183.437794785306	21221.375918212467	124894.49766929577	145334.66825332402	0.13423034729865804	0.3513646549760309	0.08995375832558813	289.9373940553247	121.20427084180615	123.42850278667817	65.43508882841324	166.5088912686472	55.76918201339273	15.888474395074526	1.2486613122694343	0.5982973291394775	30.454552300525148	3.908008832021689	0.14271329819843256	0.22510178428348618	0.424817221873744	0.290569968736769	1.95174406902131
26.0	5908.121262051872	1.2417564906817742	1.406314272628924	1.0576462430256883	25.571342006758236	67.82756629524503	19.31126486416816	114.14407533193571	66.90648582729621	0.36854139587275186	0.33109788504979354	0.21807030130934157	0.5430276595223716	140.16198731937263	151.84736495780913	0.07311921861791962	3.236039183701798	1.5219080537902785	0.02442331792049817	0.017879168572199722	0.02543394099371102	0.043237591711908656	6.5235545441691825	3.874654030183413	11.12854884104374	5.094688255197763	42802.53149840311	23155.893160621505	111148.38567881934	125661.71231830836	0.14982770568692425	0.3144070521149271	0.09917809417524824	273.7225060069018	188.94010389684723	121.31937758151265	99.69797599032876	152.40312842538907	89.24212790651843	15.28454642641725	1.202522455210125	0.6258186755870144	32.886236932576644	3.4890494779505183	0.15560018639325024	0.22986325210623393	0.0190569323018556	0.10118256548101101	0.0688523130001177
27.0	12590.35678570277	0.8177367845663115	0.8950336312136853	1.1054665618877455	25.830880116118536	69.70062384561567	22.404763206870815	107.80349541207259	64.01918677503167	0.3716321078331311	0.35675861118027297	0.24817675766270714	0.5570087859237707	167.1318742699041	173.58103372602068	0.09163424136883531	3.2685218829076335	1.6264468077481942	0.024080936841984573	0.0177907288652016	0.02790739664574751	0.045213617202697974	6.71821263579968	3.960528007481833	11.77293188321883	6.052683750474135	41029.231073042356	22015.384899297642	106178.51870249206	121757.6173496688	0.1437084296038572	0.305142004049109	0.09621895182951572	293.77935016874943	233.1074164511576	126.20509097917459	121.03370059513801	167.5742591895747	112.07371585601946	16.609274448631194	1.2038669652618272	0.6297090304434045	34.912523138313965	3.743604777239757	0.13688011822001403	0.2146811924929278	0.268281882499252	0.005024170315609961	0.351411792661123
28.0	5079.041967028739	1.3487297909259917	1.0729876154084415	1.5354520878117082	25.35896211331369	68.9319325526093	17.41895971680014	93.95768580100811	57.403883417878916	0.36669292042083323	0.33887740995368854	0.21369835501647239	0.5682345216367074	127.08387573454199	140.89390108098527	0.06254159310318143	3.2575017491201748	1.4778086306826146	0.024965991289407925	0.018647430290170335	0.02709422187142116	0.048859826292350236	6.66521320363417	4.026452198831574	7.878328544912885	4.49387709979027	42516.044168143555	22506.835477874836	116720.14544691608	136923.2623465658	0.1438098792562296	0.3398482868101735	0.09837389278489878	298.1150711394503	144.48506872072807	127.42239238444152	77.19801413136456	170.69267875500915	67.28705458936356	17.28623718812377	1.4112935128901098	0.5518657983554799	32.885335865032516	4.330124247161901	0.14638021596311443	0.2421947335476602	0.0239207348179044	0.0680515276525528	0.973902677646638
29.0	3919.8284981553543	1.2343651688758681	1.0767685660168202	1.2521764133427882	25.156652210384316	66.06734470871656	14.412039256426361	94.72088788892046	57.29885032446261	0.36185620044383393	0.33080533826983805	0.1944428439910726	0.568009008488221	95.94940392890857	112.58007688877008	0.04724006596567569	3.2449944810651785	1.3350761389875412	0.024847852257162382	0.01860341050135685	0.026581459454572583	0.05055419064611353	6.616747280389672	3.9889820822660473	5.428039123204642	3.31400797382615	42931.661314559904	22409.16948224283	124862.83875539758	149130.22807267314	0.14561855766306478	0.3627999207183008	0.0979867667572713	286.5981937036944	97.40768442320467	122.73386150829066	55.47925022077106	163.86433219540433	41.928434202433635	15.579230263971391	1.3992270505206683	0.5486140750565354	26.187224548142236	3.9859585184448925	0.1523610369056453	0.2531336506692418	0.0429963705343376	0.0617621289733127	0.10888210835539099
30.0	80739.71102991691	1.3946197660230257	0.9587090558188334	0.9103996157532115	27.376051172940308	85.44263499818243	26.847698912438958	119.46200178565039	68.45638643192679	0.3660188410835227	0.38180108081097586	0.2536222176313199	0.5604189749442218	211.7163345572261	214.68622029612993	0.11033489257544128	3.410609981871039	1.9159788022606656	0.020908389395481574	0.013486460444783672	0.028448566661409876	0.0321696287361489	8.786160823634182	4.96499877663949	16.594721382894793	6.955152854172099	29320.644232733688	15214.797353709277	102261.8016123831	104378.0578674398	0.1125964215983204	0.2582350226994109	0.0781927853465626	424.23105271284226	307.6308383667783	181.59694131176292	163.18714942227672	242.63411140107945	144.44368894450145	19.588570400604574	1.3568612195860859	0.5733108348347056	27.761155752521763	4.005325634287394	0.1301105323014732	0.1986169194314149	0.00876364472513921	0.0284217315523008	0.0120626676554182
31.0	67664.36032760545	1.2096590970015384	0.8895379584751211	1.0106065703306233	26.317214241630655	70.14580319668565	20.98373316948765	108.50245131810378	63.465158008172416	0.382279215737245	0.37193052489197714	0.23807547366494142	0.5607138790804768	156.87765261833718	166.79979652456728	0.08711892267683456	3.2785431593259413	1.624277834370876	0.023504792464254336	0.016401861744007935	0.029047322595298852	0.0423945889044188	7.511780075419023	4.3045126466511	12.92426269036362	6.76455440992572	37217.00732651688	19698.200180642874	113531.35606206037	126809.45620568437	0.1296118847466194	0.30255412869974657	0.08825508081757313	323.92162838555225	228.68285288798825	139.27981971297268	120.44144988405476	184.64180867257966	108.2414030039333	13.998214057708081	1.212039480093775	0.604327667373549	26.680197107518808	3.2263623525850154	0.13758501270751525	0.21039274688969645	0.0178723129489263	0.0109457469733915	0.00851301900318795
32.0	11776.938248452725	1.2051673046421771	0.8881246768088603	1.384721308409886	24.45248146613566	57.621693284007925	14.486753663355811	96.3373008003642	58.76373624979189	0.3703541326894132	0.3180343230492551	0.1994208347439063	0.5676037315594693	107.32500708153705	120.18970229758493	0.05440052320729994	3.138107236712847	1.2732703795807212	0.027156899777822246	0.021132285532275814	0.025005161643593607	0.05301762379548594	6.1086177356160585	3.835760688694687	6.4609762060405895	3.536258412054968	48346.95765739559	25798.83259277087	115814.59823003424	141253.5254906437	0.1528499276739322	0.3569875614510852	0.10175297798618903	235.46049402737108	116.63151655709216	99.39808217683444	63.144774314746805	136.06241185053662	53.48674224234508	13.056228770665664	1.2776175972198331	0.5697821570993428	26.58056786990401	3.5048906368428447	0.1685175076589988	0.28004621437076405	0.0349620198530392	0.0680515276525528	0.973902677646638
33.0	243192.81006081952	1.2891959217760967	0.9525497357902516	1.070512668711346	27.50215974643194	81.5844956798439	30.178656518884374	119.96265109444549	67.56944949477302	0.3862401672642957	0.4024885135064186	0.27523166680383354	0.5487382082832911	227.64328072146182	222.4650141606722	0.1262274398358587	3.3945869147661587	1.9811056598643801	0.020959452009365536	0.013340134787753146	0.0288857210571897	0.03176189560212716	8.51989816672673	4.590535732523899	20.53923514426545	8.183762533504778	29739.256371186555	15455.95620848797	95055.691985631	96606.48374343202	0.11639625169992993	0.24144069240289032	0.07987289725659764	389.10167235386706	396.147092181546	171.47583284140075	206.22752431235097	217.62583951246654	189.9195678691947	18.14019652816828	1.465279372322124	0.524196552175343	26.173553295815736	3.92187301950155	0.13384254313072694	0.20573243263196675	0.07102712571071201	0.0247265110600636	0.0141544616502977
34.0	9197.199490313847	1.6682038521679339	1.0636580206591613	1.2829279611350872	24.359462422775557	62.52924286164344	8.535764113382797	92.76874653150051	53.48253779429432	0.33488091284772825	0.28479251245087533	0.1455739470884974	0.6095730122565481	37.90041303319649	52.98402887297313	0.019433085190979107	3.181532292513297	1.0661707748900957	0.02846979192214256	0.022344219690000583	0.023673371029159982	0.05394137640783791	6.491919071482742	4.093387050348149	3.1352412615982663	2.799666979667479	45833.22574715922	23633.09705979804	134363.79550662372	167373.99110249738	0.14486184761099852	0.4065388855043504	0.09623148339730511	260.91786403747204	45.92547450032908	102.18648982466183	27.266944064919755	158.73137421281015	18.658530435409336	11.216554246209865	1.0854090282435747	0.6408123824246437	31.62674765804242	3.007805680410739	0.13810382341291516	0.21550363065798683	0.277706050981073	0.17844002200081502	0.627748905124842
35.0	959.8037516989814	1.8131577379901604	0.7195581889686775	2.1552162751226915	25.45039896073254	71.28718105272752	13.827956908750094	120.54638098138379	65.50837273609977	0.3332282059418976	0.3102818901151429	0.19309069047831254	0.5780394762700201	107.60498049151808	116.29604411620222	0.05454417317523279	3.2884359192516777	1.3387662007086374	0.025988151627470212	0.01952097927610224	0.0270422748411371	0.048013397567178595	6.649077613818939	3.933235287550158	7.414378172038741	4.876705234945571	41730.16245026191	22420.240230538697	117522.45434426695	138777.66917041966	0.15140726602542773	0.3509454572911094	0.09634215940448489	282.88353937961085	105.61220503026114	117.77728088077099	57.87231747998563	165.10625849883888	47.739887550275405	13.454725808753944	1.0659156008302204	0.6676759077001791	34.27636509760853	3.0094536418663522	0.13394669347827232	0.20048078286220689	0.180583731609871	0.007880174603729079	1.6854384143476298
36.0	6963.557766492696	1.7669274365073342	0.9594293336084945	1.3814639043037527	26.255836529627107	84.51410219284173	14.032964850007165	125.82336924106968	61.57146798313929	0.3071690328462721	0.30694241457342275	0.17752106924623348	0.6570642208201904	83.41816808890174	92.89446442820955	0.04204363800667569	3.387312467250108	1.3507315810701803	0.024478367752212883	0.016335867758681556	0.025613781950345797	0.04723951545000202	11.5721152927157	5.81298675058056	6.799714065117725	4.111246543972575	31152.539658769296	14795.964595724161	126454.47628210534	152574.8660559516	0.10963537252488811	0.37446330063683914	0.07221390150565012	491.02938234693437	116.02138944810031	140.68907677625495	63.51753673837502	350.34030557067956	52.503852709725294	17.71535211610122	1.4620828040416123	0.5339407988789097	34.02256252260156	4.26611548952573	0.14777362978074146	0.24087020207273696	0.24191060325805303	0.0558756813405586	0.293302326931278
37.0	4165.736330368851	1.8408799283710962	1.1004773436451434	1.5383686541517771	25.414806062127536	73.7705409676412	15.919414318860355	122.31079474706132	64.3371387314547	0.3523339566012936	0.32429233505734706	0.2087727652775545	0.6136311130722503	111.39119660315384	118.45766935515879	0.0592853723579347	3.272722203056207	1.3533818260556776	0.026562607837296737	0.019283208234306574	0.02692882900714883	0.052416817108699484	8.990919694945516	4.732559754977769	8.310812813453953	4.230149073611157	38802.5082920597	19670.465510329712	113458.09853061364	136007.96439521946	0.13253151957286294	0.3433764685550077	0.0858614718100054	355.6371120630334	155.44832888900447	126.80434299787075	83.12651920902584	228.8327690651632	72.3218096799787	16.668733159328273	1.3417965086433592	0.5802967339689261	38.447803214588106	3.949369152289757	0.14943699723446044	0.24057387532446495	0.2561168965457	0.0801419896624921	2.28011180475564
38.0	1548.064259633531	2.198774511864294	0.7444348652504226	1.6703918084320148	24.524456300958104	65.54082857974896	11.45708690045643	106.73031831109556	58.56605723164233	0.3380884937231271	0.28994505902472684	0.18024935862990588	0.6232522197777218	72.30110933233502	80.08114215913747	0.04007922216521089	3.1950010354874965	1.1226403123121704	0.028638174722435815	0.02231869832132385	0.025215259733108824	0.05762996741401646	7.646570501122388	4.396529792783361	5.451502684702559	3.4174077372535345	44366.58860186658	22833.510230489515	118308.70531526007	150417.5193212583	0.14259543990190143	0.3773230066265347	0.09281327285351902	294.9577062921314	97.88451690489123	104.74568799885243	52.90300290272677	190.21201829327956	44.981514002164424	14.129649520034663	1.2483367378962302	0.6049206573633287	36.76498781024036	3.6111712457526877	0.15075233204376695	0.24847352266913464	0.2561168965457	0.0801419896624921	2.28011180475564
39.0	116.23943015496725	1.4325687422075941	0.805676684203282	0.9876345882951248	23.43594402305332	54.66013219019458	6.847662034544197	99.16415596514764	57.062721384061184	0.33943670426747297	0.25514970395218206	0.14788312432591993	0.6255879535350424	44.193096891786816	53.44904192207603	0.024508583830534947	3.0599190255367446	0.8717240190666193	0.03155126419544587	0.026643003169166405	0.021696797763504274	0.0597234754434818	6.147144826469116	4.025856095447067	3.231416651136718	3.1520882025227306	51895.120018704765	27278.327663850614	113605.29678150012	154830.39709703528	0.1533069814675655	0.3931499298389145	0.0992883797633585	225.77832527527156	38.54564882419748	87.00622363057686	22.17461246788194	138.77210164469423	16.371036356315535	13.468976891033847	1.35621790040062	0.5471296606582893	36.701193225753876	3.9427572691964508	0.16413281331936724	0.2865608830732165	0.0237533476850919	0.0268858246750867	0.0616537573398804
40.0	1200.5707323220643	0.8820619451365977	0.9430119875775086	0.7359998749973478	22.617099399110344	56.66019495694638	8.755085506108331	101.57963574357322	56.64422384660688	0.33757481196269273	0.2549774254035494	0.16777417785113138	0.6492344295677642	57.216732304518985	73.16985484482578	0.0302687730236293	3.061192704262743	0.9425052699861762	0.03329968192537964	0.029200105939451382	0.023597410372342184	0.05831433910076086	6.442502497499942	4.026657079221616	4.384000825317639	2.8695436122825955	56111.61214107198	29047.27632111536	109466.54326612018	143272.18632928724	0.16142263565703124	0.37539340618897804	0.10330781496027845	241.37097393491428	55.80192070641178	85.05485791495411	32.046839483605524	156.31611601996056	23.755081222806353	13.616706952091437	1.403962495319831	0.528054339992952	34.579905430136336	3.9180021200431074	0.17959685611495824	0.31343806332512486	0.19371575457644397	0.0957661308355868	0.00481772244109945
41.0	71.48758822996473	1.3945192827878266	0.7871547927597694	1.5162669276112377	24.43717634961297	74.10108169058775	13.323149086383	108.66823066067712	60.06822223925032	0.333991022078698	0.2842211168828828	0.17785734302402578	0.6247643207245008	80.67804265446773	98.23981590724188	0.04079394677640108	3.2573732667529764	1.2003626834739043	0.028064131141370685	0.02240785535019338	0.024044536194609223	0.05175291235395622	7.316024486379172	4.277443777963847	5.750556646160143	3.2586734534173036	44395.028312575625	22704.149764193768	113364.35754874587	140871.04794412476	0.1432140147382742	0.3649555759472938	0.09349003266630435	328.4275920337235	99.2036192566697	123.44993442290802	55.182284636395494	204.97765761081564	44.02133462027413	19.66005266542432	1.5323215242097348	0.5218371163962645	41.740870656419034	4.9893621660705305	0.16577676331620855	0.28825580297775266	0.0736463609809378	0.0493634208755769	0.15038901113098999
42.0	1280.6760061850932	1.628536662605507	0.6923917595494646	1.2767875529804784	25.438161085442456	80.18259200632494	14.760503720909469	113.04642453839699	62.09412534776121	0.3401582832755383	0.3026223245854865	0.1827242526935663	0.6058714273653405	88.8270365773036	105.39999793112945	0.044471388043863455	3.3301612862720082	1.310792175752232	0.025582825009002247	0.01881792265895812	0.02494115234836867	0.050936558211911336	7.666288196078935	4.373849120284761	6.260385907293548	3.4264997210804724	38439.57326958663	19648.612355384477	117928.49504951347	143417.63749998345	0.13281116191314865	0.3652825791173293	0.0875657749613795	359.2862183807218	114.04409776375789	139.20705690127582	63.57068383069843	220.07916147944607	50.47341393305939	20.592331748439214	1.4542225080660938	0.5626277947871705	41.75704174911747	4.921462950373252	0.147647193499682	0.24689442427217775	0.0129513197190924	0.0175413239913379	0.15038901113098999
43.0	2302.0576535950513	1.6258889119325561	0.6366658029188269	0.9506719092669095	25.353177311514575	77.96345005664962	14.383838052565725	111.8374445536963	61.884480425164355	0.3418219608380001	0.3004675326276814	0.1821109248208475	0.6044667331702187	86.00919077221766	100.62465324992702	0.043431334616098875	3.310966163906191	1.2856051369073584	0.025988294261127212	0.019239148005026786	0.025001346871677144	0.05247207156994468	7.39567429310571	4.282376718253125	6.442189446179069	4.015045929419068	39377.96369594168	20275.253370764578	118292.35360562442	144864.14244487823	0.1348801077902933	0.36776351194678003	0.08890406521971252	344.1864901135147	116.54350190851359	134.63631776442585	64.25582624458724	209.55017234908885	52.28767566392631	19.50983502505087	1.3752736778232395	0.5877035025819501	39.91733512495477	4.630398847476754	0.14295048271601138	0.23522392126012842	0.0129513197190924	0.0175413239913379	0.15038901113098999
44.0	2591.0915973670076	1.7306525115913123	0.7406620495336487	2.1057289420401792	25.724682933008683	85.98193776403399	17.07135487013243	115.0243558977521	63.12122081259996	0.3326871021456607	0.30752681641247476	0.18924057267902664	0.6071014397865191	102.27439505746962	119.80901672703817	0.05120349693468337	3.3923788087037514	1.3983155722529401	0.024456537759418685	0.017685732596604626	0.024435452239008528	0.0466522902527723	7.996713883131139	4.460829425813331	7.232604949474365	3.89905948669296	36263.73859134808	18320.319661676906	114573.92400319417	136810.77590656158	0.13113193575931548	0.35235183485535715	0.08689644479784041	388.20981358371137	140.7531454022616	149.87406813476753	76.69986793707709	238.33574544894373	64.05327746518432	23.855896739222707	1.6247640737518538	0.515685894806608	46.87605507857179	5.726651282572316	0.15732952204779369	0.2724718447156207	0.0736463609809378	0.0493634208755769	2.71509338544914
45.0	1998.6281194457588	1.1692973229946542	0.9206026129793868	1.0465738934307585	24.906454066198343	73.08000191856172	15.684685139916981	104.5231465971505	58.809872198102134	0.3309586834392412	0.28859281645568496	0.17695525863771341	0.6200106044051127	103.96227366491904	105.91604260675108	0.05690610858847781	3.229377048215379	1.2814440680002865	0.02848292075185964	0.021868789602194745	0.02354853645956207	0.045883706219889554	8.21964079144577	4.620074223502863	10.19028012789336	4.533264543985815	41734.031353811995	21020.809541256367	111712.50806169336	136142.74611132714	0.1315144089230944	0.3512848843484193	0.0883653931217618	346.8724423336057	174.39022188095075	132.14620803379879	91.56625619169431	214.72623429980675	82.82396568925638	19.643391651376668	1.6023797069136898	0.4840354519615803	39.98316943150497	4.886582770836051	0.17336088971858288	0.29783716261623894	0.0684271187049442	0.15394895623532098	0.019268954469314998
46.0	2430.112319507216	1.9995825807234426	1.3111447811499795	2.12479251443611	24.12207254168128	57.88154383970046	8.43786229221585	99.92857561448662	56.95915476497443	0.350856664340516	0.26834759718414386	0.1553831083564945	0.6156067133540076	49.95992488781863	61.19772730888425	0.024543619950053653	3.0807771352311093	0.973723033460295	0.03168187851687749	0.02453327258418523	0.023230781099191605	0.05789216923469458	7.206357992033797	4.337009029640187	3.5473730042864253	2.7393228186003187	47376.94690584215	25038.658364761242	119591.06742587095	153639.13286135512	0.14423289427176464	0.39092948574115144	0.09476272563247293	245.04070438511525	56.51455043699069	94.23430448904266	32.307408640053346	150.80639989607235	24.207141796937332	12.549808526393974	1.2083040562400658	0.6115700032832879	29.164412836415433	3.3713800567495356	0.14988136864725912	0.23670120387607751	0.17944426477636397	0.777863217835483	2.4228510437757502
47.0	4014.613157789106	1.6011455113938602	0.9150783418057754	1.4862801898755922	24.89531439384818	73.64790686592485	12.215726026800416	100.08538722100887	55.2462960317785	0.33379697870077923	0.28941070096550026	0.15975745791386148	0.6329634724537856	66.22457922124715	78.33884892764183	0.031941106532800335	3.276402059762712	1.2132013430652664	0.027445225797022965	0.021048516376742717	0.023818368128410598	0.049233702889987636	7.625521736802459	4.47589540233358	5.033628661380198	3.1020556178923813	41067.723550299015	20757.838197888632	124757.46640109601	152896.03835143897	0.13488528820054987	0.3846252504234892	0.09003526614021727	335.69941008452594	85.1629727802703	122.72649878653105	48.94065824958746	212.9729112979946	36.22231453068286	18.012780575855775	1.5591441726643795	0.49816631596606914	36.84032959868253	4.663762078216764	0.16514965293987574	0.2889057905351365	0.630371580499427	0.229973467833325	2.88817078992229
48.0	9508.136839670868	1.3047137428574074	0.8148708186072491	1.0237832050555917	25.18504517353875	69.15318469073374	18.332874365888387	120.97300718617706	67.03669145872658	0.36245524941969176	0.3383708266730875	0.22591909864536722	0.5844133467323639	134.87297512620796	145.4814317161892	0.07118819030538062	3.232925277086943	1.478640199998326	0.02662686705492798	0.01995868085896556	0.02726031486360084	0.04769849341223605	7.088079493932703	4.091587519009775	9.637641863341505	4.698961217243558	42510.479488575606	22359.30834492725	109667.96759980796	127884.64766637812	0.1428400465955332	0.32870727049914555	0.0926258473194738	295.0031919731174	169.6291833276287	120.7971628622725	88.9645707401361	174.2060291108443	80.6646125874928	16.241561773320083	1.409207851399013	0.53918811084453	37.90889933934799	4.1010240455672475	0.15608113362876117	0.25631588406401	0.244378975912992	0.0148792307370783	0.263932600101971
49.0	69449.07147575784	1.177610222654873	0.9171967622035103	1.1033619071433654	26.938725622479907	82.35070567517754	25.85116540344091	140.12048922468236	74.18619716321378	0.3776744314904981	0.3807637571486884	0.2578176197367416	0.5625206366762354	184.66472665114622	189.3278654742102	0.09614645751056927	3.3845426339306814	1.8252563322688977	0.022576710171018314	0.01462367236775824	0.027959760027547464	0.038896779986727005	8.347516425143324	4.357516209606762	13.281906802966583	7.19034613295407	32394.004522507108	16843.50752161416	102152.72942631874	110683.86894140478	0.12739268795757228	0.2833549551914507	0.08216681044694406	368.1167840586493	262.3451027633797	153.86166314330853	135.298851846173	214.25512091534063	127.04625091720678	17.699864033503772	1.4778099849320605	0.5143659431482013	32.57994143295978	4.099243535098134	0.13513935826633378	0.21357513359351354	0.0846670561429727	0.0202524059878431	0.0281109458660426
50.0	5554.703111808269	1.4836425383040122	1.0380502883718228	1.1699563475136177	26.002426422457102	79.66016954054227	23.20411099806035	127.1340072761089	69.69017704336524	0.35337027311983005	0.33640573058478385	0.23039893825238986	0.5845541601790609	159.78815109318356	176.6861390411471	0.07363899465601549	3.325989424845932	1.6805587329914011	0.024501942260402008	0.01694427782040314	0.02771673010022626	0.04087513229247602	8.328786421346654	4.430819985916099	17.91885991128622	8.745775443182888	36901.537854050344	18498.765567270417	109121.86794698171	119612.0876082107	0.12756259189746694	0.30926210732179465	0.08402050833672214	372.293445122812	207.4154514071833	148.48560930207114	98.84258136902677	223.80783582074056	108.57287003815638	20.163637251216933	1.6057784254520309	0.48898079066168204	38.51294065280112	5.050135706471155	0.1619702529271736	0.28628893316264326	0.0741921277641253	0.153781612905988	0.0217879986259164
51.0	8971.441533016423	1.3196313749195026	1.007504184719936	0.9936350639884954	25.193168895668432	64.40825831054593	17.384171879355474	121.91067596220702	65.97558811875601	0.3758517346518019	0.3309607006213778	0.21727714119626074	0.5780585390685641	120.71871399281954	128.4254329798894	0.06141339332635103	3.165178582364725	1.3796314304565191	0.027376277314778655	0.02001287424887162	0.026558879213490406	0.05235743218854934	7.694013966453368	4.331289079430761	8.261756470660927	4.2624546557379945	42146.39881250709	21831.77541842341	108729.58157748698	130763.23836956531	0.1348491569757465	0.3316790745675052	0.08729127654073157	285.2888779201936	162.64002111237753	116.15241342845796	84.96308247096475	169.13646449173618	77.67693864141256	15.329853698874325	1.441620231138737	0.5336548885044107	30.618845059388363	4.004942917872215	0.14891475209139798	0.2478913895448859	0.0407938543779372	0.08937248408397501	0.0276164465211835
52.0	2139.1484534215874	1.7096630888178492	1.0076546530606647	1.23534567602171	25.559802550106127	74.25994071654172	17.411349553064667	118.41335087396769	65.57696433105679	0.35153008632690574	0.31636301055876787	0.20576303238792282	0.5953400670163898	113.60812646561105	118.62884015161754	0.060059763945289085	3.284104298550883	1.3701178519464599	0.026494775731870694	0.019193824327476572	0.025361932906264397	0.050693353246216	7.633138854002348	4.277539228019561	9.70838806542455	6.862991836574105	39500.349835334535	20673.336829247317	110594.04354105389	133089.05329755717	0.1388697566174741	0.3400369652389507	0.09099680990705417	323.1901772127027	187.9115899667156	128.96136246529503	97.63952000588829	194.2288147474076	90.27206996082727	18.344105804570926	1.296728123888852	0.6107784884718597	38.48347673019724	4.259437404103705	0.14228945129674672	0.22600964175092567	0.0094538390683093	0.102845615437222	0.062247532805549
53.0	4029.6871509535836	1.7175462420055734	1.0764912474731294	2.3482481284388586	23.661701840184563	54.67941931128719	8.279073860946196	95.82070971066639	56.247139494074034	0.35702835898993657	0.2684212522198608	0.16062398285748483	0.5927951566523542	47.97915198840263	60.939223288977374	0.024764879952885184	3.036973907176044	0.9318533970222035	0.030880741904897452	0.024558714228848522	0.023899362217806825	0.06341441764509491	6.5306525355052445	4.1560111412807315	3.5793925363009533	2.6665233635125314	50592.62115033378	26258.013334117084	117520.24159461445	153099.05593706193	0.14647626520549017	0.3909281063878537	0.09617441852455424	219.81192920500501	51.14029891983363	89.34743589046425	29.15194122360784	130.46449331454076	21.98835769622579	12.347288026397862	1.2465115409764758	0.588669986628656	30.0624755848757	3.435048000473135	0.15538204469069744	0.254917195808852	0.142676567517217	0.523326600755417	1.4478552208613997
54.0	1331.3901217688535	2.2536076213470717	0.7697304994518492	2.079175275591689	23.89462008892704	57.174487730507394	10.619119344719305	95.63326006644573	55.19753772677704	0.3460763443205439	0.2718842002767241	0.17376167472422965	0.6110012618200334	65.86471836775152	71.3546493915266	0.03549362399508651	3.123392968387159	1.0250614737635135	0.030214688534291087	0.02423839503472849	0.024832870287659348	0.0601658045510866	6.1834759896440845	3.9602658670627577	5.082868318044651	3.204725841629048	49644.09403928056	25928.56000523096	118790.11616692907	150827.03730254452	0.15502739035451857	0.380748557615123	0.10117247459881065	227.429720718643	79.61297050062011	89.04036552510638	42.734405326203664	138.38935519353706	36.878565174416416	12.679880785088471	1.180871864510668	0.6197648613253419	30.08110365308254	3.3546458868816913	0.14893688259702642	0.24010172896793353	0.18949033239726504	0.17456545543063298	0.545656333224656
55.0	1133.9147982019572	1.927017057907885	0.8903927740782314	1.8280039977560776	24.01466331288409	57.025649476774525	9.996634742014606	94.31986763879368	54.24239275366605	0.34774496766083973	0.27446706927430714	0.1681461639130676	0.6187691860377705	59.777813504489586	67.53064381247219	0.03165609783307163	3.1165250879843276	1.0258607241170346	0.03064268938427744	0.024207628108612933	0.02456167933531693	0.0592701266260529	6.44643813036296	4.056264010645126	4.725678926526685	3.069064667608312	48490.2476888051	25293.49284253069	122520.83406573124	153822.21100313653	0.15077278197853156	0.3870524235919429	0.0984719193113943	231.67472091621724	74.39958615771549	89.2632368344201	40.80156512482306	142.41148408179717	33.59802103289238	12.254320382682138	1.1857745175281305	0.6142319298220917	29.415454535725914	3.292409287512899	0.1491829212197302	0.23893524786688414	0.18949033239726504	0.17456545543063298	0.545656333224656
56.0	21708.685386429017	1.1345092720436927	0.9721886316143225	0.9689703900445119	25.454428089241556	68.28216387295957	25.23559851219058	114.57019711804269	65.9157846508134	0.37072150576560703	0.3420754420008011	0.24272079878383238	0.5671601557346453	160.0638808823836	157.82761544364016	0.0887543304459625	3.2284846923650683	1.5634486238225422	0.025967660995333226	0.019949459854292816	0.026439921114282484	0.04841022206360362	6.777132956155296	3.9802292791295635	12.951473041111743	7.928470868279066	42832.457689218965	22750.581948813608	99487.58502089613	115880.17529672568	0.14601833471085382	0.3034317073134156	0.09611705785977973	282.58013103661875	248.92953254680103	120.49851877978965	125.10102413271817	162.08161225682903	123.82850841408288	16.96455283597677	1.3979257546583654	0.5437443834059035	37.898944567375224	4.135453030499728	0.15574147954449874	0.24788313957771052	0.0237388157250208	0.11723317814708	0.212985224379812
57.0	8629.887406318621	1.2650554902916769	1.499432145311779	1.1427427645421044	25.165479858678452	56.27345775243924	16.255207414598754	121.05216488587773	69.6324839636208	0.3796457813893887	0.3351042286179263	0.21794446635103285	0.5489575013635803	123.13153738660574	142.33867822154372	0.059962373152985464	3.080619953976916	1.3914877236838115	0.027185695071316896	0.019268744886183586	0.027336123012508217	0.05027602172988681	7.036873255731501	4.0830814031580385	8.871331766166573	4.599100221893858	44358.98876266648	23534.355402478486	116146.5697973669	136476.3328334203	0.1409547008489949	0.3356343063551918	0.09150483817062634	231.2733937221245	145.41648601186714	99.53833867477842	76.34397649153266	131.73505504734584	69.07250952033444	12.721387558738678	1.075765569256489	0.6600673409105446	30.120355985384734	3.102231114477628	0.14406932085140808	0.21186552631704716	0.0135488807465969	1.26804018446252	0.0202870225120998
58.0	9194.478575361984	1.1520807922650866	1.7283145225757353	0.8739583960732736	25.35116625211067	64.38515295820828	16.65404909677107	111.52563993043698	65.43749751579266	0.34865554465524523	0.3202700600217621	0.20449123710692654	0.5608537107790429	119.15596957916637	134.25066607012425	0.05892768156765985	3.184896207161624	1.37584388840895	0.02567597191000762	0.01863190958740984	0.02611624904845144	0.04900103268532523	6.962340852182117	4.0731121603283205	9.756088472967015	5.431189546283179	42028.55622038932	22049.024207076225	115588.43684489296	133414.16134559218	0.13947343537495788	0.3300883870667146	0.09233324699227624	267.54873293020177	146.51040348857626	114.62378521735619	75.75159976867393	152.92494771284512	70.75880371990246	17.785679828720504	1.3937584656793602	0.5548907292601915	38.73857385601615	4.451793902700752	0.19396617006431116	0.3104089453908056	0.14578673776747	0.6765801778519301	0.0008367466879654889
59.0	3967.0507544023444	1.3928734721535463	0.8943737756620854	1.469038237917287	25.418965119515548	70.76054500502403	22.985920788781467	114.70385890056131	65.28935303009219	0.365112015399841	0.3279291845440874	0.2221958020054119	0.5645554181080578	136.04289571313623	135.22963730114446	0.07586693697277717	3.220774986173961	1.4476281795269013	0.0261631261367637	0.01957783546900597	0.025586365553609297	0.04898152710481691	7.070219614801541	4.121167638417654	11.42057101158524	5.457834806598664	41986.28704978707	22165.787131471156	102427.00403239555	121481.98668235236	0.14020406469913016	0.3190314784463571	0.0918328624636197	296.9722336006648	215.0580806365378	127.19159162026472	109.9455749253499	169.78064198040005	105.11250571118799	16.997241426024914	1.4463073607552204	0.5161536756640362	36.807142990555846	4.276741627962313	0.1589337546802885	0.26083959072588436	0.0215413557463512	0.00520697304307772	0.212985224379812
60.0	10624.642629457943	1.2041061955517145	0.9842086696266997	1.052964954300069	26.202784948137847	69.94480884954429	29.110973406728093	127.39837638589675	70.99877407484641	0.3749876264157519	0.3660917110454022	0.27135851987666043	0.5494001973372975	198.45776302797756	186.58355274443028	0.11650919957360797	3.2570380608913267	1.7514606035432858	0.024581384504078135	0.017475076721854204	0.027281766110555928	0.04208451791479332	7.072434307116558	4.022788301531152	16.90854754015946	7.311778805083436	39398.8588386996	21257.846525411464	94701.35662570164	105792.3509030627	0.14310759513024965	0.27622651722465047	0.09238275621036923	286.04482682062616	344.4571413511412	124.0011446618645	172.35593710295382	162.04368215876147	172.10120424818734	17.456239361201575	1.3097376390471889	0.5785768866433765	36.88916565046458	3.9138410178917016	0.1502107989828666	0.2284971322453967	0.0325670803987842	0.0493252341679848	0.874362168474886
61.0	3368.776756048233	1.2850280137378824	0.8073145474158164	0.6373190670927578	24.413583855454068	58.120551202788	11.175101459917148	102.52585477762851	60.376899554623996	0.3399554395662414	0.27028539319094086	0.17736440494148528	0.5630075499606252	76.99796199776955	88.70285582724838	0.039996799657914764	3.0356244125005163	1.062837636279656	0.030196125298286414	0.024141300171216427	0.024067856101330613	0.058792078620782826	6.710253504669094	4.149349370986861	6.487262713288343	4.409091550513636	48753.9568446857	27630.894748498915	106191.4280979452	136706.38390569994	0.14433108459614363	0.3593085253020674	0.0950850604197117	234.53700480149834	89.28299868955729	101.7423132063091	47.04355367984931	132.79469159518894	42.23944500970812	14.399568189213102	1.1318222575976382	0.6414280408730474	31.656655907288183	3.699950494572149	0.13695976564752066	0.21868290783202868	0.0214790274594384	0.0218217920759466	0.0910437250038693
62.0	6073.620984463117	1.3887467200477648	0.8495865624708223	1.4173667562746657	24.30115711027036	55.9356414588907	10.773178061797976	106.82271135388794	62.474015964756084	0.3354830568734359	0.26839448066441707	0.16958874543390723	0.5627132634796695	76.89453102582495	86.93077636276428	0.03820178386291412	3.0468856672406477	1.052935641957633	0.029483682296726207	0.02389245025301454	0.023023467325057455	0.05523875749197021	6.483696501376849	4.032217825502231	5.441323781276914	4.2433955534759775	49639.49419931107	26899.05871634857	111972.03602330388	140917.48267845757	0.14865004989700836	0.35913098338268606	0.09687892526583514	223.26991580595018	85.73131257879297	94.93109809011357	45.946767502902524	128.33881771583657	39.784545075890414	14.260927872322121	1.272896542263946	0.5757286910769017	34.20701286206878	3.7864304921799095	0.171204647684797	0.2856619666523586	0.0341284653460265	0.0521175902750895	0.25948248150380204
63.0	970.9270662118121	0.859099821750171	1.1896683265311438	1.4809825507425083	24.38825291393288	63.228340204316176	10.929041360897731	101.05743464381351	59.89453770501578	0.3457406017789601	0.28481863681805053	0.17278348472557997	0.5931187047973161	71.20903193979674	81.03554463641154	0.03741237738403347	3.160732125991253	1.1039436259662536	0.02877777991225471	0.0230997069309711	0.02333890501797332	0.05512454860361144	6.405737975459514	3.9879761078764977	4.646584137248862	3.223936494174629	46836.451645966765	24772.65537545105	113817.90126129512	146161.0704503829	0.15058234396422954	0.37736857369498816	0.09943693677797534	249.2832954010466	70.96411577758779	101.71114220327374	38.81836912472397	147.5721531977729	32.14574665286382	13.875756941876482	1.250736326758872	0.5928096018155095	34.047811766010064	3.5802650316922238	0.15851688606531367	0.25423170029022313	0.0964961512573119	0.21684856159644297	0.24342179172503303
64.0	561.5486430149012	1.221088621757007	1.0261303359115765	1.4278818230305141	24.318530064589538	62.22228817607299	11.573198476856648	99.22388556312563	58.25675209563291	0.34492431402228213	0.28581959991408373	0.17776378481392238	0.6058744759356374	75.44344858122219	83.48205515868776	0.03948742050217052	3.1810715046888562	1.1254870775265486	0.028906988193589635	0.02330229442292243	0.023811255720425778	0.05522281687010097	6.2386799198971055	3.9188022383518635	4.884197225002646	3.3770557928742333	47377.23297303547	24966.069652256883	116626.58615808305	148270.6530715186	0.15531546943424968	0.3776819208922608	0.10211043113981091	243.87517998541554	78.73044250336376	96.8755181430613	42.30930169314559	146.99966184235447	36.42114081021814	13.4457918360636	1.2044375095494564	0.6122622409136798	32.82297300596947	3.4518835664424885	0.1542425808160409	0.2463737690241884	0.0964961512573119	0.21684856159644297	0.24342179172503303
65.0	2041.5253795026617	1.4700131850636762	1.320952998888491	2.0791758198103962	24.46079581367127	59.535423249885994	9.044158100044392	96.65625008186213	56.80352816145313	0.3481439260188231	0.28225354221842697	0.1685905157577545	0.5957157050360893	54.8108493634784	72.3161302888962	0.027028096806335025	3.168396137727225	1.0546295076705305	0.02796800739758542	0.021750647443305206	0.02558306013579804	0.06135357362122614	6.093799645232498	3.946313629995795	3.4333746610462303	2.998173950399881	45891.341008221316	24009.925361542453	122740.69622033191	158733.47754505943	0.14876648480288726	0.3964725785414529	0.09721553089208028	232.5838977971924	51.567091689858955	93.60468488475114	29.550658207707123	138.9792129124408	22.016433482151765	11.411962089670784	1.1657807234247834	0.6078766273860653	28.124149614457583	3.184386612794176	0.14760954168515172	0.22853465802127257	0.572696701160556	0.567758465485545	1.96624302591716
66.0	1562.24995009345	1.0882531977674585	1.2979828669536275	1.5118091693417268	24.112124276170718	65.86000701487312	12.608488309778629	101.9307086531008	58.53240221140865	0.344249782228914	0.27631623400263566	0.16421522800703672	0.5972850497809038	66.47917119386467	74.79889737172654	0.03517442591228163	3.193525956262948	1.1170052409042222	0.028855278150790885	0.02315705941182377	0.02335928730335339	0.05438687845135099	5.936161887437178	3.8241645044127615	5.623809863398284	3.2773276146858303	48634.833025054286	25719.79051905767	117129.18802774073	145541.48523150518	0.1584355594998812	0.37520471821801493	0.10177132773046037	254.69230548967758	87.71676000283357	106.30539431530376	48.029227508610106	148.38691117437386	39.687532494223355	13.050054782366033	1.225988750730683	0.5866340341038172	32.15174075345287	3.4846127445223036	0.15574816066065197	0.25270146524665527	1.32264213499205	0.7000740338438209	0.7536345085568729
67.0	3746.9673734167895	1.5394206293002592	1.0526767414092135	1.8499495685356337	24.540814906729167	64.49051640565081	11.393677702786503	104.21479716512806	59.42857407942034	0.3465491762315452	0.2879924044466012	0.16546310522474256	0.5852530714762232	60.34092314797667	70.91134125990419	0.03001806226465506	3.2007827142723486	1.169467808785563	0.027074420660062652	0.02129059639536934	0.024808174906439516	0.054921555444347264	6.159131360432585	3.9081779043226716	5.158623861682236	3.9786205287019625	46075.436750291105	23876.856950120007	124572.0231558089	154927.73496864366	0.15168101220436664	0.3910788453647055	0.09710037295861165	249.88042043929963	84.14138606326571	103.7863615036365	47.49178904300281	146.094058935663	36.64959702026289	12.214114729797357	1.1639307675678798	0.617784241933314	29.84987029200622	3.2348861782787157	0.14529064455098875	0.22321203999607078	0.0779288222913377	0.4006271505162	0.9552720435231291
68.0	6232.211194656275	1.5019075048817423	1.0724531670848274	1.2324813155113572	24.47802648374449	59.86463637918456	11.460887333669145	110.84502862604101	63.26524407285261	0.35013782366639074	0.289267621970907	0.18745805079511882	0.5745418136869647	76.39281422433166	86.61407355207668	0.04032415567230551	3.1246112372475725	1.1199577672741108	0.028261899050743708	0.022265799091188206	0.02645363491926338	0.062104344124962935	6.402732365610792	3.9523640021521067	7.999582685299457	7.658424872331076	46917.10626760209	24666.090453202756	113021.02381471671	145740.0223195825	0.15036697016508496	0.36933081583876426	0.09671517112645879	235.29284091487494	96.49367866639182	98.2646996513507	48.98852261267185	137.02814126352408	47.50515605371979	12.41770699481926	1.1064223268618354	0.6365732823896791	30.945116196751293	3.196184208817229	0.1454766211569669	0.22299066269083517	0.00815861380883943	0.139462540583681	0.0157866233238585
69.0	4066.003944105331	1.363526378786184	0.8545691284908195	0.9047425101327727	24.46948658803647	60.43945109033545	12.538288205651595	109.74165166007549	64.70820267238496	0.3457928207937427	0.28828531427209736	0.17542249252648623	0.5672361075903797	91.65467086226204	101.13565681844655	0.0459063697090655	3.108345857960135	1.2086337834984473	0.028604548298151136	0.023021574817810284	0.024377647612180496	0.047998305694437214	6.382637823365142	3.9512960358741585	8.821839891972997	6.091047980554157	49917.14032835727	26791.995572587228	123061.9957129475	146311.70061970715	0.1518632811320594	0.3488369561697792	0.0988712859499248	243.80297602567632	116.26402160523885	103.67837034057828	62.16664433134865	140.12460568509835	54.097377273890196	13.938558957694394	1.2609239177676221	0.5783493666914942	31.10231240218001	3.7274874272774303	0.1732003686389559	0.29682524418703937	0.0272592135058521	0.0727549388385077	0.14846992575537601
70.0	378862.3716821978	1.0974614694942515	0.9103159292947979	0.9289960084511141	26.596681813876764	87.33186703862556	14.319179939143295	138.72569250571914	66.60321926873391	0.311873250794389	0.30602871878178917	0.17914238789785217	0.6559754718279667	92.08510800798662	105.72610125402072	0.046448125647828846	3.383092102473778	1.3283106915608143	0.02523530370169758	0.016092524575444984	0.02539520868841355	0.04547219512078104	12.300673729879058	5.9637529977205155	8.047465508330474	4.997770430995785	29604.62051952203	14205.31150431624	121561.98395037689	146327.35792052888	0.10735636557058952	0.36056688873231946	0.06974203529800962	496.7181317364712	128.6438757676379	145.2471576268159	70.39740744396165	351.47097410965523	58.246468323676325	19.717250243353323	1.5395714398905656	0.5042922192840684	37.209615580295186	4.535975416255486	0.15669414506303753	0.2573672608811515	0.202333141114737	0.11267712065561801	0.054535935736539996
71.0	3166.1939362747476	1.6939335574732188	1.0959649544630574	1.1986669108583954	24.629506679208173	66.00725091491398	12.498017163524588	103.5779841310071	59.15518172746936	0.3413141663233158	0.3031504306844653	0.1798384156117866	0.5951866888319639	72.4407812102596	81.48516287016514	0.041425601355709794	3.2100233608337967	1.2111304202541455	0.027732875511058505	0.021801364802457965	0.024670619826765015	0.05373252778215195	6.459185624370287	3.9705818357373306	5.821103155484187	3.900446015085817	45200.30275972002	23786.750286378436	122740.37707183773	150342.90558210257	0.15020920588140796	0.3772233264750559	0.09738449987132575	270.7879717633166	104.46619523065775	109.45530555241686	57.082028389613505	161.33266621089962	47.38416684104412	12.978950844035364	1.1273198399270705	0.6403194861320043	36.519863384788636	3.2722435536433974	0.1410322109479454	0.22316971495196716	0.028541107408607998	0.00891867191450889	0.0260983163093886
72.0	5265.052482551245	1.2668896798973175	0.9297862661393822	0.7407814098352135	24.78898653562749	56.01210720281411	15.872706181554975	125.20051936422652	71.98956062908964	0.3993960931787514	0.3588356834028548	0.21910569933692295	0.5598502529540651	112.1255680814815	146.31906149133863	0.049567577895937624	3.0796151015613877	1.456288637194874	0.02723316955077432	0.019287347021930013	0.02933109449663774	0.052238530207775934	7.109406963381966	4.0362288159542175	5.425342405533559	3.4897173802467187	45351.13899287723	23952.27176897791	125071.2818341218	145632.67883240146	0.14279553591312535	0.35587980645083017	0.09209703485013265	233.4463980924048	101.70083951123881	96.47471931911053	55.664122330540295	136.97167877329383	46.03671718069844	10.82694233692102	1.0029768426988612	0.6776624668861291	30.708738981117843	2.7267077932934236	0.13667303540234563	0.19884093704421277	0.0032959161680090397	0.4340831530765471	0.0123448570153436
73.0	4763.6027367761135	1.3262008472251494	0.9194658717093064	0.6734115625693973	24.498806893393404	54.552201313469865	13.278389652099833	108.32305313855824	64.42490866250658	0.3871138698216889	0.34045007466392385	0.20649078416790217	0.5601507963717596	89.74676313387631	127.09366946732561	0.03939323000051063	3.0791399159749853	1.3586321128743664	0.027600526934202632	0.0204370193052836	0.02887112882245866	0.05472924718642568	6.600035204775285	3.9709850771990567	4.218788284736286	3.2765447059930914	46945.295706033554	24631.528715931232	125711.64864779306	147279.00772720497	0.1455302845414528	0.36838536606761657	0.09516958363647174	221.11213023429133	73.17066262890943	94.77033302278655	40.9479527510925	126.34179721150488	32.22270987781695	10.935657069715644	1.0393377987010968	0.6593092607554911	28.172695494740776	2.8362156292902623	0.13874679813241217	0.20549229116074583	0.00690116010601948	0.362943691512144	0.00265830629444148
74.0	5902.6231014939385	1.2350865160793993	0.884985904392226	1.0865619116569216	24.998172292538417	56.20256918635832	20.02966106077907	124.02794843258964	73.02611435740872	0.39199884251583184	0.35339030802252686	0.24376537076539503	0.5405143504428617	162.66928203010792	183.58350751258502	0.07397581853160512	3.111896393084123	1.594569165080849	0.025613572032209177	0.018701492034432537	0.027444393482994225	0.04464067153560697	6.829522768863055	3.8989258337769104	7.945512381987784	4.247979115063515	45928.62622115703	24341.575461162276	114159.48357641387	126808.75921797584	0.148766892117469	0.31202839587956266	0.09651592288566774	226.15560334610427	154.93267837322483	100.5009479408011	81.2625611129147	125.65465540530303	73.67011726031014	12.284057469181816	1.158210458828238	0.6226947666460216	34.35309312165677	3.0861539848380826	0.1768659407773533	0.25294929541913524	0.11138707020864999	0.10118256548101101	1.03157018299145
75.0	8448.920691360725	1.1940909572121317	0.768523798604835	0.9018295809642398	25.45781285391794	67.77228507865486	18.502737971138405	114.2712910328297	65.04942013566146	0.36102834708514975	0.34045893481086176	0.2264252562309242	0.5701174455630778	139.12145716942615	153.77131642570887	0.07061421837348734	3.2545953764816664	1.5061971230914484	0.02543981780592426	0.018918364554449785	0.027711934571744035	0.04739647985936152	6.46745914919665	3.882339481267401	9.622696306903674	5.037990497974386	42322.57557980461	22618.997662422502	111820.85038206741	130209.89857269514	0.14974895966484889	0.32857356250521297	0.09699729475065438	273.0724894976679	172.0930903492884	115.04932285718334	91.62077395107984	158.02316664048445	80.4723163982086	14.868279913350957	1.1331075842314213	0.6530364502479715	39.05627856401377	3.4739867745897763	0.13993678477071178	0.2171958831802926	0.0089091404410118	0.0432672776803527	0.0005526335880418151
76.0	2555.2983717521092	0.7085648490849876	0.9754127733088396	0.9659538336605344	23.82772755275859	60.55864067877438	11.199193333244317	103.36506469643014	59.58707178432976	0.3428776886006762	0.2881049129916924	0.18477557799227362	0.6247933541327907	86.03137225202639	98.38279662212314	0.04144099430956917	3.1268348479785573	1.1208973427129432	0.02998734842844596	0.02538837114282475	0.02482191839423444	0.057640880982468744	6.309647484560844	3.9145792464611975	6.51137599071669	6.37725071016667	50234.89744324634	26484.906220280143	110206.41260982794	140817.8734117065	0.15841712641521966	0.3571557144068338	0.1022186852372096	252.32566979753904	82.80252541794648	97.27100076036052	43.83510477138171	155.05466903717814	38.9674206465648	14.624046582852792	1.2871077666161082	0.5860988408638099	39.741154045565715	3.9220384921178746	0.1609417367271734	0.27557893679628975	0.10537527743047699	0.0900633230695336	0.0100692326419396
77.0	7482.255076279394	1.2301993911397877	1.297181598022025	1.0771995982077769	25.857960056009905	73.86612956825155	23.145197143020884	113.89133114170313	68.18130138764064	0.35894636244856765	0.3540758029030804	0.2457146048715697	0.5539700496080486	177.50274090377715	190.65184451692588	0.08310829057816944	3.3129044328969814	1.690334897420174	0.022805884140985874	0.016962253803270322	0.027400172646088516	0.04292778369991112	6.736653756177595	3.981565396118319	10.20772647028541	5.413549337270858	40662.32427749626	21405.785439083047	108459.06448606733	119187.44275491903	0.14481054056534523	0.2993926998834997	0.09640665434181027	308.30986300439724	188.74478418802417	131.52010693571592	100.06557380421492	176.7897560686812	88.67921038380918	19.01458065092164	1.4091813272878084	0.5620920011464182	42.580741652269	4.391645814518795	0.1907235221881565	0.3046122438405053	0.00282902868354993	2.28455570019236	0.000536589110442172
78.0	3691.2944895660153	1.3374733628002926	1.0242431515861028	0.7497587989188462	24.903055819302466	57.90071845459114	14.798186367106341	115.292839993449	66.26974399587404	0.3764505907663893	0.34759900254108295	0.2138911630172681	0.5684701181161385	103.9129920599075	135.02912462719237	0.04549395149882091	3.123743186634475	1.4457428674560477	0.027033031111823876	0.019175400790668564	0.029144091142746395	0.050918972390554165	6.948435450253173	3.9884604319051244	6.262942512483935	4.571995942350918	44237.058432269936	23168.60845544275	128416.94859067693	150341.33204553972	0.14462600476220247	0.3621911492140611	0.09429386822415647	239.32959510178748	99.2516993140205	99.29807458997884	52.96469072660237	140.03152051180868	46.287008587418136	11.054824575225691	1.0756347192950773	0.646002615687295	28.68817415153224	2.906522662089222	0.1374981683017898	0.20839016762952317	0.00900195822570665	0.0606675970323777	0.00636461908702562
79.0	8915.189705625175	1.1968808045989334	0.9271552039634335	1.1289074796063865	25.155716787487616	60.6435409995149	18.156438173953145	113.84220340104304	68.97691606578614	0.36908395893491935	0.3451681167526573	0.23290682161293402	0.5447374176220898	145.48862163739796	174.47817314397102	0.06554260149957702	3.174828340878316	1.5437531327033795	0.02522963946567689	0.01881013644647231	0.028263833308427955	0.04829152090158698	6.2115680384855905	3.781895738645928	6.676706871488051	3.7653213787986157	45977.72416139223	25117.402603495993	117095.5932125741	134328.7432657886	0.15411728222164572	0.3322316808057845	0.10234220943241387	240.41823688677255	121.00314751153482	106.22051598673563	65.54643533317724	134.19772090003664	55.4567121783576	13.531075413748987	1.2537206026503245	0.5864868244223039	29.79048882282384	3.415319784218721	0.15602150269762374	0.24070958949725596	0.014899928108831999	0.018151572938767	0.0164799326885755
80.0	5309.283037165296	0.7392514895949478	0.8518317771999231	0.8712861114158224	26.13602743354242	69.00603098373122	21.448960860531315	119.94343744186237	70.7191791026451	0.3749136657883409	0.37454483776252795	0.24650873653013727	0.5437472951155949	163.5679528698629	193.1555686006914	0.07530199367684119	3.261154492875496	1.7252158184916075	0.02376087030133952	0.016495812973877776	0.029564617672742873	0.04139828411078402	6.774895545643696	3.898276963476727	9.235395370958567	4.693074852379418	39956.87412126761	21890.59879655921	116977.88189221859	127115.87306906021	0.14571041116890796	0.31250413998959853	0.09741343790200248	281.78592887085244	160.93048100962508	125.41204670387617	84.32072901963318	156.37388216697616	76.60975198999205	12.323910183712005	1.0185870165826254	0.6758653240635774	27.747110379154137	2.7801408972035038	0.13091653010492849	0.18663579378618889	0.139915483348487	0.0173904610852149	0.0133663182036345
81.0	19041.007501504275	1.0321870608669534	0.7727634916573884	0.9997064319791159	26.99107675063116	78.56158160513608	21.011567212867376	128.12486259635315	71.4313911842993	0.37686915010525385	0.39021921468093174	0.23387471890611758	0.5553426053346844	159.54322973590035	189.80385169988432	0.07258225507378227	3.3573368415129816	1.7989130715453252	0.021773930100096917	0.013862260520856255	0.02938480514956812	0.03592182033829737	8.399441141549026	4.422352921111306	9.99329609013606	5.06630481853114	31384.119945358227	16195.033892806256	117531.81645458807	124039.32577230284	0.11985465470122648	0.29872128420466065	0.07987789769892802	361.5414394935991	166.7752607462347	156.47892380173235	90.88952919181754	205.0625156918663	75.88573155441706	12.6284767307757	1.0289028575526715	0.664089561367676	24.402297265234445	2.6654960178604257	0.1231804804424086	0.17451747511035082	0.0485467382444136	0.0178403665709491	0.0346192317165013
82.0	5667.047729646684	1.22819994032524	1.05115321990921	0.9963609543120701	26.983905298403133	76.67836273321396	25.376130191969548	133.59702554820186	73.81360024329501	0.39010041174185106	0.40965913278319355	0.2651108908064539	0.5597457083616215	201.08145083758663	217.89779889719665	0.0989489801465523	3.359919820715749	1.894018776506629	0.022046783756029125	0.014212390207799774	0.02957544884312893	0.03406530146120291	8.02365064746233	4.323440109118157	12.765557149436548	5.676452936101492	32076.06253158108	16663.908141652257	109425.57161367939	112267.13819178304	0.12384368396725709	0.27143700863186815	0.0818585969460862	345.1297127694342	250.59256471542827	147.4909876616328	133.2474471623738	197.6387251078009	117.34511755305508	13.965985311751911	1.0477781705500289	0.676943160499418	28.083029820659423	2.8066616425683093	0.12903716112939512	0.18408478961224556	0.00995995544041444	0.398982888175555	0.0011193319686320599
83.0	20296.863746334126	1.1394157525933206	0.7902599034173865	1.076389354727105	25.94575510529041	68.33892666183282	23.71387135335579	128.7718209344476	73.70430123209755	0.3787551588141437	0.3735217806737983	0.25614676686996624	0.5449325043389888	173.6079435025471	196.1045380198246	0.08482469539703932	3.249265923943841	1.7954311483672027	0.02372527577247582	0.016153224984728896	0.028582142281403905	0.039695037849136305	7.222158043776305	3.969557560505827	10.675320100514988	5.571813339213136	40034.89243085459	21136.592432582773	113655.48991373238	120631.04496008242	0.14262597414303313	0.30064477092675307	0.09299449532358	284.24172493190457	210.51042127199855	120.93578660796871	109.8738470596415	163.30593832393603	100.6365742123572	13.659158306119913	1.1680251037222167	0.6186028423661766	32.43166285327444	3.242154270235514	0.1483852946210456	0.2274455930205772	0.0691303072862233	0.0202317971545314	0.18354919298149802
84.0	2302.877350152625	1.4511530977838043	0.696799261849889	0.9434499057061012	24.451343632938293	58.569403157704926	13.300998894673482	107.86389528512042	62.980460503029256	0.3641120976630752	0.3250999881653383	0.2046867581697377	0.5770006173860464	92.02356660451173	118.79761094296323	0.04475003088702067	3.140001760434728	1.345099039761834	0.027120866705847242	0.02059234353480235	0.027848388707795876	0.052578456785613424	6.36948690259612	3.8780127682318395	5.742974156419779	3.4728971725289313	46753.68499280604	24521.962125993767	127475.16125390654	150492.44957068303	0.1518161494391912	0.37308619860400044	0.09788621354168592	236.11324168547696	88.84922886323852	96.89121683818776	48.70923916519414	139.22202484728854	40.139989698044346	12.640576181318801	1.1859976746898415	0.6134469062718538	32.93321761127585	3.3703163175526716	0.14864480695833449	0.23368702896411547	0.0164535246297281	0.0432563995617519	0.0646253973530403
85.0	29589.251688750246	1.1791083054652212	1.069533339899469	1.0676919304092547	26.67904613442853	78.18985036526358	29.810520199857226	131.73812355793095	74.94442479615185	0.3764704417466623	0.38994298169344194	0.2827562259864395	0.5385734803968543	218.30643486202007	226.73523252191805	0.11005391021230526	3.349813216881136	1.9681752752184398	0.021958670677422607	0.01475152766573379	0.028561245439043367	0.036339707308367095	7.35231108732609	4.016148615753529	14.194649267420283	6.388347257498081	36403.406213046634	19487.801846186503	99067.31079420864	103228.43646979886	0.13883139004832995	0.268582210509812	0.09158278453072831	329.293864674963	293.43516118583705	146.05476927080286	152.38947605348017	183.23909540416045	141.0456851323572	15.956741917705122	1.210031675669642	0.6112290257023535	35.52933820331943	3.5129627481669057	0.13774462461033873	0.20562571612370467	0.0131996636498504	1.3676313676850602	0.28593610799714597
86.0	14345.668197698065	1.346216272439125	1.0433393503881305	1.1714422830442526	25.18908128901876	60.007511392084886	17.82205435690186	120.06855260462612	69.53520738884941	0.37763117078660613	0.3572492689864452	0.23812838220577762	0.5548362384913883	131.83392874173046	164.08332237387202	0.059883355845190694	3.1495172254206714	1.5986552932105753	0.025751957693234608	0.01829859402159038	0.029805000307360784	0.04780259015752526	6.942771103312807	3.9490184983931154	7.037958305640462	5.242659094207433	43695.252698561744	22944.433499578034	124288.95490638442	138747.64881460043	0.14483078765571303	0.3394995198555248	0.09358095316018089	245.06265840568426	126.0325659411649	103.47615202395781	67.04001398542322	141.58650638172654	58.99255195574176	11.955182079193333	1.1561922449407382	0.6148664196677617	30.233912738872874	3.087855047968052	0.1502438125397913	0.22751825220135682	0.0039608075225655605	0.585363070596296	0.00999266442449736
87.0	7729.720511439906	1.3153920453599666	0.8867658686336296	0.8261420299615136	24.267006090584005	59.74169594057711	9.76573987191927	100.46612048487546	57.40690443209016	0.3456814442543032	0.28473075577678286	0.16268982061682796	0.6109099488290336	60.131885009149315	71.30842573040506	0.03103867535845327	3.1524415423777885	1.077560496890935	0.029157821634798346	0.02321507692762481	0.023877576936244673	0.055286651562856344	6.358671629488889	4.021782377110336	4.375601876045708	3.459828435968569	47016.46725964999	24469.39564802162	122160.83334680542	153869.07430541056	0.14785886587345776	0.3844333212658346	0.09593132205188358	245.41457344999193	65.41149204532319	97.05125944528534	36.806643273238954	148.36331400470644	28.60484877208423	12.694520396448995	1.218815853977734	0.6010681337495081	35.93310662827008	3.4721932926731207	0.15129983076554673	0.250508784273225	0.0237533476850919	0.0268858246750867	0.0476490259984473
88.0	3436.88766770718	1.1486015972645907	0.988008156039904	1.0551122427789088	26.1195431333437	70.24265514731897	24.262744037017768	130.90126448297374	73.62904994465161	0.38100181541619077	0.3755228030744277	0.2558863200011213	0.5461370675897377	178.11586593466296	202.64256444691264	0.08379645262809553	3.246361184188341	1.8251603723028413	0.02392990107875208	0.01575937244506204	0.028290692026491603	0.03712830997760185	7.673555094274682	4.08767336370395	11.859221615376914	5.600057821200055	38391.42165790502	20012.466394275703	112000.73700247158	118357.01162965944	0.1362326338335517	0.2940607412132565	0.08893084730799763	300.1287363810511	226.00094655110138	129.02294150529926	118.27761147494572	171.10579487575245	107.72333507615559	13.378256786645212	1.1798199097615811	0.6040273318008086	31.863630796453215	3.1969477948220755	0.14820285844829983	0.2265069187837419	0.071455147476777	0.0050130485949722	0.0822077113914767
89.0	4994.109164116164	1.4295435262569365	0.661184214915411	1.404714227707781	24.56687041604377	57.14039002824383	15.098650587995804	112.84389258264606	66.05178038085486	0.36790998725029983	0.3312263267425048	0.2187873031311485	0.5639818427004712	108.73047869899712	136.3036136340488	0.05121940284618491	3.106617156210562	1.379156494744963	0.027575700367984863	0.020724774364428065	0.028421687423080665	0.054781292644364356	6.524641167627695	3.968906414915895	5.589502973554735	3.4018628349656663	47093.499416647894	25010.91606293504	121542.94592187156	144485.15337886708	0.14933502034046192	0.36176242737753045	0.09679516414039649	228.44331885331945	103.30850012097085	96.74124634862642	55.357564844387774	131.7020725046928	47.95093527658314	12.18442630295185	1.2322124032628574	0.5867787933584662	29.465324373037895	3.225575961998131	0.15262096995343652	0.23610997647866555	0.0370394719619807	0.0170428362015839	0.24034331681961102
90.0	19397.152053482885	0.9305911200559777	1.3235704172677227	0.7381779683063728	25.542428054971417	61.38487006554721	13.396000307410132	167.09098995809808	91.6541529510851	0.4076996690438814	0.3712526566611435	0.18744692158270326	0.607539113949587	93.87047724232855	137.39318261173406	0.03653919457646817	3.101756522175832	1.4175469923730273	0.03134880422949168	0.019876769884286792	0.02708874411708735	0.04423953286971923	9.133124041596444	4.689702766636142	5.548805318954871	3.9631489080549533	38238.66453404608	19551.332837360744	129676.32043131032	144893.0185793911	0.1251284379814529	0.3393903960942752	0.0803839115856956	279.53390554579073	78.22010012065036	107.63277714155781	46.39522589446095	171.90112840423313	31.824874226189415	9.23857949587162	0.8210949878063826	0.737597221643086	26.086638418784652	2.1603257743374837	0.15363083258444848	0.2154467018788002	0.0328051175354068	0.308025499665968	0.0225938492017416
91.0	19025.371928737164	1.5799867166744528	1.2086759832022802	1.0420869430578885	25.60203843569449	64.84283632922526	14.661325367041863	124.90185984847277	69.49601416337751	0.38135164886734624	0.3419288348084904	0.18489907029149288	0.5895370940500109	101.86515068667117	132.023086660532	0.04468470963498129	3.186305515048066	1.4349955442785747	0.027546033584259676	0.01943646386583479	0.025819232126011213	0.04447120006110679	7.851723385754298	4.401862483363181	6.56956299517162	4.237872767506333	38749.49532408655	19994.795200497178	123567.5435572404	142089.15923806824	0.12846618065323373	0.3439934488302816	0.08543655252441457	289.4172746846386	100.0653659705399	118.25958749537233	56.75388229305196	171.15768718926603	43.31148367748799	9.37060311230615	0.7595732880647721	0.7513534077884358	26.24828496259194	2.2938777052638066	0.11241094321292544	0.16188113967358939	0.033473850454990996	0.094667534112686	0.125486827308979
92.0	15038.552911269595	1.2892091949223672	0.7667477426660207	0.9061415845339549	24.487514215372922	60.25008076181893	12.431919184457588	110.81587214672652	62.669364724478825	0.3787739309128785	0.3123825715819197	0.17463075951602608	0.5859559796354058	77.42437750929213	96.2002499408143	0.03685710251942098	3.1136351313072743	1.1996807026101555	0.02915362945552699	0.022187902483041335	0.024421248369077816	0.054629981638155994	7.221386652137335	4.21417743832335	5.68226248203468	3.6014970457258286	45151.7012637084	23189.72698237016	119313.54623400305	144808.95361550615	0.14032565673144176	0.3598396952803704	0.09206420253736126	254.85459952417904	85.84275396611544	107.98494344861297	47.75856285669877	146.86965607556607	38.08419110941668	10.410315972699392	1.0912907249825057	0.6169085531340139	26.989407559911566	2.919143038065345	0.14118199245412816	0.22260280461183057	0.0505424480385016	0.0377750698466793	0.0386917648868882
93.0	2373.390201240965	1.0310018455857377	1.195505835159509	1.3101228673123986	23.412868440551982	53.08584037371251	8.024682792262325	98.69923887017431	57.746367757915024	0.378400209325215	0.2841677630337994	0.1493998392787276	0.6098272152000782	47.67388244026992	66.22111178093844	0.02293977529236581	3.0136010228376153	0.9334501333648988	0.03264326335319251	0.026537188294047255	0.02286614244566253	0.05980532968050557	6.8112856650567215	4.198745066286486	3.6664369782184627	2.650272204494357	51395.685174287435	26629.699335343215	118761.1239372651	151470.55694140593	0.1481838778197268	0.3770224029957065	0.09724697037247629	222.2396161520393	49.66471367913671	92.10777968796377	29.387062173501267	130.13183646407575	20.27765150563541	9.70989509235409	1.0795252045035169	0.6207976507580029	27.48995524759692	2.9341970427832402	0.14470376521815803	0.23217206574727042	0.14163974034289098	0.201300535347642	0.0722125075165848
94.0	14665.937946931463	0.7395118569256958	1.463050211150974	1.1390342488048915	24.03566208730629	59.51879390615176	10.346688691152334	102.85008003055094	60.33082479305153	0.3671441585521519	0.29106457276378733	0.1649436024860296	0.6070674990756352	64.39636977178667	83.7148610580309	0.030914491576873083	3.084075699358418	1.0965979088089814	0.031784448755934495	0.025178947057639796	0.024028746784702452	0.05819229187854414	7.138882614208732	4.306105889794211	5.410874459851267	5.139094504822859	46794.34802533646	24038.792868612367	116010.16816322636	143737.76049298194	0.13920444705905755	0.3654940160487372	0.09332833750030571	257.5904348108098	69.08774885490571	104.22622734711872	37.96208065898083	153.36420746369086	31.12566819592499	11.01499557503106	1.0022066992179894	0.6605517735064714	32.83046708865637	2.956437615357199	0.13616921836287063	0.2173616430014614	0.14163974034289098	0.203653579386708	0.37212378355088505
95.0	9626.789734215074	1.2982551566923641	1.3555356640549616	0.783840580809001	26.001134480818383	72.5662602416558	16.405661940213193	109.87247101380237	62.455704507293056	0.36943546363046403	0.3467884467006744	0.21177323154508634	0.5647929189605176	113.2498231639339	139.37025614979083	0.051297542566957254	3.3106567690270454	1.4980326406435218	0.023854313332601098	0.016804200247882654	0.028220337693552807	0.04875411352516586	7.050776874685675	4.041138286769849	7.86634984117465	6.33047829382491	37461.021357788726	19781.479516585947	123013.22100380684	140306.62035375682	0.1386413015520065	0.3445512535242847	0.09191887999620765	303.8381307290066	121.51539256199685	131.2356120449135	65.4784145283024	172.60251868409347	56.03697803369436	12.17565054580871	1.1181777653151772	0.6163354871746157	28.65397582050673	3.0443699014779564	0.12800349821631232	0.19189021089817976	0.00611194046171237	0.655341714817003	0.00112903620384505
96.0	2972.680296123412	1.481144608748798	0.9571695173065757	0.9742745674377131	24.13753805686664	60.99835568443536	9.969438147714769	112.11394702602968	64.34652026529385	0.3653400346652666	0.2887498301323674	0.1426473678118296	0.5779046530783284	53.28795371012252	76.79274241421356	0.02239449990234588	3.1451645835604136	1.1609105544572127	0.0281138859785853	0.022022652498956005	0.021871426695536874	0.04551233972590082	6.470115559006051	3.9820838157782683	3.7485268029318015	3.4930680810112547	48080.65049772345	24515.271707277636	136956.49356429782	160049.7006072017	0.1475714508787494	0.37603716190384084	0.09647907660459397	247.46956866512744	48.836609835399436	104.01253110148109	30.062814135420286	143.45703756364628	18.773795699979015	12.547332015318222	1.3406737185450526	0.5384069753541014	28.015476833527224	3.6214659910898437	0.1586551051233425	0.25968956241635516	0.00923398031656914	0.11446987655690899	0.0142930515702714
97.0	12634.022544497424	1.0760903600574667	1.1044083099923576	0.8884800513536326	26.46955868196911	70.59544056609492	23.100468285702643	132.86434258200134	74.30249476169938	0.3821092646632527	0.38884275405478463	0.25272364289437915	0.5533727024217983	180.45566256906716	203.02819606616754	0.08281768964989855	3.2407666538689517	1.8117502872909683	0.024732077860228144	0.016222844014422408	0.029389198645023436	0.03770379578660708	7.9712332193445805	4.256909834616745	11.083267432724407	5.794695626945352	36619.92658628072	19461.857891880496	111430.05119396742	118485.07654152892	0.13057743429495258	0.2906589281536477	0.08588624934809722	306.9597722083771	201.64273110274414	133.78762234258784	107.2044664895224	173.1721498657896	94.43826461322205	11.41431371405592	0.9875662180797781	0.6711322096779756	26.659805982986818	2.6424189704434258	0.12272787575801977	0.17539409413005835	0.0874214880598219	0.148924150691754	0.00361219251004069
98.0	9977.028451413544	1.2227379952991395	0.9594354635221414	0.7799310212006012	25.15247726854446	61.38855687203403	15.71463013886516	117.28318172808946	67.01966981595245	0.3753649121969494	0.34771594831348296	0.20958501720282	0.5728233538171228	111.84904689236039	137.57076835458884	0.051107036733009564	3.1608709325615676	1.4600539554613292	0.027053278239830888	0.019352809129064105	0.02834596924824772	0.04704681354089819	7.077151327042251	4.05998132100813	6.309627116035514	3.7492064042783873	43079.040219444214	22511.452512104053	124835.00500390345	143716.50688109564	0.14226207104998645	0.3485652125693013	0.09292920806569459	256.4841047180382	110.15474766102628	108.17233482999848	59.43883017998975	148.31176988803966	50.71591748103648	11.276599551859055	1.090971330205125	0.6391458156429942	27.60922093367909	2.896847208754111	0.1389653851810748	0.2103601713186677	0.015590482929646002	0.513079527144139	0.0282749516330413
99.0	4957.904381740293	1.5036168419449416	0.6977417537645142	0.9368792324675825	25.25831917484165	55.01855611594812	9.851514176103052	131.67145182625535	74.8386951323671	0.40271821819227277	0.3498037928196763	0.15910880394647567	0.5878882805251204	58.3094368185163	88.49298091747686	0.024579985461145704	3.079148182415079	1.2292388098814961	0.02923006179847239	0.019857436689320114	0.0262707800126602	0.04801092819225452	8.120705073486244	4.569970811134879	3.6609332175257627	2.9351720852051026	38961.626679342946	20137.25103962635	136816.3657284474	162797.54458656613	0.12277665777186468	0.3760165288480176	0.08254290236021698	251.13546950202763	48.000347383412866	103.12365088075033	30.333712497910486	148.01181862127814	17.66663488550241	7.886578564843314	0.7719002713451657	0.7483473559512325	23.684998413115707	2.0275969236572893	0.15192953057517206	0.20884402002027763	0.0150680178870207	0.110586764529319	0.0115698222609778
100.0	3588.337934996248	1.4442786907250043	1.0541808547241653	0.9477414477600747	26.633722781802252	74.59166768775735	21.64317316547232	136.00026124587814	74.72608558986224	0.38830188437057717	0.3851818555224974	0.22760881954678377	0.5610894635872911	159.30196574065323	183.060631342105	0.07092693666678143	3.3016139027745686	1.787105522408705	0.023547044469119354	0.015203383069778588	0.02716675933598443	0.03526563871530605	8.280599018408262	4.339650063380554	9.590957683250235	6.156419218259466	33756.83652103147	17337.955095555368	115430.61198038179	124084.99166572661	0.12371529695162707	0.30384248876992065	0.08130693817749754	331.8656458710033	169.75984841304	143.75159506398276	92.59816309484775	188.11405080702002	77.16168531819227	11.065256378814333	1.019070827755115	0.6465152126095091	25.280271345283804	2.649693687684992	0.14212909832517767	0.20654498571930138	0.000572499032427772	2.0371876939776	0.00361219251004069
101.0	13413.459907003804	1.0384826938740128	1.0534038129482874	1.4227442906983738	25.607504947252473	67.9184947060716	17.46469256496574	119.36802909737048	66.66371232605344	0.3836875850364288	0.34930666588842835	0.20834930155843467	0.5670973727652081	121.07022537168979	143.59670869541657	0.05617282412057919	3.2381912256797016	1.507046899252171	0.02546494838834344	0.018147310233901082	0.02665571643517215	0.04509978577943213	7.41616030157042	4.141947415421327	8.421690803524	5.221906010379579	39540.74275338962	20527.411036640784	117623.4024639818	134803.6992577323	0.13755578462808746	0.3323454580571978	0.09017762111204998	286.8150566851487	134.90428799608955	124.00695539962918	71.8481407951955	162.808101285519	63.056147200894074	11.15410185979993	1.1435528326474331	0.5925366143912089	27.133046789630846	3.01483430882599	0.13456061668826375	0.2059774554002239	0.36008608192764097	0.0308923584349496	1.3485151670408402
102.0	7661.4210088387545	1.6886968203540007	0.8076927927421179	1.3039955061934392	24.208380223377503	67.18381483556854	12.726243542535984	101.40862078177739	58.058732415222075	0.3562658576955133	0.2965732553132523	0.1913589350559604	0.6116550180854968	92.85176090558572	101.47955604461691	0.04862901811828426	3.1653759721401196	1.1907987463951784	0.029678912495468935	0.02434213588810357	0.025938813403190628	0.05761378647567891	6.340295697833782	4.017412036783373	6.585469454284099	3.9215904840898563	48608.47443174601	25802.714519757064	112980.95821741981	140154.1824866829	0.1516370892287995	0.3569669464903707	0.09783832523673101	275.63835528891764	99.35361640118242	113.64305784898976	55.03567072512786	161.99529743992812	44.317945676054535	13.129806003986564	1.0884554733483203	0.6491239755940258	40.44749590137376	3.228936386264625	0.13282587144265673	0.20413823689305258	0.0502516245177528	0.123338962121848	0.0065914753247916
103.0	5295.126781551914	1.5287897771179122	0.899972465960438	1.1144365255521775	25.11759119942962	71.65787772038517	15.448963090959037	119.62042721562936	65.51955599711953	0.3626756729771199	0.3152818308486981	0.19865764645739317	0.5871367069415134	101.7412314932873	108.25184707345173	0.055842659198304605	3.2322273287611982	1.2944338239388893	0.026825532169871078	0.02080143869053463	0.027086172382223477	0.053723183074359276	6.733291790891577	4.106872238658044	9.541037707911777	4.551912981399794	43367.3327009501	23329.557720698616	116524.53149776974	142934.32439821376	0.14304929451138623	0.3527494982741433	0.09151399919140603	306.60224952290474	149.00113167834795	127.3662385869551	79.30541341432425	179.2360109359498	69.69571826402394	16.42688762250222	1.313433995883625	0.5781852301237739	43.05680151694378	4.076926662627018	0.13532745136435484	0.2171589680019002	0.007158844835438441	0.19640140047062402	0.00226885140668116
104.0	5314.636048957167	1.1788979632299124	0.8957252444412691	1.0159033737704846	25.03806667228005	67.02833540909985	10.173742104168548	76.91903122520013	49.25479011407802	0.3386447624976371	0.3052936106347406	0.1463573173061998	0.6079733848342984	33.25487110306447	50.54370183507322	0.016569372146019827	3.283920476648844	1.327422691509549	0.024482678810429037	0.018115622252040536	0.02651846837605179	0.048888209129166284	7.380201839029231	4.463712719168327	2.6188458750038097	2.3792251191899645	38739.26144433042	18134.894959782952	148624.07994078257	175839.84230564386	0.12436834126790489	0.41937322561071655	0.08775424733579522	305.4241585214562	44.96520377531017	121.49739807574933	28.794652086969855	183.9267604457068	16.17055168834031	9.635254656107504	1.06929769675162	0.6359010095678882	35.010305518203396	2.743264245988018	0.13194460653901374	0.20500863968065225	0.0849909993799906	0.0788995726191642	0.0138865440632345
105.0	8911.492069896254	1.325035432732272	1.1054576480766418	0.9740477704714285	25.428142734757163	66.78283090534919	16.991933280999778	112.30432377689081	64.02026108963652	0.3835380798172326	0.3464428678258948	0.20865912030310899	0.5638089721885862	114.91838646995829	120.95362689671065	0.0640267440946264	3.213799814566943	1.428103315607099	0.025665722167661623	0.01887681831022877	0.027719253209033422	0.048148666833088875	6.681117776013601	3.997806104009148	9.725937023187925	4.680717099420475	42457.93813383156	22715.636861511244	120886.54757384985	142442.04106441414	0.14350433735605986	0.342911788817441	0.09329520455635984	276.38000130581094	169.91788667237114	119.43989365734821	89.88245430515187	156.9401076484626	80.03543236721922	13.76294706018047	1.074711673186907	0.6558729553918855	40.10941176659198	3.4425385878260646	0.12585893115334731	0.1922360214727623	0.00622159897613902	0.318958602499538	0.00148175494044005
106.0	13831.920574591963	1.2161650650913798	0.9431408078427004	0.8673712742953784	25.184398867899205	70.9783575758477	11.31103303318678	88.71908565926663	54.1673616077699	0.34613592512564484	0.3072857978513139	0.1462832146601993	0.593187921702512	46.34063763457722	64.76224017091175	0.022947722315653334	3.283320034022451	1.3187089624430206	0.02505851344266276	0.018821571316799273	0.02504197681585123	0.04772747654536343	7.042573599811042	4.3034592287205164	4.797633666119529	3.2362731910623928	39847.68916393437	19672.272446357845	139459.75778801693	165573.10795965153	0.12954238373877913	0.4025478209893192	0.08977527757078331	312.39172534145507	69.43796274973923	129.27122000602157	41.79406284971008	183.12050533543356	27.64389990002914	11.464426698112863	1.0140535444775323	0.6687696879506903	40.08547426079484	2.8367597238767486	0.13130307970057753	0.19914427007917618	0.0849909993799906	0.28211724764604496	0.0019055970529164603
107.0	75598.48286776537	1.156038529617307	0.8692546926676646	1.072909539447323	27.05549416366092	85.50191275256073	24.662809918988398	138.21607862646187	73.32351380945366	0.37838806620474835	0.3794194993533883	0.2660469040633704	0.5593707413839749	187.38496440069963	185.58253703123427	0.10749194808125989	3.4074717184745045	1.788852850516047	0.021825384020862815	0.014719830372651352	0.031044551870216878	0.04010140730566841	8.113441502748842	4.340856873327122	17.061139702300753	7.185575085987514	31746.140756600016	16626.35786304725	103500.60253609055	111734.22872740192	0.12488644956064807	0.27876853703356425	0.08095517178584041	382.6343514574806	287.869621756752	168.54225707699007	150.0650674056909	214.0920943804904	137.8045543510611	16.613986438459865	1.4685292715512623	0.5051348529091996	38.72037032733936	3.9082235283031888	0.13489428103829698	0.2147487238239715	0.0764891108075586	0.040742670169528004	0.0320379627687633
108.0	7449.265593922985	1.4864546536966738	0.988182699179918	1.000228953941191	24.557779941736626	58.65660406128808	11.11478071100564	125.87568222423035	67.25267596568081	0.3611487142430468	0.2997914676455313	0.1880876085706587	0.6059065630760393	76.93126115685361	89.41786313318431	0.04416937057993297	3.0917404524273318	1.0937300558827905	0.03107375997724545	0.0244456619963278	0.027100325133839566	0.06112931988918101	6.827937911441317	4.226791552251209	6.593132670969442	3.7308701812694443	45838.32352102403	24579.58461457055	117610.15505605954	149384.85628345932	0.14082970698647537	0.36827361283995397	0.08828288994307025	244.5676926511145	118.24632205219997	99.689367371339	63.708098072533204	144.87832527977525	54.538223979666945	12.307738322913844	1.163240181761132	0.6178742736067648	37.13193683342902	3.21876128603639	0.13141931935021914	0.20869975671590063	0.212948066038059	0.25629438136041	0.15151127314972
109.0	3882.958932553923	1.2834932394416152	0.7978148626518706	0.6644334284515515	25.779671089989485	77.12672102530773	19.45229844478612	125.78650555464861	68.62342769608036	0.3620788234139422	0.3383783191224294	0.23234370121193745	0.574536085276847	133.28340715069956	134.2272969698311	0.07746050994476904	3.303012991981698	1.493522776320172	0.024715626532327332	0.018287202816037594	0.02789501128039175	0.05212578267630152	7.06441609535414	4.134807060006551	11.422855806445941	5.067560999446598	38811.20826335076	20454.84911095112	109788.20266439184	130707.1342936315	0.13596231326225836	0.3292167040315726	0.0871069381269553	329.98077109912305	205.4423890160467	141.43467469858098	107.5582132695068	188.54609640054193	97.88417574654002	18.308935348358094	1.3728910128875218	0.566198784470919	46.88460497598946	4.432481326803283	0.13806520627553936	0.2233005128038736	0.018266413248633998	0.00785632572802391	0.0169722748945755
110.0	3426.3934051081374	1.3846036799971375	0.8586376269805096	1.1397812461927739	24.668857630844894	60.69995804697921	11.377283247606226	116.22425709751047	61.95793613064675	0.3627910490471581	0.3048680604800418	0.18371420373804623	0.6147508879003415	74.84222673523442	88.22881013151617	0.040466794178819245	3.1090775151233703	1.152051818323155	0.0307646293704958	0.02389387203054058	0.025641982794894654	0.055806261451225136	6.977015089775868	4.251876097770562	5.965853980093874	3.771808151473987	45501.49577428675	23917.623749321923	119771.96447976497	149999.3251621863	0.13943482675382238	0.3666692943985688	0.08729283954402602	255.050802501934	93.10292469221395	102.08271272247896	51.15470900893994	152.9680897794546	41.94821568327396	12.094344017971778	1.2782908713060614	0.5603194567393732	42.38012369695853	3.400177457145035	0.14646307767735045	0.23374116636399486	0.33612131424067104	0.0732228158632294	0.17813456499367497
111.0	8365.153170725564	1.80246457286635	0.7829772350838748	1.066368418065887	24.30076818920751	53.581830061476566	8.109794060301088	99.37617553279168	57.297360505637556	0.3498163690465834	0.30113591178333043	0.14810730548835577	0.6317614923150163	34.481869749266366	53.051584824334164	0.018538218609911082	3.0616694311664356	1.1518443235094242	0.03117999230928389	0.023903140844866173	0.025956362548933323	0.05193941975069621	7.457912268583385	4.499216661377252	3.2144548109288875	2.6591662707975376	45071.504490551386	22642.756593154063	144005.18506209453	171614.69915144672	0.12999759542376496	0.40347066702015677	0.08684506877020984	240.00965033519765	41.08154805326989	90.28067759463866	26.240515264698356	149.72897274055916	14.841032788571546	7.667934068757624	0.8504151306756074	0.7110336760033185	27.853885729813218	2.268688659902274	0.11545895513255175	0.17360236531239517	0.132230788070074	0.253150589267923	0.00751364446996646
112.0	5297.223888883844	2.1800047067502333	0.896737158941408	1.0397287869877236	24.07544592118896	53.26985413438098	7.944603319416135	100.42553647141266	57.14229128732849	0.3635658925974717	0.29901167962971514	0.14255370704817194	0.6266837098136284	30.655629172734788	47.80501025590054	0.01680156353362704	3.047658119648398	1.078140623896913	0.03153739174175414	0.025019411254723834	0.024560510242036093	0.05460751306331694	6.768213432379875	4.346590592798177	3.0710439945126553	2.583536623104578	47142.88731862126	23946.42736019968	138837.84582225094	169792.19560790033	0.13353845895458147	0.40795438292673075	0.08774521552731306	232.18069373599204	44.57058687120291	89.40555952715819	27.744010122248824	142.77513420883378	16.826576748954064	8.705627370905047	0.9290439968876106	0.684518136979461	30.146416571599786	2.5332176663778636	0.12259069108963698	0.18969320866630787	0.132230788070074	0.166294810802707	0.280045299129018
113.0	5084.057763687201	2.50022029070146	0.8002289147555497	1.5671134625045495	23.60351800966894	50.57188525996034	9.468974766446005	106.11542730284917	58.26565622368142	0.3680381075489526	0.28299000313960365	0.16262893430323339	0.642274472600636	42.09105222773691	57.586094349822254	0.022436505193207848	3.011178223497607	0.9619899503863177	0.03373836433814525	0.02797278047885179	0.025430307630292116	0.06385218731080373	6.582089165918502	4.2931174714998335	3.3541209425921994	2.610127688155011	49859.4128783398	25598.883565433916	124404.83408269689	157313.2920394273	0.13976124778280846	0.3899827023312378	0.08973941297894397	214.81687807583438	56.81725142183627	79.7247928994521	26.494924906867745	135.09208517638203	30.32232651496861	10.334491383752308	1.1264131287463797	0.6167797561480013	33.27969558051211	3.003876282865615	0.13848613216097744	0.22149744467636504	0.204759968404935	0.142987004424074	0.40435729877412296
114.0	10523.085015803606	1.844240742419992	0.9728829610978817	1.2572089014662045	24.847707049936826	65.88551207367033	12.236714287703164	112.67786627516045	62.10696792471352	0.35404780961945065	0.30628699265827913	0.18926270565727824	0.6086653983597562	79.10858676170392	95.85817731471005	0.040199871577411395	3.203382778592359	1.21482146170101	0.028026177278373348	0.021581429826027624	0.02752825996213054	0.05592179334786174	6.769680069865665	4.104659156347494	6.109314427411373	3.8096141618000554	43551.24760512197	22768.58982142855	123333.4167545518	148247.3688840946	0.14262577106762417	0.36767959320517385	0.090869530422503	275.51324922526857	95.14795302508253	108.03207783892924	51.76436928029253	167.48117138633992	43.38358374479008	11.780179168685352	0.9963699011320636	0.6828299263927888	37.15374493743468	2.83394122461239	0.12751926860295654	0.19209530712503728	0.0154685502865263	0.477975074989088	0.013894206388191001
115.0	2924.340420435711	1.2493699949593888	0.9752880286198972	0.9059593442908196	25.237074148798268	66.43586187518238	11.43559721937263	117.61907091740652	64.43149195220083	0.358303685789695	0.30422650808829	0.17719259107373125	0.5995505943473509	71.28880176001272	85.02890485215784	0.03664295597989434	3.1901729216250585	1.194285323057563	0.02850861814123093	0.021053821622933826	0.02655060794722591	0.05433366861227388	7.145182715495071	4.246606567199909	6.50995509959453	5.0804311644695375	41177.70265639279	21930.256605875675	124283.07414344698	151346.92628826745	0.13672116636509318	0.3766314115972462	0.08817300135025312	272.99111932830857	86.55333973440455	113.00524855165304	46.93945371075918	159.98587077665653	39.61388602364537	11.045558472497913	0.878001288176856	0.7300463849370669	36.461402231022646	2.5635078343406006	0.11582513255265965	0.17157917308784656	0.0327818544594237	0.38110682867587603	0.00752028571737415
116.0	5823.335527422408	1.285196529580668	0.926705311038197	0.8901423319933331	25.006884566696577	61.61347050815956	9.772734609457103	103.26128987539128	58.32049809339413	0.3466642473167012	0.3023574260206895	0.16937344427316273	0.6107192003723388	58.292119424212366	71.79315165085349	0.03224608294464366	3.1683590152600907	1.170429691155925	0.02825373648172664	0.021140386402549807	0.02716173478787293	0.054299429845985195	7.1312068016900865	4.315841023122277	5.1417502178792285	3.3933460084161373	41544.94543509659	21210.97932824196	134638.3294068198	164198.860980134	0.1326135362505068	0.390355923978992	0.08813103177725488	262.7018943577312	77.29398008703211	104.72576764027626	43.59480792737176	157.97612671745597	33.69917215966035	9.908000299029975	0.9378567547111618	0.6899060201143551	35.202927713141875	2.5657343829667174	0.12386540577092837	0.18658501770545807	0.00485894603561648	0.344376000409721	0.00223819067862567
117.0	2976.243024205189	1.1153628354764193	1.0772464803472142	0.8556705842110522	23.632529818246272	60.898611490859224	11.599162949644848	99.17823035321894	56.44885174796884	0.348031975035943	0.286328862961359	0.1879796600470828	0.645308775014632	79.78682262673678	90.07734312240444	0.04360680882776055	3.128697538871385	1.1166936238307212	0.03186378735100618	0.027370505444407965	0.025462822534980445	0.060249369787817884	6.3086048800985965	4.102488614599959	6.350880716638273	3.811528746623681	50613.55665040448	25551.41502976351	110674.10516673555	137594.34675064235	0.14703310624440669	0.35303037334336257	0.096961088609834	257.268747760413	91.63381112932387	95.75695414910534	49.99393878150613	161.51179361130784	41.63987234781787	13.822715999783236	1.1660851147550482	0.6154480920397605	42.78721628704357	3.5536667621305567	0.15597648851438584	0.2478954141110567	0.0706947224911958	0.252009189311738	0.0038785111410497798
118.0	5987.7436529849865	0.8023543884630999	0.8769822657789278	0.9601479206785448	26.25427779533519	77.65758797149023	21.97731002430726	124.34910586400397	67.79203431374546	0.37221122249083627	0.3546737068098663	0.23147263632724568	0.5787692814196098	152.38166284659025	151.7381357738206	0.08760555437520941	3.3403284591389246	1.633125591613166	0.024328529644765114	0.017740709985483917	0.0272950952604603	0.040460314731359005	7.281322453531983	4.133165925650897	14.208038625923113	6.361108275824096	37237.112488837876	19351.085711958865	109901.91395277261	121092.61545834564	0.13565304578426607	0.2995105033221123	0.08842104674352315	329.7094615797523	290.6264488753523	139.61092898950602	149.74176886007783	190.09853259024638	140.88468001527465	14.561137827860987	1.1978254289794437	0.5865386711392249	40.39733307403233	3.3802574558854643	0.14885924730481226	0.22395718904994152	0.15075043468205201	0.00382780621145904	0.125499992935005
119.0	9661.285160390227	1.3734588997652963	0.721012219203969	1.5120036069242202	25.749340602256876	67.16920048755082	18.98753554705337	124.9803963343826	66.989638512769	0.37750457661147957	0.35054219551193233	0.22512346608090206	0.575306051752177	131.8322505091626	134.12069704252846	0.07788326958954947	3.2174046043170246	1.4712250793201775	0.026666102070767424	0.019440099495106864	0.027020536365773534	0.047949422937397804	6.804019140524306	4.020213841380495	13.233596360351743	5.857710598051752	41161.60182600422	22202.697628073085	110219.08132534522	129479.04448509644	0.14336812126482534	0.31959242498956475	0.08976883273150593	273.3983538535913	238.17078920063406	115.96387454604995	125.23803342335995	157.43447930754132	112.93275577727402	13.217655656418557	1.0602329692894175	0.6522093950341906	38.044035295606584	3.127243464934565	0.12835887827706585	0.1903559584995155	0.5058869207396289	0.0285690179328855	0.715439133276519
120.0	2336.1041372768877	1.2032034078911258	0.8185311255083944	0.7621208997642572	24.59528498227037	60.793071317427525	10.114358103753602	118.35323939637519	63.26375028072545	0.3585827085463209	0.2962945282657539	0.1677840448352725	0.603617378171965	62.99736176348012	80.78428784776646	0.032927199906678466	3.1262222845786836	1.1241700406138815	0.029842487857955423	0.023165173376847658	0.025266572402146394	0.05381202330145909	6.728852347879295	4.128980763171988	4.797684703671667	3.55635044989875	45477.88331342541	24029.571090991416	123464.75462482675	151325.8949672104	0.14393056462301537	0.37610370681035415	0.08976966814033038	246.79840202345974	70.19386199401396	100.23909932625354	39.3042165521218	146.55930269720614	30.889645441892018	12.032219224774993	1.183069536158695	0.6012423048266788	42.45692336032856	3.241181516595933	0.14338268855595035	0.2252451922122459	0.0290767130400505	0.10697388408491901	0.0103395877197598
121.0	607.5193245727456	1.0583184642557864	1.0239385237574357	0.9857919934834403	24.373425553838338	63.584038391708326	10.987152412442407	104.47206527120778	60.04190328430421	0.34817503389837867	0.2756911688414753	0.14504573904717336	0.618029735666535	69.0266770210863	82.79659147214893	0.035693579463828416	3.159288608640969	1.2025138930392112	0.02982949209019393	0.023961370816294562	0.023226611799537954	0.04018076591051738	6.752700941648263	4.182396218893355	6.5959229724995065	4.433289136261356	47002.511830920404	24064.92136303497	135249.5775743531	152894.27385334243	0.14218703943282204	0.36241231885159875	0.09490851252467775	273.17965948805943	85.22573970804243	106.11459310473984	48.20843943143286	167.0650663833206	37.017300276609646	14.05174331523968	1.2650902156672315	0.5772048475821197	41.09822879940146	3.6959215025900027	0.17164057716520956	0.27098083599296785	0.0239866501095103	0.378652452388574	0.0102049732118616
122.0	2690.7986321592957	1.288680377319604	0.8802176630371021	0.7693845229747396	25.055149108655563	64.98102683403182	11.179113375821528	115.20673239387061	63.297270967599744	0.35852319544698885	0.3058696187433849	0.1701659614066452	0.5975109861408283	68.59856285209648	83.50921786431351	0.03418265622571255	3.181753404853891	1.1984335173539788	0.02834466552555248	0.02117766474982846	0.0254554345689862	0.05240585412984611	6.928281243025035	4.175140846646388	5.8348325955147775	4.532020948940304	42386.48256692734	22430.682508551567	126503.64964436607	153584.65270779797	0.13960321559767555	0.3802166296304806	0.08981533786870809	264.96107980622173	79.27624341333701	109.5753759703682	44.14118191462742	155.3857038358541	35.13506149870958	11.163365503983838	0.938507072517713	0.7037845191592714	35.275625930375824	2.69232305274381	0.12448834029780098	0.1864379755131691	0.0327818544594237	0.38110682867587603	0.00752028571737415
123.0	17168.408062368464	0.8800606950336588	1.1527836621266412	0.9123109480017996	26.380181314691143	76.99388043942643	20.07335731676472	126.1515260185669	68.61588405871638	0.37543807326437617	0.3564681594064374	0.22039100676946685	0.568352717808083	139.67902617562953	144.02443241941117	0.07704204465713538	3.3183575348350582	1.596509972703737	0.024393424606560174	0.016889311317117406	0.027395031739978582	0.04134961407913053	7.55936827744419	4.183933319606658	12.986808601442863	6.93638558091853	36157.13338933499	19146.751423599515	114702.20083231693	128844.16326741452	0.1337767889197541	0.3147378858656847	0.08659241551589228	327.8454054551272	228.21805966029453	139.07379968785838	118.87238923658755	188.77160576726885	109.3456704237069	14.922980492447094	1.1217652567677534	0.6347838838855341	38.99119428647171	3.4484243213974826	0.12738568657255717	0.1913452631877239	0.0310616179963309	0.809876181194719	0.0038800560826871204
124.0	6862.659806683268	1.8141423969216608	1.3489064074359134	1.6955080144939592	24.47473468800479	62.42284727202092	10.360493944781235	108.21514002283264	60.48752793731657	0.353065966322648	0.2961499166300085	0.16144983122438963	0.5949981228271357	59.15055590036712	72.05534994623537	0.030066659850230555	3.1462622304576713	1.162973281259681	0.02873519595869664	0.022517180157086078	0.024305756262822043	0.05225192265595578	6.549557574584239	4.013479518266652	4.457023784840617	3.539591352820449	46507.38919268436	24638.05814289115	129575.23620997815	159538.07902913168	0.14862507326932053	0.39204879859581293	0.09427795398968342	250.54190427573067	67.677448926896	103.14065720302294	38.8777666114595	147.40124707270775	28.799682315436378	11.239268304922145	1.0613369987479928	0.6474835400603981	32.65839008785746	2.9518867530360846	0.1358426507429624	0.21411338625336754	0.264828745575983	0.43131177302275203	0.8957862801724301
125.0	5155.605392414336	0.6534636061781308	0.8942081822557034	0.9612565217500115	25.383741870178806	72.08505307791252	18.874312287386758	116.7889440992619	64.22340921820111	0.3649102860787035	0.331473795005298	0.22016633716921513	0.5827366945742494	131.31301706448957	128.8731020402689	0.07806507506429296	3.262591942639918	1.4315668315056937	0.026619234908610696	0.020703596247813528	0.02630767900009906	0.04869509640346041	6.528057401662301	3.9398543206768837	13.806596811656755	5.549408699548516	43067.47587700807	22876.039200039995	106756.33490274542	126357.28886040059	0.1477740887790703	0.3184838162242933	0.09496562766997307	289.76381836844257	240.2564837578977	123.60135526601479	126.33604438662049	166.16246310242775	113.92043937127733	14.420629739251831	1.0750611281113491	0.6541373990732594	40.977648488412086	3.3415754143268863	0.13416024931329784	0.20474885547237368	0.0579609812554776	0.0285690179328855	0.0038785111410497798
126.0	14253.82051025356	1.3729515153798924	0.7428523971336638	1.1281418968099939	25.024737562136416	61.41824448357526	12.468041906054067	130.3811785637296	69.27864290870244	0.37063932828146867	0.3221090724174937	0.18457080502360537	0.5867383689910038	83.64874143366985	95.71333351274576	0.0459852215046021	3.139954732820942	1.229352405646193	0.028455451366912056	0.021314745940223853	0.02589755831631217	0.050748172355111296	7.004125639556216	4.130785205545086	6.774808114119274	3.6760974581310464	43641.31876169442	23255.214639333593	123374.13349350372	150802.34068875565	0.14269854329821471	0.3644715759382123	0.08852344931754816	252.26619492391558	117.53909448204398	105.23904365434389	64.03465731790186	147.02715126957145	53.50443716414212	12.308565683276498	1.1638653605195781	0.6036877845347264	37.53129258683725	3.2442865157892915	0.14262068274367948	0.2190522301966762	0.0951622731999429	0.0268067176740345	0.16081217098915898
127.0	5406.501215329378	1.6160750813118387	0.682264215637246	0.8940235230644333	24.5553333880758	60.52842975191495	9.695337646405891	106.34703596156733	59.225193264025236	0.35704851280699074	0.3025609242475313	0.14891201851761035	0.6026634736769311	52.518767734051515	69.03718063608379	0.024319228565378163	3.1595600700367577	1.1407974151759057	0.028141483249457328	0.021541992204338948	0.023010404501711674	0.04943675284662742	6.573254778149854	4.065033061853424	3.95828647169808	2.8667719689746662	44984.84435000089	23188.637946318777	137227.07514268375	165478.02777456434	0.14395944555835283	0.39503185199859536	0.0930563873869368	248.9014864658579	59.29794449273175	98.13432408067334	35.708878764046354	150.76716238518415	23.58906572868536	11.229539564008427	1.1361160792733571	0.614949859908298	31.090278431558513	3.081862457688223	0.15668544474348323	0.24621641895203128	0.008347344323717209	0.0718621840248373	0.0192481473306628
128.0	2260.0016151420014	1.9675485931085006	0.9458571135301265	1.4030519847783032	24.905069003723774	67.17967543824443	12.43524027204997	105.90935479405351	59.61590291015297	0.35331972681296836	0.30762029687629733	0.17157721650926752	0.60376973779338	78.09339098459428	86.44861507285614	0.039513522227942306	3.233748859655333	1.238029897876075	0.027164737896631107	0.020638005560024385	0.02494986688617623	0.04922769125562979	6.647589391002568	4.04102762667602	6.492774357119545	3.7711921292951596	42798.58820899091	22158.57604907243	128531.09293049615	156677.33996189342	0.14436221571095306	0.38181571132170133	0.09384130941317421	274.9582523220125	104.40069987870726	108.89316184710427	57.95162440551143	166.0650904749077	46.44907547319582	12.505095678365834	1.110191842223572	0.6401925242102411	31.583253982608518	3.166620519845074	0.1360784721933387	0.21398061108454566	0.0677572457827228	0.0272871417402353	0.029174606157542003
129.0	2508.1046046875194	0.743373460774064	0.8621322607341982	0.8281065490600066	24.597386120881765	66.19266774822341	11.131528644198701	105.5047074911382	59.9925130103328	0.34452388933845846	0.28993014167772846	0.15790469484426498	0.6068113435295714	64.17340603323463	75.4155822056949	0.030713435482746937	3.2284352662167124	1.1741407419830006	0.027856066955638675	0.02172648132714918	0.023581313680618495	0.05038688815728987	6.391617165833629	4.020056553002439	4.408521251745482	2.909865068589878	44001.51897990868	22754.39001933297	131387.81007994158	160784.09275814288	0.14638790772859955	0.4044963700682473	0.09496023562389035	268.0512201530303	70.27971279371016	106.66031456681233	41.04659390670801	161.39090558621868	29.233118887002156	12.664210068753993	1.1719987946122035	0.6211497549298189	31.766560766359163	3.252111191041152	0.1480200367899862	0.23625533298860601	0.0901709589478762	0.163536571870923	0.0830555738358182
130.0	18272.739076953163	1.2564725284426344	0.7584839886277898	1.0611423316380593	25.57607670804517	73.82312210659418	18.55814518513936	111.17212666416103	60.795168650313066	0.3689389370018775	0.3315799781517685	0.1921433779467383	0.6021166112719086	105.0830144591884	104.71096660637244	0.059525488050913386	3.3224853999175163	1.4118133135313107	0.025111881784908686	0.018745117690312944	0.02468429470659947	0.04610680037506983	6.983589131884955	4.091648310750656	12.072020917833356	5.1494710366767	39125.146911687174	20012.230521335172	124994.19712387583	144800.6214524484	0.13989719733740047	0.3529673793223183	0.09203953236839463	310.9589896284588	221.73910576087184	121.12020971705985	117.55479444727558	189.8387799113987	104.18431131359613	13.937132440750183	1.2278975478972471	0.5908441066499602	33.56632295572906	3.452545703674742	0.17462947103475307	0.2872985417874648	0.200563221438816	0.0368017466128677	0.117774096488776
131.0	2648.227559072938	1.154369744835409	0.8549288106118951	0.9822429289929675	23.775025097234955	59.739789894519305	9.439838563528397	91.86874790316206	52.03434795135511	0.3420923156413587	0.29029913519156736	0.15455356424286615	0.6509514275881049	48.31151356682843	61.18154669106956	0.023910277313013664	3.175585276515202	1.1248575672177779	0.029849449594983105	0.02406165395971524	0.023939657581507776	0.04941823644895666	6.49197139028091	4.09322380772299	3.9055484352102585	2.691048743714072	48301.13073452392	24245.6215216319	137780.34858561226	166879.54142848687	0.14873468815964438	0.4080083565222266	0.09897700723261559	251.29149889657717	65.20523765802373	87.7809930438616	36.79172921617433	163.5105058527157	28.41350844184941	13.280676455977584	1.3339663147696665	0.5546101199187967	30.603026453648262	3.780559981148664	0.1710000384192873	0.2936642766550547	0.218256206158912	0.23527279142527902	0.0405285702099078
132.0	2295.5023857123088	1.8666708438114532	1.0224877198246323	1.1924095266014607	24.135872899065397	56.49581181258719	7.277178291728677	82.65350185224948	49.23991390142061	0.3386604822852096	0.27653801899092617	0.13585737118947436	0.6283989388668603	27.33215434859633	38.209792261484054	0.01482768886930054	3.1428958946098033	1.0388522688623438	0.02949716412400594	0.022980971587516903	0.023842428268037893	0.05306313781523374	6.291603234860335	4.06883460898617	2.6925070161135727	2.633653493529287	46450.02624084968	23551.04715842695	146612.79028649934	177709.18183132916	0.14315310462294945	0.4184760387060556	0.09766943793615443	232.81031255163649	35.57157009835098	88.13171225673283	22.20770920897602	144.67860029490362	13.363860889374942	10.21285114362775	1.0953219695385574	0.6264882418524406	28.970128603094967	2.920297834783217	0.15386995887199192	0.24997999948365363	0.170009864126968	0.351358456376799	0.61829961361346
133.0	2638.7267088501476	2.0810628218022913	1.2408363342301891	1.1898911712136377	23.588114661737315	50.35372767426161	5.934091397128978	66.86047316681704	42.556034613704206	0.32935476666855024	0.27119730947987575	0.12507243941654894	0.6431747135467456	13.781719005584272	24.45867944147336	0.008148923413243005	3.0927450504485874	1.0213475299057073	0.030611477155341772	0.02435366322717098	0.024311002577419392	0.05320525404261816	5.996519313165396	4.078153870055121	1.641084302842757	1.9814788455141286	49091.72074777327	24297.191410468407	152263.28347039619	185867.76549496214	0.14281614675554588	0.4371382002034543	0.09992199005843927	208.33092324932278	21.220520333264737	76.31058951727923	15.048855816051196	132.02033373204384	6.171664517213528	9.347348721865988	1.0840879750533898	0.6278815789992069	27.821321686790753	2.8292128759327375	0.14916541866622668	0.24489886335792166	1.5400629195078799	0.283302395763042	0.0702280514574077
134.0	6128.565032095969	1.7135055293842094	0.9398984397270478	1.2431288770991251	24.163425447263254	56.53214642276271	9.499705916561734	77.27619232264503	48.1467420042786	0.3269133101721584	0.28552221221909485	0.1488539118856831	0.619574089431491	42.73231579210787	52.87099781587723	0.023446681283342458	3.1351996314983888	1.167707469758564	0.028706700756526406	0.022487994088150318	0.025359062460945936	0.05164509036713607	6.460322372689237	4.148221035080969	4.419615250715481	2.9173756808648563	46185.58576394936	23003.790786651178	143217.73079009558	172995.4784864018	0.13939548704146085	0.4083167922173618	0.09540024755286071	241.67487925109018	71.41063753834649	94.75867883024632	41.38690236554042	146.91620042084423	30.023735172806052	9.807110305458709	1.0713686352109586	0.6306119310542968	34.279497221260335	2.8449600202244953	0.14878623004583755	0.23605081186148513	0.146001511109925	0.13886792639923598	2.1786166249509
135.0	6082.067284130325	1.782093059565515	0.8410189510427376	1.3687831180668453	24.44630218416613	64.68219137887533	10.281719174786621	86.3506637280433	50.715320570837186	0.32726224239733975	0.2905173716855333	0.15298448049263247	0.634947668211484	49.96615285414086	61.90040109913837	0.025524834025606458	3.222538948538008	1.1883455236847538	0.027478091216243485	0.02139929075728401	0.024719340588280507	0.050214848122837545	7.212093808168623	4.37297729862343	3.8853946821632452	2.8304704964298235	43213.70841774807	21139.082247057624	138518.81664541902	168086.41167694156	0.1345925041242922	0.40165655511317194	0.09149490052701019	293.50727025560116	61.58335038186077	106.24525850259687	35.90654014809535	187.26201175300392	25.67681023376535	13.325012354930925	1.2478107677713195	0.590314272890008	42.461919035604595	3.597833494645601	0.16054706733341365	0.26559395661109825	0.19138258093707997	0.18107900269756796	1.6854384143476298
136.0	1769.1256642359378	1.037333690771118	0.8768590570901464	1.0522080310219224	24.179068888406132	63.45942811569274	11.873396114021336	88.6210051114041	53.52049116127396	0.334103325150771	0.2974274119687299	0.17155399066185978	0.6202012776072746	63.12327417351143	74.30359393351941	0.03646134985574078	3.20061024525324	1.2308240905820527	0.027692099304482683	0.022219023479424192	0.025880601107027286	0.05332157071129686	6.559342559691013	4.086917026566512	6.83330454292676	3.5483236347332934	46642.13073367459	23317.405096456507	130842.55130150309	159387.50623265925	0.14681784480418128	0.38514049022653346	0.09785470258567289	268.3332198931328	131.8725523564726	104.77754593659384	71.92462728695942	163.55567395653912	59.94792506951299	13.89378551284826	1.3255557571001206	0.5555040749654018	48.62152086797297	3.8497115279400855	0.17510604143110192	0.2881404572070821	0.5551179511509791	0.40113012767082706	1.3798690087997902
137.0	34852.47403556647	1.109910430335014	0.7916691596628654	1.0659441488196941	26.015689364634706	79.62936376606073	20.18631882811851	114.05623317180417	64.78158071669672	0.35331124098400873	0.3398258652145667	0.20743256405555904	0.5770661223423058	124.01202600545348	127.30825388442234	0.0739249566596772	3.3667425023405104	1.5911465556180666	0.023623861955517036	0.01680285503963988	0.026797007202320686	0.04214787521709574	7.374172502879089	4.175915386703168	14.446001143263508	7.4535911950718114	36808.340731941425	18811.03577787378	119860.99418079742	135588.7885695104	0.13473426600926713	0.3307596205854857	0.08947595000519193	343.86058579226506	256.12518676279694	145.75834660062475	134.71200263801356	198.10223919164076	121.41318412478353	12.976072003272598	1.206483030579267	0.5746615130866888	46.98567810813721	3.280092497017702	0.15002890607146355	0.23379288159940054	0.0527548426460792	0.0617026526516743	0.0589406394098386
138.0	2013.3312579608594	1.5027839178711664	0.7325098811366714	0.8954908408140401	25.30463937121863	74.88833989696197	8.932691978255363	85.95946642144312	51.94522900934455	0.3253472453851076	0.2950462369893659	0.12492321717980312	0.6137516423166547	22.052698240907112	39.89507435954985	0.010946208568785426	3.2976261036929815	1.26522043267365	0.024926513313221082	0.017975805983634952	0.02312322889810464	0.045409988525163224	7.826591085109417	4.543882419473893	2.212244629204235	2.2884007101164356	36995.71334091523	17752.855642656436	149185.35077473984	176569.64952563914	0.11910430582273625	0.41077990459814867	0.0835065114361772	354.0309322398562	31.38975332938178	134.32085357563662	22.994651245556586	219.7100786642188	8.395102083825131	10.974954144501085	0.9927669132106195	0.693165273860057	47.00366888221776	2.825323582640452	0.1281903372322202	0.19468363431664876	0.0106800841392701	0.0726877514684148	0.00212674334543171
139.0	6469.836447952052	1.4473937629213318	0.8402477194010428	0.8271365686480345	24.813056474541604	61.93837056146252	12.221850223977237	88.78905126150445	54.15407689839795	0.344465204941807	0.31182223975908496	0.16920227707956173	0.5987131591808149	64.76789945250108	78.968287375648	0.033852009198753294	3.2177599157865573	1.3375847703048052	0.025779709623395507	0.01918986141955069	0.027231961124912656	0.04989216606893273	6.913254849818584	4.236125179126632	5.097040444245344	3.131120310536365	41746.47597044745	20395.03801799828	140421.1417542341	166492.76538659146	0.13418243224724477	0.3946511420872166	0.0923256159946189	266.7422223486247	88.8937967855955	109.51760526916635	51.069835995014486	157.2246170794588	37.82396079058091	9.123105032101169	1.0460361272026322	0.6325878802985369	39.281684119159785	2.691768388520401	0.14319262060261864	0.22177290146936737	0.0506009906932734	0.284427405356892	0.0190689179753459
140.0	5763.583163810649	1.3166485252212299	0.7528035218809332	0.9125058287791848	25.242939291009467	73.54631549423452	15.029554109758962	94.86149195622181	57.47912327280516	0.33847050227551156	0.3090833263912151	0.17299881057142427	0.5979041650726556	81.49894736622818	101.05875297785808	0.03298611878609059	3.30447397520785	1.4495405713313012	0.02452653782684545	0.017863680494090897	0.026905498230628922	0.04729767954626288	8.23769756966818	4.6390647733880535	4.616036044154481	3.0348157156200983	38576.80414339549	18731.413624831814	134798.47721040837	156900.99845044673	0.12920158063131026	0.377838121749981	0.0891343177018445	327.51308064069286	80.70584729978802	135.04983128243495	47.05946464357529	192.46324935825785	33.646382656212836	9.88246814988833	0.975389730040315	0.6684021046585246	57.64546575720358	2.618717824293242	0.14520021640917585	0.22098756226794303	0.0506009906932734	0.316414475344943	0.0168925418635586
141.0	3226.440676977752	1.3260511185575659	0.8716738004728041	0.7923633756117315	24.93677616534809	62.920577896005796	11.657213874362357	90.47015076474705	55.713152183653214	0.3533521698659843	0.3193269428685174	0.17670638029370006	0.5916138520564302	71.03584187016736	98.18654394414058	0.03049298387342394	3.244446519268619	1.356598437260799	0.025754853438204155	0.018806153849756216	0.028346736589055968	0.050513934367461696	10.188513528384116	5.424685737367081	4.187005306435662	3.0759172129363734	41871.40770352847	20929.713375928928	138368.10370620302	160939.8686712951	0.14181765415947914	0.38484037106196856	0.09690798895966615	269.6884972714442	63.35022009707976	106.1649250948007	38.6537710606693	163.5235721766435	24.696449036410474	8.427841907585798	0.9204320856844869	0.6830412782405679	37.627121621366854	2.4455543958067683	0.13520198721524138	0.20349256822616385	0.0190792488673537	0.475442318009976	0.0168925418635586
142.0	6799.149575484425	1.5255874489562198	0.6719093624931869	0.9755340649655899	24.98178460539074	65.43109418752357	11.936141159484082	85.20049867327198	53.01978799141149	0.3492157856899764	0.3100475115142202	0.18126178180044447	0.6065941013317651	59.9851288625019	73.10567308356734	0.031890749915774154	3.2700254773014152	1.2929540217853992	0.024419497029055243	0.017823704105825015	0.030556821782706228	0.057689924478029335	7.360599885354309	4.448222749387733	4.612141154699677	2.981328750946259	38234.508800035575	17597.104628642446	138681.764205935	166563.61002537166	0.1230702280368856	0.39994915720408625	0.08772794222859007	292.4740411035415	81.66196046935907	117.38040029472499	46.86591100584764	175.0936408088163	34.79604946351166	8.610673544598228	0.941321139577186	0.6684882392336691	45.08204353516914	2.500312578783426	0.14080152066670143	0.21582561006997455	0.0521865558795247	0.137840117034952	0.0285473480772825
143.0	19132.273516774687	1.0957103336015457	0.8438312240973223	0.9860694153877109	25.56303420972704	69.03270020945683	18.935364924026228	110.61829436646289	64.09178572162794	0.36676040816218114	0.34767409478785727	0.22153619130446342	0.5726860424756027	122.22472555051783	135.13385934478666	0.061618278666693366	3.2961295668257007	1.5775622200632733	0.024219022213669724	0.017126400644736806	0.02896534866082177	0.045663548403058994	6.817192399959791	3.9301869492307153	9.409009789617329	5.74507968229301	39788.23153840908	20263.634134026084	124840.05718554338	139435.49515060295	0.1470783182187171	0.33969011253903586	0.0970107680991874	277.55714656491693	167.98100680070831	117.44795144158708	89.32916075342744	160.10919512332995	78.65184604728077	10.153099366990606	1.0620790847286523	0.6281958733407984	44.26960577136101	2.7964094918993583	0.1437845729702953	0.21731927802807324	0.154085358719583	0.284427405356892	0.0190689179753459
144.0	9123.56277191252	1.5504886534088385	0.7913786421659025	1.0806850322469115	24.548898684447515	62.20082566719057	12.450112552070717	98.41308913131115	58.709526995816624	0.34899781688267756	0.31337749830954315	0.1852619585615585	0.6035486894649791	73.88996934684197	96.2928290631744	0.03555573965953064	3.224678765482546	1.2715136082541696	0.025933451996807938	0.01928281003931132	0.03093931631260958	0.054170682484765954	6.816101327287922	4.151935926519436	6.3260972318061865	3.600722597337901	41821.55692944144	19484.132181686495	135690.89138543323	157007.06435611058	0.13573409131699224	0.3743603604165254	0.09254451551366208	263.1954156234285	96.70643569062527	108.07207944538578	55.631046805521876	155.12333617804316	41.075388885103465	8.781116313911019	1.0193309141254965	0.6361174637752538	41.034706938801015	2.6408554409630387	0.1810935056143119	0.2809309958772295	0.0952628664153691	0.6637057983163471	0.0063126276165093205
145.0	6232.358825339031	1.1995389496406814	0.8249638572862256	0.9248046205264709	24.81238211798523	64.92867241654294	9.28695491624613	91.23674383600165	56.72365223368883	0.3573221308687951	0.3099827994385788	0.17544179029608173	0.6026475434703488	41.56114176936767	62.56446873607206	0.020052210196545187	3.267636800071723	1.174382345141459	0.024500244009118294	0.017565996481549526	0.03159440663452062	0.06332259066580473	7.273938115334802	4.35084585320531	3.2520115864933032	2.539888442404279	38558.40083084096	17725.281663366324	143669.19939652205	175824.2960044247	0.12541436241275988	0.4131614699496393	0.08761437745555758	285.06538641596705	44.130890746304665	115.10532984498707	26.456168557305816	169.96005657097993	17.674722188998835	6.436358939226106	0.7426857113778669	0.733007151540158	37.849206552290454	2.0432069798318766	0.13045338707084275	0.19404129205978646	0.0739675347118052	0.12241061825031901	0.0013828724971503901
146.0	9705.550605938104	1.3099294220569728	0.8673756475119626	0.8598571649390793	24.862101871864745	68.24128399495777	12.56428580285106	93.11543495963694	57.32243741656091	0.3426888064173114	0.30462753670449333	0.18312736426011367	0.6022358076162779	68.60038359178401	83.82278741373692	0.03403072311285388	3.2604906287977067	1.297251823863315	0.02605696732472605	0.019512985168516985	0.02822156713306308	0.05575958416586066	7.007783665140452	4.19617675731427	4.5344203949384205	3.1389115088557094	40648.161141307704	19596.939860507493	133936.1653001734	159827.69267140125	0.13391902676274225	0.38381617586171474	0.09202300147800226	290.4405012725936	84.48440833582642	118.52335347921031	47.76819403953999	171.917147793383	36.71621429628653	9.800366563272405	0.9328609635436345	0.679457870121998	49.7249355086464	2.7266258654175446	0.13909523186728548	0.2230598759206223	0.0519780547337695	0.435534828267973	0.0163538029065726
147.0	6120.5263738474905	1.5003228120494867	0.8204771194049258	0.9942339367131208	25.398999961523447	72.67763827517247	15.094172132269307	94.90750829269315	57.319062675238506	0.33571649032687123	0.3141388065276338	0.17151510670571762	0.608664453081559	76.71005497351531	88.4533394802559	0.03895380385024958	3.344333859307875	1.4991973358877397	0.023591833820017134	0.01685962760356505	0.02568920466524041	0.04032432680768475	7.371787803252747	4.261985823289166	5.696686023778931	3.372434046993389	37175.1188227075	17441.399800882926	141514.34470588167	158232.32682306468	0.12890799492685248	0.37315760936680104	0.09037779712885384	322.28077221672834	109.00671986622416	125.12124725392998	61.530781988142415	197.159524962798	47.475937878081965	9.84192105629146	1.021117615060039	0.6527392865205183	51.691075525768426	2.7179124673616317	0.1604364041063707	0.24372372404479423	0.0519780547337695	1.10215964466279	0.0130257381176325
148.0	10844.614466732102	1.5296439616348314	0.9977686097826947	1.0687925457542868	24.395749559879867	68.19375673776965	9.497828325598531	86.99621608906082	51.344977731983256	0.32963542268819757	0.28771253595864227	0.14190312054319396	0.6260362623688753	34.43461038272786	51.86149649040094	0.015833254538917096	3.24400367085198	1.1584150585219648	0.027301232674304527	0.021373189991740257	0.02357911740419249	0.05199560411380074	6.778979084468555	4.214766441470897	2.4009540491265926	2.288855738287746	43914.588141301676	21586.743423631517	139385.43031143388	169487.1514035948	0.1384799619575787	0.40984598421670027	0.09445427782426068	299.629559547963	41.47758636982351	113.01840290123911	26.34995320452001	186.61115664672363	15.127633165303532	11.377965350005914	1.0940162177530313	0.6408942992583869	37.384466143021726	3.086208921980512	0.14795492843486088	0.23264925025511682	0.0692278759857309	0.14552321250314001	0.0292097442872585
149.0	7656.462881043683	1.9131721243157276	0.8770416383232275	1.055487277025814	24.289286800887222	65.48645980843926	9.781743034358888	85.9480115599925	52.86204262466209	0.33938330044171794	0.3050871626341957	0.15185730427181415	0.6370403802245507	34.96693866211577	54.28858656261173	0.014242339992536832	3.2716193929060493	1.2828650828953319	0.02605482410729373	0.019818432323715336	0.02659229375388001	0.05247117231918299	6.994716149430937	4.256728161247877	2.114740478818305	2.251716470067086	42223.574095067794	19127.973957586477	147640.58127295133	174604.41987593926	0.13161724337724318	0.41641360077919787	0.09354214018715197	289.32595221778973	33.85215791705586	106.86858971611512	23.16454708906043	182.45736250167448	10.687610827995455	8.779822569468527	0.9202243477085456	0.6860393059303761	38.18192144186092	2.5636483773528367	0.14187785723507718	0.2247747259570377	0.070896215303278	0.119049237919884	0.0246136328522703
150.0	1876.442398869455	1.5408952495484436	0.8251264323580961	0.9073727094072481	24.398715733235775	59.084733529592505	10.034615439907796	103.14336368899454	57.84089227796173	0.3680326512746011	0.3164405405609033	0.168667443294094	0.6137523042138637	60.08664891546146	75.48744653037697	0.030597053305774842	3.15006109371034	1.1646243216390428	0.02875775804862954	0.02248315770718778	0.025847469776044678	0.054455975644660516	6.589158195411577	4.0724451198909035	4.730830442151252	3.992424526007858	45290.870750873	22838.797084719226	133980.77435563176	161040.03662915068	0.14231921040147394	0.3895948668405095	0.09197143361022328	244.59402047820058	73.50284387639593	94.88209774813856	40.6014390477734	149.71192273006199	32.90140482862253	10.376484821803265	1.0321494545307848	0.6619953280604053	30.885880435596853	2.7886312353333182	0.13431958995935306	0.20357013119014078	0.0383423940459233	0.46430756705808707	0.0129524913561422
151.0	12137.263574019782	0.5342391906140294	0.7873203205364535	1.0440292912364706	26.080221833986354	67.40466726437562	23.637959602536196	125.71762536296404	70.71706741656901	0.3730866557316896	0.364791305151331	0.25125735095600255	0.5524078920363696	170.21939327044072	176.874358377634	0.08864545566350206	3.2506070186562543	1.712006458937356	0.024945047862327988	0.01748518421536639	0.027834960027761615	0.04175570421407743	6.7360590910371005	3.902074763281377	12.34492599190189	6.0049158303704395	40386.82329594112	22104.890890707906	106225.20483167034	118367.82281147149	0.14749329001962938	0.3014022652170875	0.0951715996960824	271.7194988675285	248.54878897160836	118.07834197989499	129.37489096977063	153.64115688763437	119.17389800183766	12.290085109094944	0.8983063351075579	0.7282272310572029	34.05519048109485	2.6867209087923376	0.11759546294663377	0.1716009088037038	0.263628698712789	0.00686965178543158	0.672337018722649
152.0	4145.015618092829	1.1392003454558752	0.8139949917970041	1.297665984256876	24.382003653860163	55.5630449275392	9.26119471317444	98.7411239459004	56.012010351266674	0.35005280861311366	0.2969396477912241	0.15719040034765808	0.6149350025113092	50.46491543325244	67.77551821429283	0.024841524267807127	3.1094298880477456	1.1324114757680128	0.029893879215725273	0.02266367489424924	0.024209876949195897	0.05298697432812568	6.5956992127450444	4.093050487803868	3.455546350629601	2.816400972679979	46211.53180766137	23951.626477046004	134479.5902870603	165916.57064012336	0.1452579451901771	0.4001121284750035	0.09393731762015352	227.8596544829049	54.07617178052	88.1048980601461	32.08226330379787	139.754756422759	21.99390847672216	10.414771900753376	1.1195858810611916	0.6315985388196783	27.23764568267814	2.944626807656447	0.1383956000222061	0.2202824401978354	0.130813290868052	0.13391561504713	0.0352097767908841
153.0	5270.791684923148	1.3139144048556792	0.9613439188270195	0.7651095375333878	24.736967942553093	56.45051554179705	13.753692827017863	114.8176230262882	66.09087241778008	0.3747068688905643	0.34180794649442137	0.20682455584937642	0.5731232996150466	97.15104060221738	123.76867115670359	0.04430017830563261	3.1085036643219057	1.3726536370576046	0.02769195442399479	0.019873707891318194	0.028778167416795883	0.0524728520361882	6.816125639800974	3.974386732771472	6.7169077678315965	4.874192009541348	45262.99334320464	23818.58618190369	128579.15014590551	153432.98714599453	0.14620300420982651	0.3671142294252942	0.09572608892717246	232.95782537635458	96.63767790094536	95.83334297610092	51.04899347839205	137.1244824002535	45.58868442255339	11.129724985057447	1.085803875071295	0.6459951276130572	28.531711099996283	2.924839994671786	0.1363659196326144	0.20890578132536763	0.00900195822570665	0.0606675970323777	0.00636461908702562
154.0	3773.8058198059407	1.4385596659519226	0.9123702616830113	0.6565997739638154	24.508848892983114	60.47645523158815	13.512232119779263	105.554477642386	62.50583464093615	0.3588580139752576	0.31274346977726425	0.19875019980534403	0.580279934061362	89.52134668589835	109.15849691105976	0.045554670132705845	3.155236674873051	1.2617444397705082	0.02755020235388688	0.021072941540233633	0.02686882462135198	0.054841278291708734	6.231859889562524	3.8821677434182855	7.210893842405189	3.8763930514931664	46920.088244795064	24659.259800978103	121356.79501811015	148922.05871620597	0.14990920854191403	0.3696465839938775	0.09870156838077047	244.35285484426734	111.35753057919777	99.91695532300861	59.810158952318695	144.43589952125902	51.54737162687907	14.061896153176106	1.2598080977969304	0.5956475163514223	35.66120909443844	3.613626531602248	0.14883173928138832	0.23998262009264126	0.0326622335593935	0.0758397842889238	0.0111763630729273
155.0	13551.8734767332	0.9667837175920561	0.7719604614604855	1.0511639710676963	25.77709756013446	67.93055526593709	21.760363552177918	131.3223870041272	74.47413162616995	0.36285975464836395	0.3534399398947404	0.24075254419494455	0.549606843109393	168.21399854980612	185.8342947365389	0.07831743744516913	3.233534000165213	1.729865375934432	0.02456903953765063	0.01721423577753695	0.02681633732879526	0.036513898271442566	7.298898145576179	4.052989297919416	10.064977004599877	5.038457176166343	40958.09566045141	21463.337830596916	113980.77282231321	119982.44251590554	0.14234735134897375	0.2972451069838412	0.0924056765572016	287.35185788691024	181.63051684343074	122.48686718334487	97.06863733657205	164.86499070356575	84.56187950685863	14.478207967702977	1.145865486956992	0.6360220170891161	37.7270571945226	3.32463158596573	0.1547798081518067	0.22976926382023305	0.17009805062682998	0.281891818501203	0.972413214648784
156.0	17696.87711433766	1.1496788867906398	0.8843866601270132	0.8521668293668173	25.875102128778106	73.96871438115826	21.15024262811909	126.80480378616559	71.16697224366987	0.37705749805589595	0.36893206359823155	0.24847015033600814	0.5584645078966467	159.440554141708	176.10420275114728	0.07937708353600956	3.280673121460958	1.6688499506685706	0.024108530652386866	0.016566211932904317	0.028790839736201397	0.04477260034451429	7.542005849328061	4.1344340191947415	10.065519212736275	5.0082020527506	38075.93492957426	19794.219469469586	112106.37539081101	125380.57783846951	0.14038676185609258	0.3147940485272557	0.09067861344938304	306.35328241171834	184.92113847272952	132.05423874314658	97.16955814785577	174.29904366857116	87.75158032487398	16.2574761399335	1.3175659173428573	0.5835974175306652	37.42444917351015	3.830272747361705	0.1400595796821073	0.2237150386569241	0.0425988038281996	0.0223204318401607	0.0453109165296454
157.0	16416.197817487282	1.0414438871793261	0.792094339367455	0.9158890913328402	26.556776986949377	76.53710051688094	23.729109547627807	129.22517313219518	71.10036714506788	0.3785159566031435	0.37843046106032163	0.2525687372907479	0.5582411095744851	172.89305867261297	183.83119699126516	0.0872487633999788	3.3393026120983245	1.7587928471261947	0.02283229222646147	0.015282270954032336	0.02896157879579175	0.041117035563622076	7.884773056114684	4.290596353460321	12.810380102460186	6.994531458781112	34463.06966821414	17878.214852024656	108829.19227453915	118175.08659521426	0.13124988426235645	0.2952840758855069	0.08609110761612354	338.034568930522	235.04095186402506	144.97335400342104	122.7531059699725	193.06121492710088	112.2878458940528	16.901588913679937	1.4157543104669572	0.5490182557745374	33.33667998038239	3.886902782179303	0.1400012745964643	0.2231871180247281	0.0478248811648362	0.0219596248224177	0.00870516533546405
158.0	1087.7510324782606	0.7408716403323152	1.0541082848206662	0.8790216024645384	24.420971777996748	63.243807052341914	13.773449178802476	101.52603745626169	61.08948358463688	0.34838813761919935	0.31188010987312753	0.18889265332991964	0.5970298391966916	85.35853135992247	102.00452391100283	0.042849744696016406	3.1700662530325587	1.2996744553189827	0.0283741627628458	0.021894769859292472	0.025853716033259883	0.053578793537311035	6.332456800581146	3.9207616741705706	5.59509065217474	3.491988112659865	47116.97502117457	24752.40675967407	123752.24106433762	151581.47471385545	0.15349399341816908	0.37512008637197664	0.10179139638818702	248.9900569902929	104.45638706367843	103.22880004730246	56.39785386407577	145.76125694299026	48.058533199602614	13.298363483604128	1.2906705728701307	0.5804545436540205	34.00895835271306	3.593004572311129	0.1542242659342018	0.2520078471256359	0.0372507799978896	0.618770927828686	0.0424994008347978
159.0	222895.9382671535	1.009895207890291	0.819834025896813	0.9706386347032934	26.825646530271538	88.07627707082094	24.097146035989002	126.77664094454599	70.11777662199887	0.37567321821973154	0.37614237062649925	0.23926254749238499	0.5548028161730476	164.15245878379528	174.7775886965558	0.08549692991019503	3.4321546281899122	1.7639985938451856	0.021357962930655665	0.014012114912672577	0.028225338510022503	0.03849282070574908	8.05353816991548	4.408285518527406	14.03735067812197	7.516879138482034	31506.989062661352	16286.58205804052	111096.73177494563	119829.44902369425	0.13113007756273598	0.29976753598112194	0.08601846221888708	378.4679998368548	248.16782361976155	163.78530458643354	128.9564365547138	214.6826952504214	119.21138706504779	17.646548799195067	1.4605605557860093	0.5211653106503048	34.472340510840866	4.045725016616023	0.13551240462665898	0.21844143358864523	0.0463453838284238	0.0157143478851758	0.0195455814044345
160.0	9422.634489609942	1.487668398972695	0.991826117189878	1.0053795394711524	25.933383385389575	79.18837911396169	19.27352040521138	112.51960225377353	64.9039601249487	0.35683095110761737	0.3442319422840066	0.21053956905793983	0.5715216089150513	122.36453770270714	137.9664026534803	0.06230545764000642	3.3460034323271044	1.5490954043154503	0.023598855312503268	0.01685853008727962	0.027122635984428174	0.04568767061382287	7.3698518475517405	4.155282861683224	10.204922189032311	6.801016128767299	37203.875351869545	19127.45757446695	120099.43335057599	137178.8041638692	0.13741198673341617	0.33893051640991223	0.09171715727804161	339.77142330306526	168.51387603627498	144.63942497122875	87.50822082995799	195.13199833183674	81.00565520631716	16.13209417509081	1.3654861364633528	0.5506224578008875	34.24888169819855	3.8812895780977845	0.14031400808792888	0.22603609042285722	0.0145988267669781	0.902196292778691	0.00116914911842897
161.0	5514.846245366499	1.501086812875215	0.8794261148059194	1.1265034520311266	24.724599396446084	65.15283373409807	13.861130921693388	103.74533709496384	60.29077828524701	0.36193560986724843	0.3153149413243879	0.18012336526382378	0.581916157347105	80.72041225754445	99.72732532724304	0.038642287667280124	3.2032902822564195	1.2940376124285962	0.026872785935036222	0.02058295240985243	0.02520805039505709	0.053786797496160645	6.675317173723105	3.9759135426412393	5.802105547184213	3.4981686082678656	44029.439201134315	22842.588814460352	122906.095179621	148877.99732948103	0.14778192907795698	0.37030072777432826	0.09769032831076616	268.5499447151704	98.71878875995496	112.79678977423701	54.64529184136015	155.75315494093363	44.073496918595005	13.573008790554907	1.2564425118909237	0.5929454232467671	31.613665384564815	3.5155101317312374	0.14082396626407515	0.2252175363683657	0.14110792445159198	0.193297756533487	0.00263540094312383
162.0	3517.4078406416274	1.2220527047580785	0.5661363452350169	0.6318782351291891	24.494758186904292	63.0265393978034	8.62912550881441	92.12376279019833	53.52681855212428	0.3636696634073382	0.30095554532814167	0.138861219942964	0.5902107515029095	36.49407926888147	52.241194683118785	0.017026794156738814	3.210452933383113	1.0831042474081622	0.026613746475038433	0.020321463976772577	0.023135020648199833	0.053113492614335185	6.45396411265756	3.9999753034211607	2.736593266300502	2.551441686014773	43908.2617782295	22122.92338420566	136349.30559658475	171092.1750503421	0.14425258674961333	0.4085407065187169	0.09541323042983559	257.21931992247994	40.10355489323531	106.59878058139219	24.896007898029602	150.62053934108755	15.207546995205712	9.930606095104002	1.0271008830594142	0.6591554986117429	28.61043344696587	2.7471633648529874	0.13226441066593592	0.20185136160473685	0.0058470989860887395	0.0144302970466382	0.0139403296227592
163.0	5097.249411870382	1.2468213029194857	0.9258117844027476	0.7317138326763726	24.43323659823682	63.359824762189774	10.615993003349242	100.13363280888646	58.324258066964084	0.36322718412579974	0.3034040882979576	0.16601634729304252	0.5810443983149586	63.60008211572864	83.37010318137055	0.028805233549772942	3.179512490138285	1.1585212260917817	0.027354314504103538	0.02186900589384233	0.024318114196138434	0.0563994481362588	6.431121267364301	3.9118637633849427	4.534634812404519	3.6108466680280826	45294.20625811206	23483.088696946306	124586.21823115209	153960.28798349068	0.14954791515112512	0.38418722753359275	0.09860558966137889	253.10318071823357	59.4080336770328	108.63674461404169	33.80596757135122	144.46643610419193	25.602066105681697	10.982456491403099	1.009300683465754	0.6778536933555342	28.00892237102082	2.7521269695142285	0.12793866936610815	0.19213872416104796	0.0199676774195013	0.38366002553796297	0.00259783164971263
164.0	14181.52139829485	1.2889018544521837	1.113363527529335	0.772906907417454	25.560475225641103	68.20297202262384	15.904611302324247	109.92336845217753	63.470445066941735	0.36723948089473396	0.33875249663719037	0.200144870384741	0.5616736805532514	105.7452591858582	125.63688452337993	0.052997182672001084	3.251716092877424	1.4583483902705632	0.02490385207720154	0.01805827126480524	0.026745478047456816	0.04699378280296877	6.88321415158709	3.994659928245929	7.771102726635679	5.0469511855502995	40641.97439094805	21369.30540731007	123915.84331029408	144118.7299917147	0.14415691409639045	0.3494498648406678	0.09499545100474287	282.2080143216551	127.73094444111908	124.51902757946824	68.40381251123	157.6889867421873	59.327131929889084	12.49693579338932	1.1284163791551771	0.6260680117530546	34.56852588426723	3.154601087509678	0.14973255440424837	0.22293526269811523	0.0107193226336368	0.30161508099681605	0.00263540094312383
165.0	2989.592571796586	0.94352173804106	1.1085670956641687	1.2478987794375025	24.05860464258344	58.06319633644854	10.317328460429058	98.82263372253705	56.44122985750487	0.34927480777047964	0.2888651226789314	0.16709633104248237	0.6118780694246783	65.86437819040209	81.69484164730655	0.032168591431195305	3.1354728244228016	1.113094458664688	0.029579654760735475	0.023657462427097604	0.02392853423958265	0.054207403230236255	6.096695899458492	3.914146335197329	4.543503327182679	3.186012403328996	48559.37092931488	25453.933735090828	121078.47080265994	151377.21839903318	0.15223905537733923	0.3797713937056561	0.0987893982684326	233.5587164166599	71.95952259890402	91.58006934538311	41.044983650076155	141.97864707127658	30.914538948828024	12.637911868438758	1.255802215350345	0.5840885009683809	33.16436772927156	3.562486729861152	0.15018675513695426	0.2477006929419889	0.17353847674786702	0.26549299789364	0.291638959925948
166.0	3573.4545421199505	1.0486674417644857	1.1031104545148693	0.8526505576309439	24.858070772295047	61.83352861594847	16.606137813349246	113.46563949948894	65.59877027358887	0.3723223106842755	0.34010177992952306	0.22887573307932751	0.5669024133587867	120.12584154136681	143.26710423836877	0.058386358160006445	3.1669196493291545	1.4337155205846461	0.02686383341880752	0.019736415341556065	0.028476537431646055	0.055834514790748205	6.736190040748444	3.9734717743486003	7.408777597407613	3.844052839411453	44859.00262904694	23135.841324955323	116984.39407607389	141477.5583534643	0.14568091797201094	0.35293779645555634	0.09564009283644233	249.67095961736499	131.37426793425487	108.21481305619626	69.34578381217865	141.45614656116828	62.02848412207595	14.938482987014876	1.4042317999800393	0.5525143594103953	31.810188378420637	3.839647215223685	0.15558175020551077	0.2559520834267042	0.22851242885523698	0.401920744327826	0.634329686228681
167.0	1367.1693759363372	1.7266583243273326	0.7768342285191113	0.7645419666591622	24.46814635755973	61.32931500714856	11.4817581321415	107.87773787137048	59.49989194167038	0.3658190099544595	0.3159134295653281	0.18178808200072377	0.6189646606283739	74.43634410082412	87.76908823438147	0.03827757089399455	3.1768478675961136	1.204245435986909	0.02887822266139179	0.022488882302020157	0.02568263314071936	0.055235955491307095	6.575316190164142	4.037066584410143	5.753249198700652	4.941934905684385	45329.924567349975	22901.401250629948	125938.02700924786	150978.4906219975	0.14489628472517238	0.37290716722558576	0.09246539416580968	250.35499803604424	94.60313869594155	95.8986093550921	50.77651237203782	154.45638868095236	43.826626323903724	10.97235676100345	1.0454595143934664	0.6591335263908724	32.60115926027631	2.884295032900047	0.13309931572338876	0.2041854988357309	0.0383423940459233	0.46430756705808707	0.0129524913561422
168.0	10929.083073134383	1.4471063428359738	1.0072529456870745	1.1332852455765143	24.67945860934017	66.29447287161965	11.574627977391579	108.40299302289635	59.479774545263126	0.3765135537519266	0.3124744765986102	0.14940780480143515	0.5940556533815885	61.85695407220533	76.93278103439587	0.02668770502397556	3.2374586504857223	1.226612912664436	0.026496065588108283	0.020109744086203717	0.02280571588255523	0.0454738820075213	6.890159058777348	4.1415399604371625	4.641785990959099	3.4129966834745864	42859.742832191296	21012.325952100902	138505.43048221993	164697.5806208197	0.13801626493393665	0.3806839384601248	0.09054088850538233	283.39406349056793	75.12319905542688	116.27253940755604	43.045025789659476	167.12152408301142	32.078173265767376	10.946100855200212	1.1367173736349463	0.6148108263596714	32.50592856510532	3.0058790504764277	0.13832426016375113	0.21780308279132382	0.143468149427229	0.0408894211903434	0.0719686950159028
169.0	5947.173700715817	1.4171678485052894	0.7701717051087892	0.8269339028110194	24.120819688007675	59.13005790899958	8.079557832763903	94.90199419996411	55.50892238108132	0.362641488266025	0.2815960687329322	0.1475453801741075	0.5961550260991078	45.09645662661306	63.268081323021406	0.019762887863612938	3.1153028315502524	0.9800271582196782	0.030125800849331568	0.02376395374669755	0.023503701446025756	0.05920396204553607	6.71571412826921	4.082424335511412	4.323053142710859	3.4505358863166253	47534.31179715374	24817.31009183476	123016.83047707936	157316.07820727557	0.14873310316754607	0.3843515216915094	0.09845392608153046	243.6624922707768	45.11861725949586	101.73136113086659	26.315763350418667	141.93113113991015	18.8028539090772	10.089079568673545	0.9896276076936066	0.6713939894192357	27.944069988716233	2.7389019765871843	0.12604580611194977	0.19672487562456867	0.00953511973460734	0.103759266885015	0.0548654870665252
170.0	9895.646118576691	1.1373921901142703	1.0457483640989405	0.7261454773467371	24.469342683496752	63.24456211512169	12.04063446694681	101.01919935105376	58.88456743017506	0.3600208221315263	0.3035898768150353	0.163938540798751	0.5857847700328731	67.41069007424055	85.93548785139234	0.030927198887597037	3.1853781383990003	1.2088590155163217	0.02734905442022764	0.021119395824274436	0.023798596467406438	0.05271703619431312	6.536169246246862	3.9386609093953315	4.099169296071578	2.9764745552690637	45606.94936607156	23716.9554007219	124318.4252673897	153045.41319642347	0.15099354277386523	0.37688676521146	0.0988627890895091	260.8199183817823	72.08658941020487	108.63181128573716	41.06272434290668	152.1881070960451	31.023865067298182	11.451623216839923	1.0868897597631795	0.6385015189582237	33.34388640446762	3.0564776271942375	0.13589000844940113	0.21100465164822962	0.0489900304503965	0.30161508099681605	0.0026430279137570198
171.0	5335.14884503074	0.78441625224387	1.0761525377390528	0.976538620978932	25.14946645267158	63.95161005075052	13.400861559504925	107.30186659453344	62.362193107146304	0.36011576128637957	0.31080402631264964	0.1713429043704301	0.5772192755061718	82.65001748172067	100.72525066164603	0.038520013194912356	3.21364192751245	1.2850736488157093	0.026684104526962824	0.019749678813044215	0.02385894412788249	0.04899550910806172	6.671349775762079	3.9024689276554367	5.355421290388692	3.7482058206032667	43211.06506977157	23330.341083220363	122112.8601747442	149293.57475193727	0.15323791739520984	0.3661455534844171	0.10019663747742072	258.00611137142033	86.36205802760138	106.61719078896596	49.0618835100306	151.38892058245423	37.30017451757079	11.604456848621066	1.1453788853268532	0.5890452505800621	33.408257857630915	3.1936037481957427	0.13742647233535557	0.21307258350523586	0.5106573617770779	0.670061978513298	0.3629507742470349
172.0	12632.735579276587	1.4333596006909044	0.8379317348245682	1.1629972616507611	25.565814718129776	98.30624732875074	14.633577035516593	97.47566858334504	55.619718096635374	0.35707869238376366	0.3270393972170665	0.15292913079309478	0.5951959290330959	44.36606016540606	71.96915252454812	0.01874607659084168	3.466546430230726	1.4324689811906643	0.021791335442542543	0.015151421860062454	0.02318266871012085	0.042766219578698375	8.041988589382823	4.251774182301268	3.3471653629300016	3.0004274717005788	34239.56153021926	16404.425489743262	140080.42801842964	157798.58018421134	0.13363746060150392	0.39272293513828194	0.08865330428511989	423.6618921889343	56.00783549525529	159.7534909620739	33.31928452308851	263.9084012268605	22.688550972166766	11.54181995010965	1.1664206461733775	0.5984168099103209	27.627656504436807	2.9724615709431146	0.13028277278753556	0.20136299346176748	0.05331622126976901	0.19740574320719	0.0179032751564492
173.0	3968.7927326458175	1.2254589573000014	1.7501272103252268	0.8428234564886591	25.13753716386985	71.55353624987389	16.437302459014898	119.92223531188424	65.60125281562999	0.3913035721140993	0.3417314201444541	0.18736340041729274	0.5717018087960564	103.3126497721461	106.59966165627534	0.05926102335695398	3.2675543037992716	1.3539718497400957	0.025381341471732217	0.01894368922126253	0.024814195161544254	0.04886963432639195	7.017391506926895	4.108666403376312	9.244272226282003	5.442525305130713	40586.25516539002	20335.628672141127	118105.59927396337	143373.65463712547	0.1388924588106504	0.350373686548133	0.08846353106231095	292.977206145035	177.81552674577924	131.12111623190148	94.74019808163403	161.8560899131336	83.07532866414508	11.070055762934985	0.9258463641475791	0.6965351488053302	49.827761311298886	2.612932066021297	0.13149267448620722	0.19810405824218588	0.0134565180019159	2.0016705416419	0.00255967193961941
174.0	4253.021493070667	1.2781669403505937	0.5395004273960984	0.5978702391024873	24.384313322394185	55.20744313874625	7.902391085135079	126.15117754364222	67.99360755214134	0.4192554373926275	0.3233094291511576	0.14427063674448137	0.5702067801804781	33.53837423621638	50.69450560118998	0.015154796567916568	3.0046795114334337	1.0226082863937966	0.029111776728095784	0.021327710692549497	0.02484122213753671	0.057196174472129796	8.714619093968434	4.850780221848235	3.248344860533203	2.9718403277908187	42808.91041644565	20664.27967475078	133459.7962317451	166630.61725121713	0.12098559899611286	0.39863539480999327	0.07647151641406592	255.3810194840528	40.689822520618264	110.40220703576975	24.32303543735071	144.97881244828318	16.366787083267578	6.4719259223412315	0.635265801891537	0.7848251806562441	27.079434098863366	1.9230670009330124	0.09628130894752722	0.135260383919355	0.00418746776985489	0.0375858871970137	0.045573349667213
175.0	8495.983388368475	1.4516893138157887	0.8138357927350447	0.9497156878883812	23.49290951171449	56.26298362598075	8.522284369499259	102.2602085757278	59.318908728247656	0.3763970514495952	0.28492165428423266	0.14394685353670614	0.593156535293134	43.01137721918909	61.93388086306284	0.01875576152214836	3.061429505963997	0.9892810315581788	0.031174694291390595	0.024953075042651204	0.022727771734584724	0.05630884584540364	6.56575537888965	4.0338855792054975	2.827458710395472	2.465699785473057	50672.63886332677	26099.090818802648	122685.86400427294	155310.27476007174	0.15184042797964448	0.38312952323332145	0.09863362025589179	228.34105410971762	43.24074100125322	98.92550532093317	26.002451705925345	129.4155487887846	17.23828929532783	9.860820172494673	1.0604258988148136	0.6349317174332268	30.14798626851538	2.8468966194596024	0.13710041485931143	0.21645147057374747	0.0218660290391514	0.0437314486646433	0.0100260666990237
176.0	12421.461654053293	1.5903038665672877	0.6947161706270962	0.9546235676854068	24.33923529039004	61.44687237416699	9.248703692448936	104.90125075185429	59.40583090754796	0.3849849173128687	0.3197270366081585	0.14618083564465795	0.5914370069648061	40.78062943029042	64.57509280098787	0.017138356173167363	3.1444275495337997	1.1538258544630495	0.027890059405439555	0.020942916231228795	0.024646864540772945	0.051487041861465355	7.288759517256465	4.258627881589712	2.82823561670371	2.5764125422561888	44181.679101547634	21920.51134554196	138083.57727016555	168146.09332592066	0.13708888241834533	0.4008132413276511	0.08922889080746468	269.8943686886799	40.90729555523151	110.42235404918033	25.58375606229477	159.47201463949963	15.323539492936733	9.049404156600524	1.0292048591829444	0.6394098352658053	26.395953267871324	2.630472493659637	0.1233179493009401	0.18639793160343968	0.012724137308391	0.040578538644227	0.279584884507814
177.0	11978.61160047642	1.58558731249124	1.208009491701158	1.4360395834313815	25.161053107575764	69.50166700840384	12.78693745762956	110.49328807489634	61.09736685787583	0.3718014352977144	0.32456536661239166	0.1700935970108371	0.5873729021773396	74.81469141027453	96.64355816639612	0.030866335421108088	3.2118251401395184	1.3236170854839768	0.026105963945773265	0.019012884070332997	0.02526353918720784	0.048989014565884705	8.557118875791971	4.6325118840817945	5.281781969390024	4.907710439903821	39543.4575571837	19491.89044049968	128507.79848552408	151231.83522506655	0.12569370480994205	0.3671184774444254	0.08244745664865202	355.73061220734417	85.42958896983357	142.5136152090473	47.5358316872436	213.21699699829682	37.89375728259016	9.922894523318835	1.0088240787703033	0.649326969473776	29.989467663573713	2.6982082696279126	0.12065177382973238	0.18246812264611045	0.0327981683133327	0.20961208424530103	0.0063722988578611
178.0	23121.041260972022	1.5832743479611189	0.8016373525501538	1.0540103323018388	24.5216701366542	63.65718293314202	10.891184408740054	117.18868727100423	65.09270891424949	0.3878598791353319	0.31777940324976534	0.1515728487669912	0.5836567629530889	58.173418961093766	73.88215800149955	0.025107742444190555	3.1506834572772426	1.1331308410038832	0.028045772206393364	0.02102378819195464	0.023169229689255468	0.05306925782636958	7.537004396038291	4.562298250014371	3.8476014221660986	3.0315348110457165	42449.8951272186	20612.656156329795	127791.72913992411	156557.92867895926	0.12884027403843787	0.37913188326865416	0.08421803482255544	281.439099246769	67.07009912090392	117.43998842952647	39.550635938038724	163.99911081724227	27.519463182865127	11.177201029082232	1.0113756462261638	0.6531156957568063	39.08611134642799	3.1186309780564425	0.1549146045195837	0.25243338224938	1.2692386028423102	0.20961208424530103	1.0142784307869899
179.0	8017.786969699871	0.9350177206907603	0.7481099216555777	0.8840697722192824	25.809674385651284	78.28753251160134	18.071342343837113	115.64743756638634	63.88010556662352	0.3655208032824866	0.33763733210843233	0.19813572422260034	0.5832514155295959	115.79678179960763	134.22481358750377	0.05028146730044482	3.3249613992223925	1.5021393194132788	0.024287488724905153	0.017056478541494443	0.025647240775833104	0.04461727636958882	7.892046665376764	4.284721509068494	8.316137683145277	5.566512153217789	36921.4786078655	18665.319891197236	117949.73048050153	134658.94458281228	0.13222549704685557	0.3338774839009205	0.08695352694801868	354.87411222524184	147.67777866852583	143.25450034942068	77.47292149370394	211.61961187582173	70.204857174822	12.411213997414174	1.15984917836751	0.6093424224274205	35.07931700935769	3.163284035117993	0.1328115447546413	0.20613549042365834	0.0130495275336769	0.0408894211903434	0.0139403296227592
180.0	12925.61185100441	1.0556962122571503	0.814662780241716	0.9080451138238649	25.740354576130436	73.23835566876289	17.985174506350262	124.42575669329683	67.6112883746509	0.38224754249162624	0.3465220094452925	0.20596467809714	0.5761391320210443	124.11539452735724	143.4494576106787	0.05325804034026426	3.2710099857865798	1.5009752134288998	0.025098181038852488	0.017616580145636003	0.02594046056132996	0.046964379626542964	7.977439305208028	4.361864753592972	8.511033908586947	6.428153343676279	37511.763042345454	18908.323561587455	115742.94328204109	133744.55683129563	0.1297602778588735	0.333161163936914	0.08452747288446451	331.6686239871887	151.66750839594033	135.36097878039013	79.81696946153319	196.30764520679833	71.85053893440713	11.436049604837272	1.1118469750101363	0.6144150696957837	35.3919594326005	3.016202366489696	0.12826054976793058	0.19454539211321198	0.0156244703094626	0.0402594452724274	0.0318578068276522
181.0	5991.445986000338	1.1315304506144486	1.0330775114333388	0.9715553639785413	24.00770093486032	59.30330700520435	9.11864937114259	98.1647923655375	55.932327666253606	0.35816481935742117	0.30184557008124757	0.15065939420407604	0.6161239724945072	48.382230192857456	64.43098240189632	0.02311029887638318	3.126385715138556	1.0983640432518682	0.02975470727789024	0.023921965831040403	0.024237412452031235	0.0544928089975595	6.505737359035354	4.072160473759726	4.233109761847353	3.037033457571442	47411.490158545785	23905.18425502466	133028.43335623946	162989.00036401226	0.14420332429247862	0.3939119879883728	0.09486842131787514	247.70487288203543	60.04713417081966	96.62887741813122	35.96233157296765	151.075995463904	24.084802597851994	10.63779680298981	1.086517286963555	0.6392996116854136	32.918271380911506	2.960104507519943	0.14550927056879437	0.22593372855698626	0.14554775644396803	0.203846881870373	0.144038915898126
182.0	7213.506334551278	1.404606081455207	1.0299494706069416	1.005648664427247	24.23891001583465	66.13977426892059	8.449760594653933	89.23357130138807	51.80901788122129	0.33334347294654326	0.28754420116092116	0.13517020389589576	0.6314866602738132	27.64997525214968	43.025397431382885	0.013141877413730239	3.227798673114959	1.1116000248976776	0.027857123291001096	0.021911239147011537	0.02335681389513922	0.05191059016014682	6.767218871345515	4.201891534542247	2.2133228763811945	2.1931566892738252	44503.40064629053	21860.16854589252	140784.81693683815	171366.96720176254	0.13912483480539634	0.4169247627199947	0.09436468481888202	294.2299340795859	34.32544493447513	110.65657037522922	22.841777645706152	183.57336370435686	11.483667288769	12.113429675933737	1.1776559451916295	0.6141488051705714	35.97321193989418	3.371568833939432	0.15424855861739845	0.24839665839435765	0.070896215303278	0.160330561559294	0.0219908302152549
183.0	11745.398712962691	1.384606232657037	0.9924140327344807	1.8295739150330004	24.140643619439015	60.94879074602778	7.8216750151663845	103.45703899135145	57.64491633722691	0.3762909622263701	0.29095066047555257	0.13978890146053555	0.5952134522569025	35.10380067253719	49.159021942089254	0.017139945821398748	3.1174220659839875	0.9473830159640407	0.029015678839039574	0.022476625900624613	0.023037044854270564	0.058264064246676274	7.3452235823239675	4.364018314436794	3.659940941905068	3.5761864928893043	45081.18168960663	22210.83988346813	131122.61450739356	163501.42676727602	0.13474402994824958	0.38880863348131656	0.08749932430312875	268.9217578379041	44.04941866550107	110.01481371037677	25.777232340723145	158.90694412752768	18.272186324777934	9.049072259786067	0.9416916519538374	0.6742411619899198	32.13138778504824	2.560792351228092	0.14826883366998386	0.24373780664997213	0.00843893699539644	0.0216376146093882	0.045573349667213
184.0	3957.6686691536024	1.5695363173956738	0.6730583404796722	0.9064824910305055	25.248459159034603	68.90877678711202	13.272429689192366	103.62035257322718	59.43290138484764	0.3644224411226987	0.3298133484668192	0.1754867643044968	0.5805520157935705	81.73021208169001	100.41501264001116	0.0370702829950191	3.2548225587703814	1.3508860883450937	0.02553373001968871	0.018665203587759242	0.0257175934099633	0.047377562295884884	7.10552724872612	4.158295532897492	4.95570579641873	3.5672313467230925	39977.04676886413	20232.5842947594	132487.19890702417	156495.6920627522	0.13543729728095977	0.3761651767364658	0.09034749317219515	294.0009436030545	80.10948366480478	123.40417478904858	44.25462190095777	170.59676881400586	35.85486176384725	12.185148097780965	1.1982354039970158	0.582769497488176	35.354831470368275	3.276208049810337	0.14272512248761537	0.22573525898366217	0.0212400805583704	0.0513350090564102	0.10306330540574199
185.0	3155.5794473731166	2.211553079385515	1.4120128138539496	1.9642973827055354	23.254733328062734	57.351396943838886	7.66806025472592	86.62441028013228	51.92888495577011	0.3514717421938644	0.2768743923070169	0.13093413153138184	0.6194611213640617	32.672224240709085	47.721316929127156	0.01586578370439269	3.0953027857575752	0.9929610117391906	0.03088340943189364	0.025225614506430964	0.02130312214824715	0.05412783950414027	6.441232421292408	4.06630198079846	2.5578970984895686	2.3045286238100857	51516.717422810056	25303.910734033223	129487.85549752018	162365.47710742583	0.14675190928212997	0.40144098521611504	0.09778925193756693	241.91503520024904	38.62224072373873	93.43212522146017	24.670273914618008	148.48290997878854	13.951966809120712	10.640764121615572	1.1252814946946639	0.6192164006449614	36.31193836175081	3.110373409372234	0.15568450292373948	0.2542341752260733	0.292219347836303	0.5261122020847889	0.722432792348102
186.0	1672.706722274285	1.535306079867677	0.5847444942076776	0.7765531781226025	23.211740100632667	54.70171306642204	7.035444492277926	92.79985168925577	54.01449322835764	0.3752831639240628	0.2805657700334377	0.13808982484176757	0.6166115066988208	27.31993775230757	40.74818599849305	0.013576827595049546	3.0378355059648423	0.9186317255124241	0.03243771041432331	0.027060795229780592	0.023451499638391497	0.061811104796897644	6.838565078580782	4.272205973951868	2.523811473001872	2.6512913598894605	51528.47073147217	25552.390241898236	125064.92251103495	160222.05820248806	0.14372860260964593	0.39872426748675804	0.09501583106550965	228.84905389358156	28.68581809024559	95.06135619679283	18.660038310242705	133.78769769678883	10.02577978000286	8.538470647603296	0.9168553221236332	0.6904955954853221	33.97264186783678	2.4946514008932867	0.12689914886939455	0.20269173170479277	0.00843893699539644	0.0163874330207066	0.231797349755103
187.0	14417.927588963114	1.0090410663645577	1.3549092476555193	0.8402215155908752	25.35143486948887	70.34314039608614	12.54446047467158	98.72846284287269	57.99830377275624	0.3657017085416104	0.3192039097094912	0.16984172423933436	0.5833604105724145	71.38837294033527	89.89170890308617	0.03280300164982499	3.278567038985934	1.2664008846099128	0.025325037533804787	0.018650057636888144	0.025920212228090853	0.05151571090368026	7.094234409246421	4.179831797531756	7.280241204644747	8.774709112607026	39308.529755726544	19962.57680560022	130959.62889798653	155654.71281820256	0.1363390526016302	0.3735736959392097	0.09175471836180127	297.3322238648523	91.12588667901952	126.03167477777659	47.28725020800727	171.30054908707572	43.838636471012066	11.931597245745346	1.1334156985971644	0.6086059393848292	50.890703776421184	3.2633625669662982	0.1357544196240199	0.21427244572440107	0.0631128516945528	0.426790384473152	0.000756570699365864
188.0	6387.357563497277	1.51120151230066	1.136069112590268	1.0108841737353682	23.9908903637198	60.35599084821127	6.623803448956008	82.3316090858712	49.1744614428856	0.3652572581177972	0.30338921332230073	0.13268390334327385	0.6322050892529459	16.712480127782776	31.08557528642863	0.008064509550497975	3.1815451070556793	1.0517404579936307	0.028332269370620864	0.021977756129822522	0.025156139666591897	0.0550723762367702	6.91748792917447	4.2854697469668	1.5795143640154252	2.0749356355376447	44639.552086475946	21161.50618495402	149756.0907306798	184617.01857812484	0.13419633408527143	0.4269485772744992	0.09286095486414275	264.20678935338043	19.399596965263285	101.49873667107828	14.81022088428913	162.7080526823019	4.589376080974144	9.380781885058042	1.0475636190396909	0.6461261184545188	33.837441382814454	2.8116780378409256	0.1388095910397402	0.22930749345446627	0.189873920201548	0.0552950030967165	0.0915385141024053
189.0	12382.287940131722	1.3969439150415304	1.2480076285251123	1.265671608978401	24.39382671001745	60.7958810664809	9.908227238208111	112.99375620594313	63.01125316416256	0.3568794699898646	0.30927347479738543	0.16046217899996265	0.6111971407627503	54.257075943849536	75.62397873362805	0.024402353806979794	3.133402584930135	1.148360632474944	0.029820905385324073	0.022485408365583846	0.025774137335872298	0.05292527681818485	7.1573749116794065	4.211344331260847	4.485553020049671	3.2001690743076927	45458.99816877134	23163.09346689739	131366.73010440345	161708.34690841925	0.14067317418391692	0.3898653812290807	0.09163948352932284	258.1299234085505	62.913087019696434	103.02174315266518	37.259045207413585	155.10818025588526	25.65404181228273	10.859968898123208	1.090290048851868	0.6317761773358739	32.45112848425068	2.963698933494235	0.1392649714495067	0.21745078292066194	0.3845039468054461	0.803477298946987	1.2336401105448997
190.0	13662.174226544517	0.9936182676650327	1.2836116089961433	0.9134166091465574	24.797364851425773	67.9477788082013	11.023518423388609	92.82640426412743	54.388317607813754	0.3604699788804196	0.30715829191799304	0.1602288028713649	0.5999436117225241	59.0802890201348	74.8663686209991	0.02722255609691686	3.2542975421350424	1.1748515886536377	0.02629574760365736	0.019995646892606748	0.025588945235404146	0.05423042404628822	6.8045191401735075	4.144677554715733	5.461178498909335	4.0222841157471	41401.91675092195	20555.13561300879	134566.57883723095	162862.16393978757	0.1374268591024726	0.3875893159025676	0.09307906102189988	285.0204907083993	78.01804934842352	118.23237841502234	43.32943240869834	166.7881122933769	34.68861693972508	12.32743486499787	1.2145061624757296	0.5858678605908149	50.62706176191356	3.530947127806444	0.13896030914895316	0.23109062365618574	0.0814982455080924	0.544765473940635	0.01080321687527
191.0	25481.047673219837	0.7048244090339029	0.6695738170776933	0.9818403990571529	26.348632051215798	79.09531704558736	18.88536827796269	112.90166461991217	63.740672878309454	0.36658407387885483	0.34835607212048264	0.20612351880946894	0.5719612883970651	126.25549028329812	140.6183760530091	0.05830431055743949	3.3637663321143902	1.5650043496646624	0.02315889764400092	0.015763322985155058	0.02619497647175704	0.0431910578677394	7.777647909884367	4.281418653956371	10.233268876941434	7.037922059542093	34007.61719570678	17211.59287268981	120596.43284553218	136804.83106128042	0.1276917536035974	0.3312050999414123	0.08612841003851558	348.30835687531265	159.17375382047976	146.52904889159177	81.28326984825769	201.77930798372046	77.89048397222207	13.249570536149516	1.2347669566468382	0.5704461769089036	40.663926255944986	3.3757300518259155	0.13842264628763698	0.22107788733348754	0.237419340107557	0.0175297357543936	0.0340861907270473
192.0	11593.797656048266	1.534658792045464	0.9886015368585972	0.9418548350184924	24.243324075644484	59.333653330876686	7.627897978021063	94.23272994238442	54.23708159826965	0.37320136627683553	0.29698240800158116	0.14291219804436703	0.6082216542363551	38.76838237146529	52.09976529255879	0.01824477709769023	3.137133984064374	0.9676320266358774	0.028651094793189266	0.022431289343035597	0.023917650923153518	0.06000036954795866	6.987067908194499	4.279485110067498	3.147244008407925	3.104005839864289	43970.343381432715	21513.915445250797	138076.81581536293	166777.62153220078	0.13348186480597213	0.38515962129584835	0.08949446159365677	258.4369560784187	41.4848354356588	103.45445573439466	24.94608992656424	154.9825003440239	16.53874550909459	9.853885409087894	1.1111701614772687	0.6077192165968458	30.257638183212364	2.8598897572687165	0.17121955726729515	0.2999230676570132	0.06108887328968	0.0541575021489934	0.015649161061264
193.0	12309.025525621515	1.3512551173193441	1.0242488429812466	1.0726554425238117	25.42183254495508	71.11882999695719	13.506828552754596	102.0765314783599	59.397618841903196	0.35174054167896707	0.32243431939254497	0.18160744435621987	0.5869317604671765	83.81375679841094	103.11434789723779	0.038856400115401396	3.289727750499333	1.3632328248396683	0.02507156538257151	0.018225563524522388	0.02661838249448635	0.048753009678123356	7.083921561752658	4.152297865646933	5.580170953156653	3.629378082900183	38821.88681625613	19793.19786675769	131017.71680073613	153302.72847177731	0.13603447315667103	0.3725170813583944	0.09138969310938873	303.7259420472542	85.5689528220897	124.62986491997333	46.913674220536684	179.0960771272808	38.65527860155307	13.598913207231746	1.2084544491155582	0.6022665175160922	39.299556423931705	3.4968906598779426	0.13948579966675062	0.22191191144472955	0.0346277803621006	0.6800373546058001	0.0856759663497208
194.0	1140.9349028887166	1.0180272044613863	0.8131871913917055	0.8513569444394246	23.988395002943065	67.95370534196807	8.999151364856418	88.97778286080289	51.84032630656142	0.3195998581009742	0.2702946285054768	0.14284771489403345	0.6379622314356905	34.189852657545735	48.52835760333721	0.01862173595833399	3.2446173722676943	1.0936636671879365	0.02851004846320287	0.023323310193694956	0.022690807094092505	0.05313919059199019	6.398964722733032	4.057293391324521	2.699769955577471	2.3084117614532156	46494.27914191576	23329.05576819924	129730.28497865271	159164.73554846106	0.14676228369875527	0.4043606609256746	0.09783499671451992	294.32284396455304	43.11703357747902	112.90910493190319	27.10569639904782	181.41373903265026	16.01133717843121	14.613440148631371	1.4067648471365664	0.5419187219058657	37.5217843042532	4.093936743448898	0.16378175622876806	0.2798919428916972	0.0770665972235635	0.17844002200081502	0.0133049379468614
195.0	5797.96203391311	1.1054016470700696	0.9672218654529694	1.0050259089322195	23.628590125223106	53.54415831181116	5.43733463637241	73.1531253997321	44.48997936358988	0.35846434022124474	0.28091445803583087	0.13206334849846887	0.628194965526335	16.931193492414128	29.491699256697657	0.009005796027135912	3.126452912511458	0.881015141016653	0.029330437743551846	0.023573067615810548	0.024828388704941612	0.060794492337863375	6.122356972685489	4.007687062593216	1.6565438232984326	2.11388905424797	47733.88211278783	23646.99486957843	143295.15030472036	181226.0791350492	0.14579410340005822	0.4238141711723158	0.0995506941397387	217.52588914243043	19.104394542179325	84.10749446401545	13.483575043680434	133.41839467841487	5.620819498498897	9.037760818645351	1.143552383419614	0.5996278314770868	36.061224564251845	2.9309560429464265	0.14023318247828803	0.23421929365646046	0.107998547008932	0.292355192693571	0.17833119460733202
196.0	6032.725666530832	0.8530489767994419	0.9718379972236569	0.8201567004880442	25.105187733442154	72.34516273063119	11.068360364624162	99.1253354317893	55.95796093799468	0.3728544201737455	0.32121591929837207	0.15074900223940493	0.5865670062123115	53.574151416929	66.51396852134239	0.026408382946219253	3.3133109515791044	1.2079589582924108	0.024550491960815837	0.01831363949642106	0.02385596109483969	0.04996223014681082	6.791174519370308	4.0739745237928435	4.410605285851194	3.513145236746576	39739.963954632476	19577.79618468385	136026.63127017813	166934.3930813559	0.13867023056007868	0.3974940684533608	0.09109282755695484	298.28473651586546	74.0730449415245	124.21597613179641	42.320248900438536	174.0687603840682	31.752796041085922	9.984342893985389	0.8680874518203078	0.7233770021923701	33.4262614893293	2.4259893297528095	0.11284609915758888	0.16637899913832013	0.19220196775480103	0.0667323996318313	0.00127814532432394
197.0	3165.8999393661934	1.5702375949673013	1.3784978272870623	1.357373690567813	24.15043869807329	65.4685145576461	7.284764206078549	77.8125612327336	47.066049448068945	0.35986773186133486	0.2965757582262025	0.13343130217028218	0.6164620987472017	25.101851705434708	40.33800856282315	0.011881966874900824	3.2412913489170783	1.0376766057507412	0.026975241298144974	0.021417309732021113	0.024517080965502296	0.055534098328019185	6.457988583606658	4.083936173155848	2.1007085044843463	2.265259445725686	44431.633486383704	21720.33452053948	142050.49517481498	173927.96176953227	0.14212117333774624	0.410262323459147	0.09711483453586583	275.29412344913385	28.192811197171213	112.03124723465719	19.488905237697704	163.2628762144768	8.703905959473508	10.202626132703541	1.0920629265599535	0.6294692594955998	37.02485786800768	3.037778685630642	0.125442768668096	0.20636849551917102	0.0784084201753776	0.4871667997818879	0.23664691535859197
198.0	2616.302632254517	1.9880735575537916	1.6721418342843748	2.178661796629186	23.67882885983971	54.632082974208195	6.270975512108061	90.17017686932547	51.16085956787816	0.3727646722384904	0.2764936169411097	0.13178449646752785	0.6104226060703989	27.60297552341541	33.17619321568832	0.013750283249905	3.084538082008169	0.8441687945435546	0.03039528166673802	0.02435967714665305	0.02231094212911484	0.06056009420063803	6.741446475720377	4.199521577338718	2.450790589857265	2.234492426791232	48139.31774172201	23908.337550627177	129018.61397972744	167267.25204927803	0.1420500260107501	0.40205882724397773	0.09272991802805451	230.10473550384344	32.53174889088693	91.61562709841996	20.196422825751245	138.48910840542362	12.335326065135776	8.478143514129885	0.9743023548419525	0.6693540088214494	26.24417454296475	2.4795976715666534	0.12816344217280018	0.19646332185113066	0.238420991042118	0.9475745437721859	0.910326057409277
199.0	5458.141885664269	1.448220242201193	1.1648902966135692	1.4221520022227834	22.677185361339163	50.18688342231342	6.423927457908713	97.94208150587484	55.99949857978622	0.3808991686065473	0.28188866279640096	0.14017740914105506	0.6177729643483799	27.632552872079764	44.336319863311886	0.012652639106283616	2.982669293909313	0.8941555312301382	0.034010947442136286	0.029860448513527402	0.024062568461844087	0.06354936873911754	6.758499105636842	4.366865802864004	2.524367895554984	2.6672480225612025	52929.60110822121	26867.334715960336	125927.91150425543	161139.37559872578	0.1421047071470803	0.3984463423753033	0.09372992186226684	219.7775876240887	27.59381005317253	89.06325850433937	18.348463391024158	130.7143291197493	9.245346662148382	8.053687045858064	0.8891414328046289	0.6910080516606958	52.19490488279151	2.467047831043718	0.1320533029471741	0.21191685381445943	0.37917582963796503	0.119019273383682	0.281076843118892
200.0	1274.6579916712285	1.466767251417217	1.2760956940345092	1.173814977045515	23.289592542802644	60.49512902554267	6.495573994297757	85.03514418477891	51.67003051067803	0.3552878429060947	0.26733149358122227	0.1296100179673069	0.6130500776051884	25.44256285899989	40.797249505339934	0.011463592652263335	3.1068541625098254	0.9153216922925639	0.031056643728660918	0.02629091813679261	0.02231943139258386	0.0582173860930775	6.461759381163255	4.118663843794087	2.2455387955215302	2.455617922910086	50656.55217074405	25494.56595176614	124557.73244539875	157958.40285142174	0.14989370602447064	0.39472992434230775	0.10077287634626891	243.9217303895742	25.834993068311935	104.54999923098161	17.629706504220625	139.37173115859258	8.205286564091328	9.74871659291102	1.0978822605864706	0.6167606039749461	38.786595068117435	2.9401531915279144	0.14041318272553852	0.23557400920884813	0.7878038631495731	0.32155085173209697	0.8972948422027579
201.0	4233.647523711243	0.9840542279547112	1.33846223515555	1.0107320462237628	23.722855869449795	60.34075703167915	8.844753509002395	83.85356736510376	51.47740660795037	0.3509065442291285	0.2909250001515525	0.14324501511089927	0.6159227419922865	39.15191858674186	51.32376694293251	0.01805691731794992	3.1466606360479763	1.1030800495298414	0.02896693336468743	0.023042290415917353	0.023427288152405055	0.05377191438190042	6.824536214924906	4.187817606447631	2.518027280431527	2.383407006981368	47653.5083097426	23315.706614884482	134685.1809815704	165164.3709234661	0.14157401599809266	0.39816637949275246	0.09561470595239321	274.68620207624946	42.01946306509537	107.15076424374872	25.93547782158331	167.53543783250075	16.0839852435121	10.86474025564356	1.1981030650099451	0.5924034305123639	35.292849415667526	3.292764086039148	0.1585406982410008	0.2621652476829761	0.203459697724385	0.15181309348293398	0.0275648213487938
202.0	7908.8407918569965	1.4967444925274151	1.0965855586101156	1.107337957497409	24.162242677170685	60.07305824582724	7.5458369289299405	88.53541241161165	51.073422115180776	0.3677503239656472	0.29467987762495	0.13967083560220078	0.6076418640789271	33.91905896477413	46.16216726794511	0.016095533816926796	3.152817542640232	0.9806603589043112	0.02861158654261211	0.022512406336997685	0.023775418742277066	0.05855210006002448	6.800089870565534	4.1983522879831625	2.864273591685722	2.8447395683416272	44844.112545339325	22153.496009017632	135493.21170805668	170548.66694484584	0.1378572972470229	0.40470434907454284	0.09175483904931044	257.11788927040465	39.304521164877066	102.35858101801956	23.706821925242853	154.75930825238495	15.597699239634295	10.02299811350486	1.1097237590584346	0.6204561300380392	30.252266163632946	2.909948752196014	0.13644593431317292	0.2186158417234669	0.17843030513071698	0.0793499595829423	0.10306330540574199
203.0	2420.0558335366363	2.230247870642267	1.2940041175026846	1.451245551672003	23.516887251299522	57.555164063829	7.181509267706947	85.76747929501995	50.67573824463289	0.34835693234885884	0.28250475175363177	0.12955977562189727	0.6273727014064618	23.882687231963306	37.32906577374697	0.012142044439625386	3.1293501059249036	1.0277463943645435	0.029747992596174434	0.024017890773146918	0.02249248762155886	0.05414474318016889	6.564853705484757	4.1551867677297745	2.039981249000948	2.2024519811691246	49106.6456446428	23913.14981499416	139457.1697348604	172431.59022711866	0.14283094751961875	0.41337662423040283	0.0957172402783374	256.6415091623386	30.606211727092127	97.84930290528696	20.586324281801414	158.79220625705167	10.019887445290708	10.472144522415316	1.1200290269264999	0.6169536277569003	35.83109637430954	3.1096319287391503	0.15448902346094787	0.2501772920209006	0.0342009264521365	0.15181309348293398	0.37454001878214
204.0	6692.576188022808	1.6914966542765768	1.1652709115275093	1.013035300657547	24.06707519404347	62.78596355272319	6.781524951059966	93.45257189005973	53.99925113238909	0.36825810408261483	0.3079481460098468	0.14348012707522373	0.6440243457471736	21.07053238623668	38.75553733990661	0.009352140621170115	3.214704696320942	1.0239897089973373	0.02864624363490523	0.021774175648437925	0.026310803019079565	0.05945001610293523	7.103700211476737	4.245288433855711	1.8480349497817488	2.20643278135506	43612.460916808675	20712.235135857318	148435.89088925492	183122.77815577897	0.1371129671813503	0.42375000311504074	0.09322423897143278	265.84941422870145	22.475804426551946	98.51491545003212	16.280651450019462	167.33449877866923	6.195152976532473	9.296941887325822	1.0738907892884277	0.6305152552259167	35.08591566591219	2.8351602514115184	0.14583636773837713	0.24305538502161833	1.2160948146533501	0.292355192693571	0.0806144419540571
205.0	14496.355801502055	1.6006288011999643	0.9227660429712846	1.269962169074778	23.68615523623578	60.162700006856305	8.617970404170652	90.38784843957065	54.87089109759553	0.3505639392487172	0.27436242776266684	0.14174629683862028	0.6079952015142305	42.9577299308977	58.25822832341078	0.020389288986974438	3.132510651223977	1.031277634395354	0.029609306295893055	0.023984918164202618	0.02316841335990541	0.053922222131139806	6.519069143698163	4.096016618665916	2.9050819846703724	2.527656992900836	48177.06736306581	24382.079320837347	130759.19894431281	159007.03751232795	0.14467576332490084	0.38421826617767957	0.09693918385213329	256.28320737053343	44.30025873746707	103.45752981894161	27.155688219133143	152.82567755159155	17.144570518333904	12.012934578500019	1.1726925136518345	0.6084902901900592	44.0871310578607	3.4970594089006397	0.16139061131131258	0.2732079153586873	0.0271146663977005	0.0163874330207066	0.0275648213487938
206.0	9585.733986107722	1.4311744545015896	1.1927120055019982	1.0994024648211924	23.55302364527214	58.732005914297	7.858150755380141	84.79488861401217	50.85922654791521	0.37159545836987506	0.2875078457797602	0.1322268231059435	0.6125351789725675	26.275667568981675	39.01627796864813	0.013080515252764116	3.1246567684312097	0.9752360400496621	0.029920752937254904	0.024389534297679292	0.023304658970437354	0.05805020638233311	6.604393876671344	4.236856108127714	2.2910702413164516	2.2801674672109824	47687.653208054166	23284.814431200008	134535.30779354394	169083.03339805407	0.1399855557161889	0.40532718344782676	0.0949179304228344	248.47093619437152	32.94725575182341	101.82808250875634	22.056974250978694	146.6428536856156	10.890281500844774	9.900751326223785	1.0276319983444424	0.6471126501903092	41.00909101964303	3.0849163953743024	0.12710715006070114	0.20923834112631995	0.034919500353213	0.115498679427616	0.476046186826339
207.0	6639.590930637022	1.3436340394990949	0.5289773303775438	0.6320735221229282	24.551464638939652	61.245078012057036	9.20105767611911	95.10475742260222	54.65098654154673	0.37393206612144564	0.3152959035283586	0.14327631464581406	0.583041796184527	40.388873506199175	58.15639714133675	0.01751554257584308	3.1848604169852384	1.1471922857247807	0.026205696953062654	0.019739261987301266	0.024079921324999292	0.0525302248761706	6.754567880608313	4.092387747016425	2.9520187577983688	2.4615657958639448	43209.337450759114	21410.008412297135	140063.436995304	173317.5351751823	0.1388487096694724	0.41333933778601095	0.09148411464217931	254.53306467157344	45.04454325053523	106.2138303687223	28.274583559260915	148.31923430285119	16.769959691274313	9.958515152347532	1.027377115215356	0.6599473587768502	29.203634457551612	2.7191589686282422	0.13485660345198214	0.20497015337558702	0.00200941865662931	0.0347392529376275	0.00608118427478588
208.0	2497.134329568936	1.6330949087421864	0.8164797410937201	1.1269957194597915	24.503998338954155	57.40041828110632	8.120568421802473	94.30590317103734	54.87924629473773	0.36906093969608195	0.3174300607061863	0.1488628983693924	0.6027373645594032	39.158640291532244	57.11894776925632	0.019033722764351592	3.1353179743422936	1.1293415315015884	0.027776403496013565	0.021253427329169718	0.026181787549603975	0.05213748640849554	6.776791247604209	4.1645032899497885	2.7916783313004805	2.4379406979913103	43905.24498677067	22024.63952502478	148147.04222804593	177937.6687165171	0.13604099232938285	0.41707653346601486	0.09012354879554715	246.94651265368128	39.05957580131011	97.56620302956678	23.845212093438544	149.38030962411403	15.214363707871582	9.853250033019926	1.0187388637995929	0.6656741702897006	29.390221572721963	2.713357868994309	0.1341885314285364	0.20375413870966969	0.0543579991602447	0.14973515943703902	0.53527512959371
209.0	35879.552363080555	1.3755421975002555	0.8455900841037007	0.9727013347780873	25.62716290539111	64.32165156244129	14.711975954692363	96.68753473624656	57.45985109345263	0.37933342887564264	0.3429201366007655	0.20626344677349936	0.5865503644613521	104.27565692825968	121.30056712672001	0.051356001022662266	3.2006241410105263	1.411822867574324	0.026513444302000908	0.018730735004690448	0.030110760966807416	0.050069075484900034	7.764836510055442	4.4793068170639465	8.646613197058189	4.667037784047962	38467.94565614727	19859.448847036456	129340.44317956237	146827.1010630885	0.1280778651354251	0.34384573183159933	0.08863477207087375	293.9448110843207	124.73310031720136	122.21131269083249	67.69250671923336	171.73349839348793	57.040593597968076	9.419136446601609	0.9705129773532507	0.6542320258706532	35.92297265366233	2.624935538740992	0.1260981383078286	0.18372895208215898	0.032995276883297	0.0266581022600098	0.00784316791085067
210.0	17391.389505592222	1.136572132125032	1.10997603759432	0.981919279521836	24.556693250482976	62.04862139933929	11.819697219619496	95.098849717445	56.89163280423836	0.3787588725321687	0.33076067095661105	0.19840783391016484	0.6022667464423047	69.11342376274008	90.78549227555263	0.030816959410178583	3.216262014569423	1.2919205665846325	0.026073272866448585	0.01918112265554908	0.03187448554326146	0.06150914594145164	7.398687443240047	4.381882830636948	4.634448010612744	3.1255978631926875	40980.85008531502	19025.964071539598	137235.25290958126	159267.67378749524	0.12940945232247528	0.3818858384925618	0.08808287786881909	283.7776385861567	74.83409619792914	114.43787894547363	43.431474757551825	169.3397596406829	31.402621440377185	8.049761768248453	0.9121569625395123	0.672728979231487	44.02642882322285	2.4034122593007012	0.14965044205859504	0.22699379640628986	0.142005569100529	0.270497285006058	0.0724462603516234
211.0	35399.543777074185	1.122735072068362	0.9441823028072294	1.0927555077974491	26.233503855838997	77.77050654336625	17.97422698759933	107.43752973983646	62.442347837165066	0.35810912335150974	0.35105572235440524	0.1936525979137193	0.5775960545655021	112.94180594298196	130.37486735111293	0.05813853087380735	3.3420648053013964	1.6104116666009272	0.022867148360723993	0.015717080203604378	0.026878650008252538	0.03957597895264915	8.3073350268688	4.61110641089242	10.234363942077591	5.2180567370903805	33855.102944543316	16831.357438706855	127301.94291800285	141133.59002269295	0.12026535638493033	0.33636738854473874	0.08283547736343597	376.5907372460675	161.96555970387058	156.42744634249817	88.61309559135809	220.1632909035691	73.3524641125125	13.083261271131267	1.0800133449951286	0.6393200914655821	36.4928437351996	2.9586854253766934	0.12351692817580953	0.18074403457916133	0.0285601331133556	0.0984338734072921	0.00744722278179764
212.0	26111.955177107633	1.2359447318077106	0.9466169400941283	0.9791220086951509	24.504244243467745	60.29285292157181	11.378037740629162	115.64371244927729	68.2444407266125	0.43728268764797906	0.3683472877558235	0.19150857895065382	0.5719746245562369	74.82156439080444	107.42561601611673	0.03395143651653216	3.162907562094696	1.2919288767217205	0.026987866267384256	0.019840079929307055	0.029985158982547583	0.05450777511327012	6.959207307409852	4.091839997302566	4.486052844674066	3.016939621818828	43984.63405750926	22192.830050757333	132755.7669076137	155916.28175462573	0.14331352972229358	0.37854897278370847	0.09434682133132358	248.74170100365959	64.6151392358266	106.62051957673441	38.2469806032258	142.12118142692518	26.36815863260077	7.506491883163383	0.8503280892332007	0.6931578039246585	40.4679674432345	2.2683985514860825	0.13015401620977218	0.18993821633847244	0.0489478930983982	0.020534066736379	0.0932816445068221
213.0	24706.455799074272	1.5040630195139013	0.8288787687978048	1.045038288456348	24.247315613942583	56.41803540111057	9.487312103121832	90.81514372461073	55.15281912998659	0.40145354818893353	0.32638772310154085	0.18260443899400816	0.5955229188155593	53.62520987287028	74.44147814251467	0.02554432684498612	3.137975798252338	1.1361639339952305	0.028170718767031595	0.021026711717964233	0.029954222823079232	0.06380019140968923	6.767069178669061	4.17308107765494	3.769383172042089	2.791242290204137	44631.4076938299	22250.93293574801	134196.47428072128	163067.33730354052	0.1391401818119565	0.3937343634178893	0.0942555445494335	240.53957174901353	60.457776517031206	97.49437653105528	35.38977099790802	143.04519521795868	25.068005519123258	7.262906669241884	0.8520056166475899	0.6903715636450782	36.53448046603028	2.275826413537192	0.12655449174230401	0.18980182117891425	0.15043912157321399	0.0291395850880156	0.0932816445068221
214.0	21901.443592961907	1.0350604594350503	0.8742829627662722	0.9873392070903282	25.0456820958595	61.76236190926104	9.69338701873155	79.790574413382	50.55482498664492	0.3740062898949862	0.3200219215006592	0.18388994786539062	0.601948633060418	52.798826944016355	74.4376522848467	0.02528747038671406	3.2165154011557258	1.20460345690303	0.025582006041579616	0.018654872722421216	0.031406512175093465	0.062259152480699236	7.219692411859365	4.385632348083801	3.8810194390212187	3.0157156415138804	39267.831738089335	19116.943530038483	137919.82288682958	164752.660501568	0.12658416130613867	0.3916424006480964	0.08966911718449493	276.61891980916636	54.20065077665989	111.35850163076755	32.91202050605134	165.26041817839945	21.288630270608504	7.893698880781376	0.8765521795231334	0.6894217674643974	35.19373267808985	2.372862416147764	0.12048839789917977	0.18373987969032093	0.0797892208882625	0.32619040891096696	0.0368241856250973
215.0	8479.794500165312	0.9266582472660785	0.5654143333487057	1.0065411735330712	25.831562144604657	68.44670117314142	16.617435793402485	104.91427480851183	60.05176459043247	0.38259352164786326	0.3471453878807113	0.20429671093934568	0.5604720848366835	109.08941179884583	119.95681929734731	0.05905764702287223	3.2433794357509327	1.4538936202469037	0.024622783282970236	0.017599547241515433	0.027894523735477548	0.04620693136265294	6.94318076251778	4.077025950511269	8.829774495017958	4.368453173139728	39607.178465358316	21131.68169527244	125815.88443163077	146090.3270694255	0.13860306278120427	0.3466554324964953	0.09206460914183089	287.9578599828703	151.80134350893965	124.6693703115692	80.17719197840069	163.28848967130097	71.62415153053871	12.52562623511959	0.9923317272481038	0.6800978596886098	35.82928052800976	3.034324737886769	0.11534872514654516	0.17068632612186624	0.0546278739738212	0.0124706732537547	0.0065837256664172394
216.0	27659.12245573491	1.2492820633446104	1.0551569396042375	1.2830670072405916	25.21447935978356	67.37977929030248	12.198944898291645	108.70010732986584	64.14487777727366	0.40427060323258246	0.3553999662911366	0.19272911209683571	0.5672752764808416	75.204961948125	102.96947778448387	0.03312976322258467	3.2846021734694197	1.3586759839527678	0.023611251532791252	0.016707201626904537	0.030824141219324603	0.05459788060756733	6.809381267350298	4.018932886126363	4.536498455495012	3.2239650855573583	40072.11705600107	20136.195106527564	135262.57754039968	159334.31274047305	0.1409542326356215	0.38488654999686034	0.09276544195600588	279.37505013640634	70.92652481617118	117.56033701580773	41.34886077408862	161.8147131205986	29.57766404208266	8.191700342663633	0.8509977947548315	0.6970956515303648	40.656094828543864	2.3555569963109315	0.12603424292181975	0.1839978970709916	0.10552475424649199	0.16451907768903698	0.49578535393339096
217.0	212501.1262177041	1.105417085361084	0.9645701686838232	1.0477604839935772	27.73298534748827	81.01601246101137	35.99371131528655	130.46198453091827	71.48770720358364	0.3990594096878614	0.4162140646023165	0.30059529377790795	0.529163929577357	252.21398659031027	220.91963266149799	0.16489780495595388	3.3704667091077734	2.0430338431447295	0.020891438491720142	0.013086053210320976	0.02903687291849167	0.029947557425161853	8.569145652345847	4.657262059459947	32.04377955721727	11.231279183890273	29972.712690667555	16203.577729182896	84729.6757995521	86101.66267786291	0.12116642260363011	0.21723477025852186	0.0811327850470671	377.8825158806047	611.7333528014287	171.59250236644948	312.32069898731334	206.29001351415513	299.4126538141152	18.09571304368368	1.3928714728651124	0.5614010478403374	35.669137030715156	3.825439035395837	0.12619810948821217	0.18765832584146164	0.114997936444504	0.0134337738875613	0.0107499792068467
218.0	43120.1113212697	1.4202176977811345	1.1437934373353897	1.0810694777664471	25.816324762993943	69.04831231175473	16.013450344640297	113.76704740223974	65.64878489799337	0.409756337079056	0.3763148953715936	0.21457226772255766	0.5690378190095852	108.31843448735117	135.57290941341154	0.04855209145610159	3.3068208304157283	1.5318257999094362	0.023159617496362868	0.016009488202449712	0.03033334374877282	0.04889584442749156	7.224842627457743	4.123667146656136	6.520926938631061	3.868899826419789	37122.33705949074	18800.917882210953	129234.271632329	147159.28599629452	0.13722673770746888	0.3578244148350672	0.09097648159074247	289.9532613282686	117.82044236497951	121.94494625552477	65.46911043126521	168.00831507274359	52.35133193371437	8.887636739798634	0.8704853645096008	0.703406063926606	39.252957086589205	2.362573187418956	0.11989992328463471	0.17273131203189576	0.116392148973492	0.43778148857372706	0.0919092547934599
219.0	25798.471865661948	1.1834529557952898	0.8456074550129845	1.065476625092503	25.363200362086275	67.92265042755552	11.969852356171431	85.26515879011721	52.641857721500045	0.36312280775183714	0.3273745300025853	0.17132160654783818	0.5940528775764908	56.48345529052966	75.3529370101169	0.028437599651468373	3.2919044693596233	1.3688765198571182	0.02396841001063963	0.01737785920394051	0.027981485516604503	0.050784017181465746	7.270526385896932	4.363094146761101	4.268083519462897	3.0750524731714015	37543.61839497687	18124.76505431012	142441.56672007786	165731.51681619446	0.12660458621434004	0.39802425904919003	0.08823123029398948	308.0749668357816	72.65876340157757	125.91770889966871	42.06190875937047	182.15725793611284	30.59685464220714	9.844760842659595	1.1097388940541866	0.6135911608387291	33.00991358767852	2.826831209816289	0.12959571602062886	0.19977554438397158	0.100046737587076	0.108235965059406	0.20581944718001
220.0	18141.550732644497	1.1268790390964523	1.0811596489125466	1.0702911832776791	25.3586118793929	64.64629090965259	12.735423993515944	109.88700462308226	63.22979678051707	0.3939105083246283	0.33552269668353885	0.18498278027865242	0.5777751203031182	77.08591656133251	97.73737727448678	0.035925150833415555	3.203454570168522	1.3286949389958274	0.025538023651268983	0.018314146341989992	0.02794755242819495	0.04995263743882859	8.029819160433503	4.508465271694063	6.080647698548971	3.7568635105182593	39373.79095092534	19506.846041878885	134202.4794759799	154199.72306887142	0.1292920790287492	0.3601588275293538	0.08578782700514412	305.0098526447901	92.68259035057652	125.5263190210806	53.272093690428626	179.48353362370912	39.410496660147906	9.450007783558586	0.9765667850521021	0.6636531020585141	62.02795576081786	2.5918884332641787	0.15380163220032383	0.22580796259684777	0.0362282945255613	0.179068821953791	0.263019029701622
221.0	20295.6113434101	1.5040747236260719	1.2794377895924915	1.1156518135360525	24.94142428124978	60.5122549151829	13.112536773566363	100.71222281858884	59.46350570521588	0.4126112335352493	0.3486956308900484	0.19114810935814944	0.5958801007239272	75.60292343072273	97.64864976560118	0.034735975083169834	3.191511342889844	1.314386161064209	0.026801621508476942	0.019687306308568207	0.030074484018968214	0.05490536327093381	7.158880564430652	4.278180074745494	5.25474823875956	3.4879955769038453	42337.63643928594	21269.029060933753	132812.17413267467	155283.08604815617	0.13564835571286732	0.368926753638401	0.0919637845786793	269.5558277591428	103.76626187159188	109.85073850015881	58.84569993072486	159.70508925898397	44.92056194086708	7.625184757855446	0.8658259278997688	0.6902781687932044	40.21206945856097	2.322796624695528	0.12482056980109692	0.18775948632703293	0.0366187149500675	0.40302709343905896	0.0513272436858619
222.0	13666.31183642661	1.3309872893671673	1.2580968712782103	0.99377736392994	25.267019557816507	61.95864167716387	12.585263562662798	99.00741012451167	58.75765773877161	0.4153135547682975	0.3618455609781397	0.18949070350224423	0.5854076125536979	77.6427807753968	99.93060697909637	0.03530026311746365	3.2228703313072007	1.3643686837396969	0.025576465827087357	0.018541712070896478	0.02998267978136264	0.05181416207318828	7.070607172081322	4.29194066400005	4.867696777269481	3.2995803693781403	40672.65532955594	20630.320603145108	135715.8435499091	157920.32048744516	0.1345536334005611	0.3732483425695323	0.09078523147693436	281.3180706197598	83.73465977519542	118.15376090939232	48.77824247813757	163.16430971036743	34.956417297057676	8.109707411837183	0.922680455341812	0.6700167433846888	42.83420907019675	2.4319678062546193	0.12463224070421172	0.19063600623053872	0.151728493901684	0.40302709343905896	0.00259909116159285
223.0	22108.91387403548	1.316833388947621	0.7794255675576262	1.0298011327042305	25.302872737150143	64.193749829964	10.662030700508058	95.50853203726301	57.22520538749537	0.39069681799652	0.3407140798120403	0.18522547738975048	0.5928279697805195	62.5747979747453	87.01600163560319	0.02845827518553234	3.2448506056424913	1.2677284612094573	0.024860483857593086	0.01761040713898276	0.030934664212135813	0.05769479653913881	7.38679825445418	4.299020917650268	4.197580592420562	2.9529471036535373	38477.63495368186	19085.306501700856	138234.41827111214	163886.22425603968	0.13197984819590652	0.38782984245014973	0.09137032909664972	281.5105042940718	62.581318855517914	113.83141422937194	37.534297540859285	167.67909006469984	25.04702131465867	8.769026256576096	0.9660990961196723	0.6611001055003987	35.827243493468636	2.526723594621587	0.12471148669973356	0.18583432556637114	0.0316597001270651	0.0323176665371551	0.018149273550163002
224.0	8769.221376847205	0.9897494169487516	0.9194988784767092	0.8683624597899093	26.287391677906044	71.1520653017302	21.14253871305639	114.77532645862345	64.56450507672969	0.38265517772214913	0.36149583993958917	0.2414586762361702	0.5619132480932321	155.9963169682024	158.41892385084577	0.08800521041495898	3.247196103893766	1.5756451504741873	0.025104522080064286	0.017708368976862815	0.030117238940042264	0.0468217324677459	7.604418369441062	4.295134540697946	14.547574283477653	6.694113157469952	37630.47674338591	20429.42174457735	110460.2488346574	125852.93424120266	0.1331941345448993	0.30514987073663147	0.08870324842744083	314.305474731507	250.88933587028973	136.09661250858272	131.93154030103832	178.20886222292347	118.95779556925105	15.158570985863163	1.1425339081516306	0.6501076234423074	37.30300857553089	3.380601800208809	0.12251690989623269	0.17994700084528445	0.187359224328288	0.42419641731127	0.000711555469913103
225.0	14553.331121121735	1.352873040817855	0.7464144598336795	0.8276135489831076	25.510707539266274	69.06088437848908	11.160417709343758	93.50859034515803	56.1011884079089	0.37437521409116165	0.3337819343197509	0.1522607021757314	0.5862079890440344	54.25862580502766	75.12129014875768	0.025870124706343433	3.273702628432969	1.3181192788990148	0.0244011879116022	0.01754312173361453	0.025286065608939597	0.04617532047938573	7.301452421483498	4.3428302370062575	4.029964865222381	3.0392144726796717	38596.992082639685	19359.66353669553	145050.42216093757	166894.91530043463	0.13095342318008327	0.3899569007098377	0.08997672279885549	304.6145293949171	62.479121798892166	125.56403445842894	38.13803678094523	179.0504949364881	24.341085017946913	10.585643456697523	1.059567479685605	0.6354495804402993	33.93878128076543	2.8352559180037358	0.13540640240812443	0.2031359461421348	0.010146596830389	0.284583140020943	0.0012610692545974198
226.0	92852.24821853594	1.541059290365626	0.8281342211163003	0.9348203727403446	26.26958691206789	77.10297054243593	16.704709080607525	102.5825844575362	59.717293795197314	0.3695536948825494	0.35661821379180303	0.1980245151474951	0.5913503897394852	111.66593101480369	139.59263978690694	0.0500149490831838	3.3519467101870384	1.6023222432234756	0.023636324910505987	0.016096481490740815	0.027691608747689098	0.04031273087217498	8.041373043552769	4.471729270579695	7.280461363391634	5.016725000037058	34233.053518489294	17170.334314609023	129549.85837014785	139012.30870626535	0.12441518023023261	0.33344397963905986	0.08563271020385434	360.1393795942777	115.59639368206524	145.95652134212014	65.74548815402662	214.18285825215756	49.8509055280387	11.071968382732242	1.0926329079317632	0.6134620902166539	35.71760037372652	2.858335130071612	0.1294063946746152	0.19224929005204983	0.027338486731630002	0.10230773465275399	0.00560075368913034
227.0	1782.600609005234	0.587515189007396	1.0572277602908338	1.0759060357228039	22.39385164112937	44.32878462075874	10.096738754314408	110.7927975925578	62.15755841075105	0.398426656726336	0.3191073325307068	0.1721071549370475	0.6176018145536519	56.29737100404358	80.91234870097325	0.024230244619655183	2.8999562230255536	1.1771512353218718	0.0357784149218991	0.03015535833492007	0.02664626903082182	0.05818297158138241	6.84111490466705	4.396179716890981	3.331772481873623	2.9412305659850544	55725.65015714112	26455.083208781467	130909.43808654865	154830.91066595283	0.1364124204063102	0.37951802039616844	0.08970455169285199	192.90532808673046	42.95146752469008	74.667107715418	26.91978778263064	118.23822037131231	16.031679742059445	6.072924905881806	0.7246848422261378	0.7380206793031469	29.116269814061845	2.006100109065734	0.13344207526828508	0.20038622252458263	0.312366638380584	0.24870783196066504	0.0216622138297585
228.0	3626.8773416161507	1.4089336222203546	5.6117705623125955	3.5387380028192483	24.356127179485	59.60211378909854	12.242992483706267	99.2376206165017	57.27340410145374	0.35269496519645155	0.33142661295273257	0.17574886610515253	0.5739707344348687	81.5563357703846	106.09947620475586	0.029033370139467267	3.173967238224772	1.3951078933722865	0.025342987238876635	0.01941259358755812	0.026718981015654463	0.04862556389224495	6.613102413447801	4.116245877623018	3.1575361203669714	2.7543557158515566	46050.89321969983	21332.754102726652	137883.60395857538	147404.94851421466	0.13854945064037516	0.36564510909419323	0.0913723482627661	261.6507537645181	51.482767929644275	110.34971809917437	33.3339243368492	151.30103566534342	18.148843592795078	9.980467631076475	0.9408223189454907	0.6937993525572856	43.76990444050942	2.7387031978648544	0.15586675149819848	0.22077445391303674	0.0310004561620048	0.0161754171959812	1.23996749363924
229.0	2266.971448056692	1.1692067835984548	6.261161457768692	2.9242064993983163	24.966245622347685	62.80321141735929	15.277385688231764	103.01314110097844	59.63726356095464	0.36476463750738697	0.3568739885439008	0.19946241828356512	0.5650762503319237	110.92823005601657	138.18596570574172	0.042237848128908205	3.215759999591069	1.5521532581311839	0.024206447707647512	0.017963800948183093	0.027489967258496634	0.04478236757437513	6.757045823290549	4.123149924412938	4.7685945531721154	3.332971135202722	43478.20670772856	20410.827205387635	133466.00237961794	136451.00548240825	0.1371504868987016	0.3394982200951843	0.09119289938276848	276.18424085451255	81.12476544275525	119.4229517551226	48.29575950090033	156.76128909938996	32.829005941854895	11.130850260087241	1.0950349581802994	0.6385185870888205	44.09543549948347	3.0168828385195297	0.1603273434904255	0.22975123100720318	0.0860351185810676	0.335681634687564	0.0028778496734030603
230.0	2343.686004972366	1.1822012079035493	0.9673426789908021	0.9057881186128356	23.59813008091618	57.51839235411521	12.356964820913927	104.5444600099505	60.46874774401815	0.3815475951492087	0.33954955263738784	0.18584370360862357	0.5857498846278183	78.73900314386437	106.41973114898757	0.033615149032238514	3.0670480604845722	1.3684784386332332	0.02957423456622333	0.023143532018069263	0.02838025919496305	0.05391359410129755	7.907480995476361	4.624705843938183	4.194192356840192	2.8934960096484756	44912.23116009952	20983.632573797007	129102.39439803697	143345.56371610746	0.12304792698202593	0.3600612371301175	0.08260672254906871	268.6643646780195	63.00851184945739	113.61310100945124	38.6499712549094	155.0512636685683	24.358540594548053	10.279346963786526	0.8917318583559438	0.7195504579267941	58.577392538422046	2.713682686484579	0.1411484785187204	0.20981143369399363	0.275039379751588	0.46478504646324204	0.03944350980846
231.0	4395.148885144939	1.7624885374198687	1.0736593692439402	1.041747595051032	22.521793818129712	46.67672056511994	7.201325603939165	98.29008908800472	56.335272992686754	0.4110774394442928	0.31124140019130914	0.16024549494029572	0.6494208704645875	32.917897157143386	53.971225137893185	0.01393124292438634	2.944064078282922	0.9696406052875877	0.03580292842511049	0.030447881538476565	0.02764226687371461	0.06701469316382744	7.230547907083829	4.603015528337219	2.11041337371244	2.375204297025577	52659.18710121234	24448.728646948904	130669.8820705308	164873.37328282732	0.12858364163234487	0.4027609960986637	0.0869049576317864	212.65493440293568	27.058996106116425	78.93858707787795	18.258019042640935	133.7163473250581	8.80097706347548	5.370576727301009	0.6039043497067107	0.7832720674854672	26.36350089415587	1.8516669743951628	0.10910270699654503	0.1570945338302594	0.304427421842195	0.13135055256472197	0.0672201268766292
232.0	1795.1314973994658	1.3148555516272553	0.7178693794040276	0.7281158037759786	23.967612663136926	54.36482822232335	9.027670889526739	104.75873353170216	56.870243534803784	0.38119870042191795	0.3129596639475006	0.1544865958039213	0.5833145301492136	47.90124330775926	74.64721525972244	0.01813001899957865	3.1088477233264262	1.1661474530358713	0.028044764331137617	0.022495317958419882	0.02598817117975577	0.057708303961481466	6.617985284191793	4.2691833356221265	2.7584373458170988	2.53367422365428	45634.00294190722	21659.06793778743	138848.8941938902	171072.30113354023	0.1297907970374502	0.4043769967543423	0.08373124686033885	235.47790542563007	32.7400066356835	98.39274830731034	22.715035502058036	137.08515711832	10.02497113362548	6.92421689703428	0.7047512626002235	0.767813988577162	31.41014975128548	1.9982916316198738	0.11461370780998736	0.16497483529660592	0.0310004561620048	0.0217275429086969	0.0154087295559485
233.0	4670.6352681883145	1.3939319027790487	0.8625474124679589	1.023741493662969	24.86706956935176	63.96852720190996	15.639017482184947	108.6556628083615	61.09270979859202	0.3707572181838095	0.3455558052318073	0.20373749730254348	0.5870334733230016	102.58358544612142	137.2500769731838	0.045101398399688956	3.2199796978538444	1.5157905623050645	0.025608843604841648	0.019572261175795833	0.028462511776093973	0.04961212918124394	6.9938261933389025	4.232134362250826	6.749063803009794	4.9451696585542395	41657.0812504983	19970.450169108946	127978.62927166608	143665.1876173471	0.13016723126820495	0.3522718631563685	0.08491825957397067	286.33182337813616	105.85545678184805	115.44731484029334	58.10040482443006	170.88450853784283	47.75505195741782	10.090395105447115	0.8446125899446549	0.7307919597376504	45.69193052519687	2.5974011060666458	0.13546992130300164	0.20127718378609383	0.0264004332638744	0.547061504484847	0.0794430542790674
234.0	1394.1205924947349	0.7852597345272619	1.054690723886649	0.8778499772937021	21.739485888577242	41.72045706338596	10.632024844868742	109.35132848946753	63.71081007336767	0.4036162376330312	0.30274601062175244	0.18146699186554613	0.6145264267407581	65.45813313664254	90.89294018710811	0.027642253285984398	2.7697202931432847	1.1203002016076555	0.04066412106131275	0.03534235270046051	0.025575397227233385	0.05977887789108101	7.5992898234370925	4.734938252657172	3.6673007359495005	3.3501870350969307	60606.421875224914	29445.706489907636	115779.88307989192	142081.49078145827	0.13483145872943808	0.3539152192261934	0.09192403710370803	189.97252680402875	45.46088998291055	73.32157947621242	27.770045109970656	116.65094732781587	17.690844872939902	5.609734831540588	0.7116424980441477	0.7233932880760344	31.551870838711395	2.0301625149274134	0.1427061904473818	0.20617895406442172	0.312366638380584	0.235392466271372	0.0154237089687087
235.0	12350.298958418287	1.1673849264413871	1.038333830129364	1.2093756155226258	26.59740956245401	70.32761869896649	20.796636804669888	110.35385434058101	61.68431364868863	0.39113267190951506	0.3866344656552534	0.22407271280401367	0.5407364099879802	149.56568545226116	188.18962328968135	0.05998789680991898	3.283921175238586	1.793703571685064	0.02247726283128166	0.014730435240785213	0.028380750990207995	0.03870629398807722	8.144604600784207	4.506709816167238	7.318145412052506	4.084714255350859	33209.27017482401	16865.917810791307	120356.27420787401	128080.04677842473	0.11894790208431848	0.3166267182301155	0.08047762957015782	323.64937727912127	139.27928084965677	144.80576159825733	77.43723598144912	178.843615680864	61.842044868207914	12.000737211359572	1.1590076626354135	0.6239607161721513	35.06102837631989	2.9787096735694507	0.12327219482961396	0.18421806651017064	0.0709114208964331	0.0775053399780532	0.000727332119356442
236.0	776.3217812257142	0.49755693087139546	2.652114306595048	1.5662290744577108	23.639288764671676	59.112278617532105	16.223256052722956	96.46809854676995	56.344726244630415	0.3877909517899278	0.35045328939121473	0.2137610444342247	0.6176583457073459	98.81090339017548	125.71173760104307	0.0412217211838624	3.1650687019196404	1.5274216771846174	0.028505881735701278	0.022505613502161372	0.028838675829154715	0.05087352857627758	6.698613008987251	4.211686629794154	4.822076940701077	3.0708228049453377	48549.95485131093	21265.138518228014	128608.83037696463	138087.72407579105	0.13468811436365966	0.3496505007368682	0.08986818303931543	259.5355422307033	73.05318006475802	97.75891822921643	42.189887099720266	161.77662400148628	30.863292965037747	8.2700804742213	0.8322963883535547	0.7223976561855258	37.12444524511901	2.3656009722681137	0.15463368610530942	0.226591570998624	0.0860351185810676	0.335681634687564	0.0028778496734030603
237.0	6534.049016715007	1.3456632315424077	1.0986086370504933	1.0712732297955412	24.79541649181103	58.74513971610393	10.849622114963337	108.82944206685065	59.55342273542234	0.38382365428467263	0.3436970938264568	0.1620702239076978	0.5652285222167851	58.84859815239646	88.42891169792415	0.02209628658608074	3.1298950430797836	1.3361329651795444	0.025785240591819455	0.019128913610455222	0.02671344269560036	0.050859723555369676	8.01662607206269	4.639205376260435	3.262553153038282	2.87179839750887	40407.31140132468	19320.859466005226	140525.2281606279	163889.20779665775	0.11983729897949039	0.3851534866126202	0.07878484378877905	283.39506554467937	46.967499031761186	121.15419032292043	30.527388569976925	162.24087522175896	16.440110461784254	7.907350167730908	0.6900500220423511	0.7816798104632221	30.631654421528552	2.071832450984766	0.10162427400336753	0.1441243572489809	0.00483697019433817	0.0118195261526572	0.00905117130561361
238.0	14904.524879070384	1.4127096513817257	1.3758034783371793	1.164249315594393	24.228030929548197	53.759252818359684	10.227881008149378	107.51129756131874	58.08741666571809	0.36790767284903714	0.31525142481605506	0.15863912727953702	0.6054780312631914	51.048186711186695	76.73742661669073	0.022103583934912036	3.068394344086667	1.2417258434667766	0.030969052734424758	0.02417221053472496	0.02655150441913126	0.054643828500391414	7.033027525238579	4.394604883690206	3.946089253085793	3.4324938027670333	45063.261350629095	22281.90138530779	139377.57247138367	166573.02545805997	0.13090494341878497	0.3955171479024929	0.08491435472242267	234.77304807990174	52.3565381458392	93.66542636644091	32.9577310319295	141.1076217134609	19.39880711390964	7.426951523583	0.8737831941522157	0.6856866092121621	30.401037907310187	2.2571926952685675	0.11061923857365197	0.16222898672247216	0.178756077067728	0.39014778931978394	0.0319276449612178
239.0	34122.74674386989	1.1269987965833932	1.4183079680837627	0.9452980559571377	24.6814327257222	61.39520318336106	10.701317953608203	94.70947075497659	55.39523792328615	0.3583454463917413	0.31678016685719035	0.17856024326797465	0.5947605970691955	62.059819751892455	90.31964272445576	0.026567902137687033	3.126719555341654	1.2483136789509686	0.028811639723399937	0.021291861638581096	0.02817182547002264	0.06044264446063965	8.043493305309761	4.786517578996832	4.493208409316876	5.7478300955993005	39672.14658754011	19073.72818888004	130314.99048198664	154346.1077798764	0.11777669991832278	0.3764209057601039	0.08043727234296896	291.6811986231097	54.871564991374875	117.69978430245885	31.9858886234624	173.98141432065043	22.885676367912467	10.793375833300862	0.9950381545136662	0.6546771061582767	57.73106694070206	3.0065390459310732	0.13011398160939058	0.20458218356226796	0.0820567503385599	0.23769218474065099	0.00279575701116945
240.0	10796.268096786072	1.0519616860373404	1.1149652904062737	1.0089308038457478	22.996422388022182	49.448048640894875	7.898472008918561	103.1491553074749	58.34410277388368	0.39649047993290765	0.29289468976547256	0.1592028465550192	0.6335748200316778	37.92900198495481	55.85567276324326	0.01663036250653416	2.922494292455534	0.960482688886219	0.03640917668748824	0.029784181696394484	0.025387395005726263	0.06646325182382008	7.727774673819565	4.793848343808616	2.554104441071596	2.6813000310980146	51297.81905313476	24870.64546170799	122590.95167460122	155244.309563881	0.12554636052160828	0.3896465427185132	0.08495624593548563	233.2190281838149	33.768462183197805	90.23791969650297	21.9523394577631	142.98110848731196	11.816122725434745	5.1344958481483145	0.6289493954762653	0.7642250764953128	23.994516935132836	1.8316149141960378	0.10698505555470915	0.1521127626185623	0.176998861937631	0.0604166572273552	0.00999864854407374
241.0	2858.772359719393	0.7713190366469225	1.5895938119596578	0.8942962807053692	24.132010330177696	56.324875649735226	9.837638520211312	88.16222183395844	50.60725410390445	0.3750915355954261	0.31281680215324953	0.20056281565379952	0.6103741886744876	47.86919714477195	73.15598311911084	0.02034466726091243	3.131701934632839	1.196149183568942	0.028152947350698034	0.022042906176633476	0.035428189888474314	0.0716724026050856	7.221079695120582	4.561470138183602	3.431787571772842	3.0296888738195107	43292.878006091916	19858.538675409447	145093.43849002323	174047.24259425123	0.12034233389013713	0.40153610939399964	0.08304240296610768	258.842545141936	45.24410793064879	104.79808384397272	27.118147383271005	154.04446129796318	18.125960547377883	7.327247192361897	0.7933622169893033	0.7381238480185316	25.028042530050516	2.061701753204682	0.11706213712411703	0.16898715290143224	0.378792091412056	1.3093308073278502	0.0168098380200534
242.0	4380.929791487759	1.306043848496296	0.952706156094972	0.8523864204958583	23.196499473639264	49.154105070464716	8.305316733196056	105.54819546241866	59.04439638669015	0.39442156707750897	0.31324978069520404	0.15958097003367913	0.5956488304600648	42.177263491227095	63.04559332256192	0.019541786216057715	3.003785450777735	1.0859199131487325	0.030549037419473686	0.024860318032607492	0.026547182876569056	0.061467629067297164	6.912450607334927	4.4166785627389915	2.9181539466556545	2.5756681528782557	48343.70441491401	23309.49086566524	131254.29730932548	159405.30676259752	0.13041597883286796	0.3889122757992545	0.0851756217553886	223.8523065561617	36.62357596652872	89.38142935339215	24.90948883793969	134.47087720276951	11.714087128589016	7.815454644726621	0.7866592536752464	0.7407051877426836	48.60643072448051	2.2469262265018597	0.13002353644188444	0.18418737082640074	0.0478958565201265	0.0250785924119005	0.03944350980846
243.0	2470.7602911321246	1.5159827343821373	0.6112290166109028	1.166200039368188	24.080550084059364	53.24516973117955	12.130454644025585	101.29202485870108	56.900591110094766	0.3800742735341139	0.32694955333914877	0.1660760815289218	0.5954785463146312	67.38893486802773	97.31655265461151	0.02563894592502705	3.0995708362058325	1.3410728827646186	0.028671422479310874	0.02268212045885747	0.026400064237894736	0.05241834347641943	6.492825423153555	4.137424067254656	3.5710284562158523	2.7718484551466123	46397.22377528076	22533.453906984538	138669.44995448456	160494.03378844276	0.1356025225981362	0.38319077784702044	0.08824800539074527	226.63513408697716	52.54948478938665	91.8505257971883	33.38473495721344	134.78460828978834	19.164749832173168	7.90358353507127	0.8143011678969106	0.7294245200819879	34.37924591196266	2.2799301179495752	0.12224047525770425	0.18512886202510842	0.0218389358793082	0.0096018054975284	0.7359226110958721
244.0	5620.547314161431	1.221515683424831	0.8341966278099802	0.9695031836054053	24.293721845619032	55.44113429412249	10.325376422265087	92.21809690042265	52.379081571251746	0.3709078849130235	0.3173414048197516	0.1632537628357473	0.6024244783376863	51.02403302534466	78.03863805975236	0.02061779785924343	3.108095812438738	1.25275318790823	0.0288212435327359	0.02226073546932689	0.026856347251568338	0.058023675751963155	7.010380891332697	4.3737754901240296	4.158108028164342	6.00422718809768	43623.29646879022	21156.00024356667	138485.02372062867	164953.72210038637	0.1290210644691839	0.3947077559978119	0.0854594768533849	247.14930288733717	47.15433251690507	98.77404740332574	27.920459673802682	148.37525548401155	19.233872843102333	8.822464535434422	0.9833640846690497	0.6483777358886368	38.595999435718156	2.6639017416709474	0.12547219547832955	0.1942238018122119	0.0218389358793082	0.131339972932112	0.0319276449612178
245.0	5862.478519402527	1.4012220560005324	0.9406082047099195	1.5334773865257492	24.07320837725357	52.49539016994312	11.589691553002817	101.15331965999928	56.799032098437905	0.37125506808724196	0.3279770064300968	0.16127904408709062	0.5750358269259446	54.83806967692179	86.42424321813247	0.02642332134164023	3.0537129354057133	1.291160423711903	0.028518006975669554	0.021859306976763943	0.026581870995971004	0.050127904895128535	7.17573465065527	4.244994918480125	6.93153375160558	3.3422283434086	46660.60250343809	22851.289478457107	138612.8605951411	166853.84140125604	0.13400804738912908	0.3932684567892906	0.08812448512202282	231.63130747721658	103.89562011054022	98.11937600240532	57.9789011389868	133.5119314748111	45.916718971553436	8.052010425555595	0.8854761067063315	0.6998259125396056	26.961224770916758	2.3076109368701436	0.12949474051043566	0.1934985425999375	0.12212085089922302	0.0694024909387371	0.569643741651258
246.0	11798.263742318528	1.0341698551771072	0.9343055640660125	0.8481371942521203	23.42366991016177	51.44413840548222	6.46050760094026	96.84120400488872	54.975990783612346	0.36150659359970644	0.2771305451961143	0.16387186612731394	0.6167829745473132	28.999002479404368	46.58636220789734	0.016439629443100585	3.0313394853287456	0.906461746504429	0.031882732349357935	0.025743717690908986	0.026831998543945593	0.07334242530242724	6.873683791840591	4.458606747147758	3.269500592096179	2.858147419755111	46620.04640412923	23004.041448057804	127536.80512646747	168279.62563441056	0.1325784229429151	0.41088625723527816	0.08667974521840956	227.59748282046232	33.50732849660504	90.32288396670727	20.72425086722062	137.2745988537546	12.783077629384461	7.990075064311363	0.6913085209236345	0.7762750736886199	59.794529809599666	2.300473310906984	0.10738209195358729	0.16132556256402578	0.0958825995496358	0.18692902661914798	0.00316482247201972
247.0	2995.0426389048216	1.3006997901008361	1.0834960245511538	0.9686044071406806	23.253239572516005	50.013350585413164	8.81245931792338	94.39335727351983	53.35997965495961	0.3930585673986735	0.31602922951309553	0.17266425808150096	0.6262618350683428	47.76625124370028	74.88847836891193	0.017381453958129473	3.042912999186634	1.1368642226025543	0.031357923220531186	0.025815509135916053	0.029585008122336214	0.06435058065481797	6.876079384622327	4.386374072056892	2.40301598483599	2.43509201741778	48739.1194781996	22440.834609259808	134560.56877872068	163279.76244934567	0.12866314965571926	0.39979036497959075	0.08587235372534982	223.08502923289151	32.38295885329377	86.79585416426907	21.7009016154071	136.28917506862265	10.682057237886669	6.09005982483771	0.7059246642729881	0.7541089331766989	23.526055079247886	1.9895033677925105	0.12027763326507256	0.17522479493704457	2.6667501618475	0.273962675763762	0.14828328930391102
248.0	1705.595814113188	1.9369009154230075	1.2392822158447383	1.8057303335487256	23.690895940727064	52.259903352074	9.03101254384728	104.0215928953187	56.05792767822216	0.38150924857446394	0.3140796267987812	0.15798865465357126	0.6013718303602384	38.94356586206313	69.43313545080882	0.015941488792257614	3.0124895896659893	1.180183835509459	0.03209221364741131	0.025435009991652106	0.026348907712814933	0.06291598424448282	9.029906146097105	5.114220702109765	2.639040325152474	2.4467986935148938	45966.51259839628	21871.0740530735	132869.8357042212	156924.47839106788	0.12216784520669774	0.3899560710214759	0.07960961636366058	261.1931697892654	37.02009285897724	100.53908941698225	25.87805016593453	160.65408037228372	11.142042693042704	8.390765752206196	0.7911321187672329	0.7389010899781764	34.12666640190795	2.527769989133262	0.1065464092469994	0.16368450536672838	0.483064194499949	0.14925737422514998	1.61858303610856
249.0	3697.6060071036645	1.3687281317715199	0.8655728414173993	1.1367697527775817	24.294293027939307	61.12973325458118	13.806074686761962	114.89020931288401	65.32748862033164	0.37331010903345796	0.31088600144802014	0.19374192599873524	0.6149311089074856	80.17867658111989	105.31712615695979	0.03359471627261192	3.058870488627724	1.3356323844116347	0.031913789212958746	0.023883482319920386	0.02700550036140619	0.05917140098118112	8.918635816097764	4.972551671769675	4.02392542440116	3.4850339209724503	43442.34039384719	20830.033057684475	118669.91957882085	138750.21262037044	0.11658780307525704	0.35399909149658537	0.07907074912790577	300.81631796650544	62.37884787699441	114.9866576942778	37.46077539781004	185.8296602722276	24.918072479184406	6.97279778616497	0.6953445143058592	0.7553587284757931	30.500489638864902	1.9900479799097008	0.12107813195853682	0.1677051160924933	0.0307861343568857	0.0216365508005704	0.00999864854407374
250.0	4319.783514475088	1.136716828391991	0.9531379272464753	0.8351060037376239	23.107343838891122	48.43968301346675	8.952578754158992	96.82267954635302	55.22585176510835	0.37830676553201303	0.3071233734299428	0.16853812748717953	0.5838560450572612	45.61349466238027	73.5139245810887	0.01774763029698511	3.0275622799681896	1.159069715948687	0.02986446789900095	0.02422387888766236	0.028935898997684704	0.0633355078064742	6.251584794288097	4.103023123991236	2.169743273124807	2.189697297443773	50187.3085341881	24217.370521220662	139391.96898930686	169760.30329986062	0.14077973711835054	0.41041287208794663	0.0902241644688545	203.63718768819416	33.08072418882125	84.67195961770307	22.063785480708916	118.96522807049111	11.016938708112306	7.522716034792828	0.8685963818908801	0.695817641095584	39.086955785069165	2.372361040302507	0.1304436088368907	0.20582333871369538	0.00413440620309608	0.037381163964248	0.008463807980281809
251.0	2504.5090915224487	1.6313922526841533	0.584592297801061	1.4449879591468642	24.70227578356603	55.24102927217724	13.805172209691957	107.29405625412927	59.604161470788334	0.37420778049546977	0.34349235841878667	0.20007626261013287	0.583852228421781	91.29444437533597	132.5547435193896	0.0351641859595375	3.1035058585843833	1.5122330335818197	0.02761020773492787	0.020316844416431327	0.029658302294731303	0.049680290202102365	7.540500958459856	4.37029330095931	3.8832479431177553	2.8924580364080565	42182.453563423835	20725.930886484628	134500.07849422208	147159.2171394377	0.12860807759440873	0.3612235184436439	0.08287740430495949	243.74839321954784	65.17354472911919	100.89020574325386	39.146805059202904	142.85818747629372	26.026739669916225	7.179321522786846	0.9585994452692922	0.6249360381956403	44.740442660520586	2.3819575488290394	0.1435372154737467	0.20104923237948805	0.17016832229816	0.0214188623231005	0.0306311794616458
252.0	4282.706960963226	0.9273939307044962	1.3966140176007502	1.073726449330346	23.90565740964232	51.684587720334406	12.028436182895074	112.37383795186621	63.29172673650142	0.4044607420450703	0.34571399452023427	0.1830834070988316	0.5941323825968157	66.42313616789586	101.57263708255621	0.025158434711078346	3.049990670844249	1.3856076717527073	0.029421162553966717	0.02290128168777239	0.027831206169798475	0.0556264659816647	7.124945055170172	4.355643031089072	3.159994520491652	2.585446111608746	46162.59916894085	22344.954454809013	133145.39075933048	152979.30554822081	0.12983781308911782	0.3765411909714905	0.08476038673537042	229.32704810858655	51.9862482576158	91.1760163264956	33.634633736955266	138.15103178209108	18.351614520660515	7.335460362978555	0.8842674048201634	0.6799271761152476	43.33997512948594	2.245562672211582	0.13532912581265258	0.19175478801953005	0.17016832229816	0.225136232171808	0.0306311794616458
253.0	59432.71984811752	1.144126174174894	1.1334972867402313	0.9772489323460029	26.76920920098012	74.6202395589792	23.05325508121519	117.13017530491858	65.41948003357676	0.3864148047415154	0.38686928195472575	0.24049167811808397	0.5499620735937688	175.89305459360924	209.49805750330313	0.07310626721961234	3.331633112848418	1.8916977903893746	0.022114529502517657	0.014423414404679267	0.028420034415667428	0.03534829836330596	8.259922987871716	4.476640611546142	9.532648336367236	5.5360126377248395	32763.09115041411	16412.051001679196	113860.95773501397	115608.84765559297	0.1195280988157959	0.29129176266506135	0.0806115915173361	347.4397150545989	166.47692294880508	150.53792834684566	91.1221955586182	196.9017867077534	75.35472739018682	12.620028587813739	1.258742832394944	0.5700622270505381	37.784888947500676	3.193216153828514	0.13579027805798713	0.20572944317910172	0.0452136208128459	0.0660893503168037	0.00244536867031765
254.0	21217.686306438485	1.0926697173702635	1.0145451346076275	1.2990230935863063	24.934570780445984	60.826032851309535	13.926671298270648	105.07880767996373	59.615758169897525	0.3689398193160273	0.33796909359022514	0.1831889214765597	0.5697674589927193	84.74988887384602	111.57727923538624	0.03909255863901693	3.171804546705337	1.4355801937107338	0.02666824638644372	0.019841047683261625	0.02797126330410834	0.04923096179987626	7.048161895114179	4.233037948257511	6.273894632970232	4.974390536873608	42502.951276198895	21538.50614884846	132882.57182401663	152539.48543007558	0.1366156021630057	0.36862077577850844	0.08917828855355138	263.36065483922476	96.00866481598577	111.17363781640036	54.087493846694024	152.18701702282462	41.921170969291694	10.420183033351089	1.0367330256819975	0.6374978199144878	47.08680680433267	2.9383550835711167	0.1333335772233431	0.20091621614869384	0.11531326703550801	0.0423582334436162	0.0129799666346065
255.0	12015.055286580475	1.147706806228003	0.9448212613675239	1.0071924879772391	23.85744183404993	59.179049925918356	8.579452506029313	92.08135654644691	53.13332356142617	0.3655149426959823	0.3003536042114284	0.16498454117654957	0.6147116660299327	40.70515656635875	60.79981654532779	0.019085915012449505	3.093456727429426	1.0859331457676118	0.030466879968580846	0.024076891296982282	0.027296713431024244	0.06581822693258889	7.801751125943479	4.783599687707677	2.6457089733030603	2.487934877452734	42305.97305952184	19618.83679778282	133538.46823868525	164679.99710634132	0.11647716355744704	0.3934830941205697	0.07929758693820181	285.81585724081214	37.823025536892374	114.26775688835296	24.690089528249107	171.5481003524589	13.132936008643277	11.88026693977803	0.9386040100062834	0.7051921156622801	56.452202284637124	3.300910629283671	0.11697265613934799	0.19600964371458215	0.0208738862517469	0.0252340233530485	0.0038027551601429
256.0	3700.47240996056	1.6698199892341632	0.5900777060901821	1.9379995683039108	25.0415477023528	61.09363335419342	11.20532925064041	98.10404278214334	55.373349687132155	0.3653365034418297	0.32881659526362234	0.16252759782873918	0.5801234381508091	61.00441808036816	91.61852159141577	0.02340964798105057	3.1876403415505337	1.3434056038777702	0.026083207101119294	0.019311842794179884	0.02696493760521028	0.04972084088042795	6.931373845320689	4.25318027039451	3.571312930278044	3.2323874196117948	40659.89170559753	20380.339355960383	138839.24161052133	165733.98457787232	0.1283849478029331	0.3921531479123812	0.08558511757780148	270.3803382176541	48.87037614645782	112.84060399905462	31.35691617597015	157.53973421859996	17.513459970487677	9.144096884286187	0.8828224179556189	0.7155751054541515	29.501522768640868	2.436457983902004	0.11423982713967967	0.16958690700339066	0.0293224233896836	0.008211775026039321	0.688703288937108
257.0	363.384310481023	0.9608093071260847	0.8939679793762781	0.74322401301576	23.39299139311513	50.82605636601843	8.560523053708703	104.28699257723589	55.66612114736669	0.3819343920036167	0.3136738542509334	0.17818302587162965	0.6123067534134878	43.63488366176203	76.56571882508551	0.017873417403010346	3.1220971210998174	1.207633227579464	0.027629970250408403	0.022444227238971867	0.03150818866197997	0.06442192086407354	6.254672820871169	4.112228289972378	2.4302286078713324	2.3416985518360636	47598.85765073368	21453.176400871605	144258.2997572344	169585.23580475713	0.13402504661509604	0.40959325679578085	0.08482690502224662	218.62768840613575	29.41489868936055	85.77496505276025	20.905773218312063	132.85272335337504	8.509125471048481	6.645825214105715	0.7753931877096105	0.743782136757505	20.66989283049825	2.043873310315245	0.1193205282552776	0.1785792304805095	0.17411040805410596	0.227411896375883	0.00970238321065274
258.0	2064.8429962989476	1.3884719425282006	0.835621365286336	0.9084977750266388	25.1187656104045	59.12284414473978	15.26622150771867	121.81676099594064	67.64604804644497	0.39244429803013475	0.3696224275885184	0.18002738139004845	0.5828087769040186	87.4985525221484	135.85336679699813	0.03341800692549429	3.160909897270678	1.5893597229719012	0.0266509923690945	0.01853259301253701	0.025851407461064554	0.037270957384844795	7.486271884467196	4.1432494492805025	5.098001972733387	3.1658904395287175	42405.635768037464	21725.44502864221	136469.24703621832	147363.23025616544	0.13939552201591957	0.3562925710047512	0.09131222781037933	259.51824570832247	84.56662582034495	99.55258615788236	49.439035132301306	159.96565955044088	35.12759068804369	8.558613207932785	0.8741558759080255	0.7087496078240362	27.372264391700853	2.301831745497321	0.1244480157221323	0.1769091707280615	0.0195203398051871	0.352857733205104	0.094785203462302
259.0	7623.200095486406	1.4530189633822201	0.9824237051025969	1.1556001314013984	24.927507962887738	63.243945940700655	11.979501465018618	115.07933561504696	64.636264557838	0.38203324510051917	0.3471224630662702	0.15276721501944626	0.5865748240448411	52.56511625054021	88.6168570884955	0.02260926017442679	3.2267040931999356	1.4002864484717727	0.025653382658844207	0.01854023032478123	0.024763416198384347	0.043516486335483835	6.8404553689328536	4.073511344253575	3.9053325914422605	2.7314149302755584	42339.270936442495	21390.90758146287	141012.17461416198	165151.40762997838	0.14033727434315152	0.3965248789572228	0.09195140034081595	269.6433565332935	61.16471615909826	109.68077211863596	37.49490894349942	159.96258441465727	23.669807215598805	8.906699618837651	0.933697845303393	0.6814862344064866	26.681402801031332	2.4686083909711947	0.12893180543537905	0.18827217135497012	0.117111679410071	0.26294119465702603	0.20840442996994102
260.0	1914.5766449372272	0.993330288495322	1.0246674093869674	0.9263233033890085	24.972352612764617	66.6071583351542	11.614190382803587	101.60527336665727	57.46539397004228	0.3958314448451846	0.3427870780448513	0.16100915659161502	0.6143469493613621	53.53550800508044	87.14607102733753	0.021854480780929372	3.244225642095967	1.3342763282898438	0.02655937489921419	0.019985551245977673	0.026434622452138342	0.05069585157170368	7.378236040958632	4.482191312212223	5.538335869669261	4.4538878017916685	39497.68139763679	18640.1666787694	138129.02074044675	161795.40393203942	0.1237371608635688	0.3855241254206835	0.08342498294450999	303.4749270759697	57.784701185360305	119.87673154794122	33.147415103688814	183.59819552802833	24.637286081671526	11.256113146159645	1.0833628287356811	0.6444045233706104	38.02250810339805	3.126200218361639	0.13540508726320402	0.21485912937061635	0.0597447098412005	1.71871729552043	0.011234890297435001
261.0	18149.689891092617	0.959591902238363	1.147508496102958	1.0434232430577777	25.850329090591597	71.77987845835199	15.2343786659411	114.83462397075664	64.74232710124528	0.37991167079234145	0.34845923176260585	0.1681719620854373	0.5873214790604298	83.43677932270442	121.36084834873164	0.03133516557606189	3.3166055960699503	1.5681374557534826	0.024211021829896998	0.016823180659979006	0.025444982626077042	0.038420153171007096	7.421436294446943	4.3255888606851505	6.94845297966394	4.570807218059203	36599.491690826995	17890.24902149398	133580.40825082778	147206.44072486	0.12759612616991384	0.35539767264087035	0.08579569140746818	316.56146177553217	82.32612586054334	127.47481556965971	47.62006193467664	189.08664620587243	34.706063925866545	11.402880196957119	1.0134501056347953	0.6662304649475279	39.85430729322557	2.991536077319052	0.13734390011595293	0.21330476179029573	0.0412545849740749	0.185259027143573	0.0697625224822869
262.0	120.63544377901432	1.3858031677441771	20.45694871443691	0.7402504707362991	24.03351810473627	58.7590902575036	10.6898189659256	112.49777575802585	68.14149824784117	0.2576830894409313	0.25233190944700834	0.12949963376824825	0.5520427598354481	66.49268455004518	62.19399797995822	0.021435703224841885	3.0449630452111465	1.3890104017181621	0.026604360306241373	0.01995162085433714	0.02142755044362947	0.0425046589487767	8.732123435547757	5.28471746846379	2.333197083633064	2.2829162208368228	40802.634734470834	22293.070530609668	194439.8954099393	204897.0916581552	0.1241087207515327	0.46908736689931224	0.07884891561375976	283.24570518653326	43.121544694023996	121.15237351903629	30.013870842216903	162.09333166749698	13.107673851807007	15.584611507575232	1.0566420131562344	0.6265951307979606	32.37589023888747	4.960215575367998	0.10229965982828833	0.18461067198266165	0.005473441727092379	0.11870625053256	0.0117182252580932
263.0	12748.160566288521	0.8752078977731267	0.6026111920159435	1.056633827635414	25.580611386319692	66.47638540894509	17.07518665981507	125.05430185442073	70.4396892213277	0.3828714183589098	0.3720079488325972	0.20320018466379636	0.5880077382466682	106.201545825972	153.24725667932245	0.03876331755813447	3.240296793991507	1.69639592290763	0.02569885932201753	0.01704173539572278	0.026708285645075644	0.03731712948383068	7.525867699366319	4.14726565766134	5.607749882538262	3.475174097993449	39688.07168139898	20039.934038374773	130697.40408151838	139336.01021988835	0.13588320465710124	0.3440181601761257	0.08949921191140767	292.9151406372276	86.92828249098868	110.93541085948593	49.45462595844486	181.97972977774177	37.47365653254402	8.73582213964064	0.742824664098283	0.7695460212084934	27.47832833003103	2.1138477085025906	0.11484040082011004	0.15740693938950398	0.48928734944698793	0.0338389863969182	0.0714617957474922
264.0	2168.956995584199	1.7183671877061932	0.6238648155173702	1.0688578456171445	25.51628468322202	70.34753538521468	11.939405697104887	122.84350036694514	66.0407043721649	0.3769291940910779	0.3404316861790245	0.15932577327153696	0.5930990862046519	61.78855457256744	90.8100454807931	0.025129975623958523	3.289962495673521	1.3820290139472253	0.02471401873773839	0.017704981081722665	0.025938811564658517	0.04682965846889915	7.011011876248269	4.155422357999919	3.941776067899013	2.95209592489975	38295.88003111794	19072.421317169097	139569.64947282255	166725.0201199933	0.13283350973834734	0.3988939482514891	0.08592580108025466	297.90858895577986	56.87317247216942	124.87540553611346	36.47594067455122	173.0331834196664	20.39723179761818	8.860243706307696	0.8758402372629427	0.7074927430237659	31.517356485416	2.4001949453207647	0.13076218923900387	0.18757675704751375	0.0182089719396852	0.0171141199210953	0.544419132606813
265.0	6667.513117074519	1.2440659263956306	1.130768546020047	1.060912118300757	25.08358910823249	63.77975308415395	12.952507104591627	111.59319090505635	61.54536818673444	0.36231804066101886	0.3294750248698682	0.1684850531928384	0.5832341281145468	66.02543912958927	101.02523659428225	0.02661466945908049	3.2251001271523196	1.4424677652957192	0.025364917983762895	0.018676759441647012	0.02623363807706652	0.04693148053934527	6.986516730444041	4.217519103351176	3.5334283981021635	2.7366515999194294	40482.026095888294	19785.762968274346	138581.31579769548	162366.52132150225	0.1303370802041151	0.3906738587409012	0.08518738880685764	279.8852925379575	65.6768530661349	115.01538833691706	38.714462378656805	164.86990420104058	26.962390687478084	9.174041915808441	0.8724553841655899	0.7150770149849227	32.73292206593207	2.4070873086231432	0.12522492357727968	0.18121734353603722	0.11168839213140301	0.42865990440407203	0.0037813992622278397
266.0	4489.389466726049	1.220843379554802	1.0416973193254593	1.2008669760456978	25.122636320487025	64.2720805230162	11.575059006824548	110.91296528460414	62.51866349524651	0.38851365050896663	0.3408666083193849	0.15686121210117074	0.5785877462849055	59.241025005792594	92.58691137972967	0.023086504229598414	3.2352631805194387	1.3605765066637379	0.025163581127433245	0.018277977229013607	0.02563858935716273	0.045856976631352346	6.968970710734589	4.175197836424797	3.7367952676872624	2.8628316967677176	40431.46867662609	20175.50769629216	138629.55001724878	163901.28260142836	0.13473856212447471	0.39282709973698043	0.08937140364124388	277.53266863568405	52.843957740155986	116.24486601292877	34.23870317620555	161.28780262275544	18.60525456395044	9.21512395372979	0.9212925225441968	0.6922331593071273	32.58013855791387	2.519265376671531	0.12460893297505948	0.18522614713348542	0.0213382666393834	0.0634656184023131	0.9890171964096228
267.0	6446.627623517559	1.377506983068408	0.8425178850999411	1.0897118519054463	24.33324100782763	59.59354731990551	11.260833301752584	111.01734315862794	62.51708743886838	0.37402930042483484	0.32925519983495005	0.14217882326435863	0.5851534841852815	45.21026730469457	75.48840891240033	0.01752561305525115	3.168667251942673	1.3554375594432633	0.026664514602967846	0.020237539461137627	0.02425925681544671	0.043554729261707774	6.610100038421746	4.06287800449328	2.7518074057427078	2.4288274901756757	45340.436117421086	22696.269131081615	142989.1603759156	169249.55158108947	0.14049047066794354	0.4064028632907915	0.09146827462435425	255.0845821290299	42.76203349331253	103.63311347495618	28.77799730884071	151.45146865407335	13.984036184471819	8.332567832366516	0.9372683302983893	0.6706264228414095	29.19426503357404	2.402079274158993	0.13990589173780246	0.20869152372992852	0.0731389883383159	0.0366772121085789	0.34901605141837105
268.0	4704.378145625014	1.3190056357207276	8.651896005464376	0.7278779204453328	24.665482724501434	101.8535974734595	15.802216896896375	104.78709883218522	61.75015101599188	0.3335917396785292	0.30887302719428344	0.1406766299529167	0.5524179701638543	52.76021175103175	68.29222100834723	0.02075898559970084	3.2845046561006774	1.4982150076413774	0.02544585715251689	0.018558035640901204	0.023552581542883037	0.04384907470957846	8.196214312993373	4.76995897498054	3.48173956252067	2.619324155498775	37594.37721844209	18876.706118560407	156900.47869250356	173733.6075423674	0.13777143921470655	0.4398507400268225	0.08142392880505281	351.5007295703317	64.06507551559083	173.19515566935067	41.88880951533736	178.3055739009811	22.176266000253523	10.408240130637072	0.7791797301373222	0.7343918963240531	30.45404323857714	3.0579194330760218	0.09685483237451761	0.14957354791835417	0.0916350068357143	0.48903764573726094	0.0051362735910773895
269.0	2857.3819353368995	0.7296830617927397	0.9823183049697234	0.8072508006774956	24.079951797537003	56.189419806819025	9.343026256719694	103.70037654621812	56.74779059796077	0.35613581575309167	0.30769344293662276	0.15975176599442523	0.59955071715018	43.17779504464477	74.13501576539785	0.019103375497237163	3.119885130510483	1.2067729974313937	0.027741156380150577	0.021412411642801818	0.026660712474851172	0.05583974356368985	6.8749501335975305	4.237166800340617	2.3862706573107597	2.3122841234640488	45482.825526710716	21836.966602572837	143112.06469929818	173800.29193223693	0.13257751418679517	0.4092229365812741	0.08480378153732611	248.68237253805646	40.005651674485144	100.77282788567595	24.11195922820558	147.9095446523803	15.893692446279573	7.639496807107034	0.8395109777690649	0.7153298380406524	28.803849349598458	2.221697311045696	0.1268283708670921	0.18215317642063922	0.107083994673666	0.246127310973138	0.00602372748336559
270.0	3475.4285398654297	1.4970719566874604	0.6733717173624085	1.2077479600163725	25.289062496948333	65.90366309570456	12.958126991409118	120.94819952875638	65.31356057780272	0.392346738564002	0.3440402110620251	0.1574997922856038	0.5883791196653362	61.7254209874871	95.578840921476	0.02397543129413943	3.2864955775278792	1.442195238367461	0.024539833931547878	0.018038751814097677	0.02496948708925784	0.043335275347901776	6.499821635506063	3.980742603822088	3.9517674028204146	2.8326452055794635	40088.08098383311	19965.24961711072	140713.80962598085	166599.28094388978	0.13960945058575994	0.3998963384822039	0.09031592330065738	271.15864038727466	68.71498106663883	111.76221682454977	40.9671020194201	159.3964235627249	27.747879047218728	9.103167646676416	0.909421505535772	0.6959085181528292	33.67507925403298	2.457809127187712	0.12839902066313558	0.18891789213398907	0.0375479682939987	0.0287285767739874	0.92614140288839
271.0	1944.7861295913501	0.9800869354470835	1.0368771464629536	1.3170216479461438	25.31565227283705	69.17001266797207	11.08196627928584	128.79896236708203	69.65071802679921	0.39482270734743896	0.343637031597623	0.15241118644324994	0.5877406020189125	52.497005265225006	80.59084045643678	0.020146771523125162	3.278819523292506	1.3482580330875915	0.025278256425844622	0.018359992777580023	0.025191361707758632	0.04727819544914427	7.107910817649501	4.171305210253948	4.319168440164759	3.568007813386213	39109.01239194859	19212.657076328494	142108.4836506014	169662.07143637605	0.13305701078703788	0.40609403154411094	0.08668101118768849	288.7658228751768	49.34975248012595	121.71424010483332	30.82116479478997	167.0515827703434	18.528587685335996	8.811380493383846	0.8901008063719704	0.7028060838208302	30.989148087767532	2.401697276275346	0.12716087435984796	0.18842607060945415	0.0568318924039598	0.20790652061540196	0.6626425401216469
272.0	644.2030777212228	0.48042236857314885	1.331374640677124	1.2127094192749928	24.011515437145395	55.89121800750893	10.597266452015372	117.97202157495174	64.24193796307007	0.38509550973193785	0.3306898886151149	0.15668009991195886	0.5923120056624478	51.65744480197021	90.19508263722203	0.01939416429715537	3.1631929517925643	1.379684700856752	0.026763056789702387	0.02123318200979875	0.02630735898358154	0.04496258604428246	6.468004713879258	3.962521385069996	2.942626686696139	2.565357922156057	47137.25187375317	22503.828232839747	143538.02979962202	165421.41192561414	0.14236543164274051	0.3961588242599656	0.09114787356300677	235.6463001352192	39.389914383452066	93.91431883324044	27.4006060388909	141.7319813019792	11.989308344561167	7.491672656501777	0.8558748733431047	0.7055929168117685	27.658332012239242	2.2357590504354943	0.14201856829919296	0.21289150707675655	0.537282328993373	0.443481370950934	0.5346871033159241
273.0	6627.631552669759	1.1862589345158836	1.1765180670698852	1.112987725490389	24.62751039869888	62.23852193357616	10.577972297788811	120.32079564411617	67.36618634433461	0.39222210643176175	0.34866223593406087	0.1447896648446753	0.5750714783377413	42.996676310242826	77.44082088328372	0.01853034592293702	3.237539570828956	1.3372848338693817	0.024907680655201585	0.01823671516347845	0.025593807674718232	0.04539485822372997	6.572936456651997	3.977952232065978	2.8008439105558955	2.493039540732608	43207.82646835665	21329.2935372893	145441.2311594593	172059.21796662154	0.1428255463776538	0.40956540398477415	0.09284967305335612	259.8285025171215	39.83021906110366	111.4339488854337	27.101637220592572	148.39455363168744	12.728581840511099	7.748918757126243	0.7756627818023839	0.7433320080116258	26.347322719528062	2.1547728553520202	0.12700340056050163	0.17881520127062744	0.17332381684418802	0.232787201936034	0.120769469697175
274.0	4152.693887374375	1.114385557395135	1.1107711169423293	1.2144093203397617	24.632021272068307	56.83620830704755	10.45655583903076	111.38615961110183	61.63497956554403	0.3781679721977932	0.3295623798685189	0.14381463231170633	0.5700961139179529	41.77110603674082	75.10941824978363	0.016639740006157477	3.1209056770270625	1.3007012031357832	0.027158110913597606	0.02043549226561065	0.024382969956371885	0.04667113352808329	6.888749717626567	4.156756405558706	3.013882455064215	3.451129350029974	44210.04390065309	22745.13246455449	139877.18914677933	166326.95560233234	0.1357827119879889	0.3998607757626351	0.08836894061632357	243.4932357574992	40.82202998001748	102.94565422429056	26.958624916320858	140.5475815332083	13.863405063696623	7.073345277816096	0.7600250904471216	0.7390213340428827	25.788231444259864	2.042331123274376	0.11964315271204053	0.16984598601527565	0.0266036704074764	0.303333158324689	0.5242757298807761
275.0	12791.173823364905	1.3890795711451793	0.9526647057311919	0.9799916151460092	24.518388034701246	55.393343535232255	13.271619501508077	120.0062575939668	67.82914750468055	0.39388874784504796	0.3602032362500647	0.1693974873268908	0.5863959170572611	73.98164726977002	120.564172766265	0.027469081157742072	3.1231082135269097	1.5027744717447897	0.027505905706065162	0.019922620638301154	0.02522106960185461	0.04007129830598055	7.051373925033378	4.045423121939636	4.274527750240065	2.9180920800489805	46203.09168301072	23571.39537883517	139296.5630830475	154279.77607849042	0.14561928242612743	0.3747526032763893	0.09527442723045972	237.55788165637344	64.37880629902607	91.5976124504815	39.42453747611905	145.96026920589247	24.954268822907014	8.069816107124064	0.885243630912783	0.6969408707974525	27.060971437951828	2.3091308965679938	0.12709024049405784	0.1832777861166476	0.0788722629613344	0.04748857662176901	0.0955803797145702
276.0	5934.0164646926	1.4180181405666705	0.6661881234652002	0.96209685064701	24.082717982126148	71.74695901139312	12.62814327881986	102.01741508083383	59.189490255374345	0.3872255114749138	0.3261683562442781	0.15194816086325055	0.6109702291812176	54.1259231246804	78.07968875509609	0.02010538988331613	3.176676965682789	1.2962142230403186	0.02893628823235502	0.023130025645948103	0.025347255160195793	0.05072805498737882	7.732985883287589	4.647524622440428	4.196810891950394	3.589080482624373	44113.362017028	20390.654620729252	133099.37229979347	158477.2287375664	0.12991866141550096	0.38968068096634223	0.08576263784674375	301.194491056624	56.15152453049928	125.9950748191424	35.2469007995108	175.1994162374818	20.904623730988483	11.356177223626695	0.9866067081881625	0.6703147705242141	42.9866507250731	3.144017235507281	0.1597719110890008	0.239096691109139	0.0916350068357143	0.0762216483614079	0.0229432113105108
277.0	8220.892138256553	0.9427306430351022	1.5172311788095558	1.0338351143801248	24.82017717000054	62.60102161399032	14.24965834252671	108.92273779692192	62.689059833247605	0.3792389363523835	0.35414208639282035	0.1715888681355428	0.5833826359019791	76.84022858123504	109.34143724931187	0.0367518907541833	3.1996498596498633	1.5224610719889824	0.025809054643275615	0.018904892950711173	0.025980163192658792	0.04056840023609278	7.023614949211587	4.167671854641239	5.402752976795295	3.3035347613438475	43068.853301418654	21621.953495870468	137318.66062534356	152844.97691246425	0.13737479860368185	0.3700664021000365	0.0910224228679357	279.90218086802383	98.04468536379247	110.75084312618085	55.8824405796546	169.1513377418431	42.162244784137904	10.430999376910693	0.9317594010238578	0.6908281998142075	41.34261692683687	2.6392792873222772	0.12718098080128212	0.18802942573591708	0.0816287899703025	0.47254917975299204	0.107598436624356
278.0	6654.083626962589	0.918526214123999	1.465586150098335	0.8516368259991983	24.802137571163964	58.726216371532225	11.099383964050404	107.50210925401079	58.87345523675435	0.3767774516637554	0.33437211018421575	0.15917421864896994	0.5781767159036008	55.416019033296166	86.56909173545112	0.024203835669675346	3.1611941061042264	1.3241262421090771	0.02672411245093683	0.01994257866825986	0.026075480749126183	0.04868030233961639	6.824355139746695	4.182412386687801	3.554738029875882	2.6820817398388637	42817.31027016345	21556.832565280616	139003.08102138748	165739.00456297392	0.13405459746054443	0.396935289035629	0.08690075276056095	255.4698471015464	53.233098799109456	105.78604437351542	32.97803741141236	149.68380272803068	20.255061387697122	6.831191809569949	0.6789218698597705	0.770336433781892	26.310782546534057	1.9598134877619808	0.11019445031303436	0.15311978045455163	0.0836964610619648	0.303333158324689	0.253153099058377
279.0	5212.93629316615	1.4740869259011788	0.6624565212794247	1.0772820534305387	25.08100444514169	61.632160198849014	13.020836547579826	111.00171986816673	62.80937762771609	0.3799660864730174	0.3495603644679927	0.15994716232622871	0.5644794644035039	64.27511293650453	105.3550095323047	0.024551846400292707	3.2095677464313197	1.4955165538995168	0.02499261115200572	0.01804064102889001	0.02505523266611323	0.0419689826801397	6.836985675778209	4.039514130798218	4.134858640709477	4.070057024086989	42463.053828027696	21821.593266991895	139150.57411472022	156816.90211623829	0.14177886448143945	0.38055067747105364	0.09313011340973035	260.4909929610181	58.96952020620912	108.70302253769188	36.31614522361114	151.78797042332596	22.653374982597924	7.817200763570462	0.8174093216467786	0.7194480930771758	26.955469441298483	2.1806919181721423	0.12078242161339343	0.17017328810884186	0.022370757747188	0.0404771952076147	0.20840442996994102
280.0	5910.639401092985	1.5723715021675977	0.9857044428965086	1.3771609183037243	25.150451252099643	60.90133573682399	10.441137065217779	116.98442777379366	65.63759612626322	0.404809434424492	0.35652973091379314	0.14671216847379037	0.5770671322766942	44.84185874610437	77.8230449420688	0.01840889580274309	3.229132507197715	1.339701270818612	0.024962510151827395	0.01778699180280854	0.02478762912849107	0.04436665036778311	6.614115932474742	3.996080263271407	3.337013058059025	2.6164861513217774	41381.72352566525	21090.70848756181	144406.30192553235	171975.34351906963	0.141721006946032	0.40687318672747663	0.09209480699212186	252.31201486437135	43.47563025185613	104.61635266291071	27.537910450047036	147.69566220146018	15.937719801809093	8.281674479667315	0.872877098230241	0.7104781439454918	23.39989764780618	2.278337625927237	0.1278558574763883	0.1836491194205762	0.100437531360308	0.30082608624245194	1.97310412425255
281.0	14321.291104416448	1.4052909144411339	0.624678749441137	0.9098706876149827	24.949498166282634	118.15866009299597	18.986382832299554	99.47586319335042	57.5277008973215	0.3748145519249526	0.3393073940302886	0.14682413000901254	0.5688352356786488	56.62490891024982	85.83728940591664	0.02129364564302709	3.462145961042951	1.6279984380592005	0.02399029059366367	0.017933859832572608	0.02390664060224546	0.0417768929031598	7.862268995807333	4.433505344974758	4.200410295795646	3.344413440868634	37017.75274929158	16895.43242562168	129398.9629829168	144607.3270882627	0.14774733728172215	0.3960610270793356	0.08576512841649754	397.0658016712897	68.35283291224923	191.27287450115605	45.05318526057815	205.79292717013408	23.299647651671087	11.098203631480274	0.982800944964173	0.6680433357035866	40.17596720341721	2.9952317544580866	0.14515165338386155	0.21547333794137327	0.0132305506945636	0.0568616949683617	0.0146182503552213
282.0	1585.348638550137	1.421422994903596	0.7696987848271031	1.052494657189483	24.39858932423348	59.900327820622856	12.56544644558655	114.03317821049113	65.42784036165956	0.40043802477732915	0.35445069539833274	0.16140589981074085	0.5682417807029432	64.96038069012667	102.93642543035281	0.02587074056673828	3.225871066037375	1.4284037735577735	0.025238812719962495	0.01870148114505903	0.025059140082279052	0.043692261586248865	6.047482666684253	3.7967218820465396	3.6192046945129683	2.7745230189169834	45625.12676308051	22620.55743314802	137829.49595991895	161344.99200184035	0.15160766675464535	0.3893388797446402	0.1000448527463087	242.57167380729038	56.469002862843645	101.04153611036497	35.42306099125572	141.5301376969255	21.045941871587907	8.747838102688945	0.819015242364166	0.7340170727311628	33.01196933009952	2.369166974208695	0.13168578939599407	0.1900060408665444	0.005473441727092379	0.11870625053256	0.0117182252580932
283.0	1803.489297419569	1.3024381279545794	1.3393703799485146	1.4536882259452735	24.93434683294653	61.63408501839825	11.917611119237892	109.64215354819748	60.272953577526636	0.368547783077115	0.32472706253854083	0.151556799385078	0.5799872653806599	53.41109807523225	87.22457060047651	0.02086899993823649	3.224004879765782	1.382954421586178	0.02494810601059398	0.0187685288833932	0.02528290550719022	0.044666392588432594	6.570685035400839	4.0758845863553175	3.0048711113281064	2.5028875889531257	41500.137029655234	20417.64369123363	145981.9176255589	172431.01945226148	0.13444855719184587	0.4062129267550811	0.08767700496674115	262.1078055680419	68.09557501759807	108.8294134256513	37.71810954376263	153.27839214239071	30.37746547383536	9.177302236427993	0.9157117249618856	0.6972219714743461	32.026744165412765	2.4889667626250653	0.13234484770791477	0.19371896925140186	0.22535947651618696	0.38286043004546394	1.50183108750647
284.0	1497.3138215511635	1.4132955757916523	1.4976102573220456	1.4956639188847425	24.196392882632306	57.82280823172332	11.597233224847338	112.31190782343916	64.9213492440813	0.4018953409612161	0.35483876301126627	0.15456659792199454	0.5560993751330726	55.104276028558445	96.63974183958534	0.021542434765608166	3.205320779130491	1.4090037313807853	0.02506417831115341	0.018794144462852838	0.024328325795290037	0.04392165400323987	5.986513330306598	3.789462786223232	3.258296019550459	2.594620589201848	46595.79108173389	23208.03032128348	141676.59322816704	166015.33035559417	0.15313883726183106	0.4029779462220125	0.1008851642806581	231.55437890296858	48.303268134168334	99.89527664546546	31.25973698718097	131.65910225750326	17.043531146987373	8.739964597606372	0.8860736868531567	0.702369644612893	31.205578459841032	2.4963298356596577	0.13300113734044453	0.19678930652903703	0.0720438922364103	0.0870169177709011	0.960920992977055
285.0	1830.3151635494069	0.5103169494686823	1.15242969125413	0.9380835401732333	23.554929832559758	51.38307446830576	6.584259498055623	114.59521399599564	61.73334274709248	0.4191104408212362	0.3277692100938221	0.13731872410256682	0.6292260578530467	22.195148196205952	42.78347251697827	0.010728293903879681	3.0843467064170236	1.0148719584176582	0.030346203647741158	0.02488506591672823	0.025443788235472636	0.05948796797081981	6.4099130377195195	4.239259804006115	5.183129036164504	5.17253732132104	48523.04794590938	22941.888311004313	145097.9104741948	182505.42319444136	0.1336225508889421	0.422356719768868	0.08705320382534935	222.26539057952692	31.367342295863583	83.32569348945036	16.96749780267879	138.9396970900765	14.39984449318487	7.282651556031401	0.840021514830606	0.7203457837512668	25.83909583456342	2.2323561340199207	0.12140693307563037	0.1823192001721802	0.150952614050996	0.443481370950934	0.094593845931989
286.0	7938.88346238541	1.5029775519624573	0.9422035320313588	1.259480349283804	24.934382623017086	62.44997367495257	11.051351386567836	106.55489471219693	59.23526519774209	0.39538579012784514	0.3373991968762799	0.1536636512734457	0.6014493383226605	49.362711853418574	77.899816740758	0.020134091097738376	3.215181692940579	1.2873301500423384	0.026828117387132724	0.019933250846586925	0.02556155278332794	0.05014493294887458	6.795763267340496	4.223743144258378	4.2373344480268305	3.7366359782985406	41071.00096714498	20178.52689393341	139724.54645741626	167789.03263304397	0.13320158106264482	0.4007336654924167	0.08796831656728697	264.8995168812501	49.82845026480245	106.81351270319232	29.875723162590948	158.08600417805744	19.952727102211497	9.432152852800325	0.9865719684453211	0.6641323954271282	32.84857211441495	2.691821509836937	0.12771317897375462	0.19421605510039064	0.0213382666393834	0.0601579750833448	1.0202443228368
287.0	23970.28361046085	1.4098341708334747	1.0114927061755836	1.1162038760891229	26.09025144050597	72.09633296195054	18.23920728012898	118.56481690031247	66.72234056597495	0.3779723545824504	0.36587811262699493	0.2062506232047881	0.5623124952397072	125.11559948937685	165.18897901868206	0.049409018481457616	3.32133826486457	1.7055375489459839	0.023124428471585856	0.015942228969884027	0.027384867219395335	0.03928923930769374	7.289888226114013	4.167229989116549	6.6414258032965545	4.680966526329272	36721.53123809974	18770.652185330666	124826.63587082073	137377.6649833818	0.13391095244443657	0.34187267405172245	0.08934923137382082	312.585435222444	105.18621852293049	132.03080174748183	59.16395703806753	180.55463347496223	46.022261484862895	9.797020284909923	0.9320235236635439	0.676224915082357	35.392115875209974	2.510485363618037	0.1268778933021224	0.1814091225373736	0.0114044094426402	0.0483870530260036	0.49692423513195394
288.0	1693.5728767356425	1.4672894771350675	0.8438753908131349	1.0123212981292717	25.798834116801807	67.86170499809649	13.042962840806618	118.51340477910769	64.66336746699898	0.37904133213146646	0.35021236963762814	0.16723218650291258	0.5697337303796872	67.2056933920942	107.38019808411539	0.025878573674579658	3.246545627264045	1.474414862550903	0.02445841113966885	0.01688181523266492	0.02611791851633693	0.04400925017557783	7.469309842817742	4.266727732310096	4.1557548404534534	4.054080495859943	37259.75947604874	19054.326467002084	137282.67936384754	157109.47851177354	0.12796617107738953	0.37703013288328024	0.08359339433948076	295.98076735895773	60.25030362860924	125.47895759213344	37.188410971381565	170.5018097668242	23.061892657227663	7.8758571044882935	0.715961786589922	0.7680031626670086	28.426080650445517	2.0582454661550735	0.11623605737946224	0.1605101426246529	0.0182089719396852	0.0875308052807969	0.544419132606813
289.0	6796.314587392672	1.2788844737518206	1.667329458080357	1.0528554260369671	25.68663568345343	67.28457186073527	14.601915942637842	115.26133187302301	66.08237434329074	0.3966966900757481	0.37485350055940164	0.1816229904536013	0.5558175769077356	86.55805006360642	135.61750081260422	0.032843573491881405	3.2924145968607306	1.6014884894817398	0.023318048788142358	0.016125346284191412	0.026185315977218696	0.03979988277899884	6.809220388268721	4.007987504546098	4.292144225241611	2.9861683743231073	38941.523532325926	20006.370250481184	134891.09310623855	150066.8901868035	0.14077653770863297	0.36821036685906083	0.09304019950354789	283.6682745067305	67.67634951135456	120.05081059020759	42.01967117609394	163.61746391652352	25.656678335260615	9.01861843107879	0.7882952296631197	0.749510356031097	29.521778681167266	2.17538236092412	0.12394322450524216	0.17187988567601362	0.0230015442452215	1.18957506200005	0.00153148521928259
290.0	3201.8271156460432	1.3915299151771947	5.668053104025647	0.7375083077529455	24.404057482713664	89.54600268611513	13.233931894534786	101.93692837035	59.2879042873917	0.34675622951197566	0.31444745561511184	0.1400394775210091	0.5713150137478294	44.7040150240365	62.88488101314212	0.018250480498494412	3.2635390477867166	1.4263423533575164	0.02688061044373305	0.019618140345556867	0.024270815119282148	0.04674983827170925	7.775163962352165	4.619647031658963	2.8132957215003627	2.490898924103058	39353.79510079278	19042.294641342633	151833.04086683455	171505.12125963176	0.13919465953358176	0.436157702397208	0.08369921875110467	318.84385725341	50.17405206090896	151.11824191392435	32.908069844277456	167.72561533948567	17.2659822166315	8.771224965728965	0.7242065800690014	0.755813984595803	26.143180792177642	2.5659785603144116	0.09138646178771272	0.13671528664165403	0.00414867650404345	0.10668093243208801	0.0084432161108851
291.0	20404.535503933515	1.1664628576858689	1.1791390111605773	0.9963327752739309	26.842365973698666	73.82725833330711	21.109550596420416	121.14236206140603	70.65114118639293	0.3728604640915128	0.38783613076675505	0.22883257554290493	0.5695120904200371	179.4342373109636	222.143410333654	0.07061978792282131	3.333443059915146	1.8531682136004661	0.02266699844183965	0.014671613652482353	0.028620726594016422	0.03439448049432515	7.907347749448149	4.422154764926853	8.798796633543217	4.929880898598487	32672.96251723478	17042.451153200596	113779.41811101945	117477.37143340509	0.12180757388711087	0.2925506156722743	0.08498322903470361	335.92640952934846	134.06634167446742	140.82435028907344	75.9589421186211	195.10205924027494	58.10739955584639	10.366863254791358	0.8731206825111159	0.7120730830786273	34.58100397057378	2.405704520250775	0.11807415197664503	0.1667007274664171	0.00905809757065526	0.15961268592606698	0.00574194458673998
292.0	7588.613720618413	1.1390598412055195	0.6944847892119846	0.9485265800274594	26.07877470414477	65.40671098648117	21.044066098260394	125.53888901840268	74.2008208410144	0.3769439623422503	0.391276936531761	0.24643143209422563	0.5491264045538562	180.9917757442791	232.46293076474817	0.07034953922741372	3.258581064583965	1.8819499432093272	0.023798633251627004	0.016319008969933255	0.029180267846481978	0.03621260223719831	6.8817986843548615	4.0011352159775715	7.876637358140229	4.370040391101629	40256.03393804758	21417.868598006895	113668.45757816128	115659.99704193573	0.14511951580125287	0.29752996421543354	0.09822220730236764	271.288662856272	123.98924386568308	117.08413517809761	70.1851184342163	154.2045276781737	53.804125431466794	10.618650976970713	0.9228580639653206	0.7038726384296154	34.732419962041924	2.5373766151197885	0.13246102231375687	0.18867645890578869	0.0019499124400126897	0.327522559041451	0.0016891050707604199
293.0	332.3031707645154	0.7566399727559724	0.7933392386673072	0.9407143350844962	24.564462419519135	57.35157318661294	17.88224912424444	123.8964928898955	74.19594808959073	0.37766996185317564	0.3746114297759132	0.22682792329043625	0.5651052512650586	139.2843775873166	203.27472711748422	0.052872198478799995	3.1414931702394635	1.7674610477378618	0.027120142210666682	0.01994576264215656	0.02902638905800672	0.03923119022555769	6.613377669322058	3.892567837509508	5.5582192917403175	3.3853736668865047	48985.88871669266	25273.216121725574	124045.19362279256	127309.93673835241	0.15647777199697183	0.32473840373449375	0.1060237632165676	233.69055454112612	96.42627628130833	95.45131656067747	56.85959776945444	138.2392379804486	39.56667851185389	10.231270293390462	1.0069275038209349	0.6644355639844397	32.686866158285	2.7080648708144595	0.14707814575751094	0.22117941887309714	0.201456321022831	0.18857414849328197	0.0209415768298857
294.0	8169.469044997041	1.2303555062720972	1.4975759929147805	0.9101527807862316	25.58504593713437	59.41385721543303	19.32589089011002	129.07450845690354	76.14865515933431	0.40367084248355384	0.4052356847102213	0.2368259265437784	0.5461590774993278	160.22959907817054	224.17955262805947	0.06090308333315375	3.2017124310415	1.8111352377097722	0.024372376219035315	0.016904530115048867	0.029255936500539752	0.03765023634172872	6.555999451269674	3.8980319770627947	6.556144474566883	3.8575218029066516	42614.302139607884	22228.010251625146	119077.51865125225	122886.64570871532	0.14585804176498085	0.3105301195695088	0.09778869720117947	240.1687353832272	110.49256586212107	105.64520230726384	63.101056161215304	134.52353307596277	47.39150970090608	9.568418359711607	0.9001816231300591	0.699412152107545	31.799084488845768	2.4590807923215974	0.12959022267549197	0.18626537717819644	0.000811606035589623	1.83506150131049	0.00129994133539557
295.0	7037.610750852312	1.4324871736175357	1.4370170509925346	1.066146787799998	24.539966680703177	60.398239648066614	13.95597001215776	121.18589496454952	70.11172673841405	0.4004766332878671	0.3673519307399622	0.1618279671117396	0.5714562640648985	72.98764737048062	124.18692223442652	0.026633658639953647	3.2258609470879827	1.556708716593161	0.02511698940208469	0.018421007423704252	0.02392451816162947	0.037314234512612884	6.492456809043916	3.8601270995432357	3.9074502759884466	3.009982559034875	45312.31046441252	22144.19147789783	141808.19170393614	149176.45011170674	0.15044172655410923	0.36099870563450365	0.09945669121489177	247.4323060647964	64.54951742647911	103.22953887776141	40.94904265833846	144.20276718703496	23.600474768140614	10.039314756066199	0.9356304010642408	0.6995440035850816	33.9061669289144	2.6890979708192693	0.15942924792740454	0.2246470117431325	0.00213161725330142	0.494242818405276	0.00392572068937969
296.0	9.076037868397288	1.931116489939489	0.6372448798031569	1.1012829990809097	24.332629639690392	57.580721538894785	13.150293370758597	123.67416785123694	72.96189949573117	0.36641807657162695	0.34658937187859296	0.18458857233859094	0.601243255519252	91.52715753443806	135.70008235149098	0.039283791748491094	3.0313941699112696	1.4321999753149894	0.0320466228044349	0.02402033385422209	0.027218196824657995	0.04435266719116108	8.673572958092336	4.664082862115428	6.455637955238439	4.564093153016858	45551.7577557332	22542.727102705292	125798.86655513398	138441.08478346895	0.13043662214039295	0.33278437169042097	0.09012384692793239	269.5090147803109	77.30853146429455	106.59080941676399	45.0729044444009	162.91820536354697	32.235627019893684	8.209303426653648	0.7248922046604704	0.7548418471170475	30.55229808278869	2.295117893850979	0.11260913721155998	0.16967125009618794	0.0275624058533097	0.0623520121302635	0.00676589751135374
297.0	6209.130031354943	1.1672296499916055	0.7841885133773357	1.09830142701848	25.037851617783755	63.99769218308402	22.422563909501157	160.61312347412021	88.16791753043054	0.4261802658506145	0.40299277775264064	0.2398479880873935	0.5796118693744442	149.46621959500126	221.22492344435784	0.05432110926722683	3.1954086777999695	1.882704713384466	0.02671854847722099	0.018087943267479624	0.02722924715189655	0.03331606524628055	8.058345324914159	3.9346781401522866	8.118261906175798	4.79619794833567	44491.2817849237	22688.331068738476	115454.65814979836	112423.34073442405	0.15742924550169687	0.2956936424795045	0.099650210097724	272.70794198291554	141.72014986533713	100.83344011005107	77.68363600667855	171.8745018728644	64.03651385865848	7.768764246028834	0.6775273391421278	0.783290822813601	25.92558082304854	1.9588068025119594	0.12947712835660052	0.1745732151839362	0.0657696104384457	0.11749048609143199	0.0922223464030455
298.0	2926.7512414226626	1.3923220999379957	0.7672011254824478	1.1570301656667086	24.919606473649218	59.7076401659617	18.82139485473699	130.42643620817492	75.87660483094733	0.39428234108350707	0.39189470644501795	0.22500988411204073	0.5570769828983624	140.00471240772984	208.64870869347035	0.05174930676772241	3.2079559733433647	1.8000211312563292	0.025735843906614216	0.018724487047395585	0.027689518491057687	0.035802106140436066	6.245974291230029	3.6255381234849358	6.4102951338077245	3.8405586355538444	47778.8744469207	25744.361507821333	123284.54492206086	123570.93838755712	0.17124642854372368	0.3190195649514773	0.11126259437181542	232.20779177323666	103.74905263422994	96.15899024505602	60.234347477605446	136.04880152818043	43.514705156624416	10.167195313517901	0.9445232492727921	0.6966506907142526	32.33549886229884	2.589920753540787	0.1435240832936137	0.2097531034048265	0.0440008828950684	0.0402286089933767	1.83380832911533
299.0	8921.674799840855	1.2478459997733633	0.8601079769282045	1.1162588014801234	24.98601622629639	62.07559175542097	14.421608998200984	128.11689750106945	72.32861135296037	0.4330915633381727	0.3965244829753232	0.16254720697827282	0.5562342748313418	74.85280492329125	129.07778904954134	0.02509599808779919	3.239543640753375	1.6040348360878607	0.024147337607453113	0.016775048837037086	0.023758835111976837	0.03512754748598383	6.670481911880978	3.810149466355404	3.5382432320513826	2.7982638924760694	43490.86510346382	22040.282872439755	139767.39456015578	150750.10750283877	0.1514169389368891	0.3695051862941702	0.09779356405538674	252.62293331917056	57.62283737584888	104.95967620394697	36.999240155353895	147.66325711522384	20.623597220494958	9.570953293591597	0.9498246369626256	0.6937465345910167	26.98207242997189	2.5256807198022027	0.14713165319488192	0.20769576459053146	0.0119997236129671	0.0431767241035147	0.8699136717327081
300.0	7972.221384883256	1.2044323704750166	0.8783187305414598	1.0410352615053902	26.061567069362493	68.93594436319111	20.207732548107156	132.76926106954116	74.28247756882398	0.4153370736129374	0.4088778375109352	0.22105709750093144	0.5589126662161186	140.1728900608121	199.73880620424924	0.051720508372611544	3.2965195214597514	1.845189326586479	0.023487176328463095	0.015481443304090426	0.026837486171199954	0.033843551007851545	7.437440180163429	3.946249582610361	8.18482454511934	5.856669293342403	38826.35682108897	20358.674067924483	121719.69690941386	125017.66074876575	0.14570131326670796	0.3149795207763411	0.09536703715356619	293.7803688004285	134.14288825143242	119.06390876857121	74.27639282973183	174.71646003185745	59.866495421700556	10.928171417513452	1.048754986448961	0.6545626395323777	28.417732608672974	2.7615433292692493	0.1427214659606207	0.2051586116304162	0.0285461721855103	0.164848722367819	0.0247609506901063
301.0	13804.062339056713	1.3143101584125316	0.7747966765642419	1.1578725810979096	26.324393181014727	76.50841212991948	23.959526074410274	123.51209122487636	72.2650546988773	0.37611549803061173	0.3868568963861927	0.23145609487487734	0.5489910575522885	168.87505258189907	206.82660507786906	0.07166095096226253	3.364251769776204	1.92167770935657	0.022163168651854775	0.014914388694196286	0.02668908765453352	0.033428607147655394	7.250063307960236	4.041642471270281	9.914028262427658	5.8273187378654265	37146.853696917424	19718.360385233576	113949.64856077223	117484.53676631332	0.14204657428507253	0.3017064729863433	0.09647837927830377	331.404491179867	178.14299229213327	141.71171991238992	97.6911960739967	189.69277126747733	80.4517962181366	14.984756449692968	1.3092483773586865	0.5735276637206912	36.54368373214172	3.7089390256426515	0.1455588299272667	0.22559030645546335	0.0178866403932125	0.0912884708282242	0.208539576389323
302.0	42543.00038000294	1.204620791935149	1.029115989979704	1.026856801778137	26.48421103832588	72.61973417233774	22.717606232801703	128.93812449699485	73.44886935107938	0.39717026671806904	0.4083033378064533	0.24033234626688382	0.5482682733007551	168.65206701230483	222.81374831859372	0.06578984795850447	3.3433374650319405	1.9361544977260077	0.02242361666867713	0.0148080099602507	0.027620126332758482	0.03229133126810758	7.355687744021708	4.000798466972508	9.361455861802142	5.905556616072627	36665.2343066349	19431.106847801402	114823.09857013577	114940.26135982027	0.1429042459314182	0.29584633988468745	0.09521225744100681	310.07462541680275	154.81601198417368	132.2692173150698	84.79066645995535	177.80540810173315	70.0253455242181	11.716501079181395	1.203784680499296	0.5843075116184444	30.873881505851305	3.0919253294793485	0.1442500285852519	0.21387301651411034	0.0405373469486308	0.33346593548398995	0.0323499774000799
303.0	15499.682444400372	1.479909684495122	1.385182621464696	1.0143648518520008	25.05031070394867	61.619213280603596	16.059190442537904	117.82044984811746	70.0757307978887	0.36400718371379726	0.35952945458124996	0.20519396350328742	0.5828273440311973	117.00479081117857	168.32452752205245	0.04779341966307762	3.163606747223845	1.608682203029333	0.027843293681666374	0.020502601700859345	0.02786300552778602	0.04151096088731865	7.352683577279221	4.172905427837715	6.541689480763304	4.350321406292092	43600.79216932534	22504.049200572248	124608.49251977584	133839.96703207298	0.1424371360739668	0.3281468740625144	0.0969461141303869	265.8518420554037	92.62637010255946	108.1198398599127	53.66242412839407	157.7320021954913	38.963945974165334	8.459268952366942	0.7394366425335103	0.7558857378836128	29.704777500689673	2.212432473570762	0.11593811755563195	0.16848706781788025	0.0275624058533097	2.0351754561914297	0.0026893506392092
304.0	3779.823897870234	1.6101505774235174	0.6416964283279342	1.0463989924839499	24.50691941700846	58.687203513507995	15.959065497719944	115.74943194000427	69.00548802341923	0.3965919128507509	0.3792526660709471	0.20198283998713745	0.5622351974469026	112.35137463919857	174.8655999967584	0.0392940387725244	3.1917628905879845	1.655775784470479	0.026308613410560854	0.019825838166568625	0.02752366738938285	0.039718431946250986	5.853330441120778	3.639794541327292	4.616111498202242	3.373246255425879	48935.74433863661	25528.395513709347	129729.85246957222	138099.42658444343	0.1645267850863875	0.3431149466494092	0.10896471960072783	225.04761662117642	74.60844006069061	95.74210712507369	45.967035963612354	129.30550949610273	28.641404097078336	9.25190647670867	0.9192357828935567	0.6962124907502817	28.533590556864638	2.4700274008933407	0.1411407627921228	0.20439338315776648	0.0227766523220003	0.16853051713328498	0.23395289051027998
305.0	25543.106523229617	1.1954004450441431	1.2501420490834296	0.9198946054862327	25.017108964790328	60.12870165238428	14.576463299682128	105.27629278206831	64.45176515487385	0.37125223863074924	0.3602427287875251	0.1913131576483255	0.5864453891499334	94.87383864670927	146.2174139732687	0.0383856950907352	3.192960214399137	1.551651948235666	0.026578957312513314	0.019381614950917066	0.028106239020723744	0.04524219118905434	6.730345478765888	4.1076645971609125	5.4768739974552725	5.281592953269528	43190.80857625516	21875.32979403442	130842.11901397821	143401.88053550752	0.1397887831929428	0.3485165855581388	0.09740663647645986	262.91738882091425	77.37563718972052	105.9525378938898	46.05331875923465	156.96485092702451	31.322318430485883	8.097839438244769	0.7678588160124911	0.7425400657138338	29.556513441050548	2.1991972886555975	0.13362680823401019	0.19169603393873963	0.170828066207142	1.30465777997178	0.0779782652453956
306.0	2711.472622852237	1.2154938839739091	0.5593296316039944	1.389813039413292	24.641818077479527	53.37456492465212	14.336565787078744	130.08328146353844	76.00828082653476	0.41005695196986897	0.38776919125572906	0.19318601761758414	0.5401345999053007	103.32926315109052	169.54386991584553	0.03689525097517193	3.091097461847048	1.5687574102541302	0.027336153973552456	0.020100946139966623	0.027248206356627926	0.04042497039201586	6.216646981125898	3.7010536923400346	5.658240920866	3.4328458069696586	49736.011909839304	27490.895463597255	130017.51806420209	141197.76772714077	0.1640422280035642	0.3450159385680764	0.10764298124876576	206.82796656450918	76.55961050905113	92.10668130291418	46.80739544253714	114.72128526159514	29.75221506651399	9.222632037745942	0.9541837093912131	0.6808856243285136	27.340092575606732	2.5320023924921324	0.14826386725711022	0.2172343950388488	0.0463363009521033	0.0319824594026728	0.5710879127624461
307.0	6909.138561552725	1.256461425929124	0.8211319792833336	0.8737671736492101	25.624750352937134	59.773235059696525	17.910520404390244	145.53147498649187	81.37178491147115	0.42783776640591514	0.4171342914895504	0.21786895999048492	0.5338433778470263	134.7795720562599	218.1482447052509	0.044090117998985164	3.195004855784114	1.8002463384401306	0.024578273629978557	0.016461693875109297	0.0269682849048102	0.034143788269074896	6.835677707951867	3.734109687117848	6.106079391547758	3.7290534584042416	43642.86533123342	23764.4291275252	122058.4629978977	124041.27890396237	0.1598759523643507	0.3115650039748945	0.1015797967165722	235.95841020706456	90.34099547263428	103.63452613232734	55.801769685272966	132.3238840747368	34.539225787361275	9.119701926365032	0.8511930871821343	0.7265079410031932	28.026120694019188	2.313361843454709	0.13708565917350388	0.18981714198809457	0.00948107922571199	0.21845478772349	1.1494387439704299
308.0	7671.959079848565	1.0038715163681915	0.9675900973785391	1.0193086432441492	24.695520580640782	56.19966025336502	16.19477607319017	124.85040146651646	74.0498585958791	0.40034020435581097	0.38360784100189893	0.21529081458670957	0.5413727932173635	122.95397945310181	186.36402797631678	0.04467974901340154	3.1406218301202733	1.655172053309383	0.026420382756528416	0.01984291646977643	0.028561925453839534	0.040780205974923385	5.884687900499675	3.551684723669916	6.152140348654697	4.419274889999173	50591.91110530617	28733.327858141332	126566.03221742513	133956.28516961413	0.17539006386078862	0.33335629659358873	0.11379699702143442	213.3329269354196	91.48933695568871	92.3484310320645	53.73983708380657	120.98449590335557	37.749499871882215	9.175423969998329	0.8455387466488691	0.7259394255205015	29.33109081010362	2.3934852380220053	0.1418310608770015	0.20202959253734298	0.0171918054603251	0.551351438498191	0.5710879127624461
309.0	3409.440786833123	1.2569717221686385	0.9017588530685148	1.043852028742767	25.241502240062747	55.673151564080335	19.061102508217882	143.3950961960492	81.56780999375559	0.42633852006352185	0.42121980160306083	0.23651364260662316	0.5347450986123323	152.1142923922052	231.09670376108787	0.05291847185213864	3.12971297176628	1.8236939643652104	0.02631797583918397	0.018374436764341744	0.02845526197587646	0.03522808214612665	6.618990661374064	3.6713476129129208	6.841483548109353	4.010021544217665	47766.80502892404	26643.536632515126	117683.70402381015	118620.34441652735	0.16723702689751085	0.29993391344315945	0.10668089296943052	217.70047223317908	110.2342123907713	95.59061751776997	64.28180699806383	122.10985471540883	45.95240539270733	9.037821000652125	0.8599598266111711	0.7231946684316422	28.2620145877696	2.3362340659350003	0.13789851561453167	0.18951850141661675	0.0186782837158747	0.43943585923971795	0.208539576389323
310.0	4043.345119426106	1.0803233527477216	0.7259213401506612	1.4709471183535963	25.711087150802022	59.39235343470093	21.368845617845917	137.61818203936235	80.47547764676084	0.4057125507787209	0.40432646149740814	0.239212214597733	0.5412636335003679	164.0864555740986	225.4658297581764	0.06318230323069564	3.201108184116004	1.8554884107763332	0.0246093639349413	0.017102476939734844	0.028644003701990224	0.0354196990132935	6.476599635708129	3.7253053087575965	7.867308479088688	4.181623414148391	44229.552713337805	24345.35579424094	116271.91917103903	120074.01958422801	0.16002044617420816	0.30145645575597546	0.10548105511945863	234.60648947084198	133.414087016827	102.6311587071938	77.4662246291288	131.97533076364823	55.94786238769818	11.056413668252945	0.9857295463408217	0.6841200946487035	31.581589649740263	2.7824791596497196	0.14360805523849648	0.20872899554248162	0.0721531969362333	0.0934321711353271	0.963139735469067
311.0	4965.06438474409	1.017329355041331	0.7798123699583115	1.1500062080321336	25.844981644121837	64.11392839381531	26.49307382689565	125.66479064941254	75.94997741917494	0.3718321076594713	0.38868427422648427	0.2599418668676486	0.5406370170293802	204.50175195140935	242.33865166345015	0.08986113692021848	3.2810268860195495	2.0082600664083405	0.02330052435433046	0.016602321371490824	0.027457727906489506	0.03313811290791685	5.8262622879645845	3.6048151795768315	8.948166436477738	4.488887309822157	44532.06513308488	24234.52990670544	110337.7355462142	112860.17074209417	0.16392147433263143	0.29116610424213313	0.11110467521272928	245.03725015060118	186.36385744054832	107.10065298838151	100.480151190775	137.93659716221973	85.88370624977362	13.21479095886444	1.2078486011729392	0.6132213814831838	36.3751670794362	3.2554076271392782	0.15348664849569157	0.23266082828970064	0.0721531969362333	0.0732111194753538	0.15101911001417498
312.0	160591.86760315395	1.1810411819067852	0.7534280294237312	1.0389194393192638	26.99692739027363	74.65467580164953	27.332222490478237	123.77327143965847	71.55040654312519	0.3963373494034896	0.4113513477384008	0.2688010390530552	0.5366281694417118	218.41916854079787	237.72785253557564	0.10398331391956629	3.3514910586984206	1.985646594711649	0.02167057535122081	0.01412097314714402	0.02848931042735829	0.03182967800071636	7.485757212643828	4.1571194406586365	15.239898497436526	7.740032341270072	34242.33377216776	18495.44452099206	103039.41295412745	103040.05261887205	0.13566572180298123	0.26378476401342127	0.09168790229575277	324.4768753532984	262.79090605612333	144.31109511858017	137.45026749055657	180.1657802347182	125.3406385655669	14.553031710286126	1.3702835968680616	0.5449504834003738	31.973058182034727	3.531758587932925	0.13576610639327222	0.2093130804087045	0.0412106913017531	0.0106965674574762	0.0145098946504973
313.0	3668.8259987821457	0.7693691982462108	0.7328059845373178	1.009598198677465	25.20065812384089	62.440509557561555	21.389473320764157	123.08920551725137	73.69356440899354	0.38002084987675583	0.381611432990221	0.2375559082677066	0.5617408607165314	163.97261492547793	206.87756856378584	0.07117317134226912	3.1989750653333577	1.8349274494554946	0.025861265559065497	0.01831412406677366	0.02758062242875641	0.035612186124704	6.773771765460011	3.9382920968725816	7.778379728299674	4.230600438230543	45376.49404349038	23947.33794400548	116852.1139262304	120397.76188664809	0.1533746952873031	0.30490684637637694	0.10432329726031143	256.7552047668623	142.20853659436492	105.93000173429364	77.92995890647116	150.8252030325689	64.27857768789356	11.880311117992758	1.1649692166088084	0.6178984352939854	30.576421073488127	3.1028762872390176	0.1439524120719452	0.2238856498750454	0.293319657840976	0.0732111194753538	0.0288318015299033
314.0	5137.690823564658	1.0354199297069526	0.7329796552086134	0.9873755521448911	25.225394494244096	64.35841478025871	17.77151584940117	130.94604111611068	75.86335103446645	0.3761642591543363	0.36598708758543824	0.21268435396084015	0.5932233463698727	119.48382615595155	158.94743877313064	0.05024086873145803	3.2027529716313454	1.6908378818133856	0.026508121703580412	0.018080617987615063	0.026549202762465685	0.037072191582984235	7.7651973625699044	4.191785182948807	5.96379515212297	3.642774365519497	41562.80811703502	20848.932013356593	125824.60387552428	131916.83653801162	0.1375604377524096	0.32729077109939775	0.09194873407835182	285.31388923592556	101.44381170528415	109.61861655904896	56.95134674159561	175.69527267687653	44.492464963688455	10.491811845406835	1.0036679435391656	0.6781615521366016	26.711987704066072	2.6485321959524692	0.1307031132738511	0.19241877786952372	0.709098588967652	0.072016826414929	0.0441038840314918
315.0	9946.251396401312	1.6335787974712623	0.6878237820367648	1.0425675106273782	25.08506835374677	59.11061519949319	12.412447367185795	112.59095110009248	65.22301567636109	0.37814413985206535	0.35389515133103705	0.1808013673933008	0.5878595039330795	71.82355109932735	116.31350696850652	0.0287469941869609	3.162708767771868	1.4452585163658476	0.027022129729246818	0.018900490501383753	0.027028654606132747	0.04545674994400044	7.145584038612991	4.152278814729292	3.8466304147242436	3.151292436724059	42689.0320780208	22088.749846444694	139069.89023430663	156398.20589344553	0.1404897149485434	0.37148821609717864	0.09311284884099139	257.8276481011812	56.857530267993866	102.48395637883813	34.50854308029803	155.34369172234307	22.348987187695805	9.154108507180075	0.883151672287614	0.7202849865986889	24.786560210722453	2.3523227068390304	0.11860914016986157	0.17111962210693857	0.183010846088719	0.0670349892701479	0.263961887958232
316.0	45470.32236140602	1.1473117325651045	0.9203654601910369	0.9471914152554199	25.055132390614716	61.15519984074646	17.993657254442805	118.08073636984658	68.79621433296016	0.3960668294285511	0.37022254708471247	0.23222018424696383	0.5782888537474571	137.44459682132356	168.21241552393374	0.05864567245473545	3.140260111143806	1.6273829598510505	0.027201431222417617	0.02016324522119668	0.03160529030641222	0.05122588822582678	8.165420318497338	4.7347268734527885	6.942820497505725	4.4657170783124736	39770.42435031929	19193.789896407594	120285.92571292039	131183.18972750226	0.11791807836322714	0.3243431987284847	0.08015924690350772	293.670629574339	113.65099360665793	124.17729761894127	63.808542158221094	169.49333195539748	49.842451448436734	9.971501547355139	1.064033030739712	0.6230333365240738	60.36600230949474	2.8527181172581795	0.1476682246371746	0.2254431297477842	0.092271082322369	0.0743752016260132	0.020963697768671002
317.0	12707.550500301546	1.2282401046761375	1.064136719595821	0.9609028989784867	22.922604513885762	52.92293568001907	13.419674082288244	135.24660415919308	77.6309025777452	0.3897118063559158	0.3350281729032595	0.2143105512061012	0.6443339224419966	98.55183851357603	133.7813659730504	0.04175717875489128	3.003126615232439	1.3947381820992686	0.03376808079655567	0.028778603889545225	0.03037323309151488	0.05533909306389611	8.100268058953212	4.757800986025155	4.962883464690426	3.3572797308911557	46567.90159970338	20550.610176906303	122131.6045387412	132628.84867081058	0.12242748967926205	0.3406046460386851	0.08171507585338467	255.91460844961534	70.42646546167077	95.58673039522222	42.482533209091855	160.32787805439298	27.94393225257892	7.73865193561859	0.7645575960368448	0.7308689451487826	53.33954654001707	2.298380996211881	0.14600136153748325	0.22497542646462365	0.0211744445151741	0.0682453473170685	0.0164163385854639
318.0	2260.289269039646	1.278909164535502	0.7663499769523098	1.1471015645443232	20.937039419410187	40.65395446998045	9.843132662154966	128.7017882585268	74.74619554727737	0.44489785159444006	0.3258261949451442	0.19763061268913398	0.5591753951072496	70.83538531630238	95.05264260749081	0.03389159549841578	2.8032219222998767	1.0990450020299725	0.03472741328381284	0.030620175671408446	0.028108724669050143	0.06892057294062516	8.361026960880343	5.117982180071673	3.517628069940821	2.9030323095599257	58679.60391126567	25969.60070176182	114380.71536712545	137298.9688827076	0.1270904103740299	0.3531389518516207	0.0843288361370017	191.51629488205694	53.577081017819474	84.10489536636176	32.58558311485922	107.41139951569544	20.991497902960226	6.368703271415525	0.7190253343098298	0.7357086595676179	46.70982776386876	2.118854055680375	0.13143869115351456	0.19384256714311612	0.00794993400961873	0.010763820639583999	0.214548380299222
319.0	3579.17821352481	1.5977430302344147	0.9127374307509931	1.2034229888701413	22.28731953024772	48.981479050051334	18.434592359381888	144.822248523081	86.10228258505896	0.39402931155220716	0.3446800872474747	0.2477581085079354	0.5783385701675533	159.0136881543303	198.54821153692	0.0695729922852006	2.94601021123239	1.6755413658710883	0.031753714335349514	0.02722291844789651	0.029604246261348017	0.04721831287613191	7.262815675251316	4.423286110407838	5.991691565945978	4.074352464581475	54053.123109291366	24176.236832946997	112436.56932806966	109758.3947040191	0.13394514478776706	0.295242873103721	0.0885156566171042	218.54764855736946	100.50593510177833	90.55101141185511	57.67570600669603	127.99663714551438	42.83022909508213	7.572859723305048	0.7770332749860079	0.7231839595747163	54.01113930230047	2.2192067127649566	0.16705406721705518	0.2432279927350541	0.11255465459493302	0.0141963668278192	0.0772442100032574
320.0	14770.707220650442	1.1383663485227167	1.070338913454756	0.9423870464790688	24.47993213776529	56.67726684375087	16.42227525925679	121.25047902620472	69.90697389821901	0.40332661686316074	0.3670423067944514	0.22207739741915428	0.5816816528511849	121.12304273377859	152.65582484218223	0.05146005557590193	3.0710435954670006	1.545403338064337	0.02891330899588123	0.022041956171159127	0.03116936502602101	0.05291126494045574	8.017432030010623	4.718546167580573	6.412544934469762	4.110952496738654	43331.05565084504	20882.04389357955	122366.82841990587	134396.69898258033	0.12099952978723046	0.33567600679379983	0.08103378912650969	272.5946284149866	100.83138476129861	115.03714579013491	57.71473401387332	157.55748262485164	43.11665074742517	8.592691104726676	0.9577068910157986	0.659628767601052	51.24304389744427	2.534318373260993	0.14192778572004963	0.21404311271714282	0.10206118237527599	0.16351395693384901	0.020963697768671002
321.0	1187.6529918945266	0.9686351762823756	0.5971676921866977	1.9714176289434193	24.898020346895592	56.212624385646876	18.388770619624985	122.30132098157995	72.42054049465014	0.38426102571244386	0.36353998159380674	0.2556076599537999	0.5350004079914469	180.25906497584796	213.55802473757598	0.07231982585219068	3.0799354779719788	1.69714669885012	0.026562511243830387	0.019917764722789798	0.031248399440297094	0.048630801877364196	7.259117850988157	4.3274765237693495	5.278286347086537	3.6847240963484693	43988.64826210298	22339.184362992193	114881.01018544496	120561.72988420697	0.12935641974781492	0.3039886433278658	0.08665732574563574	243.28912462077787	93.6636475796157	107.530864772593	54.42561961637099	135.75825984818496	39.238027963244676	8.163681620970477	0.7895593023554496	0.7330882301054039	52.0269887587264	2.3081153889217	0.12844366670636592	0.18831586736597092	0.156031043639745	0.010902886028712	0.587302829016647
322.0	464.54419537644486	1.4061379081578986	1.0860451637218873	0.8576572303233853	21.24601299734815	41.79135279286623	15.49182449238389	140.70799918847476	83.4440101147598	0.3904637376295166	0.33958640120702493	0.2613445497852775	0.5690160949748517	144.31134775423263	186.21785899374544	0.06538399514995626	2.7983557011283575	1.5182529877936783	0.03462357604460682	0.03188493435695641	0.032684638901902124	0.055432695524184394	7.52732018476232	4.568204841226588	5.713913096576405	3.4709259484650206	61345.43518055011	26849.39640415632	117388.35737296654	114461.55497866058	0.1339955487993191	0.3045596956496734	0.09032479510044117	192.0101303704932	89.88544959100578	83.84325348321244	52.120315741766255	108.16687688728032	37.765133849239476	6.779854466149428	0.8004708269754077	0.6982070412691944	49.29699710017738	2.2782477351137147	0.18361807681380948	0.28108520040571594	0.0102490134134727	0.35919544510351203	0.0772442100032574
323.0	2283.6943854427554	0.9000822563676664	0.9025734424235619	1.0174916156086746	23.70097567333802	47.74457865655267	18.503999904186188	133.02412542102613	76.90103458393905	0.40640282321001436	0.36731818738826577	0.2410744314024402	0.5715302086555187	147.60131180644774	178.48749156537926	0.06109312271730479	2.9167687722360878	1.6129086216966173	0.0322091973032624	0.02585611652016852	0.03029724480847156	0.052681662976038574	7.584270938103339	4.507629879387771	5.46918244331263	3.504430718173243	52360.49210401202	26239.289191011725	114975.27651231318	123005.9784802287	0.13250026996335026	0.313362522520438	0.0875303926875158	216.39825524180594	104.34312816101775	89.0937934067139	61.527671533235	127.30446183509207	42.815456627782474	7.44637934108468	0.8462851123797469	0.7038766532964462	51.18677648832794	2.24311838285879	0.14132501254045737	0.20594238481949728	0.11078233209277699	0.00668610628285216	0.0963361671854741
324.0	1079.2538107317766	1.3525534848909833	0.8013270209799812	1.2980095759935255	21.477577184698383	43.6021307700623	12.662365551939335	133.42520090686642	77.1959669879392	0.449323824590993	0.34359576728106817	0.2024033351964463	0.5748030466717278	96.66533882185527	117.92632390042999	0.04714212727638708	2.871438603787818	1.261915641077612	0.033809236424648094	0.030112846646130117	0.025961160892480042	0.05908612525527669	8.30315190983189	5.031576841240941	5.034962472463998	3.2666032863712644	57779.433310150365	25955.97482033072	109022.49289242078	124415.72540349096	0.13472426431386714	0.32953819842182774	0.08775997993664834	197.45458746084768	78.71946145234601	87.6664129651785	46.378726897407255	109.7881744956697	32.34073455493872	6.703926703069398	0.7575724265682878	0.7224270275801624	47.618783255991914	2.124156256527011	0.13998874175060677	0.20865135862756812	0.24830857593327602	0.0559917047335423	0.12626268772198598
325.0	10682.27397648669	2.0916563558065264	0.7980311032525247	1.5050091872695117	23.519096681466966	45.76117078123704	10.20527394851978	122.81076852348514	72.83073068647296	0.3952040964614629	0.34750204813808616	0.20664634660314612	0.6780371473555249	69.20995192074194	108.15257347607705	0.031147955376588998	2.8649673705452683	1.2367395710777975	0.03867166282278502	0.028650979343818526	0.03306693818548897	0.06718250046840854	10.644468085930212	6.015520366859279	4.398481484695215	3.195796044209598	40166.89021020923	17331.846584517974	123910.94191238444	141362.11273647042	0.09383409660503945	0.3509793702120571	0.0665176639129595	272.12095801071735	55.58110205362124	91.74435060193761	35.102969508899754	180.37660740877905	20.478132544721422	5.859398247980766	0.5916256026257116	0.7963761720832742	40.09092389041908	1.7966467114809028	0.13108564857289287	0.18588852459904992	0.560603384293312	0.0125186455768229	0.13885295652097102
326.0	4781.2954605195055	1.1669495943614252	0.9115622521257548	0.969783172157689	23.230370948539928	44.33673941941655	10.608254754636766	126.28372446089483	73.87146883551539	0.40320913095926514	0.32923410811986414	0.2034229813468544	0.6324114552382218	79.44819017132875	99.46903334569218	0.035810851572851084	2.87282898911875	1.1609920909256897	0.03662990902976564	0.030748679456733305	0.030124777455500684	0.0658458472373779	8.178178491052766	5.0714517921363615	3.947834945922874	2.9520010132168655	48581.86945793022	23095.608499136823	123661.84777846705	144715.68311998268	0.11865925683522571	0.3579671996254423	0.07947462586230404	221.89546763349384	51.83761014119938	84.83036463161679	31.420277712517358	137.06510300187676	20.417332428682037	6.499602948760221	0.6680816341151874	0.7599755332354676	42.037727821858326	1.9951624376150163	0.13716801670908144	0.2069292888157043	0.11761596077128698	0.0639914789405813	0.0307635992979659
327.0	37328.43263995701	1.115032580671056	1.3202484085570827	0.7568195520216576	22.043703809755222	43.20253199906221	6.750407126075086	113.29515133666509	69.8407184996303	0.4046853331383071	0.3106122663759223	0.19665494739134717	0.6811831327375069	36.9558209742251	67.09786602797006	0.018429368451727494	2.8351853003255254	0.9713129216212906	0.039119138937392404	0.03537253033164719	0.03216262770194647	0.07866082480305636	8.762455175892704	5.468859406018758	3.2353655160247805	3.09530161904638	46203.38904382529	19708.175137849852	126168.05996843138	149832.6357478199	0.10876276735802906	0.3774735631044301	0.0765723414675075	241.3381974012958	27.61417065048227	82.58560294894633	19.275588751975352	158.7525944523492	8.338581898506948	5.279830676332547	0.5089782263550092	0.8125105138062414	40.49894649093426	1.8683908223882115	0.11470481503382858	0.170825276619411	1.4274333004586102	0.396690955566456	0.23232321698538103
328.0	1952.9140249811865	1.1286998773195713	0.9485792085011928	0.946292498034211	23.460623834121844	64.55198647447227	17.141231883247038	130.21727960494124	75.42058562077719	0.39567136357761173	0.3472739557295153	0.21508209423870536	0.610662930188449	120.58292414207845	147.71655866963084	0.0526619904081136	3.145589528956909	1.540770054523199	0.028867501886392918	0.02392647921046038	0.027516405152921218	0.052953300576593997	8.12288689569125	4.734914061301778	5.566801111844554	3.3721060538848455	45295.96299974575	19539.651482170055	116992.35122891823	124864.95799722247	0.1185811627393178	0.33145585502742164	0.08030127136443059	313.3116627378288	101.80008422901413	119.59386138719506	58.438419717895314	193.71780135063347	43.36166451111875	16.10357475666197	1.1909066509133728	0.623121722865534	92.7689923319378	4.54827417383256	0.17076991943066794	0.2963753501392983	0.102115031733591	0.0658298564181599	0.0360375424300138
329.0	67.33070240024854	1.2755876898601664	0.8915998300888333	1.019416941899085	21.099172966960264	60.042641059092006	20.229095038491764	161.31978027180023	90.2007001376181	0.3605073526087442	0.33854108791197407	0.26404359693926066	0.6153856097079323	149.03053685573317	161.82926504459243	0.08312628103232365	3.1142366668248775	1.6710410974372827	0.02910514187527077	0.029081210122612965	0.029900310368654086	0.050630153170895066	7.831668931885442	4.655600867014813	7.737103211520747	4.170894823521518	57368.46440437029	19467.502490466275	119067.10466755008	101146.53746043752	0.11889304222698882	0.296559025251026	0.07815220964926395	297.08250476397416	162.6967795985961	111.77701497826513	88.23751000637249	185.30548978570823	74.45926959222322	9.324572157261661	0.893410985528331	0.6785497073477635	69.92995355711687	2.395443345858518	0.18749197977031976	0.36423047315782275	0.133459985195564	0.0107600977305205	0.0371298562349758
330.0	11496.111229484704	1.0554529212655248	0.9179625163768498	0.7457919801885705	24.435719750321155	56.026641384985865	12.833428669111518	136.32138716644835	78.81588888795058	0.38835990888008426	0.342609591940825	0.20839020984574924	0.6588020161612835	96.09930758956958	119.57196774219834	0.04678330338652237	3.0167977113302626	1.3553200856068433	0.034006504666969715	0.02457732946926108	0.031061030360181485	0.05799212885194012	10.21408234944189	5.647494806310841	7.038306385951249	3.8586183871249893	38725.143661965434	16921.521618819435	123536.40795978812	140696.3883512119	0.09920857920159303	0.34957355112047483	0.06806842305655998	307.21804972433404	100.15342069296484	107.32786938476528	57.29764633628065	199.89018033956864	42.855774356684464	9.725522118543957	0.7442739841923849	0.7564444326043055	73.85028655042008	2.4031029396425696	0.15855497159909104	0.22550451590663712	0.23473986459054197	0.067847703124487	0.0304604937823599
331.0	7406.931660190146	1.2173816420732755	0.7708292840222427	0.9631774627683204	24.318353372919894	63.879187919852484	14.985723442438934	117.07184276127765	69.65932143145147	0.3777531019444856	0.34154797246350993	0.20631951065237994	0.6411834110405975	104.9116526533714	135.40409584585976	0.04409746502427976	3.113067601537422	1.446090122802382	0.031205578639703527	0.023622566256560874	0.02924776068584338	0.054648737965437	9.001698208313991	5.239120026615266	5.488358967681579	3.5994844957406777	39653.193170911305	17803.0966211711	121777.24494699771	133208.80464619544	0.1064405199339287	0.335544487835502	0.07481528973868282	328.2127001199062	85.07523979173102	118.85493362088027	51.5015238748087	209.35776649902573	33.57371591692238	16.418727587698257	1.1656531831711254	0.6329844366018322	99.11360816598858	4.687998691692144	0.16584767880370385	0.2865740748951985	0.102115031733591	0.12228426374124199	0.0429018901861552
332.0	6130.413403952249	1.6417009311652153	1.1101767103185691	0.9534311631629665	23.52607774320519	54.28398229319131	7.406385487659823	86.42956335369223	52.11068704910472	0.35133462576175634	0.27544250305366086	0.16504976547127787	0.6273695238309437	35.14891289913763	46.187456840519104	0.018213973951605976	3.0830872562476936	0.9729332344974255	0.03012566964657889	0.023902929514315944	0.027875208434537904	0.07025494129198452	7.396397232183139	4.585937213703885	3.1690572857619292	2.6287388883093135	45336.11641454052	20709.453799172523	131821.92995255612	170679.97639857742	0.12482438777114725	0.4095648666039354	0.08542658820404671	255.50624123712504	41.74582882418389	98.72191205962658	25.070844008690596	156.784329177498	16.6749848154933	9.142321552326559	0.8280909374326165	0.7253533925368806	46.9307706901638	2.7175047695214447	0.125259719472804	0.2043925027235766	0.222072139016857	0.10646499996246699	0.008712591274345571
333.0	5525.415854177679	0.6829392756708343	1.4297648384248867	0.9458274761148208	24.74627934432055	60.45566240439364	11.8642837237002	106.13358519504318	59.82699511194976	0.3748624504217418	0.329817738664545	0.1835672378703375	0.6104171223094119	71.69542248983046	96.41852458998439	0.0316281400278038	3.160297272829879	1.3125440017124148	0.02790943780300171	0.02136322811027842	0.028999023420281496	0.05717544691226004	7.529064862459733	4.603718428112256	4.15255497828094	3.1357214522801775	40235.8225056523	19120.630139661876	133280.89298240346	158313.53078434197	0.1195819872152313	0.3753092385304318	0.07998127235317108	286.2264004401976	64.38195737560261	113.59878589024011	38.641062032006644	172.62761454995749	25.740895343595973	11.600321840074002	1.1021032721352173	0.6443560581502926	42.23008882161214	3.0897406248913106	0.13028802018748037	0.20508882021955993	0.0401640578898388	0.17166201529388	0.0148414866736208
334.0	101386.73880319059	1.172871256668305	1.0249833381720828	0.996958573550888	26.113877269629086	74.10746124266298	19.241995179504826	116.3203739760339	66.80355173551042	0.36772886693061035	0.3524905121529704	0.22075170665226032	0.5677323806249442	137.24079003230045	154.11749088329242	0.06579013015927665	3.3173701208921034	1.6015501393706795	0.023746720754983335	0.01667789795095062	0.029003003762247598	0.04593881504737323	7.6785018017803885	4.389486182426121	11.296547654761463	6.686670286815948	35071.09020174311	17684.731731214953	118441.92914331982	132363.6078245992	0.1260422503286543	0.32274825728431106	0.0848202676586276	331.69211672292226	176.47267543608348	143.08899321014167	93.78254275073628	188.6031235127806	82.69013268534734	15.30985638649754	1.376792810505391	0.5440629862713806	62.27955139515629	3.950768378960408	0.1430634672844683	0.2320875119913596	0.016749480450247	0.17166201529388	0.00170619831254328
335.0	23128.125958720135	1.0543677667496534	1.0980858668105014	0.9775691711325274	24.945202929519017	58.87380335249564	13.046030353732892	112.93221569137371	62.24167532267525	0.3866454368659364	0.3332518983806574	0.19189197424069418	0.6086401237772131	84.73968968250078	97.06837133288427	0.04766211943034342	3.1203701563099266	1.274792296633032	0.028877342955351673	0.021800491468095668	0.029746510365497924	0.06119275606150399	7.821085243218052	4.75801410704713	7.807557466246837	4.134527622224158	39258.34566207578	18930.618539468298	130897.89969284307	157411.61931678292	0.11478406735256336	0.36768152807879795	0.0768363218968503	279.240859627589	119.1159556243486	113.53608230033525	66.38760194378385	165.70477732725385	52.7283536805647	12.23379504320088	0.9825613129054003	0.6914214404925177	54.32570987717269	3.0632237629527834	0.11668571634744908	0.17970674718240606	0.12696786164041	0.18032494950458702	0.00812255586016712
336.0	6619.403565570316	1.082036964757887	0.970489897727906	1.0237360454999815	22.982537695431606	60.81114402518633	13.256237400078948	120.05050910564754	69.04732766626206	0.3741163745504079	0.31395961653661786	0.18689534778026104	0.6299597913568226	78.29495086283627	99.20377902877323	0.03518819487485657	3.1024739114074436	1.2775080727871218	0.030843383831853668	0.02800118872085575	0.027094972355690406	0.06104032915889305	7.527361128477009	4.658844927058291	4.958346682595058	3.323904833219044	47962.6836776368	20558.504757373998	119194.89882844657	136179.30713996728	0.12217031756752805	0.3593352729506683	0.08304105355231813	289.6898794068514	78.66566185443158	109.25756718517626	45.79515945462484	180.43231222167512	32.8705023998067	15.41812152107766	1.0674615074009546	0.6712049652212014	88.4290762902228	4.36265066903903	0.15438211421724884	0.2672337238340064	0.12203078664888001	0.0806194569559861	0.0359274384679738
337.0	4257.536016285622	1.4702393733351824	0.8331112238003074	1.1564186623261077	20.33574850742037	41.17730246940603	6.5595318217038265	110.83010624180804	65.32737507227105	0.35571357479987303	0.23996657970377488	0.15396051503041053	0.6397819168843378	35.72469186077202	48.59329107515852	0.01563645120451323	2.759641617703283	0.8090886946703786	0.043323957714651466	0.04209329884811342	0.022702864350314735	0.0692832998082031	6.16625838355607	4.335813335411207	2.38176080560181	2.3515905402642403	65849.29153750357	31254.9525804753	109403.49942344846	140585.69884702293	0.14754881377886453	0.36820222310814943	0.09838560612235935	173.9276324907119	30.178200867965753	68.8247571705481	19.630492627716638	105.10287532016405	10.547708240249085	7.195319964071307	0.8001630728621608	0.6977705099780429	41.56023340346909	2.343811653924716	0.14015350443288607	0.23318547262217598	0.444918739792032	0.0582113924079525	0.159937860113446
338.0	3714.6462387288575	1.2513286270688753	0.9799128101001452	0.9886594774063807	23.3263961756759	49.85025626362098	8.985086114219023	91.16129767580368	52.87467225984239	0.36441720179414305	0.2918643703290434	0.1748915618712915	0.6213432214302297	49.167387428950896	64.93204928587258	0.023709049765911046	3.006128218038969	1.0566144101419215	0.032188095416786765	0.026846756368217067	0.028969592663989092	0.06874590274866935	7.05282063279462	4.556161368799191	4.135376359572095	3.3531923961706775	48607.54696110788	23050.980327994414	128578.17631569601	163727.82627868204	0.12740508939580392	0.39196933117657534	0.08596435959489367	233.35936574303122	55.099990687727136	91.31138923820797	31.714287944661166	142.0479765048232	23.385702743065956	9.725243800972203	1.0184029803523889	0.6571339992294971	37.52929395546553	2.8536276793647035	0.12964330219271464	0.2064122995411755	0.0491266767788906	0.0214736058104428	0.0301962866406036
339.0	2819.3621024221766	1.4859845143215664	0.899035159757392	1.1148904538054105	21.77347866034113	42.53375826443304	6.3622755150836445	105.59903869002794	61.31973358173733	0.3708413633086638	0.2710146452743697	0.15831213171798947	0.6214164553145249	30.676133585708797	45.38656165279286	0.013055970820625453	2.8377645849918576	0.8716311823198856	0.03730677721082345	0.03320685137879979	0.026678213744021524	0.07075419300088519	6.888059562595249	4.48257419088532	2.1466508468362235	2.5131662524300364	60280.43237576635	28586.587575921683	123328.34108012085	159458.4538153751	0.1369949800682328	0.3918827408121779	0.08984221262567861	195.46267455295336	24.447764367988132	76.0469758639393	16.579982910169676	119.41569868901398	7.867781457818456	6.453100974998934	0.8548135997540521	0.676449062605547	35.146682841922164	2.2733661090999786	0.1325801418189047	0.20813354932060862	0.48991064071961604	0.252590059665397	0.645499753569992
340.0	8361.228778658613	0.9343395421740005	0.8681310070025045	0.9344481839493315	21.38807166617838	50.31360111124086	5.387806635029175	91.72176864044687	52.804683562778635	0.35180694233657905	0.3248865162415602	0.14317713405222005	0.667478495069172	18.438648914381233	42.81345852206821	0.009990599547412807	2.919797108435714	0.870788797765944	0.03858606003226362	0.034529912653861995	0.026844710118323668	0.05582921547051824	8.225486596773822	4.129500924638735	1.6531891055988819	2.2550149643585757	58404.27335174527	31922.92307994866	163824.7358724217	192873.76370487612	0.15976846477796913	0.41646997441393996	0.1121804104863448	235.40476193090757	17.680216742966575	99.73293716704195	12.1343390765401	135.67182476386557	5.545877666426492	7.717613218773162	1.0718612897760664	0.6178599767038311	29.77596017324441	2.6702122342675105	0.1366311984450285	0.238223593468336	0.8980980458021709	0.15180435130732903	0.0301245076042236
341.0	8305.5138670427	1.3653626310703204	1.1133821849819148	1.0204616970787446	24.92670009212133	66.54193512964433	10.631772837224096	97.63175418864844	57.76913613453996	0.35890863051463545	0.3072754859409413	0.17295493663418599	0.59927126123189	60.77141504857991	79.80192583870839	0.026273591733044818	3.245560682310235	1.2014236692070985	0.02607776491995041	0.019518436013989768	0.02815216136726495	0.05897249127934335	7.014035537335268	4.2438059905321035	5.459096331195461	4.727507433307244	40372.67172643773	19902.269778669037	135165.6153096019	163772.95898136415	0.1331655814169936	0.38897736658183785	0.0896742352095787	287.45560441287455	63.94106347337504	116.94161321200474	36.48161234203234	170.51399120086924	27.459451131342707	12.127570383273202	1.1340544408682667	0.6159338001134114	63.6132853052798	3.3981445640076755	0.14312976025502383	0.23120932987850193	0.0053019930454379	0.27066794372276803	0.0018945560941286102
342.0	4625.520173304754	1.7314966930449653	0.8185276733343475	1.1824752350096974	23.590572030638462	51.5295852842236	8.925489656487121	97.41691678589073	57.80655020754667	0.38954461805601753	0.32173085381426125	0.17134269014847495	0.6119577262762361	45.56393464493825	66.9957204365004	0.019907107000919806	3.0629018816658085	1.1195790107155346	0.029564501168642836	0.023244327252726394	0.028483011757424567	0.061876856490576386	6.7076636877130476	4.192502114603085	2.69831118098975	2.4762542400887715	48501.73932473414	23746.19972393969	137995.7167595913	169634.54956228042	0.13912484263001726	0.40344306930489754	0.09179666782975995	223.17469432960584	40.43887220390119	88.75232118698663	24.928898255740904	134.42237314261934	15.509973948160287	8.332708010329103	0.9914869611880558	0.6450563123991889	44.066882976959164	2.6599118275171687	0.1346096192749925	0.21067934725558876	0.0276774810808309	0.0497868910772702	0.555987135073847
343.0	5614.92502056652	0.8254368933578614	0.9952423201027932	0.908929696031877	22.994542156221993	50.58773301610917	5.129810211278533	77.07896359172837	47.245492315323936	0.3515344400100044	0.27273584161419073	0.14091981493060718	0.6329449115135679	16.155903745756813	31.080680583625117	0.009324940624205491	3.069677424835828	0.8601879045885299	0.030688735914483935	0.025690370658360304	0.026253723759318805	0.06467330981042374	6.3494303943748545	4.083942331985477	1.6330705796688412	2.1197680760686293	50186.40410790048	24604.770843088892	145711.48811608533	182766.23297556728	0.14430255655485522	0.4226563505746779	0.09929943618720326	213.70728042360537	18.39823067198673	83.56202355209231	12.85601769980366	130.14525687151334	5.542212972183068	8.048084841088283	1.0451048272660204	0.6304955777122317	38.6041506460323	2.6939384541857705	0.14765832486270422	0.2543889041076413	0.12258193333899	0.0551954686134698	0.0185734829095496
344.0	3856.772311110505	0.9122974973744166	0.9721182450398032	0.908664362483682	22.77360023484709	46.15235231076393	4.714414940219784	77.51731029794455	46.3121051945395	0.3719628916768597	0.2744868750462356	0.14959876838014094	0.6423967398847932	12.211949548376529	23.419271652826627	0.007526675381635438	3.013236396532564	0.8255114277981516	0.031709847460965314	0.026240584417808813	0.02706639532600159	0.07317112974768175	6.556662809222203	4.378366341804233	1.3353660667695562	1.9270326827696709	49740.138330831796	22789.976652236517	136462.77660293272	182238.0331329082	0.1311011296648211	0.43378333143851516	0.09072316241288608	205.26117530416266	13.76849558158677	77.20343613665683	10.312654056753859	128.05773916750593	3.4558415248329006	6.495423987523426	0.8073436482409607	0.7123774626643071	35.3137246945525	2.2163748254687254	0.12516666030172208	0.20568289484727054	0.231404205128988	0.0758736403651475	0.0250911829451398
345.0	5548.508369825929	1.7176718140369542	0.809283536488629	1.0947830587029073	23.500176560841613	55.377921900285166	8.093715610224134	87.23801864281951	52.96319880634041	0.35710872418555134	0.28022269155383644	0.16189456364715699	0.6205546650825959	38.35214956551922	52.89810911594979	0.017465324400133653	3.10824104079548	1.0315672125300936	0.02933160323949364	0.02421407992776219	0.02613213266337493	0.0679926938060793	6.642325916173972	4.293980710729639	2.9167547748623286	2.606984452531138	47346.30862549007	22474.60056596507	131664.61046472506	166234.68282607014	0.13499708813711045	0.40366840495996786	0.09165880074075389	244.19097714957238	38.893064532021846	95.54666340573304	24.749604733287395	148.64431374383975	14.143459798734478	11.3528816237296	1.04010140302238	0.6554957937172255	56.87281772399101	3.407795597363573	0.14235254801473982	0.24351698702160438	0.0961561429389361	0.129337257971927	0.18268733039272503
346.0	3613.9159650821257	1.5946885799845285	0.9873547894255176	1.3426220611064397	23.581600516791575	51.903382473349915	7.5819467695526335	86.88413167985728	51.53833201538989	0.37946193584245613	0.3057102941022524	0.1582325977272879	0.6287769364188671	33.038234102024305	50.18530493399773	0.015542913058083616	3.0721484110022965	1.0198429973016316	0.03051027984865925	0.024491679732833144	0.0279028456012094	0.06504204737784312	6.654144174354933	4.264118503630018	2.5268378902865836	2.382251351292884	47858.96283850797	23075.831439784637	137664.2583914445	172269.48664313226	0.13493068666829666	0.41207191894798223	0.09080482287691569	223.76482500271393	31.75788958757177	86.38631454939753	21.194010948343163	137.37851045331638	10.56387863922861	7.6431352134130925	0.9681747533524688	0.6543262086140511	36.33466437725898	2.4535191169719304	0.136223474134964	0.20848519034569493	0.994768970333569	0.268790899725595	2.1007480306028796
347.0	2956.7223350180298	1.0639820142292122	1.408008916967085	1.377015136861071	22.274109755418962	46.56779150942558	6.195144701730511	91.24132180743077	53.8185637396349	0.39545152655555865	0.2866725935636014	0.13699884427794928	0.620769285678607	20.08546945366152	37.787476540096456	0.009363608740432692	2.9252518681472157	0.9156398941273082	0.03577208356075369	0.02999350729371309	0.024345593592318436	0.06518285318408362	6.722610486696462	4.386362312842448	1.6467092853542908	2.1063972283433245	55579.15233986371	26666.539047618924	129617.89005180747	164606.3700984156	0.1360192648692418	0.4072636851806443	0.09138440762304345	203.485803528695	19.804679775690012	81.67972682147122	14.972747037375422	121.80607670722331	4.831932738314584	5.956781059827204	0.7213622612586358	0.7448522234744062	31.397478487753833	2.0099356540984705	0.12443948012187704	0.17992084733616445	2.04124334481536	0.256137655630075	0.645499753569992
348.0	3468.8643669257954	1.5267322138025468	1.06227298073488	0.9488966077435758	23.577492309303242	57.34305229303688	8.861553751612284	91.43100181602048	53.88432653344099	0.3564436146259539	0.29062457744761017	0.16438034653753117	0.6328486704296312	39.27345221797074	62.98517834881961	0.016746267402544146	3.149629762426213	1.1313145371998354	0.029598539677664803	0.023810027716814574	0.02831877006245889	0.06411324830520689	6.867184573701342	4.353863625756286	2.7573146224996434	2.680735357629915	45088.49177811925	20316.072773471868	137214.58600924085	168522.86574920753	0.13052878279240857	0.40246810857691706	0.08822313207346481	251.4030386489975	34.94291088082323	98.69672322792958	23.770047605679547	152.70631542106804	11.172863275143659	8.866305138748364	0.8600643060678034	0.7205665516744406	41.35285024293516	2.602744969899739	0.12383240418570046	0.20166724438300274	0.016749480450247	0.0228326961132109	0.0198503839917439
349.0	2051.9607881244524	1.0550334269045367	1.391479706942378	0.9731501729916321	23.41074356685642	49.56784093637288	7.431790273319178	129.83100515649528	69.69029319059754	0.3732735397836417	0.3135279913713651	0.16378264570186413	0.6475721263584149	35.945544027473865	69.88553620021116	0.019559623623230958	3.007112065785153	1.1224494801115257	0.03264030203455067	0.026858374968635516	0.027974600135844935	0.057838071265475376	7.372621082234955	4.596185847429914	2.215352780882428	2.3220301758590978	45239.74134118181	20962.399884479884	141927.80582160893	167513.50393056296	0.12035399769638513	0.39414509308517576	0.07719917702890595	231.2096937953552	26.22034994848804	88.27691854240288	18.552611240863754	142.93277525295213	7.66773870762432	5.703036505208656	0.5999465494701995	0.7928970078994306	36.71585091203144	1.8941583436403242	0.1246643657711639	0.19016005943900013	1.45738056235159	0.182024893073325	0.0183504875499121
350.0	1939.919278272406	1.6616688032533997	1.0745629258226077	0.7734167005417718	23.99316326016205	52.389611553201064	8.421160378227192	130.2507379496651	74.47504332060676	0.3761522446061964	0.3156303196170889	0.14862493535212093	0.6046311256564616	36.153495738084935	60.439830843694125	0.017408005345040146	3.076502077139996	1.1678192592509624	0.028978308487687923	0.023075610557741603	0.025340915314492247	0.0556844246629342	7.771047390524589	4.759997405227026	3.0375679210142956	2.5970789323842323	42918.24524056622	19064.381257301648	136904.4117956528	169053.31096629708	0.1132612435521354	0.3975628909449832	0.0756370516333104	252.09699016040722	34.681701137660205	105.65070886915959	24.390965313491428	146.44628129124754	10.290735824168804	5.3995416384606	0.5596033863501187	0.8063091637850685	37.226371238980704	1.7891330618100096	0.12086042187396756	0.18103256757091685	0.102216089869928	0.0148559790189986	0.0374010430058053
351.0	534.4946536137238	1.9603899746692315	0.9327946201528203	1.1079740205260733	22.957700400121503	45.55361819407784	6.403500016378851	117.35395036762468	68.62167474575044	0.3833951461713545	0.3065557380593202	0.1459354361827808	0.6392160833662359	18.254154634583188	44.59750460706204	0.008340403132994027	2.9739774244469688	1.0031396782475122	0.03335313222863489	0.028307029824409843	0.025575253365608525	0.06581305021548842	6.974660473751255	4.686202983020833	1.6930820723573974	2.0869795949974397	48443.06087087933	22002.54688640712	136419.39924833673	171861.1172978789	0.11841331488046697	0.4197242140577826	0.07965665305297615	215.71453310610548	19.732006452795854	80.9334086961426	15.654825012203622	134.78112440996244	4.077181440592244	4.95789115185993	0.6057112106747606	0.7786754161039239	33.252335396048444	1.8051509105432217	0.12764795255607866	0.19589691081135654	0.102216089869928	0.00669427500216132	0.0374010430058053
352.0	1874.5803549465977	0.6039102279669788	1.3308454409593626	0.9155745433194102	23.278462208160473	52.194383529162224	9.257513649609631	125.322245180335	71.25571747869668	0.38917961643799165	0.32058153508360837	0.1589654927127931	0.6402525507568059	39.01409253166957	66.55671787261626	0.018370217164256335	3.0154095685046975	1.1933419250430575	0.03291891273503656	0.02606197212207707	0.026109812123458257	0.05998763613826884	7.544480121916672	4.642227447314601	2.54663822843436	2.5003735651635624	46771.662316688766	21248.308939985945	131950.61174174803	159246.00371509366	0.12092081154146087	0.38834196647940433	0.07988046003022459	247.5672198244015	33.91810051266433	92.22624363168596	24.6841874448424	155.3409761927158	9.233913067821941	8.32486363051586	0.8442942700294458	0.7194025601744738	41.68866325958859	2.4913386508226316	0.14412875714639858	0.22593628295989449	0.11325697497384402	0.351367695295499	0.0272977160961564
353.0	3220.548212304535	1.678520337200962	1.0825855613744289	0.8320967710369155	24.193226984624506	63.98087561916361	10.240454651560565	108.80582526127226	62.50042154007335	0.36873628571974876	0.30891641326763075	0.1470443503247449	0.6268392280708925	43.595053705676825	70.28916651803362	0.018309242800486344	3.2003255163188946	1.2532338911733982	0.028707478384942833	0.022370830214908332	0.025279347076017505	0.05273963421850797	7.206565397871722	4.445153466921452	2.795091268173761	2.515524504008584	41874.59447315241	19312.555730721615	135705.02587697346	159824.72185307374	0.12564354312829243	0.390377738276495	0.08444844090959101	289.14408676437745	37.78180270596796	112.96756521811895	27.29287963734119	176.17652154625847	10.488923068626777	10.693713768515165	0.8840816723976908	0.7218230957356957	58.12577021094346	3.0880353767837176	0.12808767742917818	0.21304565212943125	0.423262602047123	0.23238324905171598	0.0235339940973861
354.0	3328.3281151340357	1.361963506177353	1.03457104444206	0.9503823614252265	24.245667172338948	58.405266859822916	9.400229848485147	106.28834465449178	60.624179809952246	0.3825242997570471	0.31719858626719577	0.15497186493406673	0.6286909777534925	33.8483905733779	55.958770583002355	0.015656651148244664	3.128623153877978	1.16721075185507	0.029270579842232424	0.02274476954664684	0.028007317646780654	0.060812981897620494	7.444397300187757	4.5878379634100845	3.175379597288322	3.0314112815513217	42129.64938669764	19616.356123150985	137755.8083362063	166983.94387317955	0.12085814209084345	0.3917004396607714	0.08086217507819461	277.30216699632945	38.909917171232486	105.85415243699521	27.1272809937559	171.4480145593339	11.782636177476595	9.02077193820722	0.9081325975415451	0.699198084988336	37.58416391098228	2.5602264588463464	0.12299632138866692	0.19275130981343316	0.0630441868926437	0.0863113193515622	0.0198503839917439
355.0	392.9857250447288	1.8982319633559892	1.0458275371598853	0.8426898607998746	21.65374937329808	51.48775615118829	6.591150776120186	117.09501850751944	64.81723592979662	0.36278353908044136	0.28084310086120656	0.18241676906357387	0.683229203865401	28.831371156935468	68.05092573055516	0.014793739094616912	3.0044416085635066	0.9413233121629048	0.034627220406831326	0.031386579515232535	0.029436895576559912	0.07200749224795545	7.213866058093444	4.66046779773862	1.8617636744969583	2.1184885635130595	49649.007083089506	20700.288376817607	129734.96896661716	151991.32870933946	0.11954991308821564	0.37952581525009205	0.07914215246709573	249.10144977567415	22.158812929380783	90.49131919979608	15.75926243515375	158.61013057587834	6.399550494227044	7.388918182417121	0.7717810606381049	0.7345630910093593	45.74686541748798	2.3782211098434574	0.14732975198355508	0.24755153175410055	1.39202022423426	0.059497421627185	0.0397840061530348
356.0	2210.540373997887	1.5880862519852623	1.0100362965228584	0.9762777168547074	24.271764099456227	53.865608540167564	9.841458696479311	136.1930013849022	74.06338116226148	0.37933758298691583	0.3206253383809554	0.16570203318588872	0.6334150248089698	46.95159990534428	74.27403864692431	0.021038921370164755	3.0490341680610746	1.2896050164229598	0.031550720578766185	0.02256700387572535	0.02962789017039328	0.05349198061312349	9.188315770482642	5.013087483978867	3.6374638346385257	2.9383234283271125	40846.72653076252	18427.891748165963	136460.2078331564	152832.29475657817	0.11133318543069054	0.3768905698010161	0.07257941541117022	270.2331369141451	42.448469314334254	101.42409186776337	28.16401151466868	168.80904504638195	14.284457799665594	5.787661348333216	0.5834265586906282	0.8062153732596188	37.606223569165	1.8128370077445182	0.1305041483767793	0.18397666245540187	2.6738156137385802	0.290758113183709	0.0532719163562481
357.0	8682.709573729759	1.2627012705069849	1.0861181235625819	1.1057698618241543	24.433115255069925	61.81218043735784	9.89767260029432	115.84553685515003	63.886342235562324	0.3905751636851172	0.3331255789509387	0.15213709187653648	0.6204961541879522	46.20259586093678	73.55722209762543	0.02198220119826772	3.1964564245895275	1.259932174989989	0.028294038772583654	0.021602263026343462	0.025847602267623216	0.05063755713835766	7.263000467875085	4.416320061619623	3.5503490485372056	2.9068915135946773	40847.88805203375	19003.483446057227	137455.54061616762	162934.73379060745	0.12637230722364018	0.39411178920776263	0.08286768312597384	273.27658444308173	48.38363288834669	108.53843712337121	30.923880032318046	164.73814731971055	17.45975285602863	10.447202832352088	0.9677806427360282	0.6739788102487497	67.13697699158932	3.149391556152669	0.13564217882333143	0.22049521454817228	0.0739731940109865	0.46233997782933706	0.0955973493993254
358.0	4253.57472304058	1.4880695624997398	1.2535583008600713	1.1426904668256643	24.910871293940012	58.25128091099406	10.013093409347473	129.57351154922662	70.41758717628277	0.3941686951876884	0.34051173528900264	0.17041271476460287	0.6219564971949039	54.539591200845265	83.55585547096736	0.024663462451274622	3.1362830949291074	1.2724695648432764	0.029517612959462532	0.021317859516598897	0.029386437820085803	0.054395316086615235	8.099470434345593	4.585503869201725	4.191153889236764	3.256646851153321	39963.87841780627	18922.565397782193	140088.6438824184	164102.72471493878	0.12256266855458303	0.38528100748824223	0.07925501479687828	264.3305677091797	53.50356960695106	103.18153219632737	33.23494067895973	161.14903551285227	20.26862892799129	7.152719153190716	0.8047767444419991	0.7143558009841162	62.82431027494468	2.1527061445198856	0.1301444168004843	0.18713877156819841	0.18105077759555202	0.810318567982989	0.0556744659666296
359.0	9202.58392463705	1.2634632527089242	1.014262331294815	0.9497702148359765	24.357272892104973	61.34508151579364	9.922637554624659	115.62805535041224	63.91933098828802	0.3719633283705399	0.3198186655795672	0.15889644650121829	0.6414125072082945	40.41917751850334	69.68627187808113	0.020003911571888106	3.2043134436696916	1.2623930224780753	0.028875960677542115	0.021843178143463017	0.02650933625694378	0.05423454611675916	7.3945951262286185	4.468918099705559	3.220238667857177	2.7243376857366144	40496.67075360465	18187.99807162414	136870.3645919686	162275.4084925827	0.1232226560741422	0.40032133845601353	0.08116936460341843	273.04468048434506	42.76386711140393	103.31269392661083	28.678212688752303	169.731986557734	14.085654422651636	8.613688094186546	0.8713775541109988	0.6992066212033718	51.41589042267714	2.663063441539472	0.1348453569886074	0.2120619208275313	0.0476706529621217	0.22442808799938102	0.0348709151011582
360.0	940.3131269931696	0.8146834521817145	1.6506994248405384	0.9101249990301701	23.9725795769374	56.00997660384138	9.260020577881734	100.802059823809	58.11201271884652	0.3741089586255754	0.3074791077257292	0.1702866970922257	0.6387813481563086	45.355289479911995	71.88045897112988	0.02012205487413346	3.124237860748204	1.1732111250125252	0.030646594802040465	0.023784151845879023	0.02821591555413417	0.06309221489375413	7.32464365894503	4.486920663244156	2.668852372874083	2.5329811479064617	43295.07866481416	19702.200351792933	137870.22238949686	163791.73833546034	0.12563934466592036	0.38805017009563675	0.08450514162159431	246.94214418519806	34.70708415132935	95.5840009070632	24.295179733354892	151.35814327813517	10.411904417974384	7.867047961624596	0.7483132614072681	0.7572391967907482	40.43833081670508	2.3168799044169925	0.11537722952839405	0.17899830892893678	0.0160109138129453	0.8394169884644359	0.00429472745989599
361.0	57940.613784268615	0.8410241717138864	1.1667611680262164	1.014029148489955	26.53490913227227	68.38048397163828	14.640179263295318	155.46592113726064	83.2384109257922	0.41651917571546315	0.38016558927339644	0.21612466626244084	0.5898436420114745	114.88389607408801	146.54382785124994	0.04935381929659992	3.1992165733633207	1.467393618834719	0.02713464934216819	0.017270847691222464	0.03103836371909246	0.05037782157782598	9.547624391818344	4.873802037509425	8.176151287493203	4.580529890701927	32577.536043822845	16712.933545100805	123403.59674819955	141073.77219435223	0.11489338241887896	0.3342389206119979	0.07417684188698155	324.9542769349612	109.5918340491427	134.6071968559901	62.230911528436046	190.34708007897115	47.36092252070677	8.763355830738293	0.9186353961010983	0.6630971428500294	44.57378630913404	2.4511450878548873	0.1096023528707518	0.1565023199185029	0.0188090127396041	0.51236951499812	0.0130910041041547
362.0	1794.4592599515968	0.7164325065642609	1.671935286262989	0.7828323980530311	22.15207882457214	48.84116876209693	8.896863714312238	141.645091522173	84.04842300776447	0.38057243330982155	0.29744222753115496	0.16820509984564636	0.6656661440748525	45.69390225603535	72.34396097296599	0.022252860175002644	2.9199016001112494	1.1150744785894462	0.03746943761352882	0.031458331557945016	0.026589144588788083	0.06222110668906417	7.949251540697217	4.621405238135878	3.4267808168402922	2.8626846096875314	51533.139398576	23461.7507932497	122419.52000440308	149015.67127121458	0.1282774822276568	0.37848349418682553	0.08655543873923852	230.31473307209563	39.94452332969823	81.4927862680168	26.288961808282604	148.8219468040792	13.655561521415652	6.391847872776325	0.6496281268754427	0.7723997647103357	47.88491654407643	2.0855848448633623	0.1345295263112351	0.22891627726610933	0.288273608711685	0.27214760481954897	0.16174087454945002
363.0	1956.638735888513	0.899315268216709	1.4114252227891497	0.9634745975937078	23.600381274381228	48.683697390304644	7.682868694618559	143.62222856507879	81.72807608689335	0.341710294181613	0.2901168994771998	0.17045944648788963	0.6264524473331099	34.58061544086028	60.72217089865097	0.016827773571210253	2.988354253057764	1.0698573380435215	0.03203707241645257	0.024862073125833405	0.028633416205954314	0.06743064867172151	8.475481535823995	5.133334421918221	2.7977861357147504	2.4174412469372286	43617.32816412954	19055.686793009914	128781.7853996277	159673.5874886434	0.1088801729979703	0.40593212550633845	0.07183106381962591	249.03926673566355	31.7311389235958	96.12117240424958	22.001122406979878	152.91809433141373	9.730016516615976	4.685546505074972	0.4994878870299839	0.8190967081179392	33.01721198957973	1.7142796397626627	0.11400476560507848	0.17991798880812726	0.409033845199823	0.902078562028227	0.18336478629277103
364.0	181.82953369707994	1.9721377742893011	0.8586222146624339	1.0438715116312036	24.3372963765144	59.79674350084686	8.604856279959458	134.77168341129752	75.1235321329262	0.3422687635330851	0.27092316737143707	0.1845556871349182	0.6580067176066401	42.424589099127644	71.96901165475943	0.018571944300159883	3.103261407089532	1.2415533781866503	0.03058391137496921	0.019740079189434226	0.03843115605876821	0.05803915116430162	11.24228328035906	5.426605504710209	5.421051712402858	3.847234193594431	35632.17588692008	14892.51156123322	133651.2631928327	132477.78361423837	0.10143858745437033	0.3568129395696344	0.06589278627768906	331.3458478190954	45.43947490741838	118.01493527577539	28.79637840342004	213.3309125433199	16.643096503998365	5.763124902555114	0.5665267117396635	0.8142318309820018	32.26102195383116	1.8847685410243462	0.16979911740735545	0.2377343039050735	0.409033845199823	0.902078562028227	0.18336478629277103
365.0	1910.838233103897	1.6464936812770463	0.9113182746068021	0.9422515732254978	23.90963099605268	50.146608697724346	7.840333355349036	118.1514162334231	66.12499629010019	0.3963720878842273	0.3181433133656411	0.15404818102265602	0.6313642643373675	34.25314409787368	52.83368690517066	0.018354709947836504	3.009879961234594	1.111459595416283	0.03290829022367527	0.025732307485959095	0.026123885610308872	0.058390103211989314	8.032579934596404	4.794528972516082	3.2617037554868746	2.5332684123052562	44205.594502841195	20557.635825795707	139143.95075887744	173482.63213880907	0.11920817541157804	0.41002539944079613	0.07933973223251299	231.97822370520123	38.9951232690961	91.18529907885052	25.555676811387876	140.7929246263506	13.439446457708248	6.180286614500917	0.6472627119792953	0.7851902617037088	39.196217182953276	1.9291975604461435	0.10497925652194771	0.16905359935526704	0.0350670239343282	0.0572094919757863	0.009702540732300459
366.0	23001.385577130186	1.3740904396957112	0.9072654698230318	1.102696349986065	25.056947093779225	69.45459810801114	11.990609019444394	120.1307086604164	68.060161964079	0.382925755426501	0.3452228860872307	0.16219167133900625	0.6075947051776743	64.38317951574577	94.34439373899929	0.026574191723792127	3.265322713858947	1.3772525479106121	0.026741639880745266	0.0196673152370034	0.026985939154601984	0.04838376212937853	7.597231292126696	4.371741794885761	3.9521881936702843	3.3930213955710804	38619.65572932532	18669.962186516022	137257.00957583365	156540.0028289743	0.1285414594053285	0.37305943103380357	0.08604404541134315	309.0191579967025	53.940349950852195	125.18846862967192	35.610714836096335	183.83068936703063	18.329635114755884	11.70835930655503	1.177664423683635	0.5818894033753786	70.41449724545078	3.5939007755548045	0.15037581619913395	0.26216794953122324	0.12140313236882001	0.101040399815057	0.00845245157374218
367.0	2880.43462480157	1.5912665524725802	1.429837471872537	1.014588122636641	24.54193831533118	54.94750747508583	8.666748180653506	131.27216011735587	71.19281083316856	0.40627643032241156	0.3422960184259468	0.15080362561769275	0.6306194056251918	39.041409935259715	67.6505604392471	0.017272977320270763	3.1009910348212646	1.216667855479518	0.030594712198422566	0.02239336612737925	0.027133798040060837	0.05193827077041387	7.946980637423834	4.582736876882799	2.934323469032493	2.59497733983063	41447.19041612328	19434.78381218564	144226.82002733366	171513.4064405664	0.12345369220794622	0.4004445359204349	0.0798161053165112	249.39395226860967	34.63511422954847	96.01367157888235	24.021163150676056	153.38028068972724	10.613951078872391	7.462068259480178	0.7931367400173178	0.727864497796666	43.53774941773026	2.313562378742966	0.1193595022011684	0.184119538704792	0.182424801458099	0.508048842951392	0.0876292083208435
368.0	24154.8670271279	1.6162621667309338	0.7902893067185381	0.9594982286502582	25.535439813654634	55.5334068530736	10.549634271179851	171.3417273414043	91.18860487221292	0.43366323764514064	0.36842692819608464	0.1845894760079647	0.6037346590233202	71.43990678561067	111.18074605895843	0.030595266165501567	3.00686816296163	1.2637862644844569	0.03189452002588003	0.02139266818488164	0.029536990626825008	0.055239257078370456	10.04334563109641	5.053627814024805	5.133652250741446	3.5477003905348448	38506.312722946	19745.24588502781	128225.90062952766	150202.8171023923	0.11624842108247375	0.35439214375989175	0.0744864157418059	270.7869180727512	61.72812755214691	109.24702242977764	38.99991592876948	161.53989564297382	22.72821162337743	6.766904331413801	0.6958234517741713	0.7540632280536026	40.254904455951575	1.9594668411170753	0.10414107596455513	0.14304031952785973	0.0344728676566178	0.232929400461803	0.00668663294348239
369.0	3824.223955969965	1.5506048361858988	0.7466191927561993	1.0567080035905008	25.117904218915697	60.06434476427692	12.114151567329486	137.90915733778874	75.54448206923946	0.4027098408139865	0.3478037402681715	0.1965255483066131	0.6027550812909437	92.90381602619303	119.05461797067206	0.04019989098387976	3.1179661016370734	1.2940765791794078	0.02948979390474886	0.020915194125285246	0.02884314122898594	0.05484161643534332	8.924071702633409	4.719253757489294	6.877706857835661	4.028837361258866	39389.41606047409	19526.541990123347	121801.57430299807	143489.9685631792	0.12511848963511218	0.3510367947662296	0.08201911706127	277.677639499252	85.30425902005545	113.51253564667617	49.693417656369604	164.16510385257592	35.610841363685935	9.513667341191367	1.0048840537053583	0.6468483488095753	52.69460194795952	2.7321679899697884	0.13238894205485927	0.20838445413175372	0.11588977046805801	0.0291779557511438	0.0152230121137507
370.0	65762.77793227573	1.0039319285400432	1.211404089417873	0.9694105871064761	25.85875351635588	73.04820818542447	15.145747781031547	121.55097266294511	68.60368209260635	0.3776455241117524	0.349975038457798	0.20097579822187342	0.5889223312717966	103.85041719068012	123.3770360157627	0.05027263807174692	3.3072254729221666	1.4592853802884174	0.025065278475409996	0.017422624637567198	0.02906387557340263	0.04845595874065054	7.564761687349362	4.3425867514069685	8.017347524801588	4.2995885490299734	36663.223081682256	18786.482927610024	127018.31625516503	147524.3100077943	0.1355806660636684	0.35791773085537787	0.08872990636093794	317.48176372507794	111.90206758794491	130.44412235781314	63.08494204373799	187.03764136726505	48.817125544206995	11.041753866211495	1.0287651905025752	0.638663035232264	52.59467713788472	2.9149698411153975	0.12773716954394804	0.19194668349986235	0.0303612877370379	1.03352653610932	0.00703689877315458
371.0	14281.485124880619	1.0426813251871236	1.1211671995859682	0.8767554825950494	25.212807484801335	63.36690878449138	11.01786181586568	105.80133185283285	61.09387499085885	0.39352156995175386	0.32888014096516033	0.17249531291982934	0.5834766878710373	64.34513267200127	83.86872207046099	0.03151412314497084	3.2053154024376935	1.2417939525330555	0.0262035064695745	0.019005288607380537	0.02708860073896796	0.051987297464082795	7.33592372157524	4.335786914191122	5.629036964762724	3.5501204982820735	40555.30552239891	20378.059423371942	135261.34864971292	158080.77747900246	0.13338519344323863	0.3722449126684126	0.08863262515065123	285.26019833161035	80.53573789281928	117.68174368799383	47.09290787672108	167.57845464361645	33.44283001609829	9.109414600071299	0.9182544606535643	0.6872871097131095	68.52232141639226	2.476863796970758	0.14351198356635625	0.20767539952602837	0.0193026495750584	0.032511192195864	0.0360049080795819
372.0	49972.436141924554	1.409337670501438	1.0061570460241327	0.9917211622506765	25.21010011678816	62.61740675007625	14.739560094304252	129.96908849887703	71.37550315938488	0.3926579893229912	0.35263266962514295	0.20908390334332486	0.5928386115404358	105.31452828246503	126.98322716148785	0.049154371374026756	3.1699711935412065	1.3935112210747556	0.02835871907495288	0.020878022615726726	0.029164607344957384	0.05007895991174958	7.23056343498503	4.147682690939566	7.603460655343687	4.4035163298821045	41925.658001811214	22150.48941736218	123111.75696990151	141425.44412977344	0.14542366519465305	0.3408161708602324	0.09186332090104504	263.9226241305429	120.924315825976	107.61267067313814	65.60071185252039	156.30995345740473	55.323603973455526	9.13568197086329	0.9333261180947992	0.6738025836369257	42.0754125937563	2.5350122251929568	0.13262053110785738	0.2096846569153909	0.0551851251424539	0.6997975666137671	0.00382612106904915
373.0	59758.7499783689	1.1533523800738361	1.0830269985764336	1.2221912112286095	25.08152439530313	60.3940615718868	12.994623955573822	128.8965609615772	70.90669702643162	0.4170453973268887	0.3603144829018705	0.1929884492141294	0.593856148752644	87.7571334132949	114.61360102534293	0.040318058907256385	3.160497956126323	1.3455948384180805	0.028189602776020416	0.02090011596282298	0.028157444299394787	0.04905442011356636	7.402967016120721	4.17734834771648	6.548865482802076	4.020344364736716	42045.04366205584	21969.469880732857	128913.96976902765	147936.80003470325	0.1454669271938049	0.35158843341804713	0.09198958029597114	264.086411665627	94.60428193299123	106.33374936939232	54.862102276668594	157.75266229623463	39.7421796563226	7.704676437897276	0.7778028618306778	0.7297114370864812	38.122145143943534	2.1540624923917555	0.114829846132745	0.16666509138678284	0.0570877908940272	0.503895062771513	0.00530151149509371
374.0	22007.93450891334	1.2689611410510475	0.8114186554316484	1.15373020258327	25.07278757757781	59.575308208883676	12.54118590654899	126.6301279062993	70.53081791335313	0.4212022324599965	0.3669511536081601	0.19865051918524865	0.5945725035895406	83.19980889033536	110.04851313399685	0.03974062694969949	3.149272907902245	1.3339973192337637	0.02822516976843018	0.020412956891975424	0.029472577278717473	0.05324081669263985	7.408272556751672	4.243873477948947	5.443428561430408	3.4203376506475296	41615.90043547525	21530.811340821103	130053.74221283857	153667.61936665667	0.1392649204627446	0.3670302766273619	0.08945600917994241	259.3180175930275	85.09624719499578	105.34729834399104	48.34968783667805	153.97071924903616	36.74655935831781	7.575040383460015	0.7187760235000228	0.7579564559426677	40.68677059317458	2.069739499856255	0.11598038905153157	0.1608025840343308	0.0590820368185109	0.0549766785886192	0.0806871706683972
375.0	16565.133188059248	1.294864650794088	1.1757347995561844	1.2727526444626678	25.244321370163746	58.3854599264118	11.339025702321967	118.87978298594945	66.80009763609746	0.40860443228433463	0.3447479086884047	0.18229323434254416	0.5839987049385601	74.89016034108717	100.63590155072498	0.034893527105161096	3.1402478746596736	1.2887849759966523	0.02741326572893195	0.019760869865002546	0.02807048546776782	0.04904192073687679	7.61714747533492	4.406376707591363	5.549534695580426	3.6862266025798247	41335.06997366261	21566.212935774067	134004.23035751207	154573.3301051138	0.13589337727234624	0.35793250800565507	0.0878354920025365	269.5642055339917	77.40486357115121	108.62409282884762	45.508544390348185	160.94011270514426	31.896319180803058	8.010677331705288	0.7729465298317733	0.7397448729163413	43.55749802296223	2.1771175378897882	0.12609948795476356	0.17287280235903266	0.09792675362216902	0.6728544800504449	0.0296708941451953
376.0	9142.804303101624	1.3653478624964335	0.9418143482032265	1.115112188142997	22.83290173851322	57.84443115805866	8.7376115069608	88.44563644389106	56.53839973009056	0.3456237431147191	0.2860039781763946	0.1717991706295703	0.6462702976967472	42.97580715154308	58.949727964224344	0.020787053302530775	3.1070530799887592	1.0518275654698053	0.030812487167698896	0.025851766956459313	0.028675501805402074	0.06880576556669928	7.115520990828324	4.389880440483098	3.2014905486445517	2.7659269364492913	49269.52388163883	22199.319254716225	127949.39040395663	159345.65575742905	0.13386682418813672	0.3967627813075438	0.0940232908783467	260.8536466651116	47.268237015475435	97.73661555851768	28.470200553017058	163.11703110659457	18.798036462458416	9.747886097242045	0.897598503586262	0.6879951011775275	59.41854434093525	2.985940417831603	0.15963479910935716	0.26407980949640836	0.11639357780443199	0.14748291939517402	0.0239823100191836
377.0	11246.43249019798	1.1923542017089241	0.922423916246876	1.0543496661125613	22.932872627373207	55.200899952223274	8.16726368956893	81.92420858883926	51.04696877494665	0.35645606135029706	0.29384126313541026	0.1662412481369413	0.656825220807691	30.217726387673192	48.74465868012473	0.014433884809793813	3.1208571541486827	1.0881097347003368	0.030558476460333484	0.024348166556163127	0.029152589913111454	0.0645168822439275	6.863487191570544	4.277031103113295	2.083525340711316	2.1832111516683703	48646.18014728707	21706.83002809012	140581.48946185535	170348.3765425475	0.13524750408077274	0.4169863948661477	0.09522276682635047	240.80684117222808	32.139100310298296	85.80892757208618	19.947666938120427	154.99791360014177	12.191433372177904	7.553533986627796	0.9331338280471281	0.660468221415241	39.74433892321874	2.5375700351781423	0.15412306020494573	0.2623896054658738	0.182545083531093	0.14748291939517402	0.0246136328522703
378.0	2257.600643498713	1.8694846497907855	1.2547411616597046	0.8334899831963809	22.789121715011284	50.55070286275037	6.2184465345333955	74.88508491639946	49.47651822450814	0.34356007410296485	0.28201972588476115	0.1892004200465696	0.650664637894963	21.00483753691423	41.404119587924306	0.01061808660264929	3.0619791653633275	0.9702073268039293	0.03125118190366611	0.024232086641664662	0.03585700572489361	0.08443819386036529	7.375796745731947	4.619996486310391	6.469002965337966	2.9341696345119543	46973.17673735976	20103.754771861753	141259.9497101024	175785.68195802413	0.12184146700501734	0.41923878120182834	0.08815602392499915	236.0479858285075	47.095904574037434	88.3468032624533	27.258948493764827	147.70118256605426	19.836956080272508	5.99353799182772	0.7854266776586094	0.7004959292671581	38.411315316438994	2.1868619057103906	0.14846143596457292	0.24031089476585885	1.07037021394635	0.553179583438679	0.0528162158992974
379.0	24631.566317956967	1.3168308235360073	1.0661594807599408	0.9967013424148288	25.566512214219692	59.52792481561646	8.037773519757245	134.57863209686468	72.00681779179665	0.4125656121031313	0.3481505723685797	0.1616657597813794	0.6189653013537981	42.46266205398875	73.6288709748986	0.01831590351593262	3.148150958281567	1.1661213402383626	0.028954826618571988	0.019850516270328064	0.028102471393991316	0.05609031128370985	8.46193729864814	4.703972332578808	3.107402961455579	2.653702980856462	36707.71190315382	18023.383809050803	141506.52079734654	172184.5795703657	0.11891820068676356	0.39723695308366064	0.07689730898523599	277.319424089112	34.82206710169228	109.1281470003648	23.88527470464432	168.19127708874723	10.936792397047945	8.180988038324529	0.9225133460482041	0.6746501002888016	36.28055481863618	2.414205996216926	0.11806537961635692	0.176798413976932	0.18587614539730604	0.24216561027715303	0.0121127394966095
380.0	10773.67964007036	1.29218204606634	1.071120584684192	1.0418304629635606	24.60211824751807	60.11622705596661	8.605166086198057	112.38451098377752	62.010081154427525	0.38578630864837404	0.32041054249237777	0.15227652285519094	0.6471540885514584	29.671238835177814	53.27480318807419	0.014495227952798324	3.1317512611029374	1.1302260056424158	0.03078595163558509	0.02253570999576179	0.02683209761309364	0.05901807846659703	8.154799209378346	4.746957512488422	2.739005930075414	2.4067769136835135	39892.411127163476	18648.316006397057	137686.7501139564	168478.44343288988	0.11786956667050136	0.404811318748056	0.07815915999670421	289.00554959902774	38.626078780468674	108.3628827114554	25.816673125910533	180.64266688757212	12.809405654558173	7.933793334501394	0.84004047789387	0.7035431191156547	39.77435629134536	2.3333258833007804	0.12473238533132436	0.1895239454704561	0.0140963568313775	0.546483913559658	0.0168547892094891
381.0	32566.36583204674	1.194356892008705	0.9797069206466255	0.9218141564040402	24.90597844620273	59.276941632795484	8.91699620678743	117.22480884282157	64.28164191729753	0.3987765879056189	0.3342188150502947	0.1621267240538991	0.622776643604597	41.21138279817263	64.58060106566157	0.019470014857612853	3.135650603145009	1.149121217847923	0.029470925926347615	0.02134717191085993	0.02733110050786744	0.05813258645084156	7.870446274236081	4.550518849867817	3.29922750922204	2.6862738341970425	39784.45874673538	19543.224435140233	136820.68789847306	168694.61952413575	0.1255715019034871	0.3994303150863015	0.08154362467566681	274.8343460839161	47.55822885966957	107.43789465634933	28.781074900407024	167.3964514275667	18.77715395926255	7.353246915119407	0.7320433765494467	0.750990423086811	37.34829248303571	2.0691862852057907	0.10878223169815433	0.15785552077045648	0.0140963568313775	0.340235344795695	0.0168547892094891
382.0	61271.13320348996	1.16264799856168	1.0110397518595842	0.9986755134193026	25.396555692369763	60.288361897510875	10.792850458672323	134.87425935065428	75.24713306875196	0.40482389483682113	0.34643410347392145	0.1772873713328083	0.6028098656320358	64.44462822713133	93.11703787907277	0.029614987408355258	3.1246728168455196	1.2604265426254053	0.02923324180552374	0.020146982440747477	0.027032751400716745	0.05024243777975576	8.214818874421079	4.499857938387444	5.054220440512207	3.4285353024258836	39563.940934313614	21060.8621736839	135385.9410498655	159454.35966685473	0.12910164497713986	0.3670636962579675	0.08444135700134957	280.00903937057615	91.60557586536385	110.76139122179858	38.41350384727627	169.24764814877753	53.19207201808768	7.087919459553333	0.7232379100438583	0.7486276648520154	36.33323123996143	2.0149271865482783	0.09801183631212461	0.13673781595281814	0.0808841387156168	0.575184606507509	0.0520818483120354
383.0	29333.745653960606	1.0511599226759876	1.2525638576669968	1.087130798205273	24.975069438828182	62.502248036140536	11.24081476345334	117.72747233327173	66.25427220317863	0.39073887997690965	0.34624560005725613	0.18655202510337282	0.6006705827000709	71.09534624584754	98.45952405105308	0.03288221084671826	3.203175358809855	1.290608258007793	0.027242334939671927	0.01987957142154942	0.02919810987318284	0.05445589922918629	7.260864834040262	4.231702523842378	4.980521838587328	3.198607406195945	40872.990434958294	20558.059240412196	133248.0107179202	160066.2580937276	0.13962181719133662	0.3833769935971283	0.09060146977593156	270.5330583883362	69.73317561024967	109.2294071053417	40.7551578652822	161.3036512829944	28.97801774496747	8.29058793656704	0.8185298248680124	0.717447368177218	40.644972036136615	2.306885104483839	0.11747186046136947	0.17098160685156677	0.32364015962814396	0.370069406635269	0.0345512679423629
384.0	37618.21215755387	0.9884213318782689	0.8282127816314355	0.9205814560577303	27.343019539273357	73.78045958849698	32.53164132199715	130.0728088988601	71.16559030337255	0.4017817708136797	0.42562833613247786	0.2959803561355891	0.5326301684733623	237.03724721064668	219.03007064603528	0.1435512403174662	3.3154628631158167	1.9895042447576274	0.022181090458207767	0.014168220418585644	0.02925580710037703	0.032347302833515196	7.834522156161295	4.216082238797897	24.063391648347004	8.994950451947012	33747.54890706146	18151.749251138826	90527.18715669577	93180.56894085952	0.1311194031329249	0.23426528236396105	0.08610462670072502	325.1026648297072	470.62847609557326	146.43794219866422	242.3533126003445	178.66472263104268	228.27516349522887	19.36544247343863	1.4438031345718785	0.5538562074547001	25.394336803806507	4.0991445785635765	0.13192505878451957	0.20241050987228978	0.0440709103471099	0.0061006650790751	0.00263121449496847
385.0	2413.0	1.3326247255440398	0.8094226764220691	1.04197373743386	28.337465589139804	88.66978969735338	53.3267448507744	156.415784094355	85.2525534622913	0.38050887513017406	0.4420777818723599	0.37622260972677096	0.533280576567364	392.7179230205461	294.850455282243	0.291460915184418	3.4467421084059198	2.42460617552635	0.018801036723985	0.010922376156696199	0.029413361111180404	0.018789984864260197	9.48269791975361	4.72425610296074	58.1517807481867	17.566804580053102	24093.2545727943	12415.933716317802	46079.3106588486	36095.1025872736	0.106119102730727	0.11396684874070198	0.0712552289856478	423.31149160375605	1077.48401610538	190.05650435989497	549.94631035591	233.254987243861	527.537705749469	36.29702055127	1.8879699084959498	0.49291119607935996	21.8577151988297	6.399269464149111	0.12249969044924303	0.19376475794888504	0.00367984665124596	0.0043338013566309895	0.0018618094311999398
386.0	210110.50097125184	1.2348510670482966	0.9853454522559048	0.9847148434679859	28.464710117360735	121.37592207259618	133.0736398986956	136.71815442169856	78.27007551690198	0.3067186829226227	0.360010407362252	0.32205569636655523	0.5448646188517059	346.6525409083857	288.18044998238054	0.20845203188772923	3.7313613347383314	2.4475999942096234	0.015409846161292613	0.009316598827635423	0.026286528954795992	0.022022385517468778	9.442403253396977	5.022207018196511	36.464410769544166	12.435209906096254	20401.95145190386	10065.308370515539	65548.09557131937	59980.08128663732	0.10666389399702118	0.18690545055232005	0.07597854201099201	584.7356311554712	774.4213743794285	255.46675775695857	347.4627912481048	329.2688733985124	426.9585831313238	40.33325030090389	2.0820353167838457	0.3711830652298263	26.31447655351532	7.726210013086999	0.13264389578595925	0.21630753678796927	0.0109536806625409	0.0119956885986993	0.0135678866058662
387.0	149938.0236049878	1.3625841598868305	1.1475836878338004	0.8833016442182823	28.362321756714195	103.06724879963346	40.71363318922415	124.62528820896355	69.46052041789258	0.389278731949412	0.4209116578753231	0.31297651783663555	0.528472437719284	279.5799110737165	236.3019327127758	0.18545735463827873	3.562151603272739	2.182815779210829	0.017614075131788597	0.010416394840080678	0.02888109483444429	0.027060820176316728	9.166663719491172	5.406885245292747	33.49724896888734	11.811758552335233	23351.954675307803	12122.267570948477	76154.49722899719	74914.81069144937	0.11057637127101082	0.2014049113104676	0.07680500525360905	477.9993814383591	640.4580675748039	218.82899715540157	327.20856513078905	259.17038428295757	313.2495024440148	32.31111610988965	1.850252027719776	0.4511116455375134	24.22898254352977	6.12523396561678	0.12386691960000935	0.20252409162881327	0.0171204051300518	0.0431647559371824	0.0229223306339903
388.0	105517.78838436476	1.1075618383357653	1.0416460435394406	0.9825556122995545	28.480191142562955	96.00479820072353	47.8205930014759	135.27920025167126	74.19813036059428	0.39964506821873214	0.440353844354423	0.35156180786255903	0.5158793765387799	329.431830640135	261.9467136207775	0.23113088818362046	3.519673180800764	2.347921472718921	0.017682067147239064	0.010443121191793952	0.028019988450770764	0.02300549517931891	8.69751943743318	4.455944043164701	40.915748682759215	13.917563378784283	24606.222039291093	13157.681139751847	61978.81101018658	57486.32374276097	0.11729610986730321	0.1633678255975098	0.0796514595118104	428.91313813646553	825.7019938887969	198.62998055646784	416.73446495486445	230.2831575799978	408.96752893393295	32.2525218329497	1.8458169239940747	0.4621454598367398	22.8450703980174	5.96528627917974	0.12062922899418096	0.1948762942461322	0.0291238136540018	0.0592369218358196	0.018043820919211997
389.0	106326.15149545595	1.10086412537425	0.9420455558671144	1.017373750737779	28.62219591090915	99.10990557143452	63.777083096018465	153.65471965670045	84.30308090767011	0.36850906052930166	0.42068060386780604	0.39074288821599196	0.5172556309771272	421.79843556890347	317.4279925016513	0.2853633087586418	3.593804698187236	2.668285148892408	0.01640083633345918	0.009692001879185374	0.024877005422070896	0.016764637829304974	8.484281814469268	4.3371645736241495	43.19688017886876	13.93359931414083	23537.729132069573	12507.95327339936	44276.50652777725	35722.325986278105	0.12134628260410528	0.12273889031313813	0.08208366183406884	445.7410261756456	933.9043564410815	202.9760648002526	467.8607760442182	242.76496137539272	466.04358039686326	36.98745820948984	1.989691982896772	0.4260276907994325	26.832685550341065	6.767018205489606	0.13730877736987718	0.2237149978472113	0.0197872287480386	0.00855431329130034	0.00873839445346682
390.0	58874.86596477203	1.3841311095939703	1.312287718014312	1.0039085232303835	28.426273754672867	92.1238561926592	49.541119792060705	134.26113548160427	73.79306102905906	0.40126067613006955	0.44446817819690476	0.3430843445811349	0.5164025130450568	316.8094726793083	258.47179723619274	0.2191627478662897	3.504914832020592	2.311515611674136	0.017803435062086283	0.010459250616358154	0.02836950479390641	0.023169398233596823	8.797448991315527	4.479997051838708	40.40762717749033	13.226593609997146	24910.011966792947	13237.869188953715	65131.57005583893	61190.486739248154	0.11540014388750404	0.17062266095491346	0.07872188426355813	428.15074447831125	824.5319740091468	199.9284847483999	414.727074002652	228.2222597299112	409.8049000064958	31.944488857518756	1.7751225188941708	0.4933028906610666	22.283843268311877	5.810474376577159	0.11409179271692671	0.18099167460282048	0.0332061490154774	0.155540900828648	0.0232337444055358
391.0	91891.8258583778	1.2244171009512006	1.1585002282027832	0.9473082746585803	28.324309785405678	89.60282519100937	40.6513034660755	129.67216199065382	71.22489870415585	0.40624661683493646	0.43713661785223534	0.3149783865731961	0.5222149429202996	272.8705636503222	231.7731714371263	0.18620601400787976	3.4816860244210193	2.1757654511775573	0.01840865730946812	0.010890747100475417	0.02855906299298626	0.025578395927225606	8.903644387067205	4.5327812905028155	36.51894484945177	12.182922699770891	25254.179780632356	13276.378490047218	75756.90095688676	74378.36126930447	0.11281009321363611	0.1957167279747074	0.07738101696717274	422.6626028115376	726.309909613607	196.7801266740043	368.96850840058755	225.88247613753342	357.3414012130199	30.233758539761702	1.7774532417419955	0.4770741524027082	22.811949211252525	5.655194633654271	0.12463543129888918	0.1983625927976969	0.0699193139445609	0.209860694711249	0.0138388198211653
392.0	62330.77206072163	1.2271984774813798	1.2604430950952736	0.954001006753257	28.521489257051364	101.19715147894293	45.282429680122476	136.50336547543844	74.69606243074885	0.38533439477493314	0.42867797725362106	0.32592908907496176	0.5258458522885127	298.9519224292428	247.29916718177938	0.20657042264508704	3.5838381326734865	2.2941727709162314	0.016920390551739026	0.009751544381736832	0.02778478484086284	0.02333564018906304	9.112245528883712	4.621956445905504	41.5121364584326	13.278183328203665	23110.77676535058	11945.498623491492	68859.23778170244	65689.91979062508	0.10925983926386797	0.1839294324087113	0.07500242881059606	484.44344703026064	842.2858093119656	219.81636773232782	427.1651354122462	264.62707929793254	415.1206738997196	34.60176482689981	1.8426256513337815	0.464028934592589	23.125536156700704	6.274443813675658	0.11515007482273493	0.1851551404998938	0.035080458344398	0.139484279093941	0.0284351531049639
393.0	161862.26509729843	1.166010663570363	1.005245839186655	0.9508786999667084	28.3939506207768	110.59312526265838	42.57546026681728	140.69018016717584	78.3777856620899	0.34563304398889305	0.39446119416185194	0.3125446150029179	0.5432787717855404	304.2312354928929	257.1053250284709	0.19542714926808827	3.6323768426836054	2.292800279423693	0.01661594400686867	0.009711568042217705	0.02703987295490689	0.02335870362358327	9.28852931123431	4.710845331710529	37.18268427480122	12.407411125902174	22752.68212535403	11467.187357963237	72788.6067926535	69098.36497598799	0.10716479748050972	0.19435544765626953	0.07435850005864891	537.1423094769025	730.1933889770548	231.0659501281341	372.4885697990329	306.0763593487683	357.70481917802186	38.07588200431732	1.9945766192329586	0.4163908194806591	27.846774428060243	7.3814547414394625	0.12811831825167755	0.21633988462876472	0.0147354722280565	0.00817500336566817	0.012503240007438
394.0	92455.80349049892	1.0077566011462895	1.084031450670842	0.9428728341637521	28.7122996445184	101.59428251009376	60.62981556641658	156.62022558973064	84.04637977912536	0.3906762105339935	0.448310818451626	0.3796758340437325	0.5116137996245426	377.95296401178143	284.3636457326598	0.2809604469130979	3.5715411628732707	2.508498157698315	0.016292976615323636	0.00933999039813203	0.027462503404632615	0.018224976452636935	9.314342313806648	4.630754957897015	57.55218388654141	17.652540437281868	22517.317144271925	11779.013146215357	47754.160438489685	40169.55900180627	0.10766687290594741	0.1268868922323292	0.07282285545165267	488.921695226213	1178.6255563818402	225.7830797095428	589.8447594196837	263.1386155166703	588.7807969621563	37.02330036188221	1.8491708193637302	0.48574730512302683	20.568270147160614	6.277315645835598	0.1099717107393848	0.17473667239489352	0.0491281182904753	0.0437799952518921	0.0184059830561852
395.0	65270.75229175056	1.043384504442273	1.1432443414339768	0.9320981677108899	28.695642714731274	100.15645129893296	52.06050770386651	145.03123700414972	78.30136982134768	0.3963471551003531	0.44536430657250425	0.36033548615058986	0.5136776033605127	340.4901483272256	266.6155707885349	0.24763915467367933	3.5651237404970475	2.403580281705372	0.016585229542552173	0.00943707480221498	0.02804246223937107	0.02084654791727229	9.230520193872419	4.600750291094832	50.29446206281199	16.126996005996048	22775.857528980407	11956.49402207817	56558.626475779616	50808.48814610947	0.10872025893895794	0.15021191543376794	0.07384281609901476	480.041681794543	1027.661582769014	222.22047442706713	514.4384190449889	257.8212073674759	513.2231637240267	35.04450437093541	1.8273346252066942	0.4803518744370628	20.427197990456698	6.068397433436539	0.11183130523942669	0.17739904740845763	0.0491281182904753	0.0687615490562942	0.0164378295339354
396.0	102354.91886774375	1.0170819148824073	0.9662782853753596	0.9905011149992183	28.376051038021156	99.6992070115912	49.820967335929865	150.3616904090852	82.06897934128833	0.38351309501955877	0.4347622718744041	0.3586448776710079	0.5218870813688435	353.3657454419755	277.81861947647104	0.251194587682058	3.515712911925107	2.376288985523666	0.017697339718939165	0.010485419065848914	0.02884133042075709	0.021532237875613796	9.061122014341436	4.637761017156344	49.307971215553984	16.051145145815152	24373.54682899544	12865.34385441061	58400.15973484069	51683.89482658258	0.11266235475642118	0.15087772290491544	0.0757749069603404	458.19933303782807	941.7242954651517	206.59228898004685	474.43973353786896	251.60704405778122	467.28456192728265	33.44649861228875	1.8347273450576447	0.470117488629699	24.690903061222297	6.148860670252442	0.11756618451201958	0.19051709911722933	0.0619932883285564	0.00490985813295626	0.019549931451731003
397.0	43065.4214161297	1.0381226013677292	0.8600468860606283	0.95595789021661	27.792232779488874	109.20011340554575	46.74617062473973	144.85345890791825	81.99795762173144	0.3549464339098468	0.39440892633812313	0.3324246181070079	0.5550793402484416	357.7295430394948	294.1268084291445	0.2136675345725503	3.6037606373461633	2.380350737885347	0.01696204518165082	0.010153733795244401	0.027719521685829394	0.023539078655887963	10.802801754361436	5.650346241887658	30.313941965284325	10.88627820630084	20727.874192557007	10042.102135889512	65520.56351478937	58747.38508138447	0.0989196994591686	0.17319938428298853	0.06951489416629254	592.4682182079363	629.2074383358541	250.01245610971935	322.95099953414933	342.455762098217	306.2564388017046	38.75227057727286	1.9988761228153635	0.41936770466501955	26.57080238341853	7.601423712490731	0.12350339982368648	0.20872657105212727	0.0291024903326645	0.0187440659310091	0.00335804174329002
398.0	202680.037606252	1.0489778088186794	0.9669484455778752	0.9828949538628698	28.40870713094881	107.43889859613896	54.07436692774213	155.71193556170937	83.93950995943841	0.3868199348594869	0.4371050373511104	0.3558458339869623	0.5258133086422886	352.6873821508445	275.1591961710323	0.24654335122933227	3.589048877429716	2.4438775082648116	0.016534681748201795	0.009627157692233986	0.027497515504249632	0.02060937899176837	9.562857787166491	4.795429476738151	48.31824146228726	15.482967539576379	22410.8888660047	11428.977190638076	56704.0591474099	50166.05630928696	0.10441031676764566	0.15013814086156413	0.07073853396921914	528.0503171844675	1006.1831854154356	237.70262132823817	508.19682374084545	290.34769585622945	497.9863616745898	37.25330436621581	1.8716145371765285	0.47439119626330095	23.95212390180555	6.541259961278894	0.1214987817495541	0.19351815638278475	0.0575583503784903	0.00943410159623735	0.0222733858727723
399.0	74852.41013229515	1.089590341360933	0.9571084231818434	0.9746400961595117	28.639076930432072	105.14964333253354	57.60916287134372	160.76614611371994	87.36384702761171	0.3670956181300505	0.4249547413799055	0.3760719819513582	0.5230320155510122	394.97874958077705	298.66124814139874	0.2813046733773382	3.6039673789586635	2.548758120061465	0.01616750669456474	0.009319328155481869	0.02643467597452145	0.017698488476797208	9.255165598223071	4.6308748097769445	53.9126848750152	16.70449082992409	22351.6798493084	11542.644844695451	48199.82009329442	40263.92692062329	0.10952627823697449	0.13023168045274106	0.07414717740710063	497.93557731233284	1128.1737698734057	223.87673080427908	570.148385395556	274.05884650805393	558.0253844778506	38.86711148829066	1.9439339105533329	0.4514819674148442	23.740412451362307	6.900840297703559	0.11921505225935006	0.19304397606305665	0.0338641783680804	0.00600469983545266	0.00599106737881929
400.0	255306.23948527337	1.2260942768153005	1.0863720898005265	0.9821540367057948	28.41247118407218	98.951293858554	52.14600660207252	145.58761886821839	79.05619180293466	0.3925042719412339	0.4362028536998487	0.337868483900758	0.520842135465179	318.2454128069631	257.6589494946793	0.2220848230591364	3.5456347670718666	2.33287112394537	0.017182415444771015	0.010157248635479062	0.02752112676795684	0.022601392718737342	9.043338745226192	4.580613903629887	43.76861647643712	14.143845696052667	23974.481942562226	12498.644275972392	65348.66159591684	61375.298512344634	0.11230749542866601	0.1729150009433945	0.07587904482377826	467.1573220079574	930.224942363083	213.32106146931602	465.0034672108811	253.83626053864134	465.22147515220246	34.59123907162864	1.8290309029005403	0.48218772066504817	24.361603319832362	6.21032243461691	0.12056083215216165	0.19320826752434783	0.0333273161458106	0.0489741740980557	0.019912369277759998
401.0	95661.66362834186	1.142702646421688	1.0029897433754107	0.9402294869211995	28.451943920590328	101.27721869571458	46.03078109752216	144.965108295407	78.90254926953318	0.3886561953126954	0.4352082332972183	0.3376505036632708	0.522970871349222	313.9206934278307	254.86391602840533	0.2177071534464166	3.5667940429795357	2.321906120734094	0.016831362793202728	0.009863443850313592	0.027975316439607087	0.022833931098190586	9.155663113009018	4.60684418843041	43.69359019223026	14.660307875498978	23357.96682380607	12078.690240498801	65880.64009563878	61116.630966988385	0.1103699044873047	0.1730209957303884	0.07496368710688107	486.19770591198017	868.9848537292906	220.4965773048518	440.554325729057	265.70112860712834	428.4305280002325	36.70344760508081	1.9019299582981253	0.464310784429341	26.60208755873419	6.811554983164031	0.12783257771639864	0.20658980624437642	0.0508620606492945	0.0216219138877898	0.0347449116152024
402.0	206405.46795212597	1.2588552533141455	1.09825450824922	0.9322120322122971	28.37052358156343	90.24212929702333	43.37858347075319	141.47785670979997	76.15761168386436	0.40813933927010265	0.4462784389759483	0.33589796321249143	0.5181371845205343	295.45493106738195	246.0678238094436	0.2046863429870648	3.495481282293904	2.2648672390628355	0.01797636792312	0.010700735780689405	0.02867745743013512	0.024342789395284857	8.598753650728852	4.403407209844817	38.688103536734715	13.224145615369201	25876.32644653675	13725.655932401889	71030.48718978185	67125.9938015093	0.11803676789363388	0.18099634177708493	0.07895141996529106	415.42590987277686	786.8231143135764	192.57047101920952	399.90710682163916	222.85543885356734	386.9160074919371	30.93851244417225	1.7293633836837818	0.505266137122777	24.407974832739065	5.561647275188055	0.11959553036039396	0.18710956979583995	0.0810247427992406	0.0240402338099299	0.0322214938832406
403.0	55393.630499812716	1.0682555496039854	0.9761475502538435	1.006144820338956	27.85132196859893	85.52968031243621	36.40754561619957	130.79055067620948	70.08790843840032	0.412706785275146	0.4371149962461357	0.30981807737585	0.5326473197662428	248.1414312344335	215.89245891684806	0.1682244299466644	3.4420395930388437	2.0610207166183576	0.019636847895579977	0.012048970680995849	0.029832310303046776	0.03161699448725888	8.608122579271189	4.455032845597958	31.369416220405082	10.649986378737307	27135.877948790265	14153.139777845472	80306.58902627822	82095.28252203125	0.11716158324148992	0.21588576421254882	0.07868912452303953	400.75879670485637	618.4413153195987	182.23547104368956	316.7773554329921	218.52332566116704	301.66395988660656	27.818136839449174	1.669646553934604	0.5161218193064243	34.15029002825851	5.273408589658775	0.1197953700921942	0.20056094613055483	0.0990067469645637	0.00291663788315433	0.0246804028877907
404.0	117173.9137331626	0.8979813664922829	0.7866483613777208	1.0112986261055017	27.141678415496667	71.30679671214821	25.31893223606986	119.37219164106304	66.30913372466561	0.39841550226356076	0.4059910769961972	0.2686211629751182	0.5432334117241702	189.30590662108753	191.39615175921134	0.11178897781193656	3.293184572123041	1.7802643383686987	0.022921224346076498	0.01494188886605694	0.030642850991139538	0.0388095807899825	7.881613566831247	4.31240060732205	18.94945201354891	8.224915409550686	33098.853631581085	17863.760741428203	104468.08922982962	112279.84807839541	0.1276902947615701	0.27028916109590545	0.08597822454609379	320.76553378069167	335.7216107552627	143.00026991825632	170.6267007901835	177.76526386243523	165.0949099650792	23.199342842474593	1.6031153301706575	0.518931417720298	23.2710628671938	4.894551654609399	0.1276783047216894	0.2035670898899635	0.132444035831212	0.010729046143767	0.00965459724499449
405.0	74550.8863441716	1.5221950449240322	0.8135498958789085	1.1066080991184517	27.21235766214698	76.03344768954292	26.43659838139603	121.23233084796702	66.78259182652069	0.4008919074904455	0.40472119098593023	0.2657565226230096	0.5449852439320475	193.2676505211553	189.08574524043982	0.11757416537186112	3.333394093898959	1.7885805267645016	0.022458115180053098	0.014623413137727751	0.029980646878724537	0.03839133328302461	8.138761881686909	4.383678939813409	20.127676745158524	8.016952714051373	31686.020570619105	16923.002649458303	102222.53728161541	110546.89556437462	0.12468299547104836	0.2679558829997833	0.08392920996656025	346.7211814432014	370.2577349766384	156.07632062601238	189.96918291615165	190.64486081718908	180.28855206048686	24.03918603015017	1.5892822493005483	0.5247621706984403	24.753266632278844	4.856668770893529	0.119796334002839	0.19277136286291116	0.0917987550709813	0.00401641740442122	0.189720151068273
406.0	34125.30985962336	1.2707072801509718	0.8798252666937676	1.0397909841475843	27.415849183407122	75.43157274752133	27.948456906456688	124.3562833212393	68.2085393985764	0.3916742832645983	0.4160300253092731	0.27481418717088996	0.5375166492356181	204.2678119442948	201.102150847555	0.12318107616003425	3.3302235711495807	1.8831754081246403	0.021948305148275372	0.01393085321134946	0.030392646855647246	0.03514918504630361	8.12176692273423	4.369195042333476	21.424105104243395	8.167574436545678	31440.598392446154	16817.518150790413	99279.01806861696	103671.75645800396	0.1230359652276494	0.2533034074781825	0.08292367272750288	345.4071210301479	401.40644817249375	153.99736479044952	205.59541234725526	191.40975623969814	195.8110358252385	22.714878283212776	1.5552258690125023	0.5245893251591658	21.128623235461284	4.638598570594022	0.1333566857456461	0.20544877609970996	0.0359590975903886	0.0766980308782958	0.0186635877211153
407.0	122613.73840897356	1.1561224250836986	0.9415473913682857	1.0197015757258872	27.656636482536456	72.76096926914231	33.58287701754297	135.5487156109377	73.64523247300222	0.39445066039096943	0.42887727616170745	0.30520852417461	0.5254798103718672	239.81575903955235	220.0052849824307	0.1588887003705035	3.3081127255910814	1.9977062107511878	0.02169648143479889	0.013641125547169725	0.030395406059173156	0.03150698649605402	8.091141243000243	4.326194597547546	29.854151936067908	10.67129119397916	31752.75303661244	17165.296006394194	88687.39003479364	89846.83094250616	0.12482374267192682	0.22156598042072176	0.08308929461933655	332.1942230052078	598.6287325115376	151.17311307008643	304.39176156400464	181.02110993512147	294.2369709475326	23.453147280910205	1.5782460126821765	0.5231263324551263	21.931104593639397	4.6251298702877675	0.131977104691851	0.20354078341179171	0.053577446284618	0.00837309178979663	0.00771159165840144
408.0	45155.88705520429	1.4108765424064875	0.9083491289562868	1.022092308089517	27.905941717823683	86.6435792778316	29.819802959522303	122.0859162024385	66.92768044741347	0.40411881896990887	0.42010912934097105	0.2749579894936631	0.5379468674005429	208.1474298598262	200.72730968613632	0.12881960655269592	3.4524846366505653	1.9365371766015185	0.019654122948227097	0.011968224033715561	0.03032172939533888	0.032814501367227564	8.635258009002568	4.472378726900527	23.439000146476616	8.819369350501125	27037.11693331181	14213.994930829289	96499.6970398324	100003.32754308073	0.11690146424064864	0.2491985089009053	0.07958923650234935	403.02635815805365	434.18809325672345	181.26209793563035	221.3712136049398	221.76426022242322	212.8168796517833	26.195653685158252	1.6099809690038356	0.522727789667576	24.305116225702392	4.999283476060885	0.11004121933827733	0.17469357679339498	0.0373911606062206	0.0389734447751114	0.0136444832572841
409.0	37590.53718509152	1.5554065228199585	1.1676233501439797	0.9760738700211199	27.79269757995961	86.0359842477152	28.992420461261627	118.9952893808872	65.7321303765481	0.3989806164906247	0.41242410597268925	0.27091760562686634	0.539531208415437	204.84336293462303	198.92107753024789	0.12275697559520879	3.4392428817948892	1.907173824728127	0.020137498121854745	0.012360148250741167	0.029935438701718064	0.03411719358437188	8.648875797673423	4.511122938262497	21.625267009762897	8.633871623861989	27425.524392154635	14390.67915197166	98447.21032949154	103220.3128388765	0.11637717896742146	0.2551339943811925	0.07973388305361154	405.29507197623514	402.2614624258584	182.58072545420205	204.74837971406527	222.7143465220331	197.5130827117931	26.628080088383452	1.641584057857289	0.5151932956533669	25.20292786421799	5.188042098857358	0.1137558377184893	0.18298712576981827	0.0128347820787754	0.293399581354389	0.0042169658381932896
410.0	59205.16279672291	1.3684927341959539	1.1441068826768424	0.9663673436614595	28.01339785270471	90.53836564507631	32.924099354431235	125.93847557211639	69.02789219702846	0.3993119845762964	0.42026111410923456	0.2865184162007198	0.5335896680744844	230.47518733159438	214.5620472320762	0.1429946295074298	3.4868660453849447	2.0246996964810364	0.01896208696215328	0.01145387986523231	0.02935064943845109	0.030352938572600314	8.69455082514731	4.562294228444543	26.1479629367551	9.229069403253682	26304.584116908132	13780.303232584038	90694.65062025585	92570.918119218	0.11606474964832152	0.23498743747026934	0.07897651069003685	425.22305023070555	500.5665778100455	192.4294029405898	255.78081191516853	232.79364729011553	244.7857658948768	27.951512258593972	1.6453807206986135	0.5135678018567447	25.527392089731418	5.281524834091001	0.11209017496308613	0.17918968989444933	0.0232398131642011	0.012264430194766	0.0315407062325569
411.0	55620.9696996883	1.0530170875161036	0.89776310981622	0.9321702703315909	28.14198593209945	98.6450587287475	33.86555924715662	126.88111866026756	70.77540719103762	0.35894774394310386	0.39457357386383657	0.27576156149477965	0.5481832723053837	228.32009968561673	205.41925082575932	0.14966726762680024	3.5431924693922876	2.025940332118587	0.018354935735978083	0.011146686372819776	0.027657451460609817	0.028889913380415123	9.201441348661659	6.035735704674181	30.10871647694362	10.411230738444074	25142.566801803983	12892.6200182166	90953.21727463733	93861.51944862957	0.11098730486201876	0.2386812678904175	0.07698686484592893	489.45307412061754	563.9191098695835	211.80024646628866	289.00171260966437	277.65282765432926	274.9173972599194	32.85323903789641	1.8506717525058836	0.44037917710658525	30.05043102528531	6.417607089614626	0.12475557024930724	0.20907947221986112	0.0827465326020122	0.00592659925433414	0.0169894594623656
412.0	91246.44546841519	1.0557738446509808	0.8689545930557465	0.9504335165363754	27.416373381854903	79.4816847112323	27.09823310259832	116.96528528855575	64.72985249858012	0.40066454930821355	0.4041302019049112	0.26434576120297915	0.546974823625979	192.2466468332745	188.84087718596152	0.11471542398278589	3.370852417704106	1.8114841419728553	0.021904355521035142	0.013895339523516152	0.029776178093286174	0.037697697268640994	8.45399076327581	4.475415561805561	19.39330601968704	7.748497375346132	29849.272292485388	15797.281790432045	101634.12405391099	109834.21820677373	0.12071268415328744	0.26795809430163126	0.0820416749468529	369.41763967631084	367.2358165579652	164.54978235688822	186.91667172144489	204.8678573194223	180.3191448365202	25.4213486091232	1.6727628750053614	0.496642442376046	24.651945298058546	5.1809931522108	0.1201423336050019	0.19761291539439493	0.0686952773257194	0.00937340438593025	0.0026900789748567
413.0	19235.05711782902	1.7492202497937326	0.7855186299280659	1.1998537661604602	27.265632783715002	76.1378475728431	23.498006790228096	114.02859162338605	63.39448318191244	0.40493086823032387	0.40321995878273986	0.24928025940734475	0.5461189710847975	171.4785793766809	180.39311327529728	0.0948817417073543	3.333896957434105	1.7448773023448425	0.022313316327524996	0.014178552720551463	0.029852437373878292	0.03882380702315761	8.437281872567944	4.556449408985288	14.890027375143971	6.314754282387936	30526.140966200655	16069.68162124259	109856.45826908287	119240.74883254399	0.1192890735381892	0.2852657415297455	0.08154763703359763	355.65193687730056	279.061811708924	158.12665032758187	143.98862356451107	197.52528654971914	135.07318814441197	23.129893384452615	1.5598428029555815	0.5333042073449036	23.954673749852933	4.671548066176767	0.11203939010406143	0.18073925783478176	0.0551326995370723	0.0029093420482020197	0.18438429191578
414.0	43721.61741778308	1.661156255761017	0.8432382496431872	1.0322451181470957	27.534811916502274	83.8958352000529	26.301349263572902	116.74661884533046	65.07727868421765	0.39575305615323886	0.40310413026910674	0.25631871088378416	0.5447651716693019	186.33337260145143	187.96177781182817	0.10772327985813447	3.405224879470353	1.8473418427484811	0.020885660111501187	0.013095410606876441	0.02919107590688475	0.035442789340275525	8.579989827071591	4.545348099796321	17.778541707711543	7.240782464008062	28852.114664653658	15112.434173507649	104683.07124836127	111121.73159690498	0.11728561549467974	0.27067132157274915	0.0803660471226956	399.5442262168193	334.00727207479736	177.43116766446255	172.84788733580828	222.1130585523565	161.1593847389892	25.570942852160655	1.6286513722694238	0.508056551110788	25.47081674543524	5.16046005396841	0.11465575729771002	0.18689885962571673	0.0847564520627118	0.0029093420482020197	0.0334779213260456
415.0	75276.60524672219	1.1260743868236576	0.9051030884435841	0.9281602358286175	28.078743098449184	89.49429877862815	37.897285612090215	141.21059451986164	75.9502242184422	0.3898363139145223	0.42481626542572426	0.3052708445883604	0.5321963711232965	255.22887852324172	223.51392612914432	0.17699234704951666	3.4550446682521705	2.1131979561512946	0.019376061443358964	0.011717201074238785	0.028429607272835687	0.02765095249484762	8.599200914485804	4.462031990876784	35.76594867729301	11.776366131704222	27292.11631919838	14376.218519344153	82115.81055814111	82413.31139020759	0.11716357054115485	0.21248655434549565	0.07852998284974709	414.89616994543024	699.8251314481026	185.4071440534781	355.0742637285949	229.48902589195194	344.7508677195074	28.147892700452562	1.6228447014493979	0.5227364263755292	25.768725855664766	5.17164050690363	0.11396674007459792	0.17997771010303482	0.0742953760538097	0.00933319374642497	0.0174859437272708
416.0	36239.52853067366	1.3072377178991854	0.8657292989510685	1.0048278772042676	27.536155169919784	83.79110646947015	27.071743257096575	122.66525265070142	67.91917400015217	0.39072223085241375	0.40479625335821684	0.2624641035779928	0.5504809377626124	193.05788230845576	190.81670665721487	0.11349954065346687	3.419581479750949	1.874936046742405	0.02091024819805758	0.013145516628552617	0.029058893908351785	0.03432823263737764	8.275021194496363	4.395698725211715	19.253252136177434	7.8829586467354495	29405.676711676573	15500.905954969383	102695.4356682916	108825.49409869908	0.12219316896231465	0.2664075446276111	0.08305275320394157	387.2643237684751	354.0787679352019	168.50222993357158	181.73161417922415	218.76209383490342	172.3471537559778	25.54918520815733	1.6246782461396505	0.5118572945887896	27.440972359293273	5.1528078484623245	0.12078705251200889	0.19611422260134673	0.0275471619855653	0.0263731082563821	0.0163351959383795
417.0	103690.94276578353	1.1972271022173138	0.8040973213082573	0.9546072476839351	27.27071325435849	75.81414552703554	27.145187321159923	126.14165400192887	69.43506816985504	0.39344828600061255	0.40812160944768533	0.2709727940681387	0.548684503640367	198.56566981624928	195.15699485284895	0.12068573080453814	3.343421036216741	1.8405726201612154	0.022241966229917323	0.014411358809518795	0.029765202339103892	0.036328506545591235	8.053671878187156	4.35370204715886	21.196511585557698	8.194160633813748	31647.28895738932	16854.795817131544	101080.61024738465	107647.82389678544	0.12579910038469666	0.26358296785526975	0.08458167782220749	344.77919368986	386.04311353963027	151.70636131548162	196.84184359564466	193.07283237437835	189.20126994398575	23.868721723375543	1.6132991071809553	0.5113345019931299	27.579001149789505	4.896830744880182	0.12411745575075034	0.2019640341651166	0.0720994459384058	0.0166423102851298	0.0419712260866165
418.0	41166.097313051454	1.5704874665242237	0.7892575201484018	0.9931743935612324	27.40408114179187	84.10441306228633	25.178200094302	114.3500097491123	64.16123326709065	0.37942661734868516	0.3871487214980717	0.24920364379224746	0.5552206474977086	178.35926551926286	181.18763037775747	0.09900431964390696	3.4129360808328317	1.7795468618120578	0.021751403642217344	0.014008846857032017	0.02886929079550119	0.03840882798857732	8.218503721066336	4.4667660437789065	15.829598672497982	6.670774553226373	29735.08572732849	15590.73855332403	105213.1503824351	114189.24941308565	0.12240600763727756	0.281940768475374	0.08398480247934303	385.84795520718376	292.1396717897398	167.7142008368309	151.28415493700183	218.13375437035265	140.85551685273768	24.91578724912308	1.6591928058632255	0.4857043871584304	26.531836785317882	5.1109647565995004	0.1213518316071661	0.20016245035593966	0.137106467572323	0.00564119464557805	0.0327539742724906
419.0	134262.28693826054	1.22074048856253	0.9665081342453048	0.99531647915434	27.901701631166926	82.97593674808991	35.18934029161298	137.562058729389	74.81519345769829	0.38567806642564634	0.4258921117735206	0.30669186619151745	0.5305553859827138	251.42411498337236	226.06687701339106	0.16716131878693413	3.403061956353894	2.075004407153957	0.020086071980809514	0.012381252305462772	0.029689440016380804	0.02911640856536902	8.457531018790286	4.4465024702894675	31.89503430330846	11.028758762027804	28890.313503476293	15305.263579242945	84450.92330355835	84136.98882966966	0.11885738937931924	0.21509463167165221	0.08008149763619946	389.3701367274999	607.8523497501768	174.61550802862172	310.5419963309874	214.75462869887835	297.3103534191898	27.00940754448202	1.6271130958268953	0.5219877054590524	25.699020164740784	5.194531840890824	0.11844444767341226	0.18904565863499545	0.0586070774981976	0.0125273769316822	0.027973583535758996
420.0	71630.03491477697	1.3364648711511133	0.8635835050457338	1.1161178936800598	27.57839351444637	77.79298339593389	32.52373126892182	126.82030395149698	69.88839069900453	0.40032542687998524	0.42393884580766616	0.2912949527377996	0.5273415103260549	224.37911730578946	213.16534256054578	0.14360891370398154	3.3429461106268823	1.9684089768202746	0.02133194709491816	0.013349356208717881	0.03032172154707864	0.03211181423890501	8.283373842368748	4.386225129578256	28.171425651928924	9.83855378179046	30896.991158826746	16714.20665647568	93135.7508376759	95142.80902229677	0.12370201249648277	0.23602814480355389	0.08315387850967064	357.10323976243916	553.2317704361647	162.93825388183492	279.9884404891534	194.16498588060395	273.24332994701115	22.49028003733837	1.5810788769887936	0.5160828851856429	19.661704187064952	4.560329601053186	0.11185402194685302	0.17822268053561469	0.123065274257611	0.009370796800428691	0.219064017469959
421.0	77046.93011967443	0.8184645673294646	0.8451635184809971	1.0074307682732875	27.656084256068393	82.95505599063843	31.335528610303296	124.35615851853716	68.92740329130889	0.3946223011407831	0.41756547402034533	0.2840055842643906	0.5345923835853454	221.9088620797157	213.52403001791342	0.13572040779675842	3.397553816134959	1.9776227079852873	0.02051066032563376	0.012663192742681262	0.029841150753276962	0.031242914440310646	8.511109631698305	4.445643532024852	24.988677824483613	9.19657428225143	29440.347927026232	15616.48879743655	95197.02257080114	96360.6151565854	0.12047319571966392	0.2396124308374289	0.08137113460627403	390.57283346974	466.2241703622496	174.4391668919414	237.74180343001095	216.13366657779878	228.4823669322385	23.65911602999022	1.6105104915195387	0.507158509335197	24.77112029747755	4.912470745679138	0.11249091569796299	0.18389040604690518	0.0411884630668337	0.00576604512493532	0.000703990032324366
[truncated: 9 more rows]
[truncated: 28 more columns]
