# Supplementary material for: Better coverage, better outcomes? Mapping mobile network data to official statistics using satellite imagery and radio propagation modelling
Source: PLoS One. 2020 Nov 9;15(11):e0241981. doi: 10.1371/journal.pone.0241981 (PMC7652289; doi:10.1371/journal.pone.0241981)
Supplement: S2 File — Code and data for replicating the application study. See S1 Appendix for further details. (ZIP) [file pone.0241981.s003.zip › Application/midsave/sim_point_nocount_adm.csv]

MAP_ID	sim_count_x	sim_count_y	calls_ratio	sms_ratio	vol_ratio	active_days__allweek__allday__callandtext	number_of_contacts__allweek__allday__text	number_of_contacts__allweek__allday__call	call_duration__allweek__allday__call__std	call_duration__allweek__allday__call__mean	percent_nocturnal__allweek__allday__text	percent_nocturnal__allweek__allday__call	percent_initiated_conversations__allweek__allday__callandtext	percent_initiated_interactions__allweek__allday__call	response_delay_text__allweek__allday__callandtext__std	response_delay_text__allweek__allday__callandtext__mean	response_rate_text__allweek__allday__callandtext	entropy_of_contacts__allweek__allday__text	entropy_of_contacts__allweek__allday__call	balance_of_contacts__allweek__allday__text__std	balance_of_contacts__allweek__allday__text__mean	balance_of_contacts__allweek__allday__call__std	balance_of_contacts__allweek__allday__call__mean	interactions_per_contact__allweek__allday__text__std	interactions_per_contact__allweek__allday__text__mean	interactions_per_contact__allweek__allday__call__std	interactions_per_contact__allweek__allday__call__mean	interevent_time__allweek__allday__text__std	interevent_time__allweek__allday__text__mean	interevent_time__allweek__allday__call__std	interevent_time__allweek__allday__call__mean	percent_pareto_interactions__allweek__allday__text	percent_pareto_interactions__allweek__allday__call	percent_pareto_durations__allweek__allday__call	number_of_interactions__allweek__allday__text	number_of_interactions__allweek__allday__call	number_of_interaction_in__allweek__allday__text	number_of_interaction_in__allweek__allday__call	number_of_interaction_out__allweek__allday__text	number_of_interaction_out__allweek__allday__call	number_of_antennas__allweek__allday	entropy_of_antennas__allweek__allday	percent_at_home__allweek__allday	radius_of_gyration__allweek__allday	frequent_antennas__allweek__allday	churn_rate__std	churn_rate__mean	sim_count	calls_ratio_var
0	67091.0	6709.1	1.0029155912314596	0.8808086509985451	1.0283169359126334	27.41199695325197	75.93109975376436	28.22809518250592	124.9627803862168	69.932477138304	0.37167954180169305	0.39457556918779974	0.2706794586994285	0.5357413912944765	206.9383274874006	199.85767840371312	0.12642355189035617	3.3255370151988233	1.8642851338020878	0.02191000493679714	0.014169584686520367	0.02959085364250506	0.0337502767553937	8.08178492588897	4.378449311066538	23.695669121917117	8.90205321591756	32151.800563135497	17334.764240529687	99181.1707402163	103689.7758283006	0.12487273385220259	0.2512051527037257	0.08465536253083596	348.30338328978934	429.4577260600443	155.487894089905	220.51423848473252	192.8154891998844	208.94348757531193	22.76410651503734	1.4664731884851008	0.5643612457157443	22.45862130779972	4.4927208500071245	0.1226597375069075	0.1897538858272067	6301.0	0.04715334638719615
1	105955.0	7063.666666666667	1.0080234273189632	0.8543419987632178	0.994759105868737	27.167443961634817	77.76618503863476	26.80834886893866	118.92504524744128	67.30372031375525	0.3890998250175523	0.39909554597688923	0.2607460455013851	0.5493726664458948	194.8253557390282	195.36648995024203	0.1116559162672957	3.3487161475473055	1.8351458969016847	0.0222837901884417	0.01430407325789504	0.02969009108578027	0.03584871795249904	8.061268003199901	4.391401012120077	19.277216931137808	7.667245132723968	32296.009220761145	17262.35147168405	104052.05568685355	109971.8543620941	0.12507469133587484	0.268573040294035	0.08496694804761086	357.2487258795193	346.92366174311815	155.81311415349984	179.2490707085036	201.43561172601935	167.6745910346145	20.579703185624474	1.3826918360697822	0.5809440573799449	24.409658011923742	4.208343082530447	0.1112174644897573	0.1725079474095485	6180.0	0.0224289843234305
2	27191.0	9063.666666666666	0.8453401053238614	0.8102444790521978	0.9848039811377801	27.2475973105656	76.5016784261572	23.926811457759232	114.03503645794312	64.87398902058864	0.36152956401208697	0.3799180309674533	0.24854805041014297	0.5510447317442787	171.953001948919	175.24384585588135	0.10304977615637663	3.32338958051073	1.7280854646892203	0.022575713113694634	0.014971768415288633	0.029656069619732033	0.039894798110360265	8.261291991168134	4.519472705534377	18.823855492504332	8.062939823553632	31366.659444589503	16730.37485969943	107811.5951524391	118040.17031159163	0.11782725182972136	0.284223568141532	0.082253522705672	365.394564332721	332.936035755562	159.54344458150436	173.09453347777665	205.85111975121632	159.8415022777858	22.007985497329766	1.3491076453971533	0.6090928749453677	21.873728364181165	4.1644116858203	0.11587081199255467	0.1747123637819953	9469.0	0.25277134116996697
3	26343.0	8781.0	0.513470380022402	1.402430471665076	0.9799180221651023	26.636653970770368	73.95811111977707	15.165964461517968	103.69605893054101	59.164617390048704	0.35748806853060366	0.32747516914633695	0.188855127476147	0.5921879098107037	110.8421837890481	122.60420704765566	0.05727680168164296	3.2907271620292504	1.4137313371311402	0.024912935306678267	0.0172116077624149	0.027392055202281867	0.04395380366986703	8.370840144036352	4.698673289601136	11.979020600032996	6.518501778352303	33077.09573161707	17175.582564148164	125467.36516927766	144763.4373948523	0.115661352380427	0.33407162343487	0.0802542299532288	365.80911185098694	157.81445189328534	148.64020818087033	82.7885465519875	217.1689036701163	75.02590534129766	16.3337371716913	1.096577036919869	0.6734922479727931	28.782013151462166	3.225124265909573	0.11896327018689501	0.17166358063803566	10588.0	0.770666092936555
4	25287.0	12643.5	1.60646943566865	0.876102155190071	1.0075448462250571	26.647191416762247	78.09088252363985	21.7905427598183	110.3801251745045	63.112172100505305	0.3640416835538305	0.35745489037339195	0.237157509349392	0.57838225144626	162.0887447943845	169.08298778197502	0.08316334256593086	3.32092856179273	1.6305731380408153	0.023899318695343598	0.01637547019612285	0.02927983995522165	0.044396770910402	8.391257449220165	4.559990992686595	12.826344772857162	6.712917727057535	33816.2729173886	17782.473489926997	110686.42414050951	125377.87405292649	0.122285940790621	0.3049670160517235	0.08384080071480579	372.72060640572096	210.306449266627	153.911460377118	109.90103982727865	218.80914602860298	100.40540943934815	21.3624600469323	1.393007590386275	0.579127119405048	28.63774314445175	4.614319800300735	0.11849040768516349	0.19228463383518352	12643.5	0.09091049059276458
5	24940.0	4988.0	1.1564972208866304	0.9829560125589001	0.9887695249179211	26.95248182080992	80.81458415468273	25.79411868105334	118.7822992761058	68.54570067986852	0.36200813473033777	0.38332278885792415	0.26041218974346797	0.5617901408668906	200.096197210203	206.5637440393064	0.1047166855570919	3.3786660433686864	1.859075575944328	0.022039349921966562	0.01462284271862096	0.029485543641090663	0.035851545477163314	8.205549521324587	4.466218016712619	15.024298641674699	6.294697340355756	33433.78095785782	17803.725464373878	103713.4778058008	108250.0931663482	0.127859031485731	0.2692215879438692	0.08665796469510166	386.83859076879446	270.34353849364436	162.86681447173981	144.4045702533684	223.97177629705462	125.93896824027595	22.226319551956742	1.4441438059169034	0.5501331864435848	31.295254349868355	4.820261430782329	0.12536461624038958	0.201275731360285	4054.0	0.00202406576639654
6	11384.0	3794.6666666666665	1.3340515926049765	1.040728963031701	1.0145929312314232	25.958503009410197	64.9200334903774	21.721405188108132	113.64297717733534	65.7484004388505	0.3955130154985576	0.39330778250693693	0.259171997625559	0.550169821869838	167.04923415297168	189.45371259172802	0.08473883689146093	3.2128835852994033	1.6907261966787832	0.024570982452323035	0.016914409638708033	0.030404624306371933	0.0459291631560198	7.216349875504033	4.076291416464907	10.760808360848928	5.023877743241443	40487.70785267643	21361.857021176966	112425.987580445	123598.82875814533	0.14046338810401368	0.30617745076697167	0.09248250112881955	280.78137458903865	197.02603916465932	120.31876307976098	102.50202197193472	160.46261150927734	94.52401719272471	16.484574148501533	1.3822012090876932	0.5596491615848193	24.07696510602513	4.032836987270819	0.14023039307441934	0.22112845497307265	2814.0	0.00942297915729485
7	12232.0	6116.0	0.923706352098844	0.6952357458581415	1.4250169995110629	25.808969940291455	74.49688717045915	17.60710331003925	103.96865020754254	60.996216936071605	0.364504262075915	0.338625566998503	0.2057983397455275	0.56708102551741	113.04769202937524	125.70634494184279	0.058647791370858	3.29308347808284	1.4418629480547849	0.0241952786956845	0.017463726550943	0.02648944362817815	0.04995650345809625	6.985601491307845	4.079071860990945	8.69194917556543	5.137991165423765	39182.7493462641	20500.52551652475	117606.617560758	139907.726741556	0.137594056892446	0.34496240513164644	0.09281736735414509	319.1075334359	162.827644922988	133.7551640111925	86.70486185192875	185.352369424707	76.1227830710591	18.76525936722465	1.386521105805265	0.5733095578593326	33.53456472395645	4.5242308067713495	0.136728585828981	0.2242046114584885	6116.0	0.170587893355509
8	7070.0	3535.0	1.56828269284793	0.9865992310330709	0.9112825115872432	25.8887235103326	66.31178161478925	26.6195950684551	114.5523971739695	64.8758898123253	0.38886423634527645	0.381399059319274	0.269869994554746	0.5699717695350286	190.5953425504435	178.97403185734947	0.1172537046574828	3.2315321364409	1.6610834034194948	0.02573495383644745	0.01917625878495455	0.02834004555127875	0.04473169567923205	6.956990863414015	4.102282606905614	15.669606915632333	6.564960176025615	41214.886695996945	21995.09500452075	96213.3241531667	109356.4518081928	0.140176614155598	0.275699198274221	0.09243112581714025	284.95530963791055	335.691357110918	121.3819928564715	172.976120193647	163.5733167814385	162.7152369172707	18.71064793133845	1.391256871797705	0.565135960982269	28.4920947936614	4.336480261093315	0.147313407010917	0.2366453969813015	3535.0	0.03705768908320415
9	7510.0	3755.0	1.3293261133884051	0.79109325578179	1.4495398865597648	24.890121732742	66.22671509393015	13.766686732119698	105.3878614619363	59.722443948629554	0.3690383498970755	0.3177779724741495	0.181615337917987	0.596009855673423	104.15090939480855	115.61302365174001	0.051498463273487755	3.19834606534706	1.275819924194285	0.027799642539737948	0.02177238440257705	0.024551502889245347	0.045011704219392254	6.697614831652439	4.10136957496284	8.36262686171311	4.703323715845725	46390.2062602631	24112.4778631335	122924.53048498351	141550.1142527135	0.14503333180826	0.33785707872639903	0.0966054820267376	287.5576164879215	129.55293283267	117.14028679579599	71.42668839806583	170.41732969212552	58.1262444346043	15.06914787284235	1.1880103399431299	0.6211621836834845	31.9523849700445	3.5541861431958095	0.1378641922312905	0.2273096094335015	3755.0	0.43967227967432404
10	26208.0	4368.0	1.0417135244608537	0.7510755744074439	1.0750118711999965	26.780650504857785	79.24134115902754	26.451491477178052	133.8791223127107	73.88672254481456	0.36159186182691666	0.36080527474865964	0.23403990899553517	0.5698503832289791	174.20883553057422	164.25924123393983	0.10171179575555199	3.3349527432652963	1.7307623042284714	0.023724300120243614	0.0158372399370252	0.025676868305486735	0.038572747608336067	8.445662642679821	4.4981113275050735	15.628845148889726	6.781044790792865	33907.42819600542	17708.48185203523	102889.04862617077	115011.32754194994	0.12569515397986084	0.28924879118057434	0.08310457909166327	369.43957583839637	320.769860325377	156.34753111012552	167.18872766867173	213.09204472827082	153.5811326567053	14.935819023092002	1.1902034696432846	0.6036872551772848	67.8005928463377	3.085360613777368	0.1440395326366645	0.19782918665684468	2758.0	0.15696257914976802
11	6792.0	6792.0	1.28676795237838	1.25903395740052	0.815526703815859	26.1087189893957	70.90259824335321	19.336870148780697	112.062882502899	63.4172902544086	0.368196075653615	0.348656856545716	0.216524738397526	0.557977653244764	137.454129550622	144.032743314051	0.07426259095120599	3.27809533651512	1.51987291890827	0.0245210121211216	0.0173105403900616	0.0262923153057541	0.0432315374809036	6.959934193681939	3.9696391095057897	12.240013076754902	5.65776169295714	40403.7901236517	22535.201645988902	113177.135343439	131493.24338374598	0.151104054160164	0.32064637360125503	0.0987060787330703	297.049144739597	212.914337862719	125.869407533449	113.86816247939801	171.179737206148	99.0461753833215	16.131829852329	1.18017455794374	0.637986870628359	39.5340587999811	3.62344156934761	0.12574669219493	0.18481939489774998	6792.0	0.00466790859423258
12	3060.0	3060.0	1.30819575126025	0.9822597790803119	1.0303870726528002	25.9622554632097	61.897721345337	21.683462825103604	118.184318065504	68.3255858349223	0.39283634935673795	0.39091637577331	0.259825693712177	0.532445028251882	179.475119206468	191.460691599008	0.0919370961184299	3.19360513273107	1.67417948227577	0.0244096297132212	0.0176191179159341	0.0294341267583908	0.0453542372037571	6.44487846488907	3.86377124429412	11.14356130696	4.963797680460679	42400.5141122079	23463.0290456785	106419.120048674	118446.01700191801	0.14859574998746303	0.29909180473239	0.0977399183118846	248.557768702879	200.45307579550598	113.294497199172	105.927050142209	135.263271503708	94.5260256532967	15.6410290240189	1.17434056608623	0.642146403813342	29.086541090050996	3.62297652893145	0.140385360897808	0.21021848195151102	3060.0	0.0315668813704892
13	26738.0	5347.6	1.2641840562884852	0.6890134492434384	0.9874980599855189	26.19416509108442	71.25744263758604	17.930708117330244	110.749209701147	62.422479792079706	0.3699407971106094	0.34326067687212936	0.205326470408689	0.5666168100804918	123.5412831193751	134.96645770340717	0.06300363295842407	3.2743814019270445	1.5386547351778979	0.024582943084377955	0.017203982405527278	0.025731053813187382	0.041506097888691404	7.59292294361663	4.233143958529718	9.340628934012353	6.217322418586168	38212.8324404015	20272.337567598457	121372.655341797	138337.6169152514	0.13798553786417583	0.33034829110048997	0.09111775192807589	304.9971899712658	166.23689689538332	127.7514860712856	89.03306820205205	177.24570389998019	77.20382869333112	14.033237081943838	1.186760377886586	0.6071087410618585	36.40021682596573	3.3679363674511236	0.14047158116891417	0.2049028156656874	4627.0	0.0263721131277504
14	4646.0	4646.0	1.43414666968508	0.758418609894746	0.565728554960984	24.468126230073103	63.771806088328894	12.5155109270611	106.10265462887399	61.09010027220679	0.346585480763153	0.29590842817866897	0.17996955959738797	0.579507980058135	79.0087642846299	90.8896596793244	0.0419065410480249	3.16503539022714	1.19949905095836	0.027813478601018998	0.022380221262717003	0.0243013658073116	0.0541109471410606	6.21428044141946	3.88483666658881	7.44676519443828	3.9891184087835003	47449.3608570919	25075.742243085	115044.57085027301	144686.72030229	0.152034021740697	0.36977231295736	0.0992727313394383	252.90983500105	118.74450566563499	104.144341418598	63.16161715924461	148.765493582452	55.582888506390105	14.709573877709	1.2366242674448702	0.5966088984510639	35.5342804511056	3.77426074879531	0.14949428715059698	0.23530225503061303	4646.0	0.0253271079003994
15	4411.0	1470.3333333333333	1.5262072929408532	1.1869868528368412	1.93322967692011	24.622720969118266	66.07481056428337	12.32345972117781	102.67288820659216	59.48250847176447	0.33962893307160363	0.28276170127702466	0.18315999934335866	0.5825022915470764	77.03088607347776	88.9460140034347	0.03804316365188504	3.1778875907476536	1.1864896462228973	0.0275392867872538	0.021908001089818867	0.024396367169586233	0.06502919405382297	6.658437160798413	4.117129675605064	7.505154504472604	3.9080683678090806	45321.24422088964	23147.016195995533	118448.43488105666	142949.82999404764	0.14496341071111465	0.370891830519856	0.09582136998436608	270.060679156342	104.34593912534643	116.6165501791085	59.82803254065906	153.44412897723365	44.517906584687466	15.5573475598936	1.3603204518082268	0.549358311842958	34.70099059522857	4.039606570895979	0.16776208042851168	0.27533319064660733	1922.0	0.2815970143245661
16	6563.0	3281.5	1.561437593127635	0.9468918604254075	1.180591537704303	24.69990487568075	54.64298656920085	7.886410528003186	132.65884707851149	69.68338226627885	0.375307309725038	0.3182050969757245	0.14818553761700998	0.5949191364784749	39.97297441663065	57.481092511939195	0.0191467997017013	3.0392572189591203	1.0737510290956997	0.0300212664589688	0.022104933318854	0.02542845283344855	0.0525611235909714	7.2868781090214	4.26342009312395	3.4804124188295296	2.6144337998689204	44598.858729859945	23673.7338437922	140443.2664439	174394.047905778	0.136800106669384	0.4066959174450415	0.08323969212005611	228.17610716453999	43.792280886020805	91.16433727377785	28.0009339377016	137.011769890762	15.791346948319202	9.678266260016844	1.08265979121206	0.6174015477219285	28.3016657717301	2.82720282885715	0.1504230457619835	0.2281841123803835	3281.5	0.3412587100256501
17	2209.0	2209.0	2.28161537690438	1.08453690236996	2.29991566755765	24.539234967701603	55.01119830842261	10.0263161492456	118.663410847633	65.1042251177298	0.362307334176268	0.301903031351157	0.171714018587022	0.6022087926144549	53.4682058215125	65.56678857860601	0.0295126961126823	3.08940950247707	1.11513621268234	0.0296473420483117	0.0223836002950104	0.025475052768654	0.0560755663695459	6.843245867313089	4.14940748345998	4.390238648054019	3.00716167800069	46062.9363794638	24247.613552295	133846.046287852	168589.04630168198	0.146657822735612	0.400619832471435	0.0918974439357075	221.570415584358	77.7025075967267	88.7293200596289	42.7158994643373	132.841095524729	34.9866081323894	9.59412547944193	1.03555824535435	0.64810862341579	29.042889742638604	2.71492158861897	0.136227251595757	0.23049927825132102	2209.0	0.264828745575983
18	3117.0	3117.0	1.9301311185417602	0.656489623787165	2.2420577564464703	24.5615523873602	63.260769708144	14.9414176655442	102.115185872032	58.94894338401011	0.34885213834609696	0.29998062877169895	0.18738693760385502	0.598159974432939	84.9450982751687	95.12872397139971	0.0463082689985934	3.1893371990165096	1.22853848488993	0.0283202164894889	0.0221454217161725	0.0254321062526312	0.0538374550642112	6.09078266683339	3.8592786530379097	6.828320198138139	4.64217732818254	46677.2223532363	24790.2078385838	118152.423761214	148523.817922822	0.15576509383676998	0.37090249066146797	0.100489211865806	248.729313815981	128.08584051638002	100.455949347424	64.7896858530366	148.273364468557	63.2961546633434	14.2593727559946	1.20692733102692	0.6117462073102271	36.678768568634204	3.6037349525515	0.15048457646479999	0.24423214010468502	3117.0	0.0860022895836855
20	6014.0	3007.0	1.39493210831418	0.7048352312330506	0.722747860185994	24.814276836053352	61.49268316681555	11.547311514697	111.9602532295015	63.3171871871443	0.34756572742713443	0.2888002542229685	0.1516358210006715	0.568785863642949	68.0396836130968	79.92570311515769	0.0352942742121837	3.153866218042925	1.213545992307575	0.0275890846025316	0.021230819680753202	0.022065110049025498	0.0398696750166644	6.4188557758922595	3.9533057015041697	6.2907159601287646	4.563387970678705	46518.67869782045	24563.024941531898	135033.8774095415	155288.9045177	0.150017872241549	0.365094770508058	0.09641892772843141	242.09793513971601	97.15627729984816	104.35280649916801	54.401893053148896	137.745128640548	42.754384246699345	12.48924742504405	1.1419581053829648	0.6192148642645015	35.702081070646955	3.25092645872961	0.1550015748787255	0.2609389003438115	3007.0	0.0239669939533435
21	10747.0	10747.0	0.43899948215704204	0.652853879701849	1.1673128376315	26.632088665489803	78.2842068982707	22.5630915501899	117.77804529311001	66.1529743490904	0.365941370812384	0.35589844463460496	0.237770785498682	0.560784341923333	156.337639736192	161.995023888676	0.0839725834864072	3.34328083541602	1.68280392310179	0.0232993306041045	0.0157770726148063	0.0276590117356477	0.0409038659999424	7.4841000432761104	4.16572695437999	11.9223168015964	5.62519327700858	35198.5505991751	18745.2258626059	111123.589729292	125052.19876708901	0.133699488571456	0.305673255129979	0.0890711385111879	337.841140310065	213.785357237401	142.15583308156602	112.677399602969	195.685307228499	101.107957634432	16.0954812572793	0.999333056881918	0.712796452288875	34.7347162613609	3.35840656000145	0.10820724706333197	0.161533420535053	10747.0	0.7460309064741871
22	74780.0	7478.0	1.0313897584810845	0.8864155286210741	1.0336762972073148	27.32014898577474	84.82809043791266	31.10820358529915	132.2353112357724	72.74652715049648	0.3863731123166772	0.39906550170755356	0.27107089671542406	0.5365818722148151	217.88221500267937	212.22307071609043	0.1184242901303639	3.4185804301534164	1.9655538703370812	0.02111827372734138	0.01370225477045762	0.028330619955003578	0.03366218936505234	7.587445706499719	4.100818739203136	21.09234100311272	10.8107099646631	32455.598188304633	17429.1034028992	96968.2785346498	100609.74700054659	0.134999597134257	0.2581500791908274	0.08845915891786676	365.8153701529868	376.16748314945363	161.46554749644517	191.9405571514893	204.3498226565416	184.2269259979645	19.26958776862215	1.409056191495707	0.555954560567495	37.097555143566225	4.141993281343193	0.1408681593272709	0.21311708098950088	7692.5	0.0909028841648953
23	5681.0	2840.5	1.0495446381663784	1.0230436660739535	0.8757403060425061	24.708515190150948	64.05743937210869	13.3281141951996	101.05694959647036	60.41198365238305	0.353390817094383	0.31321918863118203	0.1962959754835265	0.5867744996977525	100.53219009380575	111.98625798896425	0.05316935110652405	3.1879075135489696	1.252352739725895	0.02703898262861825	0.02156826987726945	0.025570076180393	0.05322530933290835	6.450073666510189	3.9737228132265203	7.1570019588941145	3.9651085867867804	45929.448309353145	24395.7746822351	114064.306844929	140153.046090613	0.14794161824351348	0.353883700142243	0.09792409960044675	266.5554489810125	118.09900011684499	108.4214959531765	64.0072311215862	158.1339530278355	54.0917689952588	16.835203473394948	1.33564187391005	0.5753326102605789	34.4883031781292	4.317715542732874	0.15467428252146598	0.24988816077124348	2840.5	0.10819001759171006
24	20240.0	6746.666666666667	1.4735833202924165	0.957711308681953	2.328756167614133	25.202810400606367	61.52391502878263	16.014804259635138	106.80016820194383	62.42910420726823	0.3768638709143403	0.33220880359654	0.212407180717608	0.557469426860718	115.27986806119613	128.07499655623963	0.06032547275207617	3.15753013292888	1.35383120579044	0.026399542116981898	0.019466636850392433	0.027205648725012434	0.05327156911965297	6.875992931756193	4.0943946735827135	8.764794196402248	5.533453965796723	43077.0689059555	22608.1459262178	114197.50414458966	137551.498209646	0.13994959333116366	0.34255124305117235	0.0921999837662847	256.982327700376	148.85668455257255	111.13691882543486	77.8074701130534	145.84540887494134	71.04921443951883	14.645243843722833	1.20973900169995	0.613415891100336	30.723281139383932	3.6424748746963633	0.14544574965552834	0.22738747231510667	2844.0	0.0896665799741081
25	13060.0	13060.0	0.627474829451863	1.26065297232184	1.0123715460531701	25.430966152724	63.396914341941994	13.670328241078	95.4482383339568	58.069005136093395	0.393851595454666	0.349927934452255	0.179440217016625	0.5610678630363389	83.7098276606521	113.63912209187001	0.0366288355403324	3.1756908877741004	1.35253078112846	0.0257117488439052	0.0182486075036349	0.0261479133189833	0.0487868441307827	7.169143372691081	4.22069368368882	4.83858305219586	3.5646076546306498	41087.5519189835	21725.6905788006	130131.950126841	153714.16601125099	0.133895885682718	0.368824345688704	0.0906000184388322	285.047161427292	85.213827902362	119.886427246577	47.9965186240228	165.160734180716	37.21730927833921	15.631086227611402	1.2702874160770001	0.585662424513476	29.413752949709895	3.962563361151	0.14039635719606303	0.219220429846742	13060.0	0.424817221873744
26	4534.0	2267.0	1.25917534642225	1.5915377055683408	0.771914285480618	26.23566940071995	73.9847827157625	22.53770150818135	121.11722602206099	69.71085339553156	0.367822579473694	0.34296747976261655	0.22955769696108752	0.5353661695936625	165.85041682235249	172.303223177389	0.08781589827985015	3.3051166516380155	1.6753775816961949	0.0229263510618344	0.016293838610024848	0.02513637073266855	0.0358228039715192	6.72437666686214	3.88543722074223	14.27175012149532	6.11582187195549	39809.88739008235	21815.13421421375	106480.35777036351	114318.00883807015	0.148793230786236	0.2863627197786115	0.0984395348200529	301.01064583079403	236.5733071767305	134.611988573702	124.3548948711791	166.398657257092	112.21841230555145	16.472329130228303	1.17347628168725	0.646558487303273	33.2858050399511	3.4956081641316854	0.151637551434064	0.21306112088081153	2267.0	0.009948044706950803
27	13061.0	6530.5	0.754596054810166	0.7531494747152612	1.1517316161575	25.641494953516656	67.9118472910759	22.3695972363357	107.92379603129714	64.1869101736943	0.37374939910504296	0.3540928745908465	0.2501936072776515	0.5567405578061675	166.463683896948	171.9395741720385	0.09283977325015384	3.24813578226789	1.59833381662567	0.024495840974891353	0.01830106537200275	0.0277583047883746	0.0469174435515341	6.603502661872505	3.9180744671151153	11.691014268675204	5.891606792705556	42104.1295177738	22590.7176648951	103917.8337870994	121157.4960620665	0.145496195308701	0.3060580195189355	0.09703421345194879	282.79457737479845	236.47623574442048	121.70331588455699	122.63400947040927	161.09126149024098	113.84222627401105	16.225489433357797	1.20408431207001	0.6237746827390099	34.8859192447095	3.690967175603385	0.139934988847936	0.21899891591878	6530.5	0.379703891310426
28	8321.0	4160.5	1.310938703588965	1.1186305295604488	1.4744929556763964	25.634298362209552	72.18599101550005	17.9314115414551	95.31566920857865	58.3375498772498	0.36163032466420797	0.34314906249441646	0.2173686823306215	0.5652901034883645	130.5737087760555	146.42142371985	0.0639143417578149	3.29468798832797	1.5326029656044802	0.02405262904832665	0.01772126836636305	0.027673614026596648	0.0479737384027884	6.721529377016861	4.047853503283815	7.673852052009799	4.541070259436095	40620.65508349675	21480.119421621348	118876.42570705598	137664.70802981348	0.141527215534631	0.3392172738466055	0.09727424779895885	312.88868553258646	143.2670069972605	134.2679410532215	76.44151711422674	178.6207444793655	66.8254898830338	18.3445229111598	1.406278634717885	0.563395917706351	35.1609873930263	4.477703771569759	0.1394605603932	0.2302755884845995	4160.5	0.013283304864300224
29	3718.0	1239.3333333333333	1.2410662413373432	1.197624731765612	1.1744435675175693	25.054304183545238	66.40155032799096	14.799653020098832	92.43735143855463	56.24316747610493	0.361882556504684	0.331964630866704	0.19768429068793333	0.5734066083008152	98.50157853567492	113.63680972694083	0.050688610730358206	3.24752086642004	1.3416596624736166	0.025047422081304834	0.01899929252394113	0.026926749808113003	0.05039748627129676	6.621063581064683	3.999004096721633	5.8639500641550235	3.3824841533310597	43701.9697316852	22751.624708419433	123844.87104865168	148361.813070204	0.14695328229740134	0.3618188699381657	0.09907907425870587	292.2659523797153	105.75440586203759	124.90982386725267	60.43906259548506	167.35612851246336	45.31534326655247	16.001181320628067	1.42887932483634	0.5404139835715647	25.802331146598096	4.084354938612953	0.147677482605354	0.243441142810229	1254.0	0.0429963705343376
30	64886.0	6488.6	1.4269446843338642	0.899014028614063	0.9320131815713776	27.397287984331577	85.2289910877189	25.74285172010562	118.37894435872829	67.99535831371689	0.36416093120281967	0.3789103538805782	0.24731475871867	0.5608274631061263	203.0085303180569	208.77849356618745	0.10404445724657094	3.4067319493753607	1.8887060630530113	0.020974089137946218	0.013483309121136119	0.028380181358394575	0.032470240557078256	8.792076901449748	4.996669452388809	15.497656488989268	6.608535889162236	29235.40001386042	15197.715458853392	105119.55608037922	107787.12165546425	0.11227983727112964	0.2638916058861523	0.07810659047194242	423.6737020262355	275.95669475692415	180.72731316815515	147.17914693376005	242.9463888580805	128.77754782316404	19.433572890057874	1.3357621494288565	0.5817569270898341	29.01379529871277	3.9907673017557124	0.13081390638465612	0.1989581883211505	4309.0	0.00876364472513921
31	65558.0	7284.222222222223	1.184828529665322	0.9027774482854694	0.9688583712255497	26.321769604384254	69.92832267838288	21.248696674521632	108.77433638765812	63.563522833350845	0.3829439981963502	0.3719730422853778	0.23929370415041282	0.5600779650298643	158.91799636473803	167.37742430151593	0.08935631721549235	3.275226922452155	1.6235909223154554	0.023559344168691043	0.016476559629830946	0.029018804596734355	0.042114439154853266	7.494812846159173	4.294881637267196	13.407192059380979	7.000298410474708	37401.97657225044	19849.974509754054	112708.05716760496	125907.39331857335	0.12987461507585765	0.3000570237657522	0.08834940355830836	323.0451389239495	237.1941470161479	139.0081102170583	124.66738459146762	184.0370287068912	112.52676242468009	13.84996047745931	1.202883391636461	0.6064613130482774	26.507227630681523	3.1783035123427488	0.13806031353359066	0.21084465703546312	4852.0	0.0178723129489263
32	9737.0	2434.25	1.1983289660534615	0.8405688310874695	1.4446053032323818	24.271988637021323	55.30390759808372	13.303343904924217	95.71374268078935	58.61236429229983	0.369464244000628	0.312888033524516	0.19178695357346276	0.5671427953645682	99.71470283642724	113.06118544683494	0.049382314438607494	3.1150146145261774	1.2219285291414006	0.027535338577869075	0.021536144248319677	0.024396503232707475	0.053372175583469	6.018456610585105	3.8165360559820525	5.8918321795765936	3.3040463894950727	49353.63434415512	26296.347611873047	117469.6303440365	142728.772994881	0.15362862926829352	0.361152448168249	0.10205597219028227	223.20240450472426	101.56030763566005	93.65797021358723	55.33118881891339	129.544434291137	46.22911881674643	12.521498603244577	1.2907959925630772	0.560496220632228	25.419614587541723	3.4728911524145674	0.179364974492242	0.30498358354928845	1749.0	0.0349620198530392
33	258796.0	10783.166666666666	1.3019850991858095	0.971353159020186	1.0576349198772073	27.539958304736686	82.53099865187819	30.500586051126646	120.47831451931881	67.8478828298693	0.3851822016726185	0.402672046768427	0.2763095958702347	0.5494231606932702	230.60609548908883	225.05488927817274	0.1277400164309241	3.4037427228229835	1.9958706834589541	0.020790836066846015	0.013185782858579706	0.028884043977004486	0.03140690878396212	8.580297923023457	4.619225852112556	20.774778070755115	8.263442027831038	29340.79224766868	15219.743415732324	94430.68265626905	95562.49065896054	0.11543472802427933	0.23961505794384155	0.0793435973684894	395.46691660139504	404.1096058292105	173.96712856481315	210.36953547423943	221.4997880365819	193.74007035497092	18.43924486517493	1.4745421406806818	0.5215353045724327	26.17772585093296	3.9579734395863535	0.13326417372104737	0.2048856863592352	10343.0	0.07371309737972206
34	9996.0	3332.0	1.8812376733522733	1.246813516262035	1.3805932321475929	24.322909284938365	62.282697713977875	8.360984645081794	89.44970883463253	52.23738616775257	0.33653497128810295	0.2859376301028	0.14157598054058365	0.6074918543874462	33.50016091382593	48.54206130052017	0.0174619593294138	3.1774413272234767	1.0663874721889663	0.028320837146789932	0.0222672062604661	0.023148141511858036	0.05369984819655683	6.483440317410054	4.109729563870229	2.8935783901339636	2.6236745619052835	45920.335478725094	23618.633775758335	136399.11543968265	169652.80114797832	0.144116394593827	0.411056752699631	0.09633801235232092	262.108415942568	43.6378644264355	102.61948424493562	26.334060603632736	159.48893169763232	17.303803822802802	11.1413437333551	1.084592938252549	0.6391511931906453	31.8785259653683	3.01501848642491	0.136253380321624	0.21419081112413899	2636.0	0.277706050981073
35	2313.0	2313.0	1.85372899482019	0.7038831181859301	2.3593507823532205	25.393402682323103	71.42437097279951	13.115958012412698	120.480817375699	65.1419582748096	0.330771719020602	0.30557200910755605	0.18750079524497698	0.5802724962471989	104.37395490342399	113.63124976476999	0.0518079172355699	3.28948222441173	1.31486834555763	0.0261467977637999	0.0197344710376133	0.0269192570988133	0.04779846275429401	6.63984708902469	3.9336990843557995	7.006108703301259	4.69620886844917	42009.0105398545	22548.7167052525	118064.077549145	139362.368386157	0.151896187928657	0.352804727847373	0.0965699575046081	283.440472454173	92.9964077086181	117.83011388645001	51.6441859323913	165.610358567722	41.3522217762267	13.466799609612998	1.0775103960026602	0.6624491922328599	33.6074044204469	3.0231302619846203	0.13424544736136199	0.20109951884495803	2313.0	0.180583731609871
36	172.0	172.0	2.4278232844849703	1.0838310430270601	1.4949012584615902	26.3653761677845	90.50941645437149	9.64162161484008	120.67223138030899	56.5659986780418	0.261968697304364	0.272039004969152	0.131031419176867	0.70540085149927	34.0000147216833	47.2570823962352	0.0140612087469442	3.48795701308924	1.24388670586348	0.0227257089800931	0.0151898389117356	0.0237978019387684	0.0458822977924598	10.8325619506408	5.79174858665337	2.53459354396618	2.31352776357334	27710.314643867598	12060.208247498998	144957.490186431	178726.59476282698	0.0961054115845188	0.42754965544961604	0.06492418888476	527.726254663137	40.2946006972915	144.23175172473	27.135536356051997	383.494502938407	13.1590643412395	18.4719247427802	1.5763838206816299	0.503252817945013	32.5615606658747	4.79346288896353	0.155894398245124	0.263353691538447	172.0	0.24191060325805303
38	3035.0	3035.0	2.5460583147639	0.72111766261021	2.16173865247628	24.4381763853133	67.56676212451839	10.724618657983699	104.824217051047	56.26422470200029	0.333704954221893	0.285270532495873	0.17570313516090502	0.6417778226027171	65.19071932859221	73.7459582188785	0.0350161360334952	3.21102094614299	1.09112674185463	0.0288937025399356	0.0224020915138953	0.0256120999026881	0.0594599295453111	8.35440329599969	4.62950685527961	4.80817457338074	2.97859827141855	43629.9746137964	21985.0981101108	120781.125337035	152980.041590187	0.138669723006858	0.382268216349238	0.0907932898875977	321.027238992065	86.6419927398581	106.502505388487	47.312324536754105	214.524733603579	39.329668203104	14.6069390868828	1.29139594575258	0.594313044255775	36.297737899790604	3.72226750544782	0.15249598540794101	0.25287243019075895	3035.0	0.2561168965457
39	0.0
40	1171.0	1171.0	0.871365091864896	0.943661940432668	0.73355500786912	22.5620502746662	56.28776751471211	8.56865394439975	101.21501544443399	56.4566431465029	0.33735935375329396	0.253737586563744	0.16691021331957198	0.650196421087876	55.9788164594873	72.1365121665202	0.0296069393771288	3.0564932846669	0.933488322371664	0.0334374196347608	0.0293898487638731	0.0235586460558319	0.0584797110468297	6.420882685706429	4.02285140887681	4.26628620428404	2.7836797500103803	56422.0741860245	29206.3704541755	109491.73587714901	143542.977131325	0.16181857135383199	0.376226022279507	0.103527296696568	239.62153794927502	52.9870319919165	84.1604223398004	30.647762710745898	155.461115609475	22.339269281170697	13.5082758752839	1.4050376608062398	0.5267902137088629	34.4664940006531	3.90724096921866	0.18022489884099901	0.314864464561342	1171.0	0.19371575457644397
43	3106.0	3106.0	1.6440566021856	0.577659964790432	0.9647270066726491	25.204584930612	77.57735969198659	13.0741386172243	109.109479548986	60.472878836938705	0.339807710370706	0.293543895358691	0.173436713145768	0.6077386881706249	75.40975346120379	92.5352201518985	0.037269866308969	3.3018731576481097	1.2379711395958402	0.02625687922601	0.0196337442202287	0.0247808089437231	0.0534455087868261	7.310402961358481	4.28686365280561	5.28357324609742	3.0910382801985894	39927.1033960738	20512.9820037139	120594.82487839801	148932.153229545	0.13442706847140598	0.37749468191605107	0.0887216064151556	342.981685762007	91.3929140025948	133.358480735828	52.20289178087889	209.62320502617902	39.1900222217158	19.328860045808803	1.38366328291002	0.583585988292009	39.5448247292716	4.64071575024243	0.14344156348090098	0.23745152037365	3106.0	0.0129513197190924
44	2220.0	2220.0	1.75876849096764	0.7204514610758421	2.35113328494142	25.782551536743103	88.0773278468092	17.4223815361718	114.833586535391	62.9959294808918	0.329319004179812	0.307080830054255	0.188501651328376	0.608591336256605	103.219075032665	122.10512427960501	0.0513601173876204	3.41332215633553	1.41428733133634	0.0240860676783459	0.0173722626917764	0.024224704706633998	0.0455330934436039	8.07486539434173	4.489816286658081	7.15227237781329	3.71295028542946	35623.4260199994	17891.6118368179	114373.338705424	136084.52423213	0.130233158934653	0.351493133811677	0.08649550681006302	398.974684905774	140.740169011101	153.573826431412	76.86657618080359	245.400858474362	63.873592830297206	24.966815359390303	1.6865696287096998	0.498293176633955	48.5816144088422	6.013862500633969	0.160557872711597	0.281675426151443	2220.0	0.0736463609809378
45	1065.0	1065.0	0.488711442233229	0.9223358017508221	0.758286970764865	24.0281738386103	61.2207114629549	8.928370191281939	92.48952061313601	53.67830822344789	0.328853425332281	0.26590285901286603	0.14482474489843	0.6355435786047821	48.662139154360396	63.826206049941504	0.0221038532121537	3.1527575878289698	1.0508755607058	0.0300503842308559	0.0241408243703222	0.0226934804816377	0.0520173664608475	6.970893811008179	4.25409139879469	3.46187101783115	2.59030395187627	46980.7752258142	24011.5965420576	124694.92192193099	154136.719877281	0.144318773092102	0.393136955388294	0.0964474649869245	264.451240045163	56.51663325857739	96.92448721910058	33.2353945771999	167.526752826062	23.281238681377395	14.998673828329698	1.46652843334576	0.519446304206436	31.8435412042172	4.18451742882288	0.170223338820927	0.297528566858953	1065.0	0.0684271187049442
46	3015.0	3015.0	2.23517015229213	1.4028449759555102	2.37667801790905	24.069883194699997	56.56455392763429	7.84564954673353	100.278397984788	57.086204959997794	0.3543914985755271	0.266197812643742	0.153903882965311	0.6136458242871501	46.475937474952204	57.609638518925706	0.0227960088928139	3.0579907323558504	0.9402485514510951	0.0322397394315605	0.0248732442038794	0.0231546726867978	0.0591019865942909	7.25375080475592	4.36511567411557	3.2068020527309304	2.54562527379377	47769.1784976168	25388.7465035923	119255.34336458801	154665.318374297	0.144123956422911	0.39344075203937606	0.0944810052633333	238.72352576391103	49.3032222122108	92.25650645455879	28.6154892239571	146.467019309352	20.6877329882537	11.890456927167198	1.1658039187129299	0.625332918830337	28.2654911496974	3.20590146783346	0.14716496360327402	0.22786701379061103	3015.0	0.17944426477636397
47	2043.0	2043.0	2.13113083454101	0.975773780003799	1.97653143433064	25.147827808466396	79.3350082631181	13.589369840629999	100.069189976448	54.906234477537495	0.3308492307858811	0.294680916313029	0.160463761200216	0.6323596926708771	71.7519943373729	83.2379770663924	0.034172805621482005	3.32867951023875	1.28720143284257	0.0264176451636226	0.0199625625106465	0.0237226430470703	0.0460551912535983	7.85974937812006	4.49451486377254	5.2696803867791395	3.10863336963745	39109.6220200764	19569.9628087025	124879.191183526	152316.788747314	0.131160728759595	0.38230859362808506	0.0882269366598027	366.80921692324995	92.6829860853777	135.179914688302	53.4978303513973	231.629302234948	39.185155733980395	19.8623623623722	1.63936604284118	0.48018700352970006	38.543244873463394	5.05303178535433	0.16561869153173098	0.29452516255429806	2043.0	0.630371580499427
48	4882.0	2441.0	1.3514113632663851	0.6619290215445025	1.1614298425787475	24.388681924465295	66.7835889078013	14.6265984177084	109.3256917992615	62.887970246798695	0.347920829238088	0.311087319330045	0.2033506205316415	0.5983983501823711	105.81690631671175	119.23723601701549	0.05640539455982755	3.19592965962634	1.30843957284324	0.028293935973834852	0.022434397082991102	0.0262382324360633	0.05127592826208045	6.579450450853425	3.989110568293315	7.9159606328477405	4.097496626546915	46791.73101781125	24622.60329540465	112759.163921155	136003.245522475	0.149416372888787	0.35257764750943454	0.0978409447387469	279.805445211404	121.653088117674	112.74895541401202	65.4700511482277	167.056489797391	56.1830369694466	16.9692505970138	1.43399338468482	0.5383742632988515	42.21142892840339	4.415029035429915	0.1672617730653145	0.28358998466012403	2441.0	0.677799434144141
49	84472.0	6033.714285714285	1.1986603200337633	0.9594858098294189	1.017415230789369	26.907418464723058	80.08102546640063	25.82874064033498	142.03617109206849	74.83417414879348	0.38206414870326233	0.38432581279280703	0.2612405399749723	0.5610146285887405	186.32960235143156	190.62457944090883	0.09713085841560543	3.359092987462319	1.8224609179375342	0.02285631749861541	0.014758290907218388	0.02821155576739611	0.03926907516816498	8.420394339036612	4.376768740689864	13.193058762457241	6.800874926859849	32705.041703861705	17034.171280082202	101943.70095864178	110482.93714559333	0.12696693280799767	0.2816518372485809	0.08145067780373613	359.24799772894403	264.5234897667299	150.37743570756157	136.21139306474305	208.8705620213825	128.31209670198686	17.129057143284086	1.4674453542771773	0.5168377001894607	31.810619806371246	4.003849884200702	0.13575902654936764	0.21376515012419456	4997.5	0.0621931772030916
50	814.0	407.0	1.656816283013765	1.14519292849673	1.3451814670910864	26.0270783021955	86.39256899510576	22.2432536959423	122.42772905109649	67.57360808963634	0.3320362765524185	0.3136595918170775	0.216329767873767	0.6021147129404569	156.5463419693815	179.40093626590402	0.06438871504956205	3.386554829676225	1.6860864422369	0.024137823032030298	0.01662305688251265	0.02774266857590925	0.038535725367674245	8.586982222605386	4.528250659258525	23.196018145110273	11.514309012215213	35879.7348657026	17410.1221871773	112761.810049101	121918.269373557	0.1235183299073545	0.3167391311935655	0.08258069917153515	416.368019588469	186.78689228241302	160.53262395493	82.8496066784572	255.8353956335385	103.93728560395539	23.27759681570945	1.7202422339412302	0.46352553553052955	43.3289403951362	5.823459164757461	0.17127170486287496	0.31897063837165407	407.0	0.41761541694334725
51	1888.0	944.0	1.234753738103094	0.8462912481260141	1.4402414612995198	23.136387988890903	53.83241573756904	9.86772236995164	89.9268227292747	53.14445205592975	0.350675028974584	0.2553141774671955	0.15815140248293003	0.599020465640815	50.0498919881056	61.149398977439205	0.024461826733957002	3.0309897351118353	0.9126154437112809	0.0316182672767237	0.02611623946687895	0.023407095594483097	0.0646567597314147	6.25045366030193	4.12068481839305	3.66254638698879	2.55667328682763	53298.7052077831	27399.3572868555	113843.902432529	149153.40750536352	0.14861649920411052	0.38701823900420096	0.09939018291829829	224.1217436186335	58.20066748186405	87.48704373973919	32.4116586392383	136.63469987889448	25.78900884262576	15.24309238068655	1.51505425369088	0.5086779394987679	32.011177482851195	4.479556009088515	0.17209814803649748	0.31024656062815453	944.0	0.17121747233827125
52	2919.0	2919.0	1.5439486656718	0.9027950047997841	0.8872803538955679	26.0233613643052	79.7048018255733	20.290868212410604	124.14116182118099	68.2511115241235	0.350906669847351	0.331694647078632	0.221233511725083	0.589709502352588	133.814965275909	137.109761204215	0.0712209007845048	3.35197760573838	1.5004448559760002	0.0247769174786139	0.0174594329946506	0.0259960210363451	0.048081657369808	7.78026660093527	4.262139664611991	11.667801256711	8.18252199651368	36901.2238553974	19203.0453764745	107907.705889178	126516.526383384	0.136923413947454	0.32387381256390196	0.0897269942310289	349.620420562766	229.97813987899	140.39964151918198	118.61718998236601	209.22077904358397	111.36094989662399	20.3260716605057	1.3374347287181898	0.606274390251253	41.5974382713554	4.58386736540649	0.140735601338769	0.225176963315014	2919.0	0.0094538390683093
53	2893.0	2893.0	1.84083315137341	1.13257976329826	2.54632440781039	23.726313547643105	53.133794417231904	8.464842880608069	97.0285043920058	56.7249081571702	0.3609539713532029	0.276543951435466	0.16531390100728302	0.594628316749678	52.5783586981713	67.7439991585517	0.025844009895181	3.03754968804751	0.96413474531178	0.0307739394553959	0.0242036213252413	0.0241196871702065	0.0628021794754363	6.53265002799829	4.130923385289799	3.42051745124852	2.7730132161678904	50602.3130282107	26298.2963457574	119791.13591144801	155324.93117678098	0.14899314511005	0.39127299765900503	0.0972461192297022	209.489919137677	52.2524948696383	84.499288933135	29.4639899462715	124.990630204542	22.788504923366798	11.518454945885699	1.17831208937655	0.609610967948103	29.2775982679042	3.19504386696613	0.15193933300431198	0.24380109544959802	2893.0	0.142676567517217
54	3056.0	3056.0	2.32413747372946	0.760818783540936	2.14496146022142	24.0427758902039	58.4205497515114	11.1393752393968	96.88172938258819	55.768757917742704	0.344869788901323	0.275196600887345	0.17679890145829896	0.6116502136655699	69.6507217757703	74.5808111391065	0.0376431569348847	3.1427581282184702	1.05506315824239	0.0298482381128157	0.0238053086739338	0.025003653362906	0.0590941248075972	6.203254150929411	3.94164292227342	5.36400839497642	3.31851678677746	48868.3388705374	25588.817765981603	119109.636067872	150017.276010425	0.15539869951247304	0.378182840993004	0.10120940223929198	231.80092002236802	84.7632943347933	90.9324510611945	45.2183994040158	140.868468961174	39.5448949307775	12.704346056700802	1.16442146374571	0.624728662945123	30.417347458758396	3.30716385309267	0.148578619900787	0.23704186902500102	3056.0	0.18949033239726504
56	28890.0	4815.0	1.1738184172031498	0.9348916600833906	0.9765642596327071	25.768125690533097	70.21038626033388	27.700644422825984	118.69514406350851	67.57979092900939	0.37383468743062354	0.3529043713360898	0.2531694624341155	0.5612015214232361	175.90982258339804	169.52877421022941	0.09874486317793903	3.2529102880126004	1.64432753510511	0.0252512880509911	0.018983512333134566	0.0265075566501428	0.0456403071490454	6.899636524446895	3.9893512417199646	14.409246654316787	7.903459318326992	41380.36518229466	22047.635774939336	96774.35448630119	111026.04944708315	0.14507793676414069	0.29106847929340485	0.09504070576138639	291.38933196294005	282.55713717189076	125.25692640867199	142.3104105414204	166.132405554268	140.24672663047033	17.352120492073016	1.41241540183937	0.5355749022270616	38.06294989932362	4.182560507603223	0.15451093595793416	0.2451249528835573	3153.0	0.022640085735686002
57	8618.0	8618.0	1.21220146685824	1.4886762945665402	0.7214256535326329	25.1799213498897	51.492980418859794	15.5206231131955	129.48224840160802	73.6223443381646	0.389389744125361	0.34714194270881504	0.22477845801080498	0.5446769410137601	123.19289499374901	148.156076361424	0.0574288737496446	3.0089885576314996	1.39943384942609	0.0281554377154119	0.019341289709564	0.0286948171356117	0.0506306283429014	7.36587216229866	4.15765998005984	8.178371426487251	4.43740014887928	44779.0149761812	23944.3420904342	118696.999095734	138855.65905355	0.138752406794344	0.339094943434246	0.0886013494206277	212.68646287216703	125.945184450285	91.2712122626316	65.9948258805393	121.41525060953501	59.950358569745596	10.730413043227099	0.912687525770551	0.7148980119908409	28.067251110145	2.62298084218237	0.12801530863788999	0.18118699492306797	8618.0	0.0135488807465969
58	9864.0	4932.0	1.063253787475263	1.81460396373613	0.7527758373905601	25.3881870070546	66.19231572796186	15.49419817760525	108.615403517722	64.0941747615698	0.342287051461384	0.31423473126377854	0.196241077415166	0.5633361031524584	110.6809796120825	127.0720632028065	0.0532607144001455	3.2027293236847547	1.3416683825496498	0.025449464267787603	0.01855508719659995	0.025919413527746953	0.04922904004069455	6.98911596738184	4.090627844115305	9.72383615323475	5.571686256878655	41443.356057856705	21737.6852468078	116670.17745155099	135193.0100199285	0.1384447329017395	0.33397569625212553	0.09216223322999875	276.6575841509435	128.02828270519998	118.50942927305701	66.72176258454229	158.148154877886	61.3065201206579	18.598651516447397	1.4228577968730098	0.5480460396383354	40.0480024043878	4.669634976703225	0.1963001723284225	0.31752465403286	4932.0	0.14578673776747
59	2041.0	2041.0	1.6231582731657601	1.12475436426911	2.60037769523406	24.096471046216802	62.252151511136105	7.767653460497231	99.3523648495574	58.6377303002276	0.3501594906038111	0.260937602331989	0.152793558324442	0.578454243741076	38.4477014448366	47.77859400677771	0.0239763956993608	3.06032690843625	0.9065728339366329	0.0299554443468243	0.0235261843642686	0.0237103195928172	0.0626590613488227	6.891530213792549	4.27634855655513	4.25599615310364	2.54848600269708	47233.172075047696	24656.2328637973	113461.09470473301	146950.389238639	0.13550258371568	0.3876224267279699	0.0893358856382692	257.653288381594	49.5726554328624	110.122728529711	29.1535090009207	147.530559851883	20.4191464319417	13.3219339098466	1.29771677901472	0.565834837549501	32.4949072438127	3.53310500726623	0.159797391473068	0.259167462217871	2041.0	0.353735147402966
60	4838.0	4838.0	1.3644775049693998	0.9108268933623679	0.922253379302035	26.0108900769172	71.3343072053688	31.8486655879662	128.307076528868	71.3562172159573	0.372014360986125	0.36642480668946104	0.28096689003160197	0.5581893730830779	208.560520009964	198.407248469943	0.12368087883092	3.26797322641207	1.81219721225653	0.0249358417529967	0.0178103983416794	0.0278399712785591	0.042043257217136	7.02614273096665	4.034651222617669	16.9094694921699	7.36439580366429	40009.621506329	21407.749969903998	95312.716714357	103900.14407499	0.14333600801051802	0.274479130572998	0.0927105903635229	290.704687272701	376.44192816354104	123.506943261885	183.559769631036	167.197744010816	192.882158532505	18.859000400964998	1.33590713421574	0.5842437698712929	38.9947023994321	4.08780165588073	0.15780897415449802	0.24000192046636898	4838.0	0.0325670803987842
61	5363.0	5363.0	1.34276620901485	0.7288029852629151	0.6227073512201021	24.2935689111344	56.678999203604	10.641565633121001	102.23526422024	60.2298226627639	0.33919990186038695	0.26560659920324803	0.17488611704808402	0.5622445714553629	73.8234233552403	85.1265597192437	0.0385974873579635	3.01212189565172	1.03043668635883	0.0307155984957689	0.0247284817384486	0.0237536694502222	0.05976631053518901	6.67795793993776	4.151976687715649	5.95228057164661	4.22394396837696	49645.321539225595	28316.2726142451	104989.00313981199	136333.122543045	0.144959994230812	0.360684147770883	0.0953478852117966	227.53391576505402	84.39819078491709	99.02740122474769	44.910578640365706	128.506514540306	39.4876121445515	13.936829698972499	1.11502514448426	0.644892630469682	30.9061199908387	3.6182832064761095	0.13670255217905	0.217159388373401	5363.0	0.0214790274594384
62	6404.0	2134.6666666666665	1.4144196801764501	0.8208536895125463	1.3984801962855478	24.0406495855778	54.50262769717937	9.59720649022074	105.879741868366	62.806798709059734	0.32919340691012267	0.25541461343232735	0.15491083936678332	0.562382106595967	69.5605522771648	80.03045307439244	0.03181327054489963	3.0260854078724297	1.013955786196145	0.030007618530396966	0.02476718122863743	0.021427570441452267	0.05230941117356044	6.356180753362196	4.013425122672693	4.599376060076879	3.7303859193873237	51794.441111642336	28032.005519583035	116547.94305064234	144566.131272617	0.15072043788323267	0.3615065285345213	0.09843225669726448	217.4101765594543	68.08322126203313	92.3425824850576	37.99061004544607	125.06759407439667	30.09261121658704	14.268682437857	1.3351573622484099	0.5463312470505423	34.474890993089794	3.935899059802773	0.184628166285424	0.32301690504439534	2105.0	0.0341284653460265
63	1335.0	1335.0	0.497080577234239	1.20027284816539	0.95721234636925	24.4995267994204	64.7176347762095	11.8579469839243	100.761206338362	59.889796539944896	0.3449601026694781	0.29279221652899	0.178397105187946	0.60208345564488	79.2456199894697	89.32456364316059	0.0406979395617276	3.20621925107179	1.17171121709877	0.0282891800954193	0.0229721310184725	0.0230286018208438	0.0526818069369869	6.26193232768499	3.90381030134741	4.569263624109361	3.41547903338316	46398.5159714301	24557.3165464975	114996.78698244	147124.22237966402	0.155260839717649	0.37735313202497495	0.10270183937268902	251.800360569461	74.7706602602125	100.77636838076	40.399857572691204	151.023992188701	34.3708026875213	13.9324545145807	1.2307028368013702	0.604079656959179	34.4019531619035	3.5468732275793795	0.157960234172167	0.252498947123066	1335.0	0.0964961512573119
65	1885.0	1885.0	1.52704760698742	1.34575074143931	2.16229651044411	24.462687383025198	59.11245454390921	8.73189824835398	96.27691371063271	56.5577778601079	0.34842666984909304	0.281347207854059	0.167509112248002	0.594971841948304	52.3859005595416	70.7231064702415	0.0256108806749831	3.1656308654141303	1.04369001285364	0.0279124520485723	0.0216231713375729	0.0257886753164088	0.0621350550734491	6.0793895516596	3.95062020632805	3.28027453626294	2.9430173057244904	45800.8990389759	23936.5269238689	123437.672655615	159863.006841839	0.148094845217509	0.398488373742306	0.0967010914602494	230.94099550616798	48.4480424093871	93.01634708931141	28.0962928580534	137.924648416856	20.3517495513336	11.1681982695334	1.16036345627577	0.607881774791307	27.513734139116696	3.15012324991602	0.146770549673393	0.22639999500922603	1885.0	0.572696701160556
66	1705.0	1705.0	0.8865839026661071	1.4552135642315802	1.34610671181074	24.0039050072472	66.6127691439384	12.1246802252286	102.00932453393101	58.463027570036104	0.34318319795509006	0.27065042100853	0.158446713271882	0.59671475871191	61.982730796217005	69.9096413492989	0.0324974488398632	3.1951793791305603	1.0918538184486501	0.0289689189589544	0.0233771398937559	0.022866274386101	0.0544563838469953	5.88942429528692	3.81235071700527	5.37822863846225	2.96523834553442	49118.8093620093	25956.288273281098	116904.03820102199	144749.582902339	0.159162292233668	0.37607607653645897	0.102052664737071	256.535852468855	78.915751434062	108.034190501924	44.451799069962995	148.501661966931	34.463952364098894	12.7651837794742	1.2313734684306499	0.579873495799895	31.1153910660055	3.4597928007835095	0.157028934535749	0.25491827061324696	1705.0	1.32264213499205
67	2906.0	2906.0	1.80728746467377	0.969300319160928	2.1277264982181	24.644745889498502	64.32139871607541	11.0697413806916	104.81174042521	59.3544547261079	0.347037512741034	0.289984745434721	0.163152629195428	0.5813118123223321	55.674511843575	66.8816124231308	0.0269722402239679	3.2046935594013704	1.1829741674741001	0.0264923808983733	0.0206137842354051	0.0253098506856403	0.0549977773747557	6.19821807061898	3.93108988840289	4.9320779661374505	3.95302418409613	45406.6473202493	23322.0691486356	128135.649805504	158596.31527710002	0.14962382680083	0.39764652275321705	0.0952692061060021	249.240783526483	84.0403794427116	103.795731978838	48.275576291608296	145.445051547645	35.764803151103294	11.822831867672699	1.14502551171545	0.625729867070854	28.7850436712793	3.14575758566905	0.14129369680657902	0.212993511607798	2906.0	0.0779288222913377
68	4751.0	4751.0	1.39006143470335	0.8746140951362629	0.481819868862364	24.721241613718	60.1072249740559	13.115583674296	114.447938012432	64.96152971704329	0.35430719618028605	0.29986469578996194	0.19772237590443897	0.563870301763599	89.76412976184059	96.41421316937071	0.047766415207682	3.13890271217584	1.20104437313923	0.0272447874984618	0.0215532582853038	0.0272520218804535	0.0614006656075841	6.1829927907458195	3.83355344619048	10.790972488704801	11.3681998889575	46317.8014965447	24533.4431821031	111485.57546368301	143758.851771266	0.15366265106250698	0.360232220631508	0.0977100632551992	232.570667974213	122.79850769975701	97.9221489230675	59.4525165844769	134.648519051145	63.3459911152798	12.095323611944401	1.04305746399947	0.6612844945939611	30.636975130770303	3.0056450890222504	0.141174556505238	0.211039164420464	4751.0	0.00815861380883943
69	2956.0	1478.0	1.4049146354971702	0.8788650204775176	0.8059696357775914	24.63634857838925	61.75666493585235	13.274589026900856	112.7287465319595	66.18247099440171	0.35286463030601	0.303211873184176	0.1847499052117045	0.564055904502346	99.46897610956026	111.04995544326655	0.0527260799126428	3.1383822220547	1.2686188097114601	0.027415441559935153	0.02175390428636005	0.0268390494822631	0.046220181420512846	6.4100077643622395	3.883341625081355	10.278310804349239	7.1374494997830205	48906.0466385281	26132.362293717848	126125.03420015602	149403.2146702655	0.153789572430376	0.3463032747941135	0.09950996326441294	247.85339125734447	129.214753500543	105.2016127237175	68.10932907540945	142.65177853362752	61.1054244251336	14.147539072074151	1.2332146122925876	0.597687085125562	30.071357489266404	3.742535120211275	0.16137401719871602	0.26150134623614396	1478.0	0.014706821901082336
70	391095.0	6518.25	1.0949112591380235	0.9143623823713249	0.9265601302659671	26.587445194798693	87.16295434971542	14.529889582550508	138.53846172113157	66.66548290854398	0.31310684464828553	0.30711735110566846	0.1806221434020707	0.6542924227017104	94.01750020884813	107.229280250073	0.04763624433501925	3.380604470186368	1.334700166785218	0.025258500220236502	0.016132091100027026	0.02543199488901884	0.04541593999153681	12.276639338407227	5.952614102872419	8.240408457045666	5.041498880127989	29730.61139503701	14285.598035762132	120984.23856098202	145478.6942803498	0.10767758059658124	0.35887161779838045	0.06996834057864759	495.28150098818367	132.42826522017063	145.49649272038752	72.24121034768409	349.78500826779606	60.187054872486605	19.737818229207072	1.5390067403014465	0.5044978288549439	37.34297657769109	4.535166734733384	0.15664400681174998	0.25706911026331836	6130.0	0.192429891439445
71	3631.0	1815.5	1.52547298601643	0.7912966944337065	0.6631004280201205	24.7782193373615	69.0398218195453	13.818981172990402	108.91134650279315	61.672199244923746	0.3356964783973035	0.3034979970251655	0.19264089256809497	0.6019294113871885	83.75847268177115	91.73244779199885	0.04866747571627985	3.2448013114211998	1.2619710921762	0.02747936109509445	0.021526514290852748	0.02519603986634055	0.053193984470901054	6.61024600262933	3.9929175336418403	6.621375877231385	4.300449066073821	44084.8017649291	23178.465037743852	117550.7696667615	142413.46015604452	0.14998208060769352	0.3639837239996235	0.0965321980450584	285.2015807582115	122.06566913687764	115.287059192349	65.92651402856225	169.9145215658625	56.13915510831525	14.0288774742798	1.1870248796236116	0.6270313506584635	38.627621891737206	3.500430411744945	0.14605770271096702	0.23605291231937953	1815.5	0.0239678805256244
72	6055.0	6055.0	1.31502461877267	0.9589597484999509	0.7346919382020551	24.705103171121696	55.114316920483894	15.296460951152401	126.748780525793	72.6180579346478	0.402114643366623	0.35816158605778003	0.215432356613863	0.56170784716436	108.009506633705	142.771281694156	0.0466084642340607	3.0615711773290495	1.4310515158103898	0.0275772061189073	0.0194650024591806	0.0293122020489286	0.0528594801083549	7.20526237081465	4.06760523625353	4.97780750295658	3.2205419633340604	45611.699418289005	24076.549247754	126466.406376652	148268.717586957	0.141757498887361	0.359880936846157	0.0912580232718062	231.48295175143102	92.5078574206908	94.89831462359459	51.4666722972122	136.584637127836	41.0411851234785	10.6574925285865	1.00392128223273	0.676891814797094	31.1149187956203	2.71879118277764	0.137160808145181	0.19975429238171302	6055.0	0.0032959161680090397
73	6492.0	6492.0	1.31075598613417	0.901054044824813	0.6598210638317479	24.416775920844003	53.6846640772638	12.8142082285462	107.289430707564	64.0470002216415	0.390084545301356	0.340733980612166	0.20215758498020298	0.5588569403888001	83.78897772898	122.604119265511	0.0362486841353824	3.0702670209896405	1.3419531457229599	0.0276470387507539	0.0204758565431877	0.0288212164541532	0.0548784020334001	6.546795666468049	3.9574058040933298	3.75887950221714	2.8259336486063997	47288.0888096028	24760.6595497877	127219.964187755	149292.01352413	0.145680366204957	0.37269779693138205	0.09526498862546401	217.098318598935	65.50930818681229	93.57678701629222	37.305840084176005	123.521531582643	28.2034681026363	10.7272965838725	1.0268360317492802	0.6625398393946489	27.9593176013682	2.8081374541877	0.138062717831163	0.20395838754418802	6492.0	0.00690116010601948
74	6079.0	2026.3333333333333	1.2261537488435865	0.8867873391714106	1.1680470392892606	24.808625024849302	55.329858225822896	19.184956502070065	119.89889502308314	71.20924546841572	0.39000834625483866	0.34655590982059997	0.23970220353688407	0.5422731012411364	154.48618409353938	174.92275822105168	0.07136911304252634	3.1030399568404263	1.5392555494077367	0.02596585783816077	0.01924713020375667	0.027355862435971868	0.04725982738962677	6.659869010365353	3.8703747287326	7.723517749704096	4.119856559699847	46991.9374299511	24947.804912543666	113960.51634752199	128979.35946900399	0.1508224916770967	0.31909885896782897	0.09808198686041673	220.78150202075767	150.83090514386566	98.21511422266184	79.16477024507773	122.56638779809566	71.66613489878794	12.406019548968166	1.18933200612325	0.6105043289400104	34.9215438814513	3.167461424108873	0.17690889273716834	0.257308158506614	1848.0	0.11138707020864999
75	7038.0	7038.0	1.2106445654134	0.709112762670006	0.8229445698400821	26.5048100222613	71.65110764505859	23.665433661037802	126.33601390072201	70.8320668476423	0.37394988379767297	0.378740509937099	0.26440142974645203	0.544495357907397	189.736267094011	201.096471187946	0.097328807613551	3.3193488344565294	1.76525717780772	0.0231375991443247	0.016007305739127	0.0302246209142197	0.041307755182205	6.662614380263901	3.84809160667441	12.967551855608098	6.49463113078312	38099.3718397119	20928.5624268026	107322.81513500199	116357.40337010699	0.14964242465225303	0.292585606173114	0.0959296139317704	284.972048923285	237.243291377309	125.09965620583598	124.33004566658899	159.872392717449	112.91324571071999	14.5671206472086	0.966241879928048	0.7209299822447031	38.872571360338995	2.9541868346615296	0.128395400560708	0.183417445928088	7038.0	0.0089091404410118
76	3807.0	1903.5	0.7365263929753081	0.977586704877065	1.058110425220653	23.7074599719936	60.611737513116594	10.86681169598512	100.7556625454765	58.252762527155355	0.341696762496689	0.2831651197341395	0.1774038670969805	0.6231475128243869	78.02153003894395	92.76008091224105	0.037036440755495906	3.13087288944106	1.099528767887295	0.03001087814591255	0.0252100799932505	0.02398866734423455	0.0576621836317408	6.196434579920395	3.907273381707935	5.794911710837335	5.14464804646372	50482.93946181165	26381.51078605835	110675.664470633	142624.0603592475	0.15646668824041998	0.36407504432206195	0.10145267862949754	250.70972586299848	79.38983849452175	96.6986120947438	43.30599651597535	154.01111376825452	36.083841978546594	15.149976271187949	1.35646870472349	0.5616179550168829	40.53644562928845	4.170712141719916	0.1631179923339195	0.28127281919227903	1903.5	0.5594759581478385
77	5847.0	2923.5	1.3015424764718901	1.3780715355488051	1.0327734703642664	26.10896424440395	76.7989639558149	24.3382393422782	116.3330957819585	69.77205522462656	0.351778292626178	0.35599641142955396	0.246837144219601	0.5518386245092985	188.51129560821897	201.9870444408375	0.08425217602219465	3.3486076127420996	1.753366918137015	0.0219484915987641	0.01623243241029585	0.02697640921273025	0.03977257263515335	6.80624325792152	4.01337169571155	10.043880358530625	5.370373666733105	39510.4091846636	20690.9670740907	108482.1026315775	116265.14580578599	0.143527883999231	0.290796080954325	0.09576213275049741	321.7991036360835	183.9253520710315	137.5681467057805	98.15420205187155	184.230956930303	85.7711500191599	20.257889338347702	1.482301647084245	0.5389109555604945	44.219570462172	4.670583840135375	0.210970898749052	0.3390365701918035	2923.5	0.00282902868354993
79	6324.0	2108.0	1.26983478782292	0.9660250988652198	1.1250334639662165	24.956712652629932	58.14586617372483	16.82231077435277	112.911755522759	68.7649559321954	0.37039924086724535	0.341389558479083	0.22914264824088468	0.5453545803871707	136.380526786421	167.686819722607	0.0615341102533803	3.1500588316696034	1.4941899626897734	0.025705291374823736	0.0192813967752189	0.028432435817804632	0.050577687289530875	6.125132519294637	3.750224173063797	5.997164630891199	3.518950280320167	46992.78122442173	25700.24480191467	118593.37663571966	137819.87561591866	0.15574809116388633	0.34132106820542835	0.10336615776853166	227.86137806519866	107.07808411969476	100.64711860768273	58.6525054229189	127.21425945751567	48.425578696775936	13.065464682806033	1.2648874371676266	0.5789524221351476	28.802036020600635	3.3835598772916864	0.15085066494516333	0.23312509499074005	2742.0	0.014899928108831999
80	9914.0	9914.0	0.5162392888010621	0.602736027848171	0.893813443555606	26.4065616941092	71.7477103172065	22.7615803869959	118.97250482308901	69.8606310964947	0.37748487949616105	0.38341251930092207	0.253995402394362	0.542591295325347	172.247292918773	202.17412473112597	0.0796132505155023	3.2909071652755295	1.7798862020548	0.0232858048229335	0.0159075093378265	0.0300203473045884	0.0396084452789179	6.74730086902889	3.8848447322089	9.79637700560281	4.6720876667725895	38559.8543356561	21296.891233819	116017.44507024199	124417.68539054801	0.145263694419026	0.30363887127428496	0.0972557158820891	292.532515969495	172.438560364571	130.686103498439	89.03386175503991	161.846412471056	83.40469860953121	11.7772467911217	0.8808781764008291	0.732229762472074	26.739431535039802	2.43249198577729	0.120737056064324	0.16274519916494198	9914.0	0.139915483348487
81	19603.0	4900.75	1.0099452738238184	0.8224979742797349	0.9968887459605242	27.13142817122787	79.90002536708845	21.206811535551925	128.68688450504425	71.49558749146595	0.3756408698680635	0.39216229115642043	0.235364400966319	0.5550710915754744	163.05595541695425	193.136983761409	0.07404407728483382	3.3719249236462976	1.8188682986790723	0.0213900352354792	0.013464575271287674	0.02952943559511275	0.03528882915617308	8.573427508579858	4.476061402163765	10.261693089519182	5.129241323379875	30354.126171395375	15611.6611541363	116766.98828310425	122406.1995633	0.11737035666991602	0.29478456318412427	0.07832141725151723	371.88611195797176	170.03718483008302	160.83418148310625	93.0511983488755	211.05193047486526	76.9859864812074	12.851905524531276	1.0389445843277756	0.6609768864063237	24.285765677455323	2.6794004315952225	0.119879063726689	0.16902253259675074	5540.5	0.03457493848954935
82	3389.0	3389.0	1.40562108376386	1.12221471182061	0.9925848691437429	26.9300116963481	74.96114467801941	26.945319726635603	133.562416918668	73.84407045674119	0.39876305659189293	0.418466596131593	0.278308456324226	0.55763340356504	214.09553911916802	226.300483940433	0.108160236251671	3.3470219491728996	1.91859548419094	0.0223506011593857	0.0145341007405672	0.0298352301261787	0.034288341637652	7.77448813292274	4.24847422831507	13.549721864412902	5.964776458137231	33025.2994902619	17289.9976960556	106731.67880993	108709.79966460801	0.127239312355714	0.262311455662357	0.0836926681051658	330.33966811763696	280.291464329132	142.21153999500402	147.461904341031	188.12812812263198	132.829559988102	14.2641750672904	1.0450158526047801	0.6829855707904771	29.167789855851805	2.8627006520605702	0.131918342306318	0.188789201876957	3389.0	0.00995995544041444
83	13398.0	6699.0	0.9792350956454615	0.7639038495775019	0.798288994197869	25.62699706602895	63.834578575485	21.6687068454898	124.718132948356	72.0983205337626	0.3852162074257295	0.37920465142652093	0.25801546035114997	0.5443880426336715	161.6133369439795	188.314897098088	0.0790417239526489	3.22036033048638	1.7240217893484098	0.024276387647455704	0.0170448473127747	0.03010109787184435	0.0458719602146413	6.6706267665718	3.8228090469591045	9.627765674040505	5.498230010029835	42322.48678666255	22621.81105017835	115618.0858953165	126726.3458887805	0.149245957710204	0.318830259247768	0.09680652859427875	256.0525366684345	185.9546059314755	109.504721281365	95.97714705826971	146.5478153870695	89.977458873206	12.5669648850844	1.082397689407081	0.652790723802903	30.5742568364457	2.9939851197845098	0.13811960256468547	0.2052875119652195	6699.0	0.061556087138415906
84	3710.0	3710.0	1.49896578964095	0.700566285725871	0.691175676868645	24.4283950900238	58.00448551852139	12.0945147270191	105.29335513913901	61.57131478708649	0.361531818914325	0.31765708903911105	0.194797375138584	0.5780128739250551	81.4038165249122	107.684012204713	0.0397107272653477	3.13653169302599	1.28416016777654	0.0270573094469716	0.0205889949334642	0.0273700880455991	0.0540166462507827	6.3172654492467	3.88043798944257	5.13226418047067	3.31977570916815	46687.2806455608	24637.5143154725	129931.666178292	155445.848195139	0.15250299900126002	0.382591656820234	0.0984339450906441	234.95267375095798	77.32297715320941	95.62937601005609	43.36964010185989	139.32329774090098	33.9533370513495	12.2339064348797	1.11726975352616	0.6430577067007529	32.3464617594381	3.2024060387424997	0.141710975166003	0.219679458541072	3710.0	0.0164535246297281
85	37373.0	7474.6	1.1885136700266443	1.0115123207045407	1.0837271692346337	26.865316980396784	79.74129662574168	31.217366155808964	134.4116672860868	75.78139809185164	0.37923412535288176	0.3963537600945994	0.28906864372494345	0.5371475878255335	228.1487600790716	233.8166767930108	0.1163068277785051	3.3631417996136443	2.01872815936738	0.02171189649415996	0.014318184948907919	0.028547338824139158	0.03478548889384018	7.497612403673709	4.045522518985366	15.302635957150681	6.612603732626572	35305.87678022568	18892.65324236748	96439.83949422135	99242.38031350244	0.13675852293942442	0.2599708197272126	0.09011287099452345	338.0984433446848	319.17263806628296	150.1906086033032	165.51857529430814	187.907834741382	153.6540627719751	15.786816759193039	1.1928294055745698	0.6141106588311125	34.99719021832429	3.43541727425606	0.13240139715269442	0.1956595778927794	6212.0	0.0691303072862233
86	14592.0	3648.0	1.2990855165535276	1.006736603640549	1.231833342552926	25.305356177938425	61.39036408595258	18.2089572144445	122.6092190443265	70.80518615118628	0.3740526422591315	0.35280466599071747	0.23437338659359375	0.5546639053856591	134.1658481957445	167.87823036861	0.06008852866009788	3.1599454447932205	1.6393758820039226	0.025419909221393026	0.017711892447415976	0.029005313927724503	0.04328859811931307	7.224987410974545	3.9985687929993876	7.194016881875228	5.304120893799319	42892.699926728725	22325.026353507077	126106.3170841195	136714.33314845798	0.14254883340215302	0.3303206470964235	0.09237611133078724	255.20215178017023	125.97439097684784	105.99241900011926	67.30916633838473	149.209732780051	58.6652246384632	12.405827264952698	1.1917500137781236	0.6027693360423962	31.189697249914577	3.2032651676134574	0.15910640357713252	0.24647804514331648	3997.5	0.022165718852054282
87	5780.0	1926.6666666666667	1.32368432589024	0.8624261019296403	0.8498562167598204	24.056220199778863	58.1319347208457	8.641255963469328	98.11126091899153	56.29352177399253	0.3439585165523657	0.27559484298921794	0.15355488964647665	0.614632646825166	51.171016221027365	62.34022695379383	0.026263551094224433	3.131504494239296	1.016574971897264	0.0297401380426823	0.023929927999192666	0.023182099287275798	0.05593518062135957	6.285878347319404	4.0337777924611595	3.6219700477892496	2.9494823142113034	48124.0412028026	25006.819622466734	122529.75118188765	156360.43023435268	0.14793160518436968	0.39088453760708536	0.09612412235591854	239.5952657736377	50.22661477066186	94.5336736411204	29.187625836257165	145.061592132517	21.03898893440473	12.772950915003035	1.26412368792763	0.5823914917753283	35.91420210310719	3.594995045836523	0.1558944050377867	0.262241845378894	1351.0	0.0237533476850919
88	5137.0	5137.0	1.31798820986775	1.29318926007273	0.7162772110282509	25.2461477863545	61.682303050710495	18.0058711727531	120.34896705665501	68.8929519320915	0.38377068996710295	0.362715147378721	0.23403296267228	0.5566919571150021	128.99108494813498	167.802098801634	0.0537590506428387	3.16136458772188	1.60388551428548	0.0259794738239915	0.0178480492969617	0.0293014173877687	0.0474834063266093	7.15713902623963	3.9719051842126802	7.0650212976468705	4.62247760473182	42693.543037591	22161.7537874403	122007.79734249199	137974.50914569802	0.142644059388348	0.34159615872602594	0.0926952350162866	253.33100485146701	125.738366700132	107.754558504503	66.8952710832942	145.576446346965	58.843095616837594	12.025129167425401	1.13335680727193	0.621922949145719	30.8990540489501	3.1010540824395605	0.145472512478181	0.22095895095786103	5137.0	0.0019453958758223302
89	5658.0	2829.0	1.4356479134110198	0.6477500019617964	1.600991926102913	24.362752689242	55.14981035245645	14.10969594616705	110.62911754494348	65.63616232189214	0.36688069544108004	0.3264272021931735	0.21532591782863197	0.5626415258581106	100.95493242374525	131.631175745399	0.04607715362461885	3.0803798104070497	1.337858457213855	0.028058970028630947	0.021259001356858452	0.0285558743767009	0.0567192038892699	6.400510311048285	3.9509892394604247	4.6512910842830095	3.09203601680019	48387.915905379195	25735.1479035048	123243.440085418	147771.25107392302	0.1506028268071165	0.369404367420263	0.0977662907284654	217.200649852749	85.7835111176988	92.54993366021836	46.59279041077765	124.6507161925305	39.1907207069212	11.81478839708295	1.23154075495883	0.58404611308249	28.8122292644472	3.184511592202825	0.155427926372056	0.24052687547693602	2829.0	0.08991611850320937
90	17990.0	8995.0	0.8521320977016376	1.4283972121113848	0.7132483641118125	25.585657879684298	62.15940094496425	13.796766790486501	172.09321787679352	94.0328474733944	0.408780866094993	0.37370024174772953	0.191436685792282	0.610903671819588	98.6155465504205	143.7602791079845	0.0382176359769035	3.102376882776765	1.4364429089967798	0.031779590965527	0.01996887202766815	0.02724406319407725	0.04405517879105055	9.283869625216528	4.717929214647969	5.83027185869488	4.114789398859215	38104.1834373897	19486.104364651	128411.8680823605	142319.109779902	0.12526669965311	0.33398067773713297	0.08001675883474754	283.322729860128	82.3438413644231	108.2177147932575	48.5943450391395	175.10501506687052	33.7494963252836	9.369789761928816	0.8174063158185585	0.7398897679753035	26.425743611489597	2.1607753124165803	0.1522492491515085	0.2130643474545695	8995.0	0.03320483819991755
91	14742.0	3685.5	1.83783118060169	1.1620803967844215	1.0242360012535778	25.171994707806174	62.849494932561	13.239474196596571	121.318132908682	67.87294846744709	0.377096344257275	0.33012940021029197	0.17541268401706175	0.5979358656705177	89.8996666625746	120.61692689891548	0.038573876909498754	3.161670923354535	1.3571202829708975	0.028558610930109377	0.020686600509235226	0.025214254838349177	0.046729174972292245	7.602328374705042	4.356478442596784	5.408202182775613	3.4164335313205454	40820.71500340657	20967.349422079325	123671.8532344415	144702.16419132752	0.1314463418194695	0.35359723508570895	0.08749162891467442	278.734187089803	82.26926229715572	111.9443779120792	48.309801433048726	166.78980917772373	33.959460864107	9.480081853992711	0.7862933207869841	0.7434444836974827	26.77851023386425	2.3666751058136524	0.1198264018258342	0.177143700368906	3257.0	0.07925618079906148
92	28651.0	7162.75	1.0312211566518708	0.7168197403303582	1.0566608528214858	25.337820070077274	64.79595792991395	16.591604040668013	120.36468138479324	66.94174136770039	0.3877106023640335	0.3422984152853115	0.20366989087042126	0.570719114516458	112.99394974768144	131.07966856206806	0.054373386957749126	3.1777522451820603	1.4185570091313593	0.026913171813730975	0.01942845438933	0.026026868659999373	0.049211252088487076	7.683181093916673	4.2645952945673775	8.208749865423986	4.64313701366139	40863.248818797874	21085.001469314226	115590.88905842874	134953.52287660202	0.13551883420416427	0.335166091624698	0.08862185833296271	278.2692115351855	131.49150609660126	120.2341553322592	70.10816305741137	158.035056202926	61.383343039189974	10.278349059951317	1.0613859624118693	0.6193892263703369	26.279285329342276	2.7916089266769224	0.13211128006343	0.20075383225266577	6191.5	0.0531155600899806
93	4163.0	2081.5	1.037954888233753	1.30145311263935	1.457571660261516	23.523862481807797	52.89431354571775	8.175279030134945	99.0188969652411	58.20447464377895	0.382525840973617	0.28962961473139204	0.1503811746370355	0.6069072123744865	49.535191136040496	69.16515179993375	0.02356856618861685	3.016466056224105	0.9494265395094951	0.03236653754949285	0.0260691210684739	0.02321825175026845	0.05858323567039965	6.906790286984205	4.218980045896055	3.8916195814514447	2.716965338430155	50939.95032632489	26422.52135302845	120233.8453644595	152395.2690850305	0.147154281941074	0.37668682707575696	0.09670788983504741	224.115828417536	52.30788968133315	93.05269227797805	30.67162096995935	131.06313613955803	21.636268711373802	9.34855141224607	1.0254364500768065	0.6420687159013585	27.098310853101097	2.7905671403084495	0.1384679248204065	0.21828025826490252	2081.5	0.3355644589939575
94	15714.0	7857.0	0.337669869904369	1.77992450045355	1.077475977699014	24.37757466861195	61.74581361076531	10.834357034384201	103.14049980272505	60.62633571728135	0.36521779979528196	0.29311548535530496	0.167605767200792	0.6042787543683099	68.5909325496724	87.4681540737436	0.03295194511668705	3.1037156990709054	1.131866847521197	0.031439004943592946	0.0246919954655132	0.024317567782754602	0.0577476458646419	7.3326720298248	4.3806691047271	6.306357230352995	6.627400405392759	44845.936666156194	23107.937749884048	115789.3070712335	142082.34446090448	0.13494793846980802	0.360066365511741	0.09112477665099765	270.709276847398	76.46133304096546	110.1769700403782	40.9307136934744	160.5323068070195	35.53061934749125	11.296223545724551	0.951031721437627	0.684880594084168	34.11008105002625	2.9225957206242947	0.1264154223069865	0.20048707544434102	7857.0	0.20338774246170666
95	11870.0	5935.0	1.27698571261161	1.477257652442405	0.8008778444421701	26.155120758169197	74.609730884738	16.41456708949195	108.310684029145	61.80785694252645	0.36743205694571	0.34679192761413147	0.21048610591855949	0.5622054707297199	112.2890834693665	139.431332542672	0.05062411511842735	3.334552281168705	1.507547510706635	0.023323221485274298	0.01634759919424605	0.028412598779178698	0.0484960054328279	7.061385963266694	4.048428381217985	8.288456554965075	7.464461983709031	36559.98882021905	19355.611430174402	123957.40851383301	140809.30003575102	0.13736130650703	0.34467579720863395	0.0915611422089476	312.3036569440785	122.497402410445	136.133551671938	65.3362386623047	176.170105272141	57.161163748140154	12.2321844972284	1.10810532250237	0.6199067734028676	28.4360664879569	3.0276448849742756	0.1250085182041885	0.1871591344357995	5935.0	0.010355383614345235
96	2170.0	1085.0	1.5387114787051102	1.0154298240992485	1.341506298192611	23.848528353817052	58.61563147173495	9.195531481618929	110.54205291340949	63.1624682706517	0.367185261648155	0.2835209722741365	0.139295424049214	0.585192305384454	47.38181291150365	70.976338631218	0.01921560046132445	3.120516979484255	1.10728251057257	0.028984830040634048	0.0228994904176709	0.02147442757881785	0.0472788837648187	6.32632164081323	3.9471679004497147	2.899624039849475	2.518854839507915	49316.4378413206	25076.8293925607	134859.75713925052	160128.90056505398	0.1496757715030815	0.37985845997958445	0.0975019996760671	234.8289849240605	39.689905131321304	97.1939619565602	25.6375449812856	137.6350229675	14.0523601500356	12.56704317290395	1.40775196077519	0.510105252943047	28.1962281552876	3.7721347383796	0.1660217350167415	0.2765509338444115	1085.0	0.33493063327477907
97	15380.0	5126.666666666667	1.2045862475765858	1.2092161293922707	0.914293869986955	26.8852199166307	75.31107389884868	25.014350496607033	135.57708063059033	75.1687831313013	0.38368491147373174	0.39745972641336297	0.26196964304891335	0.547912048074744	197.835332559362	218.99639304300698	0.09036720860301227	3.2907796152645368	1.90764291276196	0.023582872923057902	0.015131866639300134	0.02935987070762347	0.035255180112979734	8.17363078903187	4.296446433154227	12.18719963490212	6.666728846284804	34285.97986544913	18294.669753268132	106893.87259191387	111305.8344141523	0.12742452763912102	0.275635267890281	0.08377991964235226	329.871524197243	220.4513715273757	146.2805260094453	117.53354358321185	183.59099818779768	102.91782794416406	11.54935296626745	0.9818948394479444	0.6667511342479248	26.238274954200566	2.6309726995090865	0.11901853855656734	0.16688150753780465	6165.0	0.00423785331967794
98	8763.0	2921.0	1.154442373986636	0.9061815338342504	0.7793093060119106	24.998852092525	59.959602005678995	14.839775264287303	114.27733652830632	65.44195776045247	0.3746280327906277	0.3425732046919323	0.2063552768035287	0.574739241348281	105.66835770251782	131.16349177899636	0.04807547795968703	3.1473044082356765	1.4223450104727497	0.027425984683302432	0.019770777503560367	0.0283601916778304	0.04817687700492663	6.948673964121363	4.023874906601296	5.79527527882814	3.58020168143918	44007.3592368265	23000.245047079265	125815.97266709268	145808.318752364	0.14375587344027133	0.35373931927856767	0.09387065713696753	248.77019722591967	101.13575810380048	104.48654610838275	54.7455932846676	144.28365111753666	46.39016481913283	11.083921800304466	1.1100346232895837	0.6291921383865641	27.244234978648365	2.90874661391882	0.13901042861384402	0.21159865324068997	3892.0	0.015590482929646002
99	6094.0	6094.0	1.3904501761205301	0.646299676232044	0.924812454470065	25.2492425545151	54.33250500499929	9.46510873689758	131.382673574526	75.4483319184516	0.40495416939187495	0.352858455115289	0.157250881315502	0.584559678779807	54.2484912170545	84.5760809558039	0.0226531728514855	3.06997743512491	1.21846848048193	0.0292108787529419	0.0197179651537938	0.0265740908232109	0.0482064014262478	8.207694483287849	4.6050529276701395	3.45184581549279	2.89108837500406	38754.6288249957	20092.0746219189	138335.067840693	164618.287629275	0.12189007221037	0.37818789927264707	0.0824340294233201	249.671537871466	43.5868516774936	103.653890130772	28.0689932873643	146.017647740695	15.517858390129302	7.9553308887408605	0.7975746658452191	0.7392663652864692	24.033499205163	2.03765022801983	0.15954023233567802	0.21821536518017803	6094.0	0.0150680178870207
100	2521.0	2521.0	1.5773487876260701	0.532843209671918	0.87482494208326	25.2478840804065	59.3279404215655	12.8538220621011	135.573070759532	75.4187335984507	0.39197467690676	0.35858939565256	0.16538902247052897	0.583491919096689	74.3988783380175	110.91843379594201	0.0292654543869128	3.1482224581233704	1.42041864887321	0.0268498680340868	0.0182995302500277	0.0250824034288424	0.0403815802833716	7.92881105623631	4.3018132241245	3.91497207112306	2.9886699994483297	39828.9330407627	19793.5990860973	138569.664682918	158722.004779452	0.12826015031652802	0.37308928368188893	0.0837473934429745	261.264799422318	61.35730163816999	103.985965087346	37.188456126785205	157.278834334972	24.168845511384898	9.11631185286899	0.945699071418995	0.686720217780953	23.4191530016506	2.38823824870737	0.171636673358957	0.259489130233385	2521.0	0.0943070487735662
102	7119.0	3559.5	1.7967873199975197	0.8063169701320816	1.2960709935574535	23.99007157163515	69.32172811420085	12.234722556305702	101.67380316352185	58.03430820845635	0.350543696591317	0.2867737328261625	0.18759138201395947	0.6173150963370375	90.0891690142171	98.31552015984289	0.04649904323631515	3.1680544592141047	1.160513898146755	0.0302423651161834	0.02520547081597925	0.025118440674783	0.0586151145651054	6.213813256152594	3.99191050540782	5.8777435892203	3.6683876888248355	49893.5441872337	26523.6690999379	110630.196290245	138646.172261886	0.15463091408269403	0.3588281057250975	0.0988538437395851	281.0674260237905	87.39895323079625	116.552080668159	49.016057084293294	164.515345355632	38.382896146503	13.22531331357125	1.09099062611374	0.648699792761763	41.418055396265444	3.2604353915888202	0.1342881663273865	0.2078132568047875	3559.5	0.04133412033981315
103	5592.0	5592.0	1.4598589611081	0.9934309377309508	0.810848626181778	25.459462026459104	73.60496234756609	16.839516881827098	126.281998008474	68.0529054274802	0.360851433666932	0.319573743482036	0.205779217343999	0.5884347672011561	108.528176714845	113.83365506077101	0.0605583613174934	3.2629839319847407	1.3397046072183	0.0260902247352827	0.0198453306834276	0.0278067814561211	0.0536180552439251	7.0660558712776504	4.22762152989236	11.0008362463607	5.01626003968614	40754.4364389154	21672.0048712297	114467.908865699	139589.260119936	0.136155747046916	0.34497963287504596	0.087349608261235	325.889221978593	171.419701201551	132.715531751527	90.3551910774864	193.173690227066	81.06451012406491	17.9409208737993	1.36754303337974	0.56920101097802	45.430714990009896	4.35048528265194	0.134340911301485	0.218114362884719	5592.0	0.007158844835438441
104	3320.0	3320.0	1.75642135310548	0.92281939098038	1.15867965813392	24.984654116151198	69.9314360672163	10.405769259516301	73.9674597522445	47.8199067262078	0.309682297097844	0.284102569893026	0.13610789915659902	0.616439259801165	27.4195579659309	43.208552771697995	0.0133016558148509	3.3136942601537402	1.3676813382167399	0.0243442112032499	0.018201415029325	0.0255432587685195	0.0473476612050038	7.37921589509117	4.51783183020582	2.1157596197706003	2.16744731534305	37947.0433179438	17280.6843179621	149222.496169138	176713.418532775	0.118963993025551	0.42370765458737997	0.0845665256856444	325.954238094554	37.725858051999204	127.714440264165	25.667646019823103	198.239797830389	12.0582120321761	9.811443275291788	1.03111270289662	0.6587085810039761	37.665521313902104	2.69478332738653	0.132971821998536	0.207745602737892	3320.0	0.0849909993799906
105	8210.0	4105.0	1.5054191116885252	1.019758874041952	1.4596396287496587	25.044161361573998	63.05643462007265	15.252077333018999	107.46052380886529	61.84893340288875	0.38416625620136446	0.3399769485958595	0.199443557754805	0.568140702460993	103.22403136912286	111.08363545222429	0.0569728200295301	3.17993991739101	1.3441479372279699	0.026481073245953148	0.02002954459671765	0.0274207978029525	0.04967416304330424	6.33213488836307	3.8931848771586246	8.68911704992628	4.299874087712425	45011.32505702565	24329.82972222125	124019.9886606875	148519.998465084	0.14915419325270501	0.35469555855145996	0.0968898331837072	255.2324167489025	148.9984359106764	109.71690965927124	79.52462835093505	145.515507089631	69.47380755974135	13.29437232192915	1.124312533088345	0.6286016322945245	38.6164795682686	3.46704429944946	0.13040658415449	0.200929972704195	4105.0	0.02558785069337196
106	9258.0	9258.0	0.8142851982354449	1.15117116576246	0.867770968735036	25.669486661352803	78.7345535142902	13.3833307297589	91.844357186628	56.0970063910271	0.341732688517636	0.312887772370038	0.151400345155061	0.580808809201776	58.726988220419706	78.5050800453324	0.0289597455643372	3.3694298401551404	1.42538572141126	0.023365468745252003	0.0171898641008031	0.0250573132717911	0.0448285501582477	7.0465664869217095	4.22202569677291	6.566535261350981	3.9125727003588398	37398.8933148216	18627.4163120003	135201.48777917	158217.730384431	0.129975656143919	0.39212531446842996	0.0905766596218464	342.724827971428	94.56024696986209	145.32632670142002	55.0118649604952	197.398501270008	39.5483820093669	13.2705535219749	1.03761489085463	0.672412604841428	45.702289943297004	2.98629378528513	0.134246095859546	0.200888407612932	9258.0	0.17969177880514997
107	76215.0	5862.692307692308	1.13170345610927	0.8567909280427937	1.0557845788836737	27.029656158292735	85.10962053281716	24.44461263482259	138.0047292054928	73.2274844281336	0.3788332492025794	0.3791297393591772	0.2651733289690722	0.5601239966459018	185.83300748339414	184.56048809856577	0.10639308866293837	3.4019083920446485	1.7818274416052835	0.02197088856291	0.014844105792261085	0.03104104398633313	0.04033136400802525	8.125094403230909	4.346504115867502	16.918127937319916	7.119653556754523	31872.583146254572	16681.757925781323	103903.19416609283	112248.91615090684	0.12478026502431654	0.2799349922371042	0.08089656488127288	381.1875630520041	284.27354198295336	167.72090736599145	148.31219330186045	213.4666556860126	135.96134868109283	16.526466874147193	1.476223045632336	0.5010174812435996	38.575372967144546	3.9178565382993282	0.13553133003692802	0.216453551592051	2821.0	0.0764891108075586
108	6859.0	3429.5	1.312910568358079	1.0386468049789017	0.9894234252478613	24.3276910479771	56.1540722373052	9.98243906459182	126.12689187149601	67.28140586197856	0.3595979156739679	0.29261176751588247	0.184245140127128	0.6105163933547995	69.42210666734334	82.85894025620675	0.0401825253038835	3.06085167388507	1.028793882977925	0.032049457814191454	0.0254276896557385	0.026845625536926602	0.06328511636670661	6.72706099398029	4.213609729141825	5.8611223185342896	3.4803425822597247	47172.97747547025	25401.99912526455	117710.6764485735	151582.152433582	0.1427750076595765	0.37412703198926245	0.0889765138265089	230.753201139659	105.8378480093891	93.03900096653975	57.39054352126345	137.71420017311902	48.44730448812585	11.793245360698	1.1084674154716114	0.6399500620724996	37.222637847241	3.0705487709132697	0.129437124744334	0.2029796167363465	3429.5	0.41444173029408804
109	3738.0	3738.0	1.50888095370595	0.8155880759314961	0.539782663824077	25.343218303143303	75.8261882500013	17.510076445274198	119.970787640616	66.3682064424697	0.3499786949302489	0.31885083370135403	0.218899403234186	0.5795323372280831	113.18211426133699	115.387174857129	0.0656112112066795	3.2907843795505696	1.3880203206984199	0.0253132832032773	0.0193178082879562	0.026728110513912003	0.0564034157443467	6.52293797322617	4.01322959854254	8.363538155409	4.19115447957913	41176.718629865696	21731.850276385	112334.955630874	138214.729859601	0.14134112989262804	0.34910177525053493	0.0903472650567086	314.416810760298	163.292960553068	133.391955042316	85.6364157129252	181.02485571798198	77.656544840143	19.3445261846968	1.35445537280901	0.5848918979818211	49.832226710127	4.71521523893259	0.139630129156224	0.228389714622645	3738.0	0.018266413248633998
110	2855.0	1427.5	2.0623499339912152	0.8123181349852415	1.669819033616594	24.34512910415535	54.93939868966245	10.714599336944575	114.67779698605202	60.71945355091375	0.3651185777429175	0.3021000387569145	0.1776000889113435	0.6188946836190885	66.68590166134035	79.54612904733615	0.037503235028683204	3.0494934847432855	1.0964924392405178	0.032102840840430205	0.02523449695714065	0.024407589376986602	0.0574893181362619	6.607116819563695	4.172544350768935	5.346055783286236	3.7979452205528497	48238.46252886265	25556.874559888798	119270.5669221945	152289.0253107195	0.1440789032922445	0.37106033222930346	0.0886653476304761	224.46032921558248	95.0769441093278	88.0618613065857	51.9245118110601	136.3984679089965	43.15243229826755	11.0702107887663	1.1818560879449298	0.592279179660786	41.64693822053185	3.1433072642086604	0.146809668503374	0.22802047739266298	1427.5	0.7723450411044406
111	7226.0	7226.0	1.47437744345715	0.7036129590396589	1.03037022895429	24.3633342994165	53.4116859409484	8.24985094646124	98.1017248087722	57.154844312231	0.341400478912934	0.299288086610356	0.152177866094926	0.635381194395552	40.547469529299796	57.649201621342	0.0218933332789855	3.06331366016291	1.15944728105378	0.0314585992452432	0.0239399959914695	0.0264949860195118	0.0511092563047945	7.37032117453872	4.469169462913531	3.7569486263978202	2.88254548323047	44780.068739030896	22616.764716489302	144339.34603256802	171312.293893302	0.13000160886763198	0.399630476533484	0.087792186387047	238.935546667051	45.669038649944895	88.9610389698703	28.229673000538398	149.974507697181	17.4393656494065	7.832450813320451	0.850981060488503	0.71123311695629	27.958061641687003	2.26727399027159	0.11493405663752301	0.17218051081654803	7226.0	0.132230788070074
112	8954.0	4477.0	2.211725766120675	0.9194489968048845	1.025640115779312	24.03378190755925	52.394540813731695	7.651113189597715	100.90413781794174	57.28145557348854	0.366755001807031	0.301279854035065	0.140319866932119	0.62754868894858	28.378677977183997	45.9945841918459	0.01551475208945645	3.034895817673115	1.071593074215149	0.03180063063397085	0.025220912773407697	0.024390811827869202	0.0542570942640861	6.769157481627214	4.35219946929381	2.9313870255998546	2.54760672681825	47475.09464168235	24135.4804518666	139813.25811970752	170660.90068490052	0.1335501172730595	0.4091213771558395	0.08754856744334644	228.4782220833285	40.219501507980596	87.6874160713115	25.844185419328248	140.79080601201701	14.375316088652312	8.457177834287736	0.9121889318212175	0.6890943698958255	29.424913417267152	2.491100611872085	0.1211781178301715	0.187055538772957	4477.0	0.3814816803304512
113	4590.0	4590.0	2.49695482317055	0.7638386771105179	1.6280055328139498	23.549941982395	51.03310536306851	9.84074154707557	104.34399393612101	57.469943592218	0.36486563373210296	0.277694717221445	0.165276765997719	0.643537457202862	44.0307949639775	58.946001183072205	0.0232269240839901	3.01869844724629	0.951179157278006	0.0337175880887682	0.0281828719083577	0.0255090475137007	0.0651504753331721	6.506870596374361	4.27135318833312	3.4092362574530095	2.61704789861585	50088.969021602694	25678.777574639	122108.81096094199	155461.977165186	0.140572661952165	0.38852037326040506	0.0905542323175898	215.993533525432	59.8975719276696	80.10969938839371	26.900034308886198	135.883834137038	32.9975376187835	10.811939715522099	1.17642120601074	0.599784408661438	34.6055633227578	3.13019972062463	0.14347260900254	0.231404473468142	4590.0	0.204759968404935
114	7531.0	3765.5	1.98039404097669	0.992689585655522	1.3581935126882554	24.8006493953158	66.7075229162231	12.65765886289425	113.620034164337	62.4006671278884	0.35463616288911404	0.30625881042500647	0.19279509642750198	0.6082499319195045	82.60192368977295	99.98680199755401	0.04147749985404015	3.21203671394914	1.21931894924713	0.0278933815018358	0.02164805505961625	0.02760215724390165	0.0564098832292059	6.67249896877505	4.055534511582955	6.20769754125916	3.79203633135141	44034.71894351305	23091.038078552352	121219.6970815145	145506.47206963098	0.14479792860757001	0.3638190071769085	0.09160720704780664	278.153243648523	98.69514088667185	108.48607347134904	53.39756273577815	169.6671701771745	45.2975781508938	12.2399685027607	1.0244723579666144	0.6750127436919895	37.834787974867695	2.9234339140175605	0.1299827722789165	0.19652547167220802	3765.5	0.06729818336018564
115	8543.0	8543.0	1.18154103762746	0.9762366594914019	0.845548961066886	25.3022775827737	67.0412348486475	11.6329004865983	119.40251091732	65.2622032310798	0.35988715380946396	0.305110667737828	0.17817087665398298	0.5979212013546371	73.0365856971345	86.4668285352053	0.0374519311159365	3.19356218493675	1.20176749894976	0.0285045754858149	0.0209349429361683	0.0265128067295108	0.0541351241685249	7.17191410345574	4.24883763639043	6.763275204433381	5.362870632843309	40848.9222837799	21853.4360552878	123476.953071617	150183.515524029	0.136623897563788	0.375488918590028	0.0879851500680819	274.060536282208	87.72606126689709	114.415131416614	47.4098220858501	159.645404865595	40.316239181047	11.0419414446458	0.8530457468009879	0.7411434374636391	36.369705838193795	2.5185913041993597	0.11334102333663199	0.16689660678461601	8543.0	0.0327818544594237
116	7555.0	7555.0	1.22786808577373	0.932355751946454	0.8678615463367391	25.154706205576602	63.1796335996517	10.1362725859088	106.054274853829	59.3603666848	0.34859302667561404	0.30423902042490697	0.17369314831038402	0.6060193286595179	62.708692384342	75.90685542407121	0.0347166286393763	3.18454119496458	1.1760905410822902	0.0277793017968619	0.0206562635444917	0.0273342094503484	0.0547958555911559	7.15663422218204	4.30580562313143	5.477045289861361	3.5229730453885	40806.5835381993	20927.812966267298	132290.42780187	162054.091988195	0.132630904113033	0.386686518224416	0.0876103229389691	268.139548800547	83.80832881653821	107.994911746458	46.8070228132205	160.14463705409	37.0013060033177	10.2041914537631	0.9415114804853709	0.690388993476447	36.40157634286879	2.59113797868757	0.123521940866086	0.18497118698727202	7555.0	0.00485894603561648
117	1477.0	1477.0	0.425056395443201	1.37911782320063	0.8561329134695451	23.1621312490586	56.288769431012604	10.289307114644801	100.835001630992	56.321513143519	0.345791947787644	0.27594040893818	0.18362302852230103	0.6443845174491689	68.92514998408001	76.8982587164541	0.0390084426487043	3.0933992979191296	1.03486489551938	0.0329869018132667	0.0294849362550088	0.0244616535851297	0.0624901616973433	5.88886076854313	3.96345948334683	5.69985274933751	3.4738175349057103	53835.9400064971	27169.5359979983	108723.39564976699	137497.617969615	0.15256744187762197	0.356592482070936	0.10014575776076	228.72640837244302	75.70561831575459	84.6347153808688	42.172527654430105	144.091692991574	33.5330906613245	13.543908496027901	1.22250204456705	0.5842028182782889	43.0647678181985	3.64863415896529	0.170367884203986	0.273905108902949	1477.0	0.0706947224911958
118	2761.0	2761.0	1.94192740708444	0.664476525165931	0.596526781206145	24.2598001649104	65.5537424538403	13.5866536758691	96.0900931111426	56.472269785390395	0.35019790231656	0.304158257223769	0.194366611351427	0.661743757175976	93.24522874924361	109.33686150528601	0.0499201934773446	3.1703661384537702	1.2405092018402	0.0308794645804639	0.0249055654915859	0.0271351840171928	0.0562942024596398	7.064409317523951	4.39708997683718	7.71077932421888	4.43914843122769	45622.6202399757	22445.7157612939	114762.587787545	137783.971000722	0.134295205230188	0.3437071854610901	0.0907166507751123	297.092861580647	123.115199139166	105.807749544007	64.5453664446492	191.285112036641	58.569832694517096	14.9572051907112	1.14282227690677	0.638420713314523	43.0273726250033	3.6856407799273803	0.147062132116436	0.23309941971844397	2761.0	1.24251993038027
119	9106.0	9106.0	0.49941798697444	0.6959869114950911	0.82690675912487	26.584379881083898	76.905131157536	23.6350879893256	123.842598300011	67.62650850643371	0.37572046404027604	0.364337673366692	0.241959985100581	0.553528435628437	163.418771820104	154.148592201712	0.10095704182657302	3.3415428543067502	1.6327227939020903	0.0233682186698043	0.0160857406121503	0.0276920290731415	0.0420873955052882	6.882087953964831	3.94243225977231	19.7219762310756	6.94693183706458	36921.013660796496	20011.124055141598	105355.448991302	120183.935695137	0.142675089563089	0.295377210087264	0.0916050538827157	309.558956178631	340.992321025409	135.628070396194	178.2807935652	173.93088578243697	162.711527460209	15.0838900724012	0.9427648883471149	0.7197054588902779	40.2180920681614	3.15457490264	0.11039704513360901	0.161223629609137	9106.0	0.0579609812554776
121	215.0	215.0	0.7300745716504928	1.1574718097421102	1.1303966057055501	24.415635221659397	62.852330848589894	10.0214872044738	107.58580828146	61.3679541401351	0.347423576809583	0.265116187705782	0.12672397437601599	0.601790809274781	60.0299463326617	72.9373866540263	0.0304086633249759	3.15517351730366	1.1883993594972	0.0294394473083571	0.0236106204780254	0.0217746516652903	0.0341949311370479	6.636907216963261	4.10264157698136	6.18177507194452	4.4311125197804095	47515.1152748546	24666.4254038863	142860.104074752	158507.463564745	0.1451187055273	0.369360919638896	0.0964657093243569	264.296360373408	71.1505271908757	106.228579643257	42.1395822072631	158.067780730152	29.0109449836126	13.7153814743794	1.31051042614075	0.5544643194103679	40.3815886116235	3.69974059524741	0.180771001367536	0.285053060630652	215.0	0.0239866501095103
123	42684.0	8536.8	0.7122589871515479	1.0127202853445376	0.9588860695847377	26.67304023767278	78.205613704059	22.48278391419008	130.95230904085741	70.4390548065281	0.38120067563833854	0.3722949591804432	0.23987148840125522	0.5596003222342698	159.43665515125022	160.1974499820314	0.0897954532145598	3.338411198174586	1.688281957633756	0.02354604736640442	0.015923411493166097	0.028182223838527882	0.040480236832865855	7.60461905143912	4.164393936787966	14.431626220329397	6.877309449275847	34883.258620719345	18603.16458884002	109417.4897153456	121487.6408624202	0.133584132884939	0.2990501160076386	0.08577668319081926	332.06872228715537	277.03993498772644	143.27051011201237	143.67283077036086	188.79821217514296	133.36710421736552	14.78053664086662	1.106786464083924	0.6348050100239473	38.789131082007394	3.3346406785219536	0.12567219421016343	0.1851634154381182	9073.0	0.15075043468205201
124	7753.0	3876.5	1.7693604058390902	1.377792724498006	1.6320955917309545	24.46551973012575	63.96962326581634	10.601179231689215	105.96193998136599	59.6002870241726	0.35075814194142546	0.2947071384936455	0.1610655202124895	0.5934006844425626	61.24652538614951	74.0608409933927	0.03075734989697175	3.161364911813585	1.1783681607620862	0.028484940100106652	0.0224973619510529	0.02401657873410415	0.05167593418345	6.46343964710711	3.977035301616325	4.448221712423785	3.638429844139265	46652.49890507805	24750.74785068375	128357.172349304	157330.686707636	0.14978019680917398	0.3898804612621265	0.09529173779422195	255.88447653593852	67.22497122147254	105.92242070467896	38.73078790962435	149.96205583125948	28.49418331184805	11.528695727366305	1.062500831787185	0.6494917526231205	33.354582256100144	2.98461074975763	0.13444630754179301	0.21049553774003998	3876.5	0.36602478169136643
126	4403.0	2201.5	1.55763586132404	0.6628082393770651	0.9534663592696024	24.34395695914715	56.46451808324275	8.93784997156261	126.10891758226151	66.96644550041884	0.3607599363937295	0.2925564306086625	0.16382870620584902	0.6029473899399755	57.23404224039025	74.91571258193736	0.0304186564920475	3.081234146186355	1.04741457431721	0.030610597631616998	0.0238737842795095	0.02468893590394655	0.05519746059904755	6.717424508435416	4.118069215162766	4.032930283671909	2.8372134689223305	47274.117776329396	25010.279813510948	124273.409015043	156056.85903738148	0.14674706430172452	0.38192047324770095	0.09048030883775701	227.76804428145348	61.5819770023493	92.43383229026605	35.06897015782915	135.334211991187	26.51300684452015	12.1475759712892	1.2294268058578801	0.5830464576617616	41.56187922019275	3.3861931199951005	0.14730700456649998	0.233100325399021	2201.5	0.062119493119996705
127	5360.0	5360.0	1.4512975992652	0.530085088696866	0.542055013855843	24.4257794087251	56.9142689854039	9.45707745386791	115.290183235477	62.533415561386796	0.36694514345517704	0.310570287466346	0.150502295714254	0.597675735908763	54.94052258652929	75.69551101581409	0.0241197486228793	3.10581755684892	1.12669838457848	0.029143895484031002	0.0222173568787983	0.0227527357709989	0.0499190081389265	6.60656168205077	4.08978708322158	3.76156519510395	2.7837438202752995	46231.1715904792	24023.8357136849	131337.359775458	160667.37702587902	0.14450253890851	0.39103714583370597	0.0908689359474063	231.838322592113	55.4040232383961	93.12885377647459	33.9018503442883	138.70946881563802	21.5021728941078	10.811414027906402	1.084601245173	0.636333494578653	32.054541888491805	2.93776063226965	0.147704979972072	0.22367651408695602	5360.0	0.008347344323717209
128	3308.0	3308.0	1.8561907305172398	0.73704027411149	0.792977983852172	25.1759568584199	68.2643394051641	14.2259936357235	114.06471325268299	63.7360631079086	0.35599258387604205	0.31123714152531895	0.192135174211221	0.5994077573310389	100.832990276635	104.79722670469	0.0520593569839923	3.2522426420384596	1.29589966265139	0.0267475574833769	0.0201585566801173	0.0261434195567021	0.0495642216622012	6.790230576166099	4.05921672135184	8.50941123885661	4.44665784276502	41173.1640898245	21306.0278399667	120625.693777532	146227.94532123802	0.143210813938898	0.36060479795829603	0.09218315052397098	277.40997632485903	139.207328681127	110.77335871619199	75.5059849161361	166.636617608667	63.701343764990995	13.050573089209001	1.06992973722704	0.666269947589714	32.130506890401	3.12657821489154	0.129763672940355	0.20218482021122697	3308.0	0.0677572457827228
129	1276.0	1276.0	0.443823757956052	0.9057668293555892	0.8453006083540892	24.4680481864521	66.1993779245966	10.5556986363516	102.796954112059	58.9537795268857	0.340431986589693	0.283457700777216	0.150927823071596	0.610062396686084	56.8831583524955	68.7646854830035	0.0265714698088382	3.23116714780027	1.14723357542134	0.0280525135543375	0.022066075380834996	0.0230924909556527	0.0506402104110738	6.29359160487772	4.01053525454816	3.59872059646649	2.55933224136955	44460.412069131795	22937.9476705681	133799.517410645	164149.11253601802	0.147046339778872	0.415460072390037	0.0957920279201815	268.063024039099	57.06628114421579	106.196884650876	34.431284443769805	161.86613938822398	22.634996700446	12.7173070981564	1.2029825623991999	0.609589848349239	31.4756983118153	3.30726428133942	0.152337957929867	0.24521463236933605	1276.0	0.0901709589478762
130	18231.0	3646.2	1.2533220113501335	0.8076116609170623	1.172853918165314	25.62014988435118	73.75878604216399	18.19750034132754	109.72663186030559	60.33350105482928	0.36776422270803516	0.3303339925615938	0.1869169543416498	0.5984785625267242	100.82434892061829	101.3068595503596	0.05736826559037047	3.326776619446096	1.402506785624988	0.02479189912732166	0.01831812503334754	0.024411071753766785	0.045389520250890755	6.920288029989456	4.0632216371525525	11.807413768952378	5.062132067604444	38860.219245865024	19817.11974501646	129047.66558897468	148494.77094268554	0.13946713671156702	0.35627738126778663	0.09204106044753096	307.5219564886654	217.26966182544933	121.7370908493205	115.4696528488931	185.7848656393446	101.80000897655609	13.504501592841578	1.2089624890316197	0.5940129056915817	32.9593180770604	3.3623263488080903	0.176182539140459	0.28782444289820364	1039.0	0.4409087379823865
131	1967.0	655.6666666666666	1.1691754073318268	0.8063822437257531	0.9270817323642992	23.837553456955103	61.6127488000076	10.042583545567856	92.55538112963235	52.18068822233297	0.34379155281918833	0.29211950795313296	0.15923482619325366	0.6525804162964536	52.109866578664565	63.948100072358464	0.0255938649610452	3.184601633832916	1.1452506905695599	0.02976378489128657	0.024230182204578232	0.024049566302405834	0.0505254887077126	6.618104193544403	4.133853061597963	4.158727534447244	2.78072312246841	47978.215472873504	24211.3751477831	134364.56876033367	163248.04012657198	0.14850852818216168	0.404656490794507	0.09877263055813663	266.449712346524	68.55576017072897	90.61290465972259	38.64917431374324	175.83680768680134	29.906585856985732	13.940243837143266	1.39393478438508	0.5333536106609046	31.20316645971417	3.9652795419771434	0.17497093106587433	0.304901364533514	618.0	0.218256206158912
133	7272.0	3636.0	2.08284926010074	1.2315446165452948	1.20042224357378	23.59592274641155	50.439376394857646	5.94237356255149	67.54285820400955	42.79967594864941	0.3300143803565975	0.2713360150363945	0.1253869720230725	0.6428481609072245	14.123242371889337	24.80785300241515	0.008319877990630727	3.092825776437045	1.018288243104462	0.03063675604568155	0.02435288715530865	0.024264000819107102	0.05328372871351595	6.000782113651099	4.075362086380116	1.6541050139623847	1.9869535857200202	49082.5738310363	24330.5181331383	151773.841078206	185470.792279449	0.14302240855457948	0.436570224525295	0.09988193573718429	208.4773246161395	21.4296158485361	76.4160623817127	15.1357483668811	132.06126223442698	6.293867481654985	9.372693033766366	1.08372521999059	0.6282337446865136	27.8076941419409	2.8306653725871898	0.14879717887614347	0.24395505115901	3636.0	0.855036391817424
134	4367.0	4367.0	1.82988692739462	0.7509873097294549	1.50878706235856	24.1994733142436	56.498928753143794	9.328720123214971	78.1243189885948	48.5968462589165	0.323430491408811	0.28211573211483804	0.147786825283463	0.612941719513702	43.194777379744	53.342338478913405	0.0219497317265139	3.12327983730489	1.14223984632236	0.0287164480846183	0.0223768474026617	0.0248294645227963	0.0520285002595144	6.51851827981894	4.13422515156439	3.71408015050116	2.8635412577336097	46176.10349720401	23240.0836482396	141192.012304458	172291.743235057	0.140092361712501	0.40633806812110707	0.0946133697428996	242.719841044161	59.097113488049494	95.7826315297839	35.3646026643264	146.937209514377	23.7325108237231	9.500144591032301	1.02441517167198	0.6486046094507301	33.7042846810184	2.7314985044931	0.14522029037184397	0.225198610365848	4367.0	0.146001511109925
135	3791.0	1895.5	1.7036093599040305	0.8047496060130624	1.2655687634875465	24.3458646174141	64.60514235574581	10.670211224305898	82.63404562919075	49.4385864934885	0.3287584285559185	0.291395689366421	0.15433470162223298	0.6410334298401126	49.7130017288301	61.43431334575666	0.0256281232660451	3.224272454807985	1.190899477573275	0.027338919194945903	0.02148074306183395	0.0246358038470387	0.050433961457256496	7.193042117969981	4.389914327041534	3.8944209885504097	2.7360920763301753	43173.9906454212	20855.08774907015	138934.230185043	169314.5813125755	0.1329656196982405	0.402113626706702	0.09091009179277726	295.7110291638145	65.35001598446786	106.6458702439925	37.7213535098282	189.0651589198215	27.628662474639597	14.01935488549535	1.3148218564454952	0.5655674785243225	47.18463272391729	3.866064946428815	0.169989293156744	0.28653480604666703	1895.5	0.36433131910400396
136	1878.0	1878.0	1.09743642211823	0.8670903782737671	1.1154177120339	24.118663864162198	62.8412268983368	12.018295818522901	89.4983385755091	53.989315895031396	0.33345006869863103	0.29774130869612103	0.175198063860129	0.619592964055175	66.7851745929092	77.1674726273724	0.0386949196464599	3.1963098845707596	1.23798898918566	0.0277605915015914	0.0224326338791486	0.0261913398407649	0.054047041626872	6.478777537355139	4.0484410903643395	6.7931472554853	3.6127368151517003	47398.9861220033	23748.245570012798	129255.269153574	157808.87650006902	0.14936632264865102	0.38234859087740203	0.0992261929731415	262.939695521202	139.516700465183	103.126530630459	75.9942343710861	159.813164890743	63.5224660940967	14.1286826841753	1.34207027956098	0.551543710520806	47.9528781371797	3.9014882083539106	0.177315341067935	0.29155995879823104	1878.0	0.5551179511509791
137	31574.0	7893.5	0.9664913621326284	0.8129258980368963	1.0483155739209091	26.267643117740022	82.99865502291094	22.01576037912805	119.34942416393075	67.02462819146	0.35766558477841953	0.347860021542035	0.21742417793749103	0.569916609091926	138.18161121755804	138.98072767092964	0.08400657546718511	3.3949117087449974	1.642539564322685	0.0232184587547131	0.016358581352797975	0.0271206586601399	0.04129455184728755	7.435124530410495	4.167753057765662	17.038341751529575	8.505729197915532	35874.07704948565	18585.656695836653	114788.48553812	128766.53661183748	0.135040945079121	0.317472828614094	0.08895683055601301	356.8901960444925	299.18237657833447	153.652461216723	156.212956414069	203.23773482777	142.96942016426573	13.650451249430127	1.24106554904269	0.5580347241300203	47.904782502390375	3.380457294431825	0.14910200081685102	0.23314476468906575	7462.0	0.06024541160444265
138	4824.0	4824.0	1.48909835323245	0.7397317871849921	0.879353357827936	25.2729561076614	74.54672786993059	8.27408289311743	84.3420878583519	51.1000177603516	0.32604469485000603	0.295199876473584	0.12130717270212801	0.613625321589442	16.8207981674751	35.103543968713396	0.00875087951948208	3.2857564713604903	1.22926903540655	0.0252533486083255	0.0182892916207159	0.0231896456198657	0.0469324454561019	7.782431620496089	4.55618158325728	1.9452003302507401	2.18570291494833	37275.9653748988	18008.5187694603	149517.772711374	178992.04812882698	0.11892362067755802	0.41644829441014497	0.0833362943761592	351.918311134264	25.767450011802698	134.029758387371	20.0685319358946	217.888552746892	5.69891807590803	11.1082438026174	0.9812396429497221	0.700598613255958	46.2618506059451	2.8274439654643704	0.120744326122464	0.184276779201724	4824.0	0.0106800841392701
139	8296.0	4148.0	1.564640491379375	0.7965705658385576	0.809127964178653	24.844917243183048	61.2089246702366	12.091146162628648	87.51194125484554	53.3967835277321	0.341257727359978	0.3105695133119565	0.166728072628584	0.600399942349304	62.60081136218645	75.3247473197995	0.0342992026575597	3.210976749327835	1.339769720559905	0.0258013694870621	0.01923228267087295	0.0270263408745655	0.049142285346855746	6.791789759258115	4.21491166689914	5.25568619182115	3.1600538266292997	41500.103480411504	20137.3177030198	141581.492238619	167834.09222190751	0.1314416674024685	0.396516850331751	0.0909108164814062	266.144011960437	93.02337380784655	109.34743709554945	53.29793148605115	156.796574864888	39.7254423217953	9.138419655740716	1.063993016258335	0.6243610289645415	37.0617190327348	2.7166110272722848	0.14419968375487452	0.22354453980009048	4148.0	0.046607342737151905
140	6165.0	3082.5	1.30048349023501	0.7249789010346914	0.937174403258419	25.2381209445457	75.3273776610146	15.171707916971306	94.58479545226874	57.37934281487745	0.33337401298545155	0.303980460633961	0.16882943057795652	0.5999022790129305	78.71780350625109	98.01243442408887	0.030586830583818798	3.31119943941931	1.454571232629755	0.02439220645963745	0.0177832980839037	0.02644258835074485	0.0468288091282114	7.88255983434863	4.47513887935852	4.319743307501476	2.907571338555015	38224.5657308762	18433.15663375215	135266.2705921415	157636.283867107	0.127344384318975	0.3801880760302595	0.08807913498667246	337.4255379831545	76.29671355909261	139.65896858252648	44.8130506249949	197.766569400628	31.483662934097815	9.957547471058595	0.9688054225133835	0.67254507809246	60.4769520452228	2.6120865660500296	0.14541411030051649	0.221960712346354	3082.5	0.2007266490014371
141	4161.0	4161.0	1.53219231929459	0.7684503006070229	0.782356275426216	25.1842437215895	64.255065225418	12.1541922382646	92.6033453111719	56.81615947553411	0.35280201697632296	0.32330371147725107	0.178995504287191	0.5905138843095731	77.1985446906835	108.39429769646799	0.0314901157370417	3.26151973856724	1.4057576824002702	0.0255166179538716	0.0183442073315788	0.0282110163267394	0.048086681866475	11.535673507622	5.9277177384162805	4.1078825580267	3.14144729389905	40854.4721254808	20469.0558030598	137762.273851423	158196.43624507	0.14045473843851	0.37775619767344104	0.0962713814729342	279.056194066705	62.5022371625936	108.164738439437	38.525348108711206	170.89145562726802	23.9768890538824	8.44791018042107	0.8904555210660279	0.6963446272990359	37.147280866581	2.3962412326167204	0.134803780866695	0.199513464825811	4161.0	0.0190792488673537
142	8023.0	4011.5	1.5691107549103251	0.6176168580880976	0.9719514287529935	24.83781360385585	63.47336499342245	10.935879451469344	81.29392878710831	51.21978748681414	0.34749914345035204	0.3067057373265575	0.1798353435086515	0.610168371604993	51.2966267104305	64.27341334503156	0.028789459428250102	3.25987804637224	1.26434225990233	0.024550208836935053	0.018041958911257802	0.0311238437482836	0.05927716004280975	7.19033371272297	4.41380656680341	4.23087804258824	2.8421687651171847	38519.81657547015	17475.7253857275	141049.85720803647	169785.561785213	0.12209703349298398	0.4083842898857	0.08763512971957915	284.0345505003195	74.00512921632215	113.022804254093	43.0022213288882	171.0117462462265	31.002907887434155	8.254624695188305	0.926672007294286	0.6726996003815064	41.61536822309575	2.457026467492875	0.13849933483601	0.212696819658799	4011.5	0.03339437078166905
143	23403.0	4680.6	1.0513858900280515	0.917953376857278	0.967066443668549	25.660811433306257	69.65509802563125	18.881310388350975	110.52817440924623	64.08190782528678	0.367885082459805	0.3508794373504078	0.2240407153979508	0.5701331864280336	123.66365910861195	136.94889634669929	0.062183788568306565	3.3020274230007614	1.5866465847984081	0.02420023919553424	0.01695852700729802	0.0290228019408528	0.04603061331220092	6.835717780172172	3.91666181943408	9.029024087320163	5.425640880867484	39539.07743124012	20320.836653293	124676.702056464	139591.9323828708	0.14799461958243582	0.340233142956201	0.09753182495790104	278.0851795281062	164.01001059717726	118.16517670325227	87.41559435492647	159.920002824854	76.5944162422507	10.302462346823539	1.0775373166307602	0.6218307447505504	44.41439852272814	2.849584986564674	0.13685799201299198	0.20867323832656837	3643.0	0.154085358719583
144	8441.0	4220.5	1.5736825879494951	0.7515128172906465	1.125941644806245	24.443751063995148	61.9436785555817	11.59321523644705	97.55286796010664	58.14580706944905	0.34561318827189147	0.3078421429020935	0.17715261158844553	0.6067266075282325	65.9171974794758	90.3571649700146	0.0315158863754346	3.2257538397853347	1.2315286245891497	0.025810888688166597	0.01931401707109465	0.03081157861362665	0.053992153358300946	6.769546910154061	4.15334014086552	5.55692452704122	3.244866265072715	41894.0600084452	19302.4645303079	137858.9775588855	159549.85217407852	0.1349964894013295	0.38011396857259405	0.092244222025047	263.12063307746547	85.5991943065245	107.6633568974915	50.53251127499645	155.45727617997449	35.06668303152814	8.684970801363585	1.0231092278762826	0.6357723538599884	40.2078946045917	2.6313709200253053	0.18931771880877052	0.293610043772543	4220.5	0.0952628664153691
145	6337.0	6337.0	1.08078687555179	0.8016456891907479	0.9452875125728171	24.9970881048911	66.12867837421	9.51614102308284	93.1061595006565	57.5286104966206	0.35589608064813705	0.31056417190541497	0.173963338628572	0.599435464628772	42.3262597791448	63.1814374133605	0.0205211996444908	3.28380210448561	1.18510028826656	0.0238997914353767	0.0169110929970107	0.0311855005856844	0.0619070182806315	7.31173013079005	4.3471541969935	2.90021049185754	2.49911696915741	37620.077951513	17398.2679733707	144023.649257316	176511.776978851	0.124902576785646	0.413562472094363	0.0871308447714963	290.48881583108397	43.075718089366	117.548752216818	25.836104619935302	172.94006361426602	17.2396134694307	6.42177158799667	0.733468223198527	0.737661051011782	37.700092729602495	2.01828743379406	0.128965072553626	0.189812961331709	6337.0	0.0739675347118052
146	5213.0	5213.0	1.4332380861349898	0.646412511835879	0.745993623087427	24.844985527737798	67.9693546787921	10.2167995685633	85.75632028453659	54.59743024339561	0.328641901118227	0.279519948608343	0.164970315266213	0.5996843415358759	48.461429229324295	60.95878620331321	0.0243681099086941	3.2517309209176295	1.17255944857019	0.0259266090112969	0.0198362323570255	0.0270719530714672	0.0588884016517827	6.83906941089383	4.20370938561931	3.3116772556942795	2.9926373436105798	40484.9336072118	19752.8668699858	136654.880883056	170718.545488119	0.131232626496475	0.406493372689437	0.0904195556035192	291.824571233891	62.1349525299219	120.950032244262	36.462378677367504	170.874538989629	25.672573852554397	9.427928538268471	0.7969678231539069	0.738114339755899	48.6855966052602	2.46014109390116	0.131920525778526	0.20789132923347198	5213.0	0.0350080589520704
147	6224.0	3112.0	1.5531625100799549	0.7871947784770106	0.9997005450525072	25.3588034324056	72.94545102616355	14.993877310956549	92.87963101787415	56.441684090978	0.33031998024361053	0.30627968533970107	0.1645272410669495	0.6135874971146944	72.20564275140205	82.54240538194685	0.0369831584500115	3.35239910987043	1.50754392057391	0.02326533454491755	0.01668841376733515	0.0249164745172634	0.038104257180636744	7.472325596238914	4.309473865099335	5.633457345108365	3.3648513481686946	36764.94431650275	16965.194476689452	143697.020028959	159118.16527707648	0.126025254858529	0.373518602619499	0.08915306925579539	330.5995177000725	107.3886368865644	126.3608995491985	60.97467070763065	204.2386181508735	46.413966178934004	9.67309066029561	1.0174944912958934	0.6557451317796055	53.6318553755455	2.67980681832389	0.17026426791076552	0.2563483536933605	3112.0	0.02880189011632724
148	9437.0	3145.6666666666665	1.3959310330380887	1.004471353370372	1.0475220957464748	24.242874946715233	68.29088535340793	9.826962351242182	87.97436382392947	51.40269650461437	0.3288930761680857	0.28587907244041366	0.14402885089368966	0.6280776744138458	36.00768042827384	53.853727253844504	0.01652305272942592	3.23300443326104	1.1381772315208833	0.027743941882262504	0.02204128366668177	0.02363722193709643	0.05316132133819507	6.685804889745893	4.1829303653313366	2.4155616404311666	2.2745002201015567	45091.8687149181	22300.324413267866	137370.069136984	167419.40281272502	0.14150854815344466	0.4078519737865864	0.09576904484269717	300.51549422169296	43.5425558395416	112.93835476181168	27.41703892154513	187.57713945988132	16.125516917996503	11.839124128424118	1.1312464950798977	0.6267343681993189	37.165881088441296	3.221405884391853	0.15433013124724002	0.24475691492192034	2726.0	0.0692278759857309
149	7373.0	3686.5	1.8683717243667501	0.7614949841300035	1.024496157138374	24.3432404035436	66.12563423196605	10.33237936598585	85.43763987128911	52.866569249818	0.3382769005848265	0.30673543752383303	0.1574911767289365	0.6355078345046621	39.962163577990445	59.823101056069504	0.0156522733766781	3.284132497806435	1.32026440967815	0.02557255672373135	0.0194145304852541	0.0270696298595931	0.052842212398123596	6.92968086294944	4.2283993391534604	2.22512703530609	2.308517097297025	42004.5154832909	18912.25317236945	146819.661216683	172621.586387217	0.131723933599957	0.41332471106455604	0.0941084344789326	289.816275141	36.00014672950045	106.9017768101223	24.5945509071395	182.9144983308775	11.405595822361015	8.66429415304707	0.9289354675350429	0.678433360423256	38.6787654711462	2.5448862291015	0.1464654113591145	0.23219904476762104	3686.5	0.1637925177316507
150	5280.0	5280.0	1.73404558987156	0.776313400284204	0.7682622323993928	24.457011078289103	61.0463544448553	11.3971356802161	107.84259124382099	59.4216201963198	0.366929245305192	0.316379251606706	0.18139919247401604	0.6195810200166171	74.10504594143958	87.63383094666679	0.0379020059572065	3.17435993974481	1.2021841662043702	0.0289289878519282	0.0225233980630847	0.0257011512668831	0.0553101334601762	6.5740580753106705	4.03867370214028	5.722250497811741	4.96594686540887	45374.6328228949	22890.824122256003	126245.18874628	151291.26815417802	0.14470894231955403	0.373228713233397	0.092315560798877	249.07340067235802	93.61232589895529	95.1868611186442	50.22889052957271	153.88653955371402	43.3834353693826	10.859920549218	1.04021080503498	0.6603313235798821	32.3799222800142	2.86152320819425	0.132619950161984	0.203005490464129	5280.0	0.0383423940459233
151	12072.0	12072.0	0.339879022585083	0.7450607922897181	1.12603440875816	26.491955019039	69.3744361237745	26.015194718650605	130.243436777166	72.3540146451948	0.37610518415648403	0.375931684778466	0.263413648628018	0.544916481098342	188.957109735578	192.05492005801898	0.098958855132277	3.2771898883223796	1.8143882356419798	0.0242148879436381	0.0165491199813445	0.0280500570355861	0.0386582925930514	6.847118199910691	3.90543031143761	13.694724944235402	6.58171949002858	38597.8353694049	21400.771741887602	102409.56207951	110996.133434146	0.14638507048429	0.284559217591955	0.0939099501756557	279.854440886008	283.262499127272	123.051492879282	147.061997377854	156.802948006727	136.20050174941798	11.7835540929507	0.7856784686073549	0.769234235618242	33.782181321844604	2.41660008673886	0.10775351020551299	0.150776611133806	12072.0	0.263628698712789
152	3076.0	1538.0	1.4088163283417985	0.6764990170840026	1.5739545804328015	24.57949361321895	54.95357840526104	9.25675344790626	99.7351464702032	56.01377891349045	0.349345371864606	0.2997024681719215	0.15701673494964002	0.6139912858792429	49.3005072134234	68.87321147659199	0.023903564214113448	3.109433610606085	1.155511120495345	0.0297290624590229	0.022051301443964652	0.024306374733869048	0.05186706338896685	6.74058491473991	4.12651386607567	3.2184004992665303	2.675865058537105	45107.49626973245	23432.60466590325	137109.6964963565	168106.499246103	0.14370476547373148	0.4022478599066735	0.09254161105774494	227.4958510558375	50.0291857785527	87.08775450523885	30.299064217739407	140.408096550599	19.73012156081333	10.025402647550255	1.07448536049648	0.6486175599450945	25.80477502605665	2.807159696286525	0.1328081114611115	0.20822726712715048	1538.0	0.24853369430324448
153	6470.0	6470.0	1.3208858257296598	0.8831392783558499	0.803886980181865	24.749817989710003	55.665227037682	12.749658653934901	113.7536472294	65.0437862480664	0.372822038184671	0.34071915020866306	0.19860875923091398	0.578165096811445	87.63937600075408	113.862463100102	0.0391027720719705	3.0988991092889906	1.3465853322800703	0.0279662765886445	0.0199184080764353	0.0289479466986851	0.0526887177013098	6.954908399244539	4.02645655023416	6.08027403063871	5.12713645284601	44734.858661807004	23573.1574799379	132483.23701415	158767.815224275	0.14458088042670802	0.373956239863781	0.0949122106563866	233.237825393556	83.11345175249001	94.4692037988155	43.8820893055202	138.76862159473998	39.231362446969904	10.0708165241268	0.99743544816746	0.676139207127486	26.1060950620993	2.6596192650546295	0.127495578284522	0.19198585639069396	6470.0	0.00900195822570665
154	4998.0	2499.0	1.42110276336832	0.9450654575349735	0.644524290489052	24.392482029231047	58.525677504709805	13.40475587375485	107.2082010621115	63.68360619099644	0.362704797949196	0.31445639892566946	0.20138001844632497	0.577201816364393	91.34170755985986	111.70177548157736	0.0467791156303912	3.13469429515094	1.25250670077103	0.0278317846979866	0.0213275097527268	0.02698619418655475	0.0552913557891202	6.12988757618313	3.84735998515719	7.574124546151481	3.8698463330911452	47965.2993282748	25245.73961282575	120773.60016875001	148287.5602312345	0.151607076439582	0.369276372256431	0.09957162844478795	233.7580930246965	113.0088734345895	96.12290818506347	60.54232900725125	137.6351848396335	52.46654442733825	13.92725323338465	1.2820941262275598	0.58640906767311	35.3249465566126	3.6146995299209452	0.152646539928895	0.2463450415754505	2499.0	0.0185435872570242
155	10719.0	5359.5	0.9353206338944731	0.7130060666179794	1.12270339026826	25.81465816752615	67.3579136306269	22.13453242135375	132.287616334476	75.0818027542656	0.358383540737507	0.349345280780189	0.23981211387464046	0.5478019738251575	172.443560989079	187.6536358673425	0.080527525862259	3.233928494482575	1.74332002374834	0.0245079778033773	0.0173073946275462	0.0262824728658151	0.0345958069977449	7.233024361940375	4.04393549410942	10.452455129580336	5.0859642414317205	41295.544065696304	21691.15300420985	113433.8208436445	117856.911069408	0.1423785143251585	0.2908830991002995	0.0926548077895551	287.530882942036	187.87771286420002	122.5359061084185	100.63246731016989	164.994976833618	87.24524555403	14.5955463592452	1.1391281833717801	0.6392983536626615	38.3766369647601	3.31059962237899	0.15872550087487852	0.23337058631057853	5359.5	0.17085014093683598
156	12310.0	6155.0	1.0110345467445252	0.8248963208800666	0.746327999523158	25.7547440342792	75.4425009771548	21.059855428893	128.7126621126935	72.5862584380377	0.377180878216804	0.369786882199583	0.2488336570973855	0.5595809074014906	160.55703561265398	178.08487400129002	0.07864234123851825	3.2802745166811498	1.675645647378715	0.0241626504473531	0.01656547012068915	0.02863937632034265	0.04413315790243625	7.602550202907159	4.1154135740517	9.369174922254764	4.849793965982904	38261.92824014435	19911.9407656799	112445.88706070199	124994.551698332	0.14343215585104152	0.31633722704182354	0.09183529191422066	305.8306048617645	172.6606707435895	130.7234215633245	90.82262478019975	175.1071832984395	81.83804596339016	16.10547112173945	1.264975424378875	0.601732592316238	39.75292133128285	3.798778128321365	0.13804936906365	0.2201931147822065	6155.0	0.04508081336818998
157	2978.0	2978.0	1.6479161226514398	0.7291084123259329	0.8275483117472661	25.234464558586	67.00280169899979	18.2163795558378	111.006082894344	65.15508359301721	0.356441750865044	0.34258748597630106	0.217956120950883	0.587809658340194	120.43715674129	142.06159449318	0.0558009689994556	3.2416002721231	1.5235490725138199	0.0257843969297351	0.0187243590007598	0.0277623167968313	0.0483226486567108	7.08534074245168	4.09327000970735	6.298907339523339	3.70313046016661	41884.752682648796	21586.674636949298	120454.063835692	140045.705963467	0.144019277630216	0.351908188233244	0.0963068833690844	289.647546869771	121.785856443732	115.772737411389	64.25928847576179	173.874809458382	57.52656796797	17.0860143849345	1.4696416324285502	0.53677231478973	38.3666513814489	4.30280031614435	0.15364600559875	0.24945024500471902	2978.0	0.0155734076692988
158	1385.0	1385.0	0.37214590579808504	1.1802494940860602	0.863912616697404	24.0694050823318	61.46270710997371	12.2158324865555	98.45814936612071	59.9348022925272	0.34593878059611105	0.300918269337263	0.17844633377053898	0.600012932349531	72.9043550839503	87.7455196192773	0.0383513152927306	3.13663790479718	1.2190446648142301	0.0295090903807856	0.0232541851362178	0.0250551608384378	0.0554459263096051	6.0083998056396695	3.83940481819834	5.36345615554606	3.4275120542223196	49544.2160841317	26228.462393227797	124557.830196099	155687.356251297	0.15813332015151998	0.38374158072340603	0.10448649046811599	230.48970306462002	99.42863204973992	97.70835150419079	54.132511073452996	132.781351560429	45.2961209762869	11.8082007152458	1.2261857933196498	0.5954184521558941	31.7596970807935	3.31502245243379	0.155092785991756	0.254015135556654	1385.0	0.0372507799978896
159	253261.0	9380.037037037036	1.0295144352159145	0.8175928245306058	0.9787942164262811	26.83482562023756	87.37088514628176	23.998253493005404	126.91353433275624	70.10548095769558	0.3757857019706361	0.37625515628663886	0.23964921949131665	0.5544918281112876	164.57101714143704	175.15690372077898	0.0855773382166977	3.427696806807598	1.7635212384117611	0.02139355360523932	0.014043167244167699	0.0282522859217615	0.03850112350332955	8.04743956604264	4.400614365470326	14.006687519160366	7.563767515436446	31568.745221897545	16322.681888508434	111049.14404136555	119723.07509853037	0.13067429370081268	0.29908217322383035	0.0857520544065574	376.7180773168671	247.3775453124934	163.16176188603592	128.68104507806248	213.5563154308311	118.69650023443097	17.57293339679753	1.4550847514721923	0.5231609814142246	34.34924766767469	4.022849231693163	0.1354071853741615	0.21799014491636357	7762.0	0.0463453838284238
160	3857.0	3857.0	1.35663798765743	1.20297757488783	0.7372829688163349	25.8286819372502	74.6225248664529	22.478208690103997	121.251862561847	69.54224256938211	0.363890571376471	0.358386504900341	0.23331379574564604	0.56809191116196	147.643284713643	157.71389211755	0.0773376960912489	3.30480481694186	1.6363452354045	0.0240397336159158	0.0170544151814368	0.0279796757097552	0.0438200117187573	7.364188791412129	4.12602728793935	11.045491021497801	4.8814941208236	38953.5197002641	20075.4751024775	115404.222274349	130234.13642674801	0.140060890066175	0.324637235392288	0.0921815052161077	320.316602708601	202.05812673024	136.87426929028098	104.009860302893	183.44233341832	98.0482664273473	16.0449104926919	1.28921699328876	0.597715795327911	36.1773986803145	3.7290580189247597	0.144307116044664	0.22694778353041395	3857.0	0.0023530938529597
161	1534.0	1534.0	1.9702159874401102	0.6063333639268461	1.6431680005671498	25.0046113133159	67.6632624827796	16.2757074567928	104.51871093230301	60.509120243027496	0.362895204783021	0.32705719089780605	0.193184264958343	0.5837654798524079	92.1199926416376	110.01541138195	0.0462191408404278	3.23014082639369	1.3933651806285	0.0262206899871722	0.0193329562742818	0.0264606668034971	0.0532785306057703	6.96470438478953	4.07290794397386	7.28601334252294	3.6857109709176896	41917.162866418395	21394.807732858102	123516.958320029	146858.239105103	0.142160198359934	0.36325537201262104	0.0948206139439772	287.215715914403	133.10077813560198	118.90463970719999	72.1435122950873	168.311076207204	60.9572658405151	15.7563115914287	1.48182669163925	0.519077743328679	31.568581150266	4.14732918373325	0.151296424938647	0.252869370495176	1534.0	0.14110792445159198
162	4816.0	4816.0	1.46815408595835	0.492072254995796	0.561279221440138	24.1831285330085	58.1799293762929	8.188175438196009	91.4591744602742	53.6185076655079	0.36130039275320003	0.292560512359348	0.13883956953096901	0.5904250991032359	35.541026554698	50.827161488944505	0.0175109273962961	3.15195808980488	1.03628960170947	0.0278417555908197	0.0215086308580155	0.0229549623904572	0.0548629130484183	6.29610503631665	3.96229820862212	2.64045321954465	2.36931161095793	46222.4884090285	23589.179119516	133296.394617001	169336.745572567	0.147459791181178	0.406585958423668	0.0974114359551193	235.18132932766102	39.278424870148704	98.4978441910833	24.2548536283612	136.683485136578	15.0235712417875	10.057937200979	1.11453141647997	0.623367351556076	28.6862703122399	2.93445468128101	0.14382121901528197	0.222430606401412	4816.0	0.0058470989860887395
163	10874.0	10874.0	1.2194271299673	0.938754591347187	0.6993556253948809	24.414719425764602	63.2204112236493	10.414836347408599	99.89363759010479	58.2012465144488	0.363235810105507	0.302644114634424	0.165199440342433	0.5809857434242889	62.636738286881396	82.4600947562378	0.0282129908953056	3.17793691391079	1.14995395175752	0.0273913785007828	0.0219594282923732	0.0242585616300663	0.05658813754105901	6.41142988978289	3.9056272720051	4.43957588845438	3.61154417589064	45395.5545576635	23550.529058972403	124532.71796344599	154167.635429404	0.14982192277812303	0.38498377747423707	0.0987519514745327	251.90504658037997	56.8043486366918	108.294919163769	32.4373840469745	143.610127416611	24.366964589717398	10.7996916014782	0.990467637923971	0.6842895813447181	27.8790731265315	2.6969080295461696	0.12692838440202198	0.18959029539101602	10874.0	0.0199676774195013
164	12176.0	6088.0	1.218758173277375	1.236637354363169	0.7464630198837029	25.78154558045005	69.13613629004895	16.9028118758833	112.716120204033	64.90012442804834	0.3696770063948115	0.34609328799648853	0.20940342556248703	0.5552825414259841	116.74455874517452	136.557477497107	0.05903595397682705	3.26172284154919	1.51614830062175	0.0244690164176798	0.017505289717397052	0.02723177866863595	0.0454658617887403	6.940689236779814	3.98735548425208	8.60068712867028	5.5699942824965	39904.521424294704	21145.934126692096	122670.5427649965	140824.6954211275	0.1439906818922495	0.3405838887092965	0.0946734171831005	285.891373570202	140.945085716147	127.84046005093651	74.7164706625811	158.050913519266	66.2286150535659	12.2020335926622	1.0917988707253752	0.634372044758572	35.10277551984725	3.047471529466615	0.152008420623709	0.22166330653029304	6088.0	0.02985467654201665
165	1577.0	1577.0	0.61488779698175	1.4218737173379499	0.964709971411564	23.818356794499003	54.26155639365889	7.4057508200695805	93.335712514	53.238705041034606	0.350782579661567	0.275221215523297	0.14556590762329	0.619787163316729	42.758482644618795	56.030683002783604	0.0204117316530042	3.10225789568145	0.975807481976092	0.0304513435867203	0.0245754120683718	0.0231507069310824	0.0553511255166315	5.99909258578498	3.95470703280979	2.8610507970351704	2.36775808557883	49345.8468374738	25798.570664598	126727.18279815301	160277.124676431	0.15072149578166502	0.39909716672716	0.0981843199377674	217.759971021171	38.3726373381481	83.68262561217759	24.202346559032698	134.07734540899298	14.1702907791155	10.9896343385394	1.24348316385674	0.5773285840144979	28.6993649560133	3.2718403776330094	0.148277593480741	0.24308965264410898	1577.0	0.17353847674786702
166	1259.0	1259.0	0.80703432962524	1.17879613189446	0.8744831546073221	24.740865375493804	63.079739039348496	16.5511252920445	108.049161086474	62.7643380499087	0.365016774768999	0.334559327380345	0.22851513025627102	0.5728222777449841	115.099015492198	140.50162492457198	0.053091962702075994	3.17372746128176	1.43905553597521	0.0271004506212411	0.0200077020966093	0.0284538432151605	0.0592075382865924	6.8432779376234105	3.9980682992688297	5.19541353923552	3.1805314113677103	44801.821013204295	22759.4756747319	117864.460421796	145318.149018657	0.144910769547427	0.36261861146153895	0.0957871077593818	252.958826371802	109.387387759124	109.994063989499	57.630954911876	142.96476238230198	51.756432847247495	15.2016907993532	1.41581468971451	0.554967754445574	31.425035013489104	3.96753523396369	0.155739348268349	0.26056635426297003	1259.0	0.22851242885523698
168	4193.0	2096.5	1.788423909316435	1.120456587466999	1.18846037189617	24.012332793241598	60.7851454251076	7.59630474156454	100.53218520810614	55.41544933525205	0.37643880485108006	0.292511470892469	0.12011458801222906	0.6051759215949735	25.9561147369057	38.4407913638892	0.01102752229323353	3.19214062076513	1.039802382245575	0.0279000363168522	0.02197057712083105	0.0214180505778697	0.048233573810657404	6.3803338972052	4.07938771566306	2.429052797946825	2.4593772746809996	46071.38900768805	22318.57304790165	148784.00972156302	181515.8524374195	0.1410465679576105	0.41067468654968403	0.0927443291113076	249.8561165295705	31.77979367052675	102.6515877204855	21.34081064408285	147.20452880908448	10.438983026443955	10.4423741317564	1.13559054540765	0.615437964602363	31.3705654835857	3.0086093786731603	0.1419599699502085	0.22833324714425002	2096.5	84499.3482205557
169	4604.0	4604.0	1.60625838156728	0.624701303308881	0.7217795025615591	24.456235533677603	60.9604900918385	7.982350961134009	93.0484128826437	54.4300134283917	0.35769469132768295	0.28248582451197496	0.147346804074237	0.591431169999807	43.60901484970329	61.8562994019096	0.0182836352236076	3.15059346378331	0.9936130576672692	0.0291586040075924	0.0225465768346921	0.0239823198797239	0.0595441474312211	6.756251971607269	4.0765841209356095	4.6346913717855305	3.7709514500221903	45690.5386903106	23899.849426766497	125298.304677861	160737.106579123	0.147189109157319	0.388627368611484	0.0979618412099234	252.248755722611	43.00331119754661	105.065682039536	24.924238619296798	147.183073683075	18.0790725782498	10.0306303228846	0.941862696502327	0.694464077800134	27.4464412685108	2.62316770825424	0.11702573609608	0.179790658193124	4604.0	0.00953511973460734
171	13014.0	6507.0	0.7841405635589269	1.2195785468771652	0.9025214935452055	24.8713538368956	62.58555748987965	13.2508612531385	107.56919065476399	62.510554563657394	0.36055665151902605	0.30751146911407656	0.170894783652613	0.578347785851531	81.3625858368719	98.80453534357315	0.038002616252282295	3.1925444077471403	1.2632494848227651	0.02722752238145735	0.0205569758148919	0.0235901851894382	0.05023561612857245	6.535195660680316	3.8678659004914797	5.06223840027801	3.49039437699056	44864.1586428678	24205.606123767553	120469.35820118399	148266.4721008015	0.155766066735204	0.36661585127275303	0.10150828349574825	250.783779112551	85.1239713177552	104.04146324531465	48.48018276591711	146.74231586723602	36.6437885518381	11.5817493690152	1.132956595672125	0.6003284202588695	33.8381980591817	3.16453418024457	0.1378789059946885	0.213552187069306	6507.0	0.3754444797619859
172	11469.0	3823.0	1.50597380057706	0.9062088236966419	1.2896740647061982	25.61816438323463	98.82460398554207	14.454472022207298	97.73547868977444	55.66622748349193	0.3581743702718683	0.3285869739081923	0.15283977733351897	0.5939920369380237	42.5208705033128	70.7685120134738	0.01792994752367603	3.47389024047003	1.4409605247216033	0.021493939926206965	0.014815042995047501	0.023321067577666166	0.042466042944323566	8.085828253802896	4.251869491288436	3.2502871992662	2.9660635773415134	33757.821103184	16086.869775691832	141547.28722549896	158915.41307305367	0.13303858165478832	0.39572942773275005	0.0881691387411005	423.58295296207365	54.286910038792165	160.038871736037	32.385033739988664	263.54408122603667	21.9018762988035	11.442550658437199	1.1691769255877167	0.5972415654539537	26.923177625697402	2.948336926045563	0.129661243568703	0.19951185723621834	4555.0	0.05331622126976901
173	8226.0	8226.0	1.22355612364528	1.87850502199718	0.718792177503271	25.2907011982915	73.60763641322309	17.789920547105698	120.346360052916	65.8521680596496	0.390350441881454	0.346284586722177	0.19663229648674801	0.570332093784429	114.743470530616	115.813826486354	0.0663867867693332	3.29695966721642	1.41123613184191	0.0248895408512322	0.0185471290300498	0.0253001754274966	0.0484324538915376	6.89332397815964	4.043252795707749	10.2336904466829	5.846895976372339	40015.9203005263	20178.251301697	114970.63539249	139377.274351105	0.140400329935481	0.34374138738505394	0.08936599552143401	298.281577453242	199.642833126008	134.27168296162398	105.825347630052	164.009894491618	93.8174854959559	11.4976803139518	0.92520348950914	0.701039823365895	52.7569332089989	2.6267922100219505	0.127014395753839	0.186994769986392	8226.0	0.0134565180019159
174	7705.0	7705.0	1.27914922950471	0.515415644015443	0.5956952064669799	24.3680100507416	54.876477381821395	7.72454329714272	126.255589262909	68.032125796595	0.41977535387260995	0.322896173143325	0.143328803357629	0.570204526154601	32.0777316353308	49.52319913686689	0.0142332826379897	2.99942224475423	1.01561800606836	0.029187722424538	0.0213777252386411	0.0248329669077824	0.0573538082193501	8.7473788757596	4.86530528263664	3.1226988874276698	2.9201264705101098	42859.1481543873	20673.0219062032	133792.362255416	167120.825322791	0.12063638466857901	0.39962277773836896	0.0762395823808598	254.60936369604198	37.830721929350794	109.97286485173099	22.857046790188104	144.636498844311	14.973675139162701	6.38152727372242	0.630050669375701	0.786332234619274	26.6175708563337	1.91040903897474	0.0957285104423291	0.13432983335457002	7705.0	0.00418746776985489
175	11068.0	3689.3333333333335	1.4461735142555565	0.6648542924513764	0.7815214960668463	23.5163815586028	57.43889733818713	9.103691613320057	101.73015877683831	59.19930761554077	0.37309743073193635	0.28498540860248667	0.14448395648214032	0.5905554812156023	44.572821055762695	63.576725400264536	0.019312873344411365	3.0761523571632363	1.0211354520342912	0.0307511767591708	0.024704410390589734	0.0225251880869074	0.055458530715365904	6.455696199108769	3.9963276123799667	2.73749535189091	2.46237958627151	50547.41054430461	25994.147669547467	122475.85312515502	154416.13683107466	0.15267204414947133	0.3819686530710853	0.09927272614137539	231.33398380027165	45.07921564717583	101.31423469007727	27.007168392872803	130.01974911019468	18.072047254302987	10.089846580424226	1.059824031508027	0.6373985584201566	31.17504550531383	2.871575858098453	0.13736369867621234	0.21691068360510568	3703.0	0.012724137308391
176	9532.0	4766.0	1.54826880523463	0.536814601740746	0.7316773029322226	24.2662917958029	57.63748410559376	8.63895970858702	107.0819712219735	59.92188202856285	0.39169930629927	0.3245238314263615	0.144299497709999	0.5951605668890059	39.361920512105954	63.52418754834875	0.01618292789283805	3.115220802120785	1.127684859600325	0.02848320305450755	0.0212944681723539	0.025006240536739402	0.0519050301193784	7.279337311376166	4.29026225351511	2.764057461832695	2.540692572179915	44566.966380593796	22064.756981411447	140079.7229834415	171729.04951031803	0.13579492636623897	0.4036164254269655	0.08795583235697424	256.004663977686	37.33198204806405	103.39637650227435	23.886967365349946	152.6082874754115	13.445014682714099	8.56152516848775	1.0205053896701841	0.637194743098952	25.405899369837652	2.567666113430975	0.121342092487577	0.182326105633575	4766.0	0.015813400781741344
177	9210.0	4605.0	1.62647716646836	1.202432664607479	1.4176100527444344	25.0626462500058	68.84187576942838	10.548017448850057	103.1641859577835	57.635623116796	0.36494762522993546	0.3195356879597055	0.1525552466471215	0.5907657385195935	51.0845784738177	74.80113764234626	0.021077292262219452	3.211170321057415	1.27835467105216	0.0257691298664172	0.01879302697271	0.025243148921182998	0.048210707168300504	8.812926380267669	4.729638867587489	3.44165357065915	2.750551063956385	39329.84783273145	19083.1133275125	137138.871707602	161770.166530983	0.12353484136142101	0.3849220554476495	0.08117525293788774	373.6726362012725	51.6608776118984	149.113357914731	33.094247887019996	224.55927828654148	18.566629724878435	9.64868644745749	0.9458819021659874	0.6812128831854535	28.8680243967188	2.5689830379696	0.1155625029249735	0.1745141552312055	4605.0	0.07738127573208035
178	23658.0	5914.5	1.6451559790818049	0.8253240262410304	1.2031587391066554	24.2243868618465	61.1353971498855	9.7200629060725	112.567494704823	62.78396098473298	0.38399261272402874	0.30676796204963874	0.146632958889014	0.5903341437299254	49.637941762050744	65.27808090118735	0.020974149286453674	3.1240179758853777	1.0666462463709032	0.028966189577068424	0.0220973392156691	0.0229493400665094	0.05581042670977722	7.410760924604748	4.545594999067728	3.169668434830543	2.6836134892820476	43942.4891845781	21319.38187439815	127557.906616391	159284.426203191	0.13002396974413424	0.387523293995403	0.08532813015247975	271.5757819518088	54.71516473340857	111.40311796805751	33.06572993255825	160.17266398375102	21.649434800850255	10.9882043714495	1.0390323062693223	0.6406081761449406	37.5741910376967	3.1510557752603328	0.1521696380256535	0.24799054974541102	3583.0	1.2692386028423102
179	8019.0	8019.0	1.1900230488985701	0.855855492312291	0.8130129304469781	24.5438915205792	72.4328516145231	10.222467071182699	90.5560931468882	53.0342189272811	0.34437204893201395	0.289965793589712	0.14548637675192003	0.608893046007125	45.6788553954672	62.0674368601727	0.0212637930075199	3.2507485142719603	1.1295991423587701	0.0267504714586358	0.020481279035801003	0.0235592691868068	0.0535682465207648	7.25925814238724	4.20728373050062	3.46111528956388	2.93644255221548	42544.1349865438	21160.8459319897	129935.72156935801	159432.017618554	0.139429897281981	0.387954148223086	0.0927801856508916	328.415992925535	53.805762713475	128.201643267033	31.811289052036198	200.214349658503	21.9944736614388	12.598203630626	1.20563789700756	0.598071243701775	34.974648809951	3.47789162332255	0.141746551385947	0.23517897373132698	8019.0	0.0130495275336769
180	19607.0	6535.666666666667	0.7575368136608877	0.8441843756223474	0.981710407109348	26.99713932357247	84.35550416738732	25.241301641921567	140.04220429990468	74.83620021627296	0.38463772870626634	0.3826483661229007	0.2511772705489574	0.5602258449561534	187.18545985896733	209.88219415213334	0.0787544663032425	3.387361022098317	1.8619364321514336	0.022059997030644932	0.013981908932193	0.02759046415839947	0.03716861700644827	8.630387855552547	4.375470285270116	12.8960157641622	9.54841394111586	31934.86876192133	16592.422616392036	105440.64941733434	108930.55709245468	0.12589820623181833	0.2789987293519957	0.08176258444224543	389.5430554133027	231.12175276867336	159.605308822476	118.06882772989535	229.93774659082632	113.05292503877816	12.332879661608468	1.1751017455273034	0.588164674015526	35.480451207239604	3.0376864245502304	0.12813627898211433	0.18844591140215097	7739.0	0.133526790321905
181	10283.0	2570.75	1.2747176154518227	1.1003095424336915	1.0529200637126224	23.958023096908622	59.05182710341102	8.732848640094153	95.30605730026258	54.57563057473255	0.35610187587341174	0.29757053171423054	0.14793045428577675	0.6195301542158784	44.30101873779285	59.41588782269276	0.020953030265272572	3.1259185180585023	1.078001097949835	0.029819124841751376	0.023870706270457752	0.02407487021980485	0.05504018468364283	6.52150483374176	4.090694089157768	3.750844843449307	2.8575504702782477	47458.220055355574	23775.178984677474	134204.65982163226	164885.08030043024	0.14320685497834926	0.3971575459036666	0.0945609899372509	248.1319905663025	53.88453870173205	95.65001115714449	32.7079103402502	152.48197940915776	21.17662836148185	10.564731069358318	1.0846936018882651	0.6409342694735958	32.773535488453575	2.9623257109738246	0.14581369035509173	0.22761354403154327	2080.0	0.16045646098411653
182	6481.0	2160.3333333333335	0.9885143768848325	0.8962121141697666	0.9444344855584531	24.25709947673617	66.18916019127859	8.362027527628827	88.05673016494553	51.317259763287666	0.32930056305343597	0.28265202197243866	0.13573614576209636	0.6332623479336835	28.499012078764604	43.89971976072119	0.01325696320627375	3.2434071442476635	1.1113030643951263	0.027759143135900968	0.021949002408357565	0.023249110947797035	0.051950575285624905	6.562156243223547	4.125344647931517	2.2764487281572667	2.1957423677014134	44560.54836844344	21994.22189325257	138800.613453937	170036.00950921868	0.140741098570313	0.41826001479421265	0.09558379834198706	288.1558439586347	34.344171104757095	108.69434658985331	22.528028362835133	179.46149736878166	11.816142741921956	12.737813970671501	1.254231018888255	0.5900277327413695	35.250821096319896	3.5734683864623094	0.15788021758855966	0.25719382084459363	1828.0	0.0770665972235635
183	8688.0	2896.0	1.3809048947206197	0.9981108672386259	2.063748605076036	24.0972798860526	60.4709059192578	7.180422012717217	102.25574383006223	56.961100050481	0.3738553857193443	0.285497231764043	0.13615316563091764	0.5964826738657201	30.667387727818873	44.990784875789394	0.014371770387876626	3.11355860087294	0.9089565683199733	0.029113747802134732	0.0225767408468856	0.022799065496899935	0.058861109856113536	7.339416176159894	4.369375670984996	3.294603386167333	3.46448846027063	45168.818448769896	22242.0663736186	131867.29503873768	165043.13516253032	0.134645590513581	0.3906859032361316	0.08741524320258597	268.17174213204703	36.00447280090943	108.839433203753	21.50023714772927	159.33230892829434	14.504235653180189	9.04597551251493	0.9619700207240159	0.6648871026918527	31.06730180359553	2.5983380620041134	0.15276720635885035	0.253907468642905	2072.0	0.3977130101887095
185	2942.0	2942.0	2.2208274296066697	1.44280636465565	2.1964463403163	23.0981479253384	57.5951237367536	7.783144325637441	85.90519559036	52.2749695542862	0.350954269084486	0.272169765601702	0.127942327750744	0.614928840979796	33.7904545606015	49.7573891926619	0.0164851983493134	3.08642810837782	0.9784483723565329	0.03116124695204	0.0256875100981346	0.020415963270284998	0.0535755199995492	6.408230523564759	4.03725913405662	2.61624764399992	2.28401349434909	52672.732275007096	25894.6904273243	125415.83219026901	158675.672572612	0.148527198336413	0.398355485015101	0.0990936500393734	240.486905285746	39.6471300542843	93.7083623689347	25.2584822598008	146.778542916811	14.3886477944835	10.8303895293018	1.14342862288033	0.6115848379508909	37.3928761572548	3.16557903473289	0.157520510023762	0.260213934305435	2942.0	0.292219347836303
186	5005.0	5005.0	1.66523114541148	0.538813359827485	0.834259046409308	23.515902148951604	55.2105347144159	7.69759278505175	93.9571706308448	54.0398016010141	0.38209062801499105	0.29711915628111896	0.144594190050629	0.6109461314032161	29.048589998255895	43.26146962335589	0.0153931458489848	3.0598105333902597	0.9835768882842291	0.0311449828129232	0.0251692243912748	0.024777351980945	0.0620204239165724	6.8330252544868495	4.2577801002459195	2.66479183561537	2.65890905119917	49937.5497549133	24515.735543481	133288.425092311	165324.627583828	0.140355879332668	0.404196220323956	0.0924700054203701	230.47411744432003	32.1512611786374	95.32775015452209	20.8179500072008	135.14636728979798	11.3333111714365	7.83290532209103	0.8307223230236651	0.7240896395725308	30.321029890836897	2.22970760202731	0.11642540165598299	0.17596137732296102	5005.0	0.00843893699539644
188	7517.0	2505.6666666666665	1.5495672365858255	0.983379360531696	0.9778304815227695	24.035067911466967	59.5097044541194	6.3412864729968375	79.6828387427294	48.288670735659935	0.364466390399184	0.30400168524418897	0.12898285112800467	0.6280215901906073	14.896233793455934	27.83728047686547	0.007517929590186927	3.1672606116229605	1.042467301528111	0.02832832350767787	0.021949011119582067	0.024915023258334532	0.05438401937323187	7.006713386423158	4.3273744142747566	1.5297360028101235	2.050448940374753	44490.02996125203	21105.566491928665	151758.341599066	186452.2001958757	0.132379695920714	0.428992752028589	0.09227212809127366	264.21968675907334	18.420170572254367	103.10696333094468	14.191505040489133	161.11272342812833	4.2286655317652295	9.284010299917838	1.0090752480462644	0.6649414495338554	33.055614581043436	2.742178267540021	0.13532021915863301	0.22178135559707066	3192.0	0.070896215303278
189	9527.0	3175.6666666666665	1.3791738192292369	1.352739079236627	1.3748275965247565	24.43764121141423	60.13786435778446	9.749391585214648	116.51206413146866	64.7014896924004	0.3589957312028697	0.3115339717493893	0.16086587744076633	0.6086519405460611	53.209359600821266	76.22976580189486	0.0233179763575313	3.1201314465030667	1.1402909883101169	0.030081994933975603	0.02235078595477617	0.02621448667464747	0.0530414856049094	7.32088922680948	4.252371625260257	4.43721776279913	3.130797245272453	45232.91083708053	23103.889347862405	131722.645079093	163215.17013776232	0.13944429897617666	0.390873744123681	0.0906735108119228	255.69083591504068	60.55254068904953	102.89102234244837	36.063297536342965	152.79981357259234	24.489243152706436	10.535064290578404	1.0756404819828502	0.6330135603458534	31.55771603485577	2.8852919398605796	0.13727197879897002	0.21285833084854133	1910.0	0.3845039468054461
190	20822.0	4164.4	0.8949420942613532	1.5170774744404631	0.8837560611099805	25.298761906623163	72.43764299618479	12.636636794718402	98.03604867934853	57.22366080135227	0.36168164705225786	0.3147097630490966	0.16829568715450943	0.585850364273878	71.01743857354528	88.01415178501405	0.03303619968569451	3.2963968568598823	1.2527178598385373	0.0251441792368181	0.01860430725563322	0.025640613207459438	0.05149695200991665	7.050898562494614	4.174396811342766	7.390932390648902	6.7517475309483315	39121.5448679052	19738.402621305017	130739.8252356966	156399.4157317462	0.13611204886860842	0.37448675090553396	0.09199031289564445	305.2506909551794	99.7921619913553	129.77780119808122	52.48766418980788	175.47288975709822	47.304497801547214	12.873759800840642	1.20859716615923	0.588530434279982	52.649178638541024	3.5620244290065677	0.1363734138163972	0.22504435949565202	2674.0	0.076522727623745
191	33379.0	8344.75	0.8267981529773898	0.7389660668707405	0.941767983055528	26.7677110652498	78.81136639753052	21.413617506795802	122.08802356898074	67.51042183034417	0.3797243386172758	0.37158266552014124	0.22744780963754851	0.5558866354820126	150.656903134483	166.84257517231276	0.06904578042017533	3.364636969974725	1.697679968426015	0.0224459066125886	0.014515704698555176	0.02730125716545945	0.04036722071210627	8.064369175053397	4.325148315340668	11.528119877395648	7.8947529636857805	32221.2666456451	16528.202154355226	116977.38267038025	128235.90498095751	0.12554626549149048	0.31044705219120927	0.0837133476024603	349.6923890023155	188.88930002872826	151.061429580657	96.20405324602746	198.63095942165825	92.68524678270084	13.009998358687024	1.2254605744854399	0.56629419211003	40.8960836293013	3.3023059731788824	0.13709095915268074	0.21515475825970648	8004.0	0.20792482261913697
192	13291.0	3322.75	1.5318125152991913	1.0148065710826943	0.908422558030897	24.104499018477348	58.20618254770725	6.71323116262315	91.30240149663743	52.73552869241522	0.3709440839793188	0.29146668544847	0.13836172802643426	0.612161538096188	31.182189213876974	44.37206807000993	0.014863720282833224	3.1273163921744707	0.919800196842072	0.028990897227915202	0.02289528155443405	0.023852097271867524	0.06159878056882137	6.891425974308772	4.269050971035767	2.490327436344482	2.39166644736595	44512.69856172805	21771.256286174103	138759.0417370175	169800.16318777401	0.13428077771702301	0.3927592276368662	0.09003076605713681	252.44838788088023	32.446940182857475	99.84596989840483	20.698386387556525	152.6024179824753	11.748553795300971	9.770617295748012	1.1146571339705325	0.6088729575019507	29.676692179338975	2.8666933954089378	0.16590411714995823	0.28825501406097875	3647.0	0.06108887328968
193	11947.0	3982.3333333333335	1.3829769402021466	1.0022947482705515	1.0150617882730038	25.768978061003605	73.8424210990542	14.953792279384233	106.58029456759742	61.21097987680156	0.3531893420565037	0.33151993872064534	0.192773926104985	0.580647641169277	98.01268018375508	118.55842347165378	0.04474875861943133	3.31991109487303	1.4412585548002035	0.024319877757769736	0.017270466383385166	0.027168864752066934	0.047119532671413465	7.282243363646995	4.187902300937988	6.206195096207776	3.8695430110574534	36828.882453935395	18810.877040090534	128396.65051624	147770.21359592667	0.13347433160745867	0.36004926856989566	0.08967021494147753	316.91065120978163	96.08977589186976	131.16430755970467	51.91354538006794	185.74634365007697	44.17623051180197	13.8118417892002	1.2025069633343402	0.5993878084275926	40.1551641385733	3.47893279060094	0.13730702868708666	0.215771947333148	1896.0	0.0154521856183463
195	7633.0	1908.25	0.9834458980105242	0.917024499538873	0.9753736359511225	23.6052686402971	52.969713808920744	5.335092939979565	72.26350456508763	43.9237495171999	0.3576214288920983	0.27993826540973554	0.1303229112960615	0.6289270111747227	15.876319384155439	27.806380460205528	0.008706187675844145	3.1237655769096975	0.8728078838581037	0.029351885896124752	0.023634900472517248	0.024695469908601202	0.06063666778693737	6.059406480531755	3.9911009983214605	1.6158598522351002	2.098446345125695	47878.036094645344	23673.915961203696	144399.4525733265	182484.395441545	0.14603609206023074	0.4253700133593855	0.09970712840746501	213.91463723606347	18.439944253745523	82.39495465944785	13.06736113542085	131.5196825766155	5.3725831183246875	9.005715080444016	1.165603252584571	0.589609724435194	35.61748124376345	2.9555711282149426	0.14110430647142597	0.23578701108946926	1570.5	0.30599672175348297
196	9410.0	9410.0	0.717618510988525	0.7187310433250099	0.7734803559181841	25.111661856091104	72.92360586702371	9.446148155057221	93.0967786533872	53.20563836591539	0.36732078499140003	0.31624959965648	0.13838439992039903	0.5905962018369001	37.945064178747394	54.3964784304405	0.015986976611488	3.3302794790666	1.16989272264173	0.024201828546117996	0.0180109223222488	0.0233950649031513	0.0496704666540619	6.738668921579531	4.06604600982164	2.9036679111687898	2.92411890700577	39352.5202757421	19262.6874629284	142101.085448039	174407.946797917	0.13838142347584803	0.411994572606964	0.0918229348075283	301.702853489275	41.189157788201705	122.87720518696699	25.8008253489268	178.825648302307	15.3883324392749	9.679019502231599	0.852952367816061	0.7303315918013291	28.417315258596002	2.37799696955357	0.108924568031145	0.160533967759427	9410.0	0.19220196775480103
197	3156.0	3156.0	2.08350794604314	1.35973893903786	1.5563785082950903	24.4504782821949	66.834426484705	7.00525750308864	76.26730245807221	45.4689393246344	0.363079718973313	0.305323536448298	0.133230510537069	0.6176893680076679	23.548121486112	40.1899427510709	0.0107303010797977	3.2872366027986604	1.04785964668158	0.0257246253077082	0.0201510580443852	0.0251167139942275	0.0551739953739342	6.3867874181103	4.02690805756576	1.97833938819591	2.24367996474793	42957.5934110969	20989.169491388202	144988.502120694	178279.079044526	0.142390246138403	0.415211703432307	0.0967437054274486	282.195962020493	24.5791819512818	113.69196437164301	17.5667285906836	168.50399764885	7.012453360598179	8.493521541056209	0.9555444215659209	0.679159266041283	29.4384499386056	2.42843187263427	0.105119920479377	0.162144339277488	3156.0	0.0784084201753776
198	2897.0	2897.0	2.2635851857882203	1.98150920259379	2.2703338474552996	23.459703399583397	53.1962656230441	6.00817253022873	86.1988126273653	49.415753819640706	0.36894199771494	0.27121983819095297	0.12754524859578	0.616805963669186	27.0734579958907	30.620201211085302	0.0138888472878117	3.06779721968584	0.814957604998485	0.031217457640746002	0.0253664754144082	0.0213320816177364	0.0603784471784741	6.5720969308901	4.14695058246011	2.49349309630937	2.14142860489633	49660.9190939871	24780.762185214502	126975.664696391	165526.052709698	0.144711218692613	0.399808725400918	0.0949364009988792	223.443633840347	31.291696732114502	87.5729435076383	19.807253427577102	135.87069033270902	11.484443304537498	8.61621308230582	1.02416113339559	0.651183545772547	26.043639520521698	2.55513819832945	0.134968676765486	0.20868380444455703	2897.0	0.238420991042118
199	4641.0	1547.0	1.4532200067857142	1.236039485901206	1.5151971462494986	22.644998547432866	49.65247632078444	6.427150086276581	98.7721102635985	56.26619478621247	0.3825121822669573	0.284173949414797	0.14128346450009932	0.617205083578611	27.894359953904598	45.132887917544075	0.0127614575293444	2.97814773300151	0.8991839351352439	0.034055008198744935	0.029990970619065832	0.024312653343168632	0.0638067666704261	6.7471658707711475	4.377591495924147	2.5424094360273735	2.6703368186171637	52912.813873784704	26909.7481969428	127090.52662365233	161911.44459370433	0.1414593193942867	0.3991068435033704	0.09323478175836634	218.78063894764833	27.890531615460134	88.3010795713293	18.582129755529433	130.479559376319	9.308401859930706	7.899418493964123	0.874485463846478	0.6953575689439803	54.148163303162136	2.4296173994115464	0.1314025565668067	0.20973457445994334	1490.0	0.37917582963796503
200	3264.0	1632.0	1.420406946059035	1.2228546402635676	1.1131748302237936	23.177351691049154	59.61679739500396	6.417181080194615	85.9661977549085	52.18962630015466	0.355497504654457	0.263982960981727	0.1291687862486505	0.6138867270275256	25.4499849947155	40.4697880814943	0.01141452254994695	3.088453191974015	0.8991958389662256	0.031639134276732345	0.0269532778566825	0.022070295190839702	0.058639621446735	6.496704993160475	4.137944892698345	2.26224682084677	2.4816483490416648	51368.8801818582	25890.2627978698	122325.235394666	156314.79197833	0.150286035937702	0.3931634445989835	0.10089232673509019	240.4139630699265	25.6392625428103	103.2590593880041	17.40937914169065	137.1549036819225	8.229883401119665	9.820102666699778	1.1033481049711649	0.6145059314769595	39.42633212876735	2.969862016782325	0.1427309465847305	0.2407160631988765	1632.0	0.42791882578606655
201	3132.0	1566.0	0.794677314323453	1.41624810648177	0.9537960326725121	23.71456423601915	60.412583180370106	9.022366674927225	82.53346220846736	51.0298300089584	0.34997915793187445	0.2911492639146325	0.145070866568871	0.6159517892916411	41.16567408459965	52.6982541146984	0.0188886703511992	3.148021988412615	1.1111004505389501	0.0289498762958894	0.0230503078481455	0.02364589792060235	0.053631405920933545	6.82961018387381	4.188859575257495	2.6336166091385	2.420982278157885	47628.631854107705	23304.171947189054	134096.624066693	164213.090219149	0.1418121440542215	0.396062597824241	0.0959007328288906	276.1731880814935	43.785155650186255	107.681713014534	26.77788409940395	168.4914750669595	17.00727155078232	10.9120344068006	1.217060415414935	0.5864930943494879	34.85760582358085	3.33362083853911	0.1597217381458805	0.264739586413183	1566.0	0.48234129117160546
202	3999.0	3999.0	1.5361006003974	0.637218717453884	0.69384810232144	24.2797352105013	63.4363945784717	7.630992485728281	83.61873712861771	49.692416470173505	0.36606106348480105	0.30713712805057297	0.12843255587183197	0.600284562571635	27.6758690467915	43.0788043561638	0.0129201875855214	3.20095035683855	1.07064661233426	0.0272814777023422	0.0211913055598583	0.0233858313020185	0.0524137943569161	6.67172612561769	4.1296565540494	2.21982088734958	2.17636252239089	44511.25663224231	21859.3954482671	145153.42837154	180300.05067894302	0.137258909411244	0.421317216059383	0.0927054116352445	273.3922972706	32.0151438237568	110.60000952191601	21.2961176111982	162.792287748684	10.719026212558699	11.383132804958999	1.2404108539780099	0.569265442794282	33.7502042051663	3.3907142093475096	0.15000807431088098	0.25242791200587	3999.0	0.0212400805583704
203	3637.0	3637.0	1.93638260782925	1.20698193906101	1.3609224329244	23.569864335860895	59.5961001202189	7.358304000558469	83.8253620070422	50.6366121656633	0.343734270587732	0.278006878664247	0.12467791602450501	0.6215620890909921	22.2042149078018	36.5336930088296	0.0114607820708351	3.14955443418238	1.03765133513143	0.029046704533037003	0.0235884645967091	0.0219330644173408	0.053300169988348	6.61894707064225	4.16621553501938	1.9029900166094198	2.1578286827377298	48617.5645228958	23683.7487757702	138444.212668521	172083.643822228	0.142543842599172	0.414001350004642	0.0964242404682265	269.78578177916	28.6502817982263	103.902346503322	19.8880762132158	165.883435275838	8.7622055850105	10.8667011221339	1.1565511405442401	0.600341886153978	37.3364866996815	3.22652308468659	0.154019180975249	0.254068074834249	3637.0	0.0342009264521365
204	6772.0	2257.3333333333335	1.8982751507850635	1.39330457452407	1.032269238893206	24.23932793692096	64.8847007724243	7.317218347601027	95.01837977057124	54.73383913581937	0.3669289556918596	0.30836535085801764	0.14285550166334635	0.6455406819394071	21.48876506540333	40.05344364468014	0.009230550041426458	3.247082869242997	1.073662893570765	0.027978953900459735	0.021025643382833265	0.0259649800990321	0.05795335884265127	7.077388681315067	4.258301885635977	1.8317319222659734	2.192557830793407	42606.28670242777	19959.579653686702	147715.99150975232	181956.2327548183	0.13585606753485902	0.422939339424563	0.09234563595049944	275.030181161934	23.340944779304632	100.6689943515935	17.160835717050265	174.36118681034034	6.180109062254346	9.57415141792392	1.0622954103692337	0.6380570720180426	35.9420249473283	2.85672712980502	0.1421652984703947	0.23485097811033598	2014.0	1.95002788323311
205	11371.0	2274.2	1.615823011025098	0.8088671383368634	1.2435302413187757	23.73189930380134	60.240748827092546	8.95377424698199	92.08814557178248	55.86798436111858	0.349465507146581	0.2730954749214836	0.143881450192343	0.607219423265367	46.44868419142877	61.848702824587974	0.021975053856420006	3.134818771732904	1.042346010795176	0.02954472170772492	0.0238563669356226	0.02321730432353352	0.05334844134901674	6.533929419545295	4.094441245676124	3.028224390056328	2.565369659757732	47852.76473249468	24338.323193518918	130260.077034938	157700.2176019934	0.1443277944537718	0.3801548658252814	0.09657437572220502	258.1356456686048	47.427622906901	103.76820192458351	28.666653936123744	154.36744374402102	18.76096897077726	12.579491366046838	1.193797594826654	0.6041217012180526	46.37886433391444	3.645335940793462	0.16628379022246945	0.2834931704751221	2573.0	0.0271146663977005
206	9476.0	3158.6666666666665	1.3488427475771971	1.2735357520553714	1.1020786520986696	23.62041997208657	60.017851255409234	8.239576693229983	84.39653674120592	50.86386446524566	0.36988235956033333	0.28875921874939264	0.13297653288287867	0.611729941651011	27.86754358893607	40.57918809794157	0.013955344163715811	3.14374414101512	0.9993275233235295	0.029425787047955298	0.023855043821820566	0.023335144996595867	0.057380084946398034	6.594084690116714	4.229310938730166	2.3647299724655766	2.274343003917607	47001.64280977574	22858.5320366871	135520.42060796	168953.49765296569	0.13934350928552666	0.404341886292434	0.0948810850649392	254.598388679931	35.5737152699268	104.05363434755266	23.613814810343438	150.54475433237866	11.959900459583428	10.651633466066022	1.0659992164458263	0.6356948000935917	43.87174819523116	3.3184035137731933	0.12916654157740168	0.215260837355703	3881.0	0.034919500353213
207	5800.0	5800.0	1.37823229809185	0.510772705585376	0.62012530187768	24.5295240362209	60.34503878929279	9.27321445768219	95.8449933647885	55.0034140181808	0.374995312886767	0.315994720141661	0.14439568303326	0.5815666987547691	41.2383021115059	59.25380288239389	0.0178395611685232	3.1740804506424802	1.1509845369841	0.026273902661477	0.0197676878998427	0.0241812976521455	0.0527039773368415	6.76744374148963	4.09482248836972	2.9947612428533597	2.44261820832491	43378.4894875571	21508.2962546267	139795.909058625	172983.62627836902	0.138808174528743	0.413184630877086	0.0913009823268892	250.554896111578	46.02730968409929	104.928871097045	28.846775288419398	145.626025014533	17.1805343956799	9.91130481676889	1.02874346559021	0.659638456378515	29.059618756422	2.7092743705639397	0.135892365805514	0.20571493455710899	5800.0	0.00200941865662931
208	3261.0	3261.0	1.81210450928498	0.8186350882222021	1.23243483593207	24.6294271681918	56.4674091938667	8.14091381334887	95.55384678486558	55.5751583429703	0.36987648064278106	0.32019600424943	0.151761438450042	0.6021415571044421	40.3733445987037	58.910896383646204	0.0194117509010078	3.1288293249823904	1.1464458531255	0.0275637317790145	0.0207808199963924	0.0268344202505763	0.0515852421476118	6.8756270508282995	4.19466458289343	2.64747914633092	2.39381288431843	43196.6315609905	21703.846107665602	150512.759623547	179148.881305131	0.13427285555191198	0.41864512305056295	0.08881982809677301	244.98794867565	36.935430200856	96.0429884445023	22.53113078384	148.944960231147	14.404299417016	9.55714204031885	0.968226906614758	0.6874626348059639	28.658912957726997	2.5719391643184903	0.12959427878737098	0.19255224355706196	3261.0	0.0543579991602447
209	32695.0	5449.166666666667	1.3256221542439681	0.8528398901834039	0.9549597307136605	25.69514949747573	64.30345742759347	14.92484533661262	97.96732295984687	57.97183434649727	0.379134419761211	0.3442074932615087	0.208131802953893	0.5853025545169565	107.53075551853193	125.27963916006343	0.052634527048208764	3.1965664310087067	1.4293033709427398	0.026630427976105635	0.018677225653878266	0.030252380234650215	0.049179073778531264	7.862909394793031	4.504351459383561	9.046043957513692	4.862702679705056	38277.399503301196	19875.920710633716	129400.1916729465	145809.34237114	0.127826647813393	0.3401745372672847	0.0883288346778829	295.115966745808	127.66098151412706	122.8764063420487	69.07596337445865	172.239560403759	58.58501813966847	9.401619309367845	0.9605636624779272	0.6587490518209744	35.76312402784799	2.6041939304873103	0.12623043472651638	0.182628718900585	5356.5	0.0232974858518886
210	17338.0	2167.25	1.2034962746364688	1.099194284523677	1.0078893348485118	24.35675928913291	60.81260460053374	10.859287004628122	90.6617690448985	54.90256109615111	0.3708426494493445	0.32305357541309354	0.1958679458125306	0.6070368736882149	60.00565110691865	80.79089311970876	0.027164744644414204	3.211509055338104	1.2473480435300655	0.026169410063702363	0.019440484958003674	0.03256403279132895	0.06420595862306008	7.321336549775692	4.400300650149975	4.235394228138455	2.972936342434905	41325.07110588916	18835.369890699712	140107.05460099087	163082.62795207137	0.12793410886002202	0.39015903205024166	0.08791064447138851	278.93861657567453	66.61545481414953	112.09837020634248	39.058547053861076	166.84024636933202	27.556907760288382	7.858239982458721	0.9437671726516405	0.6551352675948069	42.325511274504606	2.4339467712881526	0.15647160669204188	0.2401477244819398	1531.5	0.27020270659836554
211	32576.0	4653.714285714285	1.1817743544601902	0.9456457040006178	1.1005465463072064	26.13099552566643	77.65823157091044	15.87841058860047	103.22372785982677	60.718563359198576	0.35264350808023204	0.3434883825963739	0.1803315017204473	0.5797868091387437	98.31039533713667	119.46353527590657	0.04626551533532971	3.335493463579317	1.556274075953813	0.023135207205299428	0.016021516429104116	0.026576653043616387	0.040559037400131615	8.278337284439477	4.6234874556219925	7.730288523090139	4.585760453035179	34189.09416214736	16973.19710998013	132114.05680135445	147993.89107314413	0.11970840097074399	0.35012032924045855	0.08297176996654823	377.3115615289704	111.98291045271112	156.30052284225658	64.35764103930579	221.0110386867137	47.62526941340523	13.065799659118161	1.0963278321346241	0.6307535835728386	36.11512072049053	3.022770202409916	0.12236692592518185	0.18066972968781186	4051.0	0.0285601331133556
212	28410.0	5682.0	1.329294634471495	0.8782032587875118	0.9225510697405692	24.411181616369756	59.64882895359117	11.002474431905409	113.8456599266224	67.54693249367389	0.4304302978411922	0.36140964007454557	0.18936088319527458	0.578542374987569	71.60717873567299	102.58012638394557	0.03292891773713112	3.15518447360727	1.2616834995726858	0.02738506025142224	0.020248193555489118	0.029910105677641186	0.05559578824388258	7.014682965141827	4.144449855374671	4.430056105100155	2.996334298117962	44080.074348365735	22021.863260933296	133335.5770906956	157810.5646557438	0.1414958646480668	0.3810188252210883	0.09401074619524213	247.990771614793	62.545360746181224	104.99492298618001	37.031510384909765	142.995848628613	25.513850361271448	7.33745355994604	0.8383568719008094	0.697729616772076	39.97977417749952	2.218449134413142	0.1309350013349524	0.1908351791291942	4191.0	0.0489478930983982
213	22778.0	4555.6	1.584591875407979	0.8227984953450497	1.1393916425730808	24.40540166267136	56.048411660438134	9.798641687788631	90.56984708950691	54.52273555268408	0.40590511813765906	0.3278392375925004	0.1826497922765434	0.5927463856236749	56.193881577103376	76.39316294430786	0.026808038331220706	3.128675798548144	1.1425862728586904	0.02840565023888486	0.02100907169307416	0.02946053813452152	0.06268562000629853	6.73531670362905	4.15357486563049	3.96568832438178	2.8687235511709317	44470.581956733105	22729.59481988506	133264.903017534	161576.50831701123	0.140471287476563	0.39053677179635277	0.0947043475022163	238.34901371677861	65.22648952505598	96.73498433505118	37.87722097397044	141.61402938172782	27.349268551085608	7.495035639380714	0.863760311049875	0.6894988647199214	35.77429195174122	2.314427181412808	0.12150190019242502	0.1805779184616406	3327.0	0.204836285451691
214	18523.0	4630.75	1.2403337248666415	0.8633958492982522	1.0104902162753635	24.90113721386465	61.00121081496248	9.106142386288196	75.86886492543307	48.988972628625476	0.37196503400523523	0.314212325154865	0.1775484655801125	0.6026339047410467	47.390896732361746	69.05804097633703	0.022575674785514144	3.2049939138496	1.1644399477425083	0.025913621119621675	0.01922580402586985	0.030628706162374352	0.062543381452982	7.055912546356232	4.373329726998902	3.485906124153055	2.88563591967801	40122.57228334423	19635.266243990598	137998.65143750102	166193.851964487	0.12741818023543375	0.3951772409994577	0.09050776491787758	272.6910639547038	46.99463622876048	109.96074545161675	29.259495364500374	162.73031850308774	17.735140864260096	7.8995583515478724	0.9001489436210135	0.6770071655954517	34.36824787090392	2.4310996832234553	0.12131155932727855	0.18609779822998798	3749.5	0.06838122018553555
215	9336.0	9336.0	0.5998305657566501	0.554372725567881	0.834549567185048	26.5195713741536	75.2657189011025	20.384406633026302	109.96844847039	61.94660974036471	0.383852588247589	0.36129294517584204	0.226195227147655	0.550680238508781	138.744728206871	146.957420911684	0.0754740044675242	3.32098902473152	1.6206216068518702	0.0230165667959374	0.0157243046759513	0.0283546532564821	0.0417419541206825	7.12640820596038	4.05782830686913	11.0219927744421	5.07836110515358	36182.277442097205	19509.5640857234	118568.32615519699	132584.23477252698	0.13720920867658198	0.31957887287647496	0.0911763519960647	315.643037592593	197.91044083112098	138.76579640411998	102.807023212417	176.87724118847302	95.10341761870359	13.396143352448401	0.933655075515615	0.711472195414938	37.7512725230773	3.03286934032194	0.10767044623623598	0.15589897363372401	9336.0	0.0546278739738212
216	29529.0	4218.428571428572	1.2521593216610605	1.0764210792226654	1.311482732977218	25.164193908206357	66.76428176905817	11.885312948552462	108.07906675554486	64.07131255281162	0.40323434114894663	0.35294428346453116	0.19233860843795442	0.5660893696738736	72.59057841631127	100.50543965402917	0.03214543781679367	3.2784036482952126	1.3417320808527486	0.02361279665604493	0.016753059894356874	0.03108949980126399	0.05572124204120107	6.795937237986216	4.0216856057787425	4.331408225289076	3.102509372436444	40245.122989504	20175.072090168014	135810.87091008315	160339.49957060858	0.14058835061304759	0.3878441225103343	0.09243639692804886	276.70005201573315	68.02810786497756	117.05336722802842	39.86181526698614	159.64668478770486	28.16629259799151	8.210619390216731	0.8759377143039356	0.6856843205139388	41.215492899024824	2.40269491717991	0.12920723293043984	0.19018284445064929	1716.0	0.10552475424649199
217	216390.0	7728.214285714285	1.1023432351245526	0.9675958544622459	1.0412536820656653	27.776816496925907	81.29728642352964	36.59041520142192	131.3795099714645	71.89864877399833	0.3996823865897123	0.41807568339785145	0.30358187303565665	0.5282031038517532	256.0916634587011	223.572595096577	0.16803210386452608	3.3737540836510655	2.0601408301779323	0.02078195851583087	0.01295618472668968	0.0290600431000799	0.029506679046833673	8.60131104639397	4.664066437638394	32.702367647984524	11.401158526804526	29754.974788132444	16087.189377103594	83577.65730264467	84436.85327005056	0.12095592739046271	0.2136964465821786	0.08094742135142005	379.68335428567354	624.9643250657813	172.57283190693641	318.77372853565873	207.11052237873716	306.1905965301224	18.1983667003969	1.394186524272638	0.5617432010189408	35.88285120325966	3.825263751473044	0.1263723299630532	0.18756185847189505	8139.0	0.10921216692792951
218	41472.0	5924.571428571428	1.4067280861869933	1.1300335418663074	1.039631791843142	25.847266927012498	69.27895644343742	16.202315640996883	111.99607671260864	64.78787509361892	0.41348719277471374	0.3798514477307803	0.2174514306158053	0.5687360528814618	108.65260490799686	136.36472584684722	0.048672101376825205	3.316814436349238	1.5459408926261073	0.022912578525632585	0.015854280297369315	0.030557828006081096	0.049534477460084096	7.166220061295441	4.1071327648752565	6.453433823537187	3.84874881957969	36920.812838646045	18668.345990477817	129216.20119506943	146901.60355222606	0.13752201002304829	0.35868036908136797	0.09137968346363008	289.9304687409541	119.20600588422708	122.04257498810242	65.97616607008162	167.88789375285143	53.229839814145514	8.83460437800224	0.8627751149572331	0.7074743835882924	38.96849035443537	2.3461376776058542	0.11980144351130988	0.17248587186063127	4767.0	0.11907390413773801
219	17635.0	2204.375	1.1301079955288729	0.7897241138973439	1.039880626674813	25.260565811785376	66.52678745804018	10.458167052971017	81.31008083590781	50.92166711392288	0.3595897890655584	0.3176104997452189	0.15993673490679935	0.5980663846468308	44.22857785035838	65.61130914615563	0.02070016515883646	3.2775617748124253	1.3176327750155588	0.024221843006990613	0.01774429747203295	0.027502060901597417	0.05078130249755686	7.309924404913639	4.414508987846697	3.4320617075065663	2.8052179463467315	38078.6489285054	18299.461435866153	146630.72072498163	170421.104717912	0.12579746895276075	0.4044763212497059	0.08833214852865774	306.543896033491	53.179942092125415	124.01898267749257	32.651591560043016	182.52491335599825	20.528350532082413	9.629461080224633	1.123252732578356	0.6078693207438308	31.353657922150614	2.8378479702724095	0.13295619185545912	0.20615712387162724	1803.5	0.0690018951315172
220	15021.0	3004.2	1.2426391914970911	1.0131726757133628	1.0154231414671577	25.579276121547178	66.33415151013688	12.86242896873289	108.95684477151391	62.157337211266395	0.3881552511529222	0.3302814982167586	0.1780725178040784	0.5741449703728096	77.55779629648877	94.66589719735194	0.03681374838920204	3.229242025222086	1.335124943918148	0.02494369561943752	0.01776053456942402	0.02699590451218528	0.04711671123547738	7.845329031987399	4.427703282872312	6.595201301413228	3.9159094139459527	38786.91952135956	19428.26219377274	135683.8733570236	154193.5818034836	0.13004503990445881	0.3568261919275589	0.08625457737313216	309.946107024097	99.17492514863687	128.22372285892246	57.06603962216876	181.722384165174	42.10888552646816	10.152246847870897	1.0364758603431086	0.6464929771102684	75.220766029099	2.7247000633180263	0.1576556762998034	0.2316712389205032	1717.0	0.0172301553660337
221	17755.0	5918.333333333333	1.4804978534930142	1.4013209056497127	1.0709703820191485	25.302789088735125	62.80298349118152	14.891197487340438	107.61999244423878	62.731010116066784	0.4253470221578035	0.3648648947508367	0.192824828661037	0.5907043789367322	86.70790110722567	108.8760333567279	0.04031957333415898	3.2091600103575373	1.3987106268737013	0.026301258075331374	0.0192191441070937	0.029391063238929028	0.04961987273338642	7.411516088821273	4.338576812454913	6.034731618186588	3.8416140539985375	41780.231853448	21285.355501123573	129929.07218265976	151258.50842430524	0.13459164767498874	0.3557915234090132	0.09097477337978632	286.7296978009232	124.60863889595274	118.62309318940837	70.056032145427	168.10660461151474	54.55260675052581	7.567344666713256	0.8318320051936048	0.704552370280086	41.62859955213425	2.2539785210815353	0.11674627253409575	0.17484834442076125	4556.0	0.0363588347284666
222	15556.0	7778.0	0.988625642738657	1.123784421188349	0.8315631805070665	25.533363920453347	64.5802947529152	15.120291376333949	111.208106099151	64.0023412881608	0.433833225151774	0.381828140409712	0.206957050859791	0.5769678549564219	106.94734507552445	134.004187408177	0.046467345205950195	3.24047137134842	1.5016449210697949	0.02548779674225475	0.01803451226924265	0.02889499997775465	0.04702213380413535	6.975875533731669	4.120898347737065	5.999152027550284	3.693729313039075	40131.28750396635	20846.3873593364	126319.70872155801	143809.3033390215	0.14117246489441498	0.3476299910503705	0.09242759246122514	279.5587026682175	103.4977237186452	118.67893582437651	59.37398622530975	160.879766843841	44.123737493335256	8.352742636324464	0.7857448137643395	0.7329306664010296	46.62163794579075	2.24699712904867	0.111646048777491	0.1590720336844305	7778.0	0.08169431038913359
223	27775.0	4629.166666666667	1.195042052037057	0.8078771756906016	0.9982082824156513	25.366058975325753	64.075364933192	10.992993575699641	99.10058004331455	58.65314860114796	0.395223293689553	0.34569760596446564	0.18666812350346015	0.5931996063781355	68.50607406611046	93.49813694136589	0.03098221852301608	3.235333173774757	1.2834840999956574	0.025206818922684487	0.017714755109768502	0.03076856146751603	0.055993099985132466	7.522404286808204	4.311782138164465	4.679228145149171	3.133021699963775	38467.59193886593	19246.024617589683	137091.56180392051	161386.95801678783	0.132549845243729	0.3802720596558187	0.09144077615008424	282.037555766996	67.34289224488104	113.70065959117501	40.16902726194758	168.33689617582084	27.173864982933484	8.825051693520548	0.9474504716255935	0.6698190003745754	35.793247466630795	2.49764322878204	0.12096271234779177	0.17884812886246662	3474.0	0.0271243139980228
224	8982.0	8982.0	0.754808680644567	0.9133399716832891	0.799159609455278	25.966629599730002	67.2554926236561	18.9525675972796	113.355836751836	64.0679713481709	0.381055894205619	0.35176826838087	0.23606283136019302	0.566579190004964	144.661752937163	149.547726731499	0.0797665544893071	3.20721694913424	1.4966155616902	0.0261205472547188	0.0188197555407971	0.0304603104626626	0.0500123075157382	7.40194743727615	4.21588808345391	12.7991902240928	6.3447847571665	39644.7319457122	21614.300575008998	113166.88761348801	130713.760805771	0.136566509590492	0.31685363836765196	0.0905818391536101	290.857971361936	208.023232070181	124.859121234176	110.20063429011499	165.998850127759	97.8225977800655	14.061579947186198	1.05941103385476	0.676614501835386	37.352462676220604	3.13533369982487	0.122939294880315	0.17760064534307302	8982.0	0.187359224328288
225	18354.0	4588.5	1.4069918925409775	0.6441469740900395	0.7769728932330582	25.447486435032975	68.5119646200063	10.321796229129204	93.83723530407123	56.49489381552725	0.37085152865698123	0.32923464792839574	0.14578836313682397	0.5887122624655032	47.598589735255075	68.56016342577203	0.0218751576777884	3.2693395188051677	1.2842457451443026	0.024361945104323147	0.017547388215285547	0.024859979283654226	0.04640115735400473	7.41763092605385	4.400109142905587	3.551283341678575	2.88879498427592	38619.27226278735	19165.882814914323	149258.572127505	169047.29456015726	0.12933960453280774	0.393007639571002	0.08896080353965656	305.5900437630497	51.87452567824612	125.24709795902726	32.8817507426979	180.3429458040225	18.992774935548226	10.544360057568573	1.1164697471836986	0.6084602387009095	33.178367119070025	2.946299730274145	0.154770119219657	0.23641322308416177	5719.5	0.010146596830389
226	102656.0	8554.666666666666	1.5066102206034013	0.9150959091099574	0.9541466401538804	26.346824312919864	77.8024292729346	18.13910435082321	106.387468950605	61.22588316915502	0.375412855654067	0.3667648029748385	0.21037147505271325	0.5883770219781917	124.2330466983177	150.68465425032954	0.05755037675292727	3.3579091359005915	1.652183791687806	0.023568979132419537	0.015900851505757468	0.02835134378839209	0.04031211396913106	8.011449686971016	4.425828075192016	8.152251747472643	5.288676156740515	33968.710206807125	17151.603794584575	124357.33956943412	134010.57265262087	0.12529381041173332	0.3259149357000154	0.0855672566319331	359.1659699707384	134.52832330833573	146.4660874259953	74.98813291913626	212.69988254474302	59.5401903891995	11.064962874045944	1.057067600689117	0.6285231680570745	36.88098255940045	2.7819886713891577	0.11978704319106126	0.17521452469524942	5315.0	0.031144126865588352
228	4500.0	2250.0	1.344622445885794	6.734710106872818	3.763238552516403	24.108392111102702	58.64224666602533	11.834045738000768	96.46812286581694	56.60580419530626	0.3467328700897026	0.3271271886889603	0.173827841029461	0.577203842369074	79.0781473792049	100.08621500504523	0.028466290980532032	3.1683643159390336	1.3644153914383035	0.025544741014517397	0.01994935094542957	0.026615120910664467	0.04938338126968687	6.263581580987734	4.0211671972295635	2.95582799667706	2.6703305250057134	47842.70649557267	22026.15653839167	139281.62743008437	147070.46546362832	0.142621386320851	0.36655863321491505	0.09422468714464906	253.68553196162966	47.8554282246534	106.71083915152197	31.6337010914245	146.97469281010768	16.2217271332289	10.226999521734749	0.955531409851133	0.6884941442526314	46.832772137176306	2.833773224736877	0.16392751888728166	0.23165861855705736	2250.0	0.2264598405310654
229	0.0
230	3622.0	1811.0	1.1234820224909265	0.9636280302883862	0.9157060017396639	23.60850249434305	56.8770867365	12.7503809527361	106.31739248526699	61.332203377466996	0.3842626133742175	0.34566977403911003	0.1892225323344645	0.581805669891712	82.91229802603895	112.19534867652055	0.0352953293292572	3.059248610792025	1.4030167581724848	0.02950120801210765	0.02302546974377825	0.02868337652272085	0.05286430027613425	7.948277597382514	4.62435773704187	4.2911536965025405	2.9244116983774	45135.8570427015	21137.553205081902	129362.8753058535	142455.0380377305	0.123257678045382	0.3569004048639865	0.08266008204939801	265.407203728133	64.7070010994415	113.00828790994899	39.6855588277753	152.398915818184	25.021442271666253	9.72076059970693	0.864982119134935	0.7276434782635421	56.6860174428942	2.5383840305785954	0.139820121255957	0.2042884621391925	1811.0	0.3500881649586205
231	5187.0	5187.0	2.2255674755254002	0.87313084127746	0.9857253974777159	22.2834490899981	44.2050012366142	5.58928020955166	92.8154561081176	53.3327190899015	0.4155802639022879	0.309622363223232	0.163025356296644	0.66232108367788	19.2420110064003	36.6015791033389	0.0106211003545151	2.91382605970523	0.8663985358378551	0.0367392664461543	0.0316726023883042	0.0296328719129104	0.07440555604096401	7.44635296014348	4.76008633086808	1.76273508519909	2.1885855367573797	53140.635115672005	24477.2443896388	134773.873958447	174228.93039546802	0.125813009866659	0.41699301773548797	0.0852411347811219	207.98842461806402	18.8319977017717	73.9341702633445	13.530603795792501	134.05425435472	5.30139390597917	5.07822722746733	0.564422524929587	0.797177111483831	26.5873727694848	1.78898084038975	0.10185187171259501	0.14800764544823	5187.0	0.304427421842195
232	1467.0	733.5	1.287652301389105	0.760806434314421	0.6309050573647219	24.185760295394154	56.850850524631745	8.834424049327549	107.53638549095999	57.70883788872055	0.376958382669785	0.3093808869456705	0.1534885592342125	0.5863966436160835	43.9812383814066	66.54767302929895	0.01675318584193156	3.13853002497496	1.153659646556925	0.0275072824263356	0.021721175927346	0.02560439662422245	0.0586628192177714	6.901954919988466	4.37186038991096	2.625009306126865	2.5018693750985	43812.9156777037	20520.0247923289	137587.112590571	171885.9721782845	0.125329369841291	0.4049887099574985	0.08133718008911955	251.573528061589	31.030377932465704	104.2784104193212	21.89485801716355	147.295117642268	9.135519915302165	6.82129720396296	0.661518737313376	0.786174905200842	30.663056382262504	1.90754762897523	0.10990022696404966	0.1561128221635105	733.5	0.05911589495629891
233	4122.0	2061.0	1.51427630970087	0.7408844502858195	0.8697380102931774	24.50620995079995	58.2585414401332	13.130896922694996	108.0881636361675	59.5509455015379	0.384591178599512	0.34597270942543745	0.187779095955252	0.5765275026974525	84.81045566811814	121.38882738077515	0.0372012138206903	3.159972681285895	1.395575448060785	0.026032612874955452	0.0205080241333217	0.028407570991936748	0.0524428974190721	6.66484655058434	4.160680096345675	5.962902838163514	4.55317661772496	43602.4737662871	21137.309445392297	137472.2352869145	158318.14744619897	0.13246207033287	0.3743130739536075	0.08458411379029765	256.6044962647225	88.78811468076195	106.6308115679013	49.444278753673004	149.97368469682135	39.34383592708881	9.125673927474221	0.8363610832813979	0.7266718351386775	41.5588700145795	2.472336403864885	0.13091659691981	0.19343411393233	2061.0	0.01744657911955294
234	1613.0	1613.0	0.80055407319645	1.0376750942013102	0.8569472672891009	21.385216430229498	38.5889775114618	9.69309177029209	110.534359490379	64.4562228902664	0.40646679616682796	0.29645449415163694	0.17635050442103897	0.6139726264036	60.2830474867081	85.2252333768079	0.0254440265603998	2.7078852040872	1.05536147793242	0.0425048447679918	0.0374004130928318	0.0250799966266705	0.0609725060599515	7.6237748714026905	4.78035724899504	3.4615774556495897	3.35770963026653	62968.028759720306	30876.691497802996	114426.40080788	142810.853400275	0.13606571426029698	0.35473907322482506	0.0929538313924881	175.663224545477	40.6784446322365	68.2443172394546	25.2717980703657	107.41890730602199	15.4066465618708	5.22939469700212	0.700415819254565	0.721110032748083	31.0438683590268	1.9960893026467499	0.143050346063442	0.20633163925545897	1613.0	0.312366638380584
235	1473.0	1473.0	1.38028328233533	0.8304118883252901	2.56198290873591	25.7739691626675	64.2783491852783	14.533640176244301	113.314359954116	61.693975987301904	0.378867738499034	0.363622468990876	0.182016783682258	0.539302774562176	98.06138918271499	137.518224643601	0.0339647581169162	3.1833657562130098	1.59283303099312	0.0236963404104162	0.0161771606343277	0.0272095504330843	0.040826251739592	8.51795073157703	4.6068949924734595	4.192534986255589	3.03148837518182	37073.3771665266	18494.6187329747	134128.850811248	148508.591459201	0.120347161943679	0.35874519925832504	0.0790813226878449	300.18530938229696	73.2062838266433	134.918179723426	44.0621536958249	165.26712965887	29.1441301308184	9.87065923589883	0.9593738965189029	0.694926166342107	29.043708757357397	2.52954596611823	0.11735688555108599	0.171133171699307	1473.0	0.0501486333749606
236	1306.0	1306.0	0.373965153104785	1.32197225694833	0.947669393156106	23.6989774765654	60.223047743458004	16.908708344465403	95.27259982526242	55.66787570811729	0.39258744107929705	0.3507388880657069	0.217064917701267	0.620334465718568	99.70854311291549	128.428828470768	0.0423531930225276	3.1753093049865497	1.5550283234473499	0.0286587664448623	0.0225742671364365	0.0290662359696217	0.0507819157136301	6.82297744568617	4.2663520988201205	5.109705967658821	3.12757081830905	47537.4544044226	20829.1620877485	126247.824212407	138441.997126445	0.131483203188516	0.35038519968624604	0.0882296385833098	266.305069663858	76.7955823454026	99.4856458334824	43.8458223754865	166.819423830375	32.9497599699161	8.188139315902031	0.814001171347484	0.7294075109466569	35.4600539782951	2.3279410564517797	0.146823134260325	0.21818771989505603	1306.0	0.0860351185810676
237	7813.0	3906.5	1.43202168174347	0.49816076055234804	1.0633651792711836	25.00101532859715	57.808600032934905	11.2410246040188	107.6294529519925	59.0354817377965	0.38976837879924103	0.3513099525234965	0.16390646945326048	0.5619570294053045	62.66314421895675	97.5583193338857	0.02379338845242155	3.125557591707685	1.3765589559173748	0.02568426756619135	0.0188008041332001	0.026934017739270552	0.04846432102333435	8.032871832546014	4.629403032888455	3.416107556221755	2.9255983957176053	39828.3697676427	19523.78356246525	140941.2746055305	163110.25530197902	0.12134315874180049	0.3829329892004525	0.0796574482942789	277.478818361065	49.14749432490515	119.02927137410249	31.66896698113535	158.4495469869625	17.478527343769798	7.81063600485811	0.6873588647846935	0.784880336930331	28.5466495621716	2.0004898872146653	0.09613054370435214	0.13533192042311099	3906.5	0.013857840787676936
238	9144.0	2286.0	1.332956293835748	1.2148750989349282	1.1873087804683067	23.88341971233115	51.49804324091522	8.428180797827036	104.81336764159337	55.536162827997	0.3676510224007297	0.306632820246707	0.14483961339686202	0.6191495848158738	32.682760524153274	57.94738129965313	0.012819629153484724	3.0438153401907977	1.1721114038032927	0.0320425800348286	0.025468790094773652	0.025904636551290924	0.05660105052439886	6.97723687832499	4.438597602412477	2.598768850760705	2.71708901736633	46008.009869639456	22271.824135087125	143708.0078359405	174452.96449989174	0.128548464484107	0.41251116078735806	0.08324618227856181	225.80547234582025	28.1170973364592	87.60245446095016	21.081007742542724	138.20301788487	7.036089593916476	6.591230781064873	0.8100324381420865	0.7127644524446891	24.481692738601502	2.062450461790695	0.10131695600299466	0.14742631890018876	2338.0	0.210659728755846
239	36573.0	12191.0	1.22446088504667	1.4031710126450854	0.954390721132456	24.932331856715535	63.58327110497614	10.244379065680826	92.33830170079386	54.613604814720766	0.35340664061681765	0.309351587122511	0.17811507789271766	0.6010364700568287	59.33908102354564	86.55359882636759	0.02557249355369483	3.1376260338268303	1.1982664160765701	0.029059652772235964	0.02109117633977627	0.028113652173561803	0.06339131289363874	8.374269470844725	4.940599534553322	5.299884034124987	7.895830593898371	37513.62976490543	18034.606999647465	128168.51783940832	153596.79165193933	0.11269994987417965	0.37430034750526303	0.07816245795624922	308.5574502656557	57.72088650182693	123.01708411442833	31.915506047558335	185.540366151227	25.805380454268562	11.471123225422795	1.039181725266001	0.6328061988872077	60.2066761876728	3.19584584652208	0.130304771922725	0.208280465189263	11829.0	0.0215459975668148
240	12618.0	3154.5	1.0224762414715292	1.12323764833463	1.0029768229782312	22.953024370973175	48.93210806388585	7.728661760032907	102.11682417001931	57.85295955110805	0.3969657387733002	0.2917478711554075	0.15884853386779124	0.6343105189475066	36.60042968691545	53.86487337009733	0.01614162046087205	2.9158542423318377	0.946793955465474	0.0365441222496181	0.029982134086850402	0.025494005668822674	0.06723496190263716	7.719318829082425	4.804742705414882	2.5150401618599876	2.6709208274991125	51573.536637529374	25014.73719157595	122605.03971433075	155671.38891396925	0.12554108027430275	0.39075838466895974	0.0850833828962822	231.52148134740898	32.759428703976575	89.44167133672235	21.387973225560028	142.07981001068677	11.371455478416586	5.126887274588995	0.6400154701968586	0.7586619385150067	23.90529832156427	1.8452132664418701	0.10810067632399367	0.15408133797413726	2488.5	0.6398254247093155
241	1482.0	1482.0	0.584755935890504	1.9596172419937599	0.814427193702865	24.0525880425944	55.08650729373421	8.47063965315222	79.8735995458152	46.001623264678	0.376447260787835	0.31510743925831797	0.202867976489809	0.606106759939645	35.8554965614167	62.971133149511004	0.0151426328748164	3.16631770987302	1.16103707260095	0.0265765418534954	0.0212247851468691	0.0387003226072564	0.0752296284748546	6.55303046377084	4.388385311666029	3.1736884060684503	2.84072645743248	43193.2052175179	19406.3066339846	156139.477851906	188140.475526039	0.12200671044839699	0.418933097154055	0.0845863255766096	244.337944236193	39.006571653020295	101.99857250021999	23.4977478581464	142.339371735973	15.508823794874	7.57271413208076	0.822027704634087	0.7399534023439359	23.139586090444396	2.07418568220888	0.11420219542478599	0.166565849250673	1482.0	0.378792091412056
242	5424.0	1356.0	1.3411692347163542	0.9020564020984855	0.8619626152636178	23.16654971670385	49.52832463754078	8.154672823894215	104.57307382885747	58.33679707459867	0.39339674802638674	0.31133469827994253	0.15980665285418627	0.5978821717216547	41.24059966246668	61.02821745679993	0.018987426035341676	3.00951115597275	1.0645518758961725	0.03048547014808168	0.0248444134338929	0.02684467174712715	0.06258841992558353	6.90282952593995	4.422748345258745	3.0229828154745224	2.6445936142285427	48192.94703047228	23170.41610059565	130858.0029300735	159373.9738266095	0.13005101915953723	0.388442363410372	0.08496347899344395	227.62449017523198	36.83324069369063	89.68321801630398	25.26921650651922	137.941272158928	11.564024187171405	7.861318855038295	0.7719898105840959	0.7477916447144866	48.82401391514782	2.232809849998267	0.1288906346271445	0.18183132284950326	1041.0	0.0315015394144669
243	5467.0	2733.5	1.225920985962675	0.72513767239063	1.2998787574724	23.70529716593265	51.87108626534115	12.320791192107901	105.1385718722988	59.52946104163155	0.38007988675680904	0.327507306720905	0.16816287145396702	0.60546576897889	67.62520078218765	95.03918264909775	0.0267918454079565	3.0701383028448452	1.345647350771865	0.0299886281797725	0.024024432524232302	0.02623771990089085	0.0518093989688348	6.4931869673781755	4.13820030395395	3.564277107401985	2.77710044685604	48725.360377438905	23451.4178490092	136043.9286796815	155734.2145242395	0.1379708458493385	0.37770010514415303	0.0901213314007519	220.7644783910655	54.290718414381644	87.5545932011736	33.97442845378965	133.2098851898915	20.316289960591952	7.7052155619480205	0.7980598833454524	0.733167763868443	33.852351980673554	2.23538503948455	0.127705966289879	0.197435746577952	2733.5	1.079914884266244
245	4124.0	2062.0	1.38260058569116	1.0669899846856215	1.4299963431557	23.630916093893447	50.41667807662265	11.451347501111655	99.49351758504275	56.415313333398345	0.3656817389326505	0.3185477888118185	0.1591707766037575	0.5823128859163624	49.2217553708761	78.6459098697391	0.026360606857831897	3.016960036201895	1.2370639782118449	0.02989724575635325	0.0233237846718695	0.02645154330638675	0.052008202709687895	7.028079625586575	4.18099461397882	8.110332325856909	3.5175665067674897	49149.98807212025	23885.944631015598	137349.817546635	168117.4681697425	0.1364486498129995	0.396994370508057	0.08988271097067785	219.68304839198947	121.08083196849911	91.64433581144635	66.18460185001476	128.03871258054298	54.8962301184844	7.836749902910039	0.9036367318435785	0.6861683007734265	26.826829552595804	2.340349480601145	0.137691920970625	0.20827764976555202	2062.0	0.41296146644367143
246	16899.0	8449.5	1.0904156715381446	0.699242998778263	0.8419442768788474	23.67356311595415	51.7919677251754	5.41344864789381	96.66853075624294	53.60651129581289	0.3547715389097605	0.27220879294185396	0.1670683417581875	0.628868422477627	20.27832211233715	34.506625516300744	0.013930672583997848	3.0586584065451348	0.8390297146283775	0.0313053845232288	0.0252937844784899	0.0279179199518498	0.07917854386590001	6.78198782540556	4.477128587741905	3.00060900807839	2.7964799448353603	44652.816260383894	21980.557495824498	132927.6172714445	181152.98577697802	0.12969243893572652	0.430830801352243	0.084625236421002	229.191256203659	27.908403077196848	88.78500561733804	17.3350177615652	140.4062505863205	10.573385315631665	7.82412392012106	0.6803378068824605	0.7807873826214244	58.9941921330649	2.26963245529419	0.0978581967077113	0.1480495695250125	8449.5	0.058378242900691345
247	2189.0	2189.0	1.3842714943813899	1.256573155165	1.10820804540294	23.3583885295545	51.425562678344	10.0836929256321	91.71458303205941	53.2592486175772	0.396237795290595	0.325075097864505	0.171208546002545	0.6247907700230401	59.5258288566468	88.7062500757288	0.0192374154475615	3.0499366799191803	1.20648406451769	0.0315980984921741	0.0259325579441784	0.0283450202500254	0.0590829556727007	6.91126297266746	4.34940308991573	2.5005838669214304	2.47424703056623	48403.726032157596	22289.994736739398	130424.400400252	157105.377513926	0.12821674422252602	0.38941503075861894	0.0871816095599042	227.08856738720402	37.8346071482679	89.45642692875249	24.6512111303199	137.632140458452	13.183396017948	6.16274390627937	0.6885335304437611	0.7601661310881209	24.909660006055397	2.00549456957859	0.125510536874955	0.180217405291154	2189.0	2.6667501618475
248	2824.0	2824.0	2.0147920314816696	1.3285040397868602	2.02431007088174	23.691201212997104	49.854736591540004	8.679442444498541	106.06340099043501	56.3333550326495	0.389913267200932	0.32079136151999393	0.158040503926245	0.5965736287101779	35.841907413841	68.91645284640529	0.0146015968082725	2.9903947561652404	1.18276942833379	0.0321403487937485	0.0252566967892015	0.0268935876046916	0.0639306371394111	9.410495950251962	5.233156944714481	2.5238497462169502	2.39063180390931	45963.002812050596	21864.4922702793	135157.407271658	158751.232592274	0.12166517815236699	0.392888513232869	0.078413771576416	253.591536377858	34.695288204097	97.0448178520508	24.8239399323663	156.546718525808	9.87134827173068	6.83372565207358	0.702268624831235	0.766163337576403	27.0255807128649	2.09714118263196	0.0980616804868987	0.143707147880928	2824.0	0.483064194499949
249	4618.0	4618.0	1.6145016130535803	0.69447393762809	1.19928511191728	24.8937433136661	66.1084835266257	15.790447337123199	121.08531101351299	68.6577763241578	0.36423551945401705	0.31977390050473	0.205455255154857	0.611345824192428	94.9078690945833	123.071703217842	0.039671879273687004	3.13240693581877	1.4752403981417	0.0296656507569278	0.0211104387024866	0.0277677498326446	0.0562284307656953	9.275128804553999	4.9728873970841905	4.599056280095111	3.81809725640248	39599.6385544168	18778.2827791873	119019.536693556	134421.31045971	0.11356303871960198	0.34354580407986895	0.0768407566933964	325.689640468334	73.61327048951459	124.19699862408999	43.3414695627815	201.492641844244	30.271800926733103	7.593310701965589	0.6926205437823578	0.7632689571338079	32.8291244138612	2.01049812751195	0.121851122548858	0.16683743858098	4618.0	0.0307861343568857
250	3376.0	1125.3333333333333	1.0535609912135537	0.9875054092989721	0.682919043860617	22.871716638433032	47.528626846203366	8.124664881556845	94.1760500094111	54.03916596824583	0.37934942021278734	0.301396268589555	0.16494320788194933	0.585854626152128	37.25219477086763	62.375665763275805	0.01486920905357779	3.0154790387310366	1.09788639892243	0.03028775916175577	0.024852276929612237	0.028928409459878967	0.06673087934954407	6.101136217510714	4.091378823755126	1.8752923805710964	2.0640037627812835	51126.18910298762	24558.562329654367	139634.02689269165	172805.81991702932	0.14141988239322767	0.41864027109131197	0.09091226493632039	199.51252230289	27.759262215992067	82.6222730721177	19.268080743342534	116.89024923077238	8.491181472649517	7.69154132578461	0.8842162964607203	0.6941630998323594	39.643267313966135	2.419615642372033	0.131073722755332	0.21006934750789066	961.0	0.00413440620309608
251	4378.0	2189.0	1.6453691554697052	0.5657053535813994	1.4902630873833749	24.743424672805496	55.1842135745297	13.89656759319	107.320966567043	59.5430060657409	0.37331613164477795	0.34359357167543697	0.2007011801518025	0.5832189040810984	92.1004927994189	134.054539989508	0.0353317373282197	3.1052784430926548	1.5207309107006801	0.02752101333553795	0.02021996069447455	0.0296847950878774	0.04925413644298865	7.516291796048735	4.356690964089525	3.862646394061665	2.8921999639955	42163.758641796405	20774.1117974179	134701.2515553675	147205.83118036948	0.129025430490778	0.360895173085357	0.08302540027002994	242.6907742489575	65.14459232055725	100.5703357821078	39.0757751970899	142.12043846684952	26.068817123467298	7.057127923501589	0.9536033388173222	0.6254808281738901	44.0973382502859	2.359521476296285	0.14213255799476998	0.1988229893532475	2189.0	0.12611253631835995
252	3818.0	1909.0	0.7742832967271771	1.5741198071081652	1.0839764547934956	23.80531215394665	50.98794811860179	11.922153362902051	113.6169287293175	64.09278439283075	0.410024121612219	0.34751715563682706	0.18157023551296048	0.5958148228476859	63.044101126374905	98.6058157326679	0.0232870892782851	3.04335114919529	1.381848589997295	0.029662937046356648	0.02328323592584755	0.0275783801130312	0.05623933156088405	7.005046343808335	4.3316513162466155	2.9784115258963952	2.5190699236258354	46954.0535941294	22718.96610239165	133130.24793365452	153857.697465786	0.130666890838571	0.378593678232226	0.08535924726266991	225.3709452239525	49.5317525805501	88.7686823621487	32.6227079079936	136.60226286180398	16.909044672556497	7.169675140007495	0.8578031735768851	0.6937743059068561	41.82202564746365	2.1732794211386803	0.130857519868435	0.18556017686133852	1909.0	0.638195446218557
253	70516.0	5424.307692307692	1.1160595759051597	1.1845628166426905	0.8742591054587834	26.94195134250793	75.38380656594413	23.82961623824015	117.58283683400485	65.72626695983037	0.3887058957329956	0.3922769981849707	0.2454081121858952	0.546182346224	182.7163145301499	217.61630960923455	0.07578240918115714	3.3405500207749537	1.9274221485268361	0.02179030225205641	0.01396894612182814	0.028498608019560515	0.03453945254804861	8.346068042336025	4.498585695421301	9.753736867019102	5.534146634743324	31892.792446000993	16060.01654550261	112264.34948185962	112837.93110704127	0.11845854797840091	0.28552442118603183	0.08016223206102949	351.454826621632	173.2741551776586	153.26058844931217	94.58192940821274	198.19423817232	78.69222576944583	12.88501561704728	1.2803939933564044	0.5642689333425601	38.36863616703793	3.2394514179532123	0.13569779474723886	0.2056549418452376	5117.0	0.0452136208128459
254	26372.0	5274.4	1.0664889230928165	1.275333381829254	1.136418827544844	25.17153150229888	61.38323735016979	14.541258616253945	106.10236986275599	60.45882758207169	0.36800695738094463	0.3407999661069644	0.1874058502180776	0.5646928042361496	91.2996127777529	117.38725358942716	0.042764585776089784	3.186290145876222	1.456849334000982	0.02609788682110174	0.019086894722275944	0.02827439668760006	0.047855712011734844	6.838017343370405	4.132304793842162	6.889782954879898	5.2907357213253565	41877.86824235696	21569.54374120068	132748.6061339088	152127.3164575298	0.1388849894703828	0.365485891750605	0.09045552623173801	261.07978119060283	106.55134531137703	111.42479958429206	59.1682195254456	149.654981606311	47.38312578593132	10.437684455498008	1.0750117665974481	0.615567361924945	47.590904393091776	2.95353330764052	0.136872261674541	0.2051495342229288	2736.0	0.0464924753796903
255	11541.0	3847.0	1.0921148657483035	0.8802754036167887	0.9746765190578063	23.666988142924367	62.78993178870426	8.998316141713497	86.65200658669455	51.533899686562364	0.35976684100000994	0.29364749218400865	0.16067894383501868	0.6127757663439931	42.27192597564637	61.022191314664575	0.019594152240353102	3.11401288216585	1.0915022176932865	0.0305173756938677	0.02423573053734297	0.026262152431493366	0.06389354736983906	7.864641063432654	4.779160507989619	2.6584927072627202	2.5039969782741434	42338.42149983	19416.65612665193	129436.97344080366	158498.43806940733	0.11641063728459766	0.386137402065605	0.08050199920188565	302.99512603678266	39.965472307401164	122.295933783902	25.93983081815477	180.69919225288035	14.025641489246434	14.07926671786663	1.0424918264451777	0.6756193587296696	66.2180526658413	3.9236313911859164	0.12582701425179368	0.22274336512629164	1915.0	0.0160548209154815
256	5747.0	2873.5	1.7077802105376951	0.6188043046447431	2.154694237045565	24.938925510849	60.9932312879538	11.1427446958038	96.34774217809264	54.58505037509215	0.36574012131973754	0.327558666907961	0.1607561164199695	0.579447105985298	59.1716197949331	89.28942058473771	0.02261626861050625	3.1851767943984255	1.33919757402312	0.026217746740621148	0.01955732281470165	0.026967958646792405	0.049717535048684	6.810572903195801	4.21661333153833	3.53714369986975	3.240652720607515	41305.6724973765	20699.976129055853	139391.495406753	166271.99364943552	0.129697641420404	0.3939845159447615	0.08645124991717809	268.30720020506953	47.787603539772796	112.1372448489265	30.983903068436998	156.1699553561435	16.8037004713358	9.2534377057301	0.895903977673755	0.7114990231551686	29.41833844950525	2.466373877721205	0.11480043841130999	0.1706496687314925	2873.5	0.039821752719743704
257	941.0	941.0	0.9709453880842379	0.8845683227699459	0.7333720630801271	23.379889307704	50.718832827449894	8.517746140572982	104.007027890223	55.4892036623671	0.381871971975681	0.313317929411126	0.178625450098712	0.6127278738576311	43.467509428740904	76.2814251831452	0.0178417928067315	3.12122295786477	1.20402801614102	0.0276485132820794	0.0224700021005996	0.0316151779871117	0.0648270005194745	6.25011942051127	4.1153024999726595	2.41967032748618	2.3372361335615297	47609.608792002306	21431.716095346397	144270.67964028698	169668.736425229	0.133853062841224	0.40987322292808503	0.0846944926895078	218.264386085742	29.204100927663802	85.6001932218925	20.7688252748516	132.664192863849	8.435275652812201	6.6278817879937995	0.7736952724322951	0.7445834623904741	20.522929255322	2.039848126642	0.11884550796612199	0.17786218209645002	941.0	0.17411040805410596
258	4452.0	4452.0	1.47163911704988	0.864617782269578	0.899970111839843	25.057736927648897	58.369091082308906	15.0117477134444	121.728009703792	67.5249475413345	0.392923390530054	0.36870522812724704	0.17782888494677598	0.583353415940267	84.83296350942099	133.039017466041	0.0324590433389355	3.15407560225555	1.57523651965366	0.0267468572376604	0.0186688290069427	0.0257671168314176	0.037425379077670996	7.47096158850237	4.13843542175475	4.96121993751629	3.10709326308731	42692.0546463042	21854.6490375277	137287.934331644	148574.465597718	0.139755424592514	0.358304878445524	0.0914439962149208	255.94786944070702	83.0352235134777	98.11124100079479	48.7480209428619	157.836628439913	34.287202570615804	8.54853915914505	0.890424953818264	0.70165148150242	27.282636914355198	2.32454242316187	0.125816138445572	0.17952236651741602	4452.0	0.0195203398051871
259	7463.0	2487.6666666666665	1.4724068671018298	1.1188680054455398	1.277847835265898	25.06958857144677	66.4950731562577	12.182717344086534	116.06256984584132	64.83867770638182	0.37856527879790397	0.34505599916737867	0.14971613975163733	0.5884535909553353	50.30911109461099	84.85888853361094	0.022376859096450735	3.258685922752863	1.4047195294098132	0.0251696906177858	0.0180911144600507	0.024423093403222466	0.043533874058095924	6.9191445597215875	4.108966481809723	3.9210763811228326	2.69944440015405	40985.43658065939	20579.088895926066	140716.55273612667	166134.18057583165	0.13771104251501867	0.40043058412475735	0.09034885173149272	284.9202049518813	62.2546153467185	116.92614288397932	38.44564667679443	167.99406206790167	23.808968669924	9.361057819341136	0.9585921148510094	0.6734607066221393	27.741939065729934	2.5414771194737167	0.13053779099362697	0.19161654191963165	2371.0	0.29435363847123
260	4888.0	4888.0	1.24554506415898	1.18850684176646	0.9649818385253871	25.844258915202104	73.4583055685781	14.498800174693502	98.96960535200769	57.381529147633294	0.3860299003999	0.354201345976076	0.17361152523818302	0.599452302356078	72.48469228628659	112.996904616724	0.0278737560643282	3.3217211939686098	1.53156296559403	0.0243621162562254	0.0171636553565416	0.0274499830605652	0.0450503369756448	7.76460854513391	4.55971172153912	7.416966130586981	5.57747646741643	34750.8517441836	16565.312387173602	135715.077245984	150446.269556979	0.11912403989120599	0.363189624891843	0.0817698778891898	339.132569465964	76.70457057408309	137.528637057347	42.7317237925075	201.60393240861697	33.972846781575605	12.9559184422303	1.16669334934079	0.617884011447174	43.3999385407181	3.4943526356858903	0.13973626932329503	0.22602947650074698	4888.0	0.0597447098412005
261	15427.0	5142.333333333333	0.89382966914183	1.168143855924632	1.0732387576358675	25.9322500944297	72.2066878093234	15.450603190670298	116.89894939236599	65.6381844309314	0.3781039131614187	0.3474521960962043	0.167588175731197	0.5863953961846934	85.52419619376694	123.28659357197114	0.03192368488691293	3.32088588240734	1.5803253686256564	0.024117938870396465	0.016664639205079667	0.025180341614370133	0.0372564736613019	7.4544134461451605	4.325408583527612	7.076910811366027	4.542261288145183	36331.53707344113	17796.719778365168	133137.31512278234	146098.258309525	0.12731411757588898	0.35284223006408766	0.08549465326237464	317.6528676338697	84.26555070742769	127.72350264769966	48.809283986135235	189.92936498617	35.4562667212923	11.35267876149102	1.0079828718855686	0.6671259347233963	39.735427419487735	2.9659808875777895	0.137468564203486	0.21337834418265564	2536.0	0.0412545849740749
263	14496.0	4832.0	1.2952434273997169	0.7056314126354227	1.0996238369855165	25.345225342511398	64.92559732043367	15.7892525099354	125.31563287030565	70.79224118833923	0.37884097333726263	0.3633521177764843	0.19848012860995898	0.5972544309515256	92.80176578028416	137.30324231103904	0.033053565482952234	3.23992875608876	1.6356421686829268	0.02579297070009243	0.017170606374765366	0.0265908461689332	0.03919894379743493	7.3513587170982975	4.100205439186307	4.57566741788613	3.1226658236840765	40282.7458318495	19920.061594627263	134883.101288728	146166.50089420966	0.13660108888550668	0.3565133859105217	0.0894735331208291	283.8640883401863	71.92145507189643	105.97439530545343	41.77990016926783	177.889693034733	30.141554902628698	8.799739646461607	0.8030381888560417	0.7468183428019074	26.509431909695973	2.1998238106608468	0.11998763424045034	0.16713182508582433	1869.0	0.38168683041145796
264	2782.0	2782.0	1.5837940993868997	0.530667500888005	0.867860501195643	25.702451375946197	73.9383761320734	12.1461628398183	125.880298300603	67.1186568918171	0.37634426251559794	0.34111434378705097	0.162654495846319	0.589497397172345	66.1849222785665	97.03261561652072	0.0253726813680517	3.30080977994301	1.3921696325023898	0.0243686670145261	0.0171323563045127	0.0262362328762755	0.0468576199914973	7.291204449098291	4.22200261664175	3.9795746573866	2.9850120865481604	37145.8730979551	18472.4159945877	139005.24997553098	165254.695211378	0.12909392770588698	0.394927004046973	0.0831227966328668	316.727765936063	58.4772566072818	135.20265073076598	37.3501616265111	181.525115205297	21.1270949807707	8.38893375516112	0.780310508742802	0.744781054254097	30.364552797369498	2.1982744729138797	0.127607834332878	0.177623831546381	2782.0	0.0182089719396852
267	5985.0	2992.5	1.620684067402955	0.6313879933534774	1.0088894789721246	24.57042392667215	61.81438873086704	12.081980547102049	112.5801572668955	63.359484403070105	0.3735254601986095	0.333421948721791	0.14661368566259303	0.5858606875806665	51.0432925213053	82.8378677530498	0.019497195446213103	3.20138337223329	1.40389598253727	0.02594442718260065	0.019305589847193147	0.02458054344931035	0.04237263540969345	6.6994039875147005	4.074043522885525	2.9948825442707	2.49303662766826	43817.2279022669	21826.802884142096	143032.703801536	168010.12056585902	0.139424503229021	0.40271060777043155	0.0908644404582377	265.6354161916645	47.7856738204798	107.86602240240651	31.516279485454998	157.7693937892575	16.2693943350248	8.753605305423985	0.9702673217004161	0.6607145392744924	30.523337655508897	2.4750063662747097	0.14442854399038402	0.21668483580967152	2992.5	0.04987132937289615
268	6432.0	6432.0	1.269934650950845	11.516399839816971	0.7283603412694833	24.836170076189404	106.73406645259529	17.21909032082895	107.2131282916175	63.8625575013796	0.319543745085616	0.30161185025953047	0.1410649076290665	0.5400751424493835	60.01788685202795	72.73698795619035	0.02276095530479105	3.2823272413231805	1.5422716681562951	0.02448114264991745	0.01786974797272765	0.022974699986733654	0.0417100136940678	8.534407095333766	4.914800514366405	3.9760297547325996	2.764250292809145	36477.6095954376	18944.0761337352	162903.5711466515	177142.9555989695	0.1351538452814485	0.442890657557719	0.0795398255971935	369.658458592836	72.7259679752631	184.290904348523	47.426641072154304	185.367554244313	25.299326903108902	12.048517056407377	0.8501891617511781	0.707603248023148	34.0141412498016	3.569585340386	0.1022026438783808	0.163364932227475	6432.0	0.0916350068357143
269	3426.0	1142.0	0.691283977960663	1.0296552748176275	0.808827965083143	24.06353465791733	55.72863610966554	9.390886204528059	103.33639292332998	56.55248018201424	0.35461739232863865	0.30591578703135136	0.1606805461035963	0.601139557540434	42.81193893770367	72.98503291400077	0.01918599144735343	3.11558391708254	1.2034755006033266	0.02788786034782573	0.021539911791776136	0.0267219036989762	0.05653340323366753	6.866277890646356	4.24352730739309	2.3454209992436432	2.29522070854191	45538.930682958766	21804.18420827387	142767.37578648064	173613.74480313968	0.13223078123622567	0.4099513696604173	0.08461878210592054	246.634182541782	41.82546383831697	99.55481363888246	24.559550328882995	147.07936890289935	17.265913509433975	7.6291949596321595	0.8405329223117654	0.7152633809438144	28.550538808815602	2.2236940430061005	0.1260369519203113	0.18130118807349768	1253.0	0.107083994673666
270	2997.0	2997.0	1.8372402130798	0.510171753252587	1.1625046895597	25.267357510002604	63.7158121878077	13.4752703198878	116.68629161999901	62.968700697517995	0.39210634821243706	0.34402511528503604	0.157936174519939	0.5921831442976351	63.3944570734898	97.561741791554	0.0254196417568497	3.28445258798945	1.4554121939641202	0.0244507905534563	0.0181324578898148	0.0249007125257894	0.0428186972979603	6.163923533124571	3.90566619085054	4.19824602830476	2.8990785135667796	40572.7658610842	20362.3498940653	140293.48208575198	166779.126120063	0.14226256155023198	0.399418270675375	0.09190555659081599	260.066054151397	77.0350563740167	105.313680877394	44.805993467109396	154.752373274003	32.2290629069073	9.32411909918025	0.9356577505944821	0.6864797165816879	34.8424204721406	2.52699248159725	0.12799229111232002	0.188165419157133	2997.0	0.0375479682939987
271	3210.0	1605.0	1.191996999438318	0.9297641436729349	1.397102188013265	25.5148931189998	71.26985416542554	11.6934939050651	128.541980819387	69.6924454170941	0.38865734791076145	0.3442664572212685	0.1550573311847975	0.5849361845678871	56.22165920442595	84.90850324762596	0.021952394157722502	3.30708752489634	1.3891892119854048	0.024655522257507598	0.01756329629013845	0.02510410597732845	0.04595555699993695	7.1862638912788	4.16222621370209	3.5750300820162897	2.75247999183287	37879.11739167325	18721.864590717152	141118.2244293545	167935.4025784515	0.1335695886646985	0.4050521541395494	0.08714287580911731	296.6826999621125	50.6027799284702	125.60634684593802	32.84369109809195	171.0763531161745	17.759088830378246	9.22178203672779	0.9266328135065476	0.6893107767952096	32.315475722414305	2.4919075628533154	0.12946043498812498	0.192376115076353	1605.0	0.13758239854231996
272	1368.0	1368.0	0.42457648650937696	1.38180822971921	1.2682978772718	24.083852874909603	56.494826751076495	10.8456309292525	119.555970609534	65.23918378293101	0.385339293280126	0.33265836568106705	0.15423650995657	0.5899040650651379	52.673613002752106	91.9234719440015	0.0195978350543269	3.1681881837212096	1.40073412604485	0.0266537903396942	0.0210841132215877	0.0257012295373217	0.0426518866115256	6.4938600627474	3.9444578002073105	2.9841689508445	2.57338768964971	47082.807505015306	22625.9079469605	143440.985551454	164882.858364105	0.143365662761732	0.39452254025014794	0.0918997686798495	237.686661072937	40.5435076289407	94.89283076968461	28.183529202467298	142.793830303253	12.3599784264734	7.591656275379781	0.865433876224922	0.701048507448916	28.484007781619	2.25838520561101	0.14474993940212	0.21702161929620498	1368.0	0.537282328993373
273	2886.0	962.0	0.9098029349199575	1.2218918985534775	1.0183193211926749	24.58621657536463	60.36939528802724	9.89341572526563	119.72573660467134	67.25905418617991	0.3918581404462744	0.34886926771532467	0.14266841368966934	0.5729484807883131	40.3179884400125	73.84172666530733	0.018053393610670734	3.2223978949552237	1.2975899733926965	0.025025579645521965	0.018465520810880532	0.026169045337123702	0.04640951961480853	6.54827294647123	3.9878626267718897	2.5663855081169964	2.43855181296643	43618.91482407163	21555.90267382067	147139.03670810568	174030.026214116	0.14282194967740533	0.410678203354917	0.09279220160262892	251.54052178476766	35.12878312136357	109.72591115138583	24.428893806574134	141.81461063338165	10.69988931478944	7.1906508723028635	0.7289809951969121	0.7598108959052444	25.056209063952565	2.055761303055893	0.12385235245198467	0.17359416601290067	952.0	0.17332381684418802
274	4576.0	2288.0	1.0971060052742345	1.0713201709884657	1.3207415917010001	24.53340859724025	55.194718491641055	9.799390300604468	111.47733526360051	61.624598095161346	0.37902101487597895	0.32614458546830394	0.138652837268599	0.568082453602222	35.23535624687915	68.50268917109025	0.0135632534695138	3.0949363493734747	1.265302914068825	0.02754634555605235	0.0208508851636435	0.02407262705716255	0.047387169470367405	6.93675996759154	4.17383261314603	2.79861617328354	3.6994494521166548	44823.2068470311	23193.339343031497	140649.8116158925	167857.4647689825	0.135588211922769	0.4026877745990985	0.08824717808744564	236.41820108221648	35.06727654963579	100.5581379761858	23.947639790243752	135.8600631060305	11.11963675939204	6.850902920230466	0.7534599668717454	0.740631610867202	24.706284124975248	2.005263373649925	0.11861173980246001	0.16765814142422852	2288.0	0.43069382648401205
275	10419.0	3473.0	1.3846718198268466	0.9457817335191102	0.991783110367331	24.419152639236362	54.693493030076546	12.9128469276153	119.99651632086632	67.95640175267377	0.3944433061782617	0.35884879334485964	0.167478852960918	0.5871645088264713	71.504044950344	118.37214982665706	0.02590709026927393	3.1150798145965166	1.4890952751977868	0.0276901700944764	0.020155325196119	0.025111421216387236	0.04045539144111093	6.995670564260941	4.029170321939843	4.0637102799391664	2.8532603823786697	46839.86490754047	23883.633654336867	139921.80761953967	155526.674928177	0.146634190699402	0.3778338180410827	0.09588753215525192	233.501838009906	59.07517154236601	89.92507660500023	36.80071086710944	143.57676140490636	22.274460675256563	7.881178433027908	0.8839423677322604	0.695642811028501	26.182353049072933	2.2937397431436133	0.127561609661212	0.18417686513546064	2324.0	0.0788722629613344
277	8837.0	4418.5	0.859878925906291	1.57152513946128	1.0273841350429629	24.801803283435	62.7063794402801	14.20467807624925	108.3779192863955	62.492319255004446	0.3790708622854485	0.3542784245874345	0.17144843961136202	0.5833952228391045	76.63538280792301	108.83298260426685	0.03690030006962255	3.1984294958678348	1.52098237346773	0.02584287060930435	0.018937515208156452	0.02600956533455715	0.040697996392101296	7.0279531929228	4.167753962655235	5.424482992277925	3.312593091665215	43158.72692010065	21653.971232029748	137307.642381171	152783.8172529395	0.137262747919921	0.3697256126048305	0.0910463715284271	280.872554478837	98.6563748168002	111.0951124841015	56.19147360607005	169.77744199473548	42.46490121073016	10.494914860998755	0.9343418280104501	0.6898005847909305	41.679496862673844	2.6538390523062048	0.1271187922816445	0.18814518222805598	4418.5	0.20297265569131376
278	8030.0	4015.0	0.923722333159263	1.55827787081508	0.8519528420452096	24.874959808781202	58.855448117323206	11.56466121924393	107.06974389379725	58.8240183594383	0.377232944119136	0.3377716027970945	0.16233389383672098	0.5763024349784875	58.84162624625895	91.561929482012	0.0257263214644939	3.16754881293001	1.3553555951013903	0.026554971113706	0.019740995908147048	0.026122749172888503	0.04766883163028725	6.818015669479074	4.176338941774629	3.66705624167857	2.716462395127645	42542.5962792543	21467.26140019125	137954.0252283155	163179.627540213	0.1341682896966635	0.3924983682908605	0.08712040893787865	256.0969781081145	55.9499815936061	105.57469262483875	34.2881359889972	150.52228548327548	21.66184560460895	6.8158481911521305	0.6636048954330476	0.7765450319931869	26.313187122298253	1.940634413783375	0.10809009958666599	0.14980378724862298	4015.0	0.29427869682682534
279	3110.0	3110.0	1.46749950907918	0.601967929547545	0.9434459415829151	24.3042268179662	57.6206521777853	10.842247635931098	106.941979386155	61.2814245699483	0.38081541139994	0.341126979856029	0.138951940605247	0.573530295943902	41.6734770445267	80.9262457873968	0.0154803842908235	3.1873169177919305	1.4135632082946297	0.0257179622594723	0.019357030732492002	0.0237160403932406	0.0420238726145819	6.27541755111434	3.8653180411854304	2.5502646775723	2.42513036607896	46916.9147701194	23815.056345244302	145314.295503064	166293.024436826	0.151666634888389	0.40404154473735704	0.0988462208236796	236.30934337171502	37.7269330260489	95.41681248028459	26.663737274882397	140.89253089143	11.063195751166502	7.393621401177731	0.86458513826693	0.69524205341084	24.3320540854233	2.23443179539762	0.124424596034643	0.17817676107416197	3110.0	0.022370757747188
280	6644.0	2214.6666666666665	1.6774241781955832	0.974133564934796	1.3395316339387133	25.027256729375598	60.615745628583035	10.227549811533217	119.81177819100401	66.7861569292195	0.409074935025018	0.3570825078881043	0.1454871765668667	0.5774585465266027	42.44343588935867	75.28625570470292	0.01678139306585427	3.2265896074172	1.3347426458969067	0.02499941127559697	0.01781147741057887	0.024839171502329466	0.044199122991035206	6.599356955055613	3.9709231188449032	3.186926882463327	2.5683584339670635	41817.27044642417	21201.11964431513	145430.680930691	173380.828085325	0.14257781151431467	0.4099369819495373	0.09218261576219312	250.56292371676366	40.613338066840804	103.406105148324	26.216556709522305	147.15681856843898	14.3967813573185	8.007474244264843	0.8472520807953025	0.7187499651458594	22.945309924410665	2.21137971546278	0.12890503475051734	0.182574016251192	2151.0	0.100437531360308
281	14552.0	2910.4	1.4681087940581459	0.5956570082930334	0.9510591667876704	24.805163158785042	105.78268937848217	17.79008158940108	99.97032829407435	58.1958386021681	0.3720150973418548	0.33502834924031727	0.147566045187158	0.5779417813229252	61.0589476202991	89.10478744394442	0.02188353876042392	3.4046381250717204	1.5889605427961802	0.02483755402773264	0.018833362778002884	0.0239717029580683	0.0419142627749848	7.90191218240671	4.504376043508674	4.312210428181915	3.5691775884898234	38463.85759344224	17522.75187139168	129768.2455955878	145075.6564219782	0.14352974264409596	0.3887120609996222	0.08621758836681612	377.5350071833544	66.07405410820786	175.30907901338202	43.16006342572196	202.2259281699728	22.91399068248588	12.09701271294826	1.0494712548224885	0.6458969887665915	43.40761698788485	3.272616763708924	0.158953280207701	0.23775582495918518	3346.0	0.0121645711611411
282	4361.0	4361.0	1.42277741492834	0.726271493728587	0.731735304272981	24.536715280739397	61.32961790946429	13.261309889075001	115.04577432131799	65.83515765077021	0.39646277023431803	0.35275500856467895	0.165960015140256	0.5765256138307709	72.46197251479641	107.57695954358	0.028992144378463997	3.2360632096860202	1.44689632294651	0.0254025272082932	0.0186684114556708	0.0255092020443079	0.0433006127347866	6.1694285838351	3.8366690559773797	3.86745578551616	2.9020794734120696	44827.8607552741	22192.916741446203	136305.30256394699	158450.95886835302	0.149952641494357	0.38056621092384896	0.0990903197486336	251.24923648757098	62.597414428963205	102.319151021906	38.611850610534795	148.930085465665	23.985563818428396	8.92710322945808	0.77740965662938	0.754092739275494	34.2590030277537	2.34181468686613	0.130091014044274	0.184994393811205	4361.0	0.005473441727092379
283	6671.0	3335.5	1.48171224547582	1.216399254470895	1.215206312223035	25.4234671391441	66.52392656118056	13.865746161071751	111.4171618635865	61.66220283236986	0.36310489311729655	0.33338799347075054	0.16545055049483798	0.5721931334091205	69.73246669261876	106.68103996652779	0.0270933537975021	3.2602064529598604	1.497587807737345	0.0241731039367302	0.01746590945540825	0.025732150802191198	0.0433410629684052	6.970676021184285	4.202006520132734	3.66779771143609	2.742177446875015	38668.35571608715	19141.3220438138	140501.72523122048	163249.77969654452	0.12919055746499247	0.390114191111469	0.0849871334501847	291.0951219198015	76.50177218409104	121.7816623699305	43.62903186987535	169.313459549871	32.87274031421565	9.793550477851454	0.88341801434246	0.7164317078964351	34.504542561610904	2.4776157196336603	0.125192934746707	0.17975162661906002	3335.5	0.11310956597083177
284	2125.0	2125.0	1.41816613483432	0.874124744065489	1.82379773103316	24.0664494384845	56.463433996907504	10.892162071933999	111.59827339558399	64.4483986890656	0.40999698547623603	0.35852817109836	0.150455001199819	0.548322342979284	46.92193292397679	91.7777228289659	0.0183649630023406	3.20136287429245	1.3839362933204902	0.0248451422410378	0.0187810010494493	0.0239769138850485	0.044634026682897	5.75424956253337	3.70066426824955	3.02225614777597	2.4677987268703196	47542.2453658613	23648.8690848931	141494.595794908	168304.030394231	0.15558736698456102	0.41043377959951793	0.102340138070019	221.705467700079	41.7325263244414	97.9693628455792	27.7552464354913	123.73610485450001	13.9772798889501	8.31677430968397	0.9190606997281501	0.685742803643415	30.0133321416847	2.43493872213172	0.135520611731454	0.202057127588275	2125.0	0.0720438922364103
285	2776.0	1388.0	0.4021754919451975	1.1303833278077504	0.9171446104282994	23.5534937699326	51.3063031827954	6.215596031440985	115.397379183707	61.92392786458075	0.422216597142305	0.32806122904143953	0.1334632648745275	0.631430645243698	19.19661991171835	38.3711562882377	0.00983663179134609	3.085483189110345	0.9861577528451889	0.0303853870880888	0.02492719305888175	0.024946974969607752	0.05977154205505884	6.35507508354822	4.23411768757574	5.300412252939005	5.338153445061275	48554.490944360994	22974.915255199303	145709.05233058648	184714.7234726235	0.13356385474221452	0.4255652529938715	0.0869837797928742	221.706187830078	30.35265450352965	82.5801745941869	15.972826904056049	139.126013235891	14.379827599473675	7.388804046025806	0.8575564705809561	0.7159511389825515	25.742263501146603	2.2593387189014447	0.12148961111116349	0.182752782726021	1388.0	0.1038922532274779
286	7580.0	2526.6666666666665	1.6772986258683469	0.8102318808182977	1.3489654729875593	25.0152180952972	62.98606352319147	11.314223310129103	104.36897890985001	58.2269129996811	0.390881826389254	0.33572354621741035	0.1547642965224013	0.599798825967445	50.886926118143926	79.98502674201579	0.02084270011023427	3.2209717224203533	1.29662120049086	0.026636350460563965	0.019662256365463	0.025337249053697233	0.0496546828548389	6.84898240377025	4.237410984760517	3.555023167716474	3.08066655317818	40503.2421172214	20002.5467497218	138728.23580274833	166721.16174469798	0.13300603125521232	0.4001442903404397	0.08798424081977203	267.66592310264633	49.7337498461298	108.39776526508099	30.77674614768603	159.26815783756498	18.957003698443767	9.541978127677845	0.9944151448948727	0.6608495173670471	33.29263026128147	2.7078773576485595	0.12706663107287766	0.1931453179814097	2769.0	0.0213382666393834
287	28955.0	5791.0	1.3337243467257838	1.0906474320955861	1.1293201539827358	25.94889143333906	70.59853287398707	17.255078877535844	116.79131756231962	65.9252285789223	0.38040613074088936	0.3624708702329888	0.1998325372015018	0.5635410916697345	116.43078173703084	155.38098302303533	0.04604832886002278	3.306358004635842	1.6526809709661698	0.02339612264133142	0.01625716638616926	0.027314271564880366	0.040287434058337485	7.227409166153171	4.165560360755732	6.347327064427556	4.509198531849522	37284.5431588132	18992.91728821506	126600.8754375244	141044.9427811734	0.1339992134396526	0.34829594384468243	0.0894797043233059	306.304078856211	98.45992201110296	129.4310093755098	55.98845496619606	176.8730694807014	42.471467044906866	9.773742101733571	0.9360664244150889	0.6772250659240272	35.29089687971852	2.524688308840226	0.12651314183520382	0.1823001610147872	3162.0	0.0114044094426402
289	6452.0	6452.0	1.24105908928117	1.8740247880828202	0.802908367042754	26.133832134505802	70.5191446985227	16.1932922400792	115.43822225299101	66.37510501549971	0.39108922354928294	0.379967722829996	0.19555167125569298	0.555693825189455	103.32545514724801	156.053877486897	0.0390072990767434	3.31634280321903	1.6901763533776297	0.0229128910975249	0.0153828194293001	0.0270061973073784	0.0383562938690536	7.11762918007626	4.09223652594805	4.87455880625988	3.1925117685929196	36705.7142247759	19081.168613416	131084.43774091	142066.957216591	0.136823573561054	0.35191620679240704	0.0908716613700563	302.566605460648	78.5070766110067	127.009978243674	47.8733721654348	175.556627216975	30.6337044455719	9.40235797885376	0.7555162279784341	0.766819916096535	30.505379922002202	2.12062094128807	0.12093581468317499	0.164152763482927	6452.0	0.0230015442452215
290	4889.0	4889.0	1.40958489840128	0.5140789793266011	0.725939442176989	24.427861487582803	98.81513366859579	13.735738596750199	98.4605387413435	56.2564954747268	0.37698756732097405	0.33455883669687203	0.14224999468212698	0.5785498613799439	35.5683921356124	60.746969883390506	0.0166008840856092	3.33105002740897	1.42581019631621	0.0272362229324445	0.0197334321573778	0.0251645706227272	0.0485239200995345	7.3789592832923	4.36884055279065	2.68305896359642	2.3958919027889998	39397.4606471365	18153.0833289788	137520.573642909	160898.048493034	0.14563176264042801	0.427436465209971	0.0859537161710686	324.88881090331	49.85065472593289	158.524134033235	32.4733767495168	166.364676870075	17.3772779764161	6.09142106642007	0.5848764433910479	0.808575135691009	22.8327282477107	1.65634817456549	0.0853325535206149	0.115506058125892	4889.0	0.00414867650404345
291	17787.0	5929.0	1.157512275015333	1.2538464022305547	0.9664334322777991	27.08096003970533	75.67898732833517	22.336725365839	121.71050211511333	70.77749861545671	0.37504066721024004	0.39483747125710233	0.23234177143893733	0.5665696217432333	193.079405578241	233.87433526936366	0.07622618612577749	3.353143939872	1.9076454059088268	0.022153514017571863	0.014145026682798498	0.028500112862550702	0.0321791814207169	7.997099816898633	4.440633889995156	9.418572695936364	5.175653221914501	31340.796215593535	16539.427309537466	111349.23100527201	113380.09428176934	0.11973785653003867	0.282501095137744	0.08381427439157663	346.0537228511541	145.59990258827668	145.59739799873034	82.03974518459684	200.45632485242368	63.560157403679874	10.466183100942933	0.8648256684064917	0.7147414299876292	35.2759723443649	2.38766005926158	0.11702424564646334	0.16424596587869034	4509.0	0.00905809757065526
292	7416.0	3708.0	1.106522349224416	0.6256768322622895	0.899980376610023	26.262976900892447	65.78865953638984	22.3584142988108	128.862703456664	76.03724710822792	0.3788346489702165	0.400286768424004	0.25613534509256597	0.538369942667092	197.8273764043725	249.92721528089498	0.0772770795296556	3.268385330231405	1.952776186092305	0.02324534453048875	0.01586780343838615	0.02936796450628765	0.0341085461618775	6.75756859010176	3.92755584446502	8.44054772310794	4.47349881562656	40111.8802246626	21781.091259459	111311.36729615145	111091.48427634474	0.1483753432816775	0.2875493600624235	0.0999135983196037	268.4205555903545	134.838110560208	117.796608572212	75.87173616191896	150.6239470181415	58.966374398289105	10.98722081458585	0.9480515522687679	0.6974458761191166	36.2490207764708	2.5953774608696802	0.13713800860327202	0.19366590206349	3708.0	0.030912597222377394
294	10316.0	5158.0	1.353336085677535	1.541454007028565	0.957633388143897	25.691919607569897	61.89121148607106	17.020559186688548	122.64190322469202	72.16652246098275	0.3904000466746779	0.3846512263368065	0.2219466580535135	0.5654371338797864	134.7395311210925	194.1893512941835	0.0500840980172522	3.21100923508805	1.6828432547132852	0.0248360854475562	0.0169806436487867	0.0291262307585177	0.04178124740729609	7.11830761984786	4.17178876200727	6.1328449011847095	3.8919284831235004	40203.0849005751	20423.8024623838	121530.8799564935	129569.27931740899	0.1347395306126625	0.323981415349721	0.09137274181574956	266.383819486423	92.72749628780895	113.57429647302465	53.8041888546358	152.809523013398	38.9233074331734	9.115850158732675	0.8458142083294089	0.7174277146400344	30.1197320078767	2.3191438300028295	0.11742090127319552	0.16785826754292799	5158.0	0.0013807592378011564
295	6781.0	3390.5	1.470233455907785	1.443340982353625	1.1061347073408674	24.535443763814904	60.3615420453444	13.926476770832398	124.65773979845	71.8528944872311	0.39929732706645704	0.366602922982489	0.1567621735661215	0.5716059133864345	70.4235576501631	123.09483291222799	0.024900191224397548	3.2270649272164853	1.5626853115842452	0.02496949711994055	0.01830973929424065	0.02320409590836125	0.0360880668147919	6.486383267735695	3.8603654851554605	3.750670401461625	2.972383717439675	45432.91342211865	22056.280795005652	144567.9642816395	148829.443888397	0.15002237362567802	0.3571558084121905	0.09873878326329465	247.29718872904	61.1971411642175	103.52518883076799	39.672775113152696	143.77199989827199	21.52436605106475	10.441906162252259	0.9904459682274975	0.680868659726731	34.447031030058454	2.80225352136527	0.172589605050116	0.24207585162149453	3390.5	0.00213161725330142
296	0.0
297	8850.0	8850.0	1.14001023453534	0.750884934223237	1.08226054247069	25.071025403206	64.2419866592156	22.969175906077105	162.024654158648	88.78783957929599	0.428033494971481	0.405495460232242	0.246151130622967	0.580285438435019	155.06394230656701	227.726640981637	0.0565745023697247	3.19324067397304	1.90234525560799	0.0268660655518731	0.018103429442903	0.0276401887237845	0.0333599989989346	8.16179942940365	3.9403358335004004	8.42725075935173	4.9206496370511905	44399.5806492091	22738.9242540411	113055.014729285	110110.145925559	0.157955546075484	0.29242226591364695	0.0998748164333824	274.406155539565	147.609075555727	100.61114028258699	80.4153889216302	173.795015256978	67.1936866340967	7.529314606741001	0.646054605855441	0.79393865101475	25.3195727264753	1.8845600072372601	0.123991156225974	0.166614611323255	8850.0	0.0657696104384457
298	2725.0	2725.0	1.47610409166545	0.7526856217130781	1.2014920325846798	24.685351806687304	57.568168480280704	17.058447939914302	120.737978977772	71.83969009711079	0.385475287236175	0.384773266235894	0.21580677329793396	0.5531989960895871	129.94370775423	197.14316995033403	0.0484497061748632	3.19836884732379	1.7366001076040198	0.0259041315286471	0.019444624888511	0.0277240387690272	0.0373854680321666	5.6342859999329	3.51681479158248	5.71561176343595	3.51012105472862	49808.9524589658	27180.085308088597	127670.172754566	129264.486680865	0.177396982156061	0.330545059188958	0.115674487614666	214.921339364574	87.3031387220681	92.40780578229479	52.272159145413596	122.513533582279	35.0309795766545	10.674770170004901	0.9980894558803721	0.6810700667899029	34.2920298274228	2.72983502940496	0.14956322558188598	0.22159685945431895	2725.0	0.0440008828950684
299	6894.0	2298.0	1.1978871703160985	0.7294962937000005	1.1446026400519391	24.8576451818701	61.61632595612627	13.8574054724939	122.849508674542	70.06762580707998	0.4335864088661226	0.393874441973788	0.15587120082304365	0.555285014585346	67.47055223426173	119.638736791383	0.022228289757908498	3.2434246422019997	1.5722481098281234	0.0241114942788586	0.017001489654674466	0.02351257597306927	0.035530286873410366	6.351472064661716	3.7500493524181295	3.19037320277436	2.64832150209377	44190.7418303923	22508.128474591136	140674.75951383865	154722.80844092433	0.154162338881112	0.380185711527735	0.09994406222711456	246.22958828564433	51.964088790465006	103.46010844735146	33.98014474574764	142.769479838293	17.983944044717365	9.466105280605909	0.9524281979102174	0.6913628348270523	26.429146363110636	2.5405638523840834	0.142150232184987	0.202911152364862	2567.0	0.0119997236129671
300	6136.0	3068.0	1.404780792392155	1.0892654838299989	1.02517479303662	25.8161663750896	64.27322410440034	20.084692950192597	144.160190142018	78.769732564422	0.4417877679106171	0.4253805951323325	0.223553374210529	0.554098821339901	138.78044581333103	203.104157127018	0.0499951398708817	3.23861690015764	1.8495892807691647	0.024112150481210452	0.01545109049295735	0.0267663695629671	0.033558143885981204	7.6788741659309245	3.8945858064813947	6.900491380070425	3.9166054562920345	40376.638942034	21065.185830044302	122206.955557938	124770.82035443	0.1481888973082245	0.31498165882758206	0.09455671629633179	269.8585110088275	129.35045236147602	107.18972372707239	72.9721179513516	162.6687872817555	56.378334410124204	9.61218977097516	0.8575832661682894	0.7365956855158855	25.494521557747852	2.24492747888406	0.134558435320989	0.184325962252939	3068.0	0.0247815251431868
301	3236.0	1618.0	1.34094913167681	0.739850210065575	1.2060563477812596	26.1385434633003	75.80617790122366	21.637205142584747	116.97886540240052	69.19884807521186	0.37088365866027106	0.3790465116847235	0.212617353522409	0.551175827515881	144.7370834497195	184.16908851866	0.0594798047879131	3.345301957887105	1.8564900246734901	0.022548482116309297	0.01516140089524115	0.0259706268328942	0.03436584033363545	7.433964766676111	4.14884926910571	7.79564598918348	4.093937923802885	37298.45598936555	19612.6818896496	119283.240366847	125700.79785427699	0.1385101786333335	0.3178092977686475	0.09540765144735469	336.261874382064	142.985379693906	143.552407981211	81.96222703672754	192.70946640085347	61.0231526571783	15.948774385331	1.3644925647757948	0.5661601367571966	38.15624248914415	4.031326302395465	0.1471059354804795	0.2343286882223425	1618.0	0.01152311790569811
302	48511.0	5390.111111111111	1.1543735825039774	0.9803376459327967	1.0442536428714089	26.449071807700847	72.23642734208306	22.368024063430337	128.0618926711553	73.19051066816067	0.39591761674893	0.4069625976533622	0.2384517604049209	0.5476667851549802	166.1000879105128	221.09103861345287	0.06437994249339374	3.340847987075904	1.9276615553753433	0.022455402841119576	0.014879549823825044	0.027683941199741928	0.032574937219055466	7.281657041592352	3.982340756281033	9.237208289946118	6.047480340585697	37008.9221066781	19671.976162195722	115462.06682202834	115966.16049466922	0.1438239328790319	0.2979531165393755	0.09591435877142943	307.85583852601053	150.63477906556255	131.37277598082255	82.68750301928065	176.4830625451881	67.94727604628176	11.810534607766108	1.2187208903599276	0.578879900736587	31.175209501911258	3.1331382650711155	0.14545992805375413	0.2165670691352368	4264.0	0.0405373469486308
303	9856.0	4928.0	1.65275061636327	1.3207621142516686	1.025518023579092	25.0077174741549	62.20451653001035	16.25872026386795	120.65918201647	71.8176099396175	0.3577445752466015	0.35586255971819053	0.206487095366267	0.5845546014532335	118.73875179782854	167.217285248104	0.0502753906073616	3.153136159576695	1.6000573199381898	0.028383534541915348	0.0208858611744645	0.027781456894443297	0.041430366927155196	7.674523028150665	4.25462229334784	7.200204481249685	4.6742735181324555	43709.9110078244	22439.91954491325	123238.4218326785	132394.753372252	0.1413958109056375	0.325604140651218	0.0961800997077722	271.57840121167703	99.3795179348383	109.8411193730215	56.529190067713806	161.73728183865552	42.8503278671244	8.764818452280485	0.7521561202791625	0.7511826238353064	31.27670361816585	2.2790789826526803	0.1171993778299695	0.17260118335325897	4928.0	0.013935875104682551
304	5368.0	2684.0	1.6712004181962399	0.597294447883111	1.0678648231447796	24.444893550188148	58.33525412168425	15.635375370120201	115.11564886285399	68.7233335139877	0.3958102603721795	0.37621013765408406	0.1980684336954175	0.5658333441349009	108.86574015373975	169.085630393715	0.0385069608013196	3.1828815116803852	1.6322250293503648	0.026664261149126296	0.0200718969398033	0.0273946286949091	0.040130418643033655	5.884466049011355	3.65804331298823	4.528151511247235	3.314935688112775	49126.54305899779	25591.44647711545	130380.64987018451	139968.7991384085	0.16343296548595598	0.346155022325505	0.10849227512910899	224.74027598049548	73.79495320674455	94.78098886322636	45.52205857010365	129.95928711726899	28.27289463664095	9.12867228165184	0.9145304815016551	0.6961510685432105	28.18384783267055	2.45536318758911	0.140141131854515	0.202864612974044	2684.0	0.09680235926457115
305	30909.0	7727.25	1.0360876718525782	1.2943103385257873	0.9648598041957412	25.129391349651026	60.415420347089096	15.259825414625174	108.42916574780816	65.9571775392919	0.3730520545383845	0.36399507372682627	0.19802324942611	0.5833361080578113	103.61290383319783	156.690268874339	0.0419115511348568	3.203867973593955	1.594029434413815	0.026081191688363252	0.0189365310078617	0.028389750498899927	0.044111781049279424	6.703194059665858	4.075552141910102	5.492787651300027	4.866934537785758	42600.82501989237	21573.8859627851	129905.72852000399	141203.8382991345	0.139854206838274	0.343921947120415	0.09730768880774046	260.9478985017535	81.37174636376707	105.80942297482066	48.325556251627546	155.138475526933	33.04619011213955	8.29523288870586	0.7844085276180479	0.737286185017394	29.474057367879197	2.2425327287488175	0.13273189334753424	0.190895895191857	5600.0	0.3692251770840311
306	2246.0	2246.0	1.1663925749586201	0.500336946002503	1.53807926325547	24.6987012883244	50.6133521198138	13.6689961148381	134.939086514292	78.3750271177692	0.41706419413874	0.39510984596040793	0.191035016989438	0.529516751875442	100.82931188283199	169.672332612885	0.0368050353093233	3.050327205811	1.54074268476275	0.0276488579182474	0.0201561680334239	0.0273106441440731	0.0404865245893051	6.28113885912478	3.72183537145295	6.09445402397756	3.48412836893214	49994.94939322519	28054.3820418793	130597.83275568401	142678.33217408	0.16310851306468901	0.34515947670827	0.10684672687163699	196.00177202047	76.44499412409358	90.3925965915932	46.586826998054	105.609175428877	29.8581671260396	9.174822462211901	0.9740675354520171	0.672175431898893	26.545020273585802	2.5598885040231	0.15093513308894002	0.222322652584651	2246.0	0.0463363009521033
307	5318.0	2659.0	1.232457947603835	0.7845798597561144	0.825071976100195	25.7763500359667	60.539301365006104	17.276450966652348	149.8418371621995	82.656317868153	0.43688997677471	0.418974967840959	0.2106462834114975	0.5313425472209969	126.6072289668695	213.0805675525435	0.039112350655656145	3.1987266445360496	1.7748716271731197	0.0242218170553365	0.015755013881643	0.026549069636186598	0.0341800980553104	7.107788031371275	3.789902214264405	5.9594691660430055	3.6808803270166406	42096.02069913375	22761.59242897945	123194.9483631285	126374.694828569	0.1559412796375175	0.31421633052703046	0.09827052806032816	240.9174975209155	82.19762824840954	106.1406818402905	52.58103869437995	134.77681568062448	29.616589554029602	8.698429679142365	0.8001391389412515	0.7447782170856194	26.56680597277235	2.1852392031269003	0.134727113897868	0.18322665669737898	2659.0	0.006231091972495216
308	6486.0	3243.0	0.8820156144681786	1.017752752564397	0.9467691836596945	24.5091748358015	56.23147842815	15.84739857016585	121.4194215131435	72.85872177004771	0.394839431088093	0.376739133792918	0.21415255702382152	0.5414610320079525	120.631870510738	181.24401932521	0.04411746979232445	3.13681668707569	1.630597134646345	0.0267180699897568	0.020562080742127252	0.02859335221784755	0.041633235853758846	5.60853046911123	3.472159265868835	5.976322741309215	4.591814324262805	52322.2702995534	30207.728333756604	127302.45826656549	135058.797157067	0.1814637067719505	0.3374786558382825	0.1174276676795785	209.9717261436045	90.73185780779124	90.72339584085046	52.70089539480375	119.24833030275451	38.03096241298755	9.306014510002244	0.8390905298485051	0.7294334450984534	30.38481347883595	2.420076956360595	0.141678661421743	0.20280257275250302	3243.0	0.03223534483348707
309	3444.0	3444.0	1.27412496375422	0.960316736166655	0.758313394168751	24.9488369101363	53.166069123450896	17.744483076392	148.485309475403	84.3250090987873	0.43335595423318996	0.42817484672245704	0.229245087485345	0.531763587434606	142.14160230887398	225.497530517343	0.0495104262673268	3.08015957982114	1.7746079495080802	0.0274314014134185	0.0195258387691195	0.0279351937793281	0.0355550580994583	6.4015492949204305	3.5939909017454	6.25316479840669	3.8789932030278	50614.2952042787	28681.145887684903	120415.00535509801	122264.991922647	0.17132837161527	0.305444512377068	0.10814694583093598	204.432969969187	103.98791993776301	90.38069344413641	60.0518761836736	114.05227652504999	43.936043754089006	8.4937081595072	0.805966543145165	0.7408461797961	28.5809790526679	2.2276950024282303	0.137182314948437	0.18600183176475898	3444.0	0.0186782837158747
310	5531.0	1843.6666666666667	1.2064808150580457	0.7758223509010663	1.44489415408466	25.76210393415887	59.63100914216593	21.461155517202737	139.55950556701666	80.8282895773627	0.40974093986821397	0.4081287595121803	0.24289995540380135	0.5409001484298136	166.6457392789413	231.41294653985497	0.062242546536091736	3.1955649704394564	1.8686089136624033	0.02476393016589003	0.017049235568732734	0.028842537999472836	0.035225779575688294	6.6848804533913935	3.7626338647154536	8.074848196809256	4.2635834812051	43905.605675473365	24226.173494499468	114832.57249744033	117501.818387473	0.15954746167017367	0.29618256717782865	0.10453274524841234	238.03903238198131	131.86569445999166	103.66300081013537	76.95125661100316	134.376031571846	54.91443784898846	10.769924592115396	0.9505643141990143	0.6977176229949406	30.29744574422246	2.690749136970117	0.14090305081194168	0.20196476296173402	1864.0	0.0489994918593834
311	4127.0	1375.6666666666667	0.9292722856547423	0.7496030356408573	1.0860540724138934	25.811589769651764	64.83697114960596	26.4018127331431	126.608854699035	76.59838494378303	0.3694278711758007	0.38710745334974	0.25920153485241104	0.542992071226592	204.106602619801	243.08812744404568	0.08928348242806942	3.282671833042303	2.0094615480101634	0.023416967278490634	0.016608792615696966	0.027346550455518034	0.0331107782984427	5.861657109571284	3.6099273985602327	8.442547092255653	4.231493741254353	44721.83910465834	24406.597672068703	110711.731687753	113256.83022490602	0.16430918241303336	0.29189570098051937	0.11144014473605002	248.87029996204032	179.952853270146	107.23174182774433	97.143818986294	141.638558134296	82.80903428385223	13.250111030373665	1.2019227287362069	0.6156865859384203	36.93282627232836	3.266534135239683	0.15499756581745364	0.23545979166828168	1109.0	0.0721531969362333
312	170715.0	8535.75	1.1858066963880272	0.7616219565945345	1.0460949483404236	27.0907386803578	75.98783380128506	28.025041351151323	124.3875277342102	71.87780393892375	0.394980295775262	0.4119508821081407	0.2721308120361033	0.535208900776498	224.24246870300652	242.0233251939866	0.10700609429624226	3.3671993746164985	2.0089765709811633	0.021338242696529477	0.013846001229591148	0.02850099889941307	0.03140628661509888	7.502466086296946	4.154682648710469	15.76199162830648	8.080334762249908	33682.09622202998	18197.487055709647	101576.1436069846	101031.54841806341	0.1352353712732211	0.2602804730097957	0.0914526125362206	330.22562176487725	271.75573955472044	147.10521379983152	141.77321132163578	183.12040796504573	129.9825282330847	14.809280615520976	1.3841840869975246	0.5395497452750309	32.573168586408556	3.5714755169103194	0.13613435646659938	0.20996289164426893	8530.5	0.0378948483753761
313	1176.0	1176.0	0.698171790790673	0.808329998604067	0.9326547149984549	24.103295010349	54.781562765633495	17.679120688924503	121.99059320331301	73.4376709268857	0.38222772891945295	0.37385841120525204	0.223971694802377	0.569529846092214	133.593901922281	198.97957679036801	0.0501895096469282	3.10685610046864	1.75860749026855	0.028141185692275004	0.0210574343495628	0.0287353724067073	0.0395344853590963	6.45175152120176	3.8197255795915	5.053090066097139	3.2794030133527006	51767.859658216796	26448.2164370985	124529.45707450801	127290.57285359301	0.16033090011450898	0.327479123305034	0.10861701518227901	219.41438367960203	92.5865580946463	88.0232984723155	54.767537746607104	131.391085207287	37.8190203480391	9.83566298603383	0.9795591672692421	0.672447232254876	31.345608329323603	2.6541256516934904	0.146723012685168	0.22393338565835896	1176.0	0.201456321022831
314	4595.0	1531.6666666666667	0.7849379819259323	0.7357565773302251	0.8951096980355464	25.192726192754236	63.69651641271403	18.7295673913688	126.81293334206833	74.7684167356072	0.37647540010653335	0.3683870990074513	0.21651047773731769	0.5842450842424847	132.10377908851152	168.39360529617835	0.0595592488394097	3.185963817093057	1.7168772608823302	0.02667825237440233	0.018523845265818434	0.0264811942660616	0.0359085524248441	7.699303723401216	4.2243488578698605	6.644517811199914	3.7996076434161097	42521.600389450236	21735.00957396627	121972.01764569031	127232.88915591365	0.139994029131898	0.3159294954939023	0.0950748821104664	279.5974043286773	117.14540681480058	110.96021170523899	65.16567884281847	168.63719262343832	51.97972797198204	11.411585944037952	1.1315990153333864	0.633591510152211	26.270302107429064	2.9669614208807835	0.13355642109782598	0.20501726961130431	1655.0	0.709098588967652
315	9766.0	3255.3333333333335	1.663954897773327	0.5779048629036531	1.0690937889036716	25.129719810715667	57.814774397168726	11.8006357560417	105.81680386399499	62.0497658055265	0.3777551179583447	0.35291041236032733	0.17647519044006166	0.5842696661873971	68.81150643464298	113.50300223052834	0.028224033746884536	3.1372769190605037	1.39815758307215	0.0275241572437751	0.019502203567357865	0.027109568401872102	0.04691492816837887	7.088955583701977	4.199235506675714	3.9888621919189764	3.269906080295513	43180.019632987365	22871.0776163633	138872.46767380202	157374.192297974	0.140946046276631	0.3719351290808943	0.09420437416488893	255.15433754049965	56.71223097788614	103.53275900342926	34.61949500056773	151.62157853707035	22.092735977318366	9.233534251670244	0.8826919774447323	0.7216287630539947	24.210767788141933	2.3653093834242265	0.11486164681317466	0.16661944216378163	3067.0	0.0354304497781977
316	56905.0	6322.777777777777	1.1530841672315402	0.8202636592335182	0.9276190779925604	25.24427437543179	62.47260948936408	18.66934284011266	118.56951453761	68.65417608389598	0.39882114605024577	0.3753333363024444	0.23493701791234464	0.5748763682668583	140.92739471737565	171.43061737550565	0.060250717276998995	3.158151981691868	1.6494558219339044	0.026683231947027833	0.01956395850869923	0.031782050149196835	0.050789810749266105	8.224927342326746	4.741844341193731	7.4751373707890725	4.725244831820136	38741.52198539124	18733.63434966869	119313.57313782921	129765.55257399922	0.11703272266725201	0.3213744967851899	0.0794725701224896	300.2274383984346	121.3278667312512	128.71917231348155	67.57604793409558	171.50826608495296	53.751818797155515	9.736940348767908	1.0557131900109973	0.6238427206068132	59.04835249327795	2.763724507819503	0.1446984013915002	0.21831377880871403	4311.0	0.10206118237527599
317	14768.0	1846.0	1.1869598570431963	1.1240941348068962	0.9588153359897911	23.058733939361762	52.89280989825101	13.492641254775014	137.00334925731175	77.95574739810665	0.3917257065111901	0.33859158382786936	0.2149844561149067	0.6400138681451819	99.06627989319422	134.974343415345	0.041557082408139455	3.0129638939137	1.4111907858546213	0.033177323961569846	0.02742338462575919	0.0305505116885053	0.055253382406505624	8.126449811324104	4.7472513589976755	4.703679860463806	3.192361388001739	46486.14075444379	20570.45641563794	122353.4928875196	133894.05371914848	0.12176935711124424	0.34389691256681687	0.08048101131809066	254.96096345766603	69.03237998902512	95.85045683344771	41.80472374911151	159.11050662421823	27.227656239913628	7.598360901110176	0.7698893130315524	0.7291784729821247	51.28836226154829	2.2596148173977912	0.14743216492527275	0.22590938159257032	967.0	0.0576849154999678
318	2958.0	1479.0	1.2630137340206349	0.7600391969630425	1.1577524529658714	20.7385680410545	40.04309414940785	9.797396193947051	129.6235337480945	75.53773096938635	0.44898531007673753	0.328466475467019	0.1944126142698235	0.5563616621862644	68.92409381403435	93.22058582962825	0.03481279340384315	2.792078583011045	1.091425007934509	0.03500270824594055	0.031164593107614602	0.0275888920349567	0.06819168914350936	8.626537655733124	5.24023314447426	3.7207903516062153	2.9866631694067802	59743.21182436015	26260.5987560957	113408.1372139475	136584.2774511325	0.12831312286616603	0.35103131887790295	0.0850207014172063	188.216939565992	57.508189442993995	84.2120389223265	34.69376082851575	104.00490064366575	22.814428614478224	6.208985698597485	0.7066620672133506	0.7375615901435555	46.38977278244705	2.08584543122324	0.13095976109434498	0.19374146623319302	1479.0	0.12812925497144736
319	3471.0	1735.5	1.59886651151834	0.9023847626402429	1.2675218599430065	22.3111880993094	48.78094225935605	18.8028424997716	144.3682396026545	87.04162997914611	0.38874502915818354	0.34336610077557655	0.2446818759783425	0.5743613250367611	161.75405630966475	207.55043550226102	0.06940854487297485	2.943608757382335	1.721395408737985	0.03170407121809245	0.0271475232536305	0.029301044318408798	0.04457878379452455	7.1302749800891245	4.373786574774475	5.799398292249385	4.168445288318201	53941.5345681937	24239.722932249104	113504.3892368071	109935.4252414232	0.1351787243028435	0.293592433597219	0.08966109879398701	214.827781446284	97.5213723115025	89.35203605651435	56.30375696299285	125.47574538976966	41.217615348509455	7.501015990043939	0.772104816146544	0.724329347310811	53.03056899652336	2.215422015703015	0.16850629634222147	0.24094353094363352	1735.5	0.07705482236212846
320	1162.0	1162.0	1.10151741212727	1.6919135717311697	0.6692536601045269	22.7802195776965	43.0785463201021	12.7795132097135	113.448937327087	67.67978422420711	0.43427384586663204	0.3625805177496921	0.206895856744035	0.5504936197556209	97.3918861318335	126.850987827457	0.045674382286377	2.89929576863622	1.35992297323935	0.0314277576934101	0.0261156785564984	0.030509499012617	0.0550994005910508	6.3259985959930995	4.14287998557279	5.0892114287517805	3.27937615496957	58196.8587220896	29107.3047527449	132304.083803905	145678.573015862	0.145432726127402	0.36074632444169996	0.0946947445487314	182.277326387541	77.9009719866487	81.22841438740599	44.6802483488976	101.048912000135	33.2207236377511	6.09788455137607	0.714848059687362	0.750291863782327	40.9626528926547	1.95021659910597	0.130564699355218	0.18753973357539103	1162.0	0.0774140023300636
321	1843.0	1843.0	0.968635176282376	0.5971676921866981	1.97141762894342	24.8980203468956	56.2126243856469	18.388770619625	122.30132098158	72.4205404946502	0.38426102571244397	0.363539981593807	0.25560765995379997	0.535000407991447	180.25906497584802	213.55802473757598	0.0723198258521907	3.07993547797198	1.69714669885012	0.0265625112438304	0.0199177647227898	0.0312483994402971	0.0486308018773642	7.259117850988161	4.32747652376935	5.2782863470865395	3.6847240963484706	43988.648262103	22339.1843629922	114881.010185445	120561.72988420699	0.129356419747815	0.303988643327866	0.0866573257456358	243.289124620778	93.66364757961571	107.530864772593	54.425619616371	135.758259848185	39.238027963244704	8.16368162097048	0.7895593023554499	0.7330882301054041	52.0269887587264	2.3081153889217	0.128443666706366	0.18831586736597103	1843.0	0.156031043639745
322	432.0	432.0	1.38660780923019	1.20476911508025	0.6988377351484171	21.1892356258003	38.596538344102	14.762230157193699	138.598492010222	82.1700698936996	0.39509007447772493	0.344971006551015	0.271411472088827	0.564025999869638	148.469665027127	190.22858491055598	0.0652341591200067	2.73179503270079	1.474281300528	0.0360409505199652	0.0335290695142715	0.0343214027793201	0.0589111310322359	7.616520944940059	4.58500688849575	5.654684300446349	3.3436441439485	63168.5400696025	28337.1137140499	115030.104088634	114730.87853078199	0.136382235674035	0.304329932697515	0.0925158215429522	175.29413969263803	81.8114713817831	79.31945471751791	47.7369732776175	95.9746849751197	34.0744981041656	6.31954759706455	0.770047710356943	0.7071709484500341	47.020863877655	2.23609166625831	0.18273993347675602	0.270010922252917	432.0	0.0102490134134727
323	2469.0	1234.5	0.963486177204659	1.012281520657835	0.9340160224330525	23.57804225319675	46.96653929742795	17.50326126538795	129.5654344191975	74.8575285559233	0.4087595483768055	0.36355448462205053	0.2368753599113485	0.5801483163622114	136.16063206718755	164.9028835439695	0.0576583624972328	2.9077167350667446	1.551380156146525	0.0328841292437951	0.02649066376955925	0.030604931316320298	0.0559158229011589	7.61460423559268	4.575020616014809	5.206902694753955	3.4089125703190053	52128.9213933227	25968.84103937335	116277.4903835245	126614.25825298851	0.130762130656986	0.32167517314545047	0.0867103928524293	215.49391478075154	100.13131385280545	87.96807078216266	58.887111188226996	127.52584399858901	41.24420266457825	7.7435994472889895	0.9144428085121835	0.677999532846451	50.41633258594655	2.3779798242256147	0.144876992249179	0.2155664489445565	1234.5	0.0636257623380735
324	427.0	427.0	1.7000854481503	0.6917160971182571	1.3093057656873799	21.673104364266703	44.57706015453321	12.982567836076901	134.767431150757	75.62056514151179	0.445904267317863	0.32970035213310805	0.21236651499249398	0.60059820458596	102.11548983936599	116.307655270235	0.0461873694831478	2.91124181088763	1.26819152249066	0.0334568703139493	0.0297794372359281	0.0262647202716282	0.0603753176592518	7.05837951175165	4.549394882032519	4.94478679654649	3.00004961517856	56222.497530677596	25530.832769996403	107448.62109552699	118146.75451148	0.135445378611731	0.327885946395822	0.0870682015267788	200.942586196329	72.6834726334779	84.33496877769171	43.284351257346	116.607617418638	29.399121376131802	7.31615422895622	0.819702839429138	0.7068486268960391	49.500423312733204	2.26326774339005	0.147710929084398	0.221342004872251	427.0	0.198332647013269
325	6272.0	6272.0	2.5414333540857204	0.604899517101655	1.91259033595073	23.7710726581565	46.401642356513	11.4676154822266	130.46368836179198	76.84357072792321	0.39898980564665004	0.361957192502871	0.20995850292709198	0.678861971903115	82.5515033261975	125.350192266565	0.0359519459607987	2.8634287889971697	1.33090152002215	0.0391650019840035	0.0283872142995363	0.0331409207528257	0.0610066333829789	10.9033252323085	5.98055664308471	4.9304310584089	3.3538659992126	39030.7106023092	17174.4816378189	121442.698818118	134257.471070823	0.0937263452459851	0.332635498034646	0.0660320679561765	274.561820685045	65.0123112003998	91.9172049766324	40.7348617224849	182.644615708412	24.2774494779148	6.15867671851567	0.625293581216397	0.7865691611296841	42.9066363887962	1.85620704892852	0.134957062734796	0.18624245872121803	6272.0	0.560603384293312
326	4244.0	707.3333333333334	1.1330261839995555	0.8756734779112384	0.9848512424363278	23.329697798670363	43.794008114507115	10.004076557642618	123.76225705383463	72.89751771821378	0.4028366101640688	0.32683372767045615	0.19857076981835683	0.6314427868079956	73.30639732018318	91.48242120372707	0.033603335410653766	2.864323612746467	1.1211564633892859	0.03691646063680848	0.03099700560061702	0.029887991235202634	0.06718831115137579	8.206288286753503	5.136914748523487	3.770272122861884	2.9086555458574814	48326.55368812845	23119.047664368798	124911.41453551532	148300.78876727764	0.11711641725590712	0.36254717474143033	0.07912242131174814	221.83944235101703	47.91392266050425	85.25139852950288	29.1984857140676	136.58804382151382	18.715436946436654	6.496270691612932	0.6684365951351169	0.7591927315308092	41.2818189954815	2.0003190474184382	0.13601855935765378	0.20558663925236254	360.5	0.14266116657199399
327	40383.0	10095.75	1.1232191607124964	1.2380795575150199	0.7739826608152832	21.92359037929087	43.030971374611596	6.526710544751268	111.52908495326392	69.02230810708402	0.403657346077379	0.30865619280863327	0.19732820534502277	0.6821544954854872	34.8673856649238	65.01137406212355	0.017639848233499872	2.8250879837735097	0.9510390456550597	0.039188079303638726	0.03639086430078067	0.03244592743709665	0.07989374985088613	8.763531248903062	5.4851216694673575	3.4489781559381476	3.266082990943358	45905.0355360302	19567.963092724	126584.6987733035	149471.90055220926	0.10962199448150589	0.37680465339871977	0.07744225405305342	242.66172168540425	27.45094420684045	82.66948708402447	19.261433183220525	159.9922346013795	8.18951102361995	5.34447325552706	0.49623161132280147	0.8175914354515903	40.75918094269742	1.89942608996803	0.11267269042214784	0.16921371251999223	5145.0	1.43293032848645
328	1105.0	1105.0	0.801782836789792	1.55992666634921	0.916382623807769	23.7509665603144	50.659476202118704	14.8335913518946	127.362942130444	75.4086438763073	0.43135160954894103	0.3672436587708429	0.20636929442766397	0.598149966077921	116.979854103801	148.382244477843	0.0442050884278982	2.96436103708138	1.4657621057388899	0.0322774352027635	0.0258446224190008	0.0272199783281642	0.0544529751598011	8.04950797822633	4.59096178346887	4.388390335561271	3.06324122633902	48897.5493558863	23936.9757358349	119152.344870295	136581.270046388	0.127364073321788	0.343976682057863	0.0844293643040241	235.00613767606004	65.96609917909929	92.4686801641984	39.6741702337307	142.537457511862	26.2919289453686	7.47767740314749	0.8451044259033321	0.7056047446729841	46.23771916725921	2.1735208378642197	0.147846533941076	0.209960689659716	1105.0	0.249330511333257
329	241.0	120.5	1.1057031699006594	0.9521847951895901	1.0529938013501485	19.60365120177555	52.265783306261596	16.7158977985319	152.4873123119215	85.14200443978905	0.367084223259732	0.32888123717717455	0.24311652232630954	0.6262252167934654	119.5086121152715	130.82158520495216	0.06570924576283255	2.9804536606538896	1.4594957346172999	0.0334980699072127	0.0393999319455621	0.02874728399312415	0.0574472264164572	7.042861123740622	4.54854892691435	6.040530514901805	3.525572351892725	67412.16575774294	22775.7601788798	114610.6880665205	103216.56863226596	0.130068859180873	0.3186062590215405	0.08713604169827695	250.576399953093	125.78215199135686	94.6774427750093	68.1071298529509	155.898957178083	57.6750221384057	8.278771874315185	0.851781346638873	0.6838307027661865	62.214618990865944	2.34635954542361	0.181732567453755	0.3578019941205455	120.5	0.1961862504039235
330	11688.0	3896.0	0.909670011270643	0.9990828241449914	0.6156404458146031	24.509260905052468	54.28139349614184	12.908001089409508	136.39562419966	78.8035705341655	0.39733374360546064	0.3508718491709227	0.21767884487774602	0.6614879567669033	101.29211907123711	125.92616186396897	0.04953351961728263	2.98440018655017	1.3754955060449634	0.034936064677566665	0.024922125128121236	0.03230333096925677	0.059554490191741305	10.690776593774556	5.82645531413738	7.325141970053084	3.935900819461267	38326.85583125747	16729.505694079067	123094.713999448	139504.70720091602	0.09684186302962394	0.3461401963603737	0.066625699288575	305.679392417041	103.45756826757481	106.010869665462	58.74756870113753	199.668522751579	44.7099995664376	8.323048068505067	0.674912854298448	0.774950100504061	67.40150027753573	1.9200227777875734	0.155443061124019	0.21131577735728166	2944.0	0.23473986459054197
331	9138.0	1305.4285714285713	1.2719880389517637	0.8229058775837336	0.9596731566147673	24.422687724788886	65.84305560728163	15.785896611769761	117.6037308374493	69.97107644251369	0.374240557708801	0.3418833376425218	0.2078149431428444	0.6353161982116585	111.41297168217953	142.51707150674838	0.04635204855685555	3.1398462075230147	1.4966176912709392	0.03031583020722997	0.02282473114034687	0.0290281657288405	0.05298577108044239	8.957331563856078	5.186472980389545	5.605534238355866	3.6104241483070854	39122.243536861984	17588.29921389314	120776.75020191401	130957.12128914394	0.10708672250404072	0.33206975657358445	0.07527021389792969	337.01504284323494	89.61512934079292	122.86443649502878	53.981502985303045	214.15060634820603	35.63362635548993	17.388686448655726	1.2410026699859713	0.6092762439117029	102.6108197365801	4.948948492501332	0.17010555090718604	0.29600330074231224	464.0	0.0998251798699924
332	10028.0	3342.6666666666665	1.4540660396664509	1.0602853399236933	0.8895319056226064	23.808879820581236	54.429827098569234	7.3969159305901195	85.83768170439224	51.7564331795946	0.35471629057651266	0.278772127974032	0.163901366504652	0.6233696907650014	35.02769251736183	45.90412964870533	0.018378244071053654	3.0838239487167662	0.9768471719334496	0.029842473231678966	0.023328953265606467	0.028052230795846535	0.06933377934343853	7.49205573728609	4.6391181651265905	3.1347234806557296	2.6147021961243166	44175.23136547516	20522.240751624366	132915.91519053534	171658.99914413234	0.122874298253928	0.410048170510445	0.08447962171333101	257.873494749499	41.28635487305303	99.97477192383646	24.81798504732093	157.89872282566202	16.468369825732093	8.954879540287484	0.8022501238175767	0.733541235452902	46.7579763016887	2.6681502967347	0.12109748251866766	0.19380217920246	3280.0	0.222072139016857
333	6882.0	1376.4	0.6734879482213472	1.3900373255318894	0.9436223442998278	24.191817089457423	55.743176920275644	9.927063049016613	101.64558292445481	57.29005343693168	0.3748734223111348	0.317117368158614	0.17562382807847082	0.6239341984425565	54.35778424693444	77.50690558244072	0.024085755975472484	3.099252393404982	1.2014782382525637	0.029637470465230596	0.02347154751714194	0.029138593932524243	0.06270857401872575	7.4512032627773035	4.668700138838116	3.03963630236206	2.609468299656404	42675.21938664757	19957.066282770138	134705.31753790882	164003.355471972	0.1188650501099208	0.3883795713541548	0.07973269409656948	269.2824754150486	45.57903372137532	103.82055928674467	29.10188890966004	165.461916128304	16.477144811715306	10.642325131060453	1.0426597257666508	0.6638520443183793	37.08009469673094	2.906064352632124	0.126783221890218	0.19899060826853637	1579.0	0.0630441868926437
334	102410.0	4876.666666666667	1.2092974392655886	1.0445915417267067	1.0058702805461888	26.066446377484983	74.12419828196127	19.2034065447307	116.1750297739393	66.71087814292056	0.36683391417831757	0.35201785804101715	0.22144644214651488	0.5688760752679436	136.90984910975592	154.05383369389344	0.06565178780275399	3.318760927451454	1.601362690537738	0.023735518902299416	0.016691352138676514	0.029123625145599137	0.046227949666071855	7.684616337230791	4.391765227657101	11.300875637017596	6.696521172748692	35128.00508902523	17586.798506030715	118583.44082510009	132567.65198237737	0.12584638896406924	0.3233636255626436	0.08470358158121331	332.2554871455637	176.06610636123617	143.10406940324106	93.51111954491469	189.1514177423225	82.55498681632163	15.292366117782374	1.3847100896658038	0.5409932605742636	61.71558122302516	3.949453450046182	0.14388666961240282	0.23404291758009857	3360.0	0.016749480450247
335	20398.0	1854.3636363636363	1.0885191970472716	1.0864059559454082	0.9894941881290887	25.02054449498169	58.78416965362719	13.430652054872876	114.15096019932001	62.82926712635647	0.3885808609031386	0.3355422558776572	0.19280154592216084	0.6072428301173723	88.09375288109301	99.35882162015605	0.05009129927593581	3.1170886591769	1.2879099172034454	0.02891161945989984	0.021751679887172755	0.029721839216977797	0.06051048205119638	7.858655830953756	4.771371248567686	8.307482239540072	4.281371105504683	39183.32323256886	18964.487415514537	130482.45195665151	156394.4766735248	0.11435102196355652	0.3645258506968865	0.07655428377239958	279.22354172070465	127.01930495984851	114.02132566091903	70.48113533324752	165.2022160597857	56.538169626600954	12.249108831443424	0.9766050182819227	0.6931011070163906	54.36869426775634	3.0386696999502574	0.11587989744872053	0.177012168981902	1459.0	0.12696786164041
336	2091.0	522.75	0.8432928365452407	0.972594108749835	1.018458901180969	24.2431778500734	73.82022439378761	17.2537565700504	123.92393521281625	72.23010198098785	0.3692731317804926	0.32418927049734025	0.189705958829331	0.6341706826961248	103.19780993362943	129.48047586224203	0.043365165250289425	3.258045051688715	1.5005318700278873	0.027483973842543	0.021647076287158427	0.0259059166536005	0.05243203640698382	8.34081995044416	4.8375097306318775	5.847158633709642	3.638381603410317	38875.889869531326	16763.6888263195	116347.3652156305	130371.58346079776	0.1121649461606375	0.3380906746955973	0.07745096940098452	358.71072511114994	100.6008968287327	133.79715483408756	57.9155178685008	224.9135702770625	42.6853789602318	23.06750038639395	1.3997267414466714	0.5961836562653349	124.8888778042978	6.465408677560932	0.17094567018899004	0.309841859491144	367.5	0.09810294783153535
337	4643.0	1547.6666666666667	1.3742847258842088	0.8428062418656773	1.2236786797067285	20.362745217626966	43.59258812338683	7.44666083274041	115.47411065950267	67.95802946089283	0.3538596720650757	0.24116239113246737	0.15686206169083103	0.6376454299261066	42.7587408354028	56.8679245575127	0.018532723607392897	2.7799368537224365	0.859909861999828	0.043424331834275194	0.0423721181347719	0.022191000329553	0.0664615397755359	6.12213821158803	4.304610817362883	2.6504686792787298	2.37407651207387	65535.28022799303	31284.747712140434	107031.73160131167	135348.88447445232	0.14958102524424	0.3606883585091803	0.09940367709736346	181.28063233097632	35.76322244177656	73.23096990683898	22.868510378830432	108.04966242413758	12.894712062946118	7.611529041825207	0.7834884643248939	0.7074550999197343	44.74651471620543	2.36668153029783	0.14079517142751766	0.23312232769405564	1079.0	0.444918739792032
338	854.0	854.0	1.7866036721149499	0.678349673489296	1.1143079728810001	21.5813173236378	37.6602311659319	6.01964670028345	76.6061367670406	45.9082552470094	0.35975030178146294	0.26633102793319	0.15380062406970402	0.637976073573517	22.3184389506353	33.4388304943153	0.0106477821733466	2.83993018041429	0.842779506678371	0.0371886706047829	0.0331618393344278	0.0275861131175563	0.0726892229497334	6.34876737025799	4.409022425071191	1.67073842675152	2.09427058984283	59063.4401234116	27506.7582009772	126706.50195565801	172950.731135532	0.134656819245775	0.41473425556228705	0.0908620159375426	166.94929348471902	25.2828996697604	63.831562882999	15.7742524703157	103.11773060171998	9.50864719944469	6.075754814265469	0.8438397910075172	0.6867758511035761	26.932684484846	2.15877957734604	0.13388894482771	0.20396740267221802	854.0	0.0491266767788906
339	3450.0	1725.0	1.5325703283956549	0.8552253093968654	1.093915866827611	21.882651272112852	42.6108520409318	6.447065322894099	105.59465273241125	61.25626528743965	0.369873455257218	0.272883038114739	0.16121274131692798	0.621596096921465	31.649701751180547	46.3641796473122	0.0134170905746238	2.843421826011765	0.878462623098455	0.03684142425414125	0.03264840575154025	0.0272122486479074	0.0713591956430753	6.941319186669325	4.494407283166105	2.2019620229896155	2.5570924618839896	59710.6428392687	28304.96339983745	124052.884024654	160436.07300189597	0.13620341545685802	0.39229485890144444	0.08912843851662695	197.33214211826902	25.050293125620648	76.35435861005004	16.835340762833198	120.97778350821889	8.214952362787459	6.49516294904715	0.8698236874395735	0.6701548322288866	35.11536597066585	2.2945794294761246	0.132326244535882	0.20808026905764998	1725.0	0.25769963214635616
340	10391.0	2078.2	0.9177609342561155	0.8834481803523314	0.9483199195950225	21.467195192202848	50.28848005967314	5.304541960712058	89.90545660292152	52.05754171722983	0.35247935558226356	0.3218700414864529	0.14290095362301433	0.6668961766314294	17.485324357853937	40.855696349044955	0.009584926278096558	2.9338349969559783	0.8683788277492872	0.0379457179652352	0.033804331545085164	0.026894958078376996	0.05675018074461361	8.048047813493254	4.123635820015095	1.6065164681102433	2.2189020032153635	57859.23485566419	31251.9588504165	162389.20898937585	192773.3103985405	0.15846942117776333	0.4193647365227866	0.11138479224458103	233.19381865411216	17.141472870208016	97.71517736326643	11.873979525419765	135.47864129084567	5.267493344788256	7.65995125773745	1.0636857644117115	0.6201235827147075	29.472942286066967	2.65596320815078	0.13846337452385601	0.24051433628852284	1721.0	1.01324928485074
341	9064.0	4532.0	1.4543002406689252	0.8453680689867129	0.8996129928292211	25.53974525302445	73.5419959573249	14.00605350600615	106.751757347755	63.12892645446815	0.35511539399127406	0.321991950986749	0.18279183458705	0.5818742065726945	91.15303952157859	111.84069684346635	0.0383176817171252	3.318175721535095	1.3792329641593402	0.02458899286797645	0.01755830044190925	0.0274581353865734	0.050692065081368046	7.173018480297545	4.170744368788929	7.004159764842165	5.461249422658095	37841.395913095854	19180.7083230371	129304.32121199349	150205.46753257752	0.13509640731288952	0.362695631522857	0.09064778138906404	312.8232970357755	90.79326175517164	130.2250056319225	50.71685251899285	182.5982914038525	40.076409236178804	14.634755785261202	1.2478056375537898	0.574404232348993	77.20420172129211	3.9686018540124604	0.152613143456501	0.2483640104491115	4532.0	0.0035042613746229696
342	3979.0	3979.0	1.7882159132156201	0.595990998129324	0.9230947346382259	23.524169934324302	50.2988230025729	9.50344895410405	102.971598792212	61.0785290472818	0.400230238507516	0.33170546558523806	0.171271145149558	0.603498913632111	50.884900720476395	75.3172090096138	0.0220785166659967	3.04704958607046	1.15936634861647	0.0296211277528515	0.0231061157203936	0.0277338092870398	0.0577446689419491	6.59008100448182	4.10054913298247	2.7852562845574	2.51625777484563	49785.657972732	24718.399520260802	138126.51116070698	167346.954585985	0.144006787563922	0.399448425290323	0.0941078695401455	212.14396398222598	44.6396769921377	85.95911504380979	26.704451450859104	126.18484893841601	17.9352255412786	8.06194190629331	0.9710770841906681	0.650038245407037	44.9178567573085	2.5791519467986803	0.134152291367635	0.207428741514155	3979.0	0.0276774810808309
343	5455.0	1363.75	0.830231188507021	1.1424294828343684	0.923787525414538	23.33619582341295	52.142698005861625	5.314785773743507	77.5801225326666	47.65037764027103	0.35246219687082125	0.2664891676091928	0.145528136202804	0.6268882108640955	17.382475312610797	31.5414867418121	0.00957723754521166	3.1034947847335874	0.8757489599444728	0.029291688135184298	0.024063784692739003	0.026825795699870925	0.06769057936525	6.140807338537728	4.099660589879185	1.6946282159005839	2.1250387035360823	48246.7107192747	23176.60265717345	142698.25904471675	180305.230816325	0.14089437734812524	0.42226181467838575	0.09618179296720777	218.90398405818925	19.623650436100903	84.63069223762592	13.727772359152597	134.27329182056374	5.8958780769483035	8.322893780914065	1.0355751848647188	0.6391028710505571	40.461996826556074	2.7122448223276496	0.1473837083596435	0.2533363849801178	1467.5	0.19371832759166802
344	1702.0	1702.0	0.485262845942278	0.804695512186275	0.935620931761577	22.920835280908605	45.25110083001329	4.86416961589474	83.167721868208	47.7816852757043	0.38454098339943	0.279240380724823	0.15078775230814	0.636085598093611	12.323147999033502	24.1495178881313	0.00701176960715434	2.99812330744502	0.834789085652289	0.0315129654690651	0.0258798555067507	0.0262893549108477	0.0737503091700411	6.65672084770887	4.4441797549241295	1.2209576056978	1.90844595946987	48551.504741069104	22134.780950739303	135953.963942841	185398.640859432	0.126462127494688	0.43762444833061603	0.0867864407497573	202.35690885821302	13.377956537714601	77.8791556626131	10.2199703324219	124.47775319559999	3.1579862052926804	6.271705128514559	0.7191302374919329	0.757086222542447	33.340057058182396	2.0299774471255403	0.118031414656798	0.19224199576942702	1702.0	0.231404205128988
345	3681.0	1227.0	1.8752883982622564	0.8433870308414386	1.0800002992383406	23.44782226545723	53.8019985033557	7.06691522073823	82.02164463608356	50.0217491147345	0.3551628833734403	0.273727844403842	0.15851773083971435	0.6248760638534743	30.080828014496532	43.15978348574877	0.013794557167270927	3.1000793258020436	0.975406532034766	0.029272062285136097	0.02441251845955443	0.02616352145141433	0.07168117766710974	6.58994172015674	4.3114585830712	2.667482077176041	2.5772618670261664	47296.50737127246	22172.566112398363	133505.20955376967	170334.71209652597	0.13313583210132865	0.41020706092682563	0.09103908522749886	239.2796791996627	32.01954283348983	92.09798979938955	21.160074644649736	147.18168940027365	10.859468188840133	11.240788808743902	1.0705203797589309	0.6429735357202079	55.197117599552406	3.4404312631616634	0.14416877866684832	0.2500203673100793	509.0	0.0961561429389361
346	8182.0	4091.0	1.637696112058435	0.8859237848474475	1.2516520478365638	23.6586820663478	52.264548450518646	7.749176722578035	86.69084221782005	51.3977953993019	0.37919729847154504	0.30716461742027845	0.1580795528701755	0.6296861836353375	33.9412714913893	51.3377478336345	0.01594853850674305	3.0806407205155955	1.02735278832432	0.030277944396843746	0.0242121059311843	0.02777542481542475	0.0644800843380818	6.64955620722797	4.254948478592395	2.6112701909396403	2.41045206434495	47434.192443905005	22880.826761609	137750.258553382	172099.7503337815	0.1350468078953035	0.411741749231886	0.0909071026558661	224.36069500025047	32.99239992680354	86.23838136606591	21.873637054400348	138.1223136341845	11.118762872403199	7.722851912539815	0.9761578145524751	0.6518672818266089	36.32539321202515	2.4664780891258795	0.1371617924617945	0.20952789263698202	4091.0	0.5289409110140609
347	2448.0	2448.0	0.9451838596723771	1.57180212060666	1.4834583946188997	22.017714965914998	45.459527825120794	5.851207013833919	92.00142143332941	54.2743011896632	0.397712368550295	0.28262048895320196	0.134676483662374	0.618969793573809	17.5802495184358	35.1703468001364	0.008195257597753709	2.89705182231575	0.895018151615742	0.0367135760991249	0.0310217895041144	0.0240654002011405	0.0658614889398954	6.73033875688052	4.4097232638289805	1.44905666168685	2.04262845232438	57065.281767329296	27353.7420697044	128435.299964734	163696.146429323	0.136103216008948	0.406923773887253	0.0914014801007561	200.01828069330298	17.009358013798803	81.1010673220785	13.4915440347593	118.91721337122401	3.5178139790394902	5.65788154871727	0.680837831343808	0.7592682664563879	30.8249332868217	1.93936538228643	0.12215622197437	0.175431770245073	2448.0	2.04124334481536
348	2153.0	1076.5	0.9547951096972254	1.2596449952242486	0.931385965001972	23.96979623714665	57.94977149057401	9.979610197044275	93.42409289603418	54.8241993808317	0.37414955079365	0.3060896312947725	0.1591320119005275	0.624606675659791	44.775023899709204	74.85183147026981	0.017398824030504	3.16926023544683	1.235963411567035	0.029616164378554348	0.0234482164418355	0.0272386451803345	0.057771290050659854	6.680495100280824	4.249165667364905	2.5849260634099	2.454466105852575	44524.4749069754	20611.490315228948	141245.4890417455	166080.60812483	0.13479644931775048	0.39317801463922103	0.0910171488026631	239.614609283763	34.48351245402294	97.6585923196031	25.486213578713	141.95601696416048	8.997298875309905	8.136195678102455	0.779585059175054	0.74850719242265	39.0340633019397	2.448433224815755	0.114346006390419	0.17877035080297649	1076.5	0.017540509898300798
349	1991.0	1991.0	0.471751588403012	1.5763056713671202	1.06123868112938	24.4784338904671	47.944989612164704	8.018137103166799	139.366189861951	73.4073068921089	0.374154450970954	0.33013826104479405	0.154784610411578	0.629013270839737	42.618175920217	73.7325063306313	0.0237876595493993	2.99298907910141	1.2228455844164698	0.0318609101482201	0.0244414503170636	0.0273562979577757	0.0495665708329441	7.4936861552132	4.55969076496055	2.4584583398118998	2.47792931246362	42678.3741210239	21425.8831336435	149148.369411335	177670.721755186	0.12117833478159401	0.400163593934509	0.07607291917043299	218.386422716612	28.695999188284997	84.6612451728755	20.0719272503825	133.725177543736	8.62407193790255	5.064974539807951	0.509984712457284	0.8248977219911279	33.2761205168731	1.69590268649557	0.112167581397005	0.158622896577275	1991.0	1.45738056235159
350	2633.0	1316.5	1.6157173733332	1.0954754974891572	0.7308844131697665	24.130289740818846	53.31946540764585	8.68415196276546	132.55647409041399	75.47753990904995	0.3744766695841115	0.3167370680049925	0.1485680895614155	0.600264573493072	38.398710548205045	62.449143434726	0.0185655460376828	3.09131890889652	1.19014696408754	0.0283475070707234	0.02229294984240255	0.02529419400460305	0.05407080739035815	7.890514505643395	4.7802065591244896	3.2106241519947702	2.6575640304522903	42089.71511593295	18562.9809939039	136997.5209929415	168811.2125376995	0.11226181712560901	0.395056052140703	0.07483780604532139	257.359761279797	36.6294762474684	108.98808023402148	25.53847975711055	148.37168104577552	11.09099649035786	5.436394096793601	0.551638833539013	0.8105016545296915	37.5687852412051	1.78558320186325	0.11979483533100851	0.179390581689186	1316.5	1.2989967630169275
351	945.0	472.5	2.01129140432101	0.9756505895414604	1.11756688679408	22.880702401658098	44.88755744575785	6.332130478283069	109.75969634402449	65.63241127385712	0.38802656809368097	0.302962262031802	0.15635259938552448	0.6373099038256189	20.2844609071554	45.72535861239075	0.00934669235661161	2.952948886008315	0.9817462187248671	0.034218305090394904	0.02967389966462335	0.02652959965222065	0.07131949310315935	6.760188614002381	4.54245317871068	1.694461068329355	2.1527097830455153	50212.4701238374	23742.261822153352	135213.25920027652	167082.786140537	0.12336138315168951	0.41537872671726	0.08351519596989215	208.0978631495595	19.482184363027898	79.19959993400715	15.11359914968315	128.8982632155525	4.36858521334475	5.252497890873615	0.6266593377684675	0.772658728052885	35.95041173108995	1.8245471501577502	0.12978292468487151	0.1925623927884565	472.5	0.36837095803954095
352	1314.0	1314.0	0.4213465066726021	1.32869193419775	0.8738793822720359	22.8507092332023	49.030255417301795	8.90992707593783	133.149540422566	75.6702330661607	0.386170420649517	0.31711586204231	0.162951057996566	0.6382994374786459	40.7568735442618	69.9354998516122	0.0197210804742195	2.95810176928702	1.1860888435066899	0.034414624063331	0.027226272085233	0.0256585276684984	0.0602464411344015	7.59476256722747	4.65943064039905	2.22468591421425	2.2889396106595696	48727.5594340816	22058.3765909627	130316.512472189	158289.76741833801	0.121340705071983	0.39073746988918	0.0798199888444772	231.239092892343	31.836378531395503	86.47833318992359	22.775016099327	144.76075970242	9.061362432068538	7.45871654053992	0.779438726273906	0.741325363678381	40.394165265180504	2.26455507137512	0.15132139706900102	0.235641127613158	1314.0	0.11325697497384402
353	2627.0	2627.0	2.33891743110105	1.03001748764601	0.607709551217006	24.287652283038202	72.55628250338741	10.6952679441046	103.16484887235501	62.422415476474	0.33881192161971596	0.286266310288857	0.151953857099226	0.627481913421661	55.815059631870206	77.0843627449297	0.0237546294266499	3.2950464843696294	1.2302323840673701	0.0270039236550491	0.0210755887059741	0.0246093617481877	0.0546891131854394	7.33427572465471	4.44040618247476	3.20146052694165	2.6414298373998397	40083.0226495417	18204.7596737989	125353.21456750199	148200.64059917198	0.12486557409898501	0.379826800023557	0.0861168042634131	333.832151802452	43.59456117911451	129.250384740998	29.1336968721872	204.581767061454	14.460864306927302	14.866626636090698	1.06074424447297	0.6823294824901239	87.5047143758716	4.05925813398131	0.138686583943184	0.252183914478676	2627.0	0.423262602047123
354	5984.0	2992.0	1.7585652406905399	0.9155465146174604	0.8761014923538131	24.6566087353059	62.62936972775311	11.04476978487695	113.4616920324045	64.01700665995006	0.38192057288798903	0.32322816010037203	0.15883780711210402	0.6181733436113734	45.87002357344905	69.30673136643804	0.01992089585944215	3.1681135406175347	1.24111099353274	0.028308426111254	0.021439910542049252	0.027520032030151298	0.0573449085292561	7.496046173247109	4.51402035596843	4.20632783117001	3.7237654689648148	40620.856854140744	19361.21013023045	134759.95844913903	160310.597887608	0.12331324682390801	0.378648488292898	0.0813769682049076	291.84654331737147	52.00567003872905	113.179126459695	34.325767400228344	178.66741685767602	17.679902638500696	9.318997808738224	0.8330075602336671	0.7322456150863744	43.0562718329827	2.5327283384550503	0.1183249353517585	0.1848835740449365	2992.0	1.1772081799614118
355	409.0	409.0	2.14868184945546	1.035080198157	0.819012836851272	21.1275981296047	50.124945181500394	5.34594315475511	114.019364167467	62.74607999189071	0.35989866914588103	0.27183931777054804	0.184306888178382	0.694932690000473	21.154295147806998	63.12231456576771	0.0121275647062275	2.99302406860691	0.856925052198099	0.0353619708455839	0.0330762363411288	0.0299806124900418	0.0754632106575263	6.960676016335701	4.611139290576389	1.47180964325369	1.96338500781701	51231.223256346	20961.9673981423	130205.485796558	151736.619017285	0.12114879982754599	0.3815005177440561	0.080139865347426	241.453727892111	15.790015120123599	87.1658052631962	11.983972183292199	154.287922628915	3.80604293683141	6.59984674721817	0.754249345996592	0.733807384690634	42.1914659970695	2.26127127569265	0.147598089193968	0.25234116771736204	409.0	1.39202022423426
356	2234.0	2234.0	1.33631718908652	1.06070801141885	1.03942758862788	24.239307594424897	50.81883759122729	11.180070134216098	140.31921333447	74.1774777034168	0.399741403019438	0.34759775688982797	0.16503920301644198	0.635659033345249	53.6251628077945	80.9814444567636	0.023320131465897002	2.9927384661506897	1.3567108192302502	0.0338405890352178	0.0244507755390257	0.0267511832474486	0.0523049976958941	8.77461514288147	4.93776747442651	2.89922770753123	2.57054241075239	43304.8204889975	20257.749400979	135618.625976566	154868.24748699198	0.115657749700454	0.378755928829344	0.0750076272112416	244.342052716912	44.427740885040706	89.13763652615971	29.6200881558428	155.204416190753	14.8076527291979	5.943740448201329	0.605106836748474	0.8002940478401099	40.8569658518525	1.7843263340427802	0.112711449180784	0.156010911982281	2234.0	2.6738156137385802
357	15542.0	2590.3333333333335	1.3427706899253078	1.0437643084385428	1.1375730335341245	24.576901967695036	63.34851973467725	10.348446405985449	115.33082029332819	63.88917135368647	0.38708500822162084	0.3332822820179487	0.157253821283321	0.617208460093147	51.46531248335963	78.67430838978495	0.024618589943945304	3.2165664241557796	1.2778190730054348	0.027753051622727166	0.02109394890674238	0.02632311355551185	0.050861162248765364	7.245107140034339	4.38070547761164	4.060050344890594	3.1550393107375783	40279.8736126254	18845.501878772484	136396.24833192182	161556.30005923516	0.1273017455646095	0.3904132346272145	0.08355661705363077	277.90940586596366	54.851638794986606	111.11389014513118	34.11541612850736	166.7955157208325	20.736222666479225	10.638759072728627	0.9999279529235872	0.6589661430436812	72.41428477140317	3.1947326492662733	0.13894487770657418	0.22467807998226283	1877.0	0.0664701416007408
358	1647.0	1647.0	0.52412460440516	2.04888888327032	0.79170217606658	24.54148568559	51.1594663818651	7.9984437541787194	150.013686349436	80.11175427028621	0.40968694049070703	0.350124372221542	0.15103490148921803	0.643919084757776	39.6405910029109	69.08539426743239	0.016769900146017	3.0069096163689704	1.1798891090563501	0.0331180439805243	0.0237325543301696	0.0275677411280306	0.0528187241444894	9.052556842641	4.972970265766509	2.570167202345	2.54030999909356	41683.7440133305	18971.0562988958	147990.615762323	178875.773765935	0.11064145945567401	0.395568017321016	0.07151646059390201	254.589370877771	30.227727042507897	93.78469324836911	21.2466643336635	160.80467762940202	8.981062708844322	6.09985295763937	0.6554141378044239	0.777137960470953	39.1190679008368	1.8849634726898	0.112892666448955	0.16767132356560802	1647.0	0.18105077759555202
359	2001.0	1000.5	0.779106774089581	1.049718321174275	0.933604438853411	24.36681562146285	59.345082366096506	9.730929192974894	115.799822018045	62.44774606623595	0.36369172578449455	0.3169686930077995	0.1621566116128465	0.6556338806283976	29.305663423360798	63.469399833458155	0.015768764485987748	3.20763953134366	1.30037141506216	0.0289157298482696	0.0219297794645344	0.0273985486134391	0.05563098484729875	7.263658028693435	4.4998208401219095	2.46791480802274	2.411762635878985	39758.60371220825	17104.8597329765	141542.8632060705	165833.96410171402	0.11768054341400451	0.41203491497214306	0.076630850670352	265.4717339047525	34.40413495614735	97.4164962829816	25.2561506946674	168.05523762177052	9.14798426147995	5.97701993848211	0.7220084434617029	0.74194201766253	36.91468003674365	1.9803179718302948	0.13035660759512602	0.1895065126985595	1000.5	0.036008329957608776
361	52517.0	5835.222222222223	0.9057208237731307	1.1214753457991256	1.0280772886879852	26.57426716234482	68.88441246974008	15.225536395583383	155.52555369698777	83.33701198383704	0.4149575416411089	0.38128096282648855	0.2214830801422793	0.5865955918238401	122.41404007819632	153.2304706198605	0.05254683363533505	3.2042807857533964	1.4937680767474433	0.026927729124272964	0.01711821929456647	0.03129751798372813	0.04987413209773198	9.525427664989538	4.865867930569705	8.820931905505184	4.83039913561013	32456.791626645867	16690.605665867348	121453.87151890667	137981.97563225846	0.11499874249801291	0.32820799389603394	0.0743503225083138	326.85832248495376	116.59200528986165	136.06276377742222	65.92399948154016	190.79555870753165	50.66800580832159	8.87883914746184	0.9359463656463992	0.655465462220714	45.384667566911645	2.4850104519742007	0.11065754098186949	0.15838786964625454	4693.0	0.0188090127396041
362	1899.0	1899.0	0.633733108278796	1.76096521366164	0.752195953712212	21.504472733339895	46.8676322107169	8.815545523234471	139.449442470366	83.949269094222	0.39608155329112105	0.30242673942894394	0.16330156204454502	0.674930871105293	46.01123145108439	71.9759147453711	0.023011144436605	2.88357278946805	1.08961978215802	0.0393814251502351	0.0343177424798886	0.0247453849202134	0.0609393127635551	7.2951982332119	4.4083850804256395	3.1371151675740294	2.7787627532305197	55509.7100926779	25508.999605579	121202.816439378	150576.94922396302	0.13607171620694802	0.37925074558538796	0.0925414895455866	209.498765150536	38.6096184621995	72.1783826424064	25.3599990600738	137.32038250813	13.249619402125699	6.7851870975602	0.7009801895959591	0.752839470764322	52.2481827775687	2.19601425824237	0.136540244590769	0.242061128728537	1899.0	0.288273608711685
363	2378.0	1189.0	0.9927886908509264	1.4407372651266148	1.014576347237387	23.34932489533285	47.84584939785675	7.136047107083124	146.7217919472025	82.9012629565062	0.333644871705916	0.2820859189809165	0.16683254049674	0.6293098092365785	28.681754289850648	54.526968962793106	0.014637737407822725	2.9855014904342303	1.0268157699493061	0.03205679147849775	0.02516803812816185	0.0284274401994827	0.06857688942897425	8.22923913521673	5.062947777135795	2.475660115881495	2.286766095098595	44655.837752871004	19305.1968807841	128544.3221359275	159481.36225133948	0.11007509090142849	0.4129168668105455	0.0720784454921445	242.9061506607975	27.7273671333038	93.1954979396076	19.641825884065554	149.7106527211895	8.085541249238304	4.495664001439685	0.489053916967844	0.8218036279847301	31.865172804138798	1.709877626137085	0.1139380663159305	0.1849819632237175	1189.0	0.8596218075876264
364	62.0	62.0	2.28691814279254	0.699265236125412	1.10888472231586	24.467832398548303	61.95216100296929	8.55843780930386	131.047147211729	72.3663324476245	0.341859720801716	0.26526065201253696	0.18826403414714601	0.667029910508083	42.7965045104751	73.08532603761141	0.0183854882876938	3.13001982431541	1.26773398713296	0.0302489949686572	0.0185069288188717	0.0411458578027054	0.0560587450511382	11.856068884444099	5.52157313964038	5.90577583264599	4.128899001154729	33832.3649292403	13834.0127608854	135551.766736801	126215.714400504	0.0992853785879248	0.34838996948201895	0.0641745117123062	349.025115473441	46.98544209831739	121.89698119432501	29.2881887165952	227.12813427911598	17.6972533817222	5.9569036621577	0.5851704375618609	0.8109224826789839	31.2537568409766	1.92337512372154	0.184154684510063	0.25366691562190696	62.0
365	655.0	655.0	1.6468694976096399	0.7024027734704539	0.913431669752923	24.0403333007172	47.7962484981769	7.17015449801191	114.940231189778	63.022857416605795	0.389904128203678	0.30575351761831393	0.14598247053265803	0.628158865618337	29.889689678152298	40.5128210639212	0.0170249223460175	2.97800139318105	1.0477655550982	0.0334264108934338	0.0258597351785067	0.0248241334248575	0.0581854633429917	8.44173944185363	5.001904608628981	3.4496676528142403	2.4821362065929	43728.3187443679	20388.5907799785	140717.781015218	178931.56602662	0.11552761260518302	0.420152774481661	0.0764650528811019	226.56886608478501	39.1856494118568	89.6613346808467	25.617653477011398	136.907531403938	13.5679959348455	5.81761585909003	0.600876106906561	0.8052123459360591	36.3261527624725	1.80920560421803	0.0968338472061418	0.15316889569273098	655.0	0.0350670239343282
366	21587.0	3083.8571428571427	1.2880727792722897	0.9001295780306249	1.1032904730385011	25.069189408449017	70.24660345774343	12.144958559966692	119.28975133026299	67.84114906858008	0.380160996181777	0.34444897396343016	0.1630286700850677	0.6074041326483391	65.04274352721797	95.00933405362976	0.026956933127262484	3.270857045123305	1.3869971882242316	0.026629938586428325	0.019620656147843887	0.02718108723459878	0.04845102631134853	7.621586665469112	4.386341217375993	4.019112028538389	3.4584504021151985	38429.20527110833	18506.936330787274	137098.054759748	155825.18416480327	0.127383538558534	0.3708834805228808	0.08566653266368883	314.2600891495152	55.05750458382904	127.5199527166942	36.27036844515125	186.74013643282086	18.787136138677806	11.846520989236529	1.1924926290657625	0.5752789852662773	71.77765181056431	3.6451647712727886	0.15327177305691184	0.2684579566907827	2730.0	0.11412994457773301
367	4194.0	2097.0	2.23152522943859	1.25973954257256	1.1697365008030198	24.800713658278703	57.967352616128345	9.36803593575004	122.69192539836851	66.58845531218151	0.415503009111839	0.355711062828509	0.14628507577212002	0.616053066540202	39.80518186003875	70.85616853117145	0.01729275432350335	3.18568800808072	1.270087584603115	0.02820035449020225	0.02087711825356945	0.025585767657502152	0.049267948769022005	6.735759517466975	4.16408213182067	2.69014500363191	2.444398809699425	41164.9018204811	19984.89164764335	144829.46080166748	172525.865982924	0.1351876974816135	0.407744201621727	0.0868393025428151	239.230713486154	34.8928261472062	96.2246472093953	24.76980312595775	143.0060662767585	10.123023021248425	8.756203127019905	0.9387579997417734	0.673333326770086	48.3291525573154	2.70225831267404	0.1177594055931435	0.1869848146700755	2097.0	0.6888125078722644
368	25207.0	4201.166666666667	1.6239432623201902	0.7757029589767453	0.9561745972664809	25.655915086417718	56.4304167393301	10.896857176411785	173.18277944514134	91.97504426852974	0.4348415104664964	0.3714115042614305	0.186776061003153	0.6010662813538757	74.9976414348849	114.7120645788728	0.03216181809512657	3.0159424703108493	1.28166053644021	0.031502644494351716	0.0209063030386813	0.02969223002793823	0.05459470130732635	10.24718455402383	5.084635302379138	5.326211275557056	3.6156165205584467	37732.577987936296	19352.732289095067	127976.61603256433	149517.82603835352	0.11524245399640566	0.35192916817696784	0.07368084542462855	276.208828232037	66.14305699368592	112.3193921795064	41.27072203699555	163.88943605253084	24.87233495669038	6.952886411602045	0.7054655904888341	0.749974575782632	42.15413841203793	1.9859131159502799	0.10419643669528388	0.14202008389711998	4529.0	0.02495522197359935
369	4299.0	2149.5	1.6641965319492549	0.6287523104965276	1.0113806745733072	23.6920467044205	54.04795272017034	8.23804526393576	113.432264761193	64.75474337320404	0.38934176613268845	0.31104020187822556	0.163243911842903	0.6334985234206395	48.846044491072945	73.86652529389114	0.02025790181487095	3.0719277399088547	1.060626110115807	0.032141708076821596	0.025025059955210302	0.02601612764455865	0.0618736856933772	7.6111679881267555	4.4508327456581895	3.1833534961297953	2.50495152423046	46347.093065042456	22551.832715726952	125644.5711687535	154803.4155952845	0.13757367300418702	0.3893199135097435	0.09119122560645579	236.61098089785997	38.9409552741929	89.20536479732854	24.74154848529065	147.405616100532	14.19940678890225	9.359993862030995	0.9842823828669285	0.6662587901483574	50.11914496825665	2.81983931290438	0.14059311825889798	0.238195053065034	2149.5	0.14197140427570504
370	65891.0	6589.1	1.090328422397554	1.2026596170323731	0.9768298123976464	25.892298962467446	74.82641224126561	15.955066579625774	122.06919327755307	68.94349676451444	0.37635170438995613	0.35051571507732404	0.2006910662262324	0.5877703910299148	109.25140929116223	127.53755114624266	0.05292408110998875	3.325592948089336	1.4909252805122672	0.02479320814011132	0.01727305186171525	0.02847594556397165	0.046469467085075634	7.527165672483588	4.323359824611174	8.386202285092125	4.440630020975238	36519.43190414645	18803.68781553018	125624.75807005558	145558.98375622492	0.13708668128200846	0.3543378338020729	0.08963650148791935	324.4089985581059	121.34816616597284	133.3628544152943	68.12162348679783	191.04614414281173	53.2265426791751	11.714918436311306	1.094107163903032	0.6123411291814655	54.58599361160098	3.0851364849511485	0.13219360561958743	0.199925125584162	6235.5	0.028674511959589352
371	16825.0	5608.333333333333	0.7589731700389467	1.1877238366130127	0.9817378631713579	24.4896014124463	57.32282185362019	8.435711404690267	99.6465937436376	59.982444852607635	0.4006882607206727	0.32484285272766167	0.17466212387924698	0.5958504008445277	43.440965290771736	67.6505918659811	0.021089213625515853	3.1305341822225667	1.0977106502825003	0.027932522395017836	0.020716681191776932	0.029022702021033867	0.06387119718661773	7.564131705203479	4.54171912857868	3.385529080019516	2.7710782094562862	42502.48028034323	20659.6865285139	135371.396217193	166130.55420508565	0.1297854517971607	0.40094525198253206	0.08789475873050384	264.9970043783297	46.30546033632016	106.80173965330715	28.162860063156188	158.19526472502267	18.14260027316399	7.450301389870013	0.8179099493502099	0.7130656392425646	45.50638481059863	2.237482992796473	0.1330969981401773	0.19990572916723068	2773.0	0.081581190290569
372	47511.0	6787.285714285715	1.4043149311080836	0.9754978223961103	0.9620622734528433	24.968805510975574	58.6498309060989	13.838410630422102	130.11567442831515	71.13625970708854	0.3944325612152401	0.35190884604738615	0.20942012503483945	0.59530541783527	99.81326895131266	122.31647246984359	0.046717869937540034	3.12145120633559	1.3527633557951344	0.029385419364863115	0.02196665397594458	0.02948734702740494	0.051877000766726654	7.20776003166924	4.141426285546976	7.183436070054144	4.254424166597537	43474.73116471585	23034.696031518648	123570.8257144063	142511.82796455058	0.1465573457436767	0.3424885390924814	0.0919919767254328	247.81960054487013	112.73701224632728	100.51086379564184	60.944008743608364	147.30873674922844	51.79300350271877	8.408503396671046	0.8688363454223499	0.7005760702370624	38.34605494447852	2.3710769339727404	0.1293320835351167	0.20511047912770572	6537.0	0.07487317799803139
373	51786.0	8631.0	1.0919358891111668	1.1469121822453554	1.2650713161569418	25.176091387463284	60.79561036792155	13.631336710753759	131.36000021567216	71.79469966324949	0.41980156008232505	0.3646752036589535	0.1951453654603105	0.592374958910844	92.84200594027034	119.58172446854184	0.04199622502669408	3.1679638751311585	1.3756115580080834	0.02790747062216065	0.02057833479709015	0.028054658950644032	0.04770386654245418	7.464077039561954	4.176332052287349	6.9567674605851435	4.188916347364404	41661.016339024885	21683.975361568166	128407.16727325402	145692.78254246266	0.14519391943040166	0.3465626031969098	0.09139678915990329	265.25656851934485	101.25781087663603	106.9269197139215	58.57771609934502	158.32964880542335	42.68009477729103	7.714547437052844	0.7877293770689842	0.7238704526745728	38.0362642507502	2.1752948552473415	0.11555478550359731	0.16876850671350765	8994.5	0.05617386039824655
374	26160.0	5232.0	1.4664208112329131	0.8304891761496519	1.150975471273961	24.989138941557922	59.17528673779573	11.61578032547907	123.18068013202	69.14201374710895	0.41595745078203894	0.35945251889938046	0.19322340419260237	0.5987544673820246	74.90448938984284	101.4461502788088	0.03605173779656821	3.14857096220259	1.294168280429924	0.02825060475657306	0.02049394188123978	0.029480893680497278	0.05467954592923189	7.333268391643637	4.24461841867313	4.877743893330184	3.219790461602036	41767.67048200684	21501.49952160696	132494.4534713706	157509.981118266	0.13876878469448442	0.375208582343268	0.08975019644029082	257.893156136713	74.57520135009716	103.57220668853495	42.94846183498	154.32094944817783	31.62673951511718	7.472143736084223	0.7279261445642684	0.7546783406912366	39.35630357615562	2.061890585719794	0.11689013446212981	0.1633945786751478	3979.0	0.0590820368185109
375	15703.0	5234.333333333333	1.166905455276016	1.2473296760114834	1.291359442883389	25.41246719495003	59.04125167575936	11.73114549479886	118.55418059029033	66.38590718776403	0.40942926431238563	0.34507854617080436	0.181928955552955	0.578959309467384	79.92186397804109	106.07164919777324	0.0369622012725583	3.148011745615843	1.3126958894224268	0.027069549662036535	0.0194449198697574	0.027615441895048703	0.0460505855134023	7.666900704263488	4.414737115367396	5.989861829955671	3.9174077174016904	40959.385266813864	21691.529956678165	133008.29630959764	152069.713155158	0.13688601543246634	0.3479482929779063	0.08818658811168893	276.1447445774547	82.7262881023276	111.452354651569	48.67438534578747	164.692389925886	34.0519027565402	8.254070425866761	0.7754018159378901	0.7398482368279836	44.7526729812908	2.204563013997997	0.126256970628102	0.16990059348230666	2705.0	0.09792675362216902
376	9882.0	1647.0	1.4385672356307486	0.9548206252572676	1.1546632012763978	22.832980000473796	58.376111709580435	8.820821723713983	89.24606261877017	57.040121834478875	0.3433416222840209	0.2841855401846147	0.17264511446734318	0.6454341734082986	43.33265621336295	59.28918429542543	0.020900494792210542	3.1084356970738978	1.0521507148575981	0.03078494611558713	0.0259701011022814	0.02870418135872549	0.06938387497726134	7.125484637237958	4.396448683105965	3.1370455554019134	2.7472166914002787	49313.418053018075	22196.73867164605	127125.62017946334	158753.64758495017	0.13326304139215217	0.3951549954206805	0.09367997385980158	263.7119055174866	47.15616003673736	99.43329569110227	28.490072589809433	164.27860982638467	18.666087446927953	9.685400319322419	0.8765152644387565	0.6969159369793125	59.77242608700431	2.959610833473304	0.15897208873763233	0.2628232022664992	1740.5	0.300292958496888
377	13710.0	2742.0	1.0776540580505265	0.8773931587470931	1.0401233507639527	22.848913363905815	53.93733753232924	7.683114710195757	81.33949534934422	50.54099573138874	0.3582099473242034	0.2908546512047384	0.1640706365188888	0.6562726729013979	28.253318918778785	45.88613483666067	0.014045980811052605	3.10183858958374	1.0410438537644402	0.03105558820323524	0.024893443248683877	0.028961365814562802	0.06533761421725867	6.80997574377694	4.264253724803359	2.0725278294705203	2.178775049274508	49277.6223451428	22206.85285828278	139560.6113703184	170761.0670695232	0.13644581508529222	0.4171655231816346	0.09550791956519972	234.157643111138	30.944547424400458	83.6781954396271	19.055926451735036	150.4794476715108	11.888620972665446	7.546427006244329	0.9502145987146962	0.6522365556978266	40.890964624183695	2.5695690642497118	0.1517519128317838	0.2585904228520598	1685.0	0.182545083531093
378	2468.0	2468.0	2.4874101823988197	1.49044971775837	0.7634500045605941	22.832147887512303	48.2617806237091	6.35748192337223	74.2958103173403	49.7002427082405	0.349914137548732	0.28596522595140195	0.179990270523916	0.654366645534709	24.0544778260262	44.2374867099749	0.0109605615218967	3.0139137517102097	0.9710048426188129	0.032781486024992	0.0253934261492475	0.0356856119872302	0.0791445519303265	7.39277473121222	4.62410574029645	8.937108551363039	3.3915507592086103	48248.0353693248	21260.9432802375	142157.773765701	177036.12606708	0.122857895506	0.41228857595405394	0.0893660877374762	224.465021197771	61.5774144798993	82.846051347721	34.5824269147252	141.61896985004998	26.994987565173997	6.12548766001506	0.7953888814643809	0.701593166137985	39.3669170902681	2.22446096948284	0.145603767839749	0.23912188767348996	2468.0	1.07037021394635
379	28925.0	4820.833333333333	1.2715911249122176	1.1352004174757486	0.9974709369227647	25.65542837766813	59.481186018572906	8.192112771575411	136.82867831307485	73.17551731988145	0.41556472208199374	0.3517436374664285	0.1642043147167012	0.6163620436725147	44.80747641054193	76.61748594440975	0.019526637997189306	3.1469038945030565	1.1763803798589183	0.028874774878000036	0.01961075135215153	0.028316753822016916	0.055838048034636496	8.569038004805346	4.7203804166311505	3.25420327286392	2.7128510426517116	36379.37008708857	17934.418092348416	141346.890024787	171669.86987063635	0.118678650280457	0.3953970689807158	0.07665265755983756	277.1882475493422	36.80119342968845	109.54128899520701	24.81297955693745	167.64695855413518	11.988213872750991	8.16658924306939	0.9174633289690876	0.6775178475178443	36.220122681379735	2.4019951755964146	0.11688417033185733	0.17420889274632753	2867.5	0.395525616496172
380	24149.0	4024.8333333333335	1.3351946398140146	1.0876602122868884	0.9998246897012947	24.782513583530946	60.87536457720253	8.825041905709574	114.29211864117549	62.56570049490043	0.3872454254625393	0.3242893391456025	0.15395112687349433	0.644831058279167	30.945887755928126	53.75525467966455	0.015491233104770035	3.1376779393149583	1.14749762442612	0.030426787297107617	0.02196690858787755	0.02702227502168765	0.058595853569365454	8.310873627705062	4.788249182075333	2.8774305650897802	2.4669632294905486	38851.23507627469	18141.262763833234	138483.812204039	169520.20000549	0.11555637394334317	0.40467637007821416	0.07632095106784433	294.7322505570232	41.661810249465056	111.28264890201395	27.45141217264475	183.44960165500902	14.210398076820328	7.683359955508281	0.7882379017535358	0.7241829906775172	39.09603216593935	2.2117742725141203	0.11980909525507323	0.1780359388521735	3100.0	0.013013055943762751
381	24780.0	12390.0	1.3595552966456799	0.9891340306311125	1.0353559130652101	24.805569926470653	56.584862821334	8.00604843726791	113.6102663639515	63.08850992227285	0.4142129466934725	0.334535884449527	0.16147604749149147	0.605141758281952	39.4527877638797	62.633676603454745	0.01841741256078315	3.1283673742004803	1.076744493497665	0.02898561457140755	0.0215571780384884	0.02696757853573845	0.059409825595889296	7.2401783201946355	4.30480611089809	3.02245346083511	2.6211068740833197	41594.8685428436	21261.230152504053	136497.280289518	171759.347235289	0.1362903383409435	0.4047855953849025	0.08792319619340094	246.257763259847	39.410844710911796	99.64354870643774	24.8019149817089	146.6142145534095	14.608929729202867	6.779290675460345	0.6793430495612116	0.773562996572879	33.5662479915849	1.95552998687538	0.09595215851409811	0.137291803444965	12390.0	0.807998959728406
382	58976.0	9829.333333333334	1.0211938718080527	1.016278397083514	0.9583466890985021	25.436608837875802	60.40053597227062	11.182926100799557	138.26705069266515	77.1539059984356	0.40372653530586916	0.34911236036205945	0.1802895395875536	0.601982370432794	69.28803539990707	98.25103105526334	0.031589224967173826	3.1249151000538076	1.2868503273629328	0.029216842410864346	0.0199822201013403	0.027009497328555326	0.04882913765611333	8.235891725121304	4.47884642957814	5.3815349031174256	3.57359576355554	39593.28666223514	21208.74117055962	135029.8951897353	157559.2377469654	0.12982518464546144	0.3616875851147358	0.0848546965671316	280.1111701538508	99.74656081052288	110.46524776664494	40.270258198790465	169.64592238720587	59.4763026117325	6.9813120057344715	0.700779587831104	0.758154626842508	36.60447325282875	1.962015964905797	0.0961639212718822	0.132876692108497	9585.5	0.0808841387156168
383	34397.0	8599.25	0.8341587304815928	1.2456132715751858	0.9991117704096564	25.470617346046378	63.05106810715265	11.728488771114218	128.4694915177825	70.66875510570742	0.40524151381891077	0.36205041692894596	0.19272811517633126	0.5901057731427997	79.434437033636	112.32958111522109	0.03600680210035713	3.2065541048651878	1.3373177089540975	0.027009241438902824	0.018952651316303373	0.029680059278289875	0.051339953586846496	7.362926353646295	4.17596731646616	5.497594696245263	3.4381727564054	39370.7999001389	20559.88222714087	133062.6228503525	156766.09616998048	0.14193435809321125	0.37105377846855603	0.09019250361819015	269.17299750715324	74.37410822382014	110.78957430520325	42.939750731764505	158.38342320195	31.434357492055625	7.983868895702218	0.7819411555895505	0.733483473826798	39.0589083120117	2.1513107059799976	0.1073274900142191	0.150824740037563	8829.0	0.232596715394548
384	9853.0	4926.5	1.301584790762575	0.7885363724503119	0.8594636949618535	27.1500845414723	71.77270877168145	32.600168311830345	132.2137609314795	72.84594344864679	0.38770355814926294	0.4173215413680725	0.29655253072597243	0.5473679219897255	235.5829246041755	216.986933929688	0.14356892766247603	3.3004349559046453	1.97396542785342	0.0229209078677567	0.01476006980150505	0.0290910870230174	0.03379364465900585	7.552541597475445	4.098783018909265	21.409645030653948	7.6238717667083105	35193.402401874846	18788.725074421098	91543.10552640195	96027.17461490771	0.1352478495385945	0.24304694324345	0.088294075511345	305.640593394592	416.031020342327	132.494867215322	215.2130285135105	173.1457261792695	200.8179918288165	19.936024630544452	1.44748956834444	0.5602309780172195	28.396804287247747	4.36381975516091	0.1373194398033435	0.213231386430398	4926.5	0.007233789729758085
385	2413.0	2413.0	1.33262472554404	0.8094226764220691	1.04197373743386	28.3374655891398	88.6697896973534	53.3267448507744	156.415784094355	85.2525534622913	0.380508875130174	0.44207778187235997	0.37622260972677096	0.533280576567364	392.71792302054604	294.850455282243	0.291460915184418	3.4467421084059198	2.42460617552635	0.018801036723985	0.0109223761566962	0.0294133611111804	0.0187899848642602	9.48269791975361	4.72425610296074	58.1517807481867	17.566804580053102	24093.254572794303	12415.9337163178	46079.310658848604	36095.1025872736	0.10611910273072699	0.113966848740702	0.0712552289856478	423.31149160375605	1077.48401610538	190.05650435989497	549.94631035591	233.254987243861	527.537705749469	36.29702055127	1.8879699084959498	0.49291119607935996	21.8577151988297	6.399269464149111	0.12249969044924303	0.193764757948885	2413.0	0.00367984665124596
386	207968.0	6499.0	1.2362792109898635	0.982210223052095	0.985522358240529	28.458870951191876	121.3770771835338	133.83356507418796	136.83270938219334	78.33876150096737	0.3062064524249276	0.3596424371379668	0.3223000521095683	0.5450857435109444	347.17381223052644	288.6331930069267	0.20872538510912234	3.731647463872484	2.449747641294655	0.015410095907133041	0.009316543931368215	0.026273660228665018	0.02200314612507497	9.439745108454057	4.999674611400931	36.4429205318228	12.418563840942406	20401.063159105033	10062.857696644129	65459.44942210264	59872.11227827879	0.10669414891348794	0.18689692000349503	0.07600298429400652	584.6693038991368	775.8063175340926	255.28224420602922	347.72757149555343	329.38705969310774	428.0787460385392	40.332264736246195	2.082631264354442	0.3706360338498722	26.220533218266397	7.723012965362759	0.13217997398768677	0.21531230884882663	6443.0	0.01126611541536035
387	178165.0	11877.666666666666	1.3496004233400474	1.153380491215412	0.8942650762215343	28.394889470845627	103.20955582173526	40.81080908057871	124.99998081040555	69.74702307491224	0.3872175880969593	0.4197056684246405	0.31322925901390347	0.5280217550176015	281.6323957212496	237.42587243732032	0.18663765572410626	3.567598519258498	2.190285602342869	0.017482780149827085	0.010313656377007303	0.028706508043475323	0.02665956520977103	9.154361309939643	5.320419313483563	33.90210889868262	11.853863920563317	23235.67189081882	12033.306761340875	75819.35488951109	74352.29998994785	0.11032837432348594	0.19996831055547526	0.0767296735482006	480.51598713263854	645.2810652098808	220.07765011867124	329.63081960327617	260.4383370139674	315.6502456066045	32.86049972328155	1.864384342115908	0.44912948632889604	25.099484990751975	6.259970027447522	0.12625303723150297	0.20799056896047577	11899.0	0.016782937021248348
388	99254.0	9925.4	1.0617466914149853	1.0102726717149824	0.9681980434745444	28.540647607273492	96.29577434298565	50.19344604859216	139.2198326465471	76.05388554175838	0.3982875783308994	0.44277808365537713	0.36038093722549636	0.5126387080860435	344.92902755531514	270.3973985002235	0.2437476855967749	3.5253184904817885	2.399561291802081	0.01745564049107756	0.010279334126228586	0.02768925696418339	0.021641999122022082	8.645144010544906	4.428264952825372	43.05022853265754	14.46087389123149	24580.25919844002	13188.54799272987	57963.5957788645	52459.09777479056	0.11805271553460028	0.1529454791107105	0.07980762729496961	428.1414765954666	880.9278687145877	198.94459271247757	444.3749279877041	229.19688388298914	436.5529407268844	32.72177725905739	1.853002511790822	0.46293511385679065	22.751343546529064	5.983873400701894	0.12034545247984438	0.1937365448589135	7367.5	0.02950427280257205
389	98387.0	6149.1875	1.1023428496326655	0.9205246183431559	1.0269477434943683	28.600137718096327	99.68742515224511	65.76994748227659	154.16655221079517	84.78869752652982	0.3645234661905651	0.41652455908764713	0.39121055860234705	0.5193889973770389	425.82780336309645	321.0497062328554	0.2851485455221975	3.600856589817867	2.6842916245531927	0.01637268496000986	0.009698271916763115	0.024675035171351604	0.01663408039312638	8.45695931363914	4.327884309475702	42.41963594140762	13.760818071630636	23522.632544946795	12480.10362134599	44157.442218365555	35432.38413674856	0.12216758754017047	0.12314987345497445	0.08266715887634413	447.49774680877897	922.6779977525458	202.61610476780044	461.3025447227148	244.8816420409782	461.37545302983114	37.36796415045812	2.0079814654965182	0.42013030809427426	27.500779891247966	6.883641513528224	0.13971768207856206	0.2282801234269414	4001.0	0.02013489053748885
390	53619.0	13404.75	1.3630518775447	1.2062609985089474	0.9889848600666568	28.4327549685729	92.2944762073171	46.14682778877892	134.08170149992125	74.05597258411306	0.39965052152852504	0.4432719301453675	0.345741731891288	0.5166762880810343	325.83341576268447	265.09732155107025	0.2214190102038995	3.50942665761091	2.3275266747660197	0.017698783540502725	0.010417160962802468	0.028267695896119476	0.022979600420823823	8.759317915568943	4.4743853887478355	39.20152084019112	12.992001427251552	24749.081892599377	13169.708922980375	63839.11827380995	59623.10178569518	0.11555534283248275	0.16749046042386972	0.07897377332786165	427.99032325181975	778.3266734271135	200.15999081928624	393.1949798738982	227.83033243253323	385.131693553216	32.1496105351938	1.7682944928558548	0.49661011684724155	22.027472647911548	5.80538931260024	0.11286230909594124	0.17877287601312225	13962.5	0.0299610549940273
391	104265.0	10426.5	1.2699110898640922	1.2881343951487316	0.958705655894313	28.315073073578827	89.15240535836105	40.32523179264492	128.9425123854748	70.87438693809278	0.4069502737497067	0.4380862101049944	0.3142626148321534	0.5221159954722786	271.0016492549612	230.92608289490119	0.1849119971767704	3.476783131643484	2.1688821744725333	0.018496428551649433	0.010953028176483682	0.028620316532783584	0.02578228943071386	8.879456538943248	4.525670842222645	36.016009255101594	11.969442752388915	25408.454703632036	13376.18873523782	76299.37714883442	75128.58200220196	0.11304348015480539	0.1970545599434525	0.07758832481248504	419.8601980616294	719.1951194204987	195.4494078183162	365.8149487459401	224.4107902433134	353.3801706745592	30.14433054159112	1.7778584898394647	0.4779215637965664	22.93846415007826	5.675618821741096	0.12422301321950671	0.1978465396954061	11003.0	0.0669847893798355
392	91303.0	10144.777777777777	1.2265036627472012	1.156450820820247	0.9580815938902258	28.518552891233576	102.52600774621835	45.5594819910494	136.94198728961845	74.99467846788889	0.38212614416349294	0.4265221158373578	0.3271043956465898	0.5276713856190438	300.9592014824542	248.27326176775466	0.20817501617194478	3.5929259414323136	2.300439208985852	0.016896755682936	0.009735213522817539	0.027767316691398435	0.023246956938532435	9.138601510709696	4.628195842000529	42.021904902423636	13.370088036252689	23021.4588876648	11869.84626043227	68251.01331707374	64815.21696029065	0.10920259790839378	0.18275107868167004	0.07498000085663098	491.6232806043397	851.1868757213442	222.10059614418512	431.6125057197898	269.52268446015455	419.5743700015541	34.94349947966663	1.8497167987142475	0.4621943857414197	23.516374221416793	6.365185719131909	0.11507427890781037	0.18551780258507677	9025.0	0.035080458344398
393	131786.0	4706.642857142857	1.1598038026691646	0.9941060483308577	0.9534058776788358	28.39466915724874	110.94780118073642	42.7678623357819	142.15100667855933	79.12659773063153	0.34392919528452864	0.3933363018995399	0.3132280537810633	0.5436418863130206	306.98391115104687	258.8787608198389	0.19685831995415004	3.6330269150407104	2.3019704762434903	0.016552968322684422	0.009680549909025046	0.026962534417464438	0.023095956718395046	9.331659657702577	4.73106362556718	37.480009759628174	12.594380232172151	22678.86355775836	11409.543323252208	72327.51561293293	68386.54815925527	0.10649732272639544	0.19283097336810776	0.07392058171015739	541.018297252519	738.9740797652048	232.06402372574726	377.0652532163289	308.95427352677194	361.908826548876	38.43048743859366	2.0058769879013125	0.4139257627775611	27.76808624009055	7.458965960247917	0.12861822224590155	0.21720602810916204	3984.0	0.014461944610466751
394	71440.0	6494.545454545455	0.9501741929448874	1.0682035295395425	0.949119863665872	28.718396745675513	102.44381592737359	63.82874137507258	159.96124447319946	85.63644391076802	0.38763796330121364	0.44721547048928195	0.3835647230940653	0.5117428828689249	386.586485083714	288.8203991643279	0.28803681452546276	3.575563563601443	2.533843729634733	0.016245520702014148	0.00935738673761198	0.027385646687057775	0.017865659666737945	9.325729019719383	4.644930177232577	58.89728393190255	18.106732345644176	22472.645848614568	11747.615716596792	45990.373230210826	38104.57249011385	0.10679426225256536	0.12270459012047873	0.07228625714350924	495.39674264599995	1215.4842287274992	227.86979106307618	606.177123776712	267.5269515829239	609.3071049507865	37.71932353328845	1.8553447437427146	0.48655230289347445	20.610330607552164	6.350982465162559	0.10873997018739553	0.1725356162620291	5689.0	0.0491281182904753
395	78127.0	7812.7	1.1201912299464172	1.141374047962431	0.91891633221261	28.681826897338397	100.76240856828382	51.67344582182106	145.0164353221647	78.37517818315378	0.3954550323046776	0.44432657391191316	0.3588928930284763	0.5149197299698401	340.5044670046237	266.9849799406114	0.24682330772033012	3.568865627288168	2.4016872299996876	0.01656481109678487	0.009429393818882466	0.027979916314221996	0.020880188917013202	9.22942760564075	4.596486676720563	49.917399436683155	16.077091186715652	22725.776665175967	11914.904128264281	56818.26779128825	51153.49371777721	0.10890737028895618	0.1514218536169589	0.073896653222552	482.24004638181316	1013.8699789735945	222.6579247630935	507.8803830154223	259.5821216187195	505.98959595817377	35.20145005685085	1.832872591987325	0.4792124065113018	20.7575859280868	6.1207252681300695	0.11237050829675019	0.178747685866789	6689.0	0.04832913590669835
396	110187.0	7345.8	1.0160423031712944	0.9822265519026016	0.9842087082909067	28.361334853061134	98.50834500039065	51.25276850815809	151.38643312790524	82.1247176328033	0.39161036134096533	0.4420611164930434	0.36183227736674867	0.5180808038713148	350.4015233204083	274.12878458271155	0.25408886286833404	3.5029402699413947	2.3713027766275614	0.017767461141343293	0.01050100466447745	0.028930883134650164	0.021418440413075154	9.008248418484715	4.6040470912212355	51.34298729293156	16.48959097990818	24636.379290824647	13057.675573100487	57620.433494337114	50920.47506691915	0.11448858071943752	0.14869095156530424	0.07624069126112545	446.45263294674686	989.360957973134	202.70457961216437	496.1168842238471	243.7480533345825	493.24407374928654	32.513168576702206	1.8092219011495194	0.4774346926080639	23.721821159507037	5.921620232676342	0.11657490750532087	0.1889436491053479	5658.0	0.0619932883285564
397	52627.0	4385.583333333333	1.0200987842649039	0.8584375365607295	0.9681054525571587	27.85015572760766	109.890556433168	48.21742902337926	147.34789964197782	83.04083555073765	0.3571733098393699	0.39819571457449165	0.33634587553534073	0.5543841038618141	363.844926248506	295.75934814779026	0.2199077857712065	3.6100408784959206	2.405529512458299	0.016864391193677473	0.010047686073476616	0.027572179747461886	0.023012896728166574	10.726571649448301	5.564144554070172	31.82827534691464	11.317592005070745	20615.915689819067	9975.074509912773	63604.80578774241	56756.65822446398	0.09802007069981676	0.16835277578946048	0.0688758995918814	592.7862977660436	671.8218543614508	251.22093817601922	342.8540852608973	341.56535959002457	328.96776910055354	39.20597733376312	2.002271822235081	0.42138109766718085	26.742422214866647	7.597047101348409	0.1222296704999405	0.20618776639975422	3340.0	0.0291024903326645
398	166846.0	6179.481481481482	1.0494330222756656	0.9759017931121713	0.985371841387362	28.41477951978227	107.476283528416	50.4386770865328	154.54235486401268	83.23210118703011	0.3888612809888541	0.43822784512467367	0.35333038310454973	0.5249278085394203	346.30277360735425	271.50753511309006	0.24216577029259106	3.586962393548278	2.429745738289041	0.01655282999744506	0.009640297840012321	0.027595940756120867	0.020876971258712993	9.557046353213698	4.792744062584116	47.94741467651147	15.38951052956708	22481.05752463637	11468.187150610038	57699.697421808014	51288.393893511166	0.10392916689762446	0.15226201717512625	0.07051220332251365	529.0997090655483	986.7102855444514	239.3172112082361	502.87844641143937	289.7824978573121	483.8318391330114	36.87546615605279	1.8561423744566719	0.47826214287996965	23.75759933504532	6.426361637606452	0.12305193302951582	0.1941210859009774	5315.0	0.06125678051546425
399	82395.0	4336.578947368421	1.0844667641942465	0.9564215031017698	0.9803819774595194	28.651256202212164	104.8880583190786	56.974011948191816	160.21036551508934	87.01640667454826	0.3680985259076202	0.4265538488741352	0.37523308149669193	0.5224165028301144	391.7147036562386	296.2335956765915	0.28054298001692385	3.5999440698230116	2.5375291966134377	0.016200395011411853	0.009338964112985104	0.026604969582598777	0.017848571867975456	9.295585126464177	4.64743274741264	54.268887910485404	16.80410994351239	22360.920736682045	11562.794750061437	48659.43565492812	40804.65689121748	0.10870826477995572	0.1307171356588872	0.07372463447891982	499.11696664477955	1131.64651051378	224.78203450328928	572.0921070259116	274.3349321414903	559.5544034878695	38.781769267429276	1.9388443436367389	0.45302376151280666	23.753332196110396	6.877699166599231	0.11839946306452905	0.1915727419038605	3714.0	0.0338641783680804
400	262807.0	9062.310344827587	1.2092208632262904	1.080199158719925	0.9720058731495405	28.411727563700644	99.73611156348029	54.4335890454938	145.83401711553896	79.18768649896552	0.39139106819249786	0.435308105788387	0.3379846662561974	0.5213389400978655	319.55115439117014	258.3064068603411	0.22266366802565624	3.5514960964975897	2.3407516591300936	0.017115984041650566	0.01011037431240301	0.0274350976820639	0.022487909378338614	9.054727186731133	4.586577708935613	43.87954537039967	14.172847850601746	23857.483138092026	12415.50873228305	65075.25565307897	61057.263202289476	0.11215895397316537	0.17257296080653314	0.07576668838664405	471.01026368331605	938.12522256255	214.7546092447716	466.45738910640296	256.2556544385443	471.6678334561476	34.897766856169646	1.8363525455888086	0.48076440770866014	24.513477200284004	6.2809435719633795	0.12081063325759557	0.19405360921387704	8248.0	0.0337455109545811
401	58398.0	7299.75	1.0457376443620847	1.036722154783472	0.9977860550664999	28.470327937376062	102.46347402055532	46.449289292253155	146.462234253188	79.75599491854892	0.3882799807661418	0.4364432726599726	0.3410930840035184	0.5220998645702308	319.9602150136499	257.4974228020586	0.222621233929168	3.5728013088036765	2.3355841477515575	0.016653043822657875	0.009731341782003985	0.027967260583378797	0.022144482644958385	9.251645804682225	4.629062951922305	44.777772540956335	14.708985565024676	23005.848330239063	11873.012592626139	64051.260796503644	58658.48550730227	0.10999122200349662	0.1682118076666479	0.07458293268424847	492.0056163111731	877.718820546924	223.58151848246226	447.0523789860234	268.4240978287107	430.6664415608991	37.39757602645175	1.9232102045978874	0.4595182530452843	26.8698102370917	6.928781169071425	0.1311577076890055	0.21101239867857663	7669.0	0.0454401394548334
402	231350.0	10058.695652173914	1.2951117938956427	1.0906531836108078	0.9253683657566915	28.38214786636523	90.43859205844905	43.3346536066596	141.41391137561038	76.18893832369585	0.4069570640495951	0.44549703061282	0.3358599859928072	0.5184984761644431	296.07640949918726	246.4845471140912	0.20527249331409553	3.498394457723581	2.2645666940854055	0.01791924920943461	0.010661904002367268	0.02866973158625179	0.024366465571857322	8.6225365273743	4.412594338380303	38.98096839917073	13.371218819812885	25771.715919068844	13658.012425279063	70962.04973688284	67088.6431055446	0.11766372316143527	0.18114539572390162	0.07881935241713654	418.0956797259267	790.7441762607442	193.14446711679645	401.63038818200846	224.95121260913027	389.11378807873575	31.253586916690484	1.7343895265978986	0.5050253578287335	24.419409853364822	5.623478297474216	0.118895778810051	0.18664517900422742	9108.0	0.0810247427992406
403	68883.0	8610.375	1.085942847177336	0.9328898793477242	1.000441333886912	27.82080424424902	85.84954940519265	36.532000547419926	131.9888507667534	70.73995858680574	0.4101709285039676	0.4349598003089325	0.3098689512420025	0.5337511041211661	248.30900337094056	215.3453906861992	0.1689797194957928	3.4448383758820067	2.0573678520203513	0.019662886494989824	0.012108732840868925	0.029752464352043012	0.031982615529901774	8.591345016328802	4.44893161448731	31.641222018893487	10.845206448991437	27102.994458095774	14136.342640337125	79701.61311122148	81850.10303458368	0.11743096662022924	0.21649455217414237	0.07889222496868716	401.60152751248364	623.6656802895292	182.3470464018054	319.2544116226035	219.25448111067863	304.4112686669255	28.046650486454887	1.6763081033119813	0.5140815579396223	36.80394014475603	5.2963379188805035	0.12178277998178848	0.2049962991311804	9120.0	0.08380256487275109
404	86627.0	10828.375	0.7613489191613656	0.7559853551191168	0.966657289959046	27.090819312789353	70.69322441886393	24.160828561732373	117.86540159402789	65.66796016455157	0.3986359619862625	0.40324076050634605	0.26434194144103423	0.5457273160947929	183.51646198782112	188.4025374834449	0.10574353468048772	3.289429323456434	1.75463837393635	0.023076805235000525	0.01510234997186875	0.030698336746553964	0.03965355550856945	7.817260745755576	4.299664529496894	17.175693042724774	7.93565762974953	33333.622765776825	18003.59837127489	106708.81727556407	115143.23812477663	0.1282879086444705	0.2762000639705474	0.08645221358723791	317.3121674196574	300.58834304180243	140.44560487677214	152.6915795495996	176.866562542885	147.89676349220275	22.865394555015726	1.6011210418731237	0.5181326957637974	23.34475097466356	4.875110020310232	0.12825897388144014	0.2046935926356204	9581.5	0.15342170564541752
405	108675.0	18112.5	1.417376074032268	0.8383163906330052	1.089610089270899	27.260829216860838	76.49130225972044	27.5493484823407	122.54915925718832	67.48997589795907	0.40091103161086766	0.4072162755570243	0.2699212753960964	0.5427275274715345	200.510666935596	193.5728162996345	0.12390862860624004	3.335539435921243	1.81583985011241	0.022313551496358764	0.014483991138522468	0.0299207127379939	0.03751791606624912	8.175706256886828	4.389156743754659	21.624624643544433	8.45366494884813	31515.844487905633	16849.618927125368	100120.85000116663	107719.71151808435	0.12441526718824868	0.26196237357212165	0.08373990225900674	348.6397733345304	400.9096135700343	157.698744656895	205.3131937100865	190.94102867763536	195.59641985994782	24.373549863444634	1.5982073439211402	0.5232609827810604	24.699924725850696	4.88341364486754	0.12049298697266884	0.19353068905950835	16213.5	0.05508709424438585
406	34765.0	11588.333333333334	1.2907584082803936	0.8810155316886824	1.0072948998695133	27.442570673612835	76.27423352608251	28.084924441522734	124.276516781511	68.15310837748586	0.390827918284356	0.4156981000747583	0.2748409643220823	0.5375929259516691	204.93419910499634	202.36095878456766	0.12245570764888399	3.3392535004679034	1.8930076279203967	0.021778507655507266	0.013793369803964499	0.03042018424799513	0.034812685649251905	8.16419645719995	4.374623830785027	21.2781927519629	8.11415330596992	31157.61285149203	16645.45976701753	99137.15527422765	103145.88015876472	0.12254105853216701	0.252784087706378	0.08271411965547965	349.16460387515264	398.87598224455365	155.73283637809632	204.18759462009834	193.43176749705597	194.68838762445534	22.758025839473365	1.55551410964011	0.5234969103553854	20.909056335320134	4.63613157726779	0.135758101490737	0.20784531395084435	10218.0	0.0359590975903886
407	145112.0	9674.133333333333	1.1361896239886176	0.9203391597033156	1.0548347702785	27.585476180296226	71.85197433169022	32.74377265055927	134.06939728796362	73.02348068924599	0.39542545908054716	0.42769298371240366	0.3021004033528079	0.5263024206383462	234.95476019546837	217.46121330015632	0.15461778502576706	3.3002893526215007	1.9740241725689194	0.02189469793383103	0.01382138875593268	0.030488465724001226	0.03236952272863346	8.041335887268968	4.317990622560052	28.763121016416253	10.36886180731209	32106.007095215184	17361.938263592714	90214.61667045759	92121.60994167131	0.12556115136859072	0.2265853750142388	0.08364391045002398	326.9901731189984	571.279722227326	148.95921379146506	290.7529578369373	178.0309593275335	280.52676439038856	23.32968386501852	1.58861961655869	0.5184937745059692	22.108610342085615	4.66196670044363	0.1321218835995736	0.20530894784590956	8216.0	0.0586070774981976
408	54853.0	13713.25	1.4673447417189949	0.9039067029400039	1.0277305721859684	27.934487875688248	86.89547855575151	30.259743272939076	123.4637166965265	67.54025169395891	0.40538224493970976	0.4222824932921045	0.2779115535397373	0.5375828295726348	212.014942666022	203.48610818967273	0.13184620096393476	3.4532529287663847	1.9534574809774425	0.019593287024939027	0.011895036227590574	0.030351867603473352	0.0324019297161028	8.66044430206912	4.47492894255541	23.8779083828849	8.977490260927885	26894.805864419974	14127.28359754665	95255.63173409217	98254.21361497811	0.11647703247587848	0.245677215723487	0.0791840101200702	404.9274240565325	437.1226327820805	181.90419020494147	222.82965483682673	223.023233851591	214.2929779452535	26.419524389352652	1.6083409978453724	0.526669048063387	24.2057470684359	5.011892208126666	0.10905383505221525	0.17307107623059975	13433.0	0.06571203029666055
409	20468.0	20468.0	1.4219388579661298	1.5010393468588201	0.934339868136667	27.963344014460898	86.61980190212601	32.166769375025204	125.221356678303	68.14988675265779	0.407577367566604	0.4263903086465479	0.286331653314562	0.5310047640893489	227.226546932886	213.68311748482898	0.140823420507947	3.4426766438235803	1.992764472929	0.0196335578461089	0.0118370182111292	0.0304512274232853	0.0313416958117457	8.72966102516626	4.5021285852506905	25.676312662715397	8.942095445204359	26888.316054544302	14168.588686958501	92293.3387579392	94336.2743725661	0.115679357011976	0.23560222108396803	0.078554957259767	408.05268986822	487.47940159743797	187.15625201584203	245.51454509583598	220.896437852378	241.964856501603	26.5713471101014	1.59541345029955	0.539085570080161	24.584657660971498	4.914997224887429	0.11163974889388198	0.17452267757648401	20468.0	0.0128347820787754
410	77809.0	12968.166666666666	1.3771545276774797	1.138230549914524	0.9905125035997108	27.980380112276748	87.691517669895	32.6202714972705	126.024286886398	68.9198232033089	0.4043384334105274	0.42339814205254495	0.288882529475838	0.5311405866531299	230.03504156985866	214.25447978000784	0.1434466895075643	3.463229749060988	2.012881447674223	0.019244975602815583	0.011638426701260368	0.029645362967996382	0.03083892581240132	8.668840132766505	4.54695613910864	26.28972482265505	9.311827342547007	26739.43443068453	14077.3446340899	90804.77750011666	92750.02465947106	0.1166515952568495	0.2341783545249848	0.07916983410953621	410.3532346582065	502.7648380887002	187.20115453081334	256.9261037178033	223.15208012739302	245.8387343708965	26.930696601759788	1.61510981339139	0.5218419380342821	24.426099238306733	5.051905107447043	0.11090622416386998	0.17576768246344465	13214.0	0.0177965088410963
411	64128.0	9161.142857142857	1.0441201309581103	0.8630202511625906	0.8884642416627405	28.090008944628003	99.40063088383693	32.762959294721114	125.15766728110586	69.89754443792961	0.35754015807265416	0.39387734851646483	0.2714226809932577	0.5512890334025745	220.941451587631	201.72533413566856	0.1437153663202869	3.5478650225863055	2.0023291271788226	0.018450576230721726	0.011244699306246232	0.027695621801196633	0.02979177976457916	9.259665803178114	6.375672276195608	28.349261224429206	9.812704205941424	25201.770795735272	12907.103914742258	93016.5937144854	96832.71191993913	0.11143687049905557	0.2458907093972967	0.07732458694194123	495.28550834232084	527.978889763958	213.69579077639057	270.62711214946927	281.5897175659307	257.35177761448887	32.79484774230913	1.8515574228058587	0.43808244843533883	30.97569310609483	6.4644060164623225	0.12372938812926744	0.20886021779572086	7815.0	0.0826498518786049
412	87833.0	10979.125	0.9775748331184327	0.8562159894806082	0.9405216656991532	27.410223439987025	79.6835918813604	26.46158457663275	115.90933419870001	64.23530804008486	0.4007648852981226	0.40343374463616966	0.2621135821278011	0.5474805912308838	188.72504964983213	187.4194297469116	0.11088294677823672	3.3727485220318725	1.8045121132112651	0.021927415114402538	0.013898639760678313	0.02983594819882897	0.03792824000771376	8.495047162782509	4.491717818331269	18.5219677535613	7.6378916397407535	29790.07489393006	15756.597255684237	102587.6892388335	110969.84059243565	0.1205408743619625	0.2705157599472833	0.0820256961724344	371.6394064461254	347.74850718458185	165.22556036224512	176.8605506304355	206.41384608387986	170.88795655414626	25.428375835137036	1.679850369106965	0.49427053935174187	24.631910955351685	5.219253151338162	0.11996056195142052	0.19787078776752437	8600.0	0.056133594702361095
413	34062.0	17031.0	1.7554720308262852	0.785207627078369	1.196428430107405	27.244971241640002	75.668705064292	23.40493327914945	114.67979586158299	63.66455563580405	0.4060016329047266	0.4040222552327035	0.2480178989776895	0.545478669088028	170.057641036736	179.95459772166004	0.09382252270608335	3.329038153789055	1.74385256242502	0.0223127803881333	0.01419913855416255	0.0298137995840203	0.03871598423793235	8.389900465304637	4.5635484459612705	14.7262580523412	6.267031006852325	30722.3293229943	16190.37560979665	110478.201864348	119877.0363631895	0.119520590878321	0.28625740743135747	0.08155419929634114	353.281445265075	279.041849640723	156.830488485319	143.549175315944	196.4509567797565	135.492674324778	22.848623245141948	1.5452170305884452	0.5390107203309964	23.7487199648609	4.60524272591509	0.11162515008811599	0.1793874567863315	17031.0	0.07201083303068134
414	34903.0	17451.5	1.642835912182035	0.939688430641819	1.05035314182626	27.63288663423965	90.58315323939985	26.4822736452223	115.81411630941	64.88666565384125	0.38634643069521246	0.39723379193048447	0.24964937023843697	0.548323023146496	182.1470765984585	185.355608865304	0.1037850611472005	3.4605772355428748	1.8682310321281848	0.02015930972131725	0.012656984282607649	0.028616113504416	0.03464362555385505	8.643995211877556	4.538081101976015	17.61503510744865	7.5871348808550945	27816.867422759147	14462.49103044955	105474.7620336125	111682.53817451099	0.1160373064656455	0.2739049762990735	0.08013981099283596	436.38833013170347	323.754143985374	192.0929405165765	167.931603298408	244.2953896151265	155.8225406869665	27.236612982813348	1.67691055958991	0.4917208229900085	27.148581211447798	5.527926756082035	0.1165189190341555	0.1921615274749205	17451.5	0.04476257882022338
415	57409.0	8201.285714285714	1.0578150928927943	0.8971524051225325	0.9423739383747601	28.110171639804857	87.5740046195618	39.351588578172105	144.64903581230615	77.3296867224734	0.39445681074928346	0.430636491205865	0.31408511961908914	0.5277981646174781	264.77075600731285	228.5645893188916	0.1871906963178649	3.4327189330898658	2.1380491003432285	0.019563485739783927	0.011784470973711743	0.028609129783743425	0.027102623926578355	8.640883396683009	4.4730201556757265	38.281834335242415	12.339312227859068	27566.15321461283	14563.229960986617	79026.50960770312	78604.6029343395	0.11704947476413086	0.20335331193206846	0.07800587450258234	404.73726749450844	753.6400221091665	182.41884593248685	382.0005034490899	222.31842156202143	371.63951866007625	27.5847369076389	1.5883136729611242	0.5348813928966367	24.261600708281442	4.939484169174217	0.111531747014904	0.17365796643805384	6103.0	0.0742953760538097
416	36767.0	12255.666666666666	1.2362221878588049	0.8352141826740244	0.9493036277275616	27.59701872018567	84.342602425836	27.90523240852363	124.63972039764	68.90447525427646	0.390027862031064	0.4059235776716353	0.2663598678036227	0.5503659395004262	200.57334220562532	195.932883315917	0.11825725860454567	3.428394129799903	1.9027062377998665	0.0207003681918215	0.012907371399636568	0.028996732001988334	0.033522742064344635	8.283723361718188	4.3877948755802265	19.71420917834767	7.980985702557604	29107.234761165233	15376.408789398401	100997.72886083508	106374.75026928312	0.122005193886681	0.26135704091743367	0.0828653988324698	388.509084788187	363.74411389801304	168.7215230273707	186.82602545906832	219.78756176081632	176.91808843894466	26.199581973265733	1.64782918160091	0.5067590872307027	27.9081807123134	5.2929020044520625	0.12232212437435701	0.1992908565631617	9987.0	0.0275471619855653
417	129271.0	11751.90909090909	1.3253760837028792	0.8125780514466534	0.9705102552843429	27.284128386187987	76.10520101150128	26.962130463267954	125.55261373374391	69.09935781900754	0.39346762366738014	0.40770209510133076	0.27000897441987154	0.5488867692226463	196.97996550709024	193.8406861814963	0.11949152077455388	3.347514608904031	1.8355219943473282	0.022175939185879536	0.014356423313796128	0.029767930570123603	0.03649422878944298	8.044584967041759	4.351466747170722	20.94243922606021	8.13634593722294	31519.54443827813	16784.97272490339	101393.32840269044	108146.83570032012	0.12569487498254173	0.26463026397755673	0.08455402966279096	345.99634435981665	381.17070669063173	152.19372585317006	194.28019032387522	193.80261850664647	186.89051636675669	23.716479484320363	1.6011610368339235	0.515057971476681	27.379005403584564	4.842934315870864	0.122897583846097	0.19952580949868573	11733.0	0.0988625435203549
418	22981.0	11490.5	1.67797239421667	0.7589268438713436	0.9365105045017279	27.47043996192655	89.6832287861863	25.2892121143513	107.43255442494049	61.53302202279035	0.364901640390149	0.3735292743659125	0.23863770086806502	0.5595823085603175	171.843779648483	175.505493647317	0.09211482015127254	3.45892573152691	1.7665167404191202	0.021411416576057198	0.01385212710925035	0.02790338069704225	0.0387232902588074	8.271511636607869	4.53294081684853	14.522291510979848	6.265321183630484	28641.1296385443	14848.53550415045	106333.4961451205	116306.3309343335	0.12042039742149749	0.29030549867707345	0.0840432355291661	414.144651300018	276.0853201465995	178.830575923887	143.414099829939	235.314075376131	132.67122031666	26.82591774297595	1.7556022326809297	0.44956959353292647	28.38479329961755	5.609959892196626	0.124660459171508	0.21070602404836902	11490.5	0.5236599253266585
419	137968.0	9197.866666666667	1.2509865988742617	0.9947509120099424	0.9938689504022304	27.99125920617666	85.0359136753052	36.57227626875689	139.1563766581892	75.54383268057823	0.38373149688695635	0.4271404305965909	0.31113625252722366	0.5297706630331352	259.2539166334561	230.06308411889432	0.17398459282347573	3.42110554844253	2.1128511092320066	0.01970482282401908	0.012063158482557375	0.029496982855103198	0.02794185248721009	8.529483329777097	4.466239391108016	33.592169499874146	11.497577716447749	28298.150994245898	14939.193279862839	81850.06008454834	80629.48949467394	0.11756817436898913	0.20844636461270344	0.07927392552153927	400.91116872930957	648.2956070467678	179.51665255783868	330.63960238578164	221.39451617147097	317.65600466098647	27.722408919825273	1.6358904965143277	0.5215153107736006	26.057402696715585	5.277618796187171	0.11736040467652015	0.18730034761619338	7119.0	0.0447079089971666
420	64089.0	8011.125	1.3308704888374463	0.8488180355721161	1.1296499836040619	27.509958517089533	75.30202236907188	31.4693571343809	124.4684287732289	68.72123844744004	0.4037008467178495	0.4233180569839242	0.2885533530133549	0.5269038503488191	218.37790212425375	209.22270930319365	0.13939588719658275	3.32276383693471	1.935430064594939	0.02171517147391083	0.013657623435489489	0.03052414072213616	0.03302409794158349	8.201522739051194	4.369042245021753	27.38257327040966	9.550045320093817	31486.83493306005	17115.934293752187	95084.98970071749	97820.46783354192	0.12423003590749815	0.23999517062351436	0.083654411452864	345.0399548956377	523.9846495864699	158.39487822585824	265.1134499527177	186.64507666977937	258.87119963375216	21.6356390038123	1.5743211465710674	0.5132214208790402	19.17994050922335	4.46304137738179	0.11178349554385425	0.1779663539363335	8856.0	0.134343747123959
421	75696.0	8410.666666666666	0.7593233078843699	0.8356457976101829	1.0009300736236235	27.66284139975299	83.98840156795046	31.117907966631883	124.12594290968998	68.84621783692226	0.39342209275799783	0.41589815995157753	0.2820796518068486	0.5364145675862421	220.3542494172848	212.74942804737344	0.13390810793811328	3.4070525623313497	1.9758599700909099	0.020379555674410035	0.012557996756045912	0.029742596505779317	0.031239061616679817	8.559639718165975	4.460478070394785	24.554932529177613	9.072629142817203	29140.25060715903	15378.523671763654	95786.68696464965	96956.69962874166	0.11970198004562932	0.24125273782538756	0.08094639539559222	396.650375382129	456.0746551488923	176.30704006182987	232.89254466811565	220.34333532029925	223.18211048077643	23.958107850082534	1.6206684655412198	0.5047122572917293	25.757599196365277	4.996034512335868	0.11300658119410212	0.18555022538417013	7883.0	0.0411884630668337
422	72083.0	8009.222222222223	1.2266188277129813	0.8616874407222331	1.0306693161150828	27.842946799955218	86.46702692193703	34.71479236214154	131.76521257742445	72.43446057424006	0.3918403169899223	0.4243301840200398	0.2969904936894634	0.533041720537809	240.7470083271818	223.49284724022235	0.1558473374833248	3.4223645087491708	2.0658716644182036	0.01987265418569759	0.012185683251371423	0.029773719959376856	0.029276520416883098	8.622920293340476	4.485837137334303	29.280856790041085	10.50278990844998	28331.68131953483	15009.534170289311	87994.7011433563	87284.54704977681	0.11836738443243444	0.22316992059537524	0.07994717494350775	408.2032870599533	599.2720006691803	180.65623865139543	304.53036265520797	227.54704840855754	294.7416380139724	25.062209074048067	1.589241887421468	0.5212317909419746	21.794893062685965	4.818397114555085	0.10900078163122999	0.17434421625207377	6990.0	0.0366921937816947
423	132576.0	8286.0	1.1611924948846	1.0267842393615547	0.9949231136970127	28.495924374487263	102.206543319337	47.06125552025259	147.7975906694355	79.50238401826087	0.39030814807490927	0.4353480613528105	0.3353354803059729	0.5241303686647019	318.13374850378136	260.5195272045106	0.20630308981104803	3.5739782426965063	2.333064440754748	0.017247485037140006	0.010359982346321798	0.027936174369292882	0.023819111664160935	12.031134434161274	12.358844419408076	38.155626608054895	14.217999034747562	24078.503634596655	12613.74342834184	68154.1139541122	63769.929668858946	0.11573605503406592	0.17833795270280525	0.07756705388848655	502.88883878958916	765.7505881430219	222.10826144720036	388.50146674846195	280.7805773423892	377.2491213945602	34.120059172045345	1.8186809139678957	0.4745510129465213	24.543194923468203	6.152979609751542	0.11961353282728288	0.18901111602064388	7981.5	0.06566485959825835
424	79706.0	8856.222222222223	1.234587544179176	1.0170924154776337	1.071633757970113	28.198083281036766	87.83646812378151	38.73409948114082	135.66737891907258	72.73327884407159	0.4104173520159326	0.4391581580758286	0.3132445440803356	0.5241301698979492	260.1480889505905	229.26978643256882	0.17113321099008977	3.4610335865128254	2.1327159939902	0.018888901395847587	0.01137494641889491	0.029677405494327253	0.027710883078992925	8.600671184371537	4.423185732060272	31.72539210526206	10.903922134071866	26735.311556525077	14239.425558140945	81450.60082388826	79901.61156841765	0.1175701869592521	0.20551130938792922	0.07846117355365817	406.1558173892681	645.9233172815427	186.34425752902192	322.0983130959593	219.81155986024623	323.82500418558357	28.329895358753443	1.7050728783204978	0.49873474166958903	22.979215494742622	5.3073253250267225	0.12228875525664222	0.19644386305154055	9383.0	0.0568808554756703
425	38330.0	9582.5	0.9333704540587353	1.0885826538600718	1.1594529619589944	28.245444484703	78.54613305410561	42.4864358053721	146.13636471542077	77.19507187490994	0.42162585051368423	0.460724903268434	0.344109238879532	0.5115998425221617	289.28655250723875	238.28059316479724	0.21318357587805875	3.3843836282211575	2.1811647301505377	0.019573779688267574	0.011757358996511477	0.030120406076220622	0.026450768604029777	8.301264313229336	4.273157117625059	44.39137776912107	14.267327243215751	28738.79288562525	15668.1946021309	70737.35726880672	68437.49701471007	0.12396677685036875	0.177257606780314	0.08079895480593757	353.3237751019382	844.0485894493587	166.38713095433602	427.0146687029605	186.93664414760275	417.03392074639873	28.167506231850147	1.6215355122629325	0.5385790005338712	21.89681600437015	4.925599172266942	0.1076094438575035	0.1676800213483	8398.0	0.06982964888310289
426	79396.0	8821.777777777777	1.1880551761975242	0.8837918159088735	1.0417871785862383	27.71161047265049	76.38275648818482	31.907663879428657	127.48158299307687	69.08540362601872	0.4078567335825016	0.42612208441922866	0.2937576362536377	0.5301508065753848	224.96390149363552	207.88125742867112	0.14665406441069867	3.357824242552828	1.94735214743588	0.021071370012842514	0.01320769297287651	0.03014005780009448	0.0330389624345582	8.278617521577688	4.379393854067922	27.36543286218406	9.62437536055684	30292.268846856645	16305.800852709366	91732.81268821695	95055.03011162397	0.12398153282894112	0.23322419966727845	0.08259503128052484	349.8059633284156	520.1061392852421	159.38101370876157	264.50185742546245	190.4249496196539	255.60428185977975	25.45764662414177	1.6314562777899007	0.515683051673846	22.24335839001122	5.004870571098862	0.12182868831601446	0.19657801439306358	6914.0	0.0754303323628141
427	24457.0	12228.5	1.0957725205773676	0.8879384107233024	1.2219631014116532	27.3295825538208	71.02264743224065	28.907315281193654	118.19254081660449	64.8993316276149	0.4160654775217445	0.41837594965816893	0.2811832294942195	0.53741643859104	202.579140818808	192.2984589869485	0.128248090079682	3.2923166876112147	1.8382860978525652	0.02266913396881905	0.014515005572705499	0.02997868223723655	0.03676168018497735	7.936605764588014	4.293641906702985	21.2950387122859	8.080171364962656	32635.2698213888	17683.13370069315	98778.2619659343	105534.32028229116	0.128082786682586	0.25454356552610846	0.0853930891343858	317.92042625277145	421.74853665456646	144.5801980043505	212.918448909227	173.340228248421	208.8300877453395	23.875856154859903	1.63040839524818	0.5181580791193665	23.1289283154182	4.95475754759286	0.117679672628429	0.192981645961884	12228.5	0.09472678879157875
428	94388.0	7260.615384615385	0.9210982920397884	0.8541627001827152	0.9951463605466857	27.891349237799048	80.04241483049644	37.56753217612992	134.83766901481556	73.21642883023107	0.4055936412944818	0.4394548932256609	0.3153054842274922	0.521791961774545	269.3766611268363	238.82687603656905	0.169615614920965	3.389212437925544	2.1382322856479403	0.020416331689151596	0.012594903075889678	0.02913219490397128	0.02786756953209539	8.037370537068629	4.273876838437389	30.460719447932824	11.24851070341489	30676.282228761484	16668.29691073423	81079.11083752071	79894.17432987355	0.12858167703560422	0.20700551459435054	0.0843668404398	354.5340132576907	587.4650025560591	162.45072761501206	300.51008199870836	192.08328564267887	286.95492055735116	20.13027810207907	1.4840224628180723	0.5340636789785351	23.952594908387166	4.075349489929652	0.1234554452705877	0.18891576912095687	6663.0	0.0447558178055122
429	94565.0	10507.222222222223	1.1313661298528763	0.8964813354019289	1.212526916431836	27.53450495159082	77.83396475367788	31.482004721614967	126.769916221369	69.70090417524435	0.41101528567622364	0.4304815300506922	0.2940072755405196	0.5254221587354154	234.405414178606	224.45515885678245	0.13538551558459877	3.365389327246168	2.01751170410255	0.021027751776442633	0.013140998831813364	0.029681732496424456	0.03162257515673923	8.090804717414908	4.298716178837365	23.555399560066668	8.895201298592795	31387.257794742603	16852.511106809325	91971.09243148858	92718.27109429234	0.12731485845825266	0.23505987838299752	0.08436679346016066	347.895938794205	437.1706665480594	160.05299702272623	225.46929201452312	187.84294177147856	211.70137453353632	19.35302654285838	1.4882499667656832	0.5347705676099693	23.258162401535987	4.068836036866973	0.12727684290664198	0.19562821029659214	10456.0	0.0717086179277364
430	107421.0	7672.928571428572	1.1308398364784884	0.9920262500879472	0.9798358629041076	28.320571521880648	89.70642814962095	44.744563308624556	145.40981333634485	78.52879377512447	0.4021710354113597	0.4480931902477659	0.3391208945356149	0.5140599422715617	311.64667308443234	265.20293347645577	0.200635860679544	3.486156093435377	2.336671259974651	0.018412600302343065	0.011014097369189976	0.028171898406145982	0.022805192627638932	8.417663426124431	4.606888959341203	36.938311848999454	12.398531349995194	27559.8925683213	14800.58534592121	68166.96960440834	62416.68341289026	0.12347659665008681	0.17533505782334763	0.08120341913328179	407.6269401975825	744.9265164090721	189.14266900734236	381.7207896135448	218.48427119024043	363.20572679552714	22.72055449954077	1.551289811118357	0.5232240044925343	23.856762431017813	4.3925725874468675	0.11910040986006155	0.18216230396327893	5356.0	0.012984339230179866
[truncated: 30 more columns]
