# Supplementary material for: Better coverage, better outcomes? Mapping mobile network data to official statistics using satellite imagery and radio propagation modelling
Source: PLoS One. 2020 Nov 9;15(11):e0241981. doi: 10.1371/journal.pone.0241981 (PMC7652289; doi:10.1371/journal.pone.0241981)
Supplement: S2 File — Code and data for replicating the application study. See S1 Appendix for further details. (ZIP) [file pone.0241981.s003.zip › Application/midsave/CM_reg.csv]

	DAKAR	DIOURBEL	FATICK	KAFFRINE	KAOLACK	KEDOUGOU	KOLDA	LOUGA	MATAM	SAINT_LOUIS	SEDHIOU	TAMBACOUNDA	THIES	ZIGUINCHOR
DAKAR	0	0	0	0	0	0	0	0	0	0	0	0	1	0
DIOURBEL	0	0	0.25	0.25	0	0	0	0.25	0	0	0	0	0.25	0
FATICK	0	0.25	0	0.25	0.25	0	0	0	0	0	0	0	0.25	0
KAFFRINE	0	0.166666666666667	0.166666666666667	0	0.166666666666667	0	0	0.166666666666667	0.166666666666667	0	0	0.166666666666667	0	0
KAOLACK	0	0	0.5	0.5	0	0	0	0	0	0	0	0	0	0
KEDOUGOU	0	0	0	0	0	0	0	0	0	0	0	1	0	0
KOLDA	0	0	0	0	0	0	0	0	0	0	0.5	0.5	0	0
LOUGA	0	0.2	0	0.2	0	0	0	0	0.2	0.2	0	0	0.2	0
MATAM	0	0	0	0.25	0	0	0	0.25	0	0.25	0	0.25	0	0
SAINT_LOUIS	0	0	0	0	0	0	0	0.5	0.5	0	0	0	0	0
SEDHIOU	0	0	0	0	0	0	0.5	0	0	0	0	0	0	0.5
TAMBACOUNDA	0	0	0	0.25	0	0.25	0.25	0	0.25	0	0	0	0	0
THIES	0.25	0.25	0.25	0	0	0	0	0.25	0	0	0	0	0	0
ZIGUINCHOR	0	0	0	0	0	0	0	0	0	0	1	0	0	0
