# Supplementary material for: Better coverage, better outcomes? Mapping mobile network data to official statistics using satellite imagery and radio propagation modelling
Source: PLoS One. 2020 Nov 9;15(11):e0241981. doi: 10.1371/journal.pone.0241981 (PMC7652289; doi:10.1371/journal.pone.0241981)
Supplement: S2 File — Code and data for replicating the application study. See S1 Appendix for further details. (ZIP) [file pone.0241981.s003.zip › Application/midsave/sim_voronoi_nocount_adm.csv]

MAP_ID	sim_count_weighted	calls_ratio	sms_ratio	vol_ratio	active_days__allweek__allday__callandtext	number_of_contacts__allweek__allday__text	number_of_contacts__allweek__allday__call	call_duration__allweek__allday__call__std	call_duration__allweek__allday__call__mean	percent_nocturnal__allweek__allday__text	percent_nocturnal__allweek__allday__call	percent_initiated_conversations__allweek__allday__callandtext	percent_initiated_interactions__allweek__allday__call	response_delay_text__allweek__allday__callandtext__std	response_delay_text__allweek__allday__callandtext__mean	response_rate_text__allweek__allday__callandtext	entropy_of_contacts__allweek__allday__text	entropy_of_contacts__allweek__allday__call	balance_of_contacts__allweek__allday__text__std	balance_of_contacts__allweek__allday__text__mean	balance_of_contacts__allweek__allday__call__std	balance_of_contacts__allweek__allday__call__mean	interactions_per_contact__allweek__allday__text__std	interactions_per_contact__allweek__allday__text__mean	interactions_per_contact__allweek__allday__call__std	interactions_per_contact__allweek__allday__call__mean	interevent_time__allweek__allday__text__std	interevent_time__allweek__allday__text__mean	interevent_time__allweek__allday__call__std	interevent_time__allweek__allday__call__mean	percent_pareto_interactions__allweek__allday__text	percent_pareto_interactions__allweek__allday__call	percent_pareto_durations__allweek__allday__call	number_of_interactions__allweek__allday__text	number_of_interactions__allweek__allday__call	number_of_interaction_in__allweek__allday__text	number_of_interaction_in__allweek__allday__call	number_of_interaction_out__allweek__allday__text	number_of_interaction_out__allweek__allday__call	number_of_antennas__allweek__allday	entropy_of_antennas__allweek__allday	percent_at_home__allweek__allday	radius_of_gyration__allweek__allday	frequent_antennas__allweek__allday	churn_rate__std	churn_rate__mean	calls_ratio_var	sms_ratio_var	vol_ratio_var
0	70647.97074187789	1.0941499585404124	0.8737171936188066	1.0432441775417525	27.428883130810334	75.44493521300699	29.03260081804775	126.74658430369564	70.6792389135081	0.37422443524275467	0.3979733376011025	0.2745685885706821	0.5350354228636018	211.11428181805982	202.5168250972178	0.13024622690237742	3.321529195524671	1.8804003418556823	0.021910282378949333	0.014149183899023383	0.02961163814038858	0.03353917016248086	8.101890413428558	4.383447933803337	24.38460581252272	9.07108286539019	32071.713688090833	17268.421471078076	97940.26466903806	102158.1277990107	0.12431289111293121	0.24832496670453888	0.08417128635597768	345.8766518732328	462.11620970585113	154.78281967145597	236.36372385213875	191.09383220177676	225.75248585371259	22.79302732853887	1.479035945340933	0.5600471199778209	22.58210820786206	4.51322292176355	0.12297406717615071	0.19017062944020818	0.0396561000402804	0.0200869408257204	0.00138886524208003
1	110502.11129040582	0.9043668985955434	0.816582714318512	0.9956948947078084	27.20770089343836	79.15602669718278	26.977868575035465	118.19987851046449	66.93083380141198	0.38722885014978514	0.3973087598202072	0.2591289855402188	0.5489580670928372	194.16270773143847	194.27223662753232	0.11096937022827484	3.3573092018887922	1.8393064172349989	0.02210563003804198	0.014152248273832282	0.029502695965154153	0.035645542377398254	8.163421520591875	4.422447812337712	19.20589439910778	7.668106098019746	31917.935643076104	17026.088175520297	104026.76526360253	109927.35525517804	0.12390729762883844	0.2687068218487132	0.08436959110032935	367.2423164158412	347.78104570511897	160.05914066740556	179.59424192894005	207.18317574843547	168.18680377617892	21.2475664912247	1.4062429490741906	0.5769841455779897	25.067645793555034	4.35313637307823	0.11105762766034691	0.17334803381474115	0.0457958212922063	0.00843183143361054	0.00104185408463331
2	29374.966311552358	0.8594000035962299	0.871216612204459	0.9878978254899411	27.229885633990577	76.46759542635874	23.982805267568345	114.22106317306562	64.75729060539463	0.36576083091116895	0.38190066042881077	0.25018178388964535	0.5501134835014415	172.14231092774475	175.11386596334123	0.10368973145580324	3.325959428420023	1.7274536466614332	0.022522357557355	0.014946060249704756	0.029719265974825916	0.03985752382056628	8.135680636944368	4.475633619296775	19.44280144234641	8.110968867565168	31680.346538881913	16947.238731285073	107463.1673092932	117610.48758547682	0.11989205220551447	0.28255785270871225	0.08307131223121772	360.73245287648587	336.91997242627855	157.79574456184235	175.27733107048294	202.93670831464343	161.6426413557961	21.69394796398557	1.3653984735923654	0.599038429832882	21.915886856813202	4.172016372186766	0.11586249985406503	0.17770837258058528	0.25277134116996697	0.0363797457229957	0.0184789741913402
3	19767.656601525694	0.6554102064378872	1.249137250735887	0.9625723123252483	26.57799482374866	73.30427064667447	15.196414462159494	103.1442971659844	58.80717595503687	0.36004978199098725	0.33131949992408405	0.19251782211500285	0.5943434241709262	110.09581944848138	122.11137220524381	0.05704150266117132	3.2817620071554865	1.4023156747287517	0.025227540003973155	0.017379564222537957	0.02766887296555054	0.045824363017247016	8.396794027234417	4.711289207062662	11.066420047008226	6.018936445405696	33328.23104108764	17308.836790543035	124047.31385029697	144812.5852807146	0.11582668243066821	0.3372543233184353	0.0802937049417398	362.74605646727963	154.77876793365695	146.60556573346074	81.07022706856198	216.1404907338186	73.70854086509478	16.360661108180533	1.101104704592101	0.6707063981024334	28.380735864253317	3.282281828915373	0.11743767926764231	0.17189752427602398	0.770666092936555	0.0941532588505935	0.00249617192098987
4	37978.276779564214	1.3214947419801224	0.9195426610013427	0.993350809394611	27.185976919125576	80.21106987593355	29.213350364216772	124.42573182026526	69.860515156192	0.3758369886344324	0.39504768662706385	0.2752083540997223	0.552354513449967	213.18570968716355	206.32879403387344	0.12467441135027589	3.3700111261042265	1.889524834469996	0.021880460069865326	0.01440191568271951	0.029299540464634673	0.03580046576370004	8.137390762720681	4.392295955487243	22.140340315953683	8.394366314782792	32532.850038602748	17375.101101924356	97475.32871453013	103287.06052677348	0.12684944097945877	0.2590430705137913	0.08530950956419393	372.1151935051398	399.52326731546196	160.2784333256965	206.36020001201913	211.83676017944327	193.1630673034429	21.91474590944224	1.4802790752793828	0.5413254119970731	28.0702601328851	4.647298706763544	0.12343648777248604	0.1960055880631175	0.0133052510501272	0.0541976267654232	0.00360229308361344
5	25698.31644078375	1.1889522855545978	0.9644241400181618	0.9948906375074573	26.94254724135812	80.78536463845936	25.7788657795447	118.54848581619059	68.31937048307057	0.36812694734406975	0.3856210027735183	0.2575439505570655	0.5629597476690369	198.68065654078052	204.7093847456074	0.10454045034123331	3.374016090840461	1.8502596812885725	0.022195671090642716	0.01470876304220001	0.02941299732881515	0.03585703223520662	8.157802020991602	4.455681385085174	15.312826070791438	6.435886431511792	33339.024633903675	17682.876482907464	104353.52733038642	109288.56740622167	0.1265497615600806	0.2702417807987775	0.08596180533186101	383.6367437094115	272.47175988784136	161.87368473636104	145.47431662834845	221.76305897305053	126.99744325949283	22.01444261043698	1.4325959123263383	0.5596461757558541	31.291109589350516	4.745006539769138	0.1254754979144418	0.20042292510196807	0.00202406576639654	0.189875274990508	0.00133635222689754
6	21242.054586626124	1.1723646647897046	1.0050513825470675	1.0385482735792861	26.418359545639497	70.51338050982328	24.92075060628659	117.61225747525023	67.27485846310842	0.3901397730785378	0.3971139245487866	0.26712408917393027	0.5472391705755278	186.8243473408197	197.06269703113895	0.10148932515577602	3.2743344894434805	1.7843450454565701	0.02336912377660883	0.01584111884225617	0.02973856106563082	0.0413411074922813	7.450433856366998	4.151197312203534	14.629291763725663	6.106232480375114	37745.54539536184	19959.409021743828	106206.6482725773	114706.26351306766	0.1364896180707803	0.28632465786517525	0.09036596420849374	310.8814336918188	276.2939122494066	134.71657621680234	143.41806902462264	176.16485747501628	132.87584322478392	18.24327739236002	1.4322788206894135	0.5488999450758416	25.64526299176989	4.234098926522276	0.13620355975790513	0.2152179879403088	0.0122809853232814	0.21052080413563895	0.10888210835539099
7	11641.434119449721	1.0646147385777465	0.727857494720624	1.427101635977387	26.108862874468734	73.13730396760457	20.987753337711744	111.89248565933273	64.38645437587897	0.3722869664201226	0.35858916233577665	0.22800373290730117	0.5620679645796213	141.10253370284977	146.59411722817458	0.07835535855966033	3.2859840435299015	1.5643403287786621	0.024054442109384965	0.01691651848953424	0.02721344809847979	0.04642630748652644	7.157803819229913	4.08427115751995	11.687566835429998	6.0526952605534925	38446.62712919027	20205.32864715175	111501.8717646789	129675.55117350821	0.1370558830222509	0.3211279232369114	0.09146401013947753	312.91679989813963	218.63758124098177	132.5504652443445	114.81434695206111	180.36633465379472	103.82323428892046	18.363568324229693	1.3447315615745232	0.5878638648954424	31.968848007251086	4.313389643497788	0.1350137615788194	0.21728343160154012	0.127750296590634	0.0441528899267584	0.22190082482313397
8	9517.076549653055	1.4130237005414692	0.9869291935575133	0.9181851547494602	26.408537708560395	73.53816610236943	29.986150206278367	122.31906053697354	68.22821932788715	0.38964611826578477	0.39151027384210946	0.27256262221422833	0.5588780716191076	208.24069610849267	193.30669580827126	0.12437182693151969	3.292165277833727	1.7960947746466043	0.024215012508562474	0.01728967456771644	0.02773075083471115	0.03953481035153881	7.29741773303289	4.153682533687091	18.384638237918242	7.20902958231759	38226.053734104746	20380.835269992374	93376.61360193863	102374.60814106747	0.13669803272974254	0.2610944332066334	0.08980351779296868	321.24945036143123	381.440233068697	138.86159514590585	198.3005722017163	182.38785521552512	183.1396608669808	20.114673418983227	1.4315677795363408	0.5570154394732025	29.378662634981502	4.510112943320876	0.1446029878715896	0.22932540799276277	0.0286425715640095	0.209245851391775	0.00676369785359021
9	5021.050842537768	1.04630059236316	1.3825883210688548	1.2406216537906802	25.71391385841306	69.49940936712865	15.535264107398	105.66627529877064	60.08871564096688	0.36440598892624193	0.32138082091240855	0.1862988204347686	0.5905266235667468	116.39449618986905	123.17236324373891	0.061184336220813006	3.2426556774671584	1.3633253055021297	0.0262139242150589	0.01974614553615881	0.025330324866131956	0.04234707286280589	7.381583222289172	4.347194043786454	11.774828314358057	6.24228101896893	40478.99150557852	21070.374004734203	122849.13491047834	140337.58185477203	0.13251448180365286	0.32561888421516716	0.08944819184651531	322.43244771636364	165.4232122006829	131.99324212984558	90.7194468899808	190.43920558651809	74.70376531070201	15.181414304453988	1.1225269771837523	0.6518791570585731	31.493548893503423	3.2195895963957977	0.13418612137135016	0.20456546911454565	0.770666092936555	0.0941532588505935	0.00249617192098987
10	28763.637434623695	1.0917242395968758	0.7863127497807326	1.0827106981729244	26.631415412295592	78.36430892985268	25.683564266340156	131.15830858603903	72.50699417505488	0.3625555258681828	0.3583296201827214	0.23243396928801985	0.5739068169410249	170.80928550301584	162.49118632708806	0.09879668269664811	3.3249490790952585	1.699778603715212	0.024153927479108203	0.016433210372543926	0.02569554255902556	0.03938657465089748	8.301410379842594	4.461379557048772	15.297242778094132	6.6857072516491485	34913.0539742672	18260.471406306002	103354.46917236673	115903.24669143415	0.12765613019923452	0.29041229412578895	0.08445487254539254	363.39318680608835	311.45454215906636	152.9773156939601	162.4573936571195	210.41587111212823	148.9971485019469	15.064700441603279	1.174915427247428	0.6131389047721469	62.62543828460722	3.12764523005942	0.1407590294081208	0.19572426972211246	0.158483542089554	0.0722909369980538	0.041981583812723995
11	10210.140968698443	1.378148819072976	0.9291310319126433	1.096239789455927	26.03567656821937	69.44037328990296	19.792485191896716	114.52547830972348	64.97383173205473	0.3664245707197579	0.3444985738161687	0.21319912223498286	0.5611665491433107	142.762031696238	152.51751748791438	0.07333385118836144	3.2565103142471865	1.58690284257379	0.024713681813372686	0.017578967089572076	0.02524706021867441	0.03715983273341936	7.536729675544732	4.177652168729537	11.259188277019925	5.393379044598669	40924.92002958724	22141.60150419345	116948.39322645782	129174.99918738296	0.14644447734210514	0.31002572044640175	0.09633081381441044	298.3398784599669	200.58383360246992	125.4553214960422	107.25523274095772	172.88455696392475	93.32860086151246	15.805835815475994	1.2701949734059144	0.5944665233415346	38.941354843637605	3.730896392315465	0.14621598443494366	0.21780154141892524	0.0110703038726234	0.16361402163875197	0.014453172375222999
12	2495.8296694206597	1.281102587067721	0.8876075441066152	1.1803689438745368	25.76693782408003	63.378260282200394	21.145778924157213	118.22953735473828	67.87155996614634	0.38862861464104065	0.376696685199606	0.24438651254988705	0.5391291011896394	170.6614371138636	181.32417966626318	0.08700765034568661	3.20202664187991	1.6400035224926606	0.02477460263633341	0.018243347423809318	0.027998686232212647	0.04203084564004269	6.463444125926283	3.8733190854700266	11.309888371684476	5.280962590494282	43600.35911016123	23738.43402009611	109653.69882010699	120482.79777105825	0.14952496396581544	0.3002261589826594	0.09830983766670301	256.51539594536024	200.11705029383108	115.61052355929128	106.0508123091136	140.90487238606968	94.06623798471732	15.972302649348116	1.2304325799899176	0.6173934788277322	29.844973362525167	3.765404465629471	0.14602385150040575	0.22674000439607173	0.0315668813704892	0.202907638541907	0.634527294726474
13	21116.919541510717	1.3278134367558534	0.7315252394345664	1.0042218681914568	25.930484451364677	69.84116363235123	16.484374544445405	109.0547063632653	61.591589799646606	0.36855564513370875	0.33643397745604653	0.1978042722916985	0.5711786871308894	110.89065015914852	122.46811923049601	0.05684853697918945	3.252701448488887	1.4586427140901397	0.025210529696006186	0.017946850082473213	0.025549920283017415	0.04527940652446134	7.401993623460972	4.223570850095488	8.4059590350131	5.5706871633267525	39141.50793521443	20629.149130691625	122617.00134474019	142559.2844681794	0.13735725566506982	0.3437334678202025	0.09079244477363946	298.97631673333575	147.09017200882755	125.10288688740353	79.28854584429757	173.8734298459322	67.80162616452985	14.015994327900861	1.204224584109193	0.6006534586222493	40.56619158789143	3.417739252624216	0.14188894885928593	0.2119957658053249	0.0263721131277504	0.0290243373097971	0.014453172375222999
14	14417.344614691665	1.2889543496682387	0.9910410035565251	0.990082485028029	25.062416292254767	65.45926516064218	14.249777925499902	115.64644212456845	64.4779603009765	0.3587115047899749	0.3141673681659224	0.19462880942883878	0.5757497946540027	95.00403656305717	106.76255446056744	0.05058543713903745	3.1818296435384474	1.2908593007102378	0.027385617292462687	0.020673582424108248	0.025971893482827434	0.05310101545836698	6.861048853594844	4.064642991204272	8.223624560470018	4.516815896121178	43702.106676542884	23047.902432691444	115029.66143619205	140827.51447046813	0.14407377719426445	0.35439793893792726	0.0931593143499981	267.6255822027522	140.12573641726902	112.05702466011492	75.30100835678473	155.56855754263736	64.82472806048418	13.691509520531767	1.1094200918182944	0.6422930951944514	33.643890549034104	3.383318528960522	0.13364047304601648	0.20389028689117616	0.0269940744473401	0.0264735055975353	0.0140084603610091
15	9700.328008303637	1.240506806480797	1.0052164021207353	1.6026954865364649	25.296564231490045	69.96064406424205	15.836754981381123	105.79143478484477	60.98353571895812	0.3484497530111491	0.3079898765049721	0.19935419004865998	0.5703564535319938	105.9526385660241	114.72581612078324	0.05414418738688616	3.237932850620248	1.3658323896612081	0.025845243632372387	0.020043758157178064	0.024823484963457966	0.0576332648193204	6.693600248194976	4.060324383242659	9.818562402950894	5.517097449794151	42471.02047234823	22028.166598365842	116114.71691170262	135556.39572251818	0.14458653155154932	0.3486381469427161	0.09572801956419166	286.4882604916433	151.59535813488714	125.0606644694789	83.58738198151447	161.42759602216447	68.00797615337275	16.161765539259203	1.3351780343702369	0.5622334587804884	35.535723061142406	4.008096869511458	0.15945137103243123	0.2581578560811772	0.2815970143245661	0.283242478419607	0.9579178440065551
16	13394.338759205115	1.3024624498635369	0.7995205312534013	1.0032589238781129	25.062520121716958	59.973957618924274	11.59083608626518	128.98375944589893	68.99636350506177	0.37077637394346236	0.3227485322151292	0.1675588957798879	0.5815133416684043	70.64783268563468	82.93086846738159	0.03722732295688377	3.1135425288324647	1.2252778316285307	0.028368393224999212	0.020882788912689118	0.02499213444328938	0.047136332783097076	7.11725827100595	4.165527534576488	6.103521432765178	3.7655234564938502	43571.63872484788	23144.602977545175	132924.69902352057	159113.34120305578	0.13972446370203792	0.3746284772345625	0.08672794619090789	247.8160388154536	100.91421722088779	102.6873181548423	56.460489264073686	145.12872066061112	44.45372795681411	11.163971924808907	1.0855408648452154	0.6274950562540591	31.743891547144894	2.9915853661581204	0.14536061759875157	0.22495063574389482	0.0310616179963309	0.0441751507480565	0.0201671520647652
17	3322.072696796866	2.026879974208858	1.229364529667581	2.0713345869908775	24.244038517785473	54.10382884622491	8.961890769743125	114.97848796442373	63.401457104588566	0.35964349554970443	0.2941954829998172	0.15575031047998708	0.6009257559973034	45.51477949172248	58.69749576121856	0.024366598558197363	3.060904964852519	1.079172253795353	0.030180887688028627	0.023258423821198755	0.024276393591098015	0.05248379327143708	6.776269070798065	4.132237430238113	3.9040932323397164	2.8769301463298578	47876.65594979056	25081.91454067554	137307.92613775987	169839.1387508194	0.14644888900522876	0.4020881918803089	0.09176323696031549	219.81081207011383	62.80646663701892	88.23205193300994	35.905576008300514	131.57876013710387	26.900890628718397	9.821376415347288	1.0784589013578274	0.6279118018106524	29.411481990717434	2.8364418654818526	0.14623550211063263	0.24332881942412773	0.264828745575983	0.43131177302275203	0.8957862801724301
18	3402.5197674300807	1.5031712212503938	0.7760750562444771	1.794239697599923	24.460456941366964	63.502183882933686	13.373892157498235	101.30464806834001	58.345010950912936	0.3467387192970325	0.2927526973260792	0.1759388663185454	0.603104149377553	75.09247822376389	85.34362837116481	0.039814860545841296	3.1926212977087607	1.1861364491459163	0.02850288608248997	0.02237641371359519	0.02471452627437381	0.05365440100024856	6.149961546563351	3.905937505397799	5.882010278189508	3.950976850188439	46462.10901590019	24456.10244847928	122213.88309672978	152351.5749864229	0.15343031345408342	0.3825553754513467	0.09924125797449038	251.82035875457814	105.29998377579783	101.04629776333736	55.11183536104375	150.77406099124096	50.18814841475404	13.61592669573982	1.2063923822622553	0.6088594484464213	34.494808370242964	3.499447956176634	0.15106835796927054	0.244720212938809	0.0860022895836855	0.0328291705465388	0.006238326675470979
19	2889.702424805045	1.4643236061966014	1.078276680413639	1.5092337878716724	24.53529763734373	63.696165227258575	11.807201489740327	104.93148864103082	59.69489344424874	0.3475554088179461	0.28708601497593644	0.16527506423711058	0.5878227518631236	64.07123929891712	74.53501942010878	0.03389185211419301	3.188489177291336	1.1501677722226413	0.02799821216927188	0.02182151160980886	0.02416259850247264	0.05358179931181554	6.159926387288836	3.894771640207577	5.657857181812508	3.9064763260249173	46491.01803509831	24539.157631307135	123133.35546123498	153009.79189038626	0.1538223305775481	0.38334856459510996	0.09881318046999545	247.25462842786715	90.76226848042026	103.67725866873532	50.204979563025574	143.5773697591318	40.55728891739472	12.432899442651285	1.146944788673993	0.6212784183317127	32.705642373650115	3.2638111279269317	0.14455807943386687	0.23179535781815272	0.0860022895836855	0.4006271505162	0.7536345085568729
20	3037.4162692973086	1.4660150086299382	0.7436022722221142	0.8793173634968894	24.797409955430417	61.34664616449714	11.443643704657907	111.69770356378484	63.08843921714566	0.3483215950020968	0.2897843353833815	0.15385483468937497	0.5714118234928658	66.70275346202877	78.58552502277583	0.034661805566183576	3.154606143756572	1.205603647997715	0.02763307904461456	0.021244281700080834	0.02248555443297762	0.04191791066405912	6.423842586656835	3.9604382621293537	6.1320773163444935	4.461173974844955	46369.93846214044	24458.807854644943	134208.1488262797	156111.94761608337	0.14989608674018048	0.3691604231846022	0.09622032732447765	241.45101647700048	95.66399183890054	103.49784451673351	53.54833245763669	137.95317196026699	42.11565938126393	12.320844570517178	1.1344798638808244	0.6223073116179534	35.03845486197758	3.2172962298947234	0.1525768970732213	0.2552550396699082	0.0359623765660098	0.206138263380783	0.16612548467483898
21	11244.717280504288	0.7290922716253726	0.785796643126381	1.0954008034895886	26.041965679901455	73.16442663809337	19.467258015306637	112.25763716336047	63.90672404198006	0.36404260093420304	0.3424015586926726	0.21764526261677264	0.5668860188140401	133.12001786101078	141.7903196658078	0.07070683549766098	3.2858992369327615	1.5473939855761365	0.024475717591761002	0.0174053587846523	0.026581933725802875	0.04322953909386983	7.2886330766807035	4.147315884557986	10.261005519296948	5.021447052552017	38628.70362375976	20450.189353400114	115773.82293881083	133788.04502628036	0.13792835959148886	0.32466110917494545	0.09151290952126202	314.13664886371566	183.2701295854459	131.07442864542904	97.2364746342921	183.06222021828665	86.03365495115386	15.775140659668303	1.1283344578924144	0.6552219310477944	36.43930955844628	3.594349063287232	0.12702605626997862	0.19438140148972155	0.0056439090215382294	0.5425206423910589	0.00571502953429461
22	70016.44101003552	1.0085540588555295	0.8691005574108434	1.0395110547908695	27.256713290771923	83.56754404791585	30.121302104447782	130.80316763779135	72.13230887670306	0.38662016572093766	0.3971674145899325	0.26941492289155133	0.5373116273139784	213.63548079094954	209.2949484126689	0.11590599046403506	3.4090346800630225	1.9384639474298135	0.021275162432360117	0.013889900214627784	0.028512166148842173	0.03448876699763407	7.539038170523108	4.0890213218227895	20.75941555431006	10.906775541587466	32786.80227100651	17606.85259785043	97995.57541762169	102417.54359988426	0.13537046346891068	0.26158946227003216	0.08882411234044882	359.14567527195055	363.26701843339384	158.50840847903152	184.80091833641907	200.63726679291892	178.46610009697497	18.90565766704716	1.4041145255806982	0.5559815648540491	36.22063027573099	4.087770586640812	0.140828378822295	0.21422254540129382	0.10850944526227199	0.0103710927717386	0.044356345661067005
23	12887.538171602182	1.2441641019876193	0.9178914472405562	1.0643025901200545	24.841129967614297	64.13506398991713	14.126224469854684	105.01475450207225	62.125036122365366	0.3541059941676716	0.31209346388057857	0.19411221472266108	0.5764098525249415	103.4747848480493	114.42807647390326	0.054822823440476655	3.175817814909402	1.2827966873244472	0.026996488945304084	0.02127565176030862	0.025621796178382113	0.050414497946344346	6.638147837181412	4.017484597964342	7.990688418397298	4.7630926140779755	45696.52216289348	24408.770429582215	115818.93964271151	140371.03039911322	0.1463331775109182	0.34788169649829953	0.09662669045255301	267.74895337773927	128.37201564174654	111.35188010643712	68.8099916963968	156.39707327130174	59.56202394534957	16.52533891538976	1.3063405153839829	0.5849006564733752	33.73094376553709	4.201684793376581	0.1520182021460382	0.2467239009002669	0.0312272256581581	0.0227602652282776	0.0910437250038693
24	8849.490858359035	1.4015039801666853	0.9334275168040975	1.9846058141955252	24.91884135868182	59.18063606177985	14.107326329630789	102.58627301369306	60.589046322277326	0.3738033408212815	0.3219574441579041	0.20098382989408276	0.5610149527041141	99.99873255204875	115.73643245646039	0.0510218158486792	3.1167325171033986	1.2662400246209866	0.027311226653968006	0.020477173242522295	0.026937992765463246	0.055319662657232045	6.827567035538252	4.1256708462364635	7.173874972406704	4.555700629917224	44499.05863353428	23402.14764203461	116609.29814524185	142042.1939060394	0.14008600851571906	0.35378900249169487	0.09239079885161595	246.95595252953996	119.01005769360646	105.70688218745647	63.19356071045921	141.24907034208374	55.816496983147104	14.564600933594704	1.2509098518562087	0.5943676969808708	30.803010872783073	3.771957647198718	0.1514883490811344	0.23901536852221186	0.424817221873744	0.018393418081827	0.19665911714300602
25	12523.584406287155	0.8544366553307076	1.1310764726731268	1.3715921081549594	25.754760293025758	66.31207206065899	16.538235417338203	103.91406670905265	61.47882495978768	0.39221015544862997	0.3585177331548331	0.19945153611327843	0.5568387351343695	109.1181668488383	131.22236697062957	0.05291115404666904	3.213225273600596	1.4579125269366568	0.02496132140915438	0.01751850512371259	0.026726956368506104	0.04654231525162119	7.279430170842141	4.204342938949998	7.753841773170328	5.138819351119335	39626.547528375544	20949.71012201537	123281.9870640317	143090.5697653584	0.13383866119088278	0.346417168521837	0.08958839730901598	294.7585466147917	133.6567587659828	125.6674063621633	71.53543202174365	169.09114025262912	62.12132674423892	16.043817580381596	1.2314222902263323	0.6066980880689183	30.651289364325365	3.885520095737537	0.13814351110745707	0.21535501985762362	0.0208931549257376	0.290569968736769	1.95174406902131
26	8551.228230282026	1.2386645526029512	1.3904006720752295	1.1472463971468623	25.4101540851083	65.55396028545054	18.60186227672417	113.6346207816033	66.68535222003466	0.3703744566050116	0.3292031721106167	0.2165462662189001	0.5446596629349865	136.42278463297924	148.87188942295194	0.07014851965477165	3.2087424943972263	1.4869867787138074	0.024910115799293482	0.018318001086419122	0.02550795960632479	0.044772438187720746	6.541561788858348	3.896471343702354	10.603898362327746	4.953216837387391	43500.62854375914	23395.40577585914	111732.15461575199	127537.32266204932	0.14883796358895693	0.31835079335386196	0.09836019992501993	265.22995206559375	180.0299739373398	117.08827214692631	95.21001679643012	148.14167991866734	84.81995714090971	14.933826549469474	1.208143114452247	0.6207930675166504	32.993094593558304	3.4778086991945343	0.15787337867464754	0.23482892681007572	0.0190569323018556	0.10118256548101101	0.0688523130001177
27	12016.252296703227	0.8497208009321785	0.9130915244753787	1.0895100599095047	25.750590313443602	69.24508476646804	22.096529692637198	107.60481947503854	64.01313340854867	0.37093986934294204	0.35410881148828105	0.24611286351611988	0.5574300780365076	165.42381307886086	172.41210274532162	0.08995492781467901	3.26248201180868	1.6142388051714442	0.02419522588691578	0.01797706286749871	0.02776004022154523	0.045255699143552604	6.6823519584237605	3.950344996283754	11.523421809074279	5.943679400617081	41537.37673249598	22306.578403322488	106698.76266188762	122522.65197830093	0.14459412511767444	0.30677198700382813	0.09677628459437965	291.42829925926725	227.06010515145698	124.84207044749479	118.08278285410432	166.5862288117723	108.97732229735252	16.613826326967796	1.2194838274857531	0.6232484285300928	35.134978909160566	3.776725410329787	0.13964346147337528	0.21981038568153202	0.268281882499252	0.005024170315609961	0.351411792661123
28	6152.224178901447	1.328717184950943	1.0766037729640998	1.527111647916054	25.246157527708146	68.57960214293793	16.671062269238753	92.41850157074157	56.84367617160495	0.3652893299613266	0.3370257731247651	0.21200539437886842	0.5694078354143659	122.5047873198279	137.67618079011694	0.059679395977438404	3.2543683300865967	1.453661105306282	0.025107553387018842	0.018880877437931612	0.027286590121342158	0.05031500281976298	6.539591570479674	3.9922347409105843	7.088133542531862	4.259605952107278	43066.260717783705	22820.110362540298	117938.06821175061	139374.186919328	0.14515664003676532	0.3463468328520717	0.09938169882044595	294.3303679467229	129.88737151931974	125.51046346715135	69.60062844042513	168.81990447957196	60.28674307889465	17.34404693020774	1.4043087186839769	0.5557396349349164	33.225729868435316	4.358553258671397	0.14450360273758378	0.2409901030849854	0.0239207348179044	0.0680515276525528	0.973902677646638
29	7448.887990819989	1.2042237972301952	1.1251831751104955	1.1870121668692537	25.115567129977983	65.71886811813387	14.539335113589477	94.15462524410198	56.808617996872165	0.36729241377254135	0.33361585546014777	0.19562993593660594	0.5698429566588206	95.48651135324026	113.42710997414449	0.046763543608745496	3.2339290307571393	1.3364567766927549	0.025162357590694157	0.018798615514189383	0.026809646502300805	0.051354971534465006	6.687436938728983	4.012485966746986	5.3985528349949385	3.3512291138844676	43131.932046017944	22515.34755119664	124396.50033881262	149565.1637769614	0.14499425623935844	0.36464703842099694	0.09759518425603549	287.6305142167036	98.92144909504499	122.96238654384568	56.39008893460314	164.66812767285842	42.53136016044191	15.32850699220834	1.3793916795167571	0.5529766610269496	25.810188760803495	3.9388927326992587	0.14770404753674532	0.24224259201768378	0.0429963705343376	0.11589875110030802	0.10888210835539099
30	76733.57355959354	1.3877100301063654	0.9580519863488786	0.9411087509563626	27.358434648232503	84.52098411559064	26.19706478842464	118.58712516090164	68.03289771826529	0.3655906595837338	0.3805399509119252	0.2516699761325046	0.561246994309712	208.07190528642687	212.06558644512603	0.1082931362776472	3.403084192504547	1.897885375684348	0.021011916223726015	0.013562858747449915	0.028539873562209054	0.032541055080531824	8.805557233633916	4.992812195618032	16.351603665468417	6.890473179066091	29379.79539816212	15245.23349858563	103063.66768330782	105505.68615259523	0.11212388110535612	0.2600754799181592	0.07798097265854093	421.23095098668375	299.49310507503935	179.83436569767815	158.8836735124357	241.39658528900563	140.60943156260365	19.126023936174448	1.3439007925244617	0.576057062640713	27.49304416712325	3.9134500533864585	0.1303553537402645	0.19861172894449575	0.0269461736834424	0.0284217315523008	0.0120626676554182
31	66001.79088695535	1.2205952859898597	0.8783075160276883	1.0094041412946413	26.379937843200263	70.53537627686352	21.34908972231819	108.8508259363921	63.556884061232076	0.38335377808822213	0.37439445859263065	0.24031809047598554	0.5607271450457103	159.39113797071198	168.3335399681969	0.08945347626860843	3.28396433982287	1.635838150339709	0.023381055302987497	0.016237613401510875	0.029136534577242676	0.04222493406167957	7.560371064603614	4.321714010510001	13.296175245219224	6.91891073251924	36799.87977280087	19443.371605514814	112817.9358002646	125760.24087384035	0.1287345140727783	0.3001334118769987	0.08768257802048118	326.96838363151045	236.45371000451976	140.56549839162113	124.33805818296489	186.40288523988937	112.11565182155472	14.014136389270812	1.2077904194526001	0.6055707058138368	26.70510732653562	3.2059701703313217	0.13630397964794028	0.20774187449949627	0.0178723129489263	0.0109457469733915	0.00851301900318795
32	10908.887351573601	1.1791999449100043	0.841464448934348	1.3927837378786945	24.497776045064136	57.45496858581559	14.54785037591793	97.86473627793846	59.689254869758436	0.3686462882717119	0.3174499624873414	0.19933175923207996	0.5647768544416273	108.07795463371946	121.24302207931467	0.05481195070515872	3.1376476013926453	1.2795931480261373	0.02697240932736655	0.02093361001763716	0.024843400089762185	0.05241653660363498	6.110251222266536	3.8367174748339217	6.4935158756835145	3.5320137499841207	48067.61589221934	25645.235231259823	116369.85773323287	140801.5961933058	0.15220739711577064	0.35536396389088126	0.10118706585398457	233.51057047572985	117.62634854168424	98.7282738908511	63.438591990997125	134.78229658487874	54.18775655068685	13.046470059581527	1.2754741463937136	0.5704356867357474	26.86415916254544	3.4954605926426305	0.17215741366539838	0.2875088473364167	0.0349620198530392	0.0680515276525528	0.973902677646638
33	246060.86411235022	1.3007428116751527	0.961387712119803	1.0605448291189343	27.503474312353017	81.7737468878034	30.236687353667254	120.02532274456193	67.5831794967502	0.38643753005018666	0.40244000277629094	0.2752159442053302	0.5488116600229305	227.958616287879	222.6839781286064	0.1262654288910914	3.3959037227784785	1.9825643854822637	0.020950874553020176	0.013334330623305466	0.02884937900300256	0.03171863809516794	8.52333231632322	4.5902479586392255	20.55896718193831	8.19066524981973	29724.161319313047	15446.797824797377	94931.55407587739	96460.82905038002	0.11637567985033387	0.24126604476457578	0.07985463236522819	390.0082550232835	397.2155729907865	171.84932469660632	206.79969460058607	218.1589303266771	190.41587839020022	18.185024410718846	1.4661901494850789	0.523726228723122	26.16781888079335	3.9251244931379587	0.13369077726450626	0.20540735837921326	0.07102712571071201	0.0247265110600636	0.0125018427796203
34	5050.265577526571	1.6742907503944333	1.0776987661927024	1.2829092816136036	24.328670970154846	61.898958962081586	8.279912432055534	92.50720717097414	53.44427977617558	0.33735343657431627	0.28570764140023547	0.14361044260730557	0.6053105562981108	34.352581293140176	49.97106787990666	0.017806942939515753	3.1670960988474546	1.0485724454264838	0.02858911920701273	0.022496091282393344	0.023540691941649223	0.054782502042912226	6.459600786123455	4.0706347745649545	2.9897871278711867	2.7448247157089125	46238.08902847176	24030.28528809956	135282.26279678324	168409.82704983946	0.14564203842639906	0.4083616970391734	0.09646366418292038	258.30299757711873	44.10110039299154	101.63928358126518	26.268773284647708	156.66371399585347	17.832327108343843	10.89854274872772	1.0415654990853904	0.6563509307788812	31.097049931840388	2.9189156351306518	0.13293853838369002	0.206285053335712	0.277706050981073	0.17844002200081502	0.627748905124842
35	2921.3607728497586	1.9808803280715248	0.8415253597510224	2.0400483140054066	25.48405381236951	74.30281047741293	11.989302179516557	117.3140537484739	61.89577912146633	0.31641724604934407	0.2969011236533323	0.17164663450995737	0.6110479168110614	82.22551068747163	92.69643324954092	0.040586856313102965	3.3163067243733586	1.2757103452798086	0.025721700805063863	0.019062700737258666	0.02586584516778679	0.04814750329760453	7.635537449685041	4.38650752224859	5.690679984285699	3.989801447855087	39343.02924903708	20377.538505473585	125771.9049514277	150886.6998482717	0.13857171480493607	0.3749217049883085	0.08940273738152167	335.3947578452984	79.18374990510684	121.30977471381169	45.05727611382362	214.08498313148598	34.12647379128315	14.30581604266438	1.18580912147346	0.6260767044332127	33.13588642830414	3.401591290827371	0.1394769947399764	0.21642603373049252	0.180583731609871	0.007880174603729079	1.6854384143476298
36	3802.136313921543	1.9445841392959549	1.0128702466953017	1.5611795406831739	26.0155492055609	81.7035662623261	12.449905607400277	117.62267708878429	57.924781822524764	0.3090722807918435	0.2994858681839944	0.17005666790150745	0.6616886214057159	70.76488201236688	79.82708355367873	0.03574852574283231	3.3264991457549247	1.2563596079159658	0.026160405954240087	0.01751975339170732	0.024897749524699836	0.05082314794282389	13.14033069426432	6.332411209866976	5.685870467449762	7.539341783668169	32446.5524145035	15474.614898189297	126397.56160398475	155026.49956911543	0.10865634297353693	0.38000301346483434	0.07211873008009093	512.3120140340287	101.29223873080396	137.06994371853153	53.3406804132939	375.24207031549713	47.95155831751007	17.233055226306632	1.442875314626964	0.5364767222166049	33.43786055033905	4.177579623935417	0.1454000150724806	0.23902646414982723	0.2561168965457	0.160271961190795	1.4510724730030102
37	7097.355628630536	1.2190484074374068	1.00969148465011	1.2568186945719448	25.817842791326512	78.4964800446866	17.58029444696236	125.91574294901098	65.70717218813836	0.3565101846892583	0.3354611192705761	0.21768282817814527	0.6094086878938985	123.13414046084374	130.0756779247241	0.06421670178362762	3.3109281396297447	1.4459092970384104	0.025744171559348335	0.018230843368165595	0.027401097568596103	0.05020080264919332	9.85966075899098	4.991305921381803	9.273682050286542	11.625712897682035	36620.449629236355	18498.86855818549	111500.99502698604	130989.8071462363	0.1280351169617563	0.331372372582368	0.08312720813675535	404.4369403821978	177.71992458636615	139.67746195939287	91.15053425366045	264.7594784228049	86.56939033270568	17.51194180140004	1.38841701448365	0.5582661546168453	38.7344332613386	4.083555848811813	0.14874631303714772	0.23899688990728893	0.137406804642116	0.160271961190795	0.00957996232472348
38	1290.6549748123168	2.288295217494404	0.7244778531175124	1.814914171722803	24.14967347283684	63.454057889024575	9.397227657917197	103.05469012920473	56.428409131885005	0.3355129530650082	0.2748710084119576	0.1653808971507587	0.6355936379243381	56.840211593418466	65.37305089165005	0.03128533392328422	3.1641326567573276	1.01498737832187	0.029697123575414243	0.023600944494760388	0.02425975450353886	0.05941790217833126	7.688111303620874	4.458431295274523	4.162416225292813	2.7235197181656194	46017.56647753537	23522.92628440659	118946.12802842709	154368.3305778088	0.14234437295448157	0.3877511926193469	0.09293595707694452	291.1326295775288	71.03217307833245	100.39137472983843	39.313894086293644	190.74125484769087	31.718278992038815	14.19968451141268	1.3143557918599587	0.5780614898346014	36.18631222457182	3.7849357207134635	0.1558579154768371	0.2627499231991738	0.2561168965457	0.0801419896624921	2.28011180475564
39	776.6452101980576	1.166625241732092	0.8792904367549789	1.0017866192152398	23.43984042529606	56.51018032901285	7.9073228360095476	99.85252364198452	57.41413992349901	0.33894645281661206	0.2629223845102912	0.15837437872749113	0.6305867710487104	54.86033384701618	65.2944253430932	0.02828695767805994	3.076807551958056	0.9341513853583816	0.031353698135532855	0.026677729208050265	0.02270238867796612	0.05974556222340348	6.254937392853989	4.0061885066864455	4.15490988924868	4.294840317744584	51865.11589572798	27223.462443993085	112542.49202119299	150649.46206689603	0.15552874019574509	0.3826863221837855	0.10057730511808582	236.16842944533468	48.142849412745484	89.57230895662356	26.664244531669887	146.59612048871068	21.478604881075608	13.869378103524667	1.3447633012118017	0.555586195943577	37.65729810961511	3.9630436078490168	0.16481287257413096	0.2872090259652718	0.10537527743047699	0.0268858246750867	0.0616537573398804
40	856.3956777640036	0.9377543593476906	0.9005868938708935	0.7945202561612884	22.811758532435377	58.04548892795478	9.127611257242638	101.62632539215396	56.8559206891077	0.3376313172137589	0.2589683736152916	0.16899858491927608	0.6447876908988744	59.77794026165415	75.5528625781687	0.03176159996742806	3.078518924817405	0.9694822960440354	0.032733872769083475	0.02846217758327278	0.02377536763038072	0.057767454052381866	6.465842053042428	4.0322937055490655	4.652609819030144	2.933220159900766	54957.510076793755	28466.305135769177	110198.52443135763	143309.78609138177	0.15961065806556193	0.3749265369941766	0.10248576478806481	247.26971159204214	59.78076437640158	88.55801035977431	34.2153599726691	158.71170123226807	25.56540440373256	14.07079264566065	1.4112707320822637	0.5281140923085335	35.27221143371694	4.0004914534956475	0.17795766616941036	0.31054128734236164	0.19371575457644397	0.0957661308355868	0.00481772244109945
41	534.9498158867791	1.20356739585283	0.8208596041764508	1.0699361448888962	23.730694805399377	66.72721890312101	11.150610842134451	105.40696661355183	58.521069417010175	0.33650980338888303	0.27218839112854915	0.17218689365090087	0.6331968916242939	68.70152501294389	85.55870501731843	0.035171787700057563	3.1751387338955865	1.0873757861670472	0.03015664851650356	0.02505289627700922	0.02395481249371924	0.05505947365140502	6.914161154930478	4.165061351303886	5.004721050684418	3.0168327122592724	49005.289672591	25235.57535137028	112885.85150652083	143467.77306612587	0.15001983981014652	0.37218089492504064	0.09715698221067509	291.1838854953837	77.1490225630819	107.57521266372875	43.677080726368224	183.60867283165524	33.471941836713675	16.847471475444458	1.449497782665331	0.5347803194683708	38.101635390179965	4.444181658511033	0.16836799152567408	0.2913483841799893	0.0129513197190924	0.0175413239913379	0.00481772244109945
42	1047.1535761523103	1.559922779137492	0.6889296937178124	1.4294084631001556	24.984119195084258	77.9182669795355	13.916574852145407	109.89909948774482	60.73364548709332	0.3356094473077459	0.29197297438381736	0.17783298176099654	0.6149541674754746	82.32407395433574	99.92996169863608	0.041128150255666164	3.3023346343533757	1.2523193461680684	0.026638461813910233	0.020401442917376545	0.024380527565438015	0.051397802012427385	7.442665111913701	4.3174453909662045	5.795109493923294	3.2663551841110867	41051.13448498827	20977.424068859505	116534.68868587856	143400.88656121472	0.1373633991709151	0.3678681168408621	0.09032353641680217	346.45406337724546	103.02364744568311	132.67935547655614	57.632027354446656	213.7747079006894	45.39162009123636	20.424624421436377	1.4968812526554984	0.5434460232124093	41.992706721811004	5.01888411488751	0.15562621188820328	0.2660662667819696	0.0736463609809378	0.0493634208755769	0.15038901113098999
43	1915.0823349725601	1.6351186303338152	0.6066891100993241	0.9578123101296725	25.277688032844516	77.76730485086694	13.718472405633015	110.45155848610732	61.16734550197784	0.34079866264523095	0.29695012224610917	0.17770417140317044	0.6061289820777419	80.62436638178268	96.51498446535932	0.04030112837518366	3.3063466505825914	1.2614056720668574	0.026124743284539256	0.01943961443184217	0.024889307149320482	0.05296660616779295	7.352353960759366	4.2846562123345135	5.853578504835052	3.5456229987036068	39656.94273645688	20396.026474416045	119462.07640355297	146930.8109906759	0.13464995055622622	0.3727072311141692	0.08881137080658488	343.57441423935865	103.76626711616814	133.9871391527042	58.13258275796831	209.58727508665453	45.633684358199744	19.41789443861346	1.37953584276387	0.585611684806548	39.72808894088791	4.635640136048614	0.14319996611808813	0.23635560680971304	0.0129513197190924	0.0175413239913379	0.15038901113098999
44	1500.6413101019023	1.729549346855463	0.7080836396825421	2.0584319724508515	25.705952330908232	86.00539955476918	16.90250166024752	114.44442847661661	62.8859150346304	0.3320945007425898	0.30629940134374617	0.1879170061643601	0.6074516213587837	100.54798873380564	118.32942564384987	0.050239375863592284	3.3927992072229474	1.391597322906472	0.0244589146635525	0.017726923365328082	0.02440531039343048	0.04689371424103619	7.940826791662826	4.446253984382933	7.104055191293768	3.8552448639300327	36357.70176330373	18367.312994069656	114991.15448555368	137562.28678980342	0.13123931670338032	0.35404329582229177	0.08701250823351468	387.6745697761187	137.86548183662484	149.74198289762307	75.27768230453837	237.93258687849564	62.587799532086294	23.846548818712968	1.6210551392929713	0.5172570136229738	46.81023971273981	5.7250203980165875	0.15685084729613105	0.27181551091281925	0.0736463609809378	0.0493634208755769	2.71509338544914
45	1195.6536341307399	1.202389707967401	0.8982031944638157	1.0600776483763443	24.98951756596051	75.43943291978417	17.35285791301924	104.29886428820207	59.01066104765033	0.32834517387007783	0.2886425762808944	0.18060015588283754	0.6183520097543602	116.59378034695737	114.23455798961953	0.06551484160692063	3.241927627106433	1.3257290675520974	0.028417052805127515	0.021843097394452157	0.023208535085480094	0.043654374672491475	8.244181665028151	4.627219293729912	12.148505968833721	5.064942605754038	41203.49813544607	20623.314769582703	108004.83014920773	131560.93157890483	0.1291629429739013	0.34185697089845235	0.08736727401300144	358.2639209636671	209.05445965432517	140.25808920669058	108.39337746094171	218.00583175697636	100.66108219338342	20.967747184339427	1.6495964690296927	0.4703262974652298	42.34943336884256	5.110670770192489	0.17713627768508014	0.3048460158268922	0.630371580499427	0.15394895623532098	0.0345777439186776
46	1564.9074490794787	1.747844036340363	1.2473655973729787	1.8664651848625338	24.194291510658104	59.334586964339834	8.977638352741177	99.9658635428156	56.99946966137279	0.3477228036367402	0.27064676703411183	0.15626839589870842	0.6175045386654943	53.0578249553858	64.66463207065043	0.025966001784455548	3.1021465843824667	1.006780824846316	0.031173289452930665	0.024176895259660547	0.02323481161677781	0.05655769858820539	7.2189156387021	4.330058929125958	3.855318452158503	2.9461537829741498	46820.196000366544	24614.929431522603	119840.84161936615	152588.31935693108	0.1436757248414109	0.38856000938772994	0.09464766007297817	252.85780513135228	63.596231815048796	96.75620872204426	35.993833038573875	156.10159640930775	27.60239877647489	13.255368842872707	1.253350244084131	0.597364663977688	30.08680143688699	3.547384943851754	0.15252483718519963	0.24521532656260353	0.17944426477636397	0.777863217835483	2.4228510437757502
47	2159.277999125187	1.6256221320912618	0.9268245768198773	1.5391422775299626	24.837959799418748	73.43008531262733	12.153259230896724	98.74131189385304	54.78293259977388	0.33271434353571677	0.2875842502480476	0.15780895719854274	0.6334217654460639	64.9828411390769	77.42497016249375	0.030836828175901613	3.270419799084563	1.2114391798886444	0.027627829378031647	0.021269585818133614	0.023614033845210946	0.04874427281485831	7.6097967289364545	4.428517552913719	4.825673459996357	3.0613626919816435	41433.34646823708	20936.37679174541	124740.29475305551	152852.22891212895	0.1351342642761636	0.38516340310644753	0.09042557644457656	334.74606270994235	82.56585128453167	122.6004604069383	47.660092234308934	212.14560230300395	34.90575905022272	18.01595024707387	1.5600649635155597	0.49974687197583567	36.08475656502331	4.680396578524706	0.16511190513449314	0.2902588023804084	0.630371580499427	0.229973467833325	0.00615339509989769
48	11991.463640244427	1.2440566728979416	0.9107243507743579	1.0050052978300792	25.59191562915903	71.06689067908856	19.90629115526261	126.78667447945783	68.88992803463732	0.3690341776424061	0.3503243420483722	0.23540946867871942	0.5797094120719594	146.99378234839173	155.9339300114096	0.07740037301684374	3.2565799709244434	1.549628948471697	0.02586369962881518	0.01878276788666604	0.0277347850958756	0.04624815100402248	7.39520860216205	4.165524837468909	10.414621687764681	4.978698509543659	40128.618589654594	21062.888589430575	107937.39609739152	124021.46494855588	0.13858519246824255	0.3174066899089981	0.08943010193538137	306.9516624531346	190.98813664794307	126.23605668447398	99.48356594499165	180.7156057686602	91.50457070295153	16.196474518151348	1.4145076038576176	0.5343816882689343	36.11787523601881	4.018269098099941	0.15104086023601931	0.2449477625043749	0.244378975912992	0.017066467796105	0.263932600101971
49	61046.168396267	1.1786992745972142	0.9246557770243717	1.1156399893303977	26.918153096433212	83.11823431991542	25.78689648808247	139.27019681302653	73.93196850136628	0.37540114341188513	0.3781743791402076	0.2558845225755628	0.563308879347583	183.42731164714894	188.23504332905574	0.09519318944171151	3.3914247717290884	1.8224082556155963	0.02252278090432481	0.014665181899680873	0.027815652011213495	0.03889722160697112	8.340926319511944	4.356758674571612	13.159420656603347	7.27469998318548	32422.139982690063	16834.833038553403	102193.85103309274	110980.06069488621	0.127487532009178	0.2848495760190146	0.08240059882450869	371.63827715201273	259.4493660944929	155.25324107567	133.9108630991147	216.38503607634263	125.53850299537828	17.862943197938385	1.486008758370417	0.5116521678083847	32.791061979389205	4.137457837066165	0.13577619688344741	0.21540101169539946	0.0846670561429727	0.0202524059878431	0.0281109458660426
50	8820.320759189282	1.4762332423897242	0.97850649580864	1.1160254829817837	26.255969700139634	79.56793394737812	24.79250805208954	132.45252423066583	71.69086533474915	0.3610170535189751	0.35039437373223004	0.24161121580597722	0.579472642287912	173.0023259595589	187.5547812275244	0.08210573442700285	3.3307015416921315	1.7462210828574323	0.024127921273414312	0.016328907992463292	0.02803156163878771	0.03917576139322168	8.45603249824635	4.440784020962266	18.451458085918688	8.788805769856031	35816.22395195354	18033.28284642672	106801.26098819837	115432.5976413001	0.12676892712121163	0.2976114924054828	0.08284997121749069	371.30869786223167	230.75479762858254	149.2569130817461	110.98998348018314	222.05178478048515	119.76481414839921	19.61770338865333	1.5813986049546191	0.49419282535537695	37.332357543094055	4.859038345443026	0.15679794829488816	0.27282464471090984	0.0741921277641253	0.0176951447823133	0.0397959584414653
51	9567.809845226302	1.2849968416192161	1.0152445684518994	0.9321249283812308	25.568592629397724	66.9014366112617	19.009414162201665	126.61583064671795	67.95689732039568	0.378804714581103	0.3440844679874995	0.22821515423922695	0.5739778914874389	134.03355253723896	141.42236504113336	0.06857239571159242	3.1963982731412637	1.4702709923387078	0.0264975890414969	0.018858956963406497	0.027112687687586665	0.049855290777147274	7.880784950288926	4.348880672850931	9.185218738793871	4.546896172880233	40141.53661538118	20847.201322948178	107556.98207054347	126652.23132386993	0.13280263529157296	0.3207441683392822	0.0856425240264083	298.23922708651605	182.7358115797565	122.29186459123109	94.93446394759907	175.94736249528543	87.80134763215725	15.671454756566028	1.4522095858474073	0.5296212725356825	30.84948324292154	4.016017838156795	0.14686415610572295	0.24191725992556706	0.0407938543779372	0.12611700803261	0.0115264664415035
52	3212.4912692535404	1.6613987210920795	0.9409904899949152	1.2187132061895751	25.537873706218907	74.82238622566598	17.56902141363149	117.9677087049156	65.32263714683252	0.35181251967718036	0.31738973490483996	0.20563231834776474	0.5947675609261373	114.48127447642345	120.22150681389988	0.06007985913808066	3.2887659327467267	1.3791120688907537	0.02634672305376035	0.019159982065887687	0.02536270007318877	0.05056756068224918	7.595810804346026	4.271868111975708	9.650520450604011	6.715597493843172	39583.988712925006	20642.77477535424	110512.85214484607	132813.02703846875	0.138417765340171	0.3397752634063281	0.09087055372440024	326.3493596449592	186.82679881871306	130.13785316831542	97.31531484517168	196.21150647664365	89.51148397354142	18.843031426319527	1.3247928052245852	0.6035683200498602	39.12480484388687	4.393228127106727	0.14265910113764066	0.2292766405122307	0.17944426477636397	0.102845615437222	2.4228510437757502
53	2647.2980304747766	1.6585237976624916	1.0651525806112248	2.2456112814426343	23.57827025874011	53.86008969586202	8.427403716122454	95.06870754354117	55.83807920650392	0.35748270643208774	0.2683927013167724	0.16105266678610264	0.5942733080258047	48.943085874995894	62.362310600415604	0.024664978059422273	3.0332346337317566	0.9329963991171056	0.031024200453240242	0.024775471779509804	0.023841726504578033	0.06356722249859549	6.480200940715714	4.144297171835803	3.478258914242071	2.661947135168831	51132.91581763834	26503.33099278837	117593.41651627551	153433.3235226893	0.14760534297501526	0.3911219279168265	0.09704601600243565	216.32967919874622	51.23287572034579	87.18133060263602	29.1085924939789	129.14834859611025	22.12428322636688	12.480258901536027	1.2642304211340003	0.5838971842696886	30.01455474021184	3.5106759426506335	0.1564943390106904	0.25929817330979177	0.142676567517217	0.0779699158352328	0.47516906973560996
54	2576.230915058706	1.9947480595976947	0.8005039925058598	1.8583333061691103	23.661153251740494	54.80506681792282	9.57340482069171	92.60898135918943	53.709977548909	0.34879256382866797	0.26750837341853156	0.16730584904744425	0.6122759416700485	57.67312158978925	64.89767418248073	0.030762942643614604	3.088067110603331	0.9756486584917361	0.03092145972354948	0.024957663531055465	0.0245215520152695	0.06189766646952892	6.187921064995424	4.008199314756362	4.525380930363636	2.9811549645855844	50729.23036391025	26334.359629948616	119689.99013042026	153322.13311027695	0.15327477305263015	0.38723766946936194	0.100389522272332	219.93956447939365	69.69558529604235	85.37637860838448	38.14424660047729	134.56318587100947	31.551338695565054	12.476925083345307	1.2119315348104267	0.6084699439655682	29.300261901773894	3.4165057761635493	0.1497835029006441	0.2457698522638167	0.18949033239726504	0.17456545543063298	0.545656333224656
55	2061.8087570777398	1.6662907916259622	1.0987496117965996	1.7179263876178066	23.934467407331635	56.245156448177354	8.51769892421167	94.36469147982008	54.2252322256315	0.348926424295359	0.26852536649079745	0.15612283763088158	0.6212210335645126	48.82332743742103	59.81515541344674	0.02448523662965272	3.083278940347966	0.9753107960162981	0.03152820539312596	0.024793555831792092	0.02363840212645623	0.05896790143003085	6.828887789699536	4.224845415809449	3.7192530960911023	2.696734937959874	48423.24071450437	25268.89277601331	122662.09606308794	155797.51870737216	0.14620275492771287	0.3941466282458309	0.0960990008793969	235.48309575641832	57.90824162170072	89.52935102993845	33.14329905747773	145.95374472647967	24.764942564222952	12.34954241874729	1.233327303645997	0.598864536440038	28.86292050963728	3.407784526083253	0.15174520477875458	0.24570432435308467	0.17944426477636397	0.39143503890771597	0.545656333224656
56	15445.348785664875	1.1110909361386916	1.010180596798321	0.9732246222698844	25.543305415368057	68.87270947935298	25.17760878228427	115.18059960857947	66.16157158826034	0.3703064150207132	0.344798972799497	0.24643710449951384	0.5678992030871303	164.52765357844734	161.50120295553953	0.09123663307675597	3.239113340107249	1.586858169458253	0.025786789607127915	0.01991712833535151	0.02674292019421557	0.04803140161085227	6.78300393156561	3.9696033159451924	13.699387156985038	8.894147813611454	42518.79439733504	22624.36300467517	98754.72779127065	114100.99984407854	0.14648600983327453	0.2991449876580505	0.0964178743058726	285.2200599713446	256.19557701651985	121.36865459650285	128.65780279323906	163.85140537484176	127.5377742232807	16.979009440130863	1.4080260148996069	0.537569343463177	37.85283457401689	4.142816217300334	0.15597441435944484	0.24829203429884147	0.0237388157250208	0.11723317814708	0.00682223697271714
57	7542.198374174662	1.2759086559392545	1.4384125433693946	1.0762275248711182	24.871623714104498	53.16877911574109	14.098793803845057	116.86218770984905	68.04226479598022	0.375655274504264	0.326746567685558	0.20838091213440058	0.5520805951012069	108.32439151651201	130.33879583892283	0.05090632937954558	3.0411099451527335	1.3002394532215222	0.02796460582366645	0.02007208172420587	0.02723894155160023	0.05344348868362599	6.985712130982023	4.09453379332336	7.012787803209222	4.055032269726781	45739.47003459306	24190.469398049372	118571.20318653787	141488.23762083895	0.14091510062246695	0.3480924961715704	0.0916360193724879	217.80624644508475	110.63404130801143	93.40322545423503	58.88361296246547	124.4030209908495	51.750428345545934	12.441514374822157	1.1084381455265542	0.6433808451912986	30.403698373639973	3.2076747427093752	0.15337723043214538	0.2320889047664502	0.297838247063508	1.26804018446252	1.79751032330922
58	6588.8528276404995	1.1575508983707632	1.7613062695920378	0.7819940875203663	25.38379616853252	64.42784878403694	16.628788248383604	112.23432525639835	65.81804289862211	0.34763567448881727	0.32115387104434234	0.2035711158878719	0.5605110382604304	119.94069954635036	135.2009482256247	0.05882620916657596	3.184373971595682	1.3807116703233813	0.0255996129780252	0.018531130031226382	0.02602761855064832	0.04829558136398887	7.00786391663064	4.083286924415102	9.780704055050979	5.472895530773186	41847.59569291313	21939.6843835478	115828.34463610787	132690.74149598362	0.13894543367829043	0.32761632512924765	0.0919184390566604	268.6600769594715	145.15986475657166	115.12117531314153	75.41754617497547	153.53890164632963	69.74231858159631	18.028996609733944	1.413059854693493	0.5475709727651638	39.3745752966816	4.528990497718591	0.200228665140458	0.320925712843608	0.0135488807465969	0.6765801778519301	0.0008367466879654889
59	4572.334093033529	1.3677097145175798	0.8995798098026895	1.5553857303067014	24.97280007905784	70.8695343242059	21.066960106359563	107.88438013700303	62.20898346850593	0.3558023957110897	0.3062051584979818	0.2007413024447028	0.575665755355684	108.5766759305617	113.16829058010165	0.058783435578045905	3.2092541757101816	1.313851308013894	0.027009824085902984	0.020722676552375394	0.024765942873538827	0.05246966649406418	6.954294584345165	4.14403635516941	8.784087222483041	4.506326232179011	43488.6876937187	22747.031228885597	106331.26165106853	129247.10963108929	0.1399840234372241	0.3403703293072358	0.092633815643939	298.51498069224635	163.77245403883106	126.02606611745384	83.18301001416165	172.4889145747925	80.58944402466952	17.69970290938691	1.4906002999398666	0.5113853599134549	38.16418678657992	4.542246132249206	0.1645678077731149	0.2777497003654849	0.306964856327898	0.08937248408397501	0.572829387792294
60	15586.45453570142	1.2043741290376178	0.9799229272191131	1.0505687890243918	26.328571452187603	70.03878230544541	30.085137078854274	129.40052277922075	71.91998706260173	0.37757835770045256	0.3724430318291991	0.2770531889073297	0.5464577868443166	207.00459761423545	192.9931919769809	0.12160488308544591	3.2638323180554027	1.7928056274837942	0.024266765293484965	0.01710850921448273	0.027300335932019235	0.04076277768169742	7.093180257808684	4.0084772236301	17.559425414596948	7.473795316993751	38977.07797436433	21049.390416732047	93338.5108783804	103101.14973744765	0.14340543604311617	0.2690414103631441	0.09234431762432384	286.4333793483676	359.89872348892357	124.64662310950851	180.71760473986438	161.78675623885906	179.1811187490592	17.39895413807397	1.320860242541642	0.57112949172394	36.82632936299218	3.902230293669502	0.15212270585740825	0.23082224782495755	0.0325670803987842	0.0493252341679848	0.874362168474886
61	5572.644621644494	1.26418271964317	0.849717212484372	0.6743896398201827	24.51336219663216	59.24334289401603	11.659891900548612	103.57810797554836	60.97393841089731	0.34011367229308864	0.2750048020639783	0.1792553065163298	0.5640493397075257	81.19899535918641	92.92245142432532	0.0416957635885009	3.05950069819148	1.0989837888313492	0.02962786136467354	0.023621324513102695	0.024214585219174363	0.05705533335141395	6.700549619420653	4.1278959605728165	6.926985547026754	4.640628372997597	48177.85760298838	27014.969135627303	108356.5786287054	137418.53839341635	0.14454224573748292	0.35677014009843583	0.09520480639127685	240.08427158816397	94.80477722427804	103.5851302573841	49.784199357366155	136.49914133077945	45.02057786691201	14.765664752963268	1.1620611652837085	0.6306584217903317	32.439958584050466	3.778668042586559	0.14196720534661783	0.2301273908384905	0.0214790274594384	0.0218217920759466	0.0910437250038693
62	4601.708003906265	1.3951356942682123	0.8015902234836892	1.3377199476800201	24.279777941884973	55.38593713162126	10.72044545043184	107.4240231890669	62.84838180856772	0.333609051871055	0.2657868787561317	0.16754710873789658	0.5607761881561953	77.0097609540921	86.99057110125362	0.03766421181506675	3.0395672614245135	1.0519189444400074	0.02949667925748821	0.024041882248362716	0.02265760449526173	0.054409282140106915	6.469311185219552	4.028983583640237	5.3944599285011625	4.324848534109159	50098.566190093276	27134.8772202427	113033.033837638	141231.46354422916	0.14901514508974195	0.35773952827808936	0.09699322758461827	221.47825630195618	85.81329680422137	94.35733131456196	46.08789095459306	127.12092498739415	39.72540584962829	14.289764797028491	1.2882385091781188	0.567980772852996	34.358999561003095	3.8199386271464575	0.1759203143603378	0.2973087717029113	0.0341284653460265	0.0493252341679848	0.25948248150380204
63	2734.446176335933	1.0468733541483932	1.1999602513265788	1.7352436470209518	24.35819596363799	61.8556460976581	10.77564645169668	101.70867064022812	60.14496353841256	0.34552843185517845	0.2830755450902678	0.17236520159921045	0.5878707824804724	71.27933273427503	81.21971511144187	0.037358253323737815	3.141441085202206	1.0864370399709313	0.028924941563728105	0.023057993800571417	0.023645429166776546	0.055832182509843335	6.413720907188605	3.995911288082028	4.809771847147938	3.2179717493147963	47128.334081648834	24987.139777985438	113005.58257774335	145368.53858369525	0.14972880704327884	0.37521545078282664	0.0986882164948037	243.99771254331125	72.43830068788834	100.20138626810153	39.62057365349786	143.79632627520988	32.817727034390494	13.874828090206904	1.2554785343792072	0.589031307008413	33.879368782842796	3.611448039771364	0.15831952347152103	0.2536767257504803	0.0964961512573119	0.21684856159644297	0.24342179172503303
64	1796.1901982671307	1.4906208933075473	1.200327353171672	2.040240437075531	24.208962661677596	58.33840665846062	9.480223930143788	97.44132263222625	57.19391296228402	0.35123172324269253	0.2815931994698247	0.16981192505185724	0.5977515763516345	59.266335857663854	73.8220734886892	0.029721405153225484	3.1326905369772464	1.0457364647803589	0.029027766602408214	0.022866383821481828	0.024668932733093122	0.060206840452651934	6.263962268575264	3.9953577338146236	3.7619822272003036	3.0177887302035686	47649.457082866094	24922.89303963225	120284.2765634251	155102.03569018046	0.1504278211824515	0.3903311931261097	0.09844865796823735	228.60854627366953	58.015424512300676	91.77162238045871	32.45672212695187	136.83692389321064	25.558702385348777	11.955209921915081	1.1800150010064892	0.6091584236526846	29.663160673518345	3.255809586461044	0.15070270071590247	0.23776639135252686	0.142676567517217	0.523326600755417	1.4478552208613997
65	864.1396590568692	1.5091531018923954	1.3488091240251707	2.1394922322131853	24.449869039838106	59.32201273888411	8.826692307661098	96.43707681432176	56.61101038587255	0.34828016766030423	0.2810483404780996	0.1672559095394689	0.5950205389044252	52.65403523510179	70.70037831928914	0.025803290843244342	3.166456448543481	1.0450357057614512	0.027941969650245903	0.02167217707990203	0.02570702366623057	0.06192051360847974	6.074081937465223	3.9467569677643684	3.3388912074616863	2.943638159814133	45893.60119021376	23992.958895757285	123255.1234272233	159440.73897581646	0.14840406880923376	0.3978621759361926	0.0968506139930992	231.65611377943623	49.29930778273641	93.43594444299448	28.55326440424096	138.2201693364412	20.746043378495365	11.21281791800294	1.1623474703826269	0.6070992256979968	27.614364147958558	3.1587753926032387	0.147057168132718	0.22719679336743784	0.572696701160556	0.567758465485545	1.96624302591716
66	1182.5162050354547	1.0329028656938946	1.363937072694801	1.470951987290367	24.074396937711338	65.94296012130488	12.242709427882666	101.81491904096832	58.41888740466954	0.34389879933695894	0.27382879706845914	0.16157668147700324	0.5968299347850288	63.74361721747482	72.13882979456082	0.03351044067024583	3.193089886842622	1.103018434707747	0.028863655886686376	0.023190709884869824	0.023239848533006938	0.05469985130944639	5.92204047589131	3.8241709020256383	5.439835249675202	3.1298951335499483	48760.15938202968	25756.08336828473	117393.15696538468	145779.5018662966	0.15836425270665436	0.3765905164198601	0.1016587153482111	254.62789753292196	82.509179860872	106.6112268691385	45.83340696485641	148.01667066378346	36.67577289601549	12.835782755325122	1.2248856652085063	0.5848498676487723	31.450191940503764	3.4564705974822783	0.15580583876575324	0.2522911954616923	0.572696701160556	0.567758465485545	0.7536345085568729
67	2933.0491929977748	1.692507519532123	1.0285665675807678	1.938649979162252	24.602607317954824	63.32467549559997	11.010507788459988	104.53812690092708	59.50667647391391	0.34777564930290455	0.28904987473793775	0.16692462143242806	0.5819950102012033	58.85538690148151	70.40598374354342	0.029064307009085372	3.192773219025783	1.1629821049132418	0.02685117711917696	0.020949360899034725	0.025463557168625247	0.05653087841454454	6.168759350765066	3.9192092326669474	5.311905048316672	4.5107961005913255	45698.21944544405	23627.90332029866	125433.13771625035	156739.3105305864	0.1502102037199321	0.39320119366037043	0.09597055365256517	245.52512866849395	83.02575047410873	101.99254171839672	46.60163303454959	143.5325869500971	36.424117439559076	11.803012029897724	1.140500716510929	0.6250463076886859	28.896912623826864	3.1453138410348562	0.14263184583698948	0.2162441298281779	0.0779288222913377	0.4006271505162	0.9552720435231291
68	4746.172440496496	1.479137570856191	0.934954065977612	0.881724033227655	24.47931760483705	59.14835572852501	11.760101429245871	111.93577202944262	64.13131361948582	0.34799970767328936	0.2866890646787521	0.18428416131310413	0.5683359806974277	79.21946370909694	88.06172689522226	0.04067100226776813	3.117929590298701	1.1411215735260372	0.028029888015814415	0.0223661125524141	0.02586031116715688	0.059806158562864926	6.254779084987254	3.8994168983330852	8.687070653464488	8.83681117638954	47739.98705250979	25242.179023057222	114898.55164358087	146395.55529441027	0.15247296194300827	0.3658204681022805	0.09762669798623624	231.00568141825227	101.65782776954333	97.00230935351276	50.97981921373081	134.00337206473915	50.67800855581228	12.345433596122357	1.113456199807772	0.6316569229107749	30.918973754560117	3.2044424644962537	0.15097502106912022	0.238100724843252	0.00815861380883943	0.139462540583681	0.0157866233238585
69	3512.5498533519	1.4043616262322323	0.8628919592130765	0.8898648267939431	24.492937307437366	60.43123243317775	12.592206368332027	111.13839180966762	65.38730215506477	0.3469218052397133	0.2903413523347636	0.17783472614590132	0.5659947212363438	93.11899899939554	103.1040649094829	0.0471610191304308	3.112005859308487	1.2158902499926514	0.028375417752712944	0.022780035938183063	0.024902994818289226	0.04791828799436284	6.383334404229068	3.933057548833788	9.160511034249142	6.426254671651222	49828.35384349707	26736.43251488789	123469.18611594777	146682.76083356002	0.15255642933421357	0.348059185969408	0.09900094505751479	242.7954657431165	118.46018530152473	103.29294545619972	62.96618027337323	139.5025202869171	55.49400502815148	13.81966589829738	1.2442224962449093	0.5856227392714527	30.759844286129304	3.6969940272945467	0.17059237157311813	0.2893441079393693	0.0272592135058521	0.0727549388385077	0.14846992575537601
70	379086.32043066446	1.0861844322085559	0.9075782639906393	0.9228393690365697	26.615581653169873	87.58444116208068	14.418574845116298	139.33507553388503	66.87150440103186	0.3121179473400053	0.30651991717714894	0.17981028339072988	0.6556029296400621	93.0202954766375	106.75973049182564	0.04692933347247309	3.3858564082792633	1.3321214580016012	0.02516906431446276	0.016023223018246102	0.025426876558701364	0.04535532815401606	12.279694553338485	5.956045391510748	8.125276296068956	4.800820805720301	29497.587923342395	14161.117022733093	121274.62733063672	145936.38608030762	0.1073982371197573	0.35976612726644724	0.06970200399593762	496.9076969560426	129.74741746908194	145.64372209753088	71.08869859745631	351.2639748585117	58.65871887162564	19.829853055859694	1.5441338471736197	0.5032031989434669	37.38655549596102	4.558467473204917	0.15686014241861893	0.2578041622006277	0.202333141114737	0.10510196010356501	0.054535935736539996
71	4636.395733155348	1.697829333608402	1.0347338371736785	1.1220556917756843	24.854319831998744	67.6814597132502	13.054753859655978	107.86799551899135	60.522846082315546	0.33814857982716023	0.3059001372265892	0.18442057165177364	0.6009044878319556	77.4973098248771	86.78966350615046	0.043805488491126934	3.2307946331953787	1.2428917507225499	0.027323742279564554	0.02106096606926566	0.02518158430978308	0.05310163480046018	6.844224429508621	4.103060703198683	6.170679869297531	4.063786054479398	43499.561545490935	22750.929569230124	122354.11161460921	149738.35274649196	0.14608739647779398	0.37452632204117703	0.09467254845624051	287.1939598779636	111.8810437888149	111.75576804178817	60.82296565814062	175.4381918361755	51.058078130674176	13.387146112035268	1.1502112761118635	0.6343483774528985	36.63313787343264	3.345185453616556	0.1421411222042987	0.22536428761881125	0.028541107408607998	0.00891867191450889	0.0260983163093886
72	8482.010188756662	1.1952307469707464	0.8905324488068507	0.7635076347678411	24.754858688280276	56.46545611059258	16.351689410926358	121.9144418339206	70.49310382470877	0.3932234505838953	0.3511769953862888	0.22089929693850333	0.5606759759934561	116.85231592866786	145.93189905381595	0.05374766183126875	3.0868467228201624	1.4440927152890142	0.02734932052692862	0.019775701157084193	0.028643399873316926	0.05254107662836876	6.973498459976589	4.010527562259508	5.998031465236582	3.76936268300086	45844.71562735618	24247.132653540677	120890.94288063902	141366.3690511404	0.14438853215069744	0.34971602177920885	0.09355553169047283	233.40350139655044	114.77373899231753	96.98259911324816	61.650815990084205	136.420902283302	53.12292300223327	11.433154241119757	1.0500461673223798	0.6623234019555643	31.363951082571262	2.8724807311279497	0.14097205868145138	0.20803467737568948	0.009828845343195659	0.00566479425416631	0.0123448570153436
73	8132.947535234407	1.268129129617107	0.9023230583209237	0.7165538927339609	24.673919832219646	56.56499321624008	14.701456739113532	111.17236920697127	65.57021983576519	0.3834516394353924	0.3427879620403664	0.2156849737853877	0.561967428254789	103.02168195146848	137.10216634932368	0.04697016444672431	3.103075455055519	1.408925469956476	0.027342466347526278	0.02022167789319073	0.028900102594285725	0.0536636341940138	6.668904336645091	3.973639924508696	5.362425772899532	3.9934472195113786	46229.628569544875	24334.362983190505	122502.06706746017	142410.40190216288	0.14586311071930705	0.3581067396738003	0.0952826971864766	229.9051126360463	95.37393987922617	97.54989842063634	51.43849076884301	132.35521421540997	43.9354491103832	11.368059496788213	1.054427704683439	0.6567074173027178	28.793514823230026	2.8821915022412337	0.13971058808802755	0.2075554254488953	0.00690116010601948	0.362943691512144	0.18354919298149802
74	5387.931516499892	1.2381402798309264	0.8978027792099269	1.0555877732336008	25.084352288428477	56.98565238995436	20.476068454983206	124.6750872172351	73.38406436925331	0.3911512199372527	0.3555950452512097	0.24664138465432303	0.5396268910506815	166.75448577876526	187.42535911231232	0.0759374243195507	3.1227130385576043	1.6178001708813097	0.025362667802209287	0.018465666390950493	0.027554226053671874	0.04396607300483571	6.848354142122088	3.8971018574542753	8.161401211414912	4.350972664841218	45495.698963005896	24116.54580558626	113759.1930621066	125584.7524176025	0.1486663110812507	0.30917122932968794	0.09648585061402308	229.28661816679124	158.5747365532934	101.98250546518693	83.10141681580072	127.30411270160421	75.4733197374927	12.499853949039116	1.161041100372475	0.6231977936730174	34.449580924410064	3.11265891697444	0.1766671603898914	0.25239257163723594	0.11138707020864999	0.10118256548101101	1.03157018299145
75	5490.796451622253	1.1695179814563341	0.7951312661860143	0.9413886560237503	25.199337494322556	67.45589286608698	17.293434301255918	110.72804781443689	63.27999306746822	0.356222999196904	0.32905386371074624	0.21588951131476286	0.5784086194228759	126.40785213294143	141.05781811234775	0.06396270097896893	3.244232673220229	1.436292487466556	0.026068528713449675	0.019747036704524403	0.026880767718240075	0.048920428814382175	6.4215965917382185	3.897548083274738	8.853106146087216	4.693860942434452	43303.997702193046	22973.334192869184	111887.15212743427	132935.9874121275	0.1493296459894219	0.33640618519908516	0.09716425221370287	273.23228987422505	157.97259205828686	113.61823545235293	84.56850010635668	159.61405442187214	73.40409195193031	15.215994380132075	1.1906440276072159	0.6310601736773496	39.71478342489626	3.6749966718419795	0.1433799735717343	0.22798511136970903	0.0326622335593935	0.0758397842889238	0.0111763630729273
76	3977.4875321361114	0.8336791087336121	0.9251658362200473	0.9832731302173829	24.21416282726615	62.20666910490364	12.909086650836436	105.88910014513941	60.771666558181856	0.34729459281694536	0.29996102880957237	0.1935491476283275	0.6112496657747872	98.25041256632917	110.84948059712791	0.048529610106469404	3.1577052157929653	1.2082148863425295	0.02894634765035518	0.023841859476603715	0.02535527530380288	0.054917341409445895	6.332582324547633	3.9100304537639405	7.24807008103146	5.842185148828365	48344.18163980364	25549.316964018966	110364.81706764053	138134.7225412841	0.15593252675559038	0.35083386687321383	0.10076003254516931	256.4572786619979	105.0035881266297	101.40320863006522	55.89515883136569	155.05407003193238	49.10842929526407	14.736775356518061	1.2640725289756285	0.596517386630807	39.550358137686146	3.8492182204099272	0.15678651907479763	0.26363985770752396	0.10537527743047699	0.0900633230695336	0.0100692326419396
77	6913.758338564157	1.227856035026932	1.2688188716940003	1.0687379447959429	25.92003250065994	73.65270839740683	23.448139983250055	114.86443200805033	68.89316795409782	0.356250591626943	0.3530254913532328	0.2439940159400921	0.5516858256271928	180.9596999823704	194.49420782185427	0.08293844020298433	3.3126934793193463	1.7063087184734307	0.022677835539111495	0.016858835823008473	0.027006246009196044	0.041277810059797075	6.72138427151925	3.988329732222859	9.957165460079224	5.299130890754179	40775.63463178164	21521.813235095426	109044.70276285091	118756.88240800935	0.14475454601475543	0.29642419166846434	0.09644062126040093	307.50100406715734	185.5013942165463	131.9190640676867	98.72737574138546	175.5819399994706	86.77401847516074	19.089841378957615	1.4326367015275872	0.5516295157494355	42.20182784310882	4.439850385443163	0.20070925879926524	0.32171569623223006	0.014899928108831999	2.28455570019236	0.0164799326885755
78	7492.462699506773	1.3175029158218492	1.0410621877203257	0.7897021298953465	24.94984113025414	57.19994220448111	15.44869279030788	116.45741828400631	67.279370874394	0.3792064044207968	0.3527181981293163	0.2214504196135833	0.5633281211059744	109.65979910294423	141.82948912279312	0.048101873669340274	3.1158810832799615	1.4900719185119007	0.026769858941270933	0.018900622536175176	0.029839148446537976	0.050206770248473545	6.986737540716331	3.995415494956268	6.097438573456395	4.223602135413388	44163.964656883254	23039.25425778014	129170.01859356112	149225.74341473938	0.14366434691044322	0.3582569511569159	0.09342990597558475	235.73175728365803	102.26181509454426	98.78961983118441	54.62280771942237	136.94213745247362	47.63900737512193	10.993166664585598	1.1130201355235787	0.6282488174150085	28.6172371491742	2.944508242041654	0.14270719077703034	0.2161532473698328	0.00296071334745914	0.585363070596296	0.0074207565415513
79	4988.218864162523	1.2249043791487368	0.9204414678090196	1.1366441516826298	24.98436901532916	59.35051574774994	17.570219005034918	112.79351914846605	68.56745610530999	0.3682547268688576	0.3405486044547514	0.23012805983146828	0.5452381761241991	141.97693971208727	171.16437621956658	0.06347269358178861	3.158656220717802	1.5177332103162584	0.025551969740594753	0.019247676105075624	0.028061336990724852	0.04887964278669497	6.121190703410605	3.7613143384915775	6.175948318712071	3.6091780086161225	47111.40908490121	25777.87879367105	117683.31613005137	135827.92993211382	0.15570454503046616	0.3356512195660839	0.1033218958187229	234.2180182499706	112.65907557632092	103.20680801584783	61.49499593485461	131.01121023412253	51.16407964146631	13.56826465597312	1.2749555424243297	0.5784319491811005	29.89317294293297	3.476358177065524	0.1574660497452286	0.24489358900420335	0.014899928108831999	0.018151572938767	0.0164799326885755
80	13150.308728014767	0.8987756336719458	0.9159335964522307	0.9806378439959389	26.076060827515192	68.57807083924212	21.15205644244481	119.46317906405531	70.19383387277234	0.37555381402870697	0.37058926738319675	0.24579350937594896	0.5445041480595719	163.20593326208225	190.4005612536966	0.0759866051509774	3.2575348075970902	1.7039402704870257	0.02379825195834767	0.01664813423714955	0.029309032461186622	0.04242182319289218	6.834197611020039	3.922989470669589	9.459731593687202	5.04106632870113	40105.35624125191	21902.54785597239	114973.44880228175	126288.79052806983	0.14470396757990464	0.3117034491262664	0.0965249133938158	282.4658415780187	164.09321385508662	125.63786318546636	86.45812958588884	156.82797839255213	77.63508426919789	12.42924076666511	1.0584301174915725	0.6573975945285357	27.319006043729964	2.868003313387898	0.1320399558451256	0.19108271141424066	0.0330107488949739	0.0173904610852149	0.0133663182036345
81	19017.34253904991	1.088305998269611	0.8560150250811032	1.0101472494954145	27.005607812942312	78.340710999767	21.14958986650564	128.61694884925245	71.56735026336717	0.37759052354053074	0.3917876423981947	0.23630777428768493	0.5551409974126137	162.47765830737774	192.38850975343453	0.0738844659456527	3.3507638711404284	1.80550859679474	0.02192672952001671	0.0139172094477429	0.029563803300631207	0.036031562107087405	8.46586367909856	4.4476635419365715	10.177128984152873	5.180992231859822	31315.104648771376	16166.015345583573	116701.23950979243	122960.11805463125	0.11897589002292135	0.29596792873525246	0.07922880211882202	361.79838068589663	170.56842683915576	156.84791489347788	93.07327080229916	204.9504657924184	77.49515603685651	12.689832309463732	1.0429589586702	0.6582066442180018	24.30211974299238	2.700969282461297	0.12296729167004476	0.17472615917721115	0.0206031387346851	0.0178403665709491	0.0346192317165013
82	3597.839812905414	1.2431442271410929	1.0952962834170243	0.980397484168476	26.948214378395605	76.05533484148371	25.562214925972057	134.14682521353117	74.16474065120101	0.3928189017522191	0.41160558262451435	0.2672746465206091	0.561483521952591	202.5628350358527	218.61612904191537	0.10023745283643272	3.35124966861989	1.8905408128187426	0.022432508408805448	0.014458338618705362	0.0296400339478292	0.0343935606321022	8.01302109960319	4.323221299422	12.870245501436482	5.747193097625112	32394.87676816278	16851.748106290433	109094.58530196571	111878.77261208803	0.12450639266257328	0.26992277113615165	0.08218364357382742	341.0687608279005	255.59319602555422	145.48446611889065	135.5782118614445	195.58429470900924	120.0149841641105	14.010490162758575	1.044074066393276	0.6797545170105098	28.464595637227493	2.812714329275611	0.12987203440895373	0.18502440106847648	0.00995995544041444	0.398982888175555	0.0011193319686320599
83	15381.573451209764	1.1576310814972566	0.8490384530094124	0.9292601426699691	25.912708145405567	67.44695261410592	23.495774409461863	127.27829709788787	73.0781196295512	0.3814521401532111	0.37828035558397316	0.2606951198235187	0.5442555264588277	174.19162715129792	196.27825983722212	0.08553711011996154	3.247239177438092	1.7840446837777197	0.023775248592021275	0.016371580494575138	0.02927420635260035	0.042333102686959674	7.036152140219908	3.9231113435904166	10.600300641340604	5.782949505921541	40432.187856136414	21482.85830041567	112677.93542182755	121290.86406741699	0.1445021913101635	0.304609493675276	0.09413288603555729	277.2706788616178	208.85599168050652	118.82587350970681	108.77900685321966	158.44480535191113	100.07698482728705	13.46592193281582	1.1426547199473815	0.6295488399636335	32.04899976709497	3.183091479884576	0.14287017685976142	0.21592939003832642	0.0691303072862233	0.0202317971545314	0.18354919298149802
84	6455.769117497626	1.424806553989043	0.7056098616669356	0.974986363731497	24.740562829505105	59.90825974805606	15.07419056334904	111.80001856489893	64.87965257878287	0.3682805234498389	0.3368896860728057	0.21700638227719046	0.5702680428467534	108.12971520389164	134.38318870296328	0.05253967575336559	3.159768676974527	1.4310949880972992	0.02652737265851311	0.019794405929097796	0.028487625204097235	0.05067389679121359	6.425290643787598	3.867379510625027	6.607751793342361	3.806767567904624	45613.0355766107	23993.550722117056	125297.0466468983	145496.91458245897	0.15134229684454395	0.36071461893517465	0.09729777972534155	240.16689562688185	109.18937279441015	99.97770038549393	58.843431849398605	140.18919524138738	50.345940945011485	12.706650118125516	1.1593495345723785	0.6246085178543932	33.32376949295788	3.281480917010545	0.14659194089418642	0.22640471883497953	0.0164535246297281	0.0432563995617519	0.0646253973530403
85	20145.15266604485	1.1705752883121825	1.0678185465288348	1.0307269570289534	26.47584157842076	76.64108977619158	28.586002919189898	129.8501269653478	74.34364246971084	0.3751938243111568	0.38517979192582813	0.27827157762800275	0.5398452318117796	210.23406062908794	221.08301215883466	0.10551620082146058	3.3328032965777754	1.9218654179296688	0.022322377904654744	0.015254859800134619	0.028724541842799045	0.038066673179428016	7.206825763342011	3.9791509764627797	13.4141042729984	6.253761570060082	37548.47477767475	20159.055595531267	101080.55536886954	106814.1602043852	0.14110274441170156	0.2768258229697031	0.09312790670496053	320.1811599302407	275.71884782033334	141.65660009150025	143.4893963983226	178.52455983874086	132.22945142201087	16.131366456700444	1.2167780374391521	0.6125835341302965	36.101438278367795	3.584626797987758	0.1377394375024289	0.20682603313252465	0.0691303072862233	0.0311473079387991	0.0822077113914767
86	8082.83443337576	1.3121623076703217	1.0471913650363438	1.3143074066217213	25.33543893387946	61.69146501648172	18.38569779836158	122.07518570564027	70.52018005564926	0.3732904489242706	0.3533598678090691	0.2365424368263881	0.5538552337566393	136.77322088142455	168.30370208236158	0.062213912945211225	3.162395294819591	1.6226354734380852	0.02546951215674594	0.01795906176794469	0.02915315875797507	0.04539547558544694	7.1335384169486815	3.988676173372183	7.452698298119428	5.8390424330589905	42978.99687531455	22620.00670720017	123432.2970269123	135738.69561122352	0.14323959684713503	0.3306204891310464	0.0929747161862315	255.64178323866233	131.93092710766072	106.89180160816457	70.33988850120697	148.74998163049779	61.591038606453864	12.430242892447344	1.1714716510699439	0.6115401414715119	30.822909917929405	3.1555742684310712	0.1547907832775897	0.23777339268801106	0.0039608075225655605	0.585363070596296	0.00999266442449736
87	5262.789976234671	1.3160659022289314	0.9166470300635619	0.8710773630236194	24.272293315917143	59.70473339885785	9.245140335977514	99.50739376320857	57.000443328596916	0.343963469106734	0.28133101132190014	0.1577292625691977	0.6117826609717293	55.71271746794698	68.18981934800486	0.027855044570287958	3.153132426607225	1.0569394335684152	0.029188604632932668	0.02312343299950304	0.023802169078178007	0.055348614196302943	6.41090473849494	4.0409585976262825	3.9698934222369444	3.2136145427635414	46835.52270458556	24346.576317225823	123170.2968178635	155466.7364642809	0.1469932151895514	0.3877144876185824	0.0957319655110082	246.65780129928496	55.85687034697485	97.40845833276742	32.15682183935961	149.24934296651733	23.700048507615286	12.712789041291646	1.2257909033852128	0.5977855230392813	36.17828796398945	3.492792842914643	0.15158192581290006	0.25169483344503346	0.0237533476850919	0.0268858246750867	0.0476490259984473
88	19553.060891127367	1.2052569417651848	0.9665581634557512	1.1184069273235642	26.466120739402623	74.10869916211536	26.746957351658985	133.23534982995847	74.77961572899694	0.3764324204375212	0.3791838525900091	0.26405797257446345	0.5448382287111415	195.91508289498833	211.48096741413684	0.09507190247457697	3.295092183167957	1.9042352277458523	0.023097801672514257	0.01513674489261721	0.027748063894129208	0.03420503618624651	7.74378408303107	4.11674452993986	12.993606406339756	5.886214400109177	36761.1468545769	19188.097661571515	107030.61265561185	110302.41012187087	0.13460303545908364	0.27744257759854823	0.08815713199403263	318.71687851601956	256.33528933262295	138.02258163700333	134.0659043917626	180.6942968790166	122.2693849408606	13.938772549897616	1.182212729673557	0.605218450748864	32.56476539431272	3.2057228966061517	0.14521662272811237	0.218497072469359	0.071455147476777	0.281891818501203	0.0822077113914767
89	4745.655185402332	1.4400048799409964	0.6593157515811018	1.5243286454174114	24.435871460031496	56.94919703494633	14.500364845687093	111.67468569372893	65.78701520881495	0.3665181283936321	0.3289623060079787	0.21537299363298051	0.5651064042602809	102.99372910932983	131.86570085401854	0.04800108442036128	3.1041183019572913	1.3640481278931555	0.02766524384032119	0.020933683756588974	0.028393055103703442	0.054988935088633666	6.400660172898936	3.924411260355479	5.098126693247241	3.20386929316204	47777.75692667745	25362.233923470998	123617.55574598492	147235.49802267976	0.15094001253208641	0.3673453609449901	0.09770756155466402	226.32885776139267	92.13986989796129	95.61218750260426	50.016002669919196	130.71667025878813	42.12386722804217	12.373628362912422	1.237051904033769	0.5864203460774735	30.81033720050486	3.29925184050086	0.154964983879901	0.2408186904760229	0.14279276504443802	0.0170428362015839	0.6786188620565151
90	16046.505451304258	0.8246701799668029	1.3898335458191733	0.7022897790366364	25.763625181322336	64.38336493930227	15.1919361258449	159.9689044764133	88.17374314663047	0.40493345134747016	0.3790395903010207	0.1987171622869393	0.6100145769858467	109.22153244444885	148.23643896064834	0.045585265714267326	3.139636811766871	1.4844946645706911	0.030703261227888776	0.01937235688274119	0.02759037254404473	0.04290055255473321	9.144799559837043	4.697291115946254	6.7500793122787615	4.360702702232099	37203.48804454639	18938.84099070667	127353.30059454785	140433.89331008864	0.12354432478855204	0.3286469217063793	0.07992418025463172	295.5076247864062	106.06997051647122	113.74274700865288	60.423333320952906	181.76487777775327	45.64663719551844	10.367220611903342	0.8763229301531491	0.7246682884760639	27.24804122842339	2.3071592506220866	0.14904998785642645	0.20892981314111136	0.0336045588644283	0.398982888175555	0.0011193319686320599
91	28409.751895661393	1.4654273644168192	1.200873356814977	1.0514987804791358	25.414237787590384	64.91269560619638	14.524352722194152	121.82529566480007	68.3304047594374	0.37822496538006417	0.33682979790239564	0.1843429638820894	0.5900313416348633	99.82592133105886	128.84561801574134	0.04399692286289499	3.1838078397104326	1.4130448306815102	0.02776823306402377	0.01993583432697159	0.025730062287520537	0.04577634274281325	7.7492007315430405	4.368263352782157	6.609228355147156	4.546378854353594	39680.06123437827	20447.763897746074	122286.17594645312	141394.44588168044	0.13062207627534297	0.34540438384660394	0.08700758680368817	288.37083290907987	99.31080053480161	117.89832438247589	55.88504403328227	170.4725085266038	43.4257565015194	9.86174079134984	0.8167934179250917	0.7299398218795065	27.651117550997196	2.4410576106798283	0.11799103159750626	0.17392346269916456	0.033473850454990996	0.0550300935238418	0.125486827308979
92	9775.63578498018	1.2874057517778978	0.7210113624459457	0.8671938839456655	24.618839563237707	60.67658616341195	12.92105606235854	112.26105282350017	63.172314700512075	0.38113978150177924	0.31574261273921067	0.17777939507194807	0.5817507629380231	80.26519342166796	97.65664727253109	0.03878544589681085	3.1202034341170717	1.2177337900255039	0.028766756239044143	0.021680854092418874	0.02457461540697809	0.05432566835534488	7.266478887323071	4.218233816279374	6.116774216529301	3.8002622995901025	44519.179667773235	22845.64356139873	119519.15637083592	144566.3908449183	0.13930764320323297	0.3579982787599261	0.09120449541293835	256.41726057425336	92.33164725074688	109.54390566031479	50.694581836425094	146.87335491393856	41.63706541432176	10.353859585988118	1.0917042824577197	0.6163100931850998	26.46436095548892	2.899360182850105	0.13946740440088934	0.2189310024814964	0.0505424480385016	0.0377750698466793	0.0386917648868882
93	6307.523029756654	1.1016009193939826	1.139447342507694	1.2574485406519813	23.496408075653147	53.563924988248495	8.192930297020288	99.60707661285888	58.20781607877394	0.37892612343696397	0.28660248907225944	0.1498848161638503	0.6058465198253994	47.507481775450884	66.3892374151694	0.022694297612629255	3.018840578556566	0.9520023138266488	0.032375907032637256	0.02611703782905632	0.023011450659519293	0.05961656159695963	6.851904673336631	4.207275006552923	3.6093426968773845	2.6422019122724505	50860.37751701263	26302.447897518356	119614.02660713912	152087.7085138603	0.14692950865523263	0.3780998922450827	0.09651925447233961	224.9645000286586	49.003337016924675	93.88841653292098	29.161689486883592	131.07608349573778	19.841647530041065	9.629515598617699	1.0625668407682618	0.6275651179803818	27.535470369804955	2.88082553405213	0.1423347628483894	0.22702346030511947	0.14163974034289098	0.201300535347642	0.43125151033946996
94	9004.746695335158	0.6837536013123814	1.5623062733395674	1.205989344375822	23.995337289114396	58.29435241340977	9.826142848108372	102.06942410592636	59.90151594419802	0.3696520568605201	0.28920163367170193	0.16356285764535325	0.606749109759286	61.04597468848622	79.32906466714851	0.02968296396376064	3.0667417869739175	1.0651255690353674	0.03219921546497844	0.02546435026379342	0.023927939862850585	0.059545662077992355	7.162831179569959	4.333483527073441	5.130784673397917	4.79419569959768	47070.29887477725	24190.133672735974	115786.04965971332	144451.27045770377	0.13814764398882443	0.36735644863084266	0.09262258884225123	252.68968396328256	65.049719906575	102.43969838803453	35.99762421390062	150.2499855752477	29.052095692674513	10.719784424090767	0.9923798366620336	0.662966021044619	32.23595775616437	2.9013159707585627	0.13382823249956904	0.2122872107501109	0.40105695450140505	0.203653579386708	0.7913900181083571
95	6377.891741060302	1.3250279478838127	1.253469059790916	0.773098568879938	25.866573179830144	70.49538503733599	16.374322096403002	111.661239020445	63.36686794132476	0.37114651431677326	0.34755468830345193	0.21387399818155264	0.565666529743214	115.51426901372568	142.16201802609842	0.05186819822144514	3.2862018400562594	1.4997906307037359	0.024346761720742644	0.017217554945292843	0.02826637534767353	0.048532862547815483	7.012319037372808	4.023561408443758	7.403311427501652	5.570926309272194	38425.408007588	20283.31938720793	122427.71325340388	139678.3909373778	0.14013020106045365	0.34338201222253384	0.09240044295347151	293.67803121133323	117.83689512404092	126.36599801551559	64.07435927913309	167.31203319581786	53.76253584490779	11.841490085717519	1.1017783972273747	0.6227002696725313	28.237590279197672	2.9829133017948717	0.12960268524337126	0.19343386056662237	0.00611194046171237	0.655341714817003	0.00112903620384505
96	3263.7738943353474	1.47352525614929	1.1060842008175258	1.1346324489432105	24.457958773651793	62.660064310066346	11.065967804532464	110.1143789608678	62.87006416622715	0.3673590675861695	0.3003283608254943	0.15854819574406642	0.5790550904452479	64.50686032491855	88.58410620670328	0.027657758607142733	3.1731650251581387	1.2090599936231834	0.02755627975657494	0.021219028100565265	0.023359297678408133	0.04804970082682918	6.548503628458654	3.9853966038767625	4.3309844830469295	3.7969181949691957	45951.03720751425	23570.770493637396	131849.59549631845	155112.8229731809	0.146119686728694	0.37093316124973374	0.09570964761712468	255.13410067809536	61.700287687320476	107.4512897567313	36.21147930554161	147.68281092136402	25.488808381778757	12.380806306673872	1.3155125660095814	0.5438109558003413	28.143282734580175	3.538705542098033	0.1542288854047497	0.25068280211903327	0.00923398031656914	0.573168024027043	0.0142930515702714
97	6400.900291641538	0.9850090614468996	1.035529998136812	0.902331016696565	26.579522552665473	72.84208865465705	23.979334305383244	131.15263645756937	73.35998609574692	0.379425409026493	0.3869360111204036	0.2559977643504748	0.5537176185635594	185.57231724153493	204.58040179251458	0.08642146276127709	3.273099567399179	1.838034929192955	0.024106674669167875	0.01577903008683129	0.02920504483825074	0.03712744949613983	7.917573472992727	4.225458597470771	11.582276067010282	5.986768974348408	35936.03225710281	19017.069626713717	109495.86395330935	115623.64605941616	0.1308124171075146	0.2871004764016178	0.08626558822834268	316.2415649624271	213.5948386642254	137.46797330614694	113.22068428785617	178.77359165628056	100.3741543763696	11.983128051670818	1.0328217214182964	0.655380670792442	27.583281234819136	2.754077937538819	0.12469129704073277	0.17979902514860355	0.0874214880598219	0.148924150691754	0.00361219251004069
98	9335.767637699775	1.2048485907272348	0.9431531414437114	0.793880986517656	25.145133797425093	61.029525891754794	15.61213781750318	117.15158645534824	66.9166080528884	0.37605507895314344	0.3482321241429074	0.21027700489369364	0.571577795311293	112.36168467218624	138.41675393823024	0.05117139129213328	3.1551387409422804	1.4578652340043263	0.027140637138897413	0.019422482065929066	0.028472111444376804	0.047213613220038864	7.078644699781082	4.060167342738214	6.337634588532726	3.781275269515908	43236.88613405728	22653.395364837932	124740.99996866992	143720.6143862763	0.14249067680690444	0.34805251503743695	0.09300852432944953	254.46629250957662	109.68241863884884	107.84165850625175	59.209659457099505	146.62463400332464	50.472759181749325	11.066441942935528	1.0827912078392528	0.6394979343996788	27.203105606042584	2.864577166386623	0.1366674092129907	0.20613676837120865	0.015590482929646002	0.513079527144139	0.0312360561794061
99	9100.761371349772	1.417837830559907	0.9106300564572857	0.936527606256156	25.398318056360786	57.301253235411075	11.741619212963029	150.3093442215543	83.43590128297117	0.40534073521960384	0.3577365151631413	0.17445782488000872	0.5856508735715503	78.12683315870919	114.81739338049304	0.03175497534222347	3.0921296129587383	1.3290402303490025	0.02935735786354757	0.019488855118861826	0.026537710666413764	0.0460636759003119	8.363820535919405	4.547126465820336	4.541293070480529	3.302583197373196	38786.279049386045	20127.617660459775	131880.9486970004	152933.76437352906	0.12585838790944232	0.3576281153194889	0.08256721141317608	257.3249308736868	63.063312966285956	105.23324037191631	38.342402401169394	152.091690501771	24.72091056511656	8.075727932153116	0.7667171694854811	0.7491496299223471	23.98786636891536	2.0371086742812157	0.15211643524643514	0.2113654014472114	0.0150680178870207	0.110586764529319	0.0115698222609778
100	7447.69472266716	1.3881328636636039	0.9493056283864256	0.903254602746772	26.13249897816491	67.84434012324347	18.968222165285535	135.43170727272746	75.15742603985605	0.3883008848046766	0.3791598727541809	0.21537322596280684	0.5652362435034133	138.06934980426544	166.98309517185695	0.06050642907219388	3.2225697171172274	1.6697313388806931	0.025183928247485225	0.01663788066120019	0.02743239040331732	0.037987897205131314	8.12172678187836	4.329737346518181	8.159534308650738	4.980044525118737	36645.89946290841	18894.784852998953	121961.02419984851	134032.41859243414	0.12671713474318674	0.321819959737313	0.08313828546982711	300.0955595693761	141.3526451391844	127.71314372076816	77.65253553998552	172.38241584860793	63.70010959919896	10.361244276053165	0.9642080303797825	0.6748751478164698	24.71268651134243	2.5103045561043262	0.142686586362581	0.20796407359656732	0.0874214880598219	0.0227032295214273	0.006966612152238471
101	10775.171085607075	1.0470967719651627	0.933811687997559	1.4252692452546696	25.489971305731725	66.55528014476909	17.40527921026841	120.01781670739119	66.8119054623082	0.38574840428392543	0.3487253653087098	0.20955704527865218	0.5683774430065621	120.69152616654097	141.8374934131947	0.056550087355838066	3.2237504283782203	1.492158151084806	0.025795840935983902	0.018466340416316056	0.026547501878066322	0.04555439924098142	7.355298967338954	4.119407822744881	8.286845138618249	4.6618680020850825	40216.94078550297	20848.833319671943	117011.21076017978	134796.07145784423	0.13888929582164394	0.33297202847413093	0.09064830998445503	279.58833802800547	135.11950193341895	120.46532793587335	71.97941270402926	159.12301009213147	63.14008922938975	11.075188941301324	1.1608914282099894	0.5847414256757558	27.10744774196939	3.04214020354514	0.13720707248481198	0.21063867129737063	0.36008608192764097	0.0308923584349496	1.3485151670408402
102	8160.245702038819	1.6721779135295378	0.8075611030955956	1.3097222648207534	24.248275462306147	67.41131992860595	12.874084932601528	101.88237520933939	58.304510912120335	0.3569491412512378	0.2977649086229849	0.19193082787144458	0.6093130303986822	93.95433498303902	102.44699556308784	0.04926487996837706	3.166862316495326	1.1979488098964624	0.029562876378797613	0.02418701787198405	0.025960073362032637	0.05726619467841766	6.341707799193486	4.01156752074267	6.6934837489541215	3.954292431945211	48494.97263549233	25813.25513766732	113141.04932239291	140192.07423251658	0.15184611214866475	0.3565087359205642	0.09790729943356903	276.03131445483444	102.0232182419514	114.42080029665102	56.37747999574755	161.6105141581836	45.64573824620382	13.17231972396317	1.092739791486782	0.6475968667347687	40.316728845564135	3.2412365442789244	0.13286865354374594	0.20415754239600162	0.0502516245177528	0.123338962121848	0.0065914753247916
103	6390.786812351008	1.533793295424354	0.8946042271655664	1.0558863913194199	25.13882974004617	71.62173302019174	15.56192405642736	119.30641210707547	65.46255587947095	0.3616640691028218	0.31585523885450606	0.1999683462709211	0.5864307693080738	101.63436909391514	107.9850609164735	0.05610168105235314	3.236162490848329	1.3000848409668384	0.026663073622253296	0.020625499211749124	0.02709247550735956	0.054102839084469306	6.708721539862719	4.098914965376017	9.358271833594543	4.496223559529869	43111.548846409816	23127.485351489206	116651.02094067837	143183.6692700916	0.1425798348795297	0.3534622539442157	0.09132965483052162	305.885257353278	149.21082204120427	127.00101445522486	79.30740022580325	178.8842428980532	69.90342181540124	16.738767920368144	1.318588376364241	0.5784827437441536	43.76270992043963	4.152252889406131	0.1356974282325112	0.21833529704395507	0.007158844835438441	0.19640140047062402	0.00226885140668116
104	5409.729638609045	1.1769833516618553	0.8949429373501974	1.0140504240810837	25.04467140609742	67.06639255165356	10.190983657839926	77.11970931736819	49.335346666231004	0.33936451421878566	0.30584712274083575	0.14649306171259208	0.6077225774000344	33.55094908857364	50.89024930835956	0.01671479418980558	3.2840323155982936	1.3273842287693625	0.024481511864123177	0.018107770383733537	0.026506251381687166	0.04885241857975115	7.377471941743855	4.461427259894246	2.6391844145960826	2.388686400792869	38739.992923362	18153.35036930397	148539.7905916665	175704.09313977582	0.12451266807156985	0.4189798354895425	0.08782792122486861	305.33696892954555	45.279167255718725	121.531933469342	28.96089981610518	183.8050354602035	16.318267439613543	9.636227509565853	1.0679905780957062	0.6363105723319735	35.00354861030948	2.7413097449490054	0.13173926483110376	0.20452693858068566	0.0849909993799906	0.0788995726191642	0.0138865440632345
105	9121.513754215224	1.315057905346315	1.0823192747813934	1.016465440022128	25.427161651154282	66.49484473863723	16.951870993042572	111.87966605893338	63.83759971146366	0.38468489198016775	0.34729094641004715	0.20886724353923425	0.562774673586263	115.03964339754718	121.25402795955667	0.06402522057023577	3.2117777815218913	1.4271305905560154	0.025646558231520747	0.01885128026234378	0.027760020790907572	0.048085219111119216	6.6609661864611915	3.9855513331959944	9.681564467051734	4.661100957446389	42549.2625012294	22810.38921051373	121149.09042387978	142728.42506016593	0.14403761615652422	0.34290623809874715	0.0936453390063603	274.3485393854316	169.26398794034134	118.80765183111518	89.5103385861187	155.54088755431633	79.7536493542226	13.65931444381879	1.0712828777936243	0.656113634984002	39.78888979539441	3.4231980001339255	0.1255086856989313	0.19130882844726607	0.0449541024106049	0.318958602499538	0.933452723081055
106	14238.529024027637	1.2292096192096422	0.9374189386913633	0.866793946278162	25.16796626270785	70.7342438557813	11.254851920701057	88.65286441329813	54.1129465450284	0.34642073431620335	0.3071597570857993	0.1461653214562841	0.5936851203664928	46.10650077447998	64.49926311754196	0.02282900069464372	3.280381565272243	1.3149576142973582	0.02513364569999641	0.018898910911613456	0.025020191294381624	0.04780065705361646	7.033860593333417	4.303077323290634	4.754639946454923	3.2209915760127874	39958.71786675556	19733.00516154009	139498.08123869132	165680.40197106128	0.1296526137512913	0.4027156504889792	0.08982623061855882	311.2226542321223	68.91146554375884	128.68720239942607	41.51705423657593	182.53545183269622	27.394411307182885	11.412848012330478	1.0131763178817104	0.6686722970524204	39.91747998939009	2.832746087850631	0.1312181099410387	0.1991213558545268	0.0849909993799906	0.28211724764604496	0.0019055970529164603
107	76260.88675924246	1.1161334397993448	0.8609554495813407	1.0533976390534048	27.002464233461257	84.87747351255021	24.357342301821067	137.91569719598866	73.20912770408941	0.3783296489272092	0.37800193730939413	0.2643775944307525	0.5604246355892796	184.89804451455407	183.51209673798863	0.10592128411297073	3.3991839823315164	1.7742798423811295	0.022045928880037768	0.014933316867762544	0.03095083407268752	0.040585231887403754	8.106759175509374	4.343697504108799	16.88508969317975	7.104087266483396	32033.922540590163	16776.12747218435	103915.49927305261	112565.73899706351	0.12502379035542543	0.2808195507683742	0.08102553449948281	379.7904958842866	283.9113435395526	167.05108096075847	148.10022388096763	212.739414923528	135.81111965858486	16.534306104519214	1.4705253142540342	0.5036256657989354	38.74338395730785	3.914250672797442	0.13544064207854323	0.21617066705453475	0.0764891108075586	0.040742670169528004	0.0320379627687633
108	5296.565373413467	1.551474217922812	0.9817569649044134	1.0711599240653813	24.38793672386281	56.86921230631807	10.172678468137597	125.52475082621268	67.0500685781137	0.36007089024830835	0.29338666959241294	0.18278915798343004	0.609490591853375	69.34306385582913	82.79481151937757	0.0400559425060948	3.06993446957421	1.0397556998817743	0.03178907031184556	0.02517708114355199	0.02677260615713528	0.062493063303368776	6.737007044969044	4.212141831352972	5.895203794870556	3.507420963337223	46849.111220567196	25212.90384323398	118342.043106001	151826.64464548396	0.1423618651488181	0.37428247702388445	0.08890625495157055	234.50710605929552	108.75161743199448	94.40614928998575	58.80603327678215	140.10095676930962	49.94558415521253	11.730599742217231	1.0929539999854962	0.6457731796270169	36.48819301693866	3.0297208538469707	0.12813497967861776	0.20021752379855626	0.212948066038059	0.630327186336399	0.280045299129018
109	2141.005682120205	1.6747109592922693	0.8045588448437713	0.8503700956922282	25.381141045843894	73.88661303918067	17.763941688617365	121.6224789769301	66.76641584343749	0.3547044099004667	0.3239157539522203	0.22003831572773766	0.5811268767543003	116.56341406836678	119.18983976858094	0.06740291570696115	3.2702959129879448	1.401616171187376	0.025806855543597493	0.019572020474425002	0.026676478652030655	0.05517433670963671	6.598430298576835	4.028866424369053	9.06260619612454	4.5277215252562515	41377.62930392472	21921.867634218335	111595.01756309113	136374.7544598667	0.14142298622048866	0.3437869903109368	0.0898651851608163	306.59147719221056	174.31880330024586	129.52103558196848	91.50870946842421	177.07044161024209	82.81009383182177	18.136876260107798	1.315165261127326	0.5905742722736115	47.3067164018058	4.4280680601238105	0.13907245424920614	0.2239474681478292	0.018266413248633998	0.00785632572802391	0.0169722748945755
110	3597.0297705162448	1.5774360948729467	0.942446283573213	1.2606365154339056	24.647475140410204	60.766452072708084	11.870750677593616	117.11301753584104	62.34202517558547	0.3627591052088135	0.3075044861077447	0.18823995063486085	0.6121052779229138	78.86715137659064	91.92532306533653	0.04344334912002666	3.1154405666404306	1.169308871819913	0.030481088291597874	0.023752769439398243	0.02607003689400269	0.056177921230983606	6.880181489100042	4.213302175625516	6.149100505644131	3.829250080980232	45713.90274130377	24113.418654148307	118220.9185512118	147778.22229541006	0.14082132048930754	0.3623768902333324	0.08790800893549025	255.67248036460634	101.4665665396451	102.55471083926294	55.158764299853274	153.11776952534308	46.30780223979184	12.534049441534439	1.2811252479394135	0.5644015280467012	42.15002101413982	3.448050413714771	0.1460356562243362	0.232390904003832	0.33612131424067104	0.0732228158632294	0.17813456499367497
111	9457.430463021843	1.857673059462858	0.8024066660289298	1.0784571450409999	24.26767209135124	52.97155652681527	8.000190689763027	100.80326345514462	57.774669317181704	0.35284761344674836	0.30235402634445696	0.14762634013537576	0.6322473000342624	33.877619009438526	52.4333017085539	0.018364751739797756	3.0521946267128977	1.1410218965175818	0.03144664651895972	0.024160639461381597	0.025863000377126143	0.052194272879805256	7.424082413516212	4.495422326046531	3.1878974167245597	2.649318118433771	45360.206400500945	22852.938443556715	143722.55910891574	171563.87622283518	0.1302758478969291	0.4032638871007717	0.08662287188562044	236.93679307471245	40.524272267797635	89.00410247118164	25.920217807822045	147.932690603531	14.604054459975602	7.619602008129817	0.8473019880012407	0.7118724821482042	27.556914855256327	2.2617851398739393	0.1147058784081018	0.17232385522046337	0.132230788070074	0.253150589267923	0.00751364446996646
112	7765.106594216959	2.258808915933468	0.8501942485618667	1.1683209568396553	24.000398189164528	53.016556274832126	8.540348986920236	103.67802447066532	58.18638412946585	0.36401293709823584	0.2938433453592017	0.1505161881715345	0.6285503535081775	36.64637430785765	52.78709980532061	0.020339858045402948	3.042436378346776	1.0453619930146123	0.03204783379793889	0.025731560834756643	0.0249389919104229	0.05759693486269779	6.706138087383975	4.322124946092661	3.4089181747796347	2.6649239896960832	47684.93303907344	24398.80447077796	133602.03205282328	165507.3512034864	0.13557493008817817	0.4013749724037558	0.0883248578543669	228.4836092458433	55.29212717851479	87.8324722340953	31.18865276794995	140.6511370117479	24.10347441056489	9.321188522322108	0.9837623019366578	0.6675621418380984	31.28083464642362	2.66975361772149	0.1263845339380425	0.19726521659146323	0.204759968404935	0.166294810802707	0.40435729877412296
113	2457.4848685846473	2.4842030556565553	0.7737900673618987	1.6252582289764357	23.612427236019805	51.673304897483426	9.882138726999733	105.27400745592716	57.90519563981311	0.3642718211001969	0.2786803325898264	0.16577349242546113	0.6412089268785433	45.334543938615546	60.34991216690438	0.023928261509794175	3.025352882859569	0.9598474346185916	0.03350390576006756	0.0279057971132775	0.02555198267632692	0.06471249961536321	6.521628540205037	4.263595650500841	3.5280647158881955	2.6753293326471836	49842.61034424598	25623.848152355815	122079.3681601888	155259.30477416018	0.14076604690362382	0.3877465684388155	0.09053852550748186	218.47860706991207	62.41011284687433	81.3452845955425	28.64184415516652	137.13332247436932	33.76826869170792	10.882021070696341	1.1690338893057246	0.603744527493859	34.68208620634957	3.1197350676300295	0.1425558234880596	0.22932456444199914	0.204759968404935	0.142987004424074	0.40435729877412296
114	6678.4017146712395	1.8672725478450005	0.9619955098780882	1.2010796765340537	24.858674799438454	66.53416571503747	12.8243465817585	113.39621901869118	62.432645783523654	0.355543637881786	0.3086878744406971	0.19597552513704597	0.60904295984071	84.9075840864995	101.44899747655012	0.04343308464369012	3.2148419376426616	1.2313844484388434	0.02774546519885642	0.021464342315779934	0.027930727089579697	0.05656379262081187	6.693479663240763	4.0728456380567994	6.45344349645019	3.802947837640265	43451.24721798424	22651.36839524878	121880.36554979904	145975.99952932677	0.1435706198066253	0.3635149098816876	0.09117249634472382	277.31060816506385	101.48241964039872	108.89975753282879	54.72337789433958	168.4108506322357	46.75904174605925	11.897742342878049	0.9906422265477224	0.6853116561187498	37.353934866724956	2.8294359688653663	0.12717144096407001	0.19084933096048518	0.0154685502865263	0.477975074989088	0.013894206388191001
115	5690.710815933848	1.5479939245820518	0.9794602139848052	1.1035555305135603	24.94115279403732	65.34566396953963	11.401865873309545	115.47178245235686	63.09378479437965	0.35668514558142667	0.30112226969669686	0.1785240768032946	0.6058765389928051	70.84900640187334	86.0556670633708	0.03594460174339368	3.1796613638876288	1.1728274146068618	0.0288865961419152	0.021915770030629722	0.026459153680192925	0.05542376912368258	6.949608691491194	4.186544922192367	6.002307798143609	4.440463957722029	43115.83794170769	22831.571451168864	123077.28627977314	150408.9843572291	0.14011328657081265	0.3744247794813572	0.0894016216851841	270.0157001050329	85.4483521351326	108.7406310168082	46.42324349247418	161.27506908822537	39.025108642658445	11.524295786631841	0.9692130472363755	0.6945829246599226	38.00003220445023	2.7735461422225263	0.12446675451106133	0.1879832538719741	0.0327818544594237	0.38110682867587603	0.00752028571737415
116	6930.859607494385	1.2783402685661602	0.9260521148059131	0.8878789131502062	25.023730618488845	61.78403667308476	9.81529434946012	103.62707532001727	58.46178942466261	0.34690611561868995	0.30260823353535615	0.1698833084350558	0.6102109767221835	58.81211768577103	72.29396238782276	0.032533570798495275	3.1699908128803984	1.1711895478282106	0.028206862336389013	0.021089629055265957	0.027182279161651467	0.05434946487319929	7.136304393267817	4.315364587658557	5.180855890996505	3.4085691765105506	41461.06081576086	21179.935835150798	134365.38299405563	163936.35273225824	0.1326008842780502	0.3898880977430728	0.08805527369350097	263.3244565695794	78.02127381439115	105.08955487787325	43.954962029918775	158.23490169170714	34.06631178447237	9.936874610270598	0.9378004681686019	0.6901199302951091	35.32637603305747	2.567405104469818	0.1237572656099026	0.18625876605058092	0.00485894603561648	0.344376000409721	0.00223819067862567
117	3395.2049329479787	1.0543160603562411	1.1016058794792407	0.8501762316699609	23.592348809666472	60.52157871697216	11.493466021055195	99.34717253209757	56.46022925181979	0.3478109532446893	0.2855128447171545	0.18756424831083995	0.6454983179340175	78.8431888225519	89.01009561417804	0.04321189405044984	3.1256347899201025	1.1101554078620655	0.03197291137993567	0.02755966572801186	0.025373659015165046	0.06038770567003225	6.275318157624658	4.092334428834262	6.303141609873904	3.784477256576436	50885.147319083924	25681.349428034417	110559.98386279031	137609.54494748826	0.14744585886670256	0.3532512751451859	0.09720895292161874	254.9731361404899	90.51537413164628	94.79044621450433	49.416198968199666	160.18268992598576	41.099175163446716	13.825286115678198	1.1731718865123835	0.6119207840620688	42.82157420617119	3.5718189252330887	0.15756446973137328	0.2508213425742765	0.0706947224911958	0.252009189311738	0.0065914753247916
118	9019.192095717031	0.9168528199183176	1.0597869901773134	0.9821004919195296	26.848874460498404	83.96611957504285	23.765587737469858	124.90267564938331	68.20211131016852	0.3769756555850512	0.3712498559318697	0.24246122102979842	0.5695658750894271	165.66500909747452	164.67320684994115	0.09471455126227375	3.413922457303121	1.738179860992867	0.022443808499931654	0.015474632386533325	0.028363180199370126	0.03861845984972328	7.548043813565742	4.156181463002818	16.176160707341012	7.756130512226706	33525.8833723157	17488.52682175221	108880.34283778402	117694.96027106962	0.13198432166972987	0.2910560620953918	0.08658839074019203	359.208563112127	307.53248004941184	153.4102555511923	157.3509013970843	205.7983075609349	150.18157865232763	15.627999701558137	1.223081056059481	0.5812969691031508	41.96558121277544	3.5484072209371225	0.14034645115228317	0.21143222466109107	0.219057102165557	0.0322941672913498	0.0999332274511603
119	5038.421803325894	1.6896201611811021	0.7175742896345244	1.6851180771087648	25.466829860809312	64.09791772115237	17.383726852549618	124.15796740129862	66.46299711920973	0.37553419622468215	0.3417331853965653	0.21667446983067903	0.5821298072043806	119.48495437081685	124.37326626089272	0.07019493012717465	3.1787499231893612	1.397211146996467	0.02775508314690418	0.020574245644503577	0.026537447198386285	0.05031291080518818	6.69673076939608	4.020161877099608	11.770517912640225	5.575681477618027	42821.24626969177	23102.046217925534	111722.99794969769	133462.1007141944	0.14476478472204013	0.3292523863501872	0.09008955420284966	259.31654698759746	210.0021312427577	108.67373452890939	110.89695421987251	150.64281245868807	99.10517702288504	12.731548595109441	1.0639307731648115	0.6495062446932027	37.315092962527444	3.096218205864513	0.13052302267935376	0.1945470239485047	0.5058869207396289	0.0614323269662594	0.715439133276519
120	2067.1085889121964	1.2409666755176378	0.8134697269559572	0.7775950673839568	24.41356351929155	58.8636928289138	9.462793245790657	116.73013023981706	62.13213423524633	0.3582482986330358	0.292000947363759	0.16407604386648714	0.6099002943776834	57.593207123712524	75.18989552338088	0.030434805283020533	3.1008626363711502	1.0816808679369554	0.030633799356947947	0.02399995413828623	0.024864119675186837	0.05474867102318406	6.708678115247465	4.154073831284054	4.348347738358919	3.240720620675046	46553.38035985642	24496.502331952634	123689.13347015146	153623.36213322473	0.14386992156648176	0.37950020090261666	0.0894058528277574	239.76149131810155	64.7452459427912	96.20272542208231	36.506402069638646	143.558765896019	28.238843873152444	11.89026298639894	1.2204237718696007	0.58417048946195	43.938428455606186	3.3003767593183126	0.14734632362811595	0.2332636164321708	0.0290767130400505	0.10697388408491901	0.0103395877197598
121	2563.5517489058366	0.9192992108491719	0.9897989951748314	1.0238826168613486	24.716117336121027	65.71676909541429	12.077866336271468	108.11377429752993	61.76751500467868	0.3479822728001258	0.2835432150315646	0.15331205085989025	0.6099133411666101	78.82409692246853	90.18121562210764	0.041968161936845993	3.184356936064727	1.2509359472019128	0.028892478051320346	0.022680924281613928	0.023784468470622024	0.04004877675294169	6.944940627199834	4.21192377536622	7.380124835020157	4.690965339815898	45068.65411474888	23167.166341628483	133549.6983529138	150670.79380704	0.13969954109438795	0.3575038670069182	0.09301953930198205	284.81025443862023	96.95885870524299	112.08075270085244	54.36669723100853	172.7295017377687	42.592161474234544	14.155276669510036	1.2544648120184283	0.582672117461618	43.77875765208356	3.5911090483192556	0.1716482936140614	0.265066524266872	0.0239866501095103	0.378652452388574	0.0102049732118616
122	4529.488875423595	1.2969177919946684	0.8615180437474752	0.7486637908724135	25.091125615561868	66.21320733795851	11.558896770832783	115.38016202569004	63.393934902480865	0.3579371922141258	0.3072622989643989	0.1710762335540981	0.5941973534667001	71.75812340514501	86.7072935732779	0.03550095347029173	3.1952403562047955	1.2202841556995156	0.02796363316155399	0.02097943412681311	0.025218996668164118	0.0515875794452765	6.857534649011323	4.135285132509502	5.853058205809352	4.488133042824775	42378.70869205076	22497.47881292053	125703.01543023215	152165.9197173507	0.1410602239604774	0.37763213432208065	0.09053255243205682	268.69931224232823	81.36478955259723	111.61267698897021	45.48655334450292	157.0866352533584	35.87823620809424	11.497681395799427	0.9616830546643763	0.6958407896979585	35.514458963117455	2.766504732179207	0.12601291427635564	0.18890810379083717	0.0327818544594237	0.344376000409721	0.00752028571737415
123	9324.851944950777	0.7450106044607786	1.0479814185847027	0.8762872806408737	26.272776410364134	73.55356049297541	20.128653102541854	129.505289099831	69.92698288740263	0.37619814551689407	0.35612303730958456	0.22334848398036242	0.5656301557890125	141.7347890869108	145.78163483498088	0.07807764873026608	3.2742450698807537	1.583348346258624	0.02518464984292313	0.017419221925771295	0.027268016692737974	0.04247218804753225	7.573016721914915	4.196222512908443	12.286821105985943	6.232082154639658	37192.203309515375	19827.47061472166	112561.23772950948	127937.60160056762	0.13466313265920235	0.31300509931279985	0.08631356461589354	311.95648623697537	233.63548791094286	132.88564457958364	122.55421188366896	179.0708416573918	111.08127602727387	14.300366887902225	1.0414034526700793	0.6690956216657747	36.9347673098112	3.2544877628823032	0.12129960534913345	0.17892956799006887	0.0310616179963309	0.0165277092644473	0.0102049732118616
124	4594.042945683567	1.6980020731595178	1.3055925172760692	1.4879424099383625	24.632584508474714	66.06957842803396	11.226413933514701	107.09310268535013	60.129338515106696	0.3501088077233041	0.2972781893959512	0.16469906176591556	0.5905857626737401	66.72006949663647	79.42489230461021	0.03344555521733261	3.1857782577305613	1.2118605280647474	0.02796432668978617	0.02201652041169246	0.02417348785490359	0.05100571321872666	6.46309620618529	3.965342107175263	4.796960203920525	3.821316620295095	45760.66270281707	24365.89805884026	127012.40971732262	154819.9080316659	0.14961055806860987	0.3849149680664307	0.09533742528079292	263.7255710155697	72.90296879458674	109.84193293360367	41.70586015057083	153.88363808196598	31.197108644015735	11.906415653009526	1.0651141211262498	0.6513074370267693	34.262003411019926	3.0205959547530385	0.13347388917539588	0.2080794433460598	0.00997668130604873	0.251668035369978	0.00482782067767804
125	7821.8839423689915	0.8230282412512686	0.8779130027862253	0.8385051683919335	25.924607875498385	76.03764002892126	20.476484884434342	119.81429700620092	65.8505113588473	0.3668762179154685	0.34389409070037114	0.22839265208111165	0.5714366213567778	140.40753480095236	137.2060148374748	0.0838531230919403	3.313627245710213	1.5156830041642382	0.024818203162895736	0.01832322987929134	0.02711387713619042	0.04724937609202752	6.753331543456568	3.97621340561497	14.991306171163384	6.127240838412241	39579.98308669183	21100.834797790714	107945.52934577841	126350.34427210737	0.1431755083421234	0.31556522870940024	0.09215699515772141	310.00621186288964	258.66087757682686	133.13342373524392	135.24857420151835	176.87278812764572	123.41230337530855	15.856184886885714	1.1040490653886654	0.6550830075596076	42.82926397299565	3.603245966996257	0.12672655957422574	0.19432564973931857	0.0579609812554776	0.0285690179328855	0.001557255022065
126	13051.94681597686	1.314464576985674	0.7108592120778642	1.112688321858395	25.145360840575812	63.199262567150626	13.619516973454557	130.1625988776544	69.31168531361489	0.3704960988098758	0.3251376131008862	0.19243938119742723	0.5840524472073084	93.61995713802332	104.23152542435885	0.05199301955018124	3.1644070092090453	1.2742180785504214	0.027970862581221997	0.020940384743082584	0.026034252148017994	0.0499318853376818	6.977724676546045	4.108095543436265	7.59175495970102	3.945441408789216	43127.884057280266	22999.801457043035	120263.28931345919	145962.42723666175	0.14331204243780066	0.3553269835456155	0.08924254501675292	259.2892548669075	136.2949129891973	109.06201831037723	73.30495326940252	150.22723655653004	62.98995971979476	12.761707802503567	1.173342689910221	0.602408235572184	38.84410511590454	3.2990460626397238	0.14096472257240783	0.2163697924582998	0.0951622731999429	0.0268067176740345	0.16081217098915898
127	2738.4622995826385	1.7209510772044228	0.8023412530165134	1.2203154200151252	24.603029170832475	62.711345062493756	9.657586496622827	101.52902202422821	57.28809868900545	0.3525789854195514	0.30004612392080954	0.14466805522941734	0.6043478676847297	48.46550051243754	64.09889552391905	0.022520574723253382	3.186836759870744	1.1469841448105143	0.027568030642209387	0.021148201255964786	0.022867564880128068	0.0487363703009178	6.552882259799139	4.05013127639081	3.752617451003753	2.7906478708574927	44516.61133368677	22871.89281148156	141351.47632961077	169421.03462684958	0.1438567480185681	0.40028913929419335	0.09416718556396234	259.6197701463316	56.026592262281014	101.55140209334395	34.122828518670254	158.068368052987	21.903763743610718	11.415467047030827	1.1738814967385203	0.5977439453440664	30.638101822633345	3.177646217765378	0.16222304249691868	0.2590636438028934	0.008347344323717209	0.0718621840248373	0.0192481473306628
128	4369.326256111131	1.7442420726721946	0.8425705385102876	1.056097040190226	24.908346056863213	66.38244902712938	12.650615705196063	107.95315797389895	60.601733571783434	0.3540686096652279	0.30620093803482823	0.17630548113758357	0.6039470173563761	82.45746560411744	90.25284729599534	0.04182328074796857	3.2270172225451113	1.2379309018558808	0.027380654113333257	0.020835391535073043	0.025158077614024246	0.050067807210181135	6.666885806398206	4.051294700492171	6.817443735983053	3.864557204808167	42737.909153838205	22114.543124816028	126238.4934246736	153603.0985532547	0.14411087045049906	0.377297118451762	0.09324623830494265	270.9524776575706	110.00083373998145	107.45300842021025	60.822522604237626	163.49946923736013	49.178311135743854	12.573470107493879	1.1058609489562885	0.6451009035399794	31.642112275615364	3.15358986565556	0.1358961868858753	0.21343019967219148	0.0677572457827228	0.163536571870923	0.029174606157542003
129	1543.8720290357628	0.8476543470682462	1.0092224271524366	1.0574778950358314	24.41035928771596	64.33117940185525	10.361081644005974	103.97005233882905	59.216271261744446	0.34463612055635534	0.2866409501761035	0.15305631266337155	0.6074581030816681	56.91823064029859	68.98934089921018	0.0271468049435547	3.2002074062550605	1.1409552309226156	0.028409862374504664	0.02233039537128022	0.023338732614137932	0.05115218490121929	6.365852051903291	4.016990994833817	3.8314840268682495	2.769037861422149	45271.09970493743	23455.75162115204	132673.33413314048	163126.36523896694	0.1473493198770006	0.40940955325112166	0.09526394817111508	260.37444829044887	60.10698849197964	103.65769792697743	35.72998732866627	156.7167503634721	24.377001163313363	12.232632050482808	1.1644530685967485	0.6197033384364181	31.4661566501621	3.205303262918149	0.14816457631980146	0.23697583972187408	0.0901709589478762	0.163536571870923	0.0830555738358182
130	16922.346114281445	1.2341411278336043	0.7644787862110508	1.093032744412807	25.755084960745318	76.12327754388699	20.185359639138237	115.45867280357133	62.342285669550186	0.37374919199191853	0.34100890490043945	0.19944622338860188	0.6000061768283623	115.54378369653777	113.536114096846	0.06573534584581818	3.3439105457649254	1.4676042145963002	0.024692860278363298	0.018278745433878894	0.02484083711706309	0.044802216415919825	7.102350610283571	4.112498236270563	13.439013382616352	5.522307171432048	38215.97381520651	19586.896955576394	120885.73990405852	139828.1211415122	0.13912074095466714	0.3448872253597549	0.09111421888262065	322.02052642908905	249.28556492454453	125.72517365646505	131.54831199656743	196.29535277262374	117.73725292797694	14.498999841060607	1.2329697799100987	0.5922509633152383	34.69108455522889	3.510781275343892	0.17390035081525382	0.285932169205149	0.218256206158912	0.0368017466128677	0.117774096488776
131	1138.807734548243	1.0068743767091943	0.8428739919423722	0.9286190194989793	23.765277870199544	60.251823312069924	9.573310617624642	90.7462491950529	51.63893279692085	0.34148778197409296	0.2900619364199757	0.15435060220394572	0.6515673957332704	48.89227436532498	60.98208686308158	0.023948659139620864	3.1773404450728235	1.1319782417186146	0.029903546295630183	0.024319054991771148	0.02383582492620814	0.04930589988770328	6.514092183280923	4.101008635582533	3.9106739723499166	2.7123998315698934	48473.84449331485	24409.329209114338	137604.97971567043	166154.9887915169	0.14940189200275011	0.40765464905060883	0.09977615589603643	255.96061234602848	64.476140284465	88.5009338976964	36.537042382314425	167.45967844833214	27.939097902150596	13.493192206934934	1.3726273729550407	0.5383139788518386	30.56732695549972	3.8727509123920956	0.17548815840006657	0.30431755772299035	0.218256206158912	0.0284036830348039	0.0405285702099078
132	4009.4392098099943	1.6236560398204753	0.7551509745766746	0.9216322753270747	24.485034908008167	60.359789066024334	8.315586854788314	91.00211744769774	53.27027632724663	0.34188887762589004	0.2829904115180598	0.13681405004421876	0.61391463017083	34.430867335212945	47.62050652487754	0.016968367622684558	3.1837789108168906	1.0938976352582193	0.02772672971536996	0.021505664930875502	0.02290767751992706	0.05024270438530065	6.450805635729663	4.0576075590036	3.005219422908407	2.661175675471769	44610.57486064087	22596.787911298587	149819.9724108875	176657.23045492108	0.14234871033423951	0.40761414558343395	0.09616340532975376	251.06212620720837	41.846583641391355	96.06922979065932	26.41832715217682	154.99289641654897	15.428256489214524	10.880838797743804	1.1858078424053862	0.5872798839460281	29.488492658280524	3.143681243027887	0.17694986301824556	0.29032704085635463	0.0327818544594237	0.283302395763042	0.0192481473306628
133	4176.163943613439	2.0132692570242923	1.1608973766844282	1.2366234704960333	23.665429556172597	51.49382756714285	6.100140655951415	71.49120520244749	44.30823975758687	0.3330092832397292	0.2720278517992448	0.12701511812846306	0.6405929616724377	16.63313974412308	27.28572599887567	0.009489972326650142	3.100641571606697	1.0077605291611946	0.03059255315075074	0.024242268193177516	0.023906021241531687	0.053226647936761115	6.039402472927842	4.057364002113315	1.7699439848416578	2.0374493650259913	48880.591295500446	24426.074332200016	149881.14419293014	183429.22521264123	0.14431326835124075	0.4326029227331548	0.09987870935315601	211.93400657793663	23.395519844431465	77.93626599760013	16.079197847810914	133.99774058033648	7.316321996620536	9.644922535791883	1.100092608032644	0.6225544411219953	27.728511679991296	2.886844393209167	0.15055215042502054	0.2463163449377046	0.170009864126968	0.351358456376799	0.0206096785527935
134	7262.846897579141	1.5599723454862793	0.956015870100499	1.2037192226364632	24.17745633728735	57.47235257213675	10.066794666485837	80.31994946804213	49.523490932018106	0.3297938798688057	0.2873926419816282	0.15284551075094602	0.6168321886488555	46.349187126587495	56.799221983032965	0.026179619714754777	3.139476244029784	1.1738610564188923	0.028803764772771162	0.022564180378750853	0.0253919555504249	0.051742221278341216	6.4386536626349935	4.120779659237858	5.890661895125715	3.203625047937813	46411.27421514003	23310.994549463587	140571.17479129642	170031.83040435234	0.1414632700309933	0.403484639212173	0.09596066163591309	243.3730722201252	91.12291705956143	96.24883336298743	51.101843406487134	147.12423885713818	40.02107365307428	9.968013358841512	1.0833551897962572	0.6235954279183283	35.02904813503246	2.880350806586728	0.1489965577660562	0.23582377033435645	0.146001511109925	0.18107900269756796	1.3798690087997902
135	10398.353583121389	1.7733111966095108	0.9017321369588113	1.207397136925852	24.31894867986732	63.147866762006906	9.488201909575832	87.42502956118437	50.33799548480194	0.3264722073494848	0.28704453731592006	0.14818320092146478	0.6423561308930318	41.9801834922735	55.275136773625775	0.02137991203444856	3.2028246130354288	1.142707476100526	0.02818346143213289	0.021904628563753525	0.024112918181511848	0.05069834277112266	7.477020743052145	4.475542956645786	3.462398327877066	2.6250595716631446	43915.03789115022	21474.885707438294	139951.30519305324	170601.74952361948	0.1341368480311105	0.4092733992956012	0.09104261347357782	293.5407940496362	56.54888982990397	101.43319006941363	33.06236902387537	192.10760398022248	23.486520806028555	12.951661098367579	1.246153798052034	0.5888408842491993	37.5972776058856	3.5414608433797796	0.15874485340386793	0.2626967998485952	0.19138258093707997	0.23355082425458398	0.0702280514574077
136	2929.491330606021	0.9318029151365865	0.9144811322070053	1.016451460933372	24.28426632061609	64.5253171982482	12.817087720973236	92.30107613281096	55.14761765652021	0.3379410153464796	0.3010067599816489	0.17622378177826922	0.6148352182546081	69.20991068742636	79.8221936794227	0.04109070306719087	3.2070332699954402	1.2548563348065818	0.02772949074193985	0.02209403617645972	0.025995307619783282	0.052596012356358246	6.547804635641387	4.062139020997836	8.879625039587854	3.9964187147705026	46434.232531632886	23448.031836374175	128499.48321350316	155951.87906594513	0.1480047837999343	0.3787223503526877	0.09804319540785517	270.32204475061775	159.0362498662182	107.31775037119262	85.39171748648194	163.0042943794253	73.64453237973618	13.611372269722049	1.3097964567087068	0.554473000371229	47.512858201096805	3.757018224910659	0.17141404226797863	0.2801542510131727	0.5551179511509791	0.18107900269756796	0.0106700388965603
137	25692.848555052256	1.0540504655093565	0.7480911115062909	1.0731160731743346	26.518702138884738	85.08068605573025	23.050097729346767	121.848577340012	68.13929013603571	0.3574473792622888	0.35254319662767813	0.2207890870045084	0.5673566359590851	146.7004180975416	145.21160539691635	0.08895471966246485	3.4212889322554556	1.7012770767562826	0.022327221993798402	0.015371582943210059	0.02711498564478745	0.03921278835758296	7.658390539274649	4.224304513065992	16.673259911531595	8.356726382499225	34097.50477537348	17480.645995117073	114571.81495417452	126602.82433217592	0.13089413109366874	0.3107207935218305	0.08675620647529234	371.3238189729671	302.74433251206096	159.5578853066976	158.63919112968375	211.76593366627003	144.1051413823775	13.908730974706584	1.2438042451543485	0.5604118240264491	49.28072718132536	3.3928804945403814	0.15049759827188702	0.23459888105416088	0.0840325054322528	0.0197656580993808	0.0589406394098386
138	2405.428081808458	1.5009818565838844	0.7334608333007677	0.8933659205691601	25.300467443774025	74.84335776977655	8.845968926111672	85.74649637801643	51.833934918702795	0.3254390827855885	0.2950664676319456	0.1244470706751954	0.613735008900475	21.36378223121709	39.26414449643455	0.010657136280061355	3.296063157224545	1.2604864941808638	0.024969549698505396	0.018017084538493003	0.02313197439061982	0.04561045966166549	7.820776340614213	4.545501924953214	2.1770812869646297	2.2748778686519273	37032.615825719935	17786.52035694198	149229.1227869927	176888.6214395068	0.11908051391396898	0.41152629585865436	0.08348409792366306	353.7527506076341	30.649430557071504	134.28252330695318	22.609351371630126	219.47022730068	8.040079185441323	10.992505202073602	0.9912490476322844	0.6941440667351928	46.90598917128446	2.825602786305196	0.12720987579567833	0.1933133005949474	0.0106800841392701	0.0726877514684148	0.00212674334543171
139	12346.971502904029	1.482814981400861	0.8161437589912379	0.898116565283908	25.124480402649674	65.84252833649845	13.422217870377875	92.45751549809991	55.74015874517116	0.3458771344039926	0.318356747576103	0.17560850016991056	0.593006049359898	73.93876274381498	87.80821338866484	0.03885383504724285	3.255539471067722	1.3894940047866866	0.025082713351352464	0.01840938472470256	0.027272898263417732	0.04855783422630924	6.992925029434518	4.217760161400053	6.243624623945506	4.5525381776434255	40296.86582970899	19814.266902670202	137610.63096244563	161791.5617293441	0.13388012748293243	0.38485862166582097	0.09177563563636913	282.84492824670315	108.93707801322654	117.1843272050399	60.73043322755694	165.66060104166345	48.20664478566953	9.562309320495203	1.057316763278382	0.6270739245875147	40.07327263581536	2.7367894162564412	0.14175758290524745	0.21890969976250566	0.0426136947810304	0.0922450848392604	0.029794959517633997
140	5831.859691996411	1.3204387757658314	0.7529733333997184	0.9121632328778164	25.24095944205496	73.42580899018448	15.006994883444943	94.76673763175013	57.42014016622254	0.33838972334497874	0.3090686819867198	0.1729643643667244	0.5979537652937224	81.32789203545	100.7942230419635	0.03305129851161615	3.303467614799717	1.449096441811308	0.02454051943882657	0.017877845786283333	0.02690557177672727	0.04729233339773651	8.232648468724436	4.6379202192178886	4.632355576516737	3.0390768892453464	38596.49596509336	18739.387227003994	134866.12383239137	156956.4756856888	0.12916821419227134	0.377936122850202	0.08911807567639511	327.0174174603149	81.05253531023831	134.83262175690737	47.24601085849867	192.1847957034075	33.80652445173971	9.873462126483448	0.9760704439263842	0.6680663822861614	57.35616236339268	2.618934212992763	0.14510985085096012	0.22085982537190824	0.0506009906932734	0.316414475344943	0.0168925418635586
141	3231.783789416094	1.323852502529053	0.8720024841706508	0.7923305896589992	24.925873297811908	62.87296879314561	11.628908249908664	90.36464317037695	55.66309278952361	0.35319388250835176	0.3189978312210881	0.17631044554439948	0.5918183642635402	70.55482958672218	97.47603356472725	0.03033094093148959	3.243618507992643	1.3541215120914778	0.02576028058731645	0.01882313780628156	0.028321541626868497	0.05057395855390734	10.094267702187867	5.390192736133197	4.173841877022713	3.0659443279959766	41900.62790295028	20932.119444886615	138480.20687656206	161242.82628139036	0.14173746223541395	0.38544462665050905	0.09686756459339985	269.3722662736479	63.19055706834278	106.13581469473543	38.54608982077227	163.23645157891244	24.64446724757051	8.434706632047797	0.9229145787499986	0.6819908450948508	37.740270475519694	2.450435566116877	0.1354178075763879	0.20403839186908687	0.0190792488673537	0.284427405356892	0.0168925418635586
142	6841.44943539414	1.526437620816839	0.6723420178601078	0.9745684997335967	24.981274145823452	65.38870312871111	11.919658717265555	85.18612162342797	53.015820031673385	0.3492845621260752	0.3101288423162405	0.18128780941439587	0.606539218063158	59.96598398537853	73.19351911629371	0.031853381614184315	3.269880733872629	1.2929302622558836	0.024425979670577774	0.017827959795408854	0.030562145317755696	0.057685994820242	7.382011019690618	4.456421509203469	4.604664033261716	2.9807107904449577	38252.2296092524	17611.738080774085	138704.5641381271	166565.39330092407	0.12316776502985094	0.39994199344029974	0.08778369664826383	292.2155560116762	81.45702437669722	117.23558944904126	46.767673288179786	174.97996656263496	34.689351088517654	8.602944595752927	0.9407186013167155	0.6687212392415763	44.97232413588259	2.4988180735991805	0.1407269726671129	0.2156700354285223	0.0521865558795247	0.137840117034952	0.0285473480772825
143	19754.35336342166	1.1209034247412923	0.838938966012768	0.9958567669783258	25.543208972751085	68.84500159147353	18.79753037827735	110.5122001958393	64.0473195712014	0.36637610016208444	0.34691775107969924	0.2204170787748867	0.5737186897328701	120.94872317399471	134.09357429501816	0.06085216957824697	3.293829464059711	1.5732802650319584	0.024276764339366538	0.01717448885917807	0.02886302903295376	0.045621830093917515	6.818534004489797	3.9316570903389065	9.245033483004299	5.6485979352780555	39866.08734800405	20290.31218982552	125232.21443147161	140026.78554019023	0.1470225635604063	0.3408049164918113	0.09702731659366291	276.9612576639899	165.5978713897293	116.878761622232	88.15508010326431	160.08249604175808	77.4427912864649	10.131607629538294	1.0589087567693483	0.6301684584580832	44.28564202655409	2.7914880165139504	0.14387203695873652	0.21741968258887265	0.099003869594529	0.284427405356892	0.0190689179753459
144	9076.443492358452	1.5487043472804307	0.7912553179910227	1.0793138741141726	24.54210662723301	62.16198542042068	12.391116612946448	98.19157612462027	58.60590521380921	0.34893416359044555	0.3131318419792923	0.18496097054006458	0.6037761083207858	73.34550496644083	95.79776969137662	0.035280505599781124	3.2240993910274036	1.269315504544853	0.02594809360836312	0.01930026671199869	0.030948553202792047	0.05427693269432055	6.8185135108861585	4.154620079660136	6.283581879373909	3.584053617714057	41831.29084108912	19480.794470014862	135803.12301127167	157232.0287988392	0.13561476839923872	0.3748581735643186	0.09250407037720192	263.22505701836695	95.93089235178027	108.0422069428502	55.23307025631922	155.1828500755172	40.697822095461106	8.759087978064896	1.0165452035131246	0.6372358842666654	40.98714998271512	2.634677173964249	0.18066041927031226	0.2802099596632047	0.0952628664153691	0.6637057983163471	0.0063126276165093205
145	6274.426800197281	1.200290022381952	0.8234413847101703	0.9247229157985698	24.813699526847532	64.94956034821547	9.288265842369675	91.22157236489643	56.718275863984054	0.3574427402164721	0.31007300196617654	0.1755018456907771	0.6025661198936018	41.59354215787756	62.60535867994123	0.020066766124901447	3.268111716810705	1.174744990323954	0.024488510892712832	0.017558183204327303	0.031598767219732454	0.06332848140682311	7.2716442842593425	4.349805093242911	3.2459677683261026	2.5384492481040106	38553.39336710933	17722.797408580904	143664.61573731183	175797.45525334688	0.1254462304249884	0.4131644363015119	0.0876280242377464	285.08631964502644	44.11864454739592	115.1320764761622	26.455381170052757	169.9542431688643	17.663263377343156	6.437831630331345	0.7428624329862844	0.7329328525832306	37.84683388329362	2.043504736902341	0.1304574741137808	0.19403819833727665	0.0739675347118052	0.12241061825031901	0.0528162158992974
146	9697.87687159611	1.3129363801711906	0.8681104527732544	0.8609001200217736	24.8634172831704	68.23919556562129	12.575407385819425	93.22482931223938	57.37044947743493	0.34273380286221244	0.3047447189718477	0.18326335729043647	0.602188903511472	68.74770771205272	84.01762129048863	0.03408317311407521	3.260526742790829	1.297783550364986	0.026055608241822497	0.019505357310355718	0.028236971675872802	0.05574773817792884	7.0095523720932045	4.195936803095998	4.551949283378181	3.1429150756375765	40644.298179929196	19593.679958237895	133919.11615008887	159763.55617268186	0.13394081142479267	0.3836497162995923	0.09202305728298264	290.3952235242067	84.62933657685372	118.50654422265602	47.8462612567231	171.88867930155047	36.783075320130685	9.800578134105347	0.9339663321980762	0.6789313111428711	49.68331851723075	2.7280776696232114	0.1393120561423426	0.22339865559584304	0.0519780547337695	0.435534828267973	0.0163538029065726
147	6260.574914244422	1.5037077072615335	0.8155477001345408	0.9955957394388812	25.403258365270823	72.81303801164236	15.086394503986755	95.10654344346725	57.394751125055556	0.3353220430608482	0.31360323991231265	0.17125506656601486	0.6087739447934924	76.5671345839642	88.41836230635987	0.038729751742287405	3.3458096633010888	1.5012758331461762	0.023556627552152418	0.016821907477105564	0.02560341737234057	0.04013909743247336	7.39051734931229	4.264502750335541	5.661159214092162	3.3666688321474583	37125.128312708126	17407.634184361512	141579.63555243815	158095.3274047777	0.1287985083233589	0.3727779024472569	0.09028363309244575	323.4413300354779	108.19006051531494	125.37176212359425	61.14579114180305	198.0695679118832	47.04426937351209	9.843653956942765	1.0229889037964839	0.6521557340542786	51.67400165065916	2.7205420807462217	0.16124007444131225	0.24470943199546968	0.0519780547337695	1.10215964466279	0.0130257381176325
148	11289.199243200219	1.5935606237009907	1.0305898810792433	1.089503242497284	24.423213230582004	68.19676144319293	9.52098896881553	86.66778323364092	51.24213618885933	0.32958693655618887	0.2880937366318037	0.14177929856644167	0.6252937786228726	34.74750500446256	51.99389184561203	0.016065128710016485	3.2460714417952516	1.163694185347693	0.027202960443809873	0.021251126380369342	0.023510534179998745	0.05164790331551058	6.78862961604289	4.222664609239996	2.4387509222579156	2.301741586479009	43744.09936479081	21488.62902795863	139580.96357760276	169642.57899276982	0.13810146459073638	0.40997396175921247	0.09434397189803224	299.6989527014334	42.00137634036313	113.16716304150987	26.629123013492222	186.53178965992348	15.372253326870933	11.39908688320946	1.098226835198259	0.6389772180549553	37.35965133379184	3.090426390787038	0.14769363955579098	0.23254465228861665	0.0692278759857309	0.14552321250314001	0.0292097442872585
149	7664.881648141495	1.9152357272777785	0.8804062723463515	1.0545686396164202	24.28672680255278	65.47337358687574	9.765505613768168	85.8276490018578	52.80161771907117	0.33932301368065254	0.30500182927004776	0.15167733262612504	0.6370987039322971	34.827840573273306	54.1252506618628	0.014170822200402522	3.2718950641896964	1.2823699174619618	0.026047524014314587	0.01982182060820408	0.026576417130093608	0.05245732568887048	6.986888316054586	4.254946301312341	2.1071540857465263	2.249040291692814	42241.547674193775	19136.67745154475	147679.2541193574	174685.25030176327	0.1316797650076124	0.416587420445546	0.09359871266962035	289.1955432770158	33.686583395951814	106.80936504298953	23.09419852772148	182.3861782340261	10.592384868230374	8.782257025475056	0.9212360656497011	0.6856191396738377	38.14599679262402	2.565422483903246	0.14196932561860043	0.22494474611903134	0.070896215303278	0.119049237919884	0.0246136328522703
150	3912.745647258651	1.3154670879905137	0.7576942814823565	0.8018711100055472	24.427682344741758	58.03908808730991	9.586609592008822	102.8250467553422	57.29386815390039	0.3612432050321968	0.30783552614993237	0.16327708593149468	0.6198415703617918	56.56372045518597	70.94968703113699	0.02842648026446666	3.1350767126555086	1.136306579293556	0.029384230275090528	0.02260702156148231	0.024992473101565785	0.054582960828855595	6.794518336325231	4.157212634915289	4.450342684606119	3.9167452199005264	44998.815635795705	22692.994654867955	132797.17715898514	162200.0489575739	0.1405453524221778	0.3927109941315392	0.09062092340343855	243.24736078292088	67.71398041045653	92.5122723610071	38.009708429196714	150.73508842191407	29.70427198125984	10.49313276529696	1.0610653376953374	0.6549035311648024	29.905275353382887	2.84404138084909	0.13357103593592273	0.20702740173869796	0.0543579991602447	0.13391561504713	0.0129524913561422
151	6651.870302662123	0.5286536290274598	0.7624460160947492	1.0495757948534774	26.19871336677294	68.52312564894892	24.003015604413775	125.64063198224413	70.38333241071045	0.3720250815535572	0.3647603339922397	0.2520201401345256	0.551588919372241	172.12838096481605	177.63082257401783	0.08993376407396987	3.2637159151730786	1.7253273174911612	0.024673668504235732	0.017228068273145766	0.027799375669753424	0.04118260251368195	6.765935728854724	3.9096116690954594	12.55209811804845	6.130858204432953	39685.84451232953	21782.14730984563	105576.70635123011	117290.1084845022	0.14654623153270607	0.29855336489885725	0.09449420633101908	277.1799757184026	255.03694254849864	120.387214087424	132.78529526720192	156.79276163097947	122.2516472812967	12.232154016394485	0.858886227826811	0.7428523500770039	34.29804958225688	2.6200846354110987	0.11356120773426806	0.16392826112310557	0.263628698712789	0.0758397842889238	0.672337018722649
152	4905.347982986517	1.278149741979043	0.8282695130371003	1.4919623740073051	24.47689302817338	56.19885049327672	10.641228749899234	101.04829817758258	56.98485066923925	0.3529585821251545	0.3032981067226074	0.16729331595816122	0.608925918171908	61.7053622319463	79.03712219521282	0.030822117686475956	3.1246155962711524	1.1921895242390281	0.029499157631825024	0.022380673706272357	0.024553343636195372	0.05161845316932076	6.421615764369645	4.009984796623296	4.124210103155257	3.0133537135863846	46336.20540006171	24230.207112331067	131917.04248574062	160330.93961508427	0.1479027358477602	0.38889749966057363	0.09510489923882748	227.2499545725061	70.1654834929596	89.30907335685092	40.16145404561331	137.9408812156553	30.004029447346305	10.456744539070352	1.1004956191464152	0.6360346198065987	27.6087220342344	2.920477527116928	0.13786338410321228	0.217397958556181	0.209458991403846	0.13391561504713	0.291638959925948
153	4423.957457778439	1.3188536727944018	0.956043052417472	0.7555440424057124	24.953844836695577	60.14795271255697	15.04497378307594	114.83301606055407	65.96426563752821	0.37216261622712343	0.34417628475119016	0.21245777668395957	0.5720015892439212	106.5573411411793	130.9360109648277	0.04940889860146009	3.1500194454484087	1.424443937942454	0.026891437016530337	0.019252266023853035	0.028622980203400206	0.05108926101184224	6.874209624923962	3.980870041320638	7.037045806414087	4.827102285012205	43865.3482127018	23057.961789626017	126205.28490432406	149473.22821855146	0.1451717008760412	0.35923687739993393	0.09510952597566438	249.5410816193857	109.31273812596717	103.41377675507519	57.66895089972472	146.12730486431	51.64378722624256	12.394857670751163	1.1335399840619602	0.632480323994803	31.569980442775414	3.1720217015719645	0.13813751344778347	0.21295873020726874	0.00900195822570665	0.0606675970323777	0.00636461908702562
154	3558.098077910136	1.4199125695123789	0.9253659376427091	0.6624873886381066	24.48131109187194	59.37724777312217	13.439466737236508	106.80721929732964	63.16159777071235	0.3614291045270008	0.3155470566426939	0.20003337380495706	0.5788040890720092	90.30731577048098	110.73281207229034	0.04565955337679933	3.143222321212564	1.2652719995548247	0.027686305439997127	0.021084024046274595	0.027075588169966473	0.05490465595878015	6.245322921070485	3.878954844970499	7.266198355598295	3.956063223500984	47170.453322253736	24805.061799258376	121884.08821092622	149336.08645881826	0.15018401084915245	0.36975828108363124	0.09876786611839058	239.38266320262497	110.07144907120382	98.08886725410291	58.99362966089183	141.29379594852233	51.07781941031199	13.73733677621214	1.2514710340894906	0.5973008197940772	34.82783500104379	3.549390760304706	0.14891421242454111	0.23930177549561427	0.0326622335593935	0.0758397842889238	0.0111763630729273
155	11013.065222930463	0.8640269883570698	0.7555402173582346	1.0679414413792483	25.847462922145073	67.94366311869014	22.00365707722859	130.26380294404964	73.76066360962935	0.3641351740508227	0.3550833228025895	0.24250799520409458	0.5502148306499269	169.61316055918712	185.82932234625372	0.08025115805672994	3.240345503902244	1.7298964360447657	0.02447939944266058	0.017141546907666325	0.02695286674373077	0.036830613820115536	7.24351494070264	4.041441759905722	10.450752429943106	5.050902685378157	40702.27288165394	21397.266668749322	113001.16746986633	119651.2351711484	0.1419288687552827	0.29611579888969786	0.092370765844687	289.06728523013646	189.4223837957219	123.04568214583067	100.73412334078132	166.02160308430635	88.68826045494053	14.714316507867435	1.1398630415659032	0.6402045373065793	38.46269042990089	3.3493136782250454	0.152849941420311	0.22668707954994632	0.17009805062682998	0.281891818501203	0.972413214648784
156	14560.563700796321	1.0327741635599648	0.8314909055384276	0.8394957015040397	26.019977836342665	74.12367538500561	21.998894894763076	129.14877169367534	71.96905111901017	0.37954044234842216	0.3740534622823996	0.2527424315921606	0.5561049799948294	166.11308317823878	181.51945527111593	0.08379758105668361	3.282101159279661	1.6986939750866477	0.023978297777437634	0.01628768511724669	0.02889553234740527	0.04365495339086096	7.721921039447398	4.20239201789281	11.154479057063174	5.494358278681663	37331.41292562786	19443.950582962247	110592.03852834951	122424.74906803362	0.13882003060200937	0.30711006044114864	0.08961172414689139	309.76966872491994	211.98552428423886	133.91014182056918	110.67505280237671	175.85952690435025	101.3104714818624	16.227105680053775	1.323302878871104	0.5806333375411808	36.630101235906636	3.8067551367559123	0.13987892520682463	0.22314941027385862	0.0425988038281996	0.0223204318401607	0.0453109165296454
157	25000.442744172222	1.0874829182743804	0.7991412899666583	0.9087457556798658	26.139227463939406	74.56845377813946	23.555658524449072	120.98011241440729	68.12035118115149	0.3711628167097502	0.3660138898696492	0.23925225349813325	0.5641166984645376	152.3504646301548	168.07278839256267	0.07600697862218728	3.3104618910183556	1.6739019188530264	0.02376916618770995	0.01642109454856933	0.028622008041346136	0.043612681798790943	7.556393416413593	4.22060190716403	11.413987521327847	6.325942666448632	36903.07286773511	19273.089169794017	112942.43287467443	125607.51335391149	0.13661910933540766	0.3147282011624711	0.09018185742072071	322.7891172644725	205.3912130235181	136.82855850799888	106.133909472943	185.96055875647377	99.25730355057523	15.869116568028511	1.2931159180421914	0.5949049502236847	33.985559979816074	3.6510918088510125	0.13508284563893197	0.2129660724231044	0.0478248811648362	0.0136147590373342	0.071083494668575
158	3258.7398909584062	0.8211844600304011	1.0242244395289892	0.9550507484178224	24.503401242997146	63.668347534111035	12.912622480517241	99.31990554213884	59.496342265581596	0.34737560969700526	0.30843741746928655	0.18356003256333916	0.599097285165687	79.43750137795557	96.08853756062393	0.03977161748551715	3.18199418939001	1.2690782105966192	0.028075165941453466	0.02159816762529191	0.02592825710592916	0.054045354644865054	6.430114720599515	3.968254306203545	5.301626912682546	3.402399126111048	45992.39040706335	24018.884979462186	126007.10796044137	153858.32015679538	0.15036709818085534	0.3782702257003742	0.09984214632184692	255.1044686018632	94.98563461483454	104.18452847559948	51.97110914192326	150.9199401262636	43.01452547291126	13.233912007165697	1.263850195159848	0.5907528985957005	35.59085947892083	3.5692391196641338	0.15217553504885004	0.24803822994631594	0.0372507799978896	0.618770927828686	0.0424994008347978
159	203738.12925705808	1.0167227345181438	0.8299444866900096	0.9772522703093259	26.834844766878096	87.20439959789351	23.888536970020223	128.000989059957	70.46513940236122	0.37951633454201134	0.3792773360949461	0.24149956696762992	0.5532345171498175	165.4079623835391	175.52337260134283	0.08656308350325587	3.424638952659047	1.7657522155851701	0.021379148746846318	0.013960792242639544	0.0284173399130444	0.038407998098515465	8.033783181516657	4.358480608570027	14.134477270063083	7.305391076516837	31509.673856003723	16311.962122516314	110875.90627082608	119367.43674661044	0.13112776310714297	0.29807407572946815	0.08564932781925705	374.19959064690926	249.51948163696036	162.35303695691232	129.85208908918645	211.84655368999694	119.66739254777391	17.512443820255886	1.4590051776767647	0.522909671495919	34.161822257828874	4.019626533890042	0.13529891509966438	0.21807569550849526	0.0463453838284238	0.024262066263008	0.0195455814044345
160	30167.784489038248	1.2028822012480977	0.9537359588400547	1.0101995594255062	26.671056832478374	89.29539304569167	23.183094746351745	120.13486866277412	68.48175100855188	0.35243136532632446	0.35451236630512284	0.22665889061293268	0.5635022843637334	154.6034111937906	168.09152361026236	0.07710131361971197	3.447867795116244	1.7275963542143988	0.02157506300593913	0.014693527419385014	0.027228674229876137	0.04022622075767193	7.933993225229487	4.52469438474798	12.328764204282336	8.704966133039159	32718.679016054615	16811.08566092368	113867.7490685952	124608.09602848176	0.13190433087489972	0.3131480905510472	0.08842645365018348	386.45990431181434	213.72380484449317	165.6655596816563	110.95862699989516	220.79434463015838	102.76517784459811	17.58653616211508	1.411113292503169	0.5293183455450616	35.597405659194685	4.0373910559675785	0.13663424540353097	0.2183178076411837	0.075722199896507	0.281891818501203	0.00334020045648925
161	4707.765568727566	1.2852478820222255	0.8432779876956572	1.1382071205749535	25.141409969800815	66.45052196307478	14.503961939314022	105.54051403112501	61.37523462079594	0.3606358665643134	0.3201648694423892	0.1810683172164059	0.5785135393529688	86.50016442176754	106.37190472839433	0.041007578932828	3.230580271570557	1.3459788674442748	0.02615084331282396	0.019393069245961403	0.025207534869862425	0.05036493695652327	6.808329809522258	3.9855501355080913	6.023064540959797	3.7233309823211935	42211.78209320954	22165.616850979575	123832.83523373176	148522.82079187632	0.14721491193623173	0.36560062562507467	0.09728956987245194	274.52614006955537	101.81711670381972	114.51646565424997	56.618142828914316	160.00967441530557	45.19897387490554	13.478975865966834	1.2658444569108451	0.572839556897836	32.942429617608006	3.5577818556515055	0.14172578693160637	0.22603204721571188	0.14110792445159198	0.30161508099681605	0.3629507742470349
162	7420.866395210116	1.4517941310534124	0.7144150989275682	0.8118311860683673	24.31473648548831	60.79831047749068	8.530012711887727	95.16651092899724	54.5925202224324	0.36895031462629346	0.3008922829539224	0.13415545930036166	0.5897013561680526	35.61290900354876	51.14931773707357	0.01603000945107711	3.1875143047556302	1.0907608483336184	0.026914236431422156	0.020745827491883497	0.022674628232347973	0.05056635169385353	6.448648775839561	4.017637599189556	2.743943702934976	2.487404882066671	44963.9426226517	22427.73370579233	140691.55291943208	174158.87200447143	0.14343858025048886	0.40841477125981196	0.09463434159181874	249.16131302327523	39.33820047097963	103.87892315160553	24.892177360789397	145.2823898716696	14.446023110190227	10.103401808258624	1.0806297283232336	0.6381395612662905	29.23444904150155	2.8459090407039414	0.13875196919119162	0.2140333870575316	0.0058470989860887395	0.0347392529376275	0.0139403296227592
163	9932.145571220592	1.2589943807415083	0.9103100445131049	0.6856856345199497	24.30085098779989	61.94667015634116	10.490695690376969	105.03206788587777	60.99273477671963	0.36298929461016494	0.29685059479531967	0.15642229835822452	0.579191533241924	60.43635091696658	80.5558894475606	0.02701916812983679	3.1609113138056273	1.159179275620196	0.027753301996856928	0.022030512900283718	0.02316812636383346	0.05208674999836343	6.4376771853679315	3.9246961286592086	4.247860542769672	3.366330521641241	46778.68819756642	24236.1732171776	128731.23675651551	156123.4994573936	0.15048003460802808	0.38072756956355935	0.09875667549677737	248.7424443573708	56.79054005921578	105.66383818317297	33.34242603935396	143.07860617419772	23.448114019861872	11.458097496991112	1.1022538607878118	0.6380006645134947	28.738447205629136	3.0155661947539296	0.13713916684449343	0.21183615628621597	0.0199676774195013	0.38366002553796297	0.00259783164971263
164	10136.304979918126	1.25579865811013	1.1518085871813082	0.7304907174240197	25.64548308027056	68.63743022983927	15.998307380172273	110.73613193768182	63.882053443786134	0.3673831311046699	0.34049620221035787	0.20162078049467236	0.5599187418582519	107.52878472519754	127.60928669899228	0.054010980299811016	3.258413302570853	1.4699688052317712	0.02468818258634655	0.01782413245195544	0.026907410686546323	0.04645155438783464	6.905858184886307	3.9962924172745184	7.959994588083064	5.251287480889909	40248.6469540715	21192.83222250835	123969.78901708362	143598.08186724977	0.14381544823788966	0.3476317218807767	0.09473473189580803	283.8731901580742	129.4903299057782	125.71541575199879	69.23853354347607	158.15777440607582	60.25179636230213	12.453230937648279	1.1111603781109691	0.632935284220327	34.90462717751721	3.1142005067080967	0.14946929257273261	0.22105056102306073	0.0107193226336368	0.30161508099681605	0.00263540094312383
165	2173.6035997812337	0.9012830093432459	1.1840129634499736	1.1851172624115887	24.022429460187436	57.223504652240855	9.574213192295414	97.048780751552	55.42535665574106	0.34976458547551476	0.2855623139200567	0.16086293467076593	0.6126243471460302	59.01852139016714	74.5675657038259	0.028785034344116733	3.130454523389192	1.080115501923864	0.02970285060221965	0.023711635335909004	0.023716656059873137	0.05429136522038662	6.0629991236144285	3.9255378144962436	4.021935401950247	2.754416284375249	48564.49785436615	25417.186510297324	123148.46674780264	154239.0077256944	0.15127921156052537	0.38603605782930966	0.09836772679628936	229.69268649603754	63.18804118036339	89.8055747382573	36.85069194463535	139.88711175778002	26.337349235728187	12.240778631541561	1.2570121655627777	0.5806985186571477	31.908449692586636	3.497084731145591	0.1493599798002804	0.2455379036853438	0.17353847674786702	0.26549299789364	0.291638959925948
166	3238.745556321302	0.9255719167537063	1.084676944173042	0.7970892164131328	24.783888910248013	60.69572113839565	16.495402293076697	112.8709221357041	65.62067751289442	0.37106438846462897	0.3382711799786734	0.22795210075373767	0.5668597549335453	119.33785708993213	142.58718908964593	0.05797110602762041	3.154247461458288	1.4201233199285919	0.027116492660938425	0.020019177675543065	0.02836573334923794	0.05595822598358884	6.686652067727435	3.95991614698819	7.663393510141691	4.25276539066689	45516.81501687419	23538.044441772257	116751.21577948207	141346.91003861252	0.14679398052030448	0.3529221705126948	0.0964478550509906	244.0814140050116	134.23180456894923	105.69313498277852	70.4535625935144	138.38827902223287	63.778241975434746	14.638590420396337	1.3837175027877067	0.5585827119378431	31.70268540007777	3.7835058213235775	0.15533555436759025	0.2549734152301986	0.0044249409546549	0.154578830235874	0.0136607845317544
167	3295.9536163729044	1.4261951893697697	0.912515072974791	0.8302480232384833	24.53465433024367	61.61105595739695	11.070674206177838	111.83697435900918	61.972630783306926	0.3607165430665884	0.3110461060576416	0.17406611935051225	0.6114618000457229	68.94802578763912	85.36234176295717	0.033677405780385535	3.157091289778545	1.1853527611928854	0.029230869995959224	0.022312050948742994	0.025726108723758304	0.05387268793712984	6.961844723796036	4.146028019457889	5.482217858295297	4.210454655597356	45003.0086914048	22962.60131526852	126573.55783813959	152931.37960574092	0.14231513776314578	0.375498693887611	0.09132642236284089	257.5579173080702	82.31393071785799	101.49547014341867	45.5607639609357	156.06244716465167	36.753166756922205	11.288430777729118	1.0783719704102634	0.6458771592620626	33.042769454460945	2.9883407043346955	0.13703614888205873	0.21413232660632794	0.0383423940459233	0.46430756705808707	0.0129524913561422
168	8968.611377681023	1.3637100121767378	0.9467140826501017	1.0871035650958225	24.812736448961083	67.82566867066134	12.36089122554443	108.91214763892971	59.91924490951152	0.3739808404482016	0.31500881842857087	0.15631116124665986	0.59341828931972	68.8195401099415	84.74798531959365	0.029721611957143183	3.245284825598994	1.259316452229949	0.02630428404275362	0.019782010537209783	0.023249233551609808	0.04586479898804672	7.053009182906228	4.168943872614919	5.028128506341741	3.568283950748921	42130.95458549803	20737.899107061654	135194.96982118185	160207.72003176805	0.13720156427612978	0.37442507558118826	0.09005987363599356	294.1796788685144	82.93774470242663	119.94407245397637	46.91665682637577	174.23560641453773	36.02108787605082	11.215745878209686	1.1490356266542565	0.6105618343098469	32.87859180786023	3.0610126825234594	0.13832282255117842	0.21822218842500266	0.133526790321905	0.0408894211903434	0.0719686950159028
169	4265.287284923688	1.5658780701417576	0.6715529156167083	0.7466101141055539	24.189032790666975	59.58395918661516	8.005411167928946	97.9064608493779	56.92856442225216	0.3606715993509536	0.2800466523032801	0.14341212174101986	0.5908710839767841	42.6187126377458	61.12983703377037	0.018061082171216224	3.1252057179293025	0.9979275106922606	0.02959215272337386	0.023147412781626825	0.0231606732503672	0.05708934546475859	6.691277734941355	4.069574713675208	4.1270170159595745	3.417052538644835	47291.42305263296	24553.435301724778	127360.76893527812	160612.48830382375	0.1478645019850836	0.38672524697702787	0.09774395365217131	245.44010276470902	41.069216106964085	102.3435312851443	24.553724238719862	143.09657147956477	16.515491868244197	10.486089568916496	1.0406662094495234	0.6540669101494299	27.597053864542666	2.8635502416687624	0.12913306323988738	0.20328203733124464	0.00953511973460734	0.103759266885015	0.0548654870665252
170	9867.892516539037	1.1918962315368269	0.9867683522940106	0.9568386670761831	25.111305870268712	72.19527088145782	13.524289379885664	102.56837426405883	59.486832124681136	0.3609055391462673	0.3182684874138149	0.16997114906081173	0.5811244215703403	72.46000815387835	93.86338091893211	0.03360142310966679	3.269620449671223	1.3323210197965514	0.025320010465510686	0.01865940477712607	0.02430519363198192	0.048127684849790554	6.969149290243231	4.009776507954114	4.733115499127266	3.4057098451971504	41309.96067392918	21346.93313948552	128587.71380794974	152856.957198089	0.14596649867899508	0.3749588445298939	0.09593437621503542	298.6620488229796	80.53439284492968	121.76732149534347	45.40036872811844	176.89472732763616	35.13402411681127	11.61450000828016	1.1382845285842256	0.607187186150338	32.0783164816888	3.106085494041899	0.138151036276634	0.21255351239154363	0.0489900304503965	0.30161508099681605	0.0029566679749818397
171	8442.252482579876	0.977263202601884	1.2963297832863698	0.7435905490845005	24.34470315624449	60.22942004560706	11.78332225791163	104.55234845344862	60.82923445628696	0.3607543054719376	0.2971028154564749	0.16501877432270365	0.5829050846893965	70.60766372208464	87.38751907414945	0.0326172827652507	3.151412097081725	1.1685235993370022	0.02845399302017878	0.02225346225113893	0.023302562856796633	0.054357979939061045	6.370989157068203	3.8614637812843893	4.502070717220997	3.1684550869989345	47542.37138482154	25421.45003274113	119217.07533469818	149626.7982366656	0.15746783263453767	0.37283936764042624	0.10259630921509731	240.315407954336	73.05001737745113	100.6060419533098	41.883557744586625	139.70936600102564	31.16645963286451	11.184511408024374	1.067271916759355	0.6411193432922973	32.84918164664094	2.984426142271527	0.13365283616145746	0.2060184903601066	0.24023159774689398	0.8532070917868221	0.0548654870665252
172	8628.016097138701	1.4079672703998967	0.8078871448904776	1.137571844899263	25.679650320505047	101.37428801192333	15.351792414607445	98.18032212514285	55.86780845242253	0.3575624766036456	0.33050779563643107	0.15365057267156867	0.5945962613936107	45.3701929301069	73.82884129561039	0.019006453412966806	3.4904231996654835	1.4651509982932616	0.02135460853955505	0.014678695377815696	0.023066636671466793	0.04160844939591336	8.16031506806994	4.270951887392825	3.432666050741104	3.0512834133286364	33369.045227432725	15933.573043345621	140308.37850794123	156646.89729068318	0.13268494889652305	0.3909473428638535	0.08810945092596932	438.8509961179052	57.57472830525189	164.92905957348094	34.22649553826296	273.9219365444242	23.348232766988918	11.553992312134298	1.161537426223203	0.599444782427002	27.309498935441123	2.9394517253542785	0.12947526110586965	0.1990924681581923	0.05331622126976901	0.19740574320719	0.0179032751564492
173	7592.347717098418	1.251014544213005	1.5211579647049807	1.3320051027772473	24.7060148470321	67.38926779797656	13.184502150813064	114.69905305255618	63.080632671850395	0.3855930814617473	0.325397860706207	0.16306341197594973	0.5797556475257355	75.66662234870152	83.60459351340846	0.042192674786048205	3.221410354971126	1.2058986690638296	0.02646239356789396	0.020036226957120876	0.02318571082268971	0.04976384831214767	6.996079453535156	4.161609947373273	6.741293190952661	4.375086363683627	42346.343689007066	20934.509897857886	125837.96515439662	153638.62657862817	0.13799025204161727	0.3667543708774427	0.08846496595202032	279.954598563674	125.94628650896513	122.47475593760106	68.51801769126281	157.4798426260732	57.428268817702254	10.739126128416332	1.0077261058503744	0.6568943288549915	44.26621284091941	2.7779115631005364	0.1532075520174446	0.24800511663254537	0.0134565180019159	2.0016705416419	0.0279478733718442
174	6736.672418915525	1.2710992406307318	0.7121103497584494	1.1370230031847142	24.271978971023366	57.65296341581865	7.67507721386498	118.98870895538333	64.79718592703114	0.4031902917118916	0.3129962056909123	0.1365165489858052	0.578308076824035	31.128784243804404	48.74704907179397	0.013871034848265568	3.0485801906863528	0.992551307156192	0.028941015671546628	0.0215889321147613	0.0233168272630312	0.05552075532839522	8.228250702939851	4.674531036642868	3.165156997318686	3.115754697284111	43598.68404429179	21124.166745510753	134840.1320271333	166845.76718756053	0.12563985093813437	0.3947923146903092	0.0803187032851018	262.77598758966997	36.44286494773905	111.46296585075193	22.356594075669364	151.31302173891828	14.086270872069681	7.566878212176475	0.787742327713152	0.7257611795203966	29.050387686002242	2.246142313435491	0.12879131591617687	0.20379153036962644	0.00418746776985489	0.0375858871970137	0.045573349667213
175	7707.081132667738	1.4449792623990605	0.7047306639375993	0.813678537312101	23.421763704549655	56.80022326222127	8.545970601315458	101.82272866305762	59.01975232805789	0.3737957209266942	0.28152839554644504	0.14236390472067656	0.5939594791626408	41.85881567990935	60.450032523571096	0.018170573938699495	3.0655661766977085	0.9871754889290851	0.031225953712482338	0.02514063827139193	0.022437765200188305	0.05618311300101162	6.481209795262545	4.004237472593338	2.6723878492333073	2.4282630074645186	50978.85400165728	26236.228067269298	122052.0911124425	154599.14948665476	0.15314183882945306	0.3824798126976845	0.09937556773301787	228.2549643834143	42.05898089241384	99.26760082500346	25.41096776617652	128.98736355841095	16.648013126237277	10.086145053591196	1.0808183096211097	0.6279632314382163	30.88745199323006	2.9111903928665335	0.13956194662818516	0.22203114659357262	0.0218660290391514	0.0437314486646433	0.0100260666990237
176	12218.386943339334	1.5983714019947752	0.712332166003129	0.9712472269480339	24.397222179584364	62.243688906106264	9.24138995197494	104.55852622316281	59.0959403912536	0.3840314196413481	0.3201923154398951	0.14610177785965117	0.5923294018876459	40.11747272976093	64.01074863735614	0.0168446513161146	3.1553445894506225	1.1604570621987444	0.02761438324503605	0.02064744611760015	0.02471635405659715	0.051317313577635484	7.328967363228307	4.26334662364684	2.8062920326535625	2.5782136320576767	43659.994116125126	21597.21024343844	138856.73372975702	168679.6521378554	0.13652234395517507	0.401934211502479	0.08884764036026885	273.72870267479635	40.541442865163305	111.30754850266506	25.37846420262275	162.42115417213128	15.162978662540562	9.131583204225379	1.0372838429852487	0.6371211189024095	26.297040096456403	2.648680776465039	0.12341666823585866	0.18679024676940206	0.0131065853751725	0.040578538644227	0.279584884507814
177	13562.239069666672	1.5452495584618935	1.170769079292756	1.3846608909709233	25.26192420686064	71.62041835089828	13.478054786971477	111.38269045335257	61.55665813621357	0.3718798126479876	0.3273507683306321	0.17336191598451242	0.5865070715339571	79.05520113824343	101.13050860553658	0.032648269216095656	3.2319497573329383	1.353224240833603	0.025734009787374817	0.018619910537928476	0.025246040089780267	0.04824946049791629	8.519328062662158	4.598075807225853	5.5818109857975875	5.168478019320685	38980.795633396185	19248.12508567188	127782.52931034694	149441.9406968551	0.12626818966303138	0.36404136944437726	0.08283549539049372	359.7253454618195	91.42344450816573	143.681712416567	50.313994541536005	216.0436330452525	41.10944996662991	10.109174424357636	1.0269760024812984	0.6421509806846682	30.193722352016902	2.7354654520231874	0.12166718032117559	0.1840830569090976	0.0327981683133327	0.20961208424530103	0.0063722988578611
178	21208.782361810798	1.6139817877757057	0.7688780070243906	1.09847429087484	24.473729109576897	63.352843942194696	10.630387415271876	116.51636431921817	64.8440098098227	0.38652741386666617	0.31572006486513465	0.14964039204410343	0.5850635062820403	56.1400170798361	72.41385807509755	0.023467982345365457	3.1473563266384654	1.12084662303217	0.028209611832513557	0.02119395937014069	0.02300510217641783	0.05329145459460345	7.518735919234241	4.574619564268717	3.560674187023621	2.895955573353234	42645.86014711001	20679.167334512018	128090.2626221118	157046.90585648653	0.1286785785579086	0.380377027093564	0.08431982808274034	280.99131697815017	61.64266690778274	116.60107607370624	36.88866313188609	164.39024090444354	24.75400377589657	11.30374194275794	1.029266016776808	0.6458145378594746	38.80675566058161	3.1802871128290224	0.1579956924680387	0.2590246804558437	1.2692386028423102	0.20961208424530103	1.0142784307869899
179	10565.841571264215	0.9412592077986667	0.8256814230532323	0.8959791491286563	25.965578920287555	80.0606306292647	18.613986018396286	116.74564121988004	64.5448620050001	0.36647741871328354	0.34249306264109386	0.20182343544686848	0.5791482346270962	118.4974254518395	137.60123419065152	0.05256006494178985	3.342531197563541	1.5389508792155622	0.023789496069259616	0.01651726663660147	0.025957679248444	0.04358336562425705	7.9333982410260315	4.277245403986688	8.651630887828466	5.738828674528302	36128.251670937316	18310.865977311376	118563.3142393918	133812.9654500078	0.13205015582515822	0.33153811305326825	0.08683392136307114	361.26857279396324	151.65413746932725	146.67092787663825	79.58408764367276	214.5976449173255	72.07004982565452	12.470094532827233	1.1446988886152825	0.6157230408768841	35.063480130726894	3.1221381927654335	0.13378754523800848	0.20503765856715547	0.0130495275336769	0.19740574320719	0.00633439210023303
180	11405.158816513327	1.0425544790094619	0.7770990789879303	0.884240025002944	25.709162188545438	72.94025433112304	17.663418719002095	123.1874089594116	67.00512735006393	0.38146171427177444	0.3456157907637964	0.20429825119774356	0.5774707796881905	121.36049096537059	140.85458432295678	0.05220818742066356	3.2704949807468413	1.4895662740385687	0.025153977677637995	0.017684976130994266	0.025917846385489798	0.04727092666907972	7.910846390474337	4.3412986970971446	8.255334816049745	6.089378496281294	37683.323944022406	18984.448501419894	116578.62995662134	134978.89410862382	0.1303851844840861	0.33584857109310223	0.08495213657096393	329.288409717599	146.85670297139887	134.30671626982922	77.8482795243075	194.98169344776946	69.00842344709136	11.416324139780073	1.1155332623738117	0.6138893931802103	35.07802090987863	3.0149768040471683	0.12927743952525514	0.19679121637209668	0.0156244703094626	0.038097704293636	0.0318578068276522
181	14430.277168735254	1.1136274093956646	1.0504583743216551	0.9605785595489508	24.69646654431281	62.62712336092235	12.3169474584483	105.80691180706846	59.5384885763138	0.3663445398677055	0.322603415976276	0.17238283648860947	0.5978640608467964	75.85815477798567	93.01413958339519	0.03475428377768628	3.168975438354099	1.257491317828215	0.02809450382518159	0.021544646199609684	0.025258163846046934	0.05087935900651317	6.922832535108447	4.142023536175084	5.732793886929254	3.9484029130918894	43825.63609171779	22263.69874988967	128737.35670460976	153887.73478062538	0.13956319711745224	0.3712922543775355	0.09179501306513324	266.1659637730411	92.18963560154639	107.9596109857316	51.666967903435264	158.20635278730933	40.52266769811112	10.953022307765176	1.1048807108955483	0.6262928037554467	34.41837118974249	2.9906880543103824	0.14158565510930166	0.2192992689052636	0.14554775644396803	0.474011300693479	0.129962595914935
182	7992.372813432303	1.376496596360525	1.037911229117257	1.0292705821630177	24.185075631159645	65.51708147254276	8.366234795059409	88.7396340606918	51.58057684481911	0.3332736346916517	0.2860183262160164	0.1351448579118617	0.6318657424591216	27.452169879785025	42.807964402119694	0.01307565771359446	3.2216488676325	1.101964247036248	0.028037763407048444	0.022124155313477372	0.02332009560932236	0.05219797221986935	6.715730335483536	4.189021652482076	2.207809622683246	2.1914073538420333	44898.511041835154	22077.63068824037	140217.74256400205	171374.8072126872	0.13973594921199953	0.4170608903593765	0.09469357900765107	290.2124097208172	34.12864816306878	109.20326669843884	22.650608203858745	181.0091430223786	11.478039959210047	12.112102579486955	1.1893720267889676	0.6090876181990719	35.78435531381043	3.389042344243362	0.15528652292104714	0.2503599449713235	0.070896215303278	0.160330561559294	0.0292097442872585
183	8148.0867505260185	1.4649570816257742	0.998498676534653	1.6424896216571834	24.11227300368163	60.62628569224891	7.524261335151005	100.35965388336774	56.34145464088934	0.37376609067620314	0.28701900892029003	0.1429070469258584	0.5987808364728984	34.652381128207445	49.00474780570231	0.016659114611628202	3.110530375454585	0.9384473373118842	0.029388096707838214	0.02293438365263082	0.023752910097335125	0.061014290153915275	7.334834595041	4.378159071391056	3.675586570875391	3.6741244069253582	45294.638474515225	22373.898058340033	130252.94443863872	162647.1049383171	0.13427541578611046	0.38911664903943094	0.08787343549643199	271.03711868364826	39.548994003177384	109.19136989522265	23.37082435390706	161.8457487884258	16.17816964927034	8.835557851458306	0.9017991086567331	0.6908435460429964	33.68201178152712	2.4700893402988418	0.1418301637990924	0.2313852272065081	0.00843893699539644	0.0216376146093882	0.0038048829678332
184	12088.646804289174	1.4178477146180741	0.9540098206519542	0.9138824424372981	25.58492658935299	73.58282666226533	14.107624887419414	103.54217438592552	59.84539685005839	0.35818938577129666	0.3294583017191113	0.17651976890731852	0.5791738891942024	85.99128013002398	104.81110074379562	0.038753687699282995	3.3158779543494905	1.4001705115954315	0.0244167430498678	0.017537876178119232	0.025792855802977424	0.04565441049554282	7.186991484935979	4.159079243987114	6.155842352307559	3.8664619003312084	37813.52660694199	19127.571324782322	131336.58157324514	153379.50225036114	0.1340764489154168	0.3708101317191994	0.09033910435165526	314.7588713440048	90.60172809964133	132.27974874915543	48.90724396568096	182.47912259484934	41.694484133960444	13.188895376715948	1.2098217171738879	0.5892205850510758	38.27754093557973	3.4101169808891556	0.138761729590301	0.22090612988601344	0.0154521856183463	0.0793499595829423	0.0856759663497208
185	4385.700121369786	1.7716412344318917	1.2514909612554057	1.6239168829942336	23.327947084827645	57.40698697204088	8.086507980330515	88.25167160360611	53.20045808363759	0.3529415811934635	0.2782689893676127	0.13654236747551798	0.6151231028916313	36.72580780076347	51.772084991227004	0.017530764999433502	3.0922197057693275	1.0169514969462268	0.030679819722798995	0.024938227080690153	0.02207661265971867	0.054006654239124714	6.516394320344231	4.082475546470523	2.616007326298517	2.367993048515436	50923.40670521601	25229.896713314556	130684.61090153386	161216.19703852554	0.14591524528323724	0.39485821652710135	0.09710606139473715	245.95043885914563	41.12598398718401	96.09402247267813	25.515625744840904	149.85641638646726	15.610358242343121	10.736230386352586	1.1572072017814536	0.607247746610161	36.143347358052154	3.192598588124161	0.1651143719503713	0.27267928633158084	0.292219347836303	0.5261122020847889	0.7152601148901351
186	4924.687659395007	1.518111847861553	0.7144231366429203	0.9098922501567844	23.36315012933834	54.97088921978365	7.245957107109712	93.67477320914853	54.34291806044975	0.37493921229312144	0.2849624961950023	0.14052856003077122	0.6118628546552639	30.0608102904851	44.304324316795054	0.014501149613205212	3.0495943806168277	0.9469518405504788	0.031669025168480795	0.02620857642110661	0.02388486294157093	0.061518608503883104	6.855034187750796	4.289540277756822	2.5608439604320576	2.6195651895350722	50140.76235974558	24813.85166796675	128643.93681067051	161633.73463875498	0.14081728584608053	0.3968520549437263	0.09311056334823632	234.53465291393596	30.706642459077397	97.0638175098933	19.966768049112186	137.47083540404273	10.739874409965179	8.757025240319258	0.937854601801129	0.6801404582838209	40.90802028808922	2.5627367496957385	0.1351531681134708	0.22111516211146048	0.127575533553411	0.0163874330207066	0.231797349755103
187	13258.790247342984	1.1047145510982723	1.257026009332401	0.8686192038236413	24.981820643492405	66.92812209088345	11.478410925645038	96.64239734883212	56.72474911180641	0.36873859492148503	0.31391071215320754	0.16267425796239696	0.5870488094854569	62.654702014357554	79.687834139919	0.029066129805804215	3.2343184747194336	1.1945943994097212	0.026362399314965812	0.019770227135185735	0.025297493252011	0.05327178544269475	7.025014638689318	4.207074947981597	5.8428221997622645	6.444762816146041	40998.89964587175	20691.87998930872	131308.80953063688	158815.59954059945	0.13628416234284824	0.3800962901270491	0.09173929798398506	283.2777396159912	78.69389464169147	119.51874266916211	42.34141136452881	163.75899694682906	36.35248327716249	11.604933902603026	1.1283033904122057	0.6096430627929218	49.43988527109757	3.277725068539654	0.1341388727314767	0.214224890925698	0.034919500353213	0.426790384473152	0.000756570699365864
188	7164.037635469968	1.4694323811912886	1.1941566780706903	1.0121605722662053	23.965489450352763	60.400147518242115	6.689373789458741	81.17223968678456	48.796059005192525	0.36310049680344725	0.3016319803700511	0.13206430229954558	0.6311370700860357	17.562770115738576	31.549146923527925	0.008491818236657194	3.1819889038912232	1.0530042910515292	0.02828991570627257	0.02204197244472523	0.025015520156639826	0.0546276467077681	6.896445509059445	4.278288870870109	1.657317725794516	2.096677736880949	44837.929149181895	21287.432546885753	149097.8265378351	183854.19060380736	0.13479294790456203	0.42549533285944624	0.0933086272993593	266.05659175038227	20.34158856984995	102.2892678758486	15.339216922989609	163.7673238745334	5.002371646860324	9.510585331734632	1.061010249540828	0.6420093754710126	33.77630868298218	2.853780374236258	0.13929594060835365	0.23057104526230288	0.189873920201548	0.0552950030967165	0.0915385141024053
189	6883.351382246572	1.3507883782539232	1.2254959139976638	1.2204747162322331	24.631796014900726	62.23665587297195	10.57065544951284	119.35178999316038	66.08463986433004	0.3596009240786721	0.3162061928012253	0.16538998147872266	0.6052469632224585	59.5536299520088	82.53981810157546	0.026449517686715152	3.1359014906968694	1.1864088800900963	0.02960409419138649	0.02182821892499903	0.02644949209871692	0.05211018863560786	7.529828200392459	4.295851562607834	5.109386445786392	3.4093599904872214	44113.23020649697	22517.56711752368	130867.91587660654	160067.3389583142	0.13783470321320296	0.3844475056310755	0.08952079160226599	267.23299929243194	70.43147363580708	107.95474992904941	41.12557759205854	159.27824936338254	29.305896043748355	10.788166947180013	1.0507998012354631	0.6476676488489586	32.1620813625948	2.8677508344131386	0.13469547014561167	0.2074915330449164	0.0770665972235635	0.47230763981696794	0.0133049379468614
190	13075.471634256066	0.9843298377035463	1.3972157198010042	0.9176760940387156	25.05904767711554	71.13057619048956	12.091757461312755	96.15307984934168	56.19725902156451	0.35978171158320194	0.31182602572101253	0.16567435130432703	0.5931940980126804	67.49446257329636	84.0489603832543	0.030952164177877276	3.286247249961203	1.2349699561012721	0.025543326745270635	0.019174399781285812	0.025754536327351092	0.05222358361776839	6.9186200176162265	4.1508950436681165	6.626105757887956	5.2271988300226	40160.707983971784	20009.371505237967	132802.769519763	159050.13269846726	0.13681097704852732	0.37987030061705834	0.09254198200402913	299.01152520362683	91.74629508871125	125.58372099045754	49.54038220985264	173.4278042131692	42.20591287885848	12.802473540444664	1.2115457091528536	0.5884914987117053	52.89364585223331	3.582528365702687	0.13829354805555763	0.2292852702838083	0.0784084201753776	0.544765473940635	0.00501514702253465
191	22356.14505251458	0.6745156717099968	0.7087366230541974	0.9326770614353747	26.152948299045217	76.01520222631665	17.931107161364764	112.24461881589177	63.20299482831972	0.37062747616227587	0.3483027335913201	0.20383480441762633	0.5717381439186413	120.02288390184148	136.23175934260635	0.05504011601371441	3.3280084007861275	1.5263493161866173	0.02379886880382674	0.016361736407451314	0.02626566325023995	0.04467363956237886	7.740293995241646	4.291815584868284	9.263371065625	7.179624141423288	35039.254851232756	17745.143083088024	121557.2362998844	138601.72534940243	0.12814608576380576	0.3345237193570588	0.08609664952056173	335.2543195227179	149.11067704058286	141.24611039949357	77.13518962276859	194.0082091232238	71.97548741781429	12.902102013402208	1.2218069869050443	0.5754412300279164	40.608305646849836	3.362266532122328	0.1392398487326034	0.22337570806393878	0.17843030513071698	0.0389905091068323	0.0340861907270473
192	9186.442737858373	1.55184885374457	1.0300590065628268	1.0226851971934088	24.258487992111256	59.66209366132008	7.81763715340656	93.81270649315033	54.30931408646177	0.37032927082842976	0.29417441627681595	0.14314288195242136	0.6089722125416541	40.87284064515814	53.42926247021784	0.019224090848610494	3.143805535134987	0.9705659865944201	0.02862946941716708	0.022423737487665997	0.023603456132752977	0.05957387676110087	6.947697665868892	4.257720429896982	3.23917772526446	2.6680355123667523	44046.24699368147	21622.399248131132	136450.02120400025	165394.605521089	0.13423334573297777	0.38284351683006623	0.09023969034849037	258.7279659519039	44.07723455497815	103.27960014002352	26.332489426484255	155.4483658118804	17.744745128493925	10.09224063309541	1.1204513645127567	0.6069570155373094	30.848159295377528	2.9042172147147123	0.16913567998543677	0.29532338708578754	0.06108887328968	0.0377921385143084	0.015649161061264
193	3513.7929140724345	1.4194872660014357	0.871613729723407	1.0936366740862036	25.547198117841056	70.99086514608082	14.362987699187244	105.16163586677476	60.42016021179564	0.3528244451522711	0.32663879128459183	0.19101323834067557	0.5856708828710497	93.70226811926774	112.94876332627678	0.043455767681278186	3.286100138801501	1.3957642382717017	0.025036911842198004	0.018012521811605068	0.027038798001125967	0.04879030569127797	7.223315371881928	4.190728784876628	5.69644850162405	3.557874225062581	38178.42151520871	19493.79213615227	128704.42691372395	149665.18168521038	0.13457349179130357	0.3643092569491677	0.089991484207581	305.3672821562857	91.92137840583528	124.72508057320219	50.190702821843814	180.6422015830835	41.73067558399161	13.590146594988658	1.2117287954456581	0.5968047041131475	39.27102566264432	3.483821226429272	0.1395864900012228	0.2198964963308209	0.0346277803621006	0.6800373546058001	0.48039994643873296
194	2663.0054147538444	1.1436304626081912	1.0589096641297155	1.1199353847133124	23.903859180954598	63.214890082905875	8.38418552952563	94.05367693638098	54.06581518417311	0.3319669962972559	0.27792085490928997	0.1441110080485228	0.6325155230775119	33.88794177804511	50.240362901167295	0.017221534090898882	3.1863799603787983	1.054323553596782	0.02955130456968191	0.023740052202428797	0.023489398698087586	0.05444576415914532	6.448024486458754	4.068798464217214	2.6582552972445583	2.3432571570987295	47436.07916045091	23956.468553280625	130990.53162717445	163464.56683883263	0.14650657048404367	0.40627646557149666	0.09693679249061006	269.0215459876351	39.90918973949577	103.84186483966371	25.320621416283537	165.1796811479716	14.588568323212225	12.957698397107114	1.313102241229682	0.5623169017777802	34.92573661573233	3.6900655442370405	0.15826668706021937	0.26275725149410617	0.277706050981073	0.292309423791151	0.627748905124842
195	6861.509740239756	1.0242814059605956	0.9938426174444197	0.9847297066117013	23.672295382691964	54.17499037477974	5.545825962109328	73.23379866899703	44.436872635275	0.3582969393884059	0.28157391255393627	0.1320744378320739	0.6297404711209772	16.857366841539736	29.192337611466318	0.008969113580780647	3.131983825470792	0.888667805220651	0.0292604209360185	0.023488137981713453	0.02486951751281918	0.06101234283265198	6.153506476295762	4.023184806584594	1.6658691039219062	2.1151619008103326	47344.501409209115	23381.28417737146	144085.4924874823	181607.98579026302	0.1447132924910929	0.42440667434399426	0.09892417253075385	220.96843992885536	19.297407592002013	85.28530502003353	13.7101895203169	135.68313490882176	5.587218071685124	9.231822535939973	1.1650712868280737	0.593084215020887	36.13247619008925	2.987440264455337	0.14065672710897587	0.23564172609436956	0.107998547008932	0.292355192693571	0.0137462156360796
196	10552.561890774727	1.2301271249659866	1.0024370309757482	1.2892359508713322	24.53986528053299	64.77317072827488	8.74809516507194	98.65801157912566	55.19348661351452	0.37605603445728547	0.3032926565113431	0.14060585034576675	0.5944605637751993	38.21928740107165	50.18134667659818	0.018148858311406328	3.2199015123033714	1.0623555816699528	0.02669071071020197	0.020456718406328525	0.023589053448862096	0.05375032457859202	6.819818480404429	4.161968832922505	3.1955149294776093	2.8788532816465984	42815.22867831546	20984.70592970787	137893.6506160886	171671.79398130154	0.13823091771268853	0.4043807243587909	0.09032667125748557	269.4749349645439	49.88696938120974	111.15570603225736	29.588212162726887	158.31922893228597	20.29875721848288	9.421038945253065	0.9231981076772258	0.6956075154913044	30.366294473030436	2.5060793671020556	0.11894195274256109	0.1803268940048142	0.19220196775480103	0.0667323996318313	0.00255967193961941
197	4322.719959225893	1.5391906134408448	1.4417164013587624	1.3577287798049027	24.09510971360201	65.53609380450966	7.363459965188596	77.87504098679865	47.36429934662176	0.35741259403790454	0.2940509355246707	0.13321802057171864	0.615562389396814	25.811332082555353	41.10952917585531	0.012234728888548351	3.2376585077639493	1.0395436771713598	0.027082433264917643	0.021600504939759308	0.02432684746245398	0.055219634529797765	6.43905278397632	4.077446669384071	2.155939356704067	2.278799842920932	44787.30021849216	21927.6520760954	141088.75675865466	172506.49376306724	0.14284603776782306	0.4084671645644523	0.09763108283739717	275.39532092383547	29.017254851252996	112.36183763629842	19.97336243885261	163.0334832875371	9.043892412400373	10.374706454159417	1.107541897217899	0.6235817906700099	37.718367910712885	3.0964217997710564	0.12777344538510582	0.21113236073704478	0.189873920201548	0.42707159709263104	0.23664691535859197
198	1406.852153599414	2.153070148774495	1.824411542057103	2.294040239999473	23.517934334923687	53.033488032362825	5.930511039636947	88.49844397000707	50.37102571481004	0.37168752542425054	0.27212902945913403	0.1295959022702916	0.6138810466924316	26.246459692319476	30.598643253114766	0.013307017030151188	3.0641703610790385	0.8128510226040635	0.031040050723430232	0.025075827593263694	0.02191617096054316	0.06118828896617531	6.6854659441357605	4.190944629030034	2.386121367825362	2.141215422582646	49167.72445627117	24469.87960504335	127748.5736578758	166515.0311728037	0.14312240978514923	0.40121390703955145	0.09351554923873354	223.56552113726687	30.499203070413618	88.296819775703	19.171593385215868	135.26870136156413	11.32760968519785	8.437722631728493	0.997922695632821	0.6597044433099056	25.87965768381121	2.5094995461745406	0.13148291059717135	0.20255608281674706	0.238420991042118	0.9475745437721859	0.910326057409277
199	3785.573457340973	1.4712035881852759	1.290101245270819	1.5868017664560843	22.75281969664299	50.0160547143658	6.4161717476182485	99.51805136523643	56.51420033293194	0.3838505561862777	0.28532532556558265	0.14105768906695132	0.6147619496323232	27.50239690051852	44.75328973469714	0.012554517051353279	2.9881597715924264	0.8987377630001523	0.033662552668247435	0.029294423366319475	0.024322789612211574	0.06389830639526574	6.747516627058105	4.3680210572140945	2.451258954131702	2.5800340124916143	52455.69058180995	26499.087077166874	127598.89986686765	163253.56914014168	0.14095850997931705	0.4012792958611061	0.09282475057832121	219.24240125137047	27.39155290045871	88.93110853913404	18.309901778118437	130.31129271223645	9.08165112234028	7.729306329073902	0.849902760240694	0.7057307393216363	52.51527160643554	2.3660482672506693	0.12847008550733338	0.2029095489108997	0.37917582963796503	0.119019273383682	0.281076843118892
200	2667.8537923049253	1.4162026879951641	1.2442823279513147	1.2093012897984665	23.04456279172533	59.10100388621469	7.1516968057117225	86.58703671005857	52.7066892000811	0.35490147477128736	0.2673600138858994	0.1341062845893913	0.6216522642140752	30.60728782359374	44.985597950572824	0.014525838489930182	3.0848801308880103	0.9317745303540347	0.03200808116125712	0.027685434689928325	0.02244933621828213	0.05777940106501889	6.609289598561348	4.189145111972415	2.678062352135813	2.6665039690757144	51216.555638271755	26044.840279028827	122588.8678737531	154589.41182205273	0.14856081172549318	0.3862189790573704	0.10013182101413458	248.73416274059667	32.96004809951437	102.54140841245	21.31321026666073	146.1927543281467	11.646837832853658	11.152591066918708	1.1699340922411652	0.5940558442500354	44.24356931469695	3.415759090624908	0.15048500363024042	0.25911584190726816	0.44067294700884707	0.100594643591779	0.277247443140044
201	1628.14609120411	0.7955771509254141	1.3656663093619672	0.9531098387976229	23.720911031683332	60.368929363562756	9.20305484299697	84.08914794113254	51.76132352773854	0.3510738415648108	0.2920533066615774	0.14692106909891497	0.614982789634236	42.82270221903262	54.5591135185585	0.019559903070040192	3.1435744283557074	1.1161892586963769	0.029044687241179427	0.023063903660018318	0.023594247122100755	0.053915193674831934	6.849273217364612	4.1870018002720615	2.6506094644599134	2.4307315935653637	47709.76784191985	23386.92673064258	133226.44601893547	162980.80505435416	0.141845790434255	0.394440844779683	0.09562799008969591	275.48741123558415	45.28270437668037	107.55777822046254	27.44130896534303	167.92963301512165	17.841395411337366	10.934451627718492	1.2157023097779984	0.5865687257338064	35.08740755443702	3.334657489451757	0.16104823608246982	0.26639087954542023	0.203459697724385	0.13672518949395202	0.00292236178934229
202	10710.276828416978	1.5430758368055895	0.9862719454925013	0.9529431375712105	24.205718762676902	60.279647006870285	7.6986919091590655	88.83281545149363	51.15282873450619	0.3683432524736202	0.2977357954436761	0.14007896762513722	0.6057036818661587	33.692174988973704	46.581632972308746	0.016096348654692418	3.1573562558885486	0.9973704700089328	0.028304780760169887	0.022204063272347644	0.024052832355064408	0.05823269094806507	6.801213822778912	4.198822171695515	2.841672307348551	2.405787171592422	44435.739489868494	21895.12836385608	136982.88339596536	171800.54190657914	0.13728060519694113	0.4075635379119258	0.0912547531603044	258.01489915909116	39.79921427272277	103.05800315932055	24.21314060503316	154.9568959997703	15.586073667689654	10.15518923372921	1.1228319348377243	0.6150002447456123	30.513338697966027	2.9456404311141653	0.13767189439980473	0.22022877941128693	0.0212400805583704	0.0667323996318313	0.10306330540574199
203	3796.3735689519694	2.0751531987241667	1.2640162926546241	1.3987532829864915	23.542063486287457	58.082249237803005	7.431177034258024	85.90487044100172	51.02972397015012	0.3481878506839545	0.2827567579075568	0.1307059825105809	0.6250803729137723	25.616738393049527	39.17064443781047	0.01282781887071625	3.1319863466737248	1.0378925747156111	0.029614341053917272	0.023882488057300245	0.02245454796950049	0.05409971902689303	6.602076844520503	4.1586521030534485	2.066375681592875	2.215057298649228	48960.516688252814	23871.27321923316	138485.61594542864	171203.4924921025	0.14272844717308383	0.4114632334995161	0.0957282087315497	259.99253182861065	31.928044069704264	99.54921237014699	21.225964268475288	160.4433194584637	10.702079801228983	10.583718422432698	1.1331179571424368	0.6117229984469958	36.135438078643126	3.1475224494053844	0.15544845111979877	0.2527737113205353	0.0342009264521365	0.15181309348293398	0.37454001878214
204	6711.673210334832	1.6953855118822485	1.165011016836126	1.0130547833418129	24.07280716206359	62.817602911501915	6.787114844463035	93.49660015907837	54.02267294762143	0.3683330822421822	0.30800698220070943	0.14351775262962443	0.6439501228201623	21.11306868863936	38.80059397596659	0.009364895390507786	3.215093789055093	1.0243771992945958	0.028634246763531764	0.021753931253836005	0.026311429567924368	0.05945496877912292	7.106177022657115	4.24610473152486	1.8498418533901617	2.207217794811099	43581.45267739191	20693.70833257634	148421.1019977362	183099.29353367738	0.13706531306226413	0.4237034629510227	0.09318659694246662	265.9690280906208	22.507458745589695	98.55905682713879	16.300033652059966	167.40997126348185	6.207425093529731	9.29921887758973	1.0732588179770752	0.63084714872323	35.093965483064714	2.8341561305168534	0.14575572479802326	0.2428897028871656	1.2160948146533501	0.292355192693571	0.0806144419540571
205	10623.908376101352	1.5999643751304442	0.8364760311920081	1.2136075168952487	23.74387022426894	60.21567132081729	8.959936063620082	91.91632385303653	55.704384330300385	0.35042313168805794	0.2742645757582384	0.14352730279479212	0.6069198865838756	46.536980845412444	61.73604914405661	0.021871946678728243	3.1361783055486483	1.043026452034571	0.02952449180450202	0.02384305477450131	0.02317568809853673	0.053494363850891256	6.514598598892458	4.09247702085674	3.020508902789222	2.564069130250606	47823.20099991433	24299.109612563603	130495.81442098744	158144.55135470442	0.14440603197680135	0.3814644020421644	0.09672490032066702	256.7384108487547	47.337438427642695	103.36344922281457	28.6629544532142	153.3749616259399	18.674483974428494	12.408223087785712	1.1811917714548479	0.6081423058685623	45.73480820593512	3.5831845792463035	0.1640994116839357	0.2787261424425346	0.0271146663977005	0.0128083474793956	0.007967526445065959
206	6364.259049181099	1.4946166767432223	1.154047284194065	1.1651918769398748	23.55125866440041	58.31644132188379	8.306734474128309	85.11709521497647	51.05527569888647	0.37226580479078114	0.2878225952428125	0.13400189802596196	0.6099802503978441	27.67868475263753	41.058200184469996	0.013979659241520457	3.1213508667775214	0.978920119301222	0.02991588134465945	0.024507505056590908	0.023611442036676825	0.05823815183949795	6.488077261976436	4.201944965281619	2.602701010206269	2.6848200073684225	47989.39262603844	23630.942496923104	134915.76564811516	169165.19598633435	0.14191117766564776	0.4045407565860531	0.09589943992457015	243.49434214728186	35.98569275370153	100.60116880803125	23.69630708115208	142.89317333925095	12.289385672549479	9.313687078841726	0.9755709105288376	0.6645772277429317	39.107312847586805	2.879833403933994	0.12395313681112764	0.20044283475003297	0.034919500353213	0.0641433453371353	0.00501514702253465
207	2416.3796105251567	1.3135565371766742	0.5484942687442305	0.6460180911364386	24.575607924333188	62.177506734364066	9.132348704259368	94.30608982850833	54.261568650005735	0.3731825571130111	0.3151526057840489	0.14209212127232848	0.5845083734846508	39.501497743014255	57.06951433478676	0.017129660275735686	3.1957004855845392	1.1453623623410774	0.026121548080859126	0.019694638197618946	0.024007396649693025	0.052306932275496196	6.754514172399219	4.094760880446033	2.9073132890126168	2.4748558712840225	43001.15970087329	21270.15736511433	140603.9675567602	173877.7828048137	0.13860363513499704	0.4138416986485022	0.09150280852749335	259.0182231018783	44.05853495629744	107.66782009150047	27.732572004929942	151.35040301037773	16.325962951367504	10.028166553245264	1.0282558707414942	0.6593168145656338	29.443945852114545	2.736206139118352	0.13400827739268478	0.20483175507899054	0.00200941865662931	0.0347392529376275	0.00608118427478588
208	5343.95037805066	1.5453299007698542	0.7761237156171527	1.074599240143715	24.990681957893173	62.00531157667448	10.733793215754826	100.50382085559696	57.67631102937747	0.36703525710625284	0.3252647172029338	0.16419788294687002	0.5952512726039477	61.75540725838099	79.37309406878713	0.02891965287161192	3.18410502545353	1.2445981627327474	0.02677330770065616	0.019887069668690582	0.026339856681990147	0.04951436519335989	7.058434094777334	4.205312594139309	4.336011182016693	3.0144578349309628	41329.85157657062	20827.05848555226	141680.26156604767	167997.4258320834	0.13375235512077402	0.39682456773797226	0.08864908844618356	268.0614857772542	63.786992920998635	107.93145988819771	35.62166912771063	160.13002588905616	28.165323793288064	10.564144170121253	1.0546333083690742	0.6483985320753389	31.099319862426636	2.8098372645737326	0.13322906899508488	0.20214217709150423	0.0543579991602447	0.14973515943703902	0.00343222390921088
209	45503.153160776674	1.2897437822795792	0.8360586060837701	0.9598561775633635	25.80721602878474	65.12781436006405	15.91517198932084	100.92551092981324	59.31720171287469	0.3836764322528247	0.3519731603295916	0.21384043050546062	0.5813426556018467	117.29658932877749	135.03017185460428	0.05746145898344149	3.204545736715566	1.470210941883583	0.026398906992013662	0.01843646023226013	0.030074592339427685	0.04770704058614508	7.808606810599803	4.442965033885991	9.643250487221504	5.160476731724486	38244.902175776406	20020.07568758061	125992.23741515503	141410.31533969537	0.12955529939896993	0.33290857709781896	0.08897591543483789	296.12513469080636	139.23033422907298	124.15429944667541	74.96497398488114	171.97083524413065	64.2653602441919	9.588504702574856	0.9490958030622466	0.6648399255118381	36.47970428565651	2.5895817306756883	0.12188059624370134	0.17605196733796202	0.0135996948204802	0.0275248801873572	0.00784316791085067
210	17314.700302688045	1.136934821811742	1.109088079350446	0.9818806032132272	24.5599655701546	62.02667060363236	11.803538425672297	95.02572090662282	56.857022504625895	0.37872421095243697	0.330725178664284	0.1982637337737054	0.6022123517221072	68.98847264336547	90.64636121320818	0.030757052096634555	3.2163740914529493	1.291551724741213	0.026063288126403343	0.01916862977778898	0.03187747851284362	0.06147833041136543	7.39755083893185	4.382168573040515	4.627962743113266	3.1228315434055807	40962.99971499073	19019.4057550684	137345.5605584451	159360.69191296416	0.129379296380523	0.38202574110783	0.08807326239201711	283.7315867400535	74.6851115427752	114.43207567199401	43.35747921171681	169.2995110680594	31.327632331058293	8.046662874377795	0.9132341034437398	0.6722903501968834	43.97149018232865	2.4043244371577823	0.1497013806664072	0.22707573739676945	0.142005569100529	0.270497285006058	0.0724462603516234
211	47786.930470028805	1.0974555562541832	0.9520086396601303	1.0729715767462666	26.334062858175656	77.2168083810825	19.951542808069387	109.44023897541463	63.0092912780292	0.3636034315312482	0.3574887271206659	0.2046689915700708	0.577929500557567	124.52904279248096	138.99263677422138	0.06837906916745927	3.3499986545722225	1.6583042402005042	0.022644271501263424	0.015453099192004677	0.027033136919055102	0.03871814870165561	8.179874376752334	4.547758425346608	11.665891135032766	5.50247035983743	33665.280105023885	16799.985647850626	123835.10138307406	136309.4792292679	0.12180455001005944	0.3268125001825446	0.08349204878879278	369.4505516798767	200.99776036920701	152.7605586897986	107.2133245185044	216.68999299007805	93.78443585070248	12.94529420429517	1.0675308598506217	0.6460139853913236	36.57317743494451	2.893078441081374	0.12388775045094182	0.17965119465221982	0.030361368697242	0.0984338734072921	0.00744722278179764
212	25883.23700255793	1.235989981601349	0.9478428781287395	0.978385286207354	24.504025168957785	60.30537725243877	11.370720302745521	115.5815846702926	68.2142399395742	0.4373419244231174	0.36839287962189293	0.1914663061251777	0.5719858127203243	74.74562519038597	107.35473973401398	0.03392236854409927	3.16323545686664	1.2917020356351794	0.0269774351826589	0.019831710576956704	0.029988101066211255	0.05452081737421623	6.956985758451132	4.0909888288662515	4.48065104075306	3.0142071646416584	43981.281543553894	22189.288921345196	132790.81947157855	155969.16352171847	0.14333755742130813	0.3786709713416466	0.0943640864779097	248.7268958477169	64.4687277114673	106.61980829053542	38.17151607364078	142.10708755718153	26.29721163782652	7.502987636216062	0.850500973323948	0.6930622342541952	40.44898523116596	2.2678477317810897	0.1301646479108616	0.18995356783575013	0.0489478930983982	0.020534066736379	0.0932816445068221
213	24846.92515366985	1.5020352008646185	0.8271712616100265	1.0432618179858595	24.243363874890825	56.395555113500755	9.496159524200454	90.9999452260224	55.25046431727907	0.40153224134721266	0.3264886331197863	0.18263307271458845	0.5955228065852946	53.755686424778595	74.60497469147809	0.02559916588491312	3.1372026918661744	1.1364405110326243	0.028193986520946297	0.021047866980582326	0.029944632435430815	0.06375217298446773	6.772073415489622	4.174487058128873	3.776937454555141	2.7943123247998924	44653.65633201897	22259.328549060403	134143.6587797491	162993.2062576989	0.13912158829779547	0.39355029218973014	0.09423873436276918	240.51765275102176	60.58686882902642	97.48809432280763	35.45563337997238	143.02955842821453	25.131235449054103	7.262382114549422	0.8516942124942478	0.6904510826349272	36.562199176315886	2.27532421113235	0.12662549102874165	0.189911977784488	0.15043912157321399	0.0291395850880156	0.0932816445068221
214	23740.661066818353	1.160528936328224	0.8461581257350138	0.9999347841503565	24.979649974213125	61.32821318704145	9.451260326730186	78.71104481081977	50.054331345103655	0.37275526671224035	0.31750255564260865	0.18143179073086682	0.6033702060608729	50.59841098261478	71.65361674002718	0.024327956121526623	3.210454297791074	1.1874689354784804	0.025816544929557445	0.018958288630441123	0.031186786043895506	0.062348727316840845	7.195279578775199	4.39856783162227	3.751173536837414	2.9517170766005103	39593.76551641312	19295.944860595373	138669.73835440408	166013.80931394297	0.12674044445295024	0.3931966999614367	0.08991531871754288	275.508171535399	51.946895150528924	110.57146656129406	31.68391244859244	164.93670497410557	20.262982701936455	7.980266602884392	0.8948665344410016	0.6814141966299265	35.004727943872616	2.4170625101438614	0.12247690608129518	0.18672276188227122	0.0797892208882625	0.120796204046949	0.0368241856250973
215	10137.100730510032	0.9810158811648649	0.6522485349330915	0.9761431105515155	25.880832707819025	69.53143304003748	17.595180602838433	105.44272796027397	60.536262595710355	0.37977502670846797	0.3483858974230769	0.2096324716889547	0.5587470043916538	117.42609630681731	127.28746317898165	0.06370927618392995	3.2543883938443057	1.4863754338943316	0.024444607807710076	0.017471438906176293	0.027998061245175412	0.04553386116750221	6.9732088586496985	4.084562320247148	9.41430461075831	4.578037409752152	39492.29071798077	21179.89040820701	123480.86817846113	142789.5590392875	0.13908195728897574	0.3406593663160654	0.09259213014997562	294.8819139096627	170.81460336235588	128.04738700825894	89.86567253009837	166.83452690140365	80.94893083225723	13.357732334606213	1.0424243388106218	0.6651454049772715	36.81795294673249	3.1935717469950244	0.11734595953485079	0.17496697057237995	0.010146596830389	0.0124706732537547	0.0065837256664172394
216	27710.368365500995	1.2479689377290986	1.0584663638334533	1.2847291362432853	25.21501080457029	67.38413330218381	12.201677119227659	108.73075933449277	64.16270607282493	0.40419436955246096	0.3553613726606338	0.19277146247804786	0.5671933706260558	75.23013122439521	103.00195400064742	0.03313231484761494	3.284538970994406	1.3588684446195223	0.023608886073959678	0.01670361639355004	0.030832014874125555	0.05460394165472378	6.810823622803168	4.019231961001252	4.534034454327548	3.2223112641315517	40067.084405929934	20132.621074955197	135254.89795466533	159321.2037432991	0.1409274152369282	0.38488828591758595	0.09273566240165972	279.4095225298416	70.89117506150608	117.5993544913501	41.33265065119218	161.81016803849158	29.558524410314	8.19421590098369	0.8514824479836403	0.6968770796621284	40.68033658692636	2.356792347929741	0.12609759513883972	0.18412397100759106	0.10552475424649199	0.16451907768903698	0.49578535393339096
217	194309.53080937816	1.0995333308476687	0.9563286089199787	1.054334010680245	27.836789748278438	81.78520161318711	36.65576527540266	131.69672097720405	71.97561796709287	0.4007303088915108	0.4200532335192873	0.304867181015565	0.5269123554897754	258.18002995438223	225.31960686080927	0.1691024148519372	3.376687001799684	2.065898174548791	0.020691914136207173	0.01283119208765373	0.02917472039971956	0.0292946800580739	8.661590338927876	4.691658650662147	33.3352166409664	11.624073460403665	29437.560133402316	15922.4003919396	82899.1749373508	83387.37222559603	0.12000789313267722	0.2114701908137773	0.08033786883049632	382.3655417425841	633.2655831449418	174.3032949510646	323.3768609223903	208.06224679151956	309.88872222255134	18.23764883379246	1.404310452075275	0.5580049775113294	35.1392068975357	3.843243004858331	0.12532446081054055	0.18649370194596998	0.114997936444504	0.0113569351218436	0.016832291183678003
218	43116.48659650135	1.4198921546377776	1.1423981636898175	1.0805261705611744	25.815544132130377	69.03294573746037	16.008143108040517	113.7392139655692	65.63501285041568	0.40988033854189443	0.37638236874916786	0.21455299316860793	0.569030952471938	108.25202341362719	135.52592989420896	0.048521863245617025	3.306869607560768	1.5316721355479548	0.02315737737644146	0.016009944222279058	0.03033239223916787	0.04890205633363981	7.222187498601922	4.122885658760413	6.516830819489694	3.866884959265862	37126.84430425406	18803.978719313483	129258.77617398449	147190.51405065108	0.13726125579173482	0.35790903588704404	0.09100168993170202	289.8339488483404	117.75533930325348	121.90498356651429	65.43328980355331	167.9289652818259	52.32204949970023	8.885018490829394	0.8705266679570298	0.7034082459100864	39.22509396170107	2.3622714133371225	0.11988266196550902	0.17270272220572983	0.116392148973492	0.43778148857372706	0.0919092547934599
219	27641.584785147785	1.1940875561087716	0.8342360644528417	1.022274270074101	25.27488565725884	67.18932081584741	11.020637174874983	82.57378875165278	51.46570451960424	0.35855510714950034	0.3199915068575041	0.1672180816153138	0.5974049546647862	48.873321021213044	68.16680961282877	0.024367672221207542	3.2828191753044775	1.3334988935692242	0.024171139649627634	0.017598469078598546	0.028297217327665478	0.05210623205542498	7.34032620552265	4.425053295928245	3.8630920169635474	3.163752269284076	37622.569443755674	18022.76347825875	145164.7852291916	169194.00822902893	0.12484182721908858	0.4032460971356547	0.08759774078535054	308.09560537694495	61.50575952350053	125.06051631054612	36.53426699640758	183.0350890663987	24.971492527092966	9.654864951995295	1.1038344212560574	0.6149140963442774	32.612155101906275	2.811339333244427	0.13199583324207761	0.20335302816174786	0.0379570526759584	0.108235965059406	0.20581944718001
220	18231.750634357235	1.1233468103982205	1.0850216202908463	1.0708411616434779	25.35752661720703	64.64889901571544	12.731949010847226	109.84938252421075	63.21532888849413	0.393886883519343	0.335537236058601	0.18501201204481693	0.5778594227602467	77.04660844243861	97.72996705354898	0.035878061712971136	3.203716430575165	1.3288368653705176	0.025532724942636913	0.018309000005435	0.027964708712979378	0.049973337052954	8.02928458593658	4.508161357625769	6.07044178862571	3.7540983789509683	39364.24820625127	19496.143811341222	134248.24159542407	154248.8047735546	0.1292681816204865	0.360276979028037	0.08578028898717405	304.9576430022375	92.53196154656553	125.48870360572437	53.19107487666842	179.46893939651272	39.340886669897124	9.441788928375281	0.9758001144473488	0.663934574652574	61.807291218646355	2.5900691557627953	0.15382636678622016	0.22584352224989715	0.0362282945255613	0.179068821953791	0.263019029701622
221	20366.990953033994	1.5086671019637299	1.2789939933060563	1.117012832897547	24.936297366765213	60.499657869395016	13.131653953672798	100.84891875177082	59.52096559792898	0.412825433113425	0.3487970998451005	0.1915160441419893	0.5959138786090244	75.8577374856997	97.97369077874517	0.03484210429367981	3.1909792817322677	1.3146963516958923	0.026823719351208312	0.019706940005040106	0.0300853994822561	0.054995270055572615	7.155751601019907	4.275834820129392	5.266993541896725	3.492066385597043	42371.13272901351	21290.31911997021	132619.3804943412	155118.85217371196	0.1357733504186723	0.3686951002396022	0.09201246278973062	269.26631385359525	103.97441287715371	109.69708945986905	58.9527021806463	159.56922439372624	45.02171069650752	7.6227364901112775	0.8634737083823596	0.691235746171394	40.23711071099947	2.3191496484440233	0.12457855871966393	0.18728831924454167	0.0366187149500675	0.40302709343905896	0.0513272436858619
222	13653.47819822883	1.3333348242473144	1.2591817102917695	0.9952363619462725	25.265704088085855	61.94557069122409	12.575557051333284	98.9362565310484	58.732361815040264	0.41525618721166035	0.36176218491719536	0.18927016821217232	0.5854243094862842	77.43211452181701	99.66605029997397	0.03523735356885743	3.2226721346463627	1.363614737526471	0.025576807673514373	0.01854833630598593	0.02997830838906073	0.0518041397571625	7.072917897306314	4.293905314499066	4.863358350386917	3.298746119216287	40687.505213211436	20635.245952151297	135782.1214517127	158012.1692330422	0.13448823081516642	0.37336522935686717	0.09077198398279535	281.45771181326023	83.71878444277242	118.23029612540806	48.76827726236132	163.22741568785216	34.95050718041093	8.107802612491474	0.9239446210368232	0.6694275250761085	42.81594139106101	2.4337585856584685	0.12468796025067165	0.19082196949017396	0.151728493901684	0.40302709343905896	0.00259909116159285
223	22156.499067940993	1.3160611663264978	0.7769914754105145	1.028037662099052	25.298172105009016	64.16757726888677	10.6399592873866	95.33660783302446	57.15077979367722	0.3904600519417436	0.3403919252854215	0.1850897393615002	0.593010800425333	62.35799083942231	86.73261867463492	0.02837986814944084	3.2442839719606438	1.266382000045789	0.024876393973983054	0.0176264882369141	0.030937102834452057	0.057755133106143816	7.389040178918873	4.301480817034063	4.189433760281398	2.950993643170176	38490.85790546198	19086.36205367468	138243.38894598564	163912.01034991248	0.13188779664802108	0.38789284300414906	0.09134349882319313	281.5645770155192	62.399001544266355	113.8207209391866	37.442684950154046	167.74385607633246	24.956316594112327	8.76481904549459	0.966401809534532	0.660904538165716	35.82155668164663	2.5271498505305097	0.12475806743303584	0.18599403169035247	0.0316597001270651	0.0323176665371551	0.018149273550163002
224	15536.320316762725	1.0278857351588282	1.119657891379108	0.9191204186436376	26.691815662338378	74.3887781340871	25.1224369452987	117.68974783281567	65.91845347987535	0.3836970585402887	0.37535785572857217	0.2528676143995107	0.5537437331702415	181.0982601752581	176.12200190852036	0.10513928758375872	3.2867065342139727	1.719853098801279	0.02374663562514591	0.016268420193518738	0.029339307760184015	0.04073808546866237	7.976750411710412	4.448882619011255	17.409119883368266	7.284461311325697	35039.18248483494	18909.951305340073	104750.70680778849	115641.99769332822	0.12825880346663207	0.28026337616753144	0.08612285341322866	341.150305412526	326.2051908604496	148.78033067780635	170.62117203369567	192.36997473471956	155.58401882675378	17.015775572174	1.3386197422097765	0.5800774110107882	37.69651110321034	3.908223257408128	0.13140202451188995	0.19991578090751605	0.187359224328288	0.42419641731127	0.00608370535062533
225	17574.162557242274	1.4398046478803475	0.7116683899925853	0.912084577852621	25.60185749366322	70.29734913133878	11.706889776075203	92.08331738171104	55.662945262544866	0.36830502073923327	0.3335993998363539	0.15472498588592234	0.5880869209897228	57.999480893332304	79.80298531108693	0.02708925068480284	3.298886060159991	1.3527482620048243	0.02396670656154911	0.01718359104517623	0.025322363179195315	0.04535460025244931	7.284718266564338	4.32701865905027	4.071267822064428	3.0727157630194077	37906.76537681921	18980.032146848218	145161.1120301482	164793.6464981084	0.13107468684943346	0.3869212768846143	0.09033422953934002	313.2149575312433	65.90602593359276	128.39021902034378	39.63137762940117	184.8247385108995	26.27464830419154	11.05498785852195	1.1345116750203155	0.6057497751389952	33.82214243708961	2.998016656575223	0.1436228341347168	0.21885092491607597	0.010146596830389	0.10230773465275399	0.00338926689065121
226	72464.16968427686	1.6062167228456812	0.8491531765904682	0.9367966404359109	26.330121526381163	77.60942758202725	17.63983807370835	104.26348737923291	60.53100910504503	0.37213216260509463	0.36032876862231383	0.20359868558988514	0.5878080474479365	119.97861115104847	144.8803817429769	0.05496228250815953	3.348154588602361	1.6261030619455001	0.023764711171270592	0.01612003347088992	0.02776019797686359	0.03984252213146495	8.104772503088109	4.478806008324357	7.915820476777915	5.14313237511915	34134.942166555324	17223.516552087396	126773.83110637973	135905.6564549574	0.12438648567718308	0.32699160771315416	0.08543537165784512	361.99344045277877	129.68071512439118	148.22693365220672	72.76840047647808	213.7665068005719	56.91231464791317	11.264786647848247	1.1037256292269615	0.6078430265904273	36.56414467157999	2.890444876211571	0.12723614857336907	0.18840251132391309	0.027338486731630002	0.105032884297378	0.00560075368913034
227	2271.0807058144524	0.5540059699609605	1.1095413322121832	0.9758646129620945	22.746138239578226	45.377226312416845	9.012664164365727	111.09334304465598	60.49329536323167	0.39331207357533954	0.312969391778839	0.16813736030601958	0.6226401005674354	49.25651894175783	72.12892086961962	0.020857625133139875	2.9183074790443757	1.1328273535204971	0.035586632081089795	0.02938009817021104	0.027004623929899895	0.06110062596383017	6.987879868384724	4.469910529880939	3.0793399191140667	2.9045341358584067	52748.919663666464	24999.021694767733	133631.80937531576	160254.78119699782	0.13081564848255983	0.39135116344506876	0.0855895864748816	198.54543510125404	36.22468837309102	76.79331436077769	23.94142029546609	121.75212074047609	12.28326807762494	5.975421195783567	0.7043843904607542	0.7477557465188094	26.958166552205217	1.947432107689835	0.12053221924886424	0.17623040264261655	0.178756077067728	0.235392466271372	0.0216622138297585
228	4439.555824387296	1.3967136482918079	5.097493166874092	3.3882539937668357	24.530608058198602	60.25618524865725	12.674014632063207	100.51242442334093	57.67748642459817	0.3558443311195574	0.3354027356677295	0.17753101942030572	0.5704146978206902	84.74742424454122	110.99078876285046	0.03021178180485733	3.177723977509366	1.4214363001186001	0.025144773908665173	0.019035258840455864	0.02681047381332385	0.047790254950195274	6.8020283278461084	4.1659339926828585	3.3344150798695393	2.8048555247585276	44971.907239054126	20979.330081916272	137062.79813333222	146974.0732209616	0.13652130461301254	0.363815863870019	0.09009685011325938	266.27794145677893	55.53488625804829	113.15979641662138	35.384585446382296	153.11814504015734	20.150300811666	10.035179707660667	0.9490851429699007	0.6917834225556514	42.32453094806453	2.730886006827743	0.15185844657934186	0.21582585721905595	0.0501486333749606	0.0775053399780532	1.23996749363924
229	5591.288498119497	1.2288090706616854	4.762695120960663	2.101130253675472	25.645106909060043	65.39085659801675	17.196106063602276	106.37159816331102	60.769400620408504	0.3759708300935961	0.3702269913927189	0.21469548434914584	0.5544740168779513	129.41412746783163	164.23409750023617	0.0494539156198186	3.2441487915089295	1.6650778908524226	0.023381226305340928	0.016505149958196214	0.028470462416441113	0.04237161573384641	7.340510184182482	4.275511327141769	5.798958581481387	3.6758454687556736	39315.87465244148	18945.7487228785	128064.02806611407	131484.78598719655	0.13014371368496302	0.32600824340765944	0.08698973888256505	297.34931111927	99.66851413860664	129.06363557525373	57.69966042616804	168.28567554401624	41.96885371243871	11.274270961191126	1.138749397561261	0.6215281315887708	39.567355147619274	2.98873016547707	0.14720412963086152	0.213641823920411	0.0008423644695040361	1.58181736744313	0.00114933931266718
230	3056.985624492605	1.0728224321782547	0.9160237819920308	0.9278110465315595	23.63433653322562	57.09999384698997	12.878041478717417	105.6588023634945	60.94727782143115	0.38167229946434955	0.3432834403183443	0.18891907841635075	0.5822769313666583	83.49655379283023	112.84019866532925	0.035453572207585334	3.0615750501712653	1.4034879207428714	0.029566433466635147	0.023210027851574597	0.028304165091685624	0.05273634430237296	7.8582472522717035	4.594130432159441	4.25620565651598	2.93210052237601	45597.0667164952	21527.334121429798	128294.69177057334	142371.03919374684	0.12461937344560245	0.35652970442409304	0.08360401870806353	265.29944398398294	64.43425809845145	112.76594382775336	39.55488960435641	152.5335001562296	24.879368494095118	9.997518504365189	0.8806602615088851	0.7218961330614887	57.22442359403004	2.647518572640447	0.13940724263233104	0.20627390390443717	0.42513695016565295	0.0407102068779178	0.03944350980846
231	4678.858626911741	1.789224718779171	1.0653555872747458	1.0392731524113143	22.502738532438237	46.514041945301805	7.113057948518629	97.96393797263113	56.16558611304248	0.4114737503631966	0.31126160367991096	0.16033622394971583	0.6501887594879097	32.1618558070512	53.04388217123379	0.013726401312079013	2.942330737018334	0.9641917609656476	0.035856627601377825	0.03052823254277933	0.02775041042477387	0.06738798236059355	7.237069121919097	4.6098693444122745	2.086947472801844	2.362117054451876	52716.33127625319	24458.33654802232	130913.35939954415	165397.70546158493	0.1284804954658259	0.40356748008487286	0.08684758898894308	212.2066601363522	26.55707378345482	78.57465243879642	17.97619630688797	133.63200769755616	8.580877476566846	5.35823192366159	0.6021913070066648	0.7839241427285687	26.39310561938729	1.8493017195385932	0.10881743145198657	0.15676985662108994	0.304427421842195	0.13135055256472197	0.0672201268766292
232	1933.3489800491095	1.3148990086791497	0.7038035389533911	0.7127752673179073	23.91608623651119	53.704926105070335	8.819686368792459	104.07516753576839	56.64667287169209	0.3815738823665358	0.31262244440915155	0.15436573394263176	0.5813767948567966	46.20779355320345	72.456898653724	0.0175192151934884	3.1043451790255485	1.157309198735318	0.02801519193461232	0.022507598824113236	0.026337610462839417	0.058231018032738995	6.543870451576307	4.244660633834614	2.662579531940886	2.4890024848814205	45944.99059391824	21822.201232713545	139751.09281011723	172695.71559780688	0.1306664930030766	0.40761277167339954	0.08416393477219486	231.43980739642058	31.593556253949828	97.1844294649416	22.008537422149754	134.25537793147916	9.585018831800086	6.841936392181206	0.7078977389951996	0.7654480421107105	31.079232195551803	1.9970771055098933	0.1144797833474274	0.1652118150145217	0.008492724975231479	0.0217275429086969	0.0154087295559485
233	5068.7210988628085	1.3603181592489775	0.8438292451640811	1.0277363154764094	24.640626160713623	61.6501031656678	14.860941233630928	108.1597888366386	60.68010555641203	0.3747474741289956	0.3440557557891597	0.19785486862900692	0.5875088742166524	95.85067283623006	130.09610873872526	0.041911942738128476	3.192448916075498	1.4768171923774784	0.02620128090478432	0.02028607682313565	0.028273308135708858	0.05037655564239666	6.878746346020174	4.210542985164033	6.277852465191973	4.64494828164772	42940.37227275438	20579.13274469944	130322.50837819274	147265.90956577967	0.1314539797518913	0.3586953724148176	0.0854667575943183	274.16358720502933	97.35022235116969	110.80326779941075	53.936559264747835	163.36031940561855	43.41366308642173	9.644708164301198	0.8372264866602395	0.7303682732639912	43.6338967059037	2.5342388751265386	0.13457744840494199	0.2005977500302018	0.0264004332638744	0.335681634687564	0.0794430542790674
234	1513.508788521051	0.7834013605925886	1.0551260836199206	0.8761675380373931	21.71762795255988	41.537387941746076	10.583385739581988	109.35969187084473	63.72318033615529	0.4038327484026906	0.30247099395264	0.18121390652695046	0.6145158004555676	65.18709531588043	90.59631773372703	0.0275285167381612	2.7664504124106837	1.1169415169675314	0.04076204579687874	0.03545745519908483	0.025551270570847624	0.05983198263385636	7.595303845920228	4.735876221669334	3.657219792175571	3.3490987149815306	60752.071963391405	29527.97838666863	115721.94848793167	142129.8763901689	0.13493744471912594	0.3539748562715903	0.0920047400322974	189.06553372006962	45.20769650847918	72.99186362004363	27.635271043967244	116.0736701000256	17.572425464511937	5.590339853171598	0.711295151829833	0.7231956825733385	31.52994829081413	2.028997824489746	0.14277906038946295	0.2062986133297447	0.312366638380584	0.235392466271372	0.0154237089687087
235	14710.293940517688	1.1784461209356833	1.0093912555789977	1.210703167055647	26.435670819349824	69.24392448843227	20.341803951397047	109.57045164034612	61.37832237587713	0.38971589857352046	0.3831348462165669	0.2210711007629007	0.5437950638096077	144.37694095523713	182.44406077834248	0.05853329186409717	3.271770022725874	1.7676333500214283	0.02288691660214496	0.015193904234460492	0.028283061811328378	0.03923774781942886	8.039745102032835	4.469456725411486	7.4775779204846735	4.121573339836378	34171.053615936486	17329.09982170859	121366.34612197502	130161.609357465	0.12066316996960867	0.3207162293589303	0.08150354309514768	317.0391805161513	139.5278236264646	141.22355196011043	77.38127541819259	175.81562855604105	62.146548208272215	11.803742433703562	1.1503781298744717	0.6255351502398866	34.80451334041123	2.954060102198926	0.1255663466898846	0.18783661247666855	0.0709114208964331	0.0775053399780532	0.000727332119356442
236	865.8377768404841	0.4969777586653661	2.552490339300956	1.5174336315087193	23.61419612438416	58.469953902104	15.781150049767733	97.31846455977656	56.482578195351685	0.3878591664742301	0.3479245736567284	0.21133570959534428	0.6183735654275667	95.84952841196264	122.42817541669858	0.03998288067533463	3.152512787423037	1.5032395112472485	0.02891084309905299	0.022850964263860876	0.028780549863461336	0.051682295687282165	6.734106944447256	4.235030641678075	4.723782969421124	3.0652364372476684	48562.05859347683	21359.226296246477	128885.46481057089	139495.97617884135	0.13394266132052143	0.35246547479236445	0.08928590101789999	256.8883745512478	70.75148412710256	96.85251866073028	41.06747730935677	160.03585589051707	29.684006817745797	8.137361213262311	0.8228060476768895	0.7248578936077151	36.43328005789278	2.337772882128778	0.15180257077383003	0.2220219648905416	0.0860351185810676	0.24870783196066504	0.0028778496734030603
237	8417.011372958139	1.3895802827802481	1.015654375310257	1.206614626327003	24.661306902468663	57.0080891705591	10.619839268217635	107.0595380055239	58.65280170163951	0.3829454172825156	0.3402989672310966	0.15952749270649855	0.5662807922543235	55.413380713957736	85.30241928492394	0.021682335366603512	3.112833130977733	1.312647280065949	0.02622590382236499	0.019657258630848693	0.026644630862307717	0.050927391847364854	7.800926719885375	4.56369740540063	3.6033916976301117	2.8798808831223552	41575.887223199585	20022.239438992805	141290.11484013379	166389.24057874162	0.12250596357297239	0.39001894016662286	0.08033201900532161	270.80300671972975	51.67738248840504	115.89344387454256	32.665422464320585	154.90956284518725	19.011960024084452	7.783405775290013	0.7079100328199434	0.773513697363658	29.253477845704342	2.064164084519138	0.10246966663493531	0.14595538968455157	0.0228787113810157	0.0238432613181027	0.24621844424363895
238	12954.45677394564	1.617670268425152	1.4008143524148897	1.2646565469398618	24.48298431400342	55.52245346203203	10.844370571231657	107.86858540964285	58.604503957841885	0.36405032390105535	0.3168905500485842	0.16041213208853147	0.5997443864808797	55.459789458136	81.85000681739757	0.024195309511105625	3.092347734737733	1.2731074169764909	0.030208592966331074	0.023309315132908872	0.026626082274168173	0.05314551015961412	7.0450103396465975	4.376599147313331	4.333791524124659	3.652074316755999	43963.015669518034	21982.27773922212	138857.73869480984	165208.66070325542	0.13132990715307175	0.3913173287842309	0.08524535018145758	242.28322611712304	59.5339620090475	97.69822193576273	36.60703588836302	144.58500418136057	22.926926120684403	7.83060080823154	0.9102697932929227	0.671811333277614	32.365614961475046	2.3476910987196375	0.11145675441637887	0.16405973048846675	0.0555932928963704	0.39014778931978394	0.11208050466023801
239	23436.40601063522	1.064142066155458	1.7389719728567083	0.8575542784605499	24.595831276074243	59.507755515568	10.526326938478796	95.25922744862127	55.327282363139666	0.3597658225261856	0.3186752785736455	0.17685217999114713	0.5932165143157777	58.97528553935763	86.42961831783519	0.025598290493173786	3.116562411040451	1.2487653208945704	0.028835937030813538	0.021423378602865747	0.02837274003059246	0.06034292600793818	7.837511683236484	4.732037134380773	3.928308233207923	4.304051285239668	40637.772612841225	19545.458868197824	132944.3874680253	157685.31188559736	0.12042364857551863	0.38331688106205564	0.08140047677877689	280.2841769530786	51.53563846446122	112.77385178366448	31.150624950393272	167.51032516941342	20.385013514067946	10.34920660680712	0.9592826922145878	0.6720251339991697	56.174073660914814	2.871007571838804	0.1285469829172734	0.2016317761064937	0.11717084050879199	0.76508610115974	0.0049467548745603
240	10828.870837535454	1.0518239262326967	1.1148492192871957	1.008863418594292	22.99733622240363	49.452818052211015	7.898904017570589	103.14403958028348	58.34009141771596	0.3964701276073945	0.2928881730734133	0.15920989586228626	0.6335529188474558	37.93442351048438	55.86288666077571	0.01663171643234378	2.9225278332973796	0.9605219626601126	0.036408006149413905	0.029781457791806593	0.02538736255298133	0.06646334432767881	7.728252545945243	4.7940088975689825	2.554187576485053	2.6811695670833555	51292.920663780584	24869.113649302846	122589.18242628404	155243.64287772615	0.12553942100870835	0.3896445213380638	0.08495116566954301	233.24644802142996	33.77140017087784	90.25310120185993	21.95443821114625	142.99334681957015	11.816961959731625	5.133862421078836	0.6288443628458239	0.7642705235179984	23.989207738627748	1.83141755855104	0.10696796368853072	0.15208537002076852	0.176998861937631	0.0604166572273552	0.00999864854407374
241	2873.3994303880054	0.7726325130646226	1.5863109958851291	0.894985620637208	24.132368536843018	56.33642757091476	9.852592504852423	88.23440094047102	50.647986457651804	0.37509045622184223	0.31281558389875086	0.20055041828190664	0.6104171111261724	47.99595112527814	73.26792953443234	0.020399477851088386	3.1314184576164967	1.196608213445688	0.028166944881377356	0.022050573228017453	0.035397001684611296	0.07163216113056774	7.226472761674059	4.562783869458375	3.4347863088967014	3.0312946041666224	43296.571354767504	19863.221379155813	144989.5817028713	173909.56535142666	0.1203345331485387	0.4013637124972168	0.08303242299096125	258.964814548591	45.311780941177624	104.81711708504886	27.156621916511522	154.14769746354204	18.155159024666183	7.325490134738556	0.7931345994087146	0.7380992178281697	25.049116877452125	2.061740203476672	0.11710252324240471	0.16903501801863682	0.378792091412056	1.3093308073278502	0.0168098380200534
242	4391.70137736084	1.3084882724852585	0.9494059517602282	0.852044370077892	23.187943907308064	49.12456382662581	8.307255893989993	105.6871555196989	59.087972227827905	0.39439502731725984	0.313600289479384	0.16010650555484818	0.5960437545300781	42.32479960668528	63.47653968392348	0.01965090746401391	3.0026445279966785	1.0879551120564808	0.030596791735480893	0.024918490256343143	0.02661528616268495	0.06152021399407085	6.930464526150018	4.423272432145342	2.906535533801356	2.5675408858460163	48351.917188771404	23267.146691355094	131306.19022835055	159261.71887449065	0.1301962448139732	0.3888206174239845	0.0850211955745119	223.87893642320248	36.56603299885177	89.49892239010948	24.813712186694605	134.38001403309303	11.752320812157167	7.819333835812785	0.787756780364127	0.7402995543349151	48.675655188833964	2.2485322265097625	0.1307545677654425	0.18509335441421348	0.0478958565201265	0.0250785924119005	0.03944350980846
243	4034.024734116679	1.4065139820743824	0.6464684916822734	1.114476546357318	23.948882619656683	52.507781179191156	11.45197760395229	100.65138995913078	56.69346446193876	0.3793333229396729	0.3243125334315611	0.16416101670094063	0.594113830223159	61.72371259349701	89.82817144432262	0.023765946241108775	3.0934422248989066	1.308593553960971	0.028738865350629215	0.022831311242215713	0.026779771916680472	0.05357417812291893	6.421597620008629	4.1235579586039055	3.3135208076732465	2.7481321702134704	46955.20576594507	22724.076490924046	139628.79488206358	163488.4045583281	0.13650927145218053	0.3900946042909411	0.08872853943445624	222.53724210432424	48.47442196543999	90.56270125693402	30.969941607933297	131.97454084738976	17.504480357506637	7.732371259487135	0.8142137892043307	0.7266290094353396	33.73077058264507	2.2668188782019487	0.12210914492004675	0.18577191626167724	0.0218389358793082	0.0096018054975284	0.543815322101271
244	13862.232780634979	1.1352842996730808	0.9201055533667658	0.9416639841891805	24.51252572378421	59.12872040431824	9.426974520574532	88.51772359946959	51.01114049690257	0.3638549625913247	0.3110555950325545	0.16065796295487578	0.6023520688295261	45.098874399221266	71.45966423915968	0.018833882821932622	3.134536657975497	1.1968559380590558	0.02844483772900071	0.021523501964694925	0.02691253444027905	0.060046738501883294	7.433191411891807	4.543153426851686	4.433820814351636	7.356625206046049	40959.05433750296	19749.810506524453	136990.6298380023	165467.5646071339	0.12310662320536316	0.3961743527941056	0.08288989904539698	271.5254796389497	45.07438487076265	108.86078232852093	25.784138825054477	162.66469731042883	19.290246045708134	10.057563938641533	1.06364540850053	0.6158906150713417	45.17673246358284	2.9978656578490717	0.12722530069498794	0.20065962400278728	0.0215459975668148	0.131339972932112	0.00132079098485035
245	3451.3864540395234	1.3865633016725125	1.0144395928577936	1.4047431171998987	23.784553553339208	51.361639946479464	11.612523305975515	99.58831747749231	56.50363776172218	0.3659480163335367	0.32087994742636766	0.16083871330715382	0.5821282159738745	51.70201071129829	81.8828861392843	0.026896749748158102	3.0335702573597	1.2573925910695019	0.02952100579705272	0.022872367129877513	0.026520728302417033	0.051427614118113266	7.032070973698249	4.181513178993662	7.912939648610881	3.5201839132466555	48336.06059028121	23576.986567278866	137285.38584635695	167240.10135847854	0.13611950029758496	0.3949402174590756	0.0898098229555251	223.7672548870323	118.08451584604528	93.26883964420281	64.80326786587146	130.49841524282937	53.28124798017386	7.989970237501687	0.9097489706635182	0.6860767674357507	27.21953465116875	2.3601989456478503	0.13762957743506843	0.20807370930674088	0.12212085089922302	0.0694024909387371	0.569643741651258
246	15473.770181297445	1.0064856337111818	0.916180269233275	0.8437847492498837	23.492293942886576	51.288469607175315	6.4215873358981925	96.7759926311911	54.929328551523575	0.3624955314497276	0.277581923490879	0.16455262448137842	0.6185302473400603	29.09261745543339	46.72495815125559	0.01639265462426111	3.0305526580543916	0.9017748928720469	0.03197954954503811	0.025772471420625387	0.027027048132313655	0.07381545704714758	6.870200953485696	4.462926047713312	3.297152210046677	2.892156362570558	46465.93350861358	23012.828670586347	127613.92724935923	169035.78484667145	0.13240298846518375	0.4112213681876806	0.08664367480630163	226.70134531123875	33.52949257461264	89.7808737586857	20.716794532996026	136.9204715525526	12.81269804161664	7.864136426051878	0.6795821137663841	0.7798012248690519	59.46417495120803	2.270374809644001	0.10546063674424459	0.15795380834502865	0.0958825995496358	0.18692902661914798	0.00316482247201972
247	3150.3558869164463	1.2973635197013422	1.0727059401851564	0.9582413786528223	23.247167519688297	49.97650790989288	8.759134277351052	94.79531990997805	53.45100463665943	0.39283595164140306	0.3158400785036052	0.17283158267608997	0.6260965345262614	47.210917991752225	74.47002569584396	0.01731598960786825	3.04491714674986	1.1365584464199072	0.031255469989062326	0.025735854002956457	0.02968318166037234	0.06450164516698692	6.85472706858781	4.378791916579896	2.396197399276561	2.427782896222677	48740.05137850479	22418.61901729229	135016.21948356528	163722.54941149268	0.12885703908367843	0.4004706427086482	0.08581197522383982	222.69174775772748	32.07663616721483	86.59013304785914	21.5587930655116	136.10161470986853	10.517843101703226	6.102740810961761	0.7072233265254712	0.7542407171392363	23.431501765621196	1.9892768183154093	0.11997657231941651	0.17499195825920302	0.378792091412056	0.273962675763762	0.0672201268766292
248	10108.553427269737	1.3598405771848332	1.1196883741071897	1.357891939070333	24.601191982173624	57.78796594668085	12.550019492976697	110.02811595004626	60.93978345721049	0.3738694327317735	0.3281889659176377	0.18002892579652874	0.5847222143254114	75.86856582671948	103.06038450853487	0.035709970241624096	3.095381321860206	1.3316437216357928	0.029692861853287348	0.02265483834604869	0.027374168807590197	0.05576222171756713	8.192626704998572	4.709819533287423	6.518189331954601	5.22412410507355	43465.98217124293	21766.584761124454	128048.46535717434	148612.82647199376	0.12944651076189168	0.36502492467054504	0.08454621333085058	268.5117618304753	87.92186968229902	108.02345805594325	50.31746099532535	160.48830377453237	37.60440868697347	9.34122774061702	0.8942253051352845	0.6932482714477957	42.1188158724906	2.6338535425216016	0.12200472870698142	0.180719411751605	0.483064194499949	0.14925737422514998	0.11208050466023801
249	3692.0643054211246	1.367264973606901	0.864533377458569	1.1355128510737038	24.283160785336708	61.046310503374016	13.806955285954444	114.91430185349566	65.35067850300439	0.37341295513885925	0.31093974314449535	0.19381337653597472	0.6148880376534521	80.25456824058385	105.42902540797567	0.033628184172394555	3.057684597304192	1.3357770264826752	0.03194844821303327	0.023932119750171486	0.02700822744456858	0.059146072681352836	8.912951323418744	4.970667842584063	4.0290046645017945	3.488470189979418	43519.86791976747	20867.189116986014	118659.11849482369	138727.53729684377	0.1166849882354036	0.35387742084204304	0.0791390032074105	300.293815861073	62.39633596410855	114.7883383176775	37.46231558744074	185.5054775433955	24.934020376667828	6.97062035737589	0.6955072173194938	0.7551812792031768	30.537288364300803	1.9907231520809987	0.12125670892902897	0.1679977511692713	0.0307861343568857	0.0216365508005704	0.00999864854407374
250	2798.309229985738	0.9728823525534999	1.1198151122984197	0.7274959861171548	22.77787383776268	47.895098736667045	8.571614657313585	95.66616988469269	55.071976900959314	0.37722907177425463	0.2996898836859051	0.16674241218541963	0.5889427804071737	41.310803006663456	67.43705544429156	0.016228292961402015	3.0096011340920974	1.1134989609444617	0.030726167685438847	0.025197636863603223	0.028627580224149886	0.0660426681243565	6.177060713472826	4.095629298338695	1.9866873997913588	2.113440214772716	51658.95783441006	24873.73733951198	137271.52494729165	169113.08139727396	0.1426902585054161	0.4123870057659666	0.09166675315403684	201.70933085371885	30.64756207204582	82.43536432066068	20.88679407132877	119.2739665330582	9.76076800071704	7.943481381000774	0.8871421561678383	0.6938610139127906	40.937493211068734	2.4698831506956993	0.13444748336757803	0.21795934011447524	0.00413440620309608	0.037381163964248	0.008463807980281809
251	3882.18354409888	1.6610173076089065	0.5821149275757127	1.533808781319619	24.721266760720546	55.31534580517981	13.83078780108521	106.97065796976882	59.43787642580886	0.37228300737664505	0.34294680029898716	0.20013279268811432	0.5826102024953403	91.58738467047002	133.44667777347323	0.03514338509751721	3.1064427596884454	1.5182669601909518	0.027505480669373736	0.02023441516524047	0.029691579300025146	0.04898557968531322	7.519128078302514	4.3614710241149535	3.8381624149924924	2.883673943154256	42177.24008898606	20745.22773270431	134956.6594105097	147209.45583653767	0.12893269203376223	0.3608993569909911	0.083003743885992	243.3373576131123	64.57760323658249	101.24112490450946	38.67583507631315	142.09623270860268	25.901768160269278	7.088943588437634	0.9349369143594357	0.6365198505268711	44.16651617401021	2.335773768706033	0.13899446273456517	0.19486091702841857	0.0820567503385599	0.0279891042526506	0.0306311794616458
252	4333.84979458454	0.9316562156977753	1.3901712174140153	1.0750782674507822	23.908020151302498	51.6863210880631	12.032433477623291	112.35158336014463	63.27282408798345	0.40441770110251857	0.34568549475153854	0.18314335441110796	0.5940674900810263	66.52114856764383	101.67428243578624	0.02518618471799745	3.0500028182423318	1.3857121763305955	0.02941638626448899	0.02289637215354531	0.027836311130736164	0.055619013657817185	7.12579840932298	4.355821492154599	3.162448820696251	2.5866207507821946	46152.99927865568	22342.113554254818	133141.22126583956	152955.4009980091	0.12982895132365208	0.37645782430777674	0.08474946569415527	229.34325304221238	52.01240824511827	91.20388888032798	33.65026008085016	138.13936416188452	18.3621481642681	7.331014173239154	0.8841320849811284	0.6798592048508393	43.33676796203538	2.245234652070351	0.13532781757548257	0.19171017724383177	0.17016832229816	0.225136232171808	0.0306311794616458
253	53558.13563334791	1.1399365791665867	1.065398943005887	0.9872047602717119	26.817436821722023	75.3280825712616	23.418371681568924	117.88348278227502	65.83306032648377	0.3857931307503189	0.38726491114528816	0.24135222512934237	0.5501711849161823	178.76444465097438	211.42072080140125	0.07467475161816965	3.3381269251226393	1.9037031210460642	0.02202364601471683	0.014319328910287664	0.02826426363988669	0.034715242551373	8.287099138557053	4.4780742320604	9.782887880115045	5.677563906307307	32561.13333176755	16320.096249979395	113166.52144928939	114446.55524748702	0.11939442321425026	0.28895790885246103	0.08055514842362471	350.5730511034193	171.07007750183053	151.82619955812595	93.36596358950315	198.7468515452935	77.70411391232727	12.767430172098939	1.2694774120636825	0.5652380735295596	38.381642995166295	3.226198736341775	0.13687292136927098	0.20761961244976956	0.0452136208128459	0.0660893503168037	0.00264641248581807
254	13672.118842466109	1.196378836637029	1.0302186640853108	1.3703890264224083	24.93464204638176	60.84566112244727	13.695503036764308	103.88393764168109	58.93448906418241	0.3674253213979526	0.33610129416717144	0.18047776657611375	0.5706285510624859	80.85767636938175	108.03480892490929	0.036863662523909796	3.177100419518779	1.4286918679610627	0.026530205921554032	0.019690684564228973	0.027954315588322762	0.049172093450064076	6.932520279410756	4.202690054334553	5.73152335552503	4.567493383229786	42336.95421047962	21410.15661841063	134594.73373172438	154800.82438477897	0.13680490511596413	0.3730095019587815	0.08922666443412433	262.13004798936254	92.09883365344749	110.67109569913274	52.19236390898921	151.45895229023006	39.90646974445828	10.438463921161006	1.0504981529578932	0.6308233449731693	46.62626622779399	2.9662439916386147	0.13206992140383272	0.2004783633731064	0.11531326703550801	0.0990513031683341	0.0129799666346065
255	15838.870083543068	1.2701816350497552	0.8651069603964552	1.0303629783337205	23.888192348584525	58.64257563832841	8.596894227677446	91.67902685010247	53.0274468587735	0.3680436571781309	0.30343437382089666	0.16507007129675227	0.6141378283456448	40.76748029198241	61.63405651071989	0.01897660741560681	3.091237625709026	1.0913759018483629	0.030411957256321065	0.02395202656567533	0.027383972217474503	0.06552670877160091	7.801774404109098	4.784964611316334	2.6610011515880836	2.5020324887968894	42167.21759079389	19614.285504364198	133992.49275595916	164456.90247522853	0.1165679144692534	0.3931217577071742	0.07955346003457354	282.7638424562703	37.924459783293194	113.18016609628653	24.76101578015473	169.58367635998357	13.163444003138482	11.651785065844523	0.9238795371200453	0.7095381349505975	55.888770904546796	3.239381732515904	0.11490384632232176	0.19178212850351023	0.0208738862517469	0.0252340233530485	0.0038027551601429
256	3820.7137246104066	1.6468606480858117	0.6090434667299691	1.914567964413468	24.992094252798665	60.789633260462864	11.152667235711501	97.8213909148552	55.248317709381695	0.36480594695008306	0.3275956319378616	0.16226404530950375	0.5812829230426905	59.95528595624341	90.324429656422	0.02323529294299013	3.1842057076692707	1.3369010220087427	0.02621859153538061	0.019464593919841493	0.026959220089363217	0.050034226406618795	6.896037950210274	4.243076402438326	3.603831275945292	3.2233709878113435	40944.28736372469	20496.755438496388	138944.89272474145	166091.5561425468	0.12879951338325007	0.3931126183492816	0.08581859002690533	268.5155464760788	49.72001793710361	111.81765553173197	31.660644347742597	156.6978909443474	18.059373589361034	9.106579009644868	0.8836286233537348	0.7147876290104932	29.44084967657784	2.435253374421032	0.11491796435583605	0.17066452042251443	0.0293224233896836	0.008211775026039321	0.688703288937108
257	428.26156656021396	0.9352004071121105	0.9123610895945807	0.7474389807003996	23.453330888494264	51.300696632306085	8.812353143661303	104.52448362093294	55.814762272166455	0.3803977145183933	0.31351436770426117	0.17764555641813953	0.6115101454396874	45.84427466644427	79.37527082066369	0.01847140591058538	3.1237949365980637	1.2249080629494165	0.027571150255556343	0.022330071334911827	0.03117809540087975	0.06295445068382803	6.350284839634479	4.130260024656091	2.5438881535975724	2.393239637555126	47452.71155014912	21374.00738633724	143924.88942307973	167956.42947617205	0.13352832407069049	0.4052970969448942	0.08459065110806462	222.46930975787998	30.879152497818968	87.43892898303154	21.845069804664533	135.030380774848	9.03408269315443	6.744895791217675	0.7839530410951521	0.7406599281510887	20.89137846137017	2.0575176787384346	0.12084582252672026	0.18096955240828153	0.17411040805410596	0.38286043004546394	0.00970238321065274
258	8951.601280863651	1.111136679202588	0.7216162698627945	0.9588918067492638	25.165754464443612	61.47241477389079	15.964542447757662	125.85051791210402	70.33254877549078	0.3891063916178966	0.36965658010674984	0.19039746381934805	0.5891875815284812	95.84463814370493	143.1508987255047	0.03524729249474423	3.178042427356912	1.6281033003349121	0.026797357220893808	0.018377245170502064	0.02604396276591348	0.037560854970202	7.591673429074143	4.151448769316736	5.192237966178146	3.2551771153480034	42170.226022215444	21429.040083004722	133181.36596938132	143260.7991100945	0.1385666824289169	0.3511940620976405	0.09087358683181683	271.63860569716167	83.6382555067649	102.0231142225356	48.45025979446739	169.61549147462642	35.1879957122976	8.450485606567586	0.8028436434156645	0.738797000240698	27.4016096444381	2.185756434058622	0.12041464233779509	0.16875391654043878	0.106031764237062	0.0665627776297898	0.094785203462302
259	12517.06720524565	1.3706712881673389	0.970937107338432	1.1657805017351044	25.005155212182082	64.49088159686495	12.430061876824897	116.19396555381074	65.22192130322759	0.38074490999202915	0.348150320006363	0.15640897505890913	0.5870248231896592	56.799549918133195	93.35518134730164	0.02413766020500895	3.237782079232853	1.4258649689341172	0.02553087603225494	0.01831072536257102	0.024952110691227845	0.04311500438441426	6.897073810116232	4.082834823584865	4.0106237518140295	2.8098502879577296	41827.14407673366	21091.94632737094	140196.14361274036	163623.40160484286	0.13947105334110238	0.3935094101145676	0.09152628255360953	276.0136295743884	62.32033276234195	112.00643126134058	38.06529614325904	164.00719831304758	24.2550366190829	8.917442316947401	0.9007303410571207	0.6969763647260332	26.793851966968877	2.411337954870988	0.12633509282706135	0.18292809913400224	0.29435363847123	0.26294119465702603	0.20840442996994102
260	6419.061012250766	1.179132544580368	1.0367647267660405	0.9583544702476654	25.392454561750334	91.67097311599822	15.405664573422612	99.53986407652276	56.810834250552595	0.3842917760670943	0.34564321701686046	0.1582703316471007	0.5909750636054674	57.96708600300762	93.25179240450892	0.022961180369237857	3.3849096952377296	1.5239291922101048	0.02430396909870938	0.01759878722724605	0.025693571072960282	0.04504200975217321	7.584633824841971	4.42262663218096	5.722223826659045	4.382008418983552	36058.94891494568	16903.682634033055	134880.18534622013	151839.79138987832	0.13288883479544997	0.3844012658767274	0.0835997311760177	355.77273822792677	66.73884363426241	155.67763477455225	39.88266698905369	200.09510345337455	26.856176645208695	11.324973572479335	1.0760693352610364	0.642177959608594	38.29874883139981	3.1028596386598952	0.1334010069530458	0.21020695335502926	0.0597447098412005	1.71871729552043	0.011234890297435001
261	12984.22041735316	0.7740535348625973	1.208428631847347	1.0486093488874437	26.057021708062234	80.46930815301143	16.816241203692602	114.74749606843186	64.57759912900332	0.37318449652486946	0.346690018079511	0.16927405129924405	0.5848094612980218	89.70206634351078	127.47898234992059	0.03341227642071196	3.3696366342418473	1.6408188481319295	0.023518946904202056	0.016192792711235353	0.0248643396842321	0.03593193966377085	7.517304347646562	4.321160344629294	7.372014174192857	4.681683740659914	35235.9781907074	17160.59690677998	131147.74723832138	141375.386524966	0.1295964309354104	0.3498551803228202	0.08526832050823492	336.744983043613	88.95552246442722	138.5015636654101	51.46802312877921	198.2434193782029	37.48749933564784	11.498787364139694	1.023773425952206	0.6613639697354404	39.934324376234606	2.9896990770144063	0.1381263092605699	0.21453090904986186	0.0412545849740749	0.185259027143573	0.0697625224822869
262	2409.8662267843524	1.3592680459278623	0.5430414316568226	0.7592963033017297	24.552809800961384	98.54372414729315	14.14533716625217	100.00800456953856	56.97805379926772	0.37804839825237	0.3371330150127043	0.14499297936059938	0.5773312277972729	39.801854235331824	66.22354125271454	0.01792968549268854	3.340434735589765	1.448394719406308	0.02680517213698969	0.019351127913359502	0.02519381147809902	0.04776106567778293	7.368948557546607	4.3478391998322765	2.882152723146419	2.4929007982441376	39024.733423169906	18064.227983274803	136822.07073763967	159361.31567756264	0.1453785836546113	0.42253087860983757	0.08609758359978331	326.8115246204363	52.24980030667584	158.3343006179403	33.925342354486865	168.47722400249597	18.324457952188986	6.42445530568785	0.6103826545630787	0.7999131106361296	23.881789188933556	1.7357863130056552	0.08852241936159161	0.12101315647366935	0.00414867650404345	0.10668093243208801	0.0084432161108851
263	3104.575409143311	1.409382857169601	0.7466054408106104	1.1056594414175134	25.268650528411204	64.00136616198837	15.005436990647242	121.87962374076025	69.0543251456303	0.37715208293084895	0.3590728561196629	0.1922315771351827	0.5968915315544384	85.21598629213932	129.56070121140797	0.030868120526228175	3.238788983300082	1.6034407865103781	0.025715628010700212	0.01729857749422346	0.02654863500210368	0.04005973127792844	7.21393424121051	4.089774237537127	4.239010627873249	3.017791849723425	40510.76420148438	19997.57991782074	137403.92976995074	150400.43540465986	0.13700624841065648	0.3641736159737452	0.08994119610348869	278.29730532154485	66.55728851914999	104.64884875816612	39.255331307944246	173.6484565633789	27.301957211205806	8.834216292952156	0.8327378377770144	0.7354049961447223	26.055962846841233	2.2540932142102035	0.12006222935172534	0.16912839421120895	0.38168683041145796	0.0665627776297898	0.0714617957474922
264	4681.916353175901	1.4778275521144328	0.8438529056298636	0.9744308320379997	25.81933638461652	72.31920511497088	14.787625833872053	121.96124422776113	66.47315953478875	0.3744343952270824	0.34988237106793973	0.1809325808799801	0.579511849285484	91.18134179796037	124.70738374530673	0.03637432639704605	3.3031408944393754	1.5253867924145337	0.024013606487119532	0.016829198748461328	0.02653425810683749	0.04366400490555711	7.287059208117635	4.20694919196667	4.944912349048386	3.4570625368218444	37183.362122468905	18671.875277957435	133054.99693130987	153708.78458012926	0.1309550194598564	0.3727443913572303	0.0855451402269988	312.2736394894541	78.12831178477515	131.85623063141492	46.59743521258282	180.41740885803915	31.530876572192344	9.03296159001207	0.866396909926311	0.7037932185878912	32.81534590299187	2.3752291122635887	0.12830782730357088	0.18155962842264153	0.0182089719396852	0.0171141199210953	0.544419132606813
265	5108.059110302966	1.194657134720434	1.0357619709825552	0.9516721197958105	24.91304331682936	62.8977093947098	12.594043268864974	110.04197379833448	60.41462358830693	0.3606553392368822	0.3253929990128627	0.1702695016333282	0.5882933298190436	64.29785597291243	99.49277941983317	0.026174118725663345	3.2132664828287147	1.4076315086167364	0.025722372891325115	0.019115289693560803	0.02645066547744309	0.04892485795648405	6.934163456718757	4.214501870413796	3.400743235906118	2.6684587965000692	41279.00298993158	20047.6944392062	138428.1108531476	163316.4725998201	0.130793267167522	0.392343542847299	0.08497115060425237	276.05692115182893	63.78375900708038	112.72402807699855	37.18285392623504	163.33289307483037	26.600905080845333	8.943967157151306	0.8627089261770924	0.7174134392988499	32.49564270625946	2.3658380142841544	0.12486580269022979	0.17973849206512615	0.107083994673666	0.42865990440407203	0.0037813992622278397
266	4981.580145398503	1.305258539891627	0.8822795447395627	1.0679335113778399	25.17860636523539	63.34606018579166	11.76358621989096	111.98007721478577	63.207978105026726	0.38705418642347833	0.3452799881375502	0.16219253469214454	0.5785271363136653	61.39885823484755	98.6665427378544	0.024381403629805048	3.226201323255823	1.3770742052411935	0.025248561871200795	0.018212942282630425	0.0268684536262143	0.046601290799613164	7.099070816232511	4.21277064250037	3.7085104835407283	2.861709395532667	40203.49443573612	20008.978648688688	139383.96954761658	163078.31176290542	0.13334064153923328	0.3882047800957943	0.08846474998452565	276.34666991777306	51.9600702253849	117.56238146874522	33.656480349192414	158.7842884490282	18.30358987619248	8.75801361884305	0.8656906984234258	0.7135514889131603	31.174319322428314	2.3855223888696764	0.12267927875490363	0.17841442578784217	0.0213382666393834	0.0634656184023131	0.49692423513195394
267	4716.550644172629	1.336238004675586	0.9336616530564548	1.1381499915729598	24.25230350058875	58.8927856221199	11.04132731930733	109.78729680979738	62.00434737117008	0.3744948736952775	0.32930237164947834	0.14194340223061844	0.5870603209360266	43.3721967222495	74.1259235380479	0.01653968210877842	3.160942880654497	1.357269113997261	0.026783944589226373	0.020421167153261935	0.024336696846864545	0.043327085479528786	6.640848523408572	4.081071198924101	2.566259601636254	2.355942441231554	45731.223077604955	22841.064694140154	143928.83666792096	169348.40282067904	0.1405261316275529	0.40630332248670975	0.09152833322475983	253.91011591480063	39.765019294579886	101.57115990213849	27.1869687262958	152.33895601266192	12.57805056828408	8.183513948907894	0.9197127963993761	0.6769819350854057	28.265096221898293	2.3755925555539825	0.13678225506134714	0.2034325990224106	0.0731389883383159	0.0366772121085789	0.18479315893771
268	8204.781373036763	1.304698185207211	9.390566274921037	0.7592856340872552	24.785657667389618	105.2277757028923	17.04105035975563	106.20432913969871	62.90827346846241	0.32988875269619633	0.3078187826289952	0.14242511990753903	0.5481188166122698	59.38077297592049	74.74899197412776	0.02246358579050693	3.29553201727723	1.5393583860546898	0.02483678034459211	0.018239689371780353	0.023294438787627894	0.04219752730670106	8.370898030180307	4.832479182874886	4.001140144075856	2.899606630269002	37102.27148515275	18783.81636975341	156867.01798238474	171795.50932483695	0.13683920666018148	0.4343084601786356	0.08095070888461812	365.44477840173715	71.002555874428	180.1159388231408	46.11712093776157	185.3288395785964	24.885434936666492	11.706033449425858	0.8571411140206179	0.7068711015311374	34.63312029749387	3.4160353680904705	0.10956561205351903	0.17122746091166688	0.0029054861260105896	0.0818085803820982	0.0051362735910773895
269	2092.7813910613386	0.7247680368534388	1.0135741018455175	0.8084161303791408	24.05863257224795	56.01452212720054	9.41339045873753	103.46312517793046	56.559158206571226	0.3546799169832634	0.3063870012249418	0.16137485552029787	0.6015180261062244	43.595418185819184	74.31685318657806	0.019438165540297446	3.1198079908867666	1.2050721840062149	0.027825938972447194	0.02151497243853542	0.02677342968559082	0.05640179239018015	6.853007400940327	4.237065735127352	2.374382962643957	2.302490119460542	45545.35824422215	21797.663153226877	142580.81331609958	173316.1206303783	0.1324664750971703	0.40917313456806603	0.08472271201162612	247.66299542861475	41.339466311967605	99.84232607268278	24.430920739835585	147.82066935593178	16.908545572132034	7.662758255281915	0.8434175064118989	0.714181946077126	28.755717200191622	2.2293757545920605	0.12679770654171615	0.18237534973926922	0.107083994673666	0.246127310973138	0.00602372748336559
270	2424.3085087521054	1.7271253466650331	0.5911817865711934	1.1421365739890006	25.249256086122433	64.00495334720206	13.528461679615603	117.11359186191635	63.36816608909207	0.3898462532545371	0.3439324944210999	0.159763913722086	0.5900923832407481	64.92246537054979	99.98911963386824	0.025806417300773703	3.279621294193277	1.4674986731820412	0.024508200345552116	0.018155108539164206	0.02505433402032274	0.04266924609711585	6.284743855373449	3.939106462104696	4.165405655954176	2.8981995852701847	40601.42125344531	20304.399224815894	139826.41894743938	165278.40189630885	0.14106466495720696	0.3965783553359175	0.09123130775325242	263.7827312604053	75.04091586995985	107.09844007809063	44.13709898170972	156.68429118231472	30.90381688825012	9.281144336549389	0.9228469733670219	0.6916973247440211	34.62756141188649	2.4999930236378467	0.12820465652729698	0.188184536065532	0.0375479682939987	0.0287285767739874	0.0037813992622278397
271	3960.345188155452	1.0710995754818513	1.0584719891388619	1.316169314462013	25.315956165118635	68.88651148859	11.236078559531286	126.00406152478537	68.40559579288553	0.39159935213165525	0.34170825381778114	0.1521669528141504	0.5871108827472858	53.49447337914881	81.33221419101466	0.020872830136755803	3.2815546265339965	1.350804231530429	0.025078112931246076	0.018195060804330556	0.025145135751236097	0.04682619392802106	7.022790953383176	4.150466323886437	4.125841837208813	3.3308062560041525	39139.47477436444	19286.183675041637	141580.595836468	169415.2933512252	0.13377254271253491	0.4057786853915606	0.08724861938756089	287.80959200719474	50.693965912087855	121.13205948903128	32.03009452670943	166.67753251816345	18.66387138537843	9.002801099679822	0.9091103588799933	0.6959185614780677	31.7052201784811	2.455317304053584	0.12818041066843597	0.19039120904884502	0.0568318924039598	0.20790652061540196	0.6626425401216469
272	1149.4579501587286	0.5498909976608348	1.350773842946759	1.2633377256862928	24.113610437957817	56.500545654126896	10.736455783986703	117.39749335066212	64.01054554818539	0.38351768485164994	0.33020307761183815	0.1549446852148146	0.5906005342152517	51.49779410057225	89.58808130449978	0.019374249536741706	3.169903508683599	1.381347528370674	0.02656114145694796	0.0209698612295732	0.026017625951382208	0.044367989674346596	6.470454789260201	3.965247330948115	2.9317532986451353	2.5479878265959224	46608.841650339426	22353.88571290547	143997.53666203975	166405.44946806578	0.14196168734006134	0.39746514007112854	0.0910675263746416	238.00149616402413	42.56697453807472	95.32833120014423	28.53264071053384	142.67316496388037	14.034333827540872	7.681616684662053	0.866327411764118	0.7027054477080591	28.26640126507612	2.2703227399455055	0.1419606171530746	0.2124179322914394	0.537282328993373	0.443481370950934	0.5346871033159241
273	4527.587730772491	1.1672093543361144	1.2010306684995053	1.1240025125179127	24.601872312385755	61.721963912214974	10.518583937937445	121.42814204111306	67.87710991633041	0.39600083670128494	0.35117183912404965	0.14473227083752144	0.5736746070706088	42.99284273896538	77.55950974580624	0.01833326150671812	3.2343624318294286	1.3393875763580276	0.02488078242029471	0.018189197161907842	0.025519479620995624	0.04506684449003952	6.5483571977131945	3.9633373421956932	2.7709212475588405	2.485586525428357	43330.51498443575	21395.683488104158	145657.85071263334	171966.26926573925	0.14350262784582543	0.4095778586217751	0.09309619687065417	256.5505191083305	39.47573957022602	109.6764836457276	26.831232244125154	146.87403546260256	12.644507326100868	7.675066900745976	0.7685774220911218	0.7460341341085325	26.160699171952334	2.1418700165470406	0.1269525114646444	0.178334551531938	0.17332381684418802	0.232787201936034	0.120769469697175
274	4153.830900704294	1.0401836601894852	1.1562983537364413	1.1971838530084469	24.435119975363392	55.41863103090916	9.949280528468357	110.10494694306767	60.855118371919495	0.37768296856649397	0.3253216619336559	0.14092115948232328	0.5724851356893282	38.46306758552865	69.37353201770195	0.015704075652725656	3.105337589432302	1.261031938004449	0.02760758433261687	0.021042008456435637	0.024332070570919927	0.0478868584243518	6.77448152040352	4.141146909662195	2.895214276804561	3.2373090720279962	45262.218655601646	23213.561638572486	140479.54349707832	168856.38604434516	0.13689542453319667	0.40529562309346634	0.08892671639430225	236.7336793365737	38.71242487961759	99.96162591133255	25.834361328424112	136.7720534252408	12.878063551193495	6.936218739373505	0.765480074494231	0.7346995409415294	25.50007448400978	2.0418374178976033	0.12021680402669656	0.17114553226578966	0.585719600073217	0.303333158324689	0.5242757298807761
275	9143.838422771269	1.419384690785465	0.8773991701299162	1.0224435660026272	24.4532622146247	55.10613278496619	13.029155641521127	119.17720794607413	67.38274719566594	0.3948575632724347	0.3598524336730985	0.16726260182126265	0.5871758889794695	71.65277938369947	116.57522778830727	0.0270941425306566	3.120217719824147	1.485750775299293	0.027592752131977438	0.020075213843174265	0.025179461098849786	0.0403335406918099	7.013967699977866	4.043965897204424	4.45107259347426	2.9273804419481255	46496.127098147575	23701.664161022745	139762.69446009322	155450.79935764914	0.14587219453668865	0.37731789152039796	0.09540817442614627	236.67084095289192	66.48022267410467	91.13191696404816	40.232450202759836	145.53892398884426	26.247772471344827	8.203331133548568	0.9063003645176183	0.6884048033572269	27.584078143759903	2.358335062049634	0.12826196978253665	0.18616265594783435	0.0788722629613344	0.04748857662176901	0.0955803797145702
276	7111.392942244613	1.5441624917719279	0.5972634636843678	0.9889273739455645	24.201208671638827	65.11057886729984	12.751766857314594	101.56271497923187	59.82082564006818	0.3775746787321262	0.3239790007082442	0.15175993224282872	0.6102270896678019	63.517986537131854	87.65785842399623	0.021966701979314957	3.1639754083213347	1.3450849473139201	0.028688985696683357	0.022783437821075676	0.024918160528129278	0.04729521090221089	7.932613970812285	4.7211308095445474	4.503973160877155	3.8994081227150277	43944.11739903872	20273.056370954848	132501.23108903386	154615.80751149898	0.12656547729214274	0.3774105943188198	0.08603380081449326	301.1737057177955	58.27188212935895	120.96430648301563	36.38936355160544	180.2093992347802	21.882518577753483	13.025717727301858	1.0885732158934651	0.6364475549592205	48.35348732795877	3.5536878699025776	0.17596221704550474	0.2656218293652617	0.0233285951369734	0.0568616949683617	0.0229432113105108
277	7540.974752204763	0.9320778925504584	1.5154871507503802	1.0284129911588942	24.805655032700187	62.4809170242765	14.245077418961476	109.29741085286	62.89482775564254	0.37930619591387227	0.35410857078007474	0.17180177425720325	0.5839876289487375	76.98991118984485	109.62164496645389	0.036718373572264325	3.1973213061613324	1.522372141049046	0.025890636490553832	0.01896031209829293	0.025970053227646814	0.040610283994176405	7.041363339790386	4.168962055781464	5.381832226156123	3.2982679252979246	43164.524272326635	21666.01649031581	137211.82141523232	152715.9797447608	0.13743053704777564	0.36992422197943514	0.09106618625932698	279.5423148144898	97.74039105017732	110.36667091248836	55.734222158648585	169.17564390200147	42.00616889152876	10.398821364076419	0.9292857985338387	0.6916786814089722	41.224617613410906	2.6328354095804785	0.12697544788733994	0.1877068075170355	0.0816287899703025	0.47254917975299204	0.0955803797145702
278	5167.252653311952	0.8034424749045606	1.4769665063318131	0.8456457654224022	24.61223565128856	56.546427291552654	10.499600919312845	105.28823805599676	57.84424239395116	0.37592141637189797	0.3301200138849223	0.15547163516092977	0.5780685275319256	50.39483597758905	80.48823929548689	0.022406063737675338	3.1349090845844727	1.2884300119879764	0.027167622376177605	0.02046045203347286	0.025970640869713568	0.04975862860725383	6.797058608418742	4.1890271512860355	3.336458678026244	2.5987784187272274	43823.876514367665	22034.050017257283	140406.53522901057	168424.13291902115	0.13441653285202276	0.40121855984709565	0.08706245390619699	247.1437669164466	49.3827258118242	102.36127266662719	30.842581075339982	144.78249424981908	18.540144736484272	6.672011988158848	0.6832239018674156	0.7671035705202799	25.897758801053655	1.9529248966953363	0.11012204535494037	0.15347422113180567	0.0836964610619648	0.303333158324689	0.0374107509895736
279	18400.81461410109	1.4543064532233294	0.8048416012615794	0.9992018547378868	25.15559056584711	62.99587735426212	14.319271205330812	113.55404622799668	64.42172331730536	0.3796975011869977	0.35384395028786003	0.17047217186062877	0.5674628650956313	78.8278414471233	119.70810899145368	0.030930260700114898	3.224354189276043	1.538655131599875	0.024983289504068463	0.01800021392866615	0.025447621617779106	0.04089796156143371	6.752679719729602	4.010482865875728	4.757316102842029	3.9335002142062656	42310.317608353515	21703.853448864837	136369.29629922207	153227.76552929915	0.14259922431155556	0.3730778139659082	0.09374746055878551	264.83998466819236	71.5377505559693	110.96451564723904	42.71643434389355	153.87546902095323	28.821316212075686	8.41717049375577	0.8636921751809656	0.703855131060363	29.65926982505546	2.2892973073821006	0.12746602174811789	0.18195052488571636	0.0257590823217712	0.0483870530260036	0.20840442996994102
280	5893.6738439260635	1.581929567239319	0.9280380339156035	1.3354803794128813	25.10698910923959	60.68556847609279	10.534080363432558	117.10912020998816	65.81473701208662	0.40270280717741164	0.3550846675607489	0.14816172654036852	0.5785229682699902	45.94949298370413	79.25915045581883	0.01908261880368521	3.2214664850741466	1.339178908246919	0.02519228323267668	0.017953184390508428	0.024883921444988178	0.04471464090281016	6.646859043234047	4.006197895818747	3.430379885522177	2.670370750463816	41637.21687115523	21233.425447032583	143885.01443893005	171202.02891771527	0.14173232916070622	0.4058272399740508	0.09208648332502	252.07021582453547	44.59659693524606	104.25057467355391	27.88208399777974	147.81964115098103	16.714512937466314	8.370501620438946	0.8766417857831862	0.7099528375322517	23.577718529651765	2.2910654222017186	0.12793198623943816	0.1839072680675985	0.100437531360308	0.30082608624245194	1.97310412425255
281	5894.551018533438	1.3987889925897101	0.5805025801330861	0.8946231044609659	25.00588499971404	122.66766449264243	19.416091586119858	99.23017027653323	57.01471609719973	0.3744665110329998	0.34086725487370284	0.14657686669255762	0.5667208413998516	55.75272198144846	84.9740779943171	0.021382463709349726	3.504161761655297	1.6601749885069625	0.023403520132292997	0.017349073129371655	0.023913134658215138	0.04160873888947225	7.777552164645032	4.375746920403448	3.9968122876344885	3.2113064503215627	36268.1534339581	16464.38010982564	129355.26630792595	143365.06881994984	0.15102959052988776	0.398421464136265	0.0860907431095785	406.44972025495883	68.09961585851252	197.0049201487569	45.22207400828938	209.4448001062024	22.877541850223125	10.93087149166316	0.9978280202559845	0.6607071242637145	38.4724579859077	2.9711773021182006	0.14263640921999338	0.2119968001373394	0.0110985916277186	0.0568616949683617	0.0146182503552213
282	3285.623257827795	1.4528694735568979	0.7488292809156212	1.0391965234239493	24.522897751609197	60.751549309754054	12.444279746660737	115.5677948007201	65.82173365806067	0.4012957894241566	0.35506661826912705	0.16041688670337942	0.5699448920592612	62.96915633754942	100.46218766382171	0.02505098556266332	3.225820671296856	1.4190113638700108	0.025341561735087653	0.01859940857526256	0.025353000700515195	0.0441695430589047	6.241047921470224	3.8738769716299193	3.593507962944456	2.7839944388138296	44645.89462497609	22099.368123744836	138220.61026193562	162332.18890539193	0.1483466580307044	0.39005239541227443	0.0977705070868209	247.8515759158119	55.66907018239223	103.60092189034499	35.24738621310667	144.25065402546704	20.421683969285557	8.781841809299433	0.8101929730690323	0.736816493369856	33.04436942865385	2.372201383216771	0.1287257960224091	0.18603551123087597	0.005473441727092379	0.11870625053256	0.0117182252580932
283	2791.202636355425	1.431091682859365	1.2700942160354205	1.329609010416551	25.231453275369756	64.48455358408881	13.01885176019435	110.2638429066176	60.85813864283018	0.3649873595235747	0.329189393487565	0.15906582613454395	0.5753869716760456	62.362997254779415	97.70017197714127	0.02431714011075905	3.245710641927194	1.4449546703557963	0.02446585871198293	0.017976177512921302	0.02551494365126265	0.04401544445659858	6.792370205658559	4.14954834109715	3.368267988422498	2.631696347310981	39756.88067348756	19642.830837458947	143069.77388944363	167671.0709392972	0.1312591277428132	0.39780917877345023	0.08605755873516559	278.8058058838409	73.63232974767433	116.39468256775729	41.27454791930904	162.41112331608366	32.35778182836523	9.568795390297598	0.8997498721576633	0.707610862087485	33.50236297311287	2.4906552346294326	0.1279924841165415	0.18525895633742157	0.22535947651618696	0.38286043004546394	0.0037813992622278397
284	2849.4874902573083	1.4163627623390327	0.8352945164078229	1.4007945304425091	24.25106789744785	62.56141477092967	11.912461514114165	111.03726671356397	63.946782761022156	0.4027829712580728	0.3551454026136843	0.15421443709417978	0.5595271555803343	53.14355559163275	93.71943710185045	0.02122044704163173	3.2252224260575533	1.4115516882391979	0.025269331386472665	0.018843105274696254	0.024557755300084014	0.044508706016253674	6.0814833875149175	3.81957215328019	3.240184941635805	2.5926038847544546	45806.111703247014	22593.72419133958	139612.33886626834	164255.465205753	0.15272760360279938	0.4031841050312052	0.0995652137998302	241.7596896393235	48.97712268983929	106.13373466300602	31.62159931606476	135.62595497631764	17.355523373774524	8.269828291706737	0.8437187995430633	0.7181797473383164	30.3710727409385	2.329652988317859	0.1283689368559276	0.1875662040914455	0.005473441727092379	0.0870169177709011	0.960920992977055
285	2612.7926367563896	0.6220899132440211	1.1732899068535814	1.0345850607266665	23.635342621895358	52.40559195358431	6.911333082157673	113.07636834109	61.13638716320807	0.4161028744609818	0.3270177956739084	0.137747728158843	0.6270709949245827	23.30190306202834	44.449936913327434	0.011100641264393446	3.0954762748819706	1.0334461377303024	0.03007620845543401	0.02451221763245969	0.025425793811194024	0.058704576810995925	6.422173198193637	4.22845608453627	4.866985003553517	4.876465556861162	48084.640673458394	22791.03936555048	144623.05455690002	181580.68254210378	0.13411133669843103	0.4217031566981592	0.08740552939552089	225.36473675883803	31.825104058623737	85.07944913618864	17.73552187744944	140.28528762264926	14.08958218117436	7.506516993997564	0.8729131114031691	0.7066592003137263	26.530367132919913	2.3041444207326065	0.1238052012444419	0.18685810468022962	0.150952614050996	0.13135055256472197	0.094593845931989
286	8047.433804621091	1.5255863384262247	0.8810478727157103	1.228226402552948	25.11049248743333	63.80624941725514	11.650218206461238	108.00885093444603	60.060415545804936	0.39272711369355345	0.339511837034831	0.1556252463739735	0.5976928819261785	53.90837521594517	84.15335434562138	0.02163931512816633	3.2305342199520704	1.329633262853291	0.026389762473811175	0.019294794806565194	0.025458331731441585	0.048207257693242724	6.913184484403172	4.237273095654592	4.1520996212059265	3.4517120949006705	40143.57868536616	19778.37170072239	138944.6407770751	165254.68463178747	0.13253557479929792	0.3955468735997921	0.0876386213039743	271.4480567984715	52.8760086897378	109.93817639339541	32.113383597917036	161.50988040507582	20.762625091820755	9.64670671588079	0.9809762784119298	0.6670894794704361	33.718314055632575	2.7096656296674784	0.12795108711444086	0.19451694429975747	0.0213382666393834	0.0345738883036375	1.0202443228368
287	11675.629481405973	1.3441020351604858	1.0808146304911284	1.1366039054593442	25.896947878210057	70.49268235730278	17.045295370483178	117.31360543490044	66.04605946793112	0.3789786193735204	0.3599573001737702	0.19675029645726627	0.5644531402496262	113.45399825297322	152.54718759679204	0.0443915181068061	3.3062361179926065	1.6423696057180153	0.023400051149463703	0.016310957942614928	0.027031421897360915	0.04038697019516376	7.2278853838783785	4.164746794141404	5.968343388202468	4.295088686872314	37491.159181210045	19079.768622870215	127129.47445680466	142628.90538509958	0.1341585864343259	0.35258781675918166	0.08939407944713856	305.7785436249057	94.30214319778766	128.692544141966	53.931028883260815	177.08599948293977	40.37111431452684	9.74762959551212	0.9477947393732398	0.6712879064188364	34.73524105137602	2.5441163521044157	0.12763330407161158	0.18469978531036466	0.0114044094426402	0.0634656184023131	0.803965682046365
288	5097.385588922192	1.4120991947095942	1.1003662371074723	1.055822494748217	26.151855478119373	70.27323687558537	16.588101192428223	117.32266610786068	65.25011824465004	0.37674018256148184	0.3643560627659277	0.1922311609222663	0.5597809411395529	101.4224344929694	144.3093039590895	0.04053921005630297	3.2876056057180874	1.6545267756062736	0.02352100538967311	0.015952960960198853	0.026664825011398212	0.03960597732214555	7.445007012026477	4.228541460219063	5.776641617263037	4.795959013842683	36177.31027658715	18678.909325833574	129530.87760729915	141766.60995147665	0.12975151019860365	0.3481855938053141	0.08580342170323704	306.28257346127657	89.38318718404064	129.55302419913932	51.1990107335266	176.7295492621372	38.184176450514	8.501421043483498	0.7437834896189335	0.7532584342036516	31.33399718055722	2.1408742951249593	0.11488695761479173	0.1582779561856432	0.0182089719396852	0.0875308052807969	0.4560530583436961
289	5856.7001918438955	1.2339180795319238	1.6817334727148452	1.131072224229246	25.59363717205914	66.51404067834075	13.592730935179707	117.1242522595579	66.58290602829268	0.4011498421480424	0.3742367790275693	0.17175063961948214	0.5585223678076545	75.67807525249705	120.66363739248798	0.028834780913565162	3.2914300061999255	1.5509524950223352	0.023307600568479053	0.01620336440556927	0.025777614218829514	0.04005439793027759	6.743404227533709	3.9920880104172967	3.843649652206282	2.850738966461515	39130.395761849264	20028.15377586003	138374.7997444777	155363.936708537	0.14139552693706992	0.37782762959590505	0.09281447540444607	278.3896544812712	60.711809018401546	117.709494901456	38.31927546647017	160.6801595798157	22.392533551931376	8.643579508823073	0.7822779703378043	0.7495194097948191	27.709022339310046	2.1479054135931923	0.1238291505772264	0.171468545795626	0.0230015442452215	0.5642151158338929	0.00153148521928259
290	1481.2018137754194	1.3150287661768703	0.6509916872148125	0.8431777513813469	24.84278871372569	144.31390860598154	19.776766946944814	96.99257045910366	54.63981044648851	0.37258636297814296	0.34117243612361	0.1357116997318005	0.5517424061478109	34.47594318403388	64.2881124070442	0.0148931632921816	3.590289958723219	1.678913359674632	0.02317771611572396	0.01656348317593099	0.02338679485620098	0.04295878650973792	7.44475838828597	4.175278353549139	2.5450882304631275	2.3012553829972844	35161.41137270897	15765.047297756668	131868.62680126604	147653.3912452603	0.16554368777301923	0.43176690856518485	0.08682077719888555	413.77373839300617	52.73158075367944	216.4299345038395	37.58774828336127	197.3438038891667	15.14383247031817	6.82608446732204	0.6919539634921172	0.7653982495317245	24.00936177313141	1.879267688688096	0.09463319192212742	0.13153487614399934	0.00414867650404345	0.10668093243208801	0.0084432161108851
291	20287.806879291027	1.168462714347592	1.1877482227179885	0.9922019553055861	26.861295006859496	74.00208759051004	21.00711272385424	120.64522236213632	70.38133264204413	0.37176953087553116	0.3867946161633248	0.2282507038607796	0.5700854320949217	178.7356393253755	221.1591389494385	0.07031030139684216	3.3340424328423275	1.8483120100755985	0.02267809827937524	0.014661227884254422	0.028609756751419742	0.03452282559313418	7.942267298460867	4.438706280077623	8.846744116378346	4.9684189234539025	32518.507334232265	16956.923657909443	113680.6242394849	117493.78882600783	0.1212047971322829	0.2926167103999861	0.08464879270970575	337.74273432100665	133.60026154992394	141.51977842851267	75.67979030416112	196.22295589249393	57.920471245762876	10.335744294527201	0.8683207053717013	0.7137180544613326	34.48282608990542	2.391701928021723	0.11707918459827646	0.1650470264798156	0.00905809757065526	0.15961268592606698	0.00574194458673998
292	5974.733289427981	1.1848511060021514	0.6665130367959756	0.9556422103957423	26.167861685515163	65.4614064215949	22.211453614534143	126.06398870725837	74.72572485432573	0.37924130494130376	0.39755183822136125	0.2529549703002589	0.5408859687793758	193.26834992475952	244.4629496956534	0.0751950889801611	3.2704063228009574	1.9358850960307639	0.023282345339256917	0.0159897558066401	0.029136604282484033	0.03472720185992548	6.630303431311271	3.899025686672082	8.199787868687661	4.458552629090801	40513.5973235784	21843.367647551782	111636.94565978635	112295.64778732003	0.14904137164358017	0.29086106046975113	0.10067297818696627	265.5866454924106	132.46574135147392	116.40397646682563	74.59383079333683	149.18266902558418	57.87191055813713	10.897296297160965	0.9418571676500156	0.6996922058165833	35.23185445494087	2.592389291080962	0.1349440262792811	0.19243524626706424	0.0019499124400126897	0.327522559041451	0.0016891050707604199
293	1701.2319352437598	0.8970109722770219	0.7656303939617224	0.9292533349827035	25.255901862802666	60.966756171416385	19.592661211700396	125.75166729024595	74.8515441436905	0.3770987807628589	0.38382505543433787	0.2375818709672831	0.5553221199163443	162.10892383250894	221.2056946116044	0.062466276131315335	3.1939226557605576	1.837199315184287	0.025555852379380146	0.018289035264949613	0.02915123964434432	0.037218416831435175	6.710054533920475	3.925822627261363	6.707113242667163	3.808940085387034	45243.255144324765	23759.39187317551	119115.97625628636	121139.69604222599	0.15249162098569252	0.310193874149709	0.1031827654147366	249.8774828007803	111.6123545641243	105.1508711858364	64.45375473645058	144.72661161494355	47.15859982767376	10.543205951607243	0.9870615126524441	0.6755620362266589	34.1207402623123	2.6685818107522765	0.14299846457518647	0.2101457606469093	0.0615195126371407	0.18857414849328197	0.0209415768298857
294	7185.18698631715	1.2916132643390599	1.548927918692469	0.9007446925445809	25.63038199609994	59.91546076606054	19.005906856181678	127.4003349643575	75.137989207694	0.4011376688265091	0.40197436090011257	0.23505009351840153	0.5483582101292376	156.97279203783467	220.22696335123703	0.059059305600076786	3.202934012102418	1.7914675039146932	0.02443688235865399	0.016902826516026113	0.02922479007470928	0.038434538065681784	6.644933256218164	3.9476597541224367	6.528765633445463	3.8951586852243194	42185.85635583186	21975.594232510164	118936.02152958255	123358.2337740673	0.14402406244747123	0.31157603376623744	0.096707196500892	245.20754731647634	107.66053517092732	107.58082540280951	61.61978400897062	137.6267219136663	46.04075116195699	9.454989786728957	0.8844277589925427	0.7052739011657415	31.376823253391848	2.416878484852672	0.12615382132034855	0.18075726641934112	0.000811606035589623	0.0110172429846507	0.00129994133539557
295	9152.006560105645	1.451714582664513	1.3423215703191065	1.0841753387865574	24.65385670346128	61.535261221525005	14.170297016721742	123.07513573048651	70.91544519180786	0.40006473253743313	0.3675977097901136	0.16081908801803546	0.5698642677478511	73.41659377364556	125.1826009800613	0.026263271190857668	3.234314158062023	1.5690465673969851	0.02488413745649657	0.018106419543831256	0.02370292756147946	0.036687334268200554	6.514024154484261	3.86811406081734	3.9150574290346385	2.993579803425763	44783.62311965361	21963.936080463474	141883.8749694901	148854.9562961595	0.14985521518287553	0.36018506297382497	0.09857704741953616	251.8406248596028	63.28918733629883	105.26964092264522	40.55153468643416	146.57098393695765	22.737652649864643	10.187224858834425	0.95729880434132	0.6918447322048054	33.443212946673306	2.7096241791013917	0.16189261792523574	0.22795037283460598	0.0130614785219396	0.494242818405276	0.00392572068937969
296	15.325085699375691	1.93111648993949	0.637244879803157	1.1012829990809099	24.3326296396904	57.5807215388948	13.1502933707586	123.67416785123699	72.9618994957312	0.36641807657162706	0.34658937187859307	0.184588572338591	0.6012432555192521	91.52715753443809	135.700082351491	0.0392837917484911	3.03139416991127	1.4321999753149899	0.0320466228044349	0.0240203338542221	0.02721819682465799	0.0443526671911611	8.67357295809234	4.664082862115429	6.45563795523844	4.56409315301686	45551.757755733204	22542.7271027053	125798.86655513401	138441.084783469	0.130436622140393	0.332784371690421	0.0901238469279324	269.509014780311	77.30853146429459	106.59080941676399	45.072904444400905	162.918205363547	32.2356270198937	8.20930342665365	0.7248922046604709	0.7548418471170479	30.5522980827887	2.29511789385098	0.11260913721155999	0.169671250096188	0.0275624058533097	0.0623520121302635	0.00676589751135374
297	8212.173140690065	1.197981490993336	0.790545175461706	1.0727689500312072	24.979963553986263	63.443753598940745	21.567044237971242	157.433671023	86.74156053719105	0.42487286991144885	0.39996661396684824	0.23186876767861347	0.5787965219163296	141.87510526976388	212.18012213980435	0.05137467019687923	3.1943977361589706	1.8527057866204197	0.0266739533131511	0.018171330977667845	0.026921368798581403	0.03357406322316194	7.893334733067135	3.9138795648470115	7.812759466329251	4.633985064769865	44833.16379719425	22904.90378916126	117547.67289681692	115966.06596225477	0.1578924966790318	0.3023900630472928	0.10028872632365154	268.7375628434677	133.7098909663662	99.94845202700078	73.93284415930385	168.78911081646683	59.77704680706227	8.005900032878017	0.712364367466101	0.7707390835595528	26.27974441918038	2.0525175999215173	0.13090151030341118	0.17856543302441055	0.0657696104384457	0.11749048609143199	0.0922223464030455
298	2254.7845143651557	1.403092718191852	0.7724190326095093	1.1562666402086348	24.95577162940587	59.658354778100076	18.737253669832082	128.92759551554585	75.28431619103003	0.3922748493134821	0.39191339282243154	0.2246322235794088	0.5552319999598652	140.56232241452295	209.05360370836036	0.05195933539846897	3.2118521781567155	1.8025531928403824	0.025565213567507496	0.018632861463723956	0.027686686025442553	0.03572293988687355	6.1599604917229795	3.613193088379583	6.334140034327493	3.7887458774865177	47714.17560560253	25773.90873751515	123483.66930418654	123843.66704292095	0.17142511540719024	0.31950194913142493	0.11160674835397391	231.17161442633557	102.38105190778862	96.4802662506824	59.6969164662953	134.69134817565296	42.68413544149325	10.365479194440013	0.9677059575638375	0.6886734471721571	32.72807495204363	2.6418036279687738	0.14445697782344674	0.2121624213334331	0.0440008828950684	0.0402286089933767	1.83380832911533
299	7390.486519817248	1.198342119049325	0.8184616795771849	1.1415457281587442	24.913421898143735	61.86657146239301	14.056287920021116	124.0436390786305	70.5305805101103	0.43275447391516086	0.39373770005658076	0.15927577843783525	0.5563309450983303	70.51519688021052	122.66259197473359	0.023580019333585993	3.243249329518697	1.5797554166581664	0.024165924860556975	0.016956255326876647	0.023770225092666294	0.03583720753719158	6.45294816283946	3.769264850296314	3.4162337681501813	2.723813957132313	43923.58345202881	22399.026899241533	139664.62846226024	153482.87927509338	0.15359348320650673	0.37738837775534795	0.09953210032884827	248.5473487602531	54.839834845810486	103.62319703594221	35.34761297469079	144.92415172431103	19.492221871119696	9.40343980268352	0.9444453108989129	0.6936275095422454	26.3783818984761	2.516368700063675	0.14126611076382206	0.2014080028432899	0.0119997236129671	0.0431767241035147	0.8699136717327081
300	19943.148960738945	1.4571345770753799	0.951439574304417	1.0810570604776228	25.951085340616924	66.64243924601288	19.824335344603163	129.52153192706743	72.93799020244249	0.41312286589788605	0.40491470670679147	0.21977445929201503	0.5548292400982402	138.44873825886128	189.22220645852065	0.05542312727873553	3.2606968609951124	1.7921921946077468	0.023917480645482412	0.01584181184857098	0.027086710762965788	0.03532804903198824	7.4399869968614585	4.008896501734401	8.049524407438785	4.520048916003921	39287.60832497615	20673.999372520546	122396.2254964351	127754.63925981046	0.1434713268197874	0.3179524668532832	0.0942885329339572	286.16164590895266	139.08778639769656	118.35009376580247	77.31890283074884	167.8115521431504	61.7688835669477	11.160384338082087	1.0287460814065814	0.6712540548622037	27.982017353500865	2.7506550384854296	0.13278877138055076	0.19263847935139153	0.0285461721855103	0.164848722367819	0.189873034693246
301	18225.440464076633	1.2815376340164568	0.7673749617836565	1.0791812236357141	26.4853610713835	77.12875361732614	25.29696730949874	125.335518343832	73.24043976231505	0.37796400735099517	0.39186130382630674	0.24253744439840477	0.544027678775116	184.61296690841678	218.30969767077136	0.0807168556804653	3.368654551184844	1.95653623452701	0.02191977742240869	0.014685357959089191	0.02713667762575787	0.03288085030973359	7.279235602222165	4.0514514235883325	10.983324428395242	6.259875045471892	36591.78357994849	19554.59920109303	110401.99837701958	112539.30278783155	0.1411874787738466	0.2906086127234624	0.09577552640329709	333.88718820410304	197.05066691305245	144.6758933930116	106.79076816351497	189.21129481109153	90.25989874953754	15.10730160239419	1.3198287718659385	0.56803157462362	36.40676707780019	3.68409976295589	0.14295727954079612	0.2206686105891486	0.0186729731791978	0.0859034005490924	0.18991825908969
302	44296.006882485664	1.138819836535953	0.9780395344795343	1.0340204509124236	26.67579277591191	74.5091867435387	23.14307694235862	127.54664217450662	72.78031504757845	0.3935372009719464	0.4087541692139332	0.243203577823555	0.5478111366101751	172.9656853390204	226.18363563800227	0.06773244107520884	3.3646264662428753	1.9562373315076118	0.022005973378679572	0.01440954144611912	0.027727300030045032	0.03203261653779635	7.431292641881229	4.034069631741587	9.708881870785072	6.425098537605004	35475.269694625415	18816.644500136426	113876.4866802645	113682.37970762211	0.14049059007121462	0.29307932200081976	0.09408744939577096	320.7333592460482	159.49141973426595	136.9758976736535	86.7682891149322	183.7574615723948	72.7231306193336	12.055534876855717	1.2421821239718125	0.5690291242067685	31.29137020929194	3.1786454250673657	0.1456179134125079	0.21677443553947337	0.0405373469486308	0.30271128513669604	0.0323499774000799
303	14690.139768872368	1.492708174384407	1.3487325888650306	1.013990761991385	25.021596147636828	61.49227461512028	16.006649838228974	118.018186508095	70.17102307792608	0.3649634568193523	0.3599056198692129	0.2049017492063754	0.5825160650213385	116.46310188082121	168.04428797525927	0.0474002171400667	3.1613633123500935	1.6068173350492783	0.02789507803402403	0.020566352861951437	0.02784859318655925	0.041516251089681676	7.3566639576835415	4.173902447490841	6.503976229019021	4.343446020376887	43760.547930759574	22557.954895542283	124685.75534184363	133902.10616646404	0.14264971873379642	0.32834806080854956	0.09703785291979153	265.16028608655125	91.84840649280332	107.94023495253907	53.275848660993326	157.22005113401235	38.572557831809924	8.47990765635484	0.7436039482128954	0.7544303162118925	29.72064459902675	2.221904918532593	0.11653890171383191	0.16952054466163965	0.0275624058533097	2.0351754561914297	0.0026893506392092
304	6179.191660678275	1.5298921793597886	0.6590193724582443	1.093102097061772	24.667692555728145	58.367483819175284	16.091644667544543	121.0583309061162	71.40696444894901	0.3985781161801908	0.38345705974513544	0.20330964659192985	0.5564557357764047	114.93302695644223	179.8269238135828	0.04041556741016002	3.185514375012853	1.6683757664647327	0.02612600961632959	0.019378314817648165	0.02740726832256973	0.038963103772950945	5.989010308252929	3.6447892458611943	5.055274733086566	3.4341802249234323	48446.67464362819	25668.964639125923	129060.40137080688	136392.07046806903	0.16555839942360234	0.33947152890521487	0.10887425292499539	224.42625415869045	77.91766020338889	95.967369937294	47.891401147287674	128.45888422139635	30.026259056101246	9.48586179568437	0.9286606438351327	0.6954915862077281	29.34290891643357	2.5025738029238926	0.14245882272699362	0.20672521520766005	0.0440008828950684	0.0402286089933767	0.23395289051027998
305	28194.701874467097	1.148586775410347	1.1852868579698965	0.9734425128653893	25.006093740596043	60.22950703479837	15.1821259476524	108.78727623429947	66.22035084394297	0.37432455816908927	0.3632494414494995	0.19669397829056431	0.5813573006740668	102.40543830875515	154.7470478483436	0.04093717579416806	3.1961393748884768	1.5824168841579336	0.02635004984875433	0.0192505934302576	0.028207234330131337	0.04420168716340604	6.623204921203431	4.030106105337733	5.51955443257548	4.880125773277837	43824.23946526998	22453.632499996944	129805.89664593732	141338.90618762845	0.14371053396408034	0.34556983434372046	0.0992085979771753	257.77690711882616	81.54531595374583	104.7055829700123	48.313567089491656	153.0713241488139	33.23174886425419	8.464548019674327	0.8035432779624166	0.731214407081495	29.893657642215384	2.280275373899988	0.13588888614725175	0.19578179957121353	0.146214899816805	1.30465777997178	0.0779782652453956
306	2287.169983717459	1.0007884679260433	0.6230622204707397	1.4008521297171712	24.616339022761014	53.512364052985134	14.397504680388188	130.6834766554418	76.48959374169787	0.4086155053389473	0.385232749341013	0.19463380210991882	0.5380295338170379	104.0497626748742	170.67352088017725	0.036536409160916994	3.0864852490286463	1.567523675462854	0.02741473600817024	0.020312636439121064	0.02725350659979747	0.040735879085220715	6.207246589903935	3.6795590235905844	5.697226951039383	3.439134360594557	50291.637226782295	28163.05172421227	129103.2831927825	139846.29837171707	0.16661734914372528	0.3442860768178356	0.10905747474746341	206.7277570103109	77.69219655340734	92.02719975355652	47.26351875215213	114.70055725675451	30.428677801255223	9.34248113235756	0.9586963011240972	0.6802810987089647	27.82414792497528	2.5556928892983177	0.15070820153125697	0.22122860401574904	0.0463363009521033	0.0319824594026728	0.5710879127624461
307	5245.18566888371	1.2300763827440013	0.8440396857747929	0.82598547874753	25.723635483417873	59.619063401824576	17.965170974361275	148.08001412026516	82.2873360826777	0.4336178347883109	0.4221603191014035	0.21928246604382373	0.5312102361208614	136.3348028749691	223.16821339365333	0.043949143171620034	3.1928208036099055	1.8114455597302466	0.02448004800319033	0.016195202338858725	0.02692651647300202	0.03365045829621182	6.917776786187324	3.745764229718291	6.098202288980222	3.741572698588824	43095.58193245761	23495.124616222838	121260.72783972221	122655.26144670449	0.15871755205472202	0.30818543404817106	0.10033827337171067	235.49114340249258	89.50320285008789	104.32276494506984	55.587451236182055	131.16837845742216	33.915751613905776	8.866157430640476	0.8238364016040629	0.7357272599191839	27.26581437920403	2.245670319017428	0.13583105552354557	0.1856734359108324	0.00948107922571199	0.22065367277460102	0.208539576389323
308	5636.736211478315	1.0627089293803516	0.9527246472038557	0.9778645874960987	24.79245266679463	56.08804045105915	16.258291485856148	127.04963441263587	74.93625562526252	0.40355897637005295	0.38790799434490825	0.216789846684782	0.5373385423957978	125.35334782430306	189.32619850767816	0.04577677858874895	3.1389186808027296	1.6619847173016218	0.02625923425225311	0.019570821349876585	0.028635965280910596	0.04023874462105534	5.905523835837849	3.5433784288280945	6.426649160199577	4.684005445493649	50359.31570956028	28877.637403743916	126483.43243484135	133725.15785590553	0.17638655983114085	0.3310894969975127	0.11378455082267412	212.74361516232975	93.49849774955247	92.669487269119	54.72808223206262	120.07412789321117	38.770415517489944	9.15946541507003	0.8256170866700949	0.7345187722343502	29.338025077477525	2.3635690783909564	0.13820210019014795	0.1957776479048443	0.00948107922571199	0.551351438498191	0.5710879127624461
309	3050.4721098045106	1.2587935808805413	0.8948876804554229	1.0301930964355364	25.260733099165247	55.59364030104942	18.869455112498557	144.18921186415483	81.81439302756722	0.4284538640333452	0.4224603781671602	0.23507561434308064	0.5342739709262255	150.46826684027974	230.8019923172365	0.05170966091550861	3.128254278325945	1.8205027501017081	0.02629346688826834	0.018287680394355705	0.028356461110205556	0.03509075436906304	6.667012258629945	3.678962085087505	6.77029917559285	3.994141412256979	47606.81866351353	26539.362438332508	117961.49768716207	119002.10264559691	0.16685767690806289	0.30026743817309787	0.10626015723442685	217.7858188259608	107.66618658483755	95.56540196942294	63.15067993713693	122.22041685653761	44.51550664770046	8.885226359075794	0.843704341352	0.7287868113311989	27.940764387819012	2.2910402472805464	0.1368331098926645	0.1871527564476376	0.0186782837158747	0.43943585923971795	1.8549246036751899
310	5469.0452884893175	1.0660819031219462	0.7721217902374636	1.3777395540403605	25.741880500451686	59.60997922661098	22.142076058259946	136.21984271121724	79.79932744665504	0.40334035042478406	0.4041795084963476	0.243470637419811	0.5401767208220655	170.82848149147281	229.19530255166052	0.06750209393459727	3.2072409377622852	1.8792179856548057	0.02449278862377543	0.017074008383147352	0.02850874498619835	0.03499547641963737	6.4009587479388035	3.7030394085471374	8.075686222500433	4.320710933584036	44377.88795291365	24493.30884618156	115179.54217466772	118583.15168140535	0.16139025225652545	0.2986302204559661	0.10635205725035393	233.97663708798217	141.9960460160875	102.60546009641854	81.0959282251855	131.37117699156374	60.90011779090205	11.149861349889193	0.9916393200261282	0.6830536469566598	31.988736031745418	2.7794883835080837	0.14325062301218827	0.2075530608155565	0.0721531969362333	0.0934321711353271	0.963139735469067
311	2844.598004469739	1.0384266874840635	0.8733144029291733	1.0937394702108725	25.826717980261815	63.39915067199524	26.299298438701587	126.22300990163293	76.34209295105873	0.37371690936892815	0.39034479713041603	0.25876310863549423	0.5394797189359164	203.0973688036862	243.41575318578955	0.08828772289739505	3.275133685124669	2.0044900348355803	0.02331457429607349	0.016636231696755474	0.027458965498754467	0.03327187817619028	5.753971055292132	3.5875895466492653	8.437714368844897	4.224887330841333	44778.55252048429	24402.623945619518	110894.66756358877	113624.64389791347	0.16433816954332484	0.29250446465534663	0.11125089877024165	240.8855591268674	180.25579802971706	105.77851279613444	97.67698787401172	135.10704633073297	82.5788101557057	13.040979489739678	1.1891730152257645	0.6192384009913344	36.57975030776942	3.2187669849105554	0.15318649678764806	0.23115869578801332	0.0721531969362333	0.0732111194753538	0.15101911001417498
312	146242.31956079652	1.1625696436106019	0.7539513453933956	1.0542606456685424	27.025949617094373	74.56617992221507	27.599909681194685	124.27448187745804	71.79991506810869	0.3976272906735761	0.41277623627678967	0.2708372401825363	0.5354515507073573	221.60116248638582	239.87857915930002	0.10594219522574651	3.351764892544833	1.993115297036559	0.021613217904637872	0.014057982507585061	0.028526550407676453	0.0316282980976098	7.485398447865027	4.154598174380636	15.607070883781702	7.9032925791047495	34172.37731428723	18489.099837528865	102257.17208408334	102029.17244307905	0.13586856682442616	0.26155033805085065	0.09172803764201087	323.45228525002517	268.5838062723845	144.27078969089206	140.2522721600217	179.18149555913303	128.3315341123629	14.597006112754492	1.3794446412825458	0.541454114188423	32.03901980149426	3.546249272030748	0.136563302161165	0.21069682883907784	0.0412106913017531	0.0106965674574762	0.0145098946504973
313	2788.4520784842125	0.7656975127947724	0.7292146784314404	0.971215518827997	25.097039894301332	61.90867913947255	20.954503881765177	122.79470769148789	73.77324043759464	0.37849144181393946	0.3797696494001245	0.23503188050488427	0.5623951177124907	160.25634078938376	206.27103780070772	0.06823213032678786	3.195040517050263	1.8280116133257673	0.025972718267143313	0.018486217372098542	0.027579987896394976	0.03592156762804345	6.6539200030636225	3.9062447789525074	6.994302840720894	3.8651317479159752	46151.63413485317	24378.32348224495	118246.15049592906	122129.99078407502	0.15533486522742293	0.3087409396944765	0.10570783394919252	252.55878952536156	131.32752406480816	103.70578339854211	72.78178703244444	148.8530061268197	58.5457370323636	11.754159893820969	1.1527562340348299	0.622113077704924	30.857787281054534	3.0890797941172443	0.14570369727300062	0.22649041203198725	0.293319657840976	0.0732111194753538	0.0288318015299033
314	5091.106859131405	0.9819313359652535	0.7422548896702362	0.9290151730150947	25.238223082291213	64.54055042106017	18.105268342158375	132.3961089926538	76.84348376641498	0.3754145852705427	0.3673857589941452	0.21712530376133896	0.5924885385877496	124.44672992751151	164.85842563352875	0.05162142775792243	3.2018808786841397	1.7069230098101427	0.026538750546969584	0.018094602954713896	0.026761718132454065	0.03709667164696631	7.770826267458169	4.178519906869249	6.028204223828767	3.6323190531350917	41659.81082580388	20927.19417366867	124419.91553344818	129687.82581411877	0.13798882933351478	0.32344598408098907	0.09229327296851075	285.21085626170316	102.57376352056235	109.73804857739528	57.53532297554554	175.4728076843077	45.038440545016755	10.601274580930959	1.0047703530167904	0.6787163813419371	26.947617783453182	2.6562188456124294	0.13137637222552778	0.19320296261458061	0.709098588967652	0.072016826414929	0.0441038840314918
315	7622.883557917144	1.6470759671984503	0.6491268609851794	1.0614249443040222	25.072757763970106	58.687785998757796	12.1186413158661	110.2504688116517	64.15254349146159	0.3760253990302045	0.3516837507519371	0.17840708020292775	0.5888007784035748	69.11701814554948	113.44016643216654	0.027812409434416565	3.1571738454634053	1.4301952978661983	0.027173324470005533	0.01909853350180288	0.027020807967037846	0.04573925124432306	7.111874203130429	4.168719736426699	3.7651435696052213	3.1197473836096723	42832.8810124171	22230.645647476325	139748.55742983732	157457.27876600702	0.14022487203141526	0.3730511353636435	0.09327806013707433	257.2327902157161	54.845342601127875	102.36204843569415	33.58487309684542	154.87074178002192	21.260469504282433	9.145360584579448	0.8847614109126591	0.7196482074390306	24.48104770485893	2.359037800046097	0.1173669751161836	0.16978104957665188	0.106031764237062	0.0670349892701479	0.300411218533513
316	35377.79093413802	1.085853887178836	0.8821403196844959	0.9283564347574655	25.356984262260486	64.56282939476219	19.53371422938158	119.35176640832911	69.33097994196486	0.3920186223603729	0.37213116217783676	0.2339547392505169	0.5786018361238453	146.52341141302037	175.61479259229836	0.061950952605190394	3.1748009743392247	1.6870141248356887	0.02658104797375134	0.01931999826005376	0.0311438324197636	0.049068238157123675	8.438148543979214	4.811761395444642	7.7597902122176245	4.807217719468599	37792.23540110838	18157.308109936555	117158.19853702975	126224.80668678514	0.11486725142721108	0.3154688908832881	0.07845669487285069	314.3252411809937	126.67316502429186	133.3135711155165	70.62034289169289	181.0116700654772	56.052822132598834	10.578274333363199	1.1303718860974545	0.5949181802822358	63.57431798142606	3.0215116898607994	0.1524807057088744	0.23542856563837394	0.171209785072789	0.0658298564181599	0.0362291276805224
317	12821.518667602388	1.221469021211476	1.06439827035815	0.9623206707607329	22.916053308686312	52.89630721406966	13.395818682557914	135.1746154291704	77.60902062521693	0.38977013753291634	0.3349779849595433	0.21416148090352158	0.6444107429014991	98.29645648776902	133.57664079473966	0.04162387893818364	3.0020188023892875	1.3937166088460704	0.033796285882420285	0.028857687952582874	0.03038614329777946	0.05537867011144736	8.103120813674442	4.759500960335027	4.962915872683463	3.362791705420828	46558.17942779101	20549.631585926185	122168.45172340299	132633.93118387554	0.12244567830839784	0.34058958361669156	0.08174752624056505	255.9615546852566	70.26946314007549	95.58000857052227	42.41598448140942	160.3815461147342	27.853478658666084	7.749319538493066	0.765207501869353	0.730654591512046	53.363679177432	2.302647230843144	0.1459992699980428	0.2250995833269364	0.0211744445151741	0.0682453473170685	0.0164163385854639
318	2699.258673399812	1.2365978437497167	0.7861265834731697	1.151102424709245	21.12721645193559	41.373479385920426	10.317711814028376	128.31767236069018	74.76382169048158	0.4430089355290954	0.32955606825098693	0.19864860166996762	0.5596834416493842	75.25950125664473	100.45786372492147	0.035669480974624315	2.817861743812453	1.1337064319296528	0.03438906036960071	0.030198230964023746	0.028043884168955705	0.06719171687798642	8.35144276275814	5.091852302759973	3.7196181170309144	2.9567059674422396	58136.089389847824	25871.755555796623	114616.01024838017	136607.9236725261	0.12791094011905232	0.3509334207078844	0.08483875946958816	193.58296616376887	56.9971714182554	85.03390452139844	34.37513803518089	108.54906164237065	22.622033383074477	6.471087160285685	0.7284511593486922	0.7330658415840563	46.81188157083325	2.129460624543352	0.13221581096930854	0.19509451552896898	0.0822548337695045	0.010763820639583999	0.214548380299222
319	3592.4782734245523	1.6183886083523327	0.9274910188543481	1.2024965993740129	22.43370869928276	49.14219482452954	18.727781503778875	144.96106877456498	86.25572773582515	0.3952457364996603	0.3473704496781194	0.24950309521970626	0.5779116108887614	163.34835688011717	202.75570134340987	0.07053977394017766	2.948051250217837	1.690975342349248	0.03173732970887432	0.026997273488351892	0.029714028785995935	0.046916409778735874	7.257667347634019	4.406091547334168	6.03666523868613	4.140160425094077	53500.25573655048	24213.6622796341	111035.24664338211	109001.02284341495	0.13461664031141626	0.29329008448861116	0.08891762972446526	217.72141659709496	100.13108110266158	90.28597501959938	57.42317262971993	127.43544157749567	42.707908472941455	7.554797303327849	0.7636197782671905	0.7298824267214168	54.10822161826779	2.196862539160559	0.16461715086269985	0.23463564167082518	0.0415549901293239	0.357444953498245	0.0772442100032574
320	23472.653095588983	1.24170278470242	1.1006348444566414	0.957619877683335	24.38150438525651	55.37593143569699	16.397474923076285	121.08587809172549	70.03432106564857	0.40446605389511775	0.36906708359141177	0.2258765505947182	0.5801245950096244	124.37419833893112	155.817769401341	0.053818007320477104	3.056327627831868	1.5487528238913064	0.029183271806631043	0.02241663929663676	0.031186846977303406	0.05290469943211505	7.892018964221397	4.6688269248418255	6.248175113275492	4.137178808070885	44393.2228271156	21525.15296725741	121736.68895850673	133355.48578637646	0.12301809980801823	0.33360428761636246	0.08236230062918191	263.2119200992722	102.08017913706651	110.81066586430934	58.540575879054174	152.40125423496283	43.53960325801225	8.264039158339367	0.9074958858630373	0.6810048354766726	51.78749208600336	2.406668705731411	0.138017637832248	0.20504568993211772	0.092271082322369	0.16351395693384901	0.020963697768671002
321	1815.3589894004022	0.9104160995099692	0.6486369045579614	1.8328111041992359	24.890694061602566	56.19851935746387	18.204502780361597	120.94886430266452	71.66164799698838	0.38315469429545873	0.3630733191821244	0.2521966715681775	0.5401940088046914	174.63724538381197	208.455829158552	0.06960403288885739	3.0791533105170155	1.6898493520441005	0.026817261567878767	0.020125710159754725	0.03127316713683827	0.04912272858722294	7.324699584571519	4.367185958272531	5.260096684497537	3.638912251918264	43747.285126773626	22151.37750485914	115561.86172823845	121458.55036950999	0.12848254443221757	0.30718074196181056	0.08634335837412407	245.80726136446697	92.90796893337588	108.0114193412448	54.21674593107543	137.79584202322212	38.69122300230045	8.441139720304465	0.8442901741959175	0.7121331965323805	52.53435570674872	2.4080522754309364	0.13201325029175723	0.19469558184063765	0.10206118237527599	0.010902886028712	0.0163275010035046
322	383.67504755854907	1.3996783870322886	1.0890673425990858	0.868414915881238	21.07053252728742	39.45040412115236	14.622632672830438	137.83123168489672	82.32728363154403	0.39334622245728984	0.33690823733146313	0.25672815223259854	0.5659368484625752	138.56845019512863	183.56050859177483	0.0613521542456924	2.7600288810066353	1.481187896704968	0.03544914763460516	0.03303191664223506	0.03257729537027978	0.05622090214202571	7.404335747541113	4.552016230711209	5.315968128799854	3.32448868497987	62685.678259532906	27743.394096909597	117637.62785908968	116383.01357359935	0.13613765102552944	0.30840582397975963	0.09205286496414583	178.7565622399412	79.59345914798911	79.88363032955789	46.919728263027565	98.87293191038297	32.67373088496153	6.4750034034436075	0.7958796994317956	0.6970167311036192	46.57900389521345	2.2753445955345413	0.18361671554450668	0.2761053770515684	0.0102490134134727	0.35919544510351203	0.0772442100032574
323	1558.2861472197133	0.897805930734106	0.9073278433636913	0.9828252954777883	23.69435473697093	47.65247775419138	18.482580196888694	132.97112943762184	76.76110676403617	0.40598181533884586	0.36667261887252267	0.24084195302510542	0.5753094004541849	145.90905185978735	176.41197729727423	0.06044542796876313	2.913405579796059	1.6072489333570357	0.032486426044563844	0.026082151145339044	0.03034744537376082	0.0534056613563154	7.651441733412554	4.543632628291155	5.426301349439772	3.484298691862702	52156.17416897223	26093.79795763335	114685.52546245375	123066.02185640439	0.13155128312926007	0.31388518506026525	0.08704738748522253	217.53021918521563	104.46350660342996	89.0045636545651	61.65738228715126	128.52565553065062	42.80612431627848	7.58968335986758	0.8739916025139874	0.6933679050775954	51.4665375470406	2.295872562122651	0.1431323739746969	0.2097776163982577	0.11078233209277699	0.00668610628285216	0.0963361671854741
324	933.643197926275	1.4219191145412782	0.8087724639226178	1.297369800370983	21.59719455980587	44.00664954657846	12.926911897634746	133.1395034463156	76.98969620464685	0.442000566310463	0.33764616320047125	0.2046458833461689	0.5832452663414809	99.2868866895854	122.84095584242377	0.04607859600615095	2.8844056662847866	1.295323210032394	0.03364648009940585	0.029943994926255074	0.02609921523749445	0.058033920326144864	7.7621419880922335	4.807285225048264	4.821441583090658	3.1585772631349087	57133.179311151245	25761.836599707243	110919.7164467544	123564.4509997388	0.13475995830547347	0.33005618526312	0.08778604651989529	198.87646582348643	74.0740513566514	86.04242174232283	44.11256839608222	112.83404408116412	29.961482960569125	6.925988666219227	0.7925921105934091	0.7111618878923291	47.4662091631284	2.1929018078276727	0.1467742750038577	0.2194225688962037	0.198332647013269	0.00573208635200664	0.12626268772198598
325	10658.018196305677	2.0912403120157945	0.7998076551201573	1.5004292178966545	23.514227158937707	45.75694727303422	10.208171092721152	122.8475425715236	72.85188396661493	0.3951841703549227	0.34745433849291674	0.20657400626734163	0.6781234273706517	69.19557089200102	108.11718608324573	0.03115673065349562	2.864738113261502	1.2367510180320875	0.038683381658222125	0.02866780100324805	0.03305341299010884	0.06718070388394161	10.644300171474207	6.01526828035013	4.4011191873263025	3.1963388557822783	40189.91274263906	17337.866755668932	123900.85033656088	141339.42447876307	0.09385207232272254	0.3509770684754736	0.0665320950527024	272.0895354916225	55.63704224491308	91.72274903866638	35.129085734562494	180.36678645295555	20.50795651035053	5.863772623373644	0.5918468377832672	0.7963144138445701	40.13001506299441	1.7969693041779167	0.13116288756259653	0.1861147666185474	0.560603384293312	0.0125186455768229	0.13885295652097102
326	4815.816054633973	1.1669281633651423	0.9145967701362615	0.9683524811757019	23.225431152558432	44.31806715786442	10.609357265956152	126.19113572646596	73.82654559110323	0.40336179310212456	0.32935439729480864	0.20339274800786378	0.6321230162162661	79.44035688182858	99.50928326385974	0.03582050636291855	2.872749163873549	1.161430990291358	0.036615647392358355	0.030740567890827578	0.030124329669300315	0.06581324660150298	8.168989085481176	5.067392355037665	3.950169993188807	2.9525209320581127	48636.38114376865	23125.61788465612	123708.58831111135	144734.97567699262	0.11878446371732505	0.3580159424171077	0.07955009074571433	221.66721553022424	51.895913483264835	84.78318145676286	31.447639394097767	136.88403407346115	20.44827408916707	6.495738459660394	0.6682283351708296	0.7599295944302171	42.01124380147671	1.9947948865700988	0.13712294372237918	0.20685605150581649	0.11761596077128698	0.0639914789405813	0.0307635992979659
327	37334.59833673212	1.117993288231	1.3250309092080885	0.7569646716226403	22.07131516042852	43.25511517512083	6.7466455602724	113.31949454619122	69.81714489708834	0.40482718913536225	0.3108908011860357	0.19680444864374463	0.6808368048486989	36.871461244847545	67.0097793667664	0.01842304649323175	2.83713367434719	0.9715854728503277	0.03904149272426783	0.03517277808010199	0.03219355851121643	0.07877551945974687	8.779899135584644	5.4760627607868795	3.215018708803445	3.080767219502844	46096.77176542387	19656.100346586798	126204.90978427224	150066.95655645814	0.108431508488797	0.3779440775395159	0.0763283889250446	241.81915070188614	27.53330077967398	82.82012554762505	19.220318687372338	158.9990251542609	8.312982092301665	5.257418376930173	0.5073239056368886	0.8132380230590074	40.31915402652351	1.8603509093563697	0.11456938829234965	0.170286135376752	1.4274333004586102	0.396690955566456	0.23232321698538103
328	2435.493354202604	1.0631424260068914	0.9719197426238441	0.9027974717755266	23.51657265905134	61.66660938109164	16.111234744353805	128.3471482085922	74.2423082062014	0.4007628778198654	0.35021886841881095	0.2141751641113341	0.6022953540603619	112.32308638898314	141.44375298396653	0.04916185236595901	3.1274921635046224	1.5016915584801105	0.028704011111133427	0.0237224686640873	0.028757656672391548	0.054597674446918244	7.81708652499324	4.6175312858769075	5.238098060847436	3.2469536764551346	45927.68966177519	20327.135857259513	121430.21831945202	132574.1109683745	0.12180635714299741	0.3417295382513319	0.08188716075331388	293.4001753133831	93.37397617801007	114.06940873503451	53.43610614063817	179.3307665783486	39.93787003737184	14.574159412210374	1.1302041006361323	0.639050172609477	83.1762916088454	4.136476814759657	0.16358971471520323	0.27687338399323586	0.0822548337695045	0.0650997933225936	0.0132291291491803
329	124.44100763304922	1.3312570309392842	0.9001052173096069	0.9844068394223383	21.517912366776276	60.45843014767604	20.756286524497405	161.92351322097093	90.94704173867953	0.361477794776248	0.3417159372311954	0.27039407375568764	0.6082742583965302	157.10853383593263	172.64417672268243	0.08648031032714003	3.1203032500555117	1.7134312472165742	0.02845397668657784	0.026599531497971247	0.03057298110649427	0.04942011176326895	8.03141711911836	4.679381638801436	8.036517380998498	4.281955613258697	55071.16318865214	19270.246958134587	119968.77348479837	101669.00129534512	0.11722391983550222	0.2911173348396892	0.07683495664931045	300.08832373622397	166.35164889101029	113.87278089707189	90.52064292812055	186.21554283915114	75.8310059628893	9.370755437986086	0.8949484171632829	0.6793974732063697	70.21120510911855	2.396138723233033	0.18869469114582155	0.3584250102410635	0.133459985195564	0.0107600977305205	0.0371298562349758
330	11490.29587068259	1.059652895585297	0.9160654389982744	0.7490842941280501	24.432899752157375	55.99509503431462	12.815299704974164	136.3451466628746	78.82913660208422	0.38817285417450104	0.342399345152134	0.20817292124804931	0.6588933406068339	95.9047574245786	119.36934158229857	0.04669003173956763	3.0164777669753726	1.3541020467063016	0.03401461068105419	0.024588430023303066	0.031042882143662895	0.057982324178150024	10.20954353494767	5.646680257703259	7.03338926388927	3.8584734444080966	38740.8758840341	16927.792216219696	123561.73509055226	140753.51469576146	0.09920878335703731	0.34963954098500644	0.06806470829751243	307.0435751848086	100.01527890031446	107.24056552789285	57.23332589951858	199.8030096569158	42.78195300079617	9.715794921102946	0.7438271748852276	0.7565450786992982	73.81623543501027	2.401649852531817	0.1585959587621128	0.22561251299109855	0.23473986459054197	0.067847703124487	0.0304604937823599
331	7993.176453969077	1.2442864733606718	0.7915350324835689	0.9532377533026629	24.292708585613706	62.75312127872237	14.873229795842548	116.75033217520838	69.36864097778495	0.38078873966080384	0.34340461466962646	0.20794737214367284	0.6366159098317933	105.49779272166457	136.80975741158045	0.044293159846195224	3.1019266557739447	1.449671654210545	0.031155522474198373	0.02363855586492291	0.029559811475569533	0.055033224046783055	8.93013873587394	5.207470200819404	5.369941883544129	3.5579558686785138	40203.970802557145	18173.068844521964	122429.66634213027	134128.306662824	0.10755302053034062	0.33637099902701084	0.07533819345467782	321.9456146134679	83.70390385394327	117.5034613091645	50.69124613869934	204.44215330430328	33.01265771524399	15.852662027829421	1.1581523907596007	0.6324218380642533	95.16688611037574	4.543861340344785	0.1645321387025867	0.2824067563768225	0.0998251798699924	0.12228426374124199	0.0429018901861552
332	6954.4432891595225	1.7167152317288958	1.0335521437846569	0.9937016802460478	23.19330031302564	53.21210528772065	6.853182549417798	83.63170504022578	50.31433364821206	0.3442165479121348	0.26788480872265635	0.16620995176888975	0.637467179211934	30.824880111049715	41.694633464512876	0.015985283560332766	3.0754734407602164	0.9386734510260032	0.03055106245955445	0.024690786342821243	0.028173185813017046	0.07288421185357617	7.293689734545097	4.581925314355512	2.8094037978212403	2.469437085170188	46308.278798435436	20612.513765632193	131329.72947659635	173074.47455269133	0.12428877201430143	0.4170817495936177	0.08495800638410436	251.20122612518404	36.70455632948981	95.60138229448837	22.342669191433544	155.59984383069505	14.361887138056275	8.888612633216237	0.8494117946579981	0.7155006324331697	44.13380708067369	2.6839505619225865	0.12945971877351975	0.21324853327107623	0.222072139016857	0.10646499996246699	0.008712591274345571
333	18081.762742997962	0.9407822806309275	1.2893899347887563	1.039490158738979	24.913734706020225	59.999739510812844	11.72861806776429	109.75026733884286	61.38073683976549	0.3805572915544368	0.33613499769050154	0.18369111765193707	0.602737915427328	71.82542622160912	97.15594468504943	0.03176464365216777	3.154424664318756	1.3161234076355135	0.02775891764791522	0.02083639105697679	0.029057376375921203	0.05627854186645628	7.602891249795787	4.60475639560175	4.2740807760472075	3.07170257888509	39652.013067627	19064.71272185299	134973.71411646993	159646.52425255007	0.11952256735890811	0.37509939080293037	0.07964896118658304	281.4997297381341	66.43242335527138	114.19327106288527	39.64235477410199	167.30645867524882	26.79006858116941	11.451351716748178	1.1027907811945863	0.6429584451184588	42.16843695890421	3.060000453458025	0.12935677801757828	0.2024167681287491	0.164479579794674	0.165816732664363	0.0148414866736208
334	80877.56165371195	1.1299550277468866	1.0552156346826222	0.9820725447274454	26.472111808474494	77.50452599118671	20.975536336134976	119.59275379285567	68.56550776903036	0.3681734546003575	0.360005011950792	0.2281406661903138	0.560672114411771	151.95731651116128	167.97371472150323	0.07288408368289273	3.3556240159230053	1.681921376272183	0.022794140120532807	0.015624023386869024	0.028987170347200157	0.04289301574211007	7.7556527813541045	4.3705524492363805	12.701611259836781	7.472151202604627	33569.54170450197	17157.520508250873	115749.27140722754	126378.72203622317	0.1260566675508654	0.31011975930778307	0.08480175252036509	345.8941611960045	197.67297695089496	150.37651101165082	104.32294872939292	195.51765018435358	93.35002822150226	16.135203550329514	1.4318544766214847	0.5256263045224	65.34755572488547	4.113957358426147	0.14481487028976647	0.23529626052224525	0.0137563276128213	0.40036168686802	0.000818455400379442
335	14005.070385494837	1.0281699439889211	1.0095989664065508	0.9437310769693721	24.899283347754025	56.5228375591696	10.85625964606717	109.8582537825979	60.18325429147667	0.39086709962429644	0.3318712357708329	0.1819295345133123	0.609430471659065	63.322929169416696	82.81252743949916	0.033265642468496795	3.1023752360501113	1.2111316478458827	0.029230441074493397	0.022076301073530157	0.029886578621633735	0.06297446536051947	7.759655710413114	4.75080499431959	5.183682316568217	3.30541223219732	39651.5584010852	19166.984406967684	136364.64290878325	164759.44665821196	0.11522751412858886	0.38214267445301975	0.0768567753255944	267.31483176099044	77.91706184845687	108.69743368718335	45.17689470150832	158.61739807380724	32.74016714694852	10.915504404436494	0.9420110103952533	0.700373698067692	46.363328971572415	2.872989562060202	0.1176666578224893	0.18019651578004392	0.12696786164041	0.18032494950458702	0.00551539568653356
336	5497.9019148943125	1.017428228680236	1.0633891097700916	1.0071003754991845	23.35099386066283	62.06618782942036	15.031565809525755	121.82805744230402	69.7928947280435	0.3754275084224402	0.3210011683570314	0.19706928486818936	0.6278121249415816	96.62150071863158	111.37812702884415	0.04856695094776972	3.1182117371256943	1.334252796071699	0.030326611399466706	0.02697423578968292	0.027826396601093442	0.06008393245173399	7.6066980111747755	4.680813397468544	7.473633995051179	4.104605348668557	46396.46547445609	20150.623794182844	117082.60418567466	133611.1820945939	0.12062841837352897	0.34847241563563425	0.08204558454960006	295.9792183738468	117.72273890664977	112.76391824984697	66.0191678498763	183.21530012399992	51.70357105677341	15.961599920865496	1.0870903572834134	0.6666509941504661	89.0104854202614	4.326525193130101	0.14855693167466363	0.25455050798401735	0.12203078664888001	0.139313655981834	0.0359274384679738
337	4294.54514455831	1.4764572410574552	0.830934603465991	1.1557341313939513	20.355056488369055	41.10223567261606	6.542890405565163	110.22215193316005	64.98386499576152	0.35579548507839903	0.2403800328897453	0.1539381185147479	0.6397949076631029	35.4380125523641	48.26777719665517	0.015524314185749061	2.7608457988895614	0.8091927774349715	0.04322501455596994	0.041950077827595675	0.022784234497447316	0.06936715086490396	6.168514702202775	4.3368718835562	2.3674984084746935	2.3463970374879506	65738.00634387859	31191.20582034621	109704.15437683476	141156.1352552473	0.14732935433289257	0.36902143014879296	0.09826487890684657	173.7467192737353	30.048244214215668	68.70364145475868	19.53898277474757	105.04307781897685	10.509261439468084	7.1751703121916846	0.801199641882885	0.6974382110702262	41.30535949027741	2.341016024464323	0.14007033992818052	0.23278446352221654	0.444918739792032	0.0582113924079525	0.159937860113446
338	11557.948958818051	1.1874185459703244	0.9538269751242736	0.9932520250717469	23.858755965541352	53.73933937489785	10.826983797995121	96.16279905668365	56.0459657652227	0.36494234719772894	0.30473145595690937	0.18384212145983359	0.607436275873787	65.85470840354674	82.95201931353601	0.031941626173833455	3.060881515370062	1.1609973554295079	0.03057839152968672	0.024723142676241754	0.02875637402143773	0.06391628760388243	7.119617046434858	4.490981286215586	4.808030837608464	3.3346755802498045	46132.35210301654	22256.169720480182	127087.50263539643	157876.20538093642	0.1285065701712673	0.3795722688992498	0.08664123158699247	246.5296916869953	75.13306384981581	99.22779070246628	42.55836164542471	147.301900984529	32.57470220439114	11.072878975116096	1.0781670204126612	0.6437119666694682	44.80289210070619	3.11489875135068	0.13245413962804187	0.21171707243035426	0.0491266767788906	0.0214736058104428	0.0301962866406036
339	2871.1725924863913	1.4816695716804529	0.9057825579944945	1.118959920154685	21.783155853656048	42.577005578743474	6.358580850489171	105.40614150617405	61.21585868268919	0.37114688645308075	0.27128268594495153	0.15815358865890042	0.6214076666167171	30.5417301335137	45.28827206959405	0.01300659789077479	2.838925052295867	0.8722736743545676	0.037271899091192356	0.033145573875842306	0.02667461644325528	0.07072326391244149	6.888681900748042	4.482186579035566	2.1398826620341613	2.508937569505011	60202.064635259776	28552.267287655577	123447.19930031187	159584.02689676528	0.1369353600868055	0.3921279692450474	0.08982343964235447	195.6239534566569	24.372632714689846	76.12698673155434	16.547801619703304	119.49696672510244	7.8248310949865525	6.44492114021676	0.8534860480157302	0.6771385685853676	35.08485854802605	2.2702529717378908	0.13243636848260687	0.2077183237416865	0.48991064071961604	0.252590059665397	0.645499753569992
340	8358.413165541668	0.9326928899067042	0.8692055569904199	0.9347185234751942	21.38418434630866	50.29676836079219	5.38560134742815	91.68969347204225	52.79343520645704	0.35179494001387945	0.3249508238337183	0.1431345783794863	0.6674973699317278	18.416011089490375	42.802695630074034	0.009981678527293468	2.9193987953928184	0.8706043534037516	0.0385953910694242	0.03454437001122548	0.026839151851252577	0.05580850942628751	8.227912853748329	4.129660007015608	1.6513371005897595	2.2544543367292107	58423.260361240806	31934.045052469875	163864.69609313805	192925.79094701444	0.159780742862712	0.41649544109140585	0.11221193304357893	235.38183800550422	17.663643850691294	99.74957322949429	12.125039434203606	135.63226477600995	5.538604416487694	7.712349333182651	1.0709719372258604	0.6182185062379402	29.73869127508385	2.668305692562468	0.136558452674188	0.23809024451681118	0.8980980458021709	0.15180435130732903	0.0301245076042236
341	8855.246897379695	1.3725797665171602	1.0936554859299945	1.0092385158863477	24.93467227781177	66.77774615960715	10.831064164362104	98.22969207492851	58.07315205191066	0.358987320092665	0.3080749041832735	0.17368567910696367	0.5985600129077931	62.68965976031574	81.82062690016511	0.027008922520661897	3.2474060072846984	1.2111158324217868	0.026050557074509997	0.019492483508346464	0.02808509603554945	0.05859924481533981	7.010627116335627	4.237129853371575	5.443282192350347	4.652752093788301	40377.230268498286	19928.969759073574	134669.58326870366	162839.3084606829	0.13345350596126393	0.3875104067912363	0.08980286751081082	288.055122205024	65.06919090765916	117.36905746795102	37.22360581898612	170.68606473707263	27.845585088673065	12.23765086357993	1.139104357714891	0.6136864675895651	63.97173847867162	3.4238794259652976	0.14369692344409787	0.23198762734083903	0.0053019930454379	0.27066794372276803	0.0018945560941286102
342	4615.676991838643	1.730406819636237	0.8189269396211409	1.1829236728017232	23.59044360492883	51.50816667747831	8.921579743661145	97.42690740805831	57.80608035879393	0.3896024849785769	0.32176704536717265	0.17135608999230945	0.6119491475574756	45.53951449853222	66.97942593391511	0.01989444021630614	3.062677210181722	1.1194390793573425	0.029567189466442313	0.023246430224688665	0.028489900419716562	0.06188382356075662	6.707316784563874	4.192495270735373	2.6969547867602848	2.4758790598380345	48506.85731601331	23749.33449083706	138010.85761445813	169659.03884598447	0.13912515806836984	0.403475118436473	0.09178959513474425	223.07342373456387	40.402904436507484	88.71719618118344	24.90953084832337	134.35622755338045	15.493373588184122	8.316636878088847	0.9909671339025574	0.6451407993725444	43.99312798398981	2.6554952535707113	0.1345762209412289	0.21054426393607034	0.0276774810808309	0.0497868910772702	0.555987135073847
343	5638.105455059456	0.8256563113943425	0.9966192955314721	0.9090542822714327	22.995001498879216	50.60038641389203	5.133105178923551	77.11502661027889	47.26093258110461	0.3515780363163167	0.2727698691733973	0.1409901548696813	0.6329247950108987	16.178052665996233	31.11461857102766	0.009331436518670987	3.069667940881362	0.8604293665291841	0.03068879514495292	0.02568983110237641	0.02625964101985694	0.06469691469498715	6.351729672355312	4.084699591277085	1.6338731088302731	2.120069401931914	50179.25794299313	24600.468699126937	145700.69368558406	182757.4228256223	0.14427486970795583	0.4226468256638384	0.09927951240343579	213.81088596976377	18.411859361160037	83.61336217316527	12.865930387602791	130.1975237965989	5.545928973557235	8.048312431789157	1.0444981127904172	0.6307853106836653	38.61358529727774	2.693060531978922	0.14755996102085528	0.2542069406631213	0.12258193333899	0.0551954686134698	0.0185734829095496
344	4322.6100589552025	0.9761507991355424	1.002286823486971	0.9080590258985841	22.810989599952123	46.3822198815257	4.772494380281871	77.73730089631862	46.469923496545086	0.37089979867554224	0.27457150244413636	0.15058071367427842	0.6424972495932376	12.775560544346053	24.019069448427842	0.007715493311329122	3.013615327959398	0.8305150794639212	0.031692230994594894	0.026170904891278324	0.027221316017639004	0.07337258607120775	6.640074704408739	4.413353527695261	1.3575071800477057	1.9331571617469172	49440.507156159765	22589.656206515396	136487.96637984324	181892.308038799	0.12984462027600355	0.4329456235398358	0.08991008424976853	208.32562202873663	14.06600611434007	78.25660620671948	10.494694852951694	130.06901582201715	3.5713112613883684	6.464053983230771	0.7959680271569265	0.7165309198853143	35.09337228680568	2.1995556368208082	0.1240994259149062	0.20273299842802117	0.264854721844346	0.0758736403651475	0.0250911829451398
345	5690.121969799597	1.707662725585143	0.8072311129163164	1.0916108787051193	23.509538055499803	55.42375202922432	8.103408493229717	87.23630305230364	52.9624881661184	0.3568978103040222	0.28010395628684154	0.16195719208132725	0.6204846869264441	38.4727265753122	52.95970160073133	0.017559951615917235	3.1085214610865806	1.0315577927492168	0.02932830771039704	0.02419340561541424	0.026148261432065202	0.0679623020162862	6.652267533134005	4.297800563030909	2.9306367893367904	2.6105200467517813	47284.960932806905	22450.342091615716	131608.95764419946	166223.44804429804	0.1348806657966703	0.40364344070477637	0.09158875542429663	244.5573308704737	39.121908471540486	95.70905639533075	24.853964902576127	148.84827447514337	14.267943568964405	11.34939088839342	1.03804523433268	0.6563227233046005	56.87458347581413	3.4045734629517037	0.14216924008919085	0.24308611826605367	0.0961561429389361	0.129337257971927	0.18268733039272503
346	4773.384588731785	1.607304055664248	0.9056603117943475	1.2484602323340626	23.582547938503076	51.95524827594799	7.676510957548581	86.96142291554533	51.536815163299316	0.38016747555711017	0.3060938967609091	0.15681203383659084	0.6292437923381118	33.217612701970424	50.67347596690332	0.01559654524821068	3.072050690681099	1.021561383054602	0.030587790014298434	0.024533557499658035	0.027554640472454695	0.06446509844255392	6.654033704204006	4.2620621014828854	2.5625385783700634	2.395404485883707	47884.82772246482	23090.02181284836	137253.98237145133	171610.64249915222	0.13511534963792413	0.4114080932151168	0.09094215198142046	223.16023540688477	32.3395676202475	85.94272872987257	21.536429836335255	137.21750667701207	10.803137783912248	7.623429055488468	0.9613660250747987	0.657312106802962	36.02489572136033	2.439827990645811	0.13649324380320588	0.20782528924506435	0.994768970333569	0.256137655630075	0.645499753569992
347	4132.076441628318	1.2298454073307414	1.3625962716838487	1.314330832813663	22.573067078276917	48.05649127960722	5.9847361616509165	90.1313935472929	52.96890823153492	0.3943683713580969	0.28942319995701665	0.1337695049783155	0.6180889593135191	18.585303853960266	34.088133037196265	0.008893062339141892	2.9521368509339707	0.9066050241290788	0.03472198835412154	0.028838537107443368	0.023949444088191718	0.06383873700956104	6.801008618313067	4.404644499945013	1.6282225268316042	2.0937746223390694	53746.15984547697	25860.966105574502	132187.61942446826	168205.85076064122	0.13476860257377776	0.41035362565289835	0.0905821217253541	210.10596418590546	19.669379103468778	84.81658500169986	14.623291332657601	125.28937918420543	5.046087770811194	6.153019191723408	0.7658186731717864	0.7277285125958554	31.043536849566745	2.075159865122543	0.12153973820359193	0.17881771443831926	0.0176040122191128	0.115498679427616	0.476046186826339
348	2693.9801649091296	1.5269435035178012	0.9906721600685751	0.9317188591139682	23.647465787004414	57.15629540306815	8.70691123054641	90.48149085171048	53.41668854123018	0.3574619040458922	0.2921657610955523	0.16444711217831304	0.6299812839629187	37.360967972516264	61.72332485469814	0.016323114964082328	3.1443964879255546	1.1306234132297035	0.02941887556799382	0.023598369442235846	0.029026224198326993	0.0641952568247652	6.922058999238169	4.391074450695554	2.6465367206346815	2.6085223846103047	44779.64725315879	20373.008411533683	138808.03022449586	169965.01488301554	0.1291984066565981	0.40371294139363983	0.08779542249400202	254.47641635311524	33.62087671394019	99.67245963767505	22.991700220326063	154.8039567154403	10.629176493614132	9.031436562533154	0.9013922801760437	0.7065551664670562	39.76575965021994	2.651733972050203	0.12448361452287195	0.20219309626525536	0.016749480450247	0.0228326961132109	0.0198503839917439
349	2062.4801175284374	1.0525197428054438	1.391934377287792	0.9733499162595928	23.41320525715781	49.564025670556006	7.435561943124492	129.85787307824089	69.70611725236563	0.37330732297823793	0.31358987679212325	0.16375077338769628	0.6475013472365116	35.9668913777193	69.8917884156468	0.019569271675498275	3.0070393936841104	1.1228485335163945	0.032639545037404315	0.026851034627962865	0.027969329472496057	0.057816327157259685	7.3732716555195195	4.596197685440278	2.2159931502219252	2.3223865581371204	45236.08871857166	20964.464288599247	141934.0278573389	167530.30302569762	0.12035641344912736	0.39416441902499116	0.07719870706530621	231.18028191016583	26.235730708077874	88.26890831556177	18.563069313105576	142.91137359460384	7.672661394972332	5.703539785886208	0.5999331758832348	0.7929198384310232	36.7099491866514	1.8940527773882818	0.12466209700848535	0.19012372797243793	1.45738056235159	0.182024893073325	0.6753046600600431
350	1935.6785132073926	1.66168815697065	1.0746196811890953	0.7734904443853341	23.993355721250694	52.38607671863119	8.420659432803053	130.23432968590188	74.46981764108169	0.37616415226116223	0.3156227458666349	0.14864221242378026	0.6046066978150972	36.155125937652556	60.434711695508405	0.01740946957935686	3.0764371742842607	1.1677534300784753	0.028979739420251012	0.023077789088606183	0.025342456069026575	0.05569714780108221	7.77050586190936	4.759657179532721	3.0375564459710707	2.59728667107876	42922.23393592362	19069.085313890675	136902.98666414485	169047.81429610052	0.11327361405235258	0.3975622562681832	0.07564695813836889	252.06744217698594	34.67951362028866	105.64547739513719	24.388723168492596	146.4219647818487	10.290790451796068	5.3997446757511955	0.5596132320419537	0.806306681474186	37.23031089443426	1.7890681571923588	0.12086066374512995	0.1810114657108316	0.102216089869928	0.0148559790189986	0.0374010430058053
351	533.1108192986719	1.9591730119683288	0.9337181217693294	1.1084042304708486	22.95677518038255	45.5463325220745	6.398781279655732	117.40339953340312	68.64083036357643	0.3832638996732098	0.30645377217321734	0.1459753882534674	0.639192663476839	18.238668941470973	44.57177631662663	0.008343533106773075	2.9739517104813586	1.0027539819099425	0.03335048978565362	0.028302511528810855	0.02558480364002796	0.06582758441338649	6.975104435088426	4.686735277367343	1.6917662016029622	2.086375244479046	48444.35061250929	22000.0418968175	136411.58447034901	171839.27717231182	0.11840826082427021	0.419774308928565	0.07964765611336562	215.69290046471042	19.70977159949001	80.93068053020127	15.637243597757806	134.7622199345087	4.072528001732225	4.955834756730796	0.6054934086501513	0.7787388756767414	33.24112854413021	1.804986627388719	0.12763222356304849	0.1959223199503394	0.102216089869928	0.00669427500216132	0.0374010430058053
352	2438.4360780132	0.7907801073995627	1.3905877744644373	0.9322652957315509	24.333834821448484	63.0604977549669	17.89225301771448	133.7642383576596	74.99121438779022	0.37457022530337897	0.32841564149030683	0.2024653298865819	0.6193483836739636	123.30269699766546	121.26995865888851	0.07696588130721485	3.1258102147738986	1.429119626195406	0.02972581688502801	0.02292174903558149	0.027192608618301802	0.054683493438733785	7.978730419663242	4.76260903269095	13.33256485737986	5.802778127542542	41348.41094627347	18994.50088451221	115093.19510125597	136538.36731099692	0.11456186514838647	0.33572130356909635	0.07655576361629837	303.2133109496373	205.91859248949956	119.60049402022808	112.29517621498664	183.61281692940952	93.62341627451292	14.586129213046366	1.088881057405414	0.6571215920347473	71.29468580588306	3.4681616789632863	0.1375011722060099	0.21852059293316217	0.11325697497384402	0.351367695295499	0.0272977160961564
353	2860.1081079128035	1.6383090491119534	1.1057083658307592	0.8437930064640634	24.190810047897273	63.48185640380809	10.193568519020966	110.26263092892901	63.042788817026036	0.37035999880422005	0.31056779350513264	0.14736726672883477	0.6274770365408481	43.21351612020189	69.98194082283896	0.018339783908684168	3.1915134629408244	1.2520141335884438	0.02885426024634105	0.022449661870917993	0.025323635190602743	0.05282233854206064	7.255090962875232	4.464962689071262	2.792437700901091	2.5199892291340382	41855.29330395989	19314.262093030444	135797.39030129713	160005.7060578154	0.12490081213404373	0.39014196962346054	0.08375310167791566	288.2390211442729	37.701737451512194	112.23806652229449	27.243117028197613	176.00095462197837	10.458620423314581	10.5472227606557	0.8776090181514651	0.7230649203685905	57.213129105862365	3.053099448238933	0.1281646679488916	0.21241545112379015	0.423262602047123	0.23238324905171598	0.0235339940973861
354	4521.2160927626055	1.3433681992905886	1.1066843114041143	1.0506718242106212	24.34756587955582	58.20654983086786	9.426976868077483	110.62045066749737	62.499053122811745	0.38677489065934456	0.32245049341963467	0.15446989163031613	0.6232871330035009	36.297605781795916	59.05252350015888	0.01631363602228476	3.127165749509576	1.1791751612985966	0.029160447813507087	0.022534546352566978	0.027712210806083198	0.05931081000348947	7.445170828371254	4.567345396449366	3.3076326729848757	3.1196792782896177	42011.795543698434	19744.976149836977	138383.6012848252	167815.94981583554	0.12189674374545675	0.391313940247751	0.08092071254512372	273.07611889337716	40.15963055622613	106.13061406547119	27.568159597673713	166.94550482790572	12.591470958552426	9.231066721813887	0.9020006040831382	0.7043629083345514	39.23120999818721	2.5877578647299186	0.12227592505089666	0.19098351797758226	0.0630441868926437	0.0863113193515622	0.0198503839917439
355	402.6711598097112	1.8844045658280764	1.0509491786144243	0.8422956800884956	21.65329314717672	51.400962141367536	6.5833720105658795	117.21629905683687	64.90403679929358	0.3630696433879346	0.2811136959163469	0.18220291002892122	0.6829551426798091	28.778773851182567	67.95524981075472	0.01479117556875185	3.003462392887302	0.9422404363165096	0.03464766124209299	0.03138461260285927	0.02940062528089479	0.07194931131530842	7.208241354140228	4.6576077186982445	1.8573201874268856	2.118392722213259	49699.76700904357	20736.116435193253	129755.41956748579	152048.65899990796	0.11967744759586965	0.3797315227174206	0.07921387704474978	248.49626088584264	22.10766453642605	90.29674946802706	15.7492933598331	158.19951141781576	6.358371176592961	7.366056654276267	0.7715759684744993	0.7345454882570757	45.55851042703755	2.374227511825432	0.14739818328658402	0.24757325608419553	1.39202022423426	0.32180894938144394	0.0397840061530348
356	2212.381854110501	1.5894151671545365	1.0090485131210092	0.9759704589069624	24.271139241228454	53.864192249145326	9.843746553411508	136.19851700881307	74.0706932952304	0.3793899885291218	0.320657070264872	0.16567691408668112	0.6333712452212982	46.94329650320612	74.25148644733916	0.021028267515361663	3.04901234034236	1.2895722684528925	0.03155125937381311	0.022567120689530287	0.02961872039458311	0.05349798533915791	9.188999421968564	5.013591953028218	3.636845040750575	2.9379173688811866	40850.69547752165	18426.66123163319	136440.59779388577	152831.78679625757	0.11132431648420717	0.37689399991442374	0.07258067477216561	270.233074562298	42.457381567580434	101.43178406466342	28.17081979452381	168.80129049763485	14.286561773056626	5.787944555200111	0.583560037591921	0.8061690896280024	37.6145167432196	1.812883507301027	0.13048243596640882	0.18395423649349693	0.0194754839688254	0.290758113183709	0.0532719163562481
357	8741.354030611197	1.2566526346872418	1.092677507901826	1.1110204351759874	24.444544431398565	61.639114436686256	9.883417387290995	116.0513901215859	63.932793448537	0.3913723065345258	0.33381674887124824	0.1521457022680255	0.6203393461806788	46.046641157836014	73.47941431447009	0.021929838940249465	3.194907679638194	1.2601100075917595	0.028313376068862663	0.021600676514535976	0.02587245636241823	0.05063387124590094	7.259408314405198	4.414632537743336	3.548776052570625	2.907836444353577	40851.32561219323	19023.9804044391	137652.91543436307	163196.41411140768	0.12643416215372696	0.3944055638865201	0.08283956722552438	272.25167033561047	48.30753122955764	108.20239658517448	30.88053031333798	164.0492737504361	17.42700091621964	10.34597703115214	0.9635381254343113	0.6747752526568896	66.51726768225448	3.1220851526458016	0.13522034876280134	0.21916120921530494	0.0739731940109865	0.46233997782933706	0.0955973493993254
358	4308.059626651042	1.4739252259531042	1.2659877836112523	1.1379609301210614	24.906464719189906	58.156709030934145	9.980678949802007	129.83874439661082	70.54359763847515	0.3944207081273732	0.34067671350965306	0.17011225644987304	0.6222323219350054	54.31141978395956	83.33044012652468	0.024548910509198687	3.134674633572104	1.2708756456140922	0.029561928187153537	0.021349929601592498	0.02935611135513836	0.054378788865287374	8.10873590998229	4.589664391130221	4.168085157324651	3.246447827027676	39989.121793598824	18925.00222250385	140217.44897298838	164369.27001449483	0.12242182878177507	0.38549312370704075	0.07916348266054854	264.1471748238178	53.16130473293937	103.04749888206227	33.05695096147806	161.09967594175546	20.10435377146127	7.1421869221854175	0.8031935254076529	0.7150565154731447	62.566841025294416	2.1500813371433485	0.1298934254619259	0.18688169414866224	0.18105077759555202	0.810318567982989	0.0556744659666296
359	8693.931435627559	1.1390547878475303	0.9847307133334823	0.9358031444723125	24.31420047411731	60.99081778873104	9.741185171422215	114.75367419696158	63.46516996334034	0.3731599705639072	0.31992240613303846	0.15631608643031691	0.6412910068858724	37.848969726201794	66.34511648142501	0.018956107959463116	3.204300645370766	1.2553661426502134	0.028850600750778162	0.021981744508102065	0.026371305516621688	0.05436798419035447	7.273932615824008	4.4423163320209715	3.112685986014339	2.678274854078367	40815.646685504995	18358.564039116027	137592.0551308855	162947.95425623117	0.12410010826755306	0.4014900197881947	0.08172509519842874	270.6072253491092	41.18801774986675	102.3184465575885	27.85914367673876	168.2887787915206	13.328874073127992	8.578986756381834	0.8684194436232843	0.7015509927971874	50.81813449868811	2.6562444529008853	0.13429402849039618	0.21227429632713066	0.0589670891904951	0.22442808799938102	0.0152230121137507
360	2098.67662231329	1.2008243034506896	1.4341437304608542	0.8756259013578044	23.75824303800913	57.4281607871368	9.091568647087582	99.10263226710958	57.675609286732616	0.3674424483482721	0.300622461991675	0.16163586105213662	0.6418630768413138	40.327607764128025	65.76105520438405	0.017492221067092986	3.1424287415331893	1.1636605364230754	0.03055717694485838	0.024077390990264257	0.02732082102533584	0.061383622500835566	7.173187031608935	4.4541406140215924	2.495979390160354	2.4108160053523555	44072.99668866912	19765.093325173137	137678.06017797755	164878.88410591913	0.12676948223464754	0.39531484737192757	0.0858161748870365	253.07769492013736	32.61589563275699	97.87241410050508	23.410320272873932	155.20528081963243	9.205575359883024	8.221178678755821	0.7725903907256833	0.7491392674686908	43.30568403642417	2.448638345408765	0.12023035969960434	0.19029863072976833	0.0190701059836563	0.77233781501665	0.0110115686648068
361	56320.66589449686	0.8565164741835561	1.1460022389274869	1.0115611749682265	26.602490851469422	69.00139149565713	14.860756969795403	156.56536502620912	83.7196279412613	0.4175527154014406	0.38256392412238105	0.21691534518207276	0.588522946388354	116.68139123563488	148.67282946792665	0.05004464544615463	3.2050421536312212	1.480686076110803	0.026965044331977224	0.017066762271118956	0.03101254113045351	0.04977906478332894	9.597212764976579	4.879212551751825	8.289456115112914	4.632690327461658	32230.944695736576	16556.247532527956	123127.71187568129	140201.6699703129	0.11444631267303916	0.3321494770977521	0.07384463814964201	327.9542238161642	111.8064177936318	136.2007770345622	63.374923177064936	191.75344678160207	48.431494616566944	8.677985101902657	0.9120727738943958	0.663420026574737	44.269722608648244	2.4285412794329306	0.10833348199042099	0.153463627450662	0.0188090127396041	0.667620606922695	0.0130910041041547
362	1857.5694914915384	0.7051232034016575	1.677185081070317	0.7811093648345765	22.15979535550469	48.80629648477911	8.903901187378263	141.84919152650266	84.16569430661282	0.3802261262864262	0.29752130960621964	0.16823917945420283	0.6652230740847996	45.707121549444906	72.35388941071619	0.022254972661333923	2.9195608623132867	1.1147833142971655	0.037450353434832086	0.03145055686494323	0.02653430665665238	0.062340020665535734	7.941921921316751	4.62260830004337	3.4163132013832405	2.8543666363069327	51519.330688147464	23459.607630965478	122349.3229431693	149163.12094710118	0.12819542154208774	0.3787381338056303	0.08649352151898362	230.13574394239143	39.93856023609924	81.53532219159293	26.303142415082945	148.6004217507988	13.635417821016322	6.377790412756167	0.6478668799767295	0.7729358933131266	47.84284765252188	2.082024983507287	0.13395760219688552	0.22806759621127776	0.288273608711685	0.27214760481954897	0.16174087454945002
363	1936.0892891116393	0.8996506189136323	1.4074445906178685	0.964765396576017	23.604888647981895	48.66549898695948	7.6857535095296825	143.26920214467927	81.54372816771496	0.34225024594483566	0.29050844402776627	0.17062870784786013	0.6264881717977033	34.755323288946194	60.89777229884243	0.016894077399331683	2.9881901735440968	1.0705733925775036	0.032050162502336645	0.02486558427250008	0.028663625002627622	0.06737370745525917	8.47876674228029	5.137757852487632	2.7993729502693085	2.4182671609342936	43601.915304597416	19052.08004487804	128864.85503098334	159735.39650075813	0.10884271645369564	0.40587790013594904	0.07183881614472017	249.00768639796402	31.769329151604175	96.0807213479502	22.011754893655713	152.92696505001356	9.757574257948525	4.692949809516952	0.5007600000424655	0.8185728870033815	33.03451825885608	1.71521141281727	0.11412955023255883	0.1799525599603722	0.409033845199823	0.067847703124487	0.0363314673200103
364	179.13232633645518	1.9767313225418788	0.856131239601488	1.0449868247871532	24.342909112671798	59.84022995848919	8.605613781378077	134.73804094058912	75.08866365860806	0.3421573194163109	0.2708059888092369	0.18465551451557302	0.6580971685546081	42.436251500095224	71.99788454538042	0.018567375641017257	3.1038360074534466	1.242116151542792	0.03056944176856975	0.01970655805062491	0.038482562576258685	0.058023973380407184	11.255407853378728	5.429331014360588	5.430022517570081	3.8518046917175335	35582.83021599942	14865.273124591098	133679.2269871022	132367.10210120023	0.10136016559994696	0.3566794588624134	0.06583132817062087	331.73387020843535	45.47534801502111	118.12528656141369	28.812308418263978	213.6085836470217	16.66303959675715	5.763739695855458	0.5664703193056674	0.8143080404240087	32.22270726625997	1.8846695336828105	0.1699888499432577	0.23788061023912835	0.409033845199823	0.902078562028227	0.18336478629277103
365	5052.626715439863	1.4449200936626123	0.9524596835643254	1.0179160147248822	24.270436218485408	59.510097888715826	9.353610304187855	116.71422893025269	65.94628001424985	0.3839880185320208	0.3208577390534004	0.1575201545620275	0.6219411089010184	44.684142231153075	66.20550735568443	0.021277756797244713	3.1181925564874704	1.2024764620439132	0.03048457066848548	0.023424963612840886	0.026122550843141842	0.05523837898006315	8.056272862690294	4.736260670409375	3.730219309815879	3.4248769332842857	41417.098588388675	19284.010770979916	137774.8323280103	167707.41711902423	0.11913296877002849	0.3994015654473855	0.08017877252029182	274.63461439660693	45.686538511916915	110.13793515572188	29.469545146133896	164.496679240885	16.216993365783054	9.038777135527313	0.8511846032654662	0.717219974157966	55.98416462700065	2.779317856731106	0.1159503887969248	0.19944995872034368	0.0350670239343282	0.0572094919757863	0.009702540732300459
366	17595.88339628522	1.3832051572076598	0.8729378001226614	1.102425117983312	25.104716050461164	70.66182598471345	12.514131318265225	120.49482501247172	68.53407418209113	0.3795195704268774	0.3440702664701166	0.16467738115288716	0.6062674933705595	70.174687541506	99.97038299665155	0.028781236833882295	3.273033871320152	1.3941796849508028	0.026633364578207586	0.01950035183923051	0.026930521573000004	0.04766292269627071	7.700801305043369	4.382013702322507	4.162427686995012	3.3735111098449946	38328.48315603681	18585.88603991129	135292.7556411182	153654.87125593945	0.1286763679393435	0.3677334295373116	0.08634691233904457	315.53501395608134	57.66818589394672	127.76714829029436	37.80207277162561	187.76786566578696	19.866113122321124	12.172439478069222	1.2259716765737336	0.5616030987147629	73.70710077719373	3.728671555713216	0.15454220557915951	0.27028248603611144	0.12140313236882001	0.101040399815057	0.00845245157374218
367	5062.6444898787095	1.8808968596486495	1.3053343037925242	1.0666341969581052	24.7295076931336	56.6910946951144	8.95550360196417	126.96361587909186	69.17241264310879	0.41017545732999	0.3504578848815627	0.1540098584115463	0.6239557958579522	39.70308990749054	70.70982164790753	0.01765138689056432	3.1391514377018974	1.253507250350477	0.029318093550262783	0.021395958198901097	0.027666099884289707	0.05199522433828563	7.611892733770229	4.47289708541744	2.855042520847011	2.5570583479559663	40565.981031177165	19126.86290008019	145290.22261838653	171760.29114668164	0.12482255133871314	0.40125736435525555	0.08096576580995457	251.76271293992474	35.380116604144625	99.10155571836654	24.4444248105988	152.6611572215581	10.93569179354578	7.615335758666843	0.8152508529237218	0.7206193133718606	43.40975459157411	2.3548335794516952	0.11740452807478062	0.1822292349113451	0.182424801458099	0.167996072083589	0.0876292083208435
368	18419.77163360457	1.5812202621723692	0.8164972235885632	0.9456162032851919	25.499379408694267	56.061956967881365	10.755620091566929	167.6852845928296	89.37807321708664	0.4298108566802857	0.3669262628284588	0.18303094909389248	0.6036502765716545	72.11609720121801	110.95332726751779	0.030893191675607206	3.0217373276535677	1.2728327349585264	0.03147977702188912	0.02144747697719145	0.02921980313126018	0.054582528368317285	9.774556995775193	4.979976730081893	4.927208821739198	3.420564812596857	39068.58100507321	20030.48768254508	128520.30016362813	150141.90724315133	0.1182404947738611	0.3546233854528971	0.0760095671269856	270.5463875776888	60.95718609085679	109.61051817301569	38.67197496770204	160.93586940467338	22.285211123154767	6.805289116464203	0.7067181306790143	0.7479167385758155	41.950830182295626	1.9835834437604187	0.11142874157526432	0.1566743129913444	0.0154375762905809	0.17148721513287696	0.0058057162007227395
369	10417.287179011579	1.5094678198015417	0.7869484294097149	1.0448686460382437	25.203337980175647	57.7111224445795	11.225219441822597	150.44133004769898	81.6221028726909	0.412985753761555	0.35251541351529736	0.19232311929086318	0.6058514125575098	83.3746827050084	114.15949359431967	0.035864047078147374	3.064454440196447	1.2639964481986756	0.030924424806364755	0.02136799329890913	0.0293323540845488	0.055885893909727105	9.41370571511865	4.864296137890284	6.433460688706644	3.971141061047525	39202.638224129594	19646.09439975815	124213.37992366649	146562.0333077718	0.1216096344819679	0.3531662350235046	0.07905527549515713	272.80756578732735	76.31261460693628	109.7861043404285	45.52836611139405	163.02146144689908	30.78424849554231	8.7091489762161	0.9191890875284701	0.6773295840812997	47.159534717098275	2.5092136403586656	0.12221492156811407	0.18683177159629605	0.11588977046805801	0.0739889426589595	0.0174966759521505
370	71341.75639575066	1.1125312294504435	1.1402397743087171	1.005825265902047	25.7809821242618	71.64638995955204	14.846160332111705	122.25127064327808	68.87500321541476	0.3772655119164072	0.3481731545173668	0.20091619803023797	0.5904861498659938	102.51987774507015	122.80659862954822	0.049071785315262996	3.2870547570146784	1.4409697637408772	0.025533665400882692	0.017824078326552303	0.02910851410272557	0.0488120765586813	7.520774507387162	4.321271207126493	7.924346894848582	4.3473495273915725	37364.640946363776	19225.39036036526	127020.86793333318	147432.9651505744	0.13628797715666396	0.3562117872132139	0.08882010047729368	310.30681155025826	111.94702158793987	127.05830993882057	62.38589273148898	183.2485016114379	49.56112885645091	10.908616600815023	1.0439994751783985	0.6315729331713121	51.5002350510168	2.9246137324757147	0.13187136883552103	0.20172239733928243	0.0496757184511682	0.931445352972275	0.0344965402504973
371	14276.85005991998	1.0401809713057957	1.1202321077920412	0.8767007768658652	25.21026618093602	63.37854304284772	11.011664382827384	105.8120594300238	61.108276571936806	0.3935988974991296	0.3289097534384763	0.17249738571229836	0.5834843015176189	64.2552399109569	83.81884902804384	0.031468653143165735	3.2052235515692464	1.241317085949727	0.026209750006650902	0.019011296603933407	0.02709073436883145	0.05204519920218128	7.337607199296309	4.336618178121351	5.620101349478171	3.546085133431726	40560.18431145844	20377.63843712553	135240.73442173755	158100.0812450691	0.13337441231467229	0.3724140517393282	0.08863042373484419	285.3205800376338	80.43091563081876	117.72294000566139	47.0355081003155	167.59764003197233	33.395407530503334	9.110548143413064	0.918095604711078	0.6873659279135622	68.54446462828068	2.476993832662369	0.14344246450234793	0.20767142223034563	0.0193026495750584	0.032511192195864	0.0360049080795819
372	38795.84052931214	1.354483733862938	1.0546450297311916	0.9380341911870753	25.157212976497696	62.10532956319531	15.009011749493524	130.7873326978496	71.62527993656866	0.3977488702505792	0.35632578637746054	0.21116298531294425	0.5909149548508097	107.43556244556271	129.15790917460933	0.050156962285838214	3.1642406697262233	1.4061782682027306	0.028479183651564148	0.021129445395456126	0.029127529299686903	0.04989854746561892	7.233338995280692	4.136577490632089	7.322268195822828	4.24918507331167	42160.93284963238	22299.69558539935	122403.1656258334	139998.30644804242	0.14649439169097217	0.3390349016089774	0.09243713659670956	261.2767673920236	119.26062879764659	107.17692662860996	65.24237975307207	154.09984076341368	54.018249044574446	8.84269551427415	0.8916428377202547	0.6911497116643797	40.84592612799946	2.429927117622316	0.12996920009174903	0.20464798461101236	0.0551851251424539	0.642341348376917	0.00332128285509005
373	56427.33450528007	1.0180432221369065	1.1823892155585636	1.163664149541323	25.201180234212952	61.4463972891193	13.86561561543176	131.51192846816286	71.7040466655677	0.41710757942023297	0.36449914502902625	0.19838212940758848	0.5933544468223535	95.06204399439555	120.96062302280711	0.04365218252328577	3.17643162008369	1.3830094041866605	0.027883165054833833	0.020644318768311416	0.028265431675171256	0.048269248911205466	7.398019359620747	4.139799827695029	7.1751586323187055	4.239972375975293	41451.83391643724	21701.3643331452	127100.82813275201	144889.5844891737	0.14671022782668997	0.34614552617768923	0.09213913993152467	266.14846190545836	104.94975295298762	106.99769105563503	60.551001786020585	159.15077084982332	44.39875116696703	7.68278555271426	0.7529884622125157	0.7405144571202817	37.98902843254484	2.113228578861638	0.10901326846191317	0.1570738607450784	0.0570877908940272	1.4486346479946202	0.00498408620752882
374	29731.901331261677	1.3696709320059486	0.7968934424630083	1.2108298920118397	24.982987087341087	58.85821613636077	12.288016193712584	125.32919594659985	69.84186813748396	0.41731242615283615	0.36045507429839385	0.19463158132741396	0.5947329685193878	80.99654399778606	107.35147867569201	0.03886622632444093	3.140584339377613	1.3109063752481254	0.028515036589971305	0.020870671240001786	0.02904254289372666	0.05267650010932787	7.334695956549291	4.2279790315184185	5.65821256042521	3.5540679326785445	42436.556513501564	22090.406412570494	130295.83602727762	153504.49450884684	0.14138995259270348	0.36472705330293964	0.09060420782825439	257.41613690118055	86.53739373528961	104.58940335748188	49.10664947478292	152.82673354369857	37.43074426050665	7.6817469781513665	0.7550816160964473	0.7425415472158486	40.083833666491394	2.124951630962465	0.11978521614968791	0.16920540697750525	0.0590820368185109	0.22900821676405803	0.0806871706683972
375	17383.861622701672	1.335524151817777	1.144612717142433	1.2552497903840814	25.16030929908771	57.95211165438667	11.219324783015393	119.4333322056789	67.26908234652737	0.41011122201452416	0.34508234807477645	0.18185472603793762	0.5847354133038399	73.96729994978759	99.75869628446986	0.03454519053365321	3.1307028307055207	1.279377752023105	0.027727729947442284	0.02009342412441327	0.028054784268382416	0.04947794090927996	7.608190117341181	4.407325601564152	5.465560107356193	3.648024999784089	41757.51516608825	21761.787078542307	133637.0448290903	154656.4195038008	0.13607479436988806	0.3590731107999879	0.08806496871027338	266.98133919609256	76.24418730353698	107.57220994722597	44.84242918302681	159.4091292488667	31.401758120510205	7.9835622193784594	0.7795127645311251	0.7357491515119896	43.721459035265646	2.188261956722528	0.12644500430493155	0.1740966081499817	0.09792675362216902	0.6728544800504449	0.0360049080795819
376	8725.351040941076	1.3595679901145667	0.9315909940268032	1.1021862033040764	22.93130201980198	58.31038124376856	8.810038931112151	88.55238613641441	56.54773285145794	0.34647817431064937	0.2866905535436442	0.1726607202971815	0.6446310114351118	43.65404551391223	59.44643249401956	0.021262669632451468	3.1139650908408054	1.0553693550746295	0.0305447681301082	0.025385356372977258	0.02883623231638453	0.06878325610296877	7.1741247589009145	4.3989839437690526	3.2626910863574135	2.799582715924728	48670.34292179256	21973.037190783096	128392.65301866212	159773.2234701464	0.13357049785091527	0.3970497910123796	0.0937144973329709	263.3006659911398	48.36347006744018	98.79707871169626	28.951099615604807	164.50358727944385	19.412370451835383	9.99321713852244	0.9145896470482912	0.682926722353103	60.327757468099364	3.0435305376713626	0.16047928956081903	0.2661397229247648	0.11639357780443199	0.14748291939517402	0.0239823100191836
377	11181.222495107864	1.2005028781866205	0.923250568744951	1.0558274267563352	22.957205545018407	55.374901929171756	8.213089753036083	82.21179689717374	51.160765062108524	0.3563497756545131	0.29408250586776363	0.166335696971563	0.6566453010653233	30.4337542302037	49.028955179222365	0.014528432753445727	3.123126554021178	1.0915512086059243	0.030499213237676785	0.024274173004510163	0.029154095504059535	0.06438531108181993	6.873187492583008	4.2778650393373265	2.093685857546242	2.1874857572359834	48527.26765740411	21663.164234552063	140657.32464711275	170353.15618493294	0.13518277168963505	0.41689687286560684	0.0951420928620415	241.62723946539788	32.39519140366178	86.13034849880742	20.080935706719924	155.49689096659029	12.314255696941874	7.578376509847573	0.9349552214125804	0.6600411545613092	39.742068545745695	2.5410221890412377	0.15429794822230553	0.26270983418461386	0.182545083531093	0.14748291939517402	0.0246136328522703
378	2214.902911161418	1.8708029495317768	1.2566970622029492	0.8315147582657313	22.789183901266536	50.51535991957807	6.205563628246317	74.81820833749549	49.44955864257254	0.3434332381811848	0.2818866261981447	0.1892569017459267	0.6508370744780224	20.898110393021152	41.32623192992508	0.01056654791372437	3.061499951300588	0.9697333847487286	0.031270113017146245	0.024237845186562933	0.035877423331955996	0.08452426354613814	7.381340305320266	4.622630633523289	6.501442901046089	2.9387301700214836	46959.87724211342	20096.3268987451	141289.88814856735	175821.84319425392	0.12175903036621094	0.41933429563732066	0.08811518633861308	236.00122702806604	47.177214994244224	88.30751224999943	27.296605676329303	147.69371477806664	19.880609317914853	5.9906275674053315	0.7849323461135405	0.7007642568895407	38.39572361987374	2.1867121544087214	0.14836781545164549	0.24017505667541894	0.0739675347118052	0.12241061825031901	0.0013828724971503901
379	18895.040496778456	1.2352049113545236	1.1405156923143045	1.0114837845836973	25.675901309587534	60.1120170526739	8.395941786146329	136.19408288616438	73.21325560292527	0.41248630067980957	0.35014834225377006	0.1658145301853377	0.6157658615181498	47.73179211429134	80.24418750615851	0.020489598615259542	3.1544712388774734	1.1848295033217697	0.028770756699817688	0.019541987730973976	0.028427231227637722	0.0555229655436063	8.504590875922291	4.689993046393752	3.3493205592945237	2.7456254142503553	36378.99090238095	18018.254921780353	140735.7458300681	170543.5123916145	0.11971143197672363	0.3929256843591346	0.07740495762138251	278.37377290658185	38.20534065794689	109.90398030688584	25.637830262193734	168.469792599696	12.56751039575316	8.466362489447036	0.9588813027569393	0.6590773420840769	37.50847188441723	2.509073462648846	0.1211001410625415	0.18242860606288927	0.605175087595038	0.28104813056240197	0.0141832380792616
380	19678.155366100662	1.395251748547671	1.0563248420616616	1.0614649372795657	25.063806052865857	60.16591301412377	8.483054119661057	119.70884749685158	65.93658997190164	0.39495292538336	0.3277745977634235	0.15523075963898936	0.6280967695514154	33.990225076659485	59.96001331043909	0.016347663685388807	3.1326032939034163	1.1526397523516871	0.02979868145078667	0.021118627499539917	0.026813661072970334	0.05650768781327565	8.251819670704883	4.705464963797531	2.997596812251944	2.540666615758762	38932.182225930505	19205.945802329537	139962.32250124766	170608.48821703423	0.11950372547017322	0.399258550553513	0.07897418889142328	287.4122028007913	39.2115135685358	110.85926283987276	25.9136624926714	176.5529399609185	13.29785107586444	7.972571563815846	0.8380620818611473	0.7082574023949103	38.868775565435826	2.293922849673626	0.11525420762253102	0.17118584155353345	0.0249213849128859	0.340235344795695	0.011611755000238002
381	47282.75776062491	1.0735301016648873	1.02999134780029	0.9377040885133526	25.138737038350442	60.977140182960156	9.865311655749126	119.57092396125127	65.50467260990277	0.40496266509309137	0.3407346655273274	0.16795667548745155	0.615235195620376	50.30225970821077	75.97693027924385	0.022367196712461627	3.156242660109906	1.1852722537684837	0.028705699941249125	0.020652745332533175	0.027545868787015686	0.056426312946119245	7.924908064364957	4.523740131574801	3.7303503130930036	2.9048088541023884	38985.319727618175	19403.740419291596	135521.09506561272	165753.59516902722	0.126661231219413	0.39100329287209357	0.08203705972236564	284.08793023680545	71.86584701734682	111.59292810037763	31.62200382500777	172.4950021364278	40.24384319233902	7.408146508638006	0.7616595201751845	0.735464775252634	36.471163085594405	2.105432260673113	0.10727117375873788	0.1541916613594974	0.0190052539949616	0.370069406635269	0.0168547892094891
382	41372.45062935069	1.2076817107468745	0.9082180893155146	0.9747617359494006	25.356418298998012	58.92187911422312	10.595810641495477	140.08957637542403	78.06925113142327	0.40312531677297075	0.3476031765810022	0.17909287451073208	0.6044972801275688	65.30528234196773	93.25677653616083	0.030988548759427505	3.1026222974879127	1.2635245653491405	0.02989672964592113	0.020452406255629874	0.027155544666843254	0.04997531556249558	8.320879948018261	4.52263277171754	5.374935186164039	3.5273209529591414	39993.43428119925	21399.762133235945	135613.50122900555	158553.71339057194	0.12893440802829512	0.3641879116486832	0.08430294752506115	272.7281637089948	86.44905755725377	107.8492250295911	39.726148419220614	164.8789386794037	46.72290913803326	6.774510044650577	0.670901270929185	0.7712325940703484	35.73188998411241	1.907487344420667	0.09396194660701725	0.1297264682191325	0.0808841387156168	0.225463249886481	0.0520818483120354
383	33129.69568737847	1.065779521792518	1.2645142034058015	1.0818301868504778	24.66924660022091	60.9093122306856	10.75906701418824	116.34398531646436	65.58495602576083	0.38759481812587493	0.34095870879416873	0.18146978119881266	0.6112808970657918	64.83021377960199	91.03498446901345	0.029940657642539295	3.176846861903291	1.25835622087782	0.02826937791918429	0.021040713240040625	0.028746050130536153	0.05561191979327883	7.286342126252096	4.282270442388983	4.602044804557609	3.0671707808180004	42000.724394574965	20707.64098660412	133024.22686051662	160425.32449234292	0.1373935076274097	0.3862295754131531	0.08965589799591754	266.1170690895523	64.344878108919	105.73061530060154	38.17569505157458	160.38645378895075	26.169183057344423	7.938710360666308	0.7904677049318094	0.7264323734962781	40.218848340358164	2.2447650951287765	0.11915572528746257	0.1747387076506612	0.32364015962814396	0.370069406635269	0.0547650014327808
384	42374.827060843396	1.0873364507311665	0.8658591381129348	1.0134496107086848	27.409964590403998	74.9949106887531	32.22246616248066	130.05350488589525	71.1223672831091	0.40355824142633623	0.4264092288009811	0.2946252516332335	0.530553724061171	235.0114348711916	219.11946851091147	0.14001978879201143	3.3284984017950077	1.99554851982648	0.021831259657482248	0.013856371396018717	0.029266444873915658	0.03205737213116919	7.917059972342343	4.228572432764434	23.27908596323798	8.751478533327369	33101.66450765983	17800.619599255886	91316.63014790809	93612.10681276527	0.13027030783934918	0.23525367615251827	0.08555487644683701	331.0630873716827	451.36319761396953	150.19291116518937	232.52715744658988	180.87017620649308	218.8360401673796	19.27559688089562	1.4384269069725313	0.5559105132346942	24.98564533864674	4.059234622504016	0.12807384920692214	0.19651522328934215	0.0447558178055122	0.00835840244632155	0.007637552589842459
385	2412.9999999999945	1.33262472554404	0.8094226764220691	1.04197373743386	28.3374655891398	88.6697896973534	53.3267448507744	156.415784094355	85.2525534622913	0.380508875130174	0.44207778187235997	0.37622260972677096	0.533280576567364	392.71792302054604	294.850455282243	0.291460915184418	3.4467421084059198	2.42460617552635	0.018801036723985	0.0109223761566962	0.0294133611111804	0.0187899848642602	9.48269791975361	4.72425610296074	58.1517807481867	17.566804580053102	24093.254572794303	12415.9337163178	46079.310658848604	36095.1025872736	0.10611910273072699	0.113966848740702	0.0712552289856478	423.31149160375605	1077.48401610538	190.05650435989497	549.94631035591	233.254987243861	527.537705749469	36.29702055127	1.8879699084959498	0.49291119607935996	21.8577151988297	6.399269464149111	0.12249969044924303	0.193764757948885	0.00367984665124596	0.0043338013566309895	0.0018618094311999398
386	212906.6832527205	1.2344474476530867	0.9833883137841255	0.9831182258351775	28.46453357967969	121.35306670666712	131.82499928945174	136.54343121508444	78.19548544171428	0.3065956604062311	0.359823369554837	0.3215138900868473	0.5451124850042457	345.8724329658388	287.85328246948217	0.20775012098688356	3.7315080182027867	2.4454591591663095	0.015414366690800993	0.009313795993618484	0.02628471082051946	0.0220525602217673	9.440858842038473	5.020147750313083	36.284442911128934	12.397693836190113	20409.7216042189	10067.764043341296	65776.52430957218	60228.3644655819	0.10665515352072931	0.1874044406644559	0.07598608889720626	584.8539050199047	769.6354152244929	255.41867010064885	345.71443915958275	329.43523491925583	423.92097606491023	40.33890382101516	2.08319909039182	0.3706600674144124	26.35134720054507	7.732805510966921	0.13279465823497633	0.21674979554299703	0.0109536806625409	0.00907515105964337	0.0135678866058662
387	159663.8270006479	1.3643851062354206	1.1415273955630834	0.8866160930282876	28.36004009841633	102.8250664539043	40.75785415865572	124.79428912924897	69.5296119684547	0.38959025455259	0.42138653944785287	0.31344294887299967	0.5282503295729318	280.0448424450065	236.55575259590634	0.18606153338099607	3.5610472851922026	2.1841904946222668	0.017619443324364444	0.010416068153993074	0.028870035432689123	0.027014214635283702	9.150803903741913	5.360876299439876	33.58387839323252	11.799297156862304	23376.567064822506	12136.710235026243	76017.59138597247	74752.50094439385	0.11069196872708252	0.2010481366653667	0.07685283249638526	476.5428739036439	643.6657465488892	218.21863520459723	328.84261324403803	258.32423869904676	314.823133304851	32.2829145394357	1.848092781786031	0.45225077235347416	24.28714931643555	6.115179224050253	0.12335072815488553	0.20162992877533487	0.0171204051300518	0.0431647559371824	0.0228034222235116
388	95652.06037990942	1.0918828038811683	1.0449242805295016	0.9770296498248366	28.494222571075046	95.81759236929561	48.44066646678333	136.18163436073584	74.59964052069469	0.40088124895950655	0.4420765969569347	0.3548772667815834	0.5144455564192544	333.9244652025982	264.2179804373534	0.23497134541997328	3.516955328060881	2.3620183801957872	0.017654867305311777	0.010424767169098017	0.027989438575658273	0.022654852750739616	8.682047363866637	4.447646353209099	41.43870912086081	14.102623468780749	24649.965714794303	13212.864664678986	60746.199382411716	55946.05586037062	0.11776233571025843	0.1599723667678685	0.07982085619576695	426.1267632504415	836.4313815874762	197.7155743914113	421.77803767399536	228.41118885903032	414.6533439134813	32.222468616181615	1.8457142446309323	0.46285988370320846	22.6813151760682	5.9390936063710384	0.12080672454583402	0.1949225006163106	0.0309076506141647	0.0592369218358196	0.018043820919211997
389	106388.27059145048	1.097094391783267	0.9431541172328545	1.0139500464138818	28.62120710750749	99.13837062954968	63.604638767588376	153.6424336460625	84.32438174363664	0.3680205994857172	0.4201927342905956	0.39037423227308765	0.5176043465780439	421.4946774285949	317.5049536369556	0.28481698595633737	3.59433950990102	2.6670661167694605	0.01640515530978738	0.009692571221902162	0.024887280747369657	0.016799873387117685	8.486979441736944	4.338791771652424	43.17776168468626	13.942366858218625	23541.393560635363	12506.306575234355	44429.56079980598	35876.92698833038	0.12130646502761497	0.12316399770174438	0.08208257612402785	446.24040449771957	933.0185388947212	203.06364248297297	467.4869495759971	243.1767620147463	465.5315893187243	37.042797177203	1.9913559837227863	0.42567157342195144	26.855213321712473	6.785497655910343	0.13729995855694524	0.22374119795298575	0.0279796018371949	0.00855431329130034	0.00873839445346682
390	58139.78968079895	1.380792175322475	1.292926175107151	1.0058323511895058	28.428662848304338	92.26017381888737	50.449432260176806	134.2519446529841	73.80597184899385	0.40096721952928965	0.44430924116439713	0.34356577152966933	0.5164088385591558	317.9900202106984	259.00038096839967	0.2200077262437459	3.5060548395459437	2.3151553408712156	0.017793159988981015	0.010455950363625127	0.02831559139330652	0.023101099934497757	8.789854052858665	4.477264504727103	40.45093178802155	13.2502020624068	24901.87363114272	13233.484801388102	64893.67576383513	60932.97579508622	0.11556819426667375	0.17011072731936902	0.0788204579980158	427.9955274409309	828.6168800844124	199.86417040863975	416.42466318404036	228.131357032291	412.19221690037307	31.997768876558855	1.7761799682000246	0.4929716975578551	22.298756995210752	5.822543129238411	0.11409801071873737	0.18113818312811966	0.0332061490154774	0.155540900828648	0.0232337444055358
391	91932.95428436533	1.2152149868520685	1.1878859428971527	0.9496026955128358	28.32637265959223	89.80597733725816	40.7166172375031	129.63109702171025	71.20045895839687	0.4059049609383285	0.4369656213038095	0.31508795325094335	0.5222373872684576	273.2796905996675	231.99160456298125	0.1864936544275511	3.4832852813913706	2.1767302967934024	0.018387381680288438	0.010875263929797523	0.028546625008222158	0.025628064236834513	8.898974516045971	4.532770202233702	36.55681318163433	12.244078308482836	25219.63115280965	13260.618447776238	75722.24173831721	74446.16758456327	0.11279690160878614	0.19596459166697944	0.07738333213791375	423.5663043763709	727.6207480944678	197.11255816310756	369.64971133499563	226.4537462132634	357.97103675947267	30.369176181592994	1.7806121020683638	0.4765139484380504	22.78325861758066	5.683882446921583	0.12427833256937927	0.1979459957624202	0.0699193139445609	0.209860694711249	0.0138388198211653
392	69303.71454101088	1.2458627341402495	1.2378232871323396	0.9506029383004058	28.510971739772877	100.94215064047513	45.220806865212396	136.74493978754842	74.7958478301613	0.38582980060684857	0.42911486552105516	0.3265520187700098	0.5261070185659593	298.3828133971184	246.6667113617906	0.2070166302498266	3.5809111517754126	2.291103095341969	0.016982194854935746	0.009787295726091392	0.027866651357855588	0.023304683652695113	9.12404403645862	4.620380418368242	41.923547589283835	13.336767262256108	23179.195252209993	11978.062625610537	68743.26802042201	65409.469597099865	0.10937463809766795	0.1832339256875064	0.07500573484354182	483.062645867696	845.2736764042194	219.17081661228463	428.352566422084	263.8918292554112	416.9211099821353	34.33603993492185	1.8370461685895316	0.46506810956564143	23.14634761172162	6.214304478373586	0.11555574786475188	0.18549879072242517	0.035080458344398	0.154064674259659	0.0281189258525565
393	159186.7417969886	1.162473091357687	1.0003560037571089	0.9545049163300614	28.396109790189453	110.36483464074013	42.76477499080267	141.27292056483708	78.59929461153224	0.3463451640937074	0.39548935495752396	0.31365296994317343	0.5427303155601615	305.33376315637486	257.4412016370566	0.19681060979642193	3.6299731276022373	2.2957839801543996	0.016628681281740405	0.009723982014808938	0.027051675249648906	0.023306275594014308	9.288091985573114	4.71060162242315	37.58953833687478	12.528499773052713	22793.558574114773	11497.71397599075	72411.42041340133	68686.00362926767	0.10716194191490021	0.19329527143349903	0.07429401283800992	536.1794102448189	740.4356968153687	230.80922190970102	377.5373283226817	305.3701883351179	362.89836849268687	38.08274181618182	1.9924106259398675	0.41765159660262924	27.73755899509125	7.373582175766908	0.12786027721898902	0.2157701031416231	0.0147354722280565	0.00817500336566817	0.012503240007438
394	88432.48649962113	1.014347477779532	1.0923871411462178	0.945774407319093	28.71344017823303	101.36542083425789	59.957658975264316	156.387434117608	83.93758218086755	0.391060065314266	0.44861202696182856	0.37962713768744366	0.5114936996373909	377.47927007123513	284.19723852190486	0.2803954376043025	3.5696327702576176	2.5064176614311444	0.016315193759729053	0.009349186249337088	0.02749925434907598	0.018268170129931698	9.316696615480113	4.631206307173083	57.306029358015564	17.590075742461533	22553.663941631363	11802.074069575845	47863.12903947397	40253.6961272513	0.10759987637245803	0.12692347787945182	0.07280965730530936	488.18007856703053	1169.8995339983858	225.50476865759452	585.8368679518048	262.67530990943607	584.0626660465808	36.9729507574001	1.8490089655831121	0.4857771897203655	20.549731758906248	6.273619666977601	0.1099826951611423	0.17481085376820144	0.0491281182904753	0.0437799952518921	0.0184059830561852
395	66324.05771022935	1.0332746224524767	1.1383456509042718	0.9313319697874353	28.685121389651762	100.03159536638702	52.11300721157307	144.94773201779404	78.25987784944641	0.396642163826539	0.44552072265407383	0.3602201569950432	0.5136751943180838	339.929328567638	266.19631193065544	0.2475042141198371	3.5637257316350275	2.401718439864539	0.01661750682284665	0.00946415777771704	0.02806061238323787	0.02091033677636746	9.225881295065625	4.599366911383968	50.338534494558964	16.188341822163107	22817.781870386607	11985.245427377242	56650.74010218431	50949.30862775058	0.1089246285728189	0.15050115001364958	0.0739320480640798	479.1707062153972	1031.9284668859236	221.95078016180685	516.5636011828241	257.2199260535903	515.3648657031009	34.96555402975484	1.8248800165143038	0.4810906203909803	20.355393362411284	6.054066694705237	0.1115543780084907	0.1769508837393404	0.0512045373281546	0.0687615490562942	0.0164378295339354
396	101679.681919913	1.0118239117006416	0.9666407554761273	0.9877063515472799	28.377721551397737	99.89287851278321	49.61760438625078	150.20627356955254	81.98675032922995	0.3834753369833418	0.4346904639916891	0.35819683651143075	0.5218221781427895	352.660459522893	277.35987972698376	0.2506837020811338	3.5171095058239743	2.375422682233395	0.017676822192809256	0.010468324759749518	0.028820213718425428	0.02155061159918698	9.058015780332331	4.6366491798538	49.17224835825366	16.010443147052637	24358.812556406847	12856.711602033089	58520.105270150365	51844.47007292328	0.11267365026584038	0.15127900673377412	0.07577950848504406	459.01837547295463	939.7950696690527	206.95892123779063	473.6572642569463	252.05945423516403	466.13780541210645	33.48405907694169	1.8357275925586467	0.4697886924986334	24.57057350965165	6.160066829935889	0.11762872544057236	0.19062704328999788	0.0619932883285564	0.00490985813295626	0.019549931451731003
397	43132.8643322764	1.036778465386775	0.8601605686136459	0.9559007894837878	27.79242229560066	109.22379176319038	46.79523793492454	144.8969726768016	82.01886766295453	0.35496954887887905	0.394451435547166	0.3325149972829005	0.5550659958029482	357.9057311501403	294.1939698499284	0.2138145430262526	3.603921180791439	2.3809649803719872	0.016959654551438233	0.010152272066630027	0.027713058748935218	0.023527759819038055	10.802861533983297	5.650041621640204	30.325460121641058	10.889929190618142	20725.238215242414	10040.175368225116	65477.132485441325	58701.80413943703	0.09892132699962948	0.17309693410889343	0.06951121805090585	592.5682552179894	629.9198465083998	250.07008709553196	323.23573408966524	342.4981681224575	306.6841124187344	38.76388036779729	1.9990872877278172	0.4193521228820287	26.581079785246164	7.6023681405387284	0.12351300757877567	0.20873431860041733	0.0291024903326645	0.0187440659310091	0.00335804174329002
398	199205.59366491897	1.0514102302120398	0.9618189477832488	0.9893122431987712	28.40301010410054	107.38570877816991	53.97056165075263	155.5848442110973	83.85594657484202	0.3877395720000365	0.43775055058204476	0.3557885944480417	0.5255636511399362	351.8882315286617	274.6292488348219	0.2459955434741131	3.587690719868864	2.4427441533608727	0.01655969483824216	0.009642690415471158	0.027520006125220993	0.020651384457630272	9.551257692853104	4.790637397983134	48.17007691262662	15.446228447618042	22446.493549146184	11453.346703184832	56791.4722144462	50247.134997847774	0.10450048309170605	0.15022705377262865	0.07077948113521347	526.9877407874759	1002.9272523240049	237.60392588862285	506.65013059399877	289.3838148988532	496.2771217300057	37.09941745328563	1.868371537521062	0.4749017977410027	23.940139906041193	6.506872768270341	0.12175644089621246	0.19355704853627523	0.0591708733666549	0.00943410159623735	0.0222733858727723
399	75257.97670929068	1.0983872548447342	0.9548937301674523	0.9796862645369936	28.642804428671923	105.14111473089974	57.90147264841047	161.07345202258517	87.47277474273733	0.36759699657008515	0.42571707070942644	0.37667813950402124	0.5226893483024616	395.68885763381735	298.70753530735215	0.2826420140445386	3.6030300933136266	2.5494305045379773	0.016161434087878512	0.009318122480472299	0.02647012487419466	0.017637256277413343	9.27314016465955	4.637077201482891	54.483424742405674	16.832672291095307	22318.63681263959	11523.059432218783	47911.19745026383	39952.922074824266	0.10921751965136281	0.12934920153208215	0.07393654755236263	498.38725311147635	1138.0405806742667	224.2373900738007	575.05037260579	274.14986303767574	562.9902080684778	38.850535386127355	1.9402389904375168	0.45283870476977095	23.74265228929644	6.875637079642576	0.1186584690444505	0.19200625419091358	0.0338641783680804	0.007883989454223209	0.00599106737881929
400	260134.11941418183	1.2202829585097632	1.088744217333056	0.9733017566178351	28.417921400657992	99.50621910717095	52.60578421943198	146.09340114803382	79.31987057036505	0.39165268746310944	0.4358174328857278	0.33850097357895637	0.5211057170191521	319.98866761947033	258.53794831314974	0.2233108538613279	3.549460439862721	2.3395197058166146	0.01713085401622546	0.010114869239503122	0.02747061485434134	0.02245454475127152	9.063285527819966	4.588664140856101	43.99897684702175	14.176495763370015	23874.371191506423	12432.021484237888	64913.92990743703	60852.69938517372	0.11202036461930054	0.17199897049154483	0.07568235714360849	470.42302789114535	935.528219377518	214.52611844662314	467.71794862877806	255.89690944452215	467.8102707487404	34.82593375942658	1.834128384303224	0.481127111357284	24.39346732004533	6.252801670506257	0.12062090059510085	0.1935278482286794	0.0333273161458106	0.0489741740980557	0.0205817707728616
401	90824.02749873613	1.126506279579871	1.0118167164963667	0.940603893960855	28.451352756707113	101.46084736203889	46.00120685085122	144.8343006195568	78.90267802757052	0.387391209837193	0.4337523416076472	0.3366179628693586	0.5237477526635814	313.2837179601181	254.51276147952578	0.21690236406988384	3.5680828365880344	2.320317870204337	0.016823834872542028	0.00986210162119498	0.02791740512561035	0.022796947692228092	9.176050755302803	4.616804047090163	43.66126704889963	14.624462697719546	23314.740272539377	12040.78951498804	66135.62708587933	61390.78649734201	0.11004223548142103	0.17358465847217389	0.07483387797300148	488.39660867017676	868.5810390813149	220.98731494216915	440.3219309865037	267.4092937280075	428.2591080948102	36.91396201194731	1.9100855139150372	0.4622042302720637	26.74428405035631	6.8763016164360655	0.12855873756903194	0.20793106499613637	0.0508620606492945	0.0216219138877898	0.0405140525757434
402	210584.238260938	1.2595046705493242	1.0958841218229083	0.9328598646536727	28.373286204051087	89.79098822894017	43.168707392398474	141.357163234105	76.09276989223036	0.4080135690516814	0.4461004266046636	0.33575764115146417	0.5181712477406082	295.2439527457982	246.14044695543078	0.2046233102659427	3.4937449242545293	2.260591986584073	0.01798517682672283	0.010713482568774708	0.028727031941707615	0.024422539093257506	8.597984242446753	4.403301606547756	38.71805981452387	13.241394790658626	25910.915168650463	13747.987345274187	71208.96606231919	67363.18295081012	0.11810314668226027	0.18139712061120358	0.079016912856114	413.87373945970165	785.7020595976231	191.59426472210853	399.2258515691529	222.2794747375932	386.47620802847	30.886340037626617	1.7269076886433539	0.506164436305177	24.368030413438905	5.5525123577201905	0.11906985049234262	0.1865441256904143	0.0810247427992406	0.0240402338099299	0.0322214938832406
403	58696.24371706047	1.0853288646056996	0.9812483495816426	1.004718654614232	27.77510071213369	85.44925404116495	35.79053426215104	130.49112133475407	70.01475136154276	0.4104014627064172	0.43361183660399505	0.30708651086161964	0.5352093652723244	243.930322857688	212.82893345130378	0.1650883193487412	3.4425067421495696	2.0396339572539355	0.01977424717968375	0.01220969636113794	0.029785882637741283	0.03255594681251814	8.557428368731387	4.442580169741936	30.65458176609108	10.447827219499798	27236.076205436115	14169.06337356689	80909.50284668896	83508.44071637224	0.1176871112412809	0.22032310524077028	0.0791319880654651	399.02608141828625	603.8311257999297	180.9079312470941	309.3307309452259	218.11815017119244	294.5003948547037	27.751506369776468	1.6770443837489222	0.5125347140734122	37.67267047962008	5.299960009325685	0.12230371028614799	0.20728813119188277	0.0990067469645637	0.00291663788315433	0.0246804028877907
404	108494.30063425265	0.9142722056255898	0.792058225982665	1.0124747845898383	27.140001668603205	71.11648149086463	25.51360616713175	119.6380099638761	66.46676961354872	0.3985953344029666	0.4064255828406333	0.2699192342722932	0.5426779317802553	190.90511743518428	192.5370588145665	0.11288753483331142	3.2910085938133617	1.7839385927940747	0.022935188767531988	0.014962687133493522	0.030658234213933107	0.03875304913051358	7.861998362486163	4.304985608060124	19.1255179436696	8.197868476383194	33202.020176436374	17945.054113506118	104064.31861162491	111778.81142488448	0.12806264844892337	0.26927855217375635	0.08616598366985376	319.4167698324062	339.77586305457487	142.42685473362	172.63724566596622	176.98991509878604	167.13861738860862	23.242511382834575	1.605664448562531	0.5185043551578798	23.21923209807325	4.903202578624166	0.12756444773287828	0.20369541216804524	0.132444035831212	0.0108887617945704	0.00965459724499449
405	74545.6121707325	1.4714245817291598	0.7884494837504101	1.1081160079528223	27.185581911438938	75.69266799129079	25.96119048968371	120.64237316361199	66.4800243687528	0.40140124999997495	0.4039313954800579	0.26395486139406965	0.5458409252584518	190.27646890504363	187.4723800875764	0.11486964533120592	3.3306049827267192	1.77672192214968	0.022542181530711483	0.014694313118243388	0.030007131796228582	0.038725303617081944	8.140367350219993	4.388814691021418	19.5216152906355	7.818617781879013	31780.800267577164	16961.671889113186	103132.43182182626	111791.79191175166	0.12466746311979536	0.2703100058519763	0.08393697121067355	345.4943876081393	356.8213486428102	155.39036434222226	183.2251874824138	190.10402326591702	173.59616116039652	23.87679656129311	1.5904684602796255	0.5230745062179516	24.800469021803583	4.847685367031832	0.12005779617169862	0.1935436791125028	0.0917987550709813	0.00401641740442122	0.189720151068273
406	37033.90079466549	1.1379392635185617	0.8439333530501705	1.0242999644798196	27.409213562506476	75.73176460161264	27.588169029818296	124.20473996957307	68.15331854518844	0.3903856873073035	0.4122784058492609	0.27217219673033816	0.5388513996379426	201.65447812156464	199.11392738941677	0.12082629295348932	3.3316869091815513	1.8752804011626467	0.02197919068696896	0.013953265343411746	0.030275333769701162	0.03493035688116834	8.167805682200386	4.384790890609971	21.189070317079434	8.510184500603037	31347.847096795544	16694.28697419618	100122.43976321002	104275.50975610131	0.12232620345717467	0.2539269370102647	0.08260722638129676	348.0451527979808	390.665053151354	155.03704154517348	199.98496900392047	193.00811125280705	190.68008414743355	22.78041383275345	1.5592096952935366	0.5244184239862753	21.33212936376871	4.667507267656749	0.1369634561041041	0.20926285985385176	0.162853680498862	0.0136070199891996	0.0186635877211153
407	124143.82343716601	1.1669295951763754	0.9396093951157518	1.0193257050278721	27.648969519214543	72.62614001808285	33.458047423116625	135.17280292998498	73.46951171035101	0.39447884322385157	0.4288868312069877	0.30481400247912277	0.5257381937135968	238.90361887214965	219.36755795123844	0.15828320030361698	3.307066291138753	1.9930769572239462	0.02172463661505921	0.01366601528444314	0.030433380720570585	0.031785766461818805	8.082047537503309	4.3253970975832985	29.667612770398335	10.611274983500174	31785.041585134295	17194.32876713767	88954.13248060622	90419.36140033934	0.12488532591047988	0.22283006829105045	0.08314933133133587	331.57265850146524	596.3991639612041	150.8270182346286	303.2569717984107	180.74564026683686	293.1421921627931	23.403631646959283	1.5756303436989174	0.5240302575340594	21.887913035282217	4.615168004714492	0.13123198646391074	0.20264492160111955	0.053577446284618	0.00908838697998905	0.00771159165840144
408	39353.94587937857	1.4273429051564106	0.8952865952581148	1.0292263119919465	27.939099897942366	86.95331433079404	30.595055475701834	123.3241592611085	67.42572618897124	0.4053104286563184	0.4222971032594837	0.2785169779857111	0.5368327818837995	213.24800552357723	203.87882162902048	0.1327672031308019	3.4544465455701445	1.9574205110943734	0.019537994087345058	0.011864856143157767	0.030272922215109677	0.03226885375522827	8.662491232172487	4.4778095367739335	24.011517901192583	8.982180436403672	26870.823357619167	14116.637563374292	95047.21316551564	98012.95226446209	0.11643372761043623	0.24494361216499347	0.0791469387224053	405.6213029314375	447.4483133545994	182.51635945026786	227.77537410134903	223.10494348116958	219.67293925325023	26.50259979841581	1.618769346284704	0.5222152435243396	24.218315283365243	5.044702258891497	0.11018471530332584	0.1751932293467116	0.0940328999871005	0.0369125682390832	0.0216779782360733
409	40904.671681549815	1.5320774122813523	1.1488093561744361	0.9860590759392869	27.797446721134648	85.7069817892223	29.001001794078025	119.20356152367931	65.81234317546868	0.39981703418332404	0.4132490794571349	0.2715688905407084	0.5390668634905812	205.17684799896577	199.05157537162899	0.12334858137503658	3.4375864976781663	1.9074997202545236	0.02011225443605934	0.012334129724795613	0.02998790916642265	0.034084838276450355	8.656075731782067	4.509426141607379	21.673543273624844	8.665564088928784	27426.55358603237	14400.123054322052	98377.10160863375	103121.05978650847	0.1164156153125708	0.2546765451557265	0.0797094326144815	403.4588718016601	404.10432438498066	181.95456436615922	205.72281658866845	221.504307435501	198.38150779631223	26.508335188098954	1.6378462857725524	0.5157003422385632	25.113460580209956	5.161688347991032	0.11358278641712123	0.1824500914459938	0.0128347820787754	0.293399581354389	0.0042169658381932896
410	60687.07065616828	1.3785415309652198	1.141632032377786	0.9716315945468899	28.012234159144974	90.6592190467061	32.843974529179086	125.70130174782975	68.94728762840323	0.398686999445795	0.41972118869779423	0.286028493209172	0.5340384317326807	229.8167311433346	214.04699222875527	0.14258240243256687	3.4877797757311972	2.0230844135161363	0.018966686853796596	0.011458866643355476	0.02930862528685446	0.03040416097202128	8.743253487127024	4.683483005297434	25.965449810920447	9.230245833617547	26300.337884501194	13776.021758060318	90841.7545292324	92814.71508513094	0.11601382648557836	0.2355502638733569	0.07896283137277706	426.7608786648212	496.86351280390505	192.78185267186484	253.9766440261491	233.9790259929562	242.88686877775572	27.973404428906278	1.6459051542445493	0.5131785747782389	25.539755262638494	5.2891564894690335	0.11205676327815764	0.17921620295946603	0.0232398131642011	0.012264430194766	0.0315407062325569
411	52899.12027078344	1.0553172460436695	0.8906695777706857	0.922555346193445	28.11298495918527	98.71275994758868	32.83056737800986	124.89709871382699	69.87521218802347	0.35735611132297723	0.39212150275166907	0.2707110190148929	0.5504350774952699	221.2978467385486	201.51443145730312	0.14376220996430172	3.544040724880745	2.001243202983682	0.01844010835753427	0.011231794265989973	0.02762300771524032	0.02949045577054876	9.270106556309715	6.311178133546784	28.70149186575091	10.015674901782454	25178.35978554906	12892.228135875965	92994.11016263186	96584.2539666028	0.11103868807849152	0.24447645587480576	0.07717130479410038	491.84805338134754	532.3877713271621	212.15376383798147	273.17418543953397	279.69428954336655	259.21358588762814	32.629967300647735	1.8461425128342777	0.43950437902827355	30.612869721065167	6.4038461208203055	0.12466424647973857	0.20947302175074478	0.0826498518786049	0.00592659925433414	0.0169894594623656
412	82383.30034522979	1.0329221046760484	0.871651467222267	0.9496121252873941	27.410924278886004	79.10548702642106	27.16026374689818	117.18612029625761	64.80921767416558	0.4014977131677224	0.40465493365505084	0.26484355648993846	0.5465997293978982	192.6677744226981	189.04893569061107	0.11511165364370146	3.3674146615928433	1.8115010546626655	0.021927824026820836	0.013909903647828827	0.029790304207169736	0.037706360913454195	8.4506273560975	4.473349469479998	19.47177547854217	7.771454981707305	29931.775475090457	15853.9459898713	101588.65485271106	109805.20114649714	0.12085228307569569	0.26758936934848254	0.08207015978217175	367.38348647746983	369.51894699399077	163.8004077136875	187.96364519885677	203.583078763782	181.55530179513386	25.357178645672928	1.673274153144838	0.4965913256780403	24.57761615100406	5.172764856591384	0.12049255814373569	0.19819002591855225	0.0686952773257194	0.00937340438593025	0.0026900789748567
413	23462.089964220046	1.7386751427918723	0.7955920224498468	1.1525239453920961	27.299724379017604	79.36730372848338	23.802421135259706	113.34943290497736	63.3097828542972	0.3972402150897523	0.3978830277509822	0.24494379763081983	0.5487136215157247	169.08176976954005	178.15840980933285	0.09276849225910985	3.3628865208963363	1.7527275741303854	0.021993194431426666	0.014043059971881097	0.02934153793223347	0.038452422542042494	8.37051744635384	4.557061897837046	14.69958163745452	6.324713260548968	30167.158622703275	15834.723201338069	109981.64631479273	119344.39516823884	0.11932391363697976	0.287570333019684	0.08184277189670343	371.56393280405166	279.3671723252832	163.65191653268835	143.71999992939666	207.91201627136365	135.6471723958856	23.954645863179604	1.5854426150210932	0.5238224291405488	24.919618508245385	4.864823932349861	0.11355119945552546	0.18450213649571684	0.0888889665242904	0.0030675799364517603	0.18438429191578
414	44594.486347093676	1.6689833246739465	0.8404745906035707	1.0331622970934353	27.53310062121554	84.64838277843661	26.088854424225914	116.2039174219746	64.86068418099141	0.3943545921626719	0.4015353827509756	0.2542390561631601	0.5457956874570811	184.385536710724	186.63132017087887	0.10604525991266198	3.4094553257141125	1.843390758071439	0.020878729948593605	0.013096601258874118	0.0291220722527147	0.03552099883188946	8.60591798942579	4.556120015017109	17.495212410319333	7.198514107080777	28762.78763215625	15042.571831909541	105188.89475807457	111762.68904106382	0.116878938315935	0.27222120015494383	0.08023979816298672	404.1092129802049	325.97395439093594	178.88333478788573	168.846225125624	225.225878192319	157.12772926531204	25.722865601559324	1.6284824098340045	0.5086855328374211	25.588164987428367	5.188503939335854	0.11418988277379666	0.18633373801247458	0.0847564520627118	0.0029093420482020197	0.0334779213260456
415	64442.05560987056	1.1275927316144312	0.9000945386046723	0.9208980212717189	28.084865537223546	89.93657044257084	37.89920568968605	141.0121482016689	75.85775828299704	0.3893857339980235	0.4243977737891406	0.3049393744446529	0.5322909628753821	255.713510958744	223.80140659177366	0.1773619191096079	3.457255188029123	2.1144429426565763	0.019346358542977463	0.011692603383479938	0.028406456618910992	0.027595149296654607	8.61140134015283	4.467594606176871	36.05068530787369	11.832152761664625	27215.6578939745	14331.912251112813	81999.01298644926	82320.92178429522	0.11686770457261335	0.21236161658779779	0.07837511656363433	417.17783424817554	702.0338758645971	186.44144130685729	356.21878026227944	230.73639294131817	345.81509560231723	28.37467511279071	1.6352296918117237	0.5185755717254605	25.965580456985737	5.231928148621923	0.11492638897514292	0.18173280824894258	0.0496640614495605	0.00905349671580692	0.0180569352375351
416	32563.881881529876	1.287495748123765	0.8617674407376039	1.0066374868273724	27.52945844055244	83.40646300617938	27.044989465677016	122.79221262131367	67.94327810997981	0.3916184618672104	0.40533896821389653	0.2630470517792365	0.5501927729308906	193.31497542211744	191.15737402166118	0.1135060238518313	3.4153350789081074	1.87395335223272	0.020988053990001386	0.013191997831309312	0.029141518486844892	0.03441368617159369	8.274969768105475	4.393043180932075	19.234248157493496	7.899135826060639	29511.027849531314	15566.830710859283	102682.66347093796	108852.70965073585	0.12234180275717044	0.26617987581326374	0.08311078298599628	384.9664547254288	353.1771737187381	167.73998998290656	181.2197308876002	217.22646474252207	171.9574428311379	25.484929000590483	1.6237940379780298	0.5124797409081381	27.30491536127377	5.144950242467107	0.12122361844638554	0.19666384032065284	0.0228581423090087	0.0263731082563821	0.0163351959383795
417	106239.20096980923	1.2692925490914868	0.8041856384718558	0.9643919998299936	27.218719341285492	74.89548810998974	26.534960851467794	124.54738875531608	68.66145460455346	0.39477335714005946	0.4073180809160526	0.26833395324126597	0.5499399784874165	193.6622918507011	191.7548954935563	0.11707946666412937	3.3354119544354597	1.8186188748170538	0.022443511935000094	0.01459361875819991	0.02978453384049678	0.03688947286088228	8.016131710742	4.347545384957975	20.431462389367617	7.942879826464402	31916.524541591945	17016.775278948728	102474.60984559776	109650.05324498193	0.12625099283139224	0.2671461227933382	0.08492238158282175	339.7696150755138	371.6943321811794	149.33987716466234	189.36214815287804	190.4297379108514	182.33218402830147	23.42067189430565	1.6033868208772848	0.5130092030813733	27.325746846418888	4.829944226349288	0.1240679027454472	0.20174931337291718	0.0988625435203549	0.0166423102851298	0.0419712260866165
418	45222.662552255795	1.56148954253688	0.7960648913687445	0.9928345555630756	27.38862462433117	83.905931619808	24.987276704964668	113.97377069445214	63.987975463812646	0.37920691235299625	0.38644524136591396	0.24894364298756583	0.5559999756045861	177.39791301932345	180.3912608610894	0.09853687576699804	3.4109575099976683	1.7721834225277007	0.021862904407800643	0.014099885130164502	0.02893020953459282	0.038687381878678956	8.230776496343621	4.464643116801533	15.757500303706516	6.652149930058113	29782.660692794732	15613.825310113029	105321.31567767054	114471.7671469899	0.12243246591262542	0.28255536903143874	0.08403575698751056	385.21568314467754	289.39144238419607	167.40149378858683	149.99292191960464	217.8141893560905	139.39852046459112	24.86736996398934	1.6554110040828933	0.48642958951112036	26.512527839644548	5.098445233528912	0.12104165958249039	0.19966556162529311	0.137106467572323	0.00564119464557805	0.0327539742724906
419	148966.61741771552	1.1705201522198876	0.964342631511902	0.9859771131176844	27.91763538907915	83.27772438703806	35.57755065979305	138.54052172400336	75.27459956364854	0.38556853486821274	0.4263465047970677	0.3079384762363535	0.5302223262016365	253.4745855243752	227.21420134713634	0.16921985145913973	3.4065290591972146	2.084051582780241	0.02001021035274247	0.012317967297864416	0.029628077941700595	0.028893831741426318	8.460013275752571	4.442430959427687	32.36019789467754	11.174668925236938	28800.23566278571	15250.585947904858	83806.0526852127	83302.74292856158	0.11894506249002862	0.213691381508155	0.0800643680840104	390.26376864475236	619.3077170142375	175.03786687139592	316.2141725652487	215.2259017733566	303.093544448989	27.140226708653056	1.627164825794641	0.5225347962820289	25.868809409335903	5.195323524984999	0.11807572266231091	0.18848189388615177	0.0447079089971666	0.0125273769316822	0.027973583535758996
420	62699.29798386469	1.3256270761444462	0.8633879960468854	1.116245981744852	27.57001996473167	77.70013480476527	32.246277576610105	126.00485902184575	69.47123658513112	0.40108442405791034	0.423515615808939	0.2903996471222668	0.527888121154398	222.65321878791806	212.11686915163858	0.14234800572145503	3.3434320015173915	1.9616010242491426	0.021376991520675688	0.013370428226724851	0.030379095668655643	0.032268246232415275	8.266186400435267	4.379901351543068	28.035669087539983	9.792564677277529	30908.54894879171	16726.482994300473	93628.97890493284	95743.870900755	0.12388835975158485	0.2372087273162288	0.08330475481215904	356.19916270439376	540.1998817806101	162.47352399744017	273.2315170317891	193.72563870695348	266.96836474882093	22.29220397381034	1.5794268640310984	0.5151224155455968	19.462223836435545	4.5288206086491645	0.11126996185515571	0.1774414560343445	0.123065274257611	0.00668196346209323	0.36541713746140203
421	76651.5469687739	0.8756153926776172	0.8540196044770453	1.0083510546819345	27.660969874273484	82.35268636123752	31.614178344798336	124.75907332503421	69.04626596843026	0.39651349239208794	0.41968784721805713	0.2862281389632411	0.5331009330422868	223.84816890728158	214.57955506945524	0.1378092685080887	3.3933967834589076	1.9831462187722328	0.020544851815962193	0.01267952188003744	0.029912586949031456	0.031089691946858112	8.475466437462135	4.431189323488615	25.41872784631708	9.292478742994152	29534.362000827812	15705.879877376054	94547.22901956641	95534.28577133881	0.12091773338267216	0.23762959625072597	0.08155816437402695	386.10583945201944	476.2483471522716	173.1673435935512	242.62643526498618	212.9384958584684	233.62191188728522	23.46597928730281	1.6082594065212894	0.5066977572047876	24.189349771490274	4.861181633923581	0.11237365627343707	0.183243079864395	0.0411884630668337	0.00576604512493532	0.000703990032324366
422	80423.99156872125	1.166100599704388	0.8807829931631499	1.044658473123111	27.846976924053163	85.40533068601287	34.946113151289985	131.70567311446226	72.35283834416057	0.39225351511444734	0.4252096525087929	0.2994258211759971	0.5319882812949667	242.8886259188927	223.70889014460647	0.15904151581553153	3.416736234366857	2.0670809961235213	0.019939524882786542	0.012242340978745506	0.02983128056057024	0.029266311776429195	8.562936018408058	4.472991270882834	30.013154129551285	10.747144130830986	28506.042463365608	15124.487985119922	87234.31263812362	86526.62044557286	0.11846231120547074	0.2210064014837224	0.08007602073906374	402.6565175941876	605.7306287329636	178.69740759891272	307.4341390933649	223.95910999527473	298.2964896395988	25.1159302447145	1.590366442267274	0.5200510696352704	22.164854652282614	4.820693670727701	0.11026986069699087	0.17591775131603712	0.0447079089971666	0.006710023062304771	0.00634904128372385
[truncated: 8 more rows]
[truncated: 28 more columns]
