# Supplementary material for: Better coverage, better outcomes? Mapping mobile network data to official statistics using satellite imagery and radio propagation modelling
Source: PLoS One. 2020 Nov 9;15(11):e0241981. doi: 10.1371/journal.pone.0241981 (PMC7652289; doi:10.1371/journal.pone.0241981)
Supplement: S2 File — Code and data for replicating the application study. See S1 Appendix for further details. (ZIP) [file pone.0241981.s003.zip › Application/midsave/sim_augvoronoi_nocount_adm.csv]

MAP_ID	sim_count_weighted	calls_ratio	sms_ratio	vol_ratio	active_days__allweek__allday__callandtext	number_of_contacts__allweek__allday__text	number_of_contacts__allweek__allday__call	call_duration__allweek__allday__call__std	call_duration__allweek__allday__call__mean	percent_nocturnal__allweek__allday__text	percent_nocturnal__allweek__allday__call	percent_initiated_conversations__allweek__allday__callandtext	percent_initiated_interactions__allweek__allday__call	response_delay_text__allweek__allday__callandtext__std	response_delay_text__allweek__allday__callandtext__mean	response_rate_text__allweek__allday__callandtext	entropy_of_contacts__allweek__allday__text	entropy_of_contacts__allweek__allday__call	balance_of_contacts__allweek__allday__text__std	balance_of_contacts__allweek__allday__text__mean	balance_of_contacts__allweek__allday__call__std	balance_of_contacts__allweek__allday__call__mean	interactions_per_contact__allweek__allday__text__std	interactions_per_contact__allweek__allday__text__mean	interactions_per_contact__allweek__allday__call__std	interactions_per_contact__allweek__allday__call__mean	interevent_time__allweek__allday__text__std	interevent_time__allweek__allday__text__mean	interevent_time__allweek__allday__call__std	interevent_time__allweek__allday__call__mean	percent_pareto_interactions__allweek__allday__text	percent_pareto_interactions__allweek__allday__call	percent_pareto_durations__allweek__allday__call	number_of_interactions__allweek__allday__text	number_of_interactions__allweek__allday__call	number_of_interaction_in__allweek__allday__text	number_of_interaction_in__allweek__allday__call	number_of_interaction_out__allweek__allday__text	number_of_interaction_out__allweek__allday__call	number_of_antennas__allweek__allday	entropy_of_antennas__allweek__allday	percent_at_home__allweek__allday	radius_of_gyration__allweek__allday	frequent_antennas__allweek__allday	churn_rate__std	churn_rate__mean	calls_ratio_var	sms_ratio_var	vol_ratio_var
0	67166.78233749689	0.9918713189542457	0.8784788827558923	1.031702375399882	27.417197376244197	76.01473530889861	28.56652483154119	125.46455692170997	70.13134154951041	0.3721762861598492	0.3957110453638473	0.2725547643321108	0.5358523747297458	208.83301263691897	200.82838802433037	0.12849577527846068	3.326678275002056	1.8707583621509103	0.02188591097973801	0.014159282954510946	0.02965383864957291	0.033748692262127185	8.083138935931176	4.377388929462942	24.279975429859846	9.024077734547275	32070.28069369029	17282.318622206898	98578.18749259676	102950.37026504701	0.12460520455741549	0.24996147634317264	0.08444033898223331	348.7217387602	442.153071035246	155.77735338677797	227.08263843240803	192.94438537342214	215.0704326028381	22.790251376557137	1.463650530349869	0.5658096114197282	22.545697156927282	4.484759452919514	0.1218044522325636	0.18784245140541733	0.0546505927341119	0.0355245657847171	0.00818299716568904
1	108087.22782304097	0.9481105748524223	0.8443313869461506	0.9989531000415174	27.17198683177733	78.16574831973466	26.609316334918024	117.9607295409227	66.83389966402736	0.3888448146425613	0.39761804717421595	0.2583566540982527	0.5502746610330222	192.75530322044727	193.54524244177955	0.10993113505148042	3.3488616848223156	1.829278445646404	0.022286657880892794	0.01428127850839316	0.029614373752782298	0.03592454227202663	8.148264464437272	4.424228533091119	18.972233447521248	7.611779754539214	32081.629373567906	17101.695803579674	104646.65530505362	110708.48262230841	0.12378685643061481	0.2698376532909345	0.08430714086957818	362.08656430078463	341.64974807691004	157.55223754870886	176.57271294032614	204.53432675207557	165.07703513658382	20.832755822733343	1.3900702396815663	0.5810977078021354	24.739012423970895	4.264117561267922	0.11092264169961609	0.17261257824936788	0.0224289843234305	0.00843183143361054	0.00104185408463331
2	25916.59974657016	0.8839325804040842	0.8261110297211701	0.9847852424157361	27.2022412646196	76.70017620090877	23.154776025906692	112.31522838949589	64.10150555896466	0.36087362425667746	0.37691772748877495	0.24432345691939253	0.552525225088279	166.37586203024426	171.86277876176322	0.09806180636573174	3.3246349305491716	1.7073750169879343	0.02264298252888042	0.015065991617169233	0.02960358528327596	0.040540305703901866	8.222416801869253	4.516781356391367	17.61266262050366	7.784953413245737	31494.552429850213	16799.62728490293	109423.764579632	120303.08730615358	0.11813871448533567	0.28878793909551537	0.0825517252845984	365.70701624943814	310.3975497126204	159.39534875949508	161.93909208390062	206.31166748994286	148.4584576287202	21.7319590789336	1.3429941920653201	0.6095515965296032	21.775549536730253	4.138399288371952	0.11535361337617726	0.17456805285621046	0.25277134116996697	0.0363797457229957	0.00111615868948406
3	23461.644254774692	0.5627755456606028	1.4571333822969559	0.9850690693582257	26.625138675258842	73.69575780393399	14.611966240420173	102.93140116690893	58.77772171204482	0.35720788233789136	0.3245270497698056	0.18433856293765719	0.5936358267494256	106.93121914185933	119.21549879221239	0.054498273375259434	3.2866049041850434	1.3939826590632585	0.02503300143826121	0.01730359908637569	0.027206029273207963	0.04400808446204114	8.43562776351833	4.731826871235698	11.68163825696589	6.454717100323117	33007.25826324203	17098.016935939042	126596.1432499	146587.00096196015	0.11477899981211455	0.3369507179085265	0.0798005029815091	367.50035165449646	147.91228056812446	148.85641938967913	78.72071711457836	218.6439322648171	69.1915634535459	16.027316270519155	1.0783474228447132	0.6785576990322578	29.042578675133722	3.1471464984954127	0.11941455167132158	0.17149994572319746	0.770666092936555	0.0941532588505935	0.00249617192098987
4	31076.96321197938	1.4213651215111034	0.8779584979678493	0.9852797832629634	26.96092516595951	79.66909613498622	25.316217904833135	118.33897488202747	67.04021444861695	0.3698475181166932	0.37813727619195564	0.25682249087438247	0.5637439362119282	186.68812070679635	189.37863381480912	0.10331134710395846	3.360016256831809	1.7660637213352932	0.022571652063416985	0.015106595204579815	0.029489845843281657	0.03977361403465998	8.122259849581592	4.41795851621509	17.034963204091806	7.345141656005436	32981.69754956441	17524.513509742665	105025.2111111093	114673.60714800999	0.12623098294916327	0.2828691747787109	0.08549106391379711	369.91928755279355	294.7315498373945	156.4631571829227	152.4795657889172	213.45613036987083	142.25198404847723	21.482785435383363	1.4268469465693723	0.5600913656473951	28.25285898860285	4.58354103238586	0.11931547017906256	0.19063388011072666	0.0133052510501272	0.0541976267654232	0.00360229308361344
5	24089.512902757964	1.156974541704111	0.9077356220895278	0.9931270009573816	26.946879057749097	81.87973162990379	26.502747730721488	118.94431911633404	68.53845348652834	0.36800445947534033	0.38729306239556793	0.2598380756865186	0.558835756820546	201.5300412527944	206.76638242082618	0.10608673021833419	3.3827681754852477	1.866323583969696	0.02200193603664602	0.014650185430570931	0.029144181903637715	0.035612649686940605	8.037301695489733	4.394941825925381	15.387907258364626	6.4034509452370765	33724.40247538406	17981.507000897484	102967.71499442564	107721.56944551648	0.12902914813228744	0.26820000239592146	0.08734948477147503	385.3698385702144	281.2480390456118	163.63350679432315	149.9334524388672	221.73633177589127	131.31458660674454	22.519749096713216	1.4613479553035762	0.5519765854365641	32.42271942865088	4.916968336179872	0.1279558547731128	0.20581596843273922	0.00612592616168396	0.11589875110030802	0.00133635222689754
6	17528.787076135657	1.2508011095630864	1.0579858726405853	0.9853358547489266	26.191182495821323	69.35312499431176	22.582517771817596	113.91747325159615	66.0612056274149	0.38043071549284285	0.38488378289998093	0.2576898624486293	0.554725352032487	173.19910824587774	189.83222413696268	0.09003152012994582	3.2640680461310327	1.7260016009543964	0.023727656565406402	0.016265710191035187	0.029944884777461375	0.043273932060425166	7.504998915098182	4.201922530965278	11.794595093816765	5.305709175958411	38502.42704058025	20248.68578890155	110822.21262394388	120637.3811124821	0.13678514023760302	0.29988448936701895	0.09088245476391486	311.3852320957059	217.0054300149945	132.22690144321265	113.54622605750396	179.15833065249282	103.45920395749059	18.21445951074123	1.4409400237039167	0.5389123138369287	26.249758118276095	4.30397469794436	0.1385826457203803	0.2205490645460744	0.00942297915729485	0.21052080413563895	0.0096748777583811
7	11034.38397341134	0.98128972390237	0.710960445894149	1.3889393543635757	25.98871665102235	73.80816580535388	19.627978125141833	108.54895381726091	62.96782212366792	0.3688986420692208	0.3504896385599727	0.21897115280225957	0.5642645871638491	129.6595359558049	138.17573926871512	0.07033487418759363	3.2895022430027527	1.5149673575383147	0.024102579177888436	0.01713157509913472	0.026917314385785516	0.04787381843331444	7.0840516325550675	4.080957033181875	10.419394114871823	5.605214551202491	38740.31406926427	20323.446683643997	114028.91353374226	133883.9876819867	0.13728209405169928	0.3309781177220575	0.092064843802128	315.91530619840256	195.6639850597771	133.1675510847368	103.33469873531087	182.74775511366533	92.32928632446611	18.58787521004592	1.366999247560976	0.5802614691921321	32.554253831960125	4.415038716046533	0.13583944439845835	0.220455979248343	0.127750296590634	0.0441528899267584	0.22190082482313397
8	5683.0050723243885	1.5820356784056315	0.9900314245168708	0.917042072811836	25.762122399473284	66.59200109864584	24.21440623685328	111.79911230250892	63.57933234958669	0.3830867209672007	0.3691718099490064	0.2565588354833928	0.5792257381832261	174.79213490103854	168.67748460539147	0.10444289686190698	3.2270402466580643	1.5937351800412145	0.026242549280080442	0.019587350398226927	0.02818156124941878	0.046457058852998265	7.025806509158013	4.142573373836311	14.101975564521869	6.107533139383992	41339.25992698318	21950.104791776597	99747.39566920439	114789.79658389995	0.1389364784189763	0.28907623952761713	0.09218397642759892	289.4129568352434	290.3485724744117	121.26210099351898	150.41742531649945	168.15085584172368	139.93114715791214	19.2544730944351	1.4452532821574975	0.5470443903480164	29.139721550024067	4.583217846907845	0.14715699547053224	0.240327969387523	0.0286425715640095	0.209245851391775	0.00676369785359021
9	6833.6997602972015	1.383042447167588	0.8943713026961376	1.2446306753969878	25.36586485273059	67.01489098861936	19.20854274120378	109.42200908975313	61.69120524645198	0.378554673608641	0.3461561548684174	0.2174969614647978	0.5846928859661694	139.83935138006896	139.84903673078736	0.07998683907425246	3.220557173555116	1.4273830090371697	0.026753069764638527	0.020547567098139218	0.025945357212519164	0.0448349321093306	6.801848798004681	4.109687496932816	11.81751292520535	5.599672380765737	43869.734695341176	23059.91625613724	112173.27173142703	128854.2478735834	0.14260207304551148	0.3111145071715066	0.0944219145352796	290.69486106089175	225.2476046396425	120.63651898944549	118.7810298730054	170.05834207144625	106.46657476663691	15.392251180510875	1.157654946385863	0.6369935493714749	30.50981383459719	3.421717473185463	0.1352716697785792	0.21485657297881222	0.0454728066023988	0.0995733674220145	0.43082458052592004
10	26343.01304780155	1.0464147826505483	0.7783266399903559	1.1164373178659281	26.74845027078107	79.70241924190069	27.23643973630701	133.63820163757325	73.86258091191779	0.36154531919638816	0.36220469597316335	0.24070224357536701	0.5733605068240405	182.98619127362585	172.69116788499866	0.10605885447325299	3.3382311272093173	1.7553633532965016	0.02391501969397864	0.016177811465683884	0.025901398418736274	0.038207740739976126	8.392414147993607	4.48064248329394	16.325550881669376	7.036568248888066	34302.10895085417	17896.239489363677	100364.43238245175	110878.85295507118	0.12680125699344524	0.28022361238864224	0.08391775704614295	370.84326166670184	334.206375765626	156.42943887381728	173.8530267861883	214.41382279288464	160.35334897943775	15.381251211171506	1.1769872565987443	0.6132775904193536	62.95588949936782	3.1390367311411076	0.14262558421256105	0.1969887735519637	0.158483542089554	0.0703518653905642	0.041981583812723995
11	11323.064458743827	1.3561328725488455	0.9494681196576404	1.1006576705000692	25.96413629701365	68.9184080900418	19.60565861668336	114.30761143758919	64.89847022178509	0.36812968927402395	0.345518827682078	0.21371314596224156	0.5598086746345483	142.46711328156533	152.14731696603081	0.07334936873824612	3.2514999326139273	1.5732904403355603	0.0248113512853686	0.017775933249837835	0.025417751780471724	0.038001054087675526	7.358952637553707	4.125380732340799	11.229865215280256	5.3917886756340465	41460.965114975086	22469.379036878065	116586.5139087945	129332.5379471037	0.1475691983748213	0.31137504496892043	0.09700188444057052	293.7928387092402	198.82184857108143	124.21440335476241	106.40020707403097	169.57843535447785	92.42164149705073	15.844798466280517	1.2615498218748824	0.5988163209246085	38.256377305304085	3.735854442001855	0.14490873551288788	0.21768332517979122	0.0110703038726234	0.202907638541907	0.014453172375222999
12	1291.0498824758424	1.3081957512602502	0.9822597790803119	1.0303870726528002	25.9622554632097	61.897721345337	21.6834628251036	118.184318065504	68.3255858349223	0.39283634935673795	0.39091637577331007	0.259825693712177	0.532445028251882	179.475119206468	191.460691599008	0.0919370961184299	3.19360513273107	1.67417948227577	0.0244096297132212	0.0176191179159341	0.0294341267583908	0.04535423720375709	6.4448784648890705	3.86377124429412	11.14356130696	4.963797680460679	42400.5141122079	23463.0290456785	106419.12004867398	118446.01700191801	0.14859574998746303	0.29909180473239	0.09773991831188461	248.557768702879	200.45307579550598	113.294497199172	105.927050142209	135.263271503708	94.5260256532967	15.6410290240189	1.17434056608623	0.642146403813342	29.086541090050993	3.62297652893145	0.140385360897808	0.21021848195151102	0.0315668813704892	0.202907638541907	0.634527294726474
13	26752.37712994247	1.3110753722154402	0.7035302029012577	0.9681958881706705	25.926787624813155	69.77462126999465	16.29269147719257	109.60081303425665	61.79344961382232	0.3687427124248309	0.33618321024148823	0.19568135624189273	0.5720723051970131	108.57462218601574	119.94255552384698	0.05608731649993423	3.252717480875456	1.4496061644598695	0.02524056866199122	0.017970318613652784	0.025545969830547258	0.045228173338280414	7.420043605179158	4.229841290148828	8.425073650022574	5.615074697339888	39117.87982718281	20604.40330669823	122952.20285984437	143170.80233784867	0.13700347194748252	0.34477426529288935	0.09054099165829985	299.6521989057629	146.4183907287775	125.07517322997418	79.04722259457291	174.5770256757887	67.37116813420447	13.826643366494745	1.198376413634549	0.6011930825127346	42.52933414585047	3.374516257024853	0.14101188060759398	0.2099957576025026	0.0263721131277504	0.0290243373097971	0.014453172375222999
14	11265.923420649979	1.4152883337578417	1.0559533321253984	1.019296135701535	24.81805862195506	64.30284533768372	13.099208260506625	114.76721595589532	64.07360560423324	0.35668970674319717	0.3070847998043412	0.18886270307327047	0.5804283231469237	85.85785808343769	99.46204276470688	0.04476449767255094	3.161196530517925	1.237921389836279	0.02795269591939641	0.021325430845268598	0.02581525784449808	0.054758110785505736	6.870643806326236	4.082754074814299	7.357666218404324	4.048997859086269	44735.6524232202	23477.58365404657	116086.4874748413	143504.7107183416	0.14428471076548072	0.362071401156985	0.09326423433329636	263.27223189722946	121.0690591555527	109.15923040207338	65.48933412986271	154.1130014951562	55.57972502568984	13.663695596919487	1.130633609072017	0.6339167043644947	33.470162886776315	3.4326789385572587	0.1366376706628261	0.21001491450018003	0.0269940744473401	0.0264735055975353	0.0140084603610091
15	6595.925675378444	1.2470762006665197	1.021613032733709	1.6224456272010832	25.144770305612532	69.57494598163024	15.303779555359688	103.8344349247316	60.232085288884505	0.3446534407491748	0.3014798063152518	0.19482816856727667	0.5729463825727916	100.85630460886581	109.53397345696301	0.050909997139642824	3.2281604566722053	1.337444322388048	0.026119392062736814	0.020513518241466758	0.024309797929198355	0.059113413198728836	6.639498390195915	4.064301880173707	9.534423206433809	5.02400541951886	43154.77695037878	22290.77905831203	116766.42222589963	136679.6912740491	0.14502971169499554	0.35313140440497426	0.0962442461962349	285.0034121123924	143.52347207923722	124.34002444987058	79.82985447842078	160.66338766252198	63.69361760081656	16.524843587162902	1.3750259630633734	0.549081919894333	36.14966668891725	4.134873735457195	0.16523813574690904	0.27062406481214857	0.2815970143245661	0.283242478419607	0.9579178440065551
16	9412.87145381326	1.4240042808646036	0.8416822189977654	1.0761705795443957	24.869780478866684	57.598538913410394	10.067798117852723	130.15611663425028	69.28781299517443	0.3709487954328738	0.3178201032527115	0.15835032961450882	0.5863320613936309	58.18377391270239	72.46074386744976	0.029858765321508902	3.080233334484388	1.1617254204796101	0.029105791551060523	0.021541146869862186	0.024860454929359302	0.048419478608153585	7.152769791177016	4.197280896708342	5.011122059861593	3.300028208033492	44431.6134650916	23576.612805224642	136466.59356980675	165031.7407947193	0.13922702705988454	0.38582375397955715	0.08582170231879807	238.46052919371706	77.0954569922356	97.65998836245662	44.572277005172246	140.8005408312603	32.523179987063344	10.641074185196619	1.0899938073687827	0.6220082441503875	30.634833227701634	2.949076465434235	0.14890271387045764	0.23113322350565216	0.0359623765660098	0.0441751507480565	0.16612548467483898
17	3209.41538160335	2.1389674556273017	1.2196660675149016	2.168591122542582	24.26239208857804	53.8105910473306	9.097828006815812	115.45407554801592	63.6391743635389	0.36037666782879746	0.29515703287649997	0.15865344733080144	0.6011197798422593	46.52074124273658	59.430889582268534	0.0251685444930272	3.060123958061997	1.0820448135225311	0.030184554259011828	0.023204385566816345	0.02444430186593597	0.053215803172254515	6.785275495532178	4.133770113989841	3.9682100456750664	2.906695207734854	47832.80200525385	25078.118544381763	136637.64042650495	169587.36097390307	0.14681965090918708	0.4014022238509495	0.09192705183973245	218.13752329479945	65.49293951579142	87.5403911383626	37.036773362746814	130.59713215643683	28.456166153044585	9.673580404996782	1.0650745694533372	0.6330431213834449	29.26870537485229	2.7957188226553384	0.1437504336074617	0.24047703080550806	0.264828745575983	0.43131177302275203	0.8957862801724301
18	2947.4425542612857	1.87477933492679	0.6982181536966543	2.1855756312271026	24.52507579054639	63.35741912192093	14.700644300854892	102.02166142244447	58.86858656470283	0.3484375886501739	0.29800310459627927	0.185505479598826	0.5984428658757767	83.33536254298868	93.3329702002113	0.04532406180615907	3.189145432798719	1.2182354525100498	0.0283759908405507	0.022232720369072864	0.025282546730028943	0.053932958426779816	6.085159277324339	3.859917872028336	6.70455618871766	4.520578622826614	46811.88854365691	24842.912209708174	118251.51591896065	148513.50232397686	0.15584008369252902	0.37167797800903557	0.10053365085477166	248.96428652221982	124.34945140664534	100.69202036879601	63.2055150910062	148.27226615342383	61.14393631563911	14.1470500284113	1.2072739092569038	0.6104611681242019	36.25686113570991	3.5889309371140325	0.15077484353841464	0.24461398592304484	0.0860022895836855	0.0328291705465388	0.545656333224656
19	2668.540651136696	1.3696278193000644	1.1208769630284063	1.5902543724951095	24.44968830690426	65.29102223872498	11.956580095385354	102.80767326537874	58.76603282930591	0.3451783301429263	0.28341042277796874	0.16363643369070077	0.5872872408305141	63.12727336699825	73.07093949087512	0.03265349343066341	3.2038311566012196	1.1510726884976774	0.027682807868569907	0.021805662608032312	0.02413159933698909	0.054107336202332254	6.043287139938747	3.8608746771222435	5.565094241766896	3.82212408298857	46804.627223229014	24561.0530410692	121747.89216375106	151065.2483488132	0.15466732292299482	0.38370406029162774	0.09933672842167736	252.20187363791095	88.93257594355526	105.90044769581748	49.63127079265956	146.3014259420935	39.3013051508957	12.671858558317107	1.1761759474264095	0.6111205692948346	31.8226886582379	3.3369379596808555	0.1470967655203868	0.23187893680398222	0.0860022895836855	0.4006271505162	0.7536345085568729
20	4663.024683513277	1.441905810387267	0.7493312738789131	0.8031120088906117	24.854044659511004	61.684169310546075	11.48697373883415	110.53628646759182	62.574186158597634	0.3479240838104624	0.2903669894765701	0.1550521791755331	0.5708431877061075	67.54054761356748	79.52920384948106	0.03539948415127688	3.163095308995271	1.204080673833291	0.027542728962702295	0.021106788397563112	0.02261131811046249	0.042749971678895195	6.389409422123164	3.9456096747236917	6.255838437430062	4.602563841258548	46033.57296261254	24361.741258517333	132878.88162456642	155657.01727510756	0.1503577334146509	0.36975688733578604	0.09683085697306215	241.98292340561716	97.13656653038872	104.00936366755548	54.258871884271166	137.9735597380617	42.877694646117654	12.464422876450778	1.1246787339363844	0.6282521468228334	35.65765432276373	3.2225651076859383	0.14989518324011372	0.24979938868279183	0.264828745575983	0.0559458940752175	0.0176574964248779
21	9944.020511469109	0.607887866543735	0.7488087781325836	1.0735165266019873	26.229362458078544	74.91406025641804	20.03334767140709	113.02048953009671	63.974096906823625	0.3666565949916959	0.3484402635510135	0.2231315410944008	0.5658742097104068	136.7689047912955	145.1704765621628	0.07256174371964405	3.3066009265170835	1.5772774560024818	0.024032090130429302	0.01676835168522657	0.02698872919642757	0.04354331941730795	7.294778635004918	4.137362287247444	10.316080577424884	5.063159753871739	37245.25558855961	19715.812556106077	114891.76669921435	132830.70388997137	0.1358255404517558	0.32322508501269254	0.09020848052315814	321.5535898582838	184.88871522478257	134.32713165096573	97.89609388289637	187.22645820731807	86.99262134188616	15.655589600444955	1.0551615894789195	0.6858740328023335	35.81303690574332	3.4527314027793166	0.11748518395461982	0.17803846114300123	0.0056439090215382294	0.5425206423910589	0.00571502953429461
22	72186.08853045764	1.0260073342744875	0.8839794359066951	1.0325282628550123	27.262558449459117	83.9588682826103	30.569376430868147	131.45772556469473	72.4636147848627	0.3866240114743627	0.39819900822150794	0.2702505685244159	0.5367206733690506	215.66067411083165	210.80940622444334	0.11691773624355212	3.4108274202739928	1.9495444527955268	0.02123597381454761	0.013858979078279453	0.028417248848339967	0.034268938218346784	7.537366577014706	4.087705162303359	20.755424241936332	10.73411622622493	32807.86695167251	17629.09995120344	97467.02433843524	101588.74732930753	0.1354640177477555	0.26028334239888107	0.08880995878659223	361.12401236128346	367.4080590924588	159.4801978070025	187.36374236298872	201.6438145542809	180.04431672947027	19.09537105880484	1.4024699961944718	0.5579938764094563	36.38686889990776	4.118521675051913	0.1409016194885302	0.21365357365501028	0.0732963230675186	0.0103710927717386	0.044356345661067005
23	9763.818940022205	1.2138488531432268	0.9269039650238566	0.955263911314313	24.61782823778812	62.9388057195815	12.971263341692008	103.03908592218194	61.47940793580649	0.3502858290629061	0.30371731299256977	0.18509097205196764	0.578508192203028	94.50680794098484	106.85513002466216	0.04959574820671309	3.160652630195948	1.2345133777889223	0.027338841755674786	0.021857429813436195	0.025257798646747317	0.05048054632129674	6.523655314573305	3.9918990644073182	7.151056093644655	4.294842547816587	47053.65049309463	25065.16690996369	118866.63570799964	144781.1504658083	0.14826206168881234	0.3550530642827381	0.09798849368244775	261.54608272054566	112.40248114291838	108.00868338505339	61.149378765304235	153.53739933549195	51.253102377614084	16.48813356097666	1.343715264615191	0.5692209802029011	33.629155069005336	4.293754737811098	0.15712312379390347	0.25770682270812834	0.0312272256581581	0.0317112978258484	0.0121999139614569
24	15219.723565261927	1.424730698013306	0.9379262257295753	2.097325206121097	25.203512085793218	61.652305247838676	15.827689771395665	106.47592744705267	62.202519575466276	0.37625560924859847	0.33181963436490736	0.21032959483807162	0.558569810741421	113.16798472131802	126.44921999828506	0.058897721339720696	3.1512760118234566	1.3460836438418666	0.026570655809206124	0.019628360337909805	0.027224982942455025	0.05305519155712921	6.939755077398013	4.1249673165988225	8.680190852255746	5.422228046786045	43031.2106388023	22640.19630028817	114496.1202053729	137629.05770189824	0.13920009724293772	0.34292133546473447	0.09164281538989553	258.79209678869495	144.21676026474705	111.4892369353969	75.49784557069823	147.3028598532982	68.71891469404854	14.923425440805424	1.221370810837639	0.6093695475461819	31.26394644186443	3.7281679064989475	0.146421929365073	0.22949885079033092	0.0896665799741081	0.018393418081827	1.79751032330922
25	13270.682528739342	0.7368410374727471	1.1933608887743576	1.194002981012815	25.511777867622886	64.56024710483749	14.712843028443345	100.53231202542807	60.434358191043145	0.3866036207327671	0.34702808835810184	0.18535286570777906	0.5569753058720572	93.78272700354711	118.93250298978931	0.04304661849766897	3.1959181325036217	1.3831233607690043	0.025178534325893762	0.01792809357767454	0.02576258172783435	0.04727083965510515	7.118223367269474	4.180716329397744	6.09272253437448	4.26122470227129	40717.60794206417	21449.71008861355	127396.85047684332	148142.6900530984	0.1348628492493728	0.35740108063207787	0.0905899256173233	286.30457103290536	104.70288169839472	121.74448085326212	57.42983314594673	164.560090179644	47.27304855244787	15.872689032235945	1.2847901786754625	0.5834041408438193	30.344604788950097	3.9761215232766713	0.15143676384025867	0.24483321156554605	0.0208931549257376	0.290569968736769	1.95174406902131
26	5880.56285757667	1.2696057540469758	1.5082044850644771	1.092956442236375	25.750426300033673	69.2594194461733	20.065760918601708	115.59781978154281	67.3568802178507	0.36854698754833104	0.3331684967370427	0.22116104567177253	0.5410795203927645	146.83526591180913	156.72210192192523	0.07708392840172168	3.2523099181881268	1.5552092006852705	0.024090915106339525	0.017497746576544793	0.02538681150063945	0.04162453190307409	6.575962070792461	3.8827726399890556	12.159380192942333	5.430152643503594	41991.98455635497	22762.843427841486	109467.36551297149	122701.09338280329	0.14926771363664726	0.3069076590366874	0.0988410517398012	280.05512390767205	203.47502362639807	124.5103869394934	107.23796867146285	155.54473696817865	96.23705495493526	15.567966067896789	1.191015525368442	0.6330172660247914	32.772148720327685	3.4783585477879875	0.15276749284327912	0.22074158721453443	0.0190569323018556	0.538245980359133	0.0688523130001177
27	12505.190035097534	0.7788599985702952	0.7778295502066289	1.1425073376919563	25.62773658565952	68.0266658603441	22.177508839961888	107.5838978083389	64.05049382235502	0.3732903802108319	0.3533977396640786	0.2490649056466174	0.5571373092913405	165.08910354604168	171.05509094278196	0.09166660580762329	3.2492950573817656	1.5939976780199088	0.024494129957346927	0.018312014516756053	0.027745179796123353	0.04706824639082261	6.598070506483148	3.9181739917051552	11.517890571855064	5.836295193969651	42128.1328197269	22591.277876505643	104373.22430400389	121750.43429519875	0.14559473919309684	0.30741366836724526	0.09714521998629363	283.34584742793305	232.333975228646	121.84312659736385	120.5498631038333	161.5027208305688	111.78411212481252	16.295502160156072	1.211175309064087	0.621513617352083	35.01822161920728	3.715927902630082	0.14033872811160608	0.2198882409030829	0.268281882499252	0.005024170315609961	0.351411792661123
28	8187.995403783209	1.3327663739570694	1.0681710880664044	1.536838163219102	25.14942490032972	67.67325857919607	16.35536354749197	91.70493371437249	56.473393218773836	0.36622943990866996	0.3355170570248616	0.21068475409117518	0.57045191271872	120.50040138834736	135.49926311376151	0.058634267895428735	3.2442646503381045	1.4338170423095074	0.025373258435857547	0.019172464569717076	0.027190338743560607	0.050905511835239496	6.4937428337568495	3.9780311776671247	6.9456739858405	4.193018480723832	43679.77184275412	23156.66957435824	117688.59716559833	139789.65337760828	0.146077118722557	0.34811454657715246	0.09991010962803826	289.6434199770654	126.58252976970432	123.29595926002294	67.90283757348264	166.34746071704285	58.67969219622175	17.08664750112805	1.4029844366436186	0.554119749247909	32.73424338779412	4.325882993894522	0.14572926034715425	0.2435737688948788	0.0239207348179044	0.0680515276525528	0.973902677646638
29	5489.9829372312715	1.2389306789477128	1.1415468559868673	1.2386344451455837	25.081505176225107	66.29280824052138	14.546461387279372	92.81735087255939	56.26565891709758	0.36358080474563786	0.3304658302049712	0.19456242731931472	0.5718274734648693	95.25756668809643	111.54619231363684	0.04773993816635975	3.242473781576163	1.3315119588454938	0.025101071546976474	0.01892442145387527	0.026659106987816712	0.050955555328197844	6.641439414556989	4.0062640393327715	5.53830086684404	3.317081414487903	43369.69534677964	22635.246106620805	124233.1216430762	149651.48843704164	0.14586085120090792	0.36499786212622565	0.0983508851532029	291.0909063442549	101.19489727347533	124.44009286836692	57.878717361050256	166.6508134758886	43.316179912425085	15.565267930548938	1.3976108666262277	0.5483410806138651	25.811195126543595	3.9855963906978475	0.1470943447867682	0.24134654220333246	0.0429963705343376	0.11589875110030802	0.0237689120765402
30	65149.61742208147	1.418123330203431	0.9268532956001837	0.9307343262558408	27.388020197039936	84.18070802803169	25.58220337681505	118.34595154904808	67.82003720324649	0.36648997334420175	0.38033191221610835	0.24810297877057325	0.56088279405019	202.84382939033972	208.80253917693716	0.10420406781001985	3.397804860953477	1.884228613361037	0.02109775966095078	0.013567139418976717	0.028497900632084242	0.03253422088008836	8.813401175462362	5.023348580532871	15.654325146481316	6.663431480278602	29330.510041776306	15248.37763112972	104858.90718633788	107429.47660106547	0.11196095039335684	0.26267465617777735	0.07785921113741057	419.48278948547295	278.6995584652421	179.04133643973708	148.51174714872408	240.44145304573595	130.18781131651798	18.891053139426692	1.3195405628053642	0.5849377927225047	27.98179063855255	3.865307200298482	0.1302994431159641	0.1973555694875982	0.0269461736834424	0.0284217315523008	0.0120626676554182
31	66415.68779683553	1.229813764792477	0.8885033734176653	0.9922658764681326	26.29052455109369	69.72814911155379	21.031492508212224	107.94568758976997	63.252615513674435	0.3818608860464331	0.3708786158391436	0.2383710523591518	0.5617903992302595	157.51840305803222	166.67300525732188	0.08796885732414676	3.276246294988394	1.6225022625674759	0.02355175678190521	0.016490897176487405	0.02901725741587554	0.04238770789270237	7.481960997421023	4.307314423078495	13.078197412424249	6.796518408698494	37445.22410858688	19817.72989130799	113396.56583679184	126729.63378554858	0.12990577818153037	0.3023603262310047	0.08852665040141494	322.3893005965833	231.34974515202808	138.2154853485898	121.75709268638177	184.17381524799356	109.59265246564615	14.080068837476107	1.2258556868792763	0.5994957192299205	26.654891720606138	3.25786230691972	0.13860148361479435	0.21283309325640185	0.0178723129489263	0.0109457469733915	0.00851301900318795
32	9272.23219716213	1.1924421513069643	0.8376892599441456	1.4117513837019493	24.4520325564926	56.36588412191773	14.121564197957758	98.29534186108448	59.88590945040844	0.3683860427264602	0.31651755701561846	0.19674879628590494	0.56478392445346	106.27841361303837	119.39555901408553	0.053389713360160726	3.127618903013252	1.2631872519366918	0.02713450549369796	0.021050987138651965	0.02460817435409852	0.05223808886894755	6.0929479881021	3.8328999711865195	6.413639986859097	3.4642622957595783	48360.26872789546	25789.780220826502	117060.39949694187	141024.20745351363	0.1522438583738529	0.3560492150894794	0.10104377699472615	228.12540809929547	112.59355741191281	96.02079155759294	60.911774641118775	132.1046165417025	51.68178277079374	12.638500249200654	1.267483357445238	0.5711536469998301	25.844092539147272	3.428107316243192	0.17643449084967125	0.29715879595503525	0.0349620198530392	0.0680515276525528	0.973902677646638
33	256305.3521660145	1.2916912779668568	0.9750862662409195	1.05128695828675	27.58892679360089	82.99261532329596	30.83593713473785	121.17508148851543	68.13379608780654	0.38535165881648586	0.40360451198884983	0.27748542485099853	0.548458557387283	233.25686159416028	226.9413441097858	0.1293627717821628	3.407131114445091	2.0063376502870276	0.020708234192424315	0.013082391252256161	0.028853339703723637	0.03096406487585603	8.618508995906208	4.624278859037673	21.102402562787137	8.373997160481254	29079.523660260686	15093.405963197374	93688.95104861066	94433.33851238196	0.11498821676964696	0.23710454836875255	0.07899985714000113	398.027448718186	410.4244279969247	175.34230153019638	213.59223907752076	222.68514718798963	196.83218891940373	18.467419382850846	1.4704136902064961	0.5228083603565673	26.100109104840882	3.942708259158108	0.13281458025355766	0.2036833455386456	0.07102712571071201	0.0247265110600636	0.0125018427796203
34	7384.791383866142	1.809472259676862	1.1326126590508878	1.300840974862123	24.419046718321567	62.61032402238654	8.52488322842739	91.769836449485	53.23661645820321	0.33661410944169223	0.2874885487486883	0.14387762629364373	0.6044613527402469	35.871173761016614	51.36054178937742	0.018552464590634532	3.179206756020743	1.072971877689729	0.028210711266234978	0.022070219272978215	0.023461949854467923	0.05376579474313791	6.513143849713123	4.099390874965356	3.078346819207914	2.7693889219911463	45589.99483461793	23603.22748287788	135956.92719439964	168534.79656124042	0.14430924814751642	0.40812002615032866	0.09605426416415933	262.66858570415746	45.945212345227375	103.38985258083899	27.339593434373686	159.27873312331837	18.605618910853714	11.007294369199375	1.0488444470427931	0.6534016949191648	31.42473255779946	2.9336623619940703	0.13263611263343167	0.20671166020210713	0.277706050981073	0.677026230702104	0.758128766243374
35	2477.7255285188244	2.0912665691521277	0.8652219518336629	1.9597907081716233	25.803373829504338	79.44426328987143	11.6215279366401	120.29819171762153	61.4016501902157	0.3016745544842672	0.29138812453129875	0.16328591537247913	0.633605403973033	73.7782092672877	84.82607305349845	0.03548483422021186	3.3726279147179263	1.2831133768435299	0.024701129303529665	0.01780486809254804	0.02556827026303872	0.04707150048628668	8.426096926181788	4.726840962165172	5.080507799305219	3.6735736030297046	35928.83491226352	18084.527312926104	129716.48057209436	156437.92223397357	0.12800302413025877	0.3851272566864271	0.08305332158773597	387.1898450776984	70.71209922183166	128.92144019185127	41.262103368602816	258.26840488584656	29.449995853228803	15.554637188384392	1.2868278184589332	0.5956399421539819	33.13984502608112	3.769954781904524	0.1432183673181718	0.2272211410619539	0.180583731609871	0.007880174603729079	1.6854384143476298
36	1636.5159766251518	2.4876793542262323	0.9019066067564975	1.911972271459786	25.22522635077961	75.79214681577668	10.281947170397633	110.13381177526165	55.80436856848588	0.3073988376648673	0.28158242735440225	0.15933361389564044	0.6653827570590528	53.98515792541977	63.96889298750922	0.027680743039859207	3.2920226008920714	1.1363698501584205	0.027119195828870957	0.01971427897840665	0.024662218984893187	0.05459814687809914	10.534003411199333	5.482494130956045	4.146697359191818	2.791231517164199	37259.95095212238	18084.923000673814	128586.1606117484	161328.68490977905	0.12041605665235725	0.39639232300661675	0.07964373931481478	423.1720077259308	71.12574431692423	120.92345414523857	40.17756637526323	302.2485535806928	30.948177941661	16.047326691323914	1.3946711021828975	0.5586045100124521	34.14852803806343	4.071252091131333	0.15104280949278884	0.25177736762451997	0.2561168965457	0.0801419896624921	0.0197251118592078
37	672.616453785291	2.0396625944566513	0.7521404746362308	1.8711642400683857	25.02415212562514	72.46947655197164	13.217986964217467	112.00351132061222	59.22847293426073	0.34127780098640453	0.30428783676798654	0.19090307488262523	0.6318099427107621	85.36790247525221	92.9019957653004	0.044897852181585304	3.2560638670419455	1.224854396834243	0.027613887052207717	0.020648254727265405	0.02642224881213481	0.056371698159998665	9.202085852945896	4.861796378407249	6.40784116211134	7.967174791301927	40468.4814943096	20340.160153538305	118103.33138776029	145736.93302882323	0.13321509048517627	0.3645213471760547	0.08717944071851536	364.85713641214704	120.6382913921812	120.42330002656566	62.68932384934551	244.4338363855819	57.94896754283569	15.552573675835037	1.32231923760618	0.5811047597698323	36.85206763681609	3.8127079959987538	0.14981127288600946	0.24505677843103602	0.137406804642116	0.0801419896624921	2.28011180475564
38	1297.669700910273	2.5460583147639	0.72111766261021	2.16173865247628	24.4381763853133	67.56676212451839	10.724618657983699	104.82421705104699	56.26422470200029	0.333704954221893	0.285270532495873	0.17570313516090502	0.6417778226027171	65.19071932859221	73.7459582188785	0.0350161360334952	3.21102094614299	1.09112674185463	0.0288937025399356	0.0224020915138953	0.0256120999026881	0.059459929545311103	8.35440329599969	4.62950685527961	4.8081745733807395	2.97859827141855	43629.9746137964	21985.0981101108	120781.125337035	152980.041590187	0.138669723006858	0.382268216349238	0.0907932898875977	321.02723899206495	86.6419927398581	106.502505388487	47.31232453675411	214.524733603579	39.329668203104	14.606939086882802	1.2913959457525803	0.594313044255775	36.297737899790604	3.7222675054478196	0.15249598540794101	0.25287243019075895	0.2561168965457	0.0801419896624921	2.28011180475564
39	151.54226676772078	1.6542603455851141	0.7735834049007734	1.1433180597461603	23.522391239918974	56.21574294935067	7.274932931126841	100.00414212544715	56.791145640768654	0.3386055700569139	0.2572417839846895	0.15037299487899303	0.6279561336805012	45.04806197228995	54.37211156916519	0.025523613632383122	3.0780373181080734	0.8915805562384393	0.03134567079068633	0.02617291783088688	0.022125235658792576	0.059448976181187864	6.470761164855603	4.124720419328502	3.2814971204404513	2.6655292359044576	50977.643851484514	26626.5772052703	114722.32735678076	154915.35358462727	0.1509121096564553	0.3935356582133871	0.09785686676032032	238.18622337013517	44.63045411782047	89.07473429856502	25.64563182625489	149.11148907156988	18.984822291565592	13.539136973195683	1.3565742915517593	0.548908600958175	36.13258920868651	3.906250595928807	0.16360122056148854	0.2838215856621346	0.0237533476850919	0.0268858246750867	0.0616537573398804
40	932.982482251663	0.9205489326908585	0.9018778163635848	0.8136167918709788	22.766284964706607	57.52928090468929	9.128650289530382	101.29306717963138	56.798463407792475	0.33761313488813016	0.25914999499675545	0.16975430224199237	0.644694521086258	60.60140211358394	76.07995717993155	0.03247351995903531	3.07361113296534	0.9685022370741844	0.03284268221910767	0.02862666572143107	0.02381404664374989	0.057714560948478315	6.427474432842629	4.018604679600009	4.806270704030117	2.9990039584195136	55296.88793778784	28663.929704944105	109805.49603725338	142779.12751831659	0.16030643226545543	0.37406751289244894	0.10295143684855454	244.24124535579355	60.98641951282621	87.5630992053543	34.747309871695606	156.67814615043943	26.239109641130703	13.978001002818747	1.4165063715347839	0.5247519839564461	35.377011787367515	4.001990375580483	0.17930354062905254	0.3136382284285223	0.19371575457644397	0.0957661308355868	0.00481772244109945
41	149.6876549330689	1.75876849096764	0.7204514610758421	2.35113328494142	25.782551536743103	88.0773278468092	17.4223815361718	114.833586535391	62.9959294808918	0.329319004179812	0.307080830054255	0.188501651328376	0.608591336256605	103.219075032665	122.10512427960502	0.0513601173876204	3.41332215633553	1.41428733133634	0.0240860676783459	0.0173722626917764	0.024224704706633998	0.0455330934436039	8.07486539434173	4.489816286658081	7.15227237781329	3.7129502854294594	35623.4260199994	17891.6118368179	114373.338705424	136084.52423213	0.130233158934653	0.351493133811677	0.08649550681006302	398.974684905774	140.740169011101	153.573826431412	76.86657618080359	245.400858474362	63.873592830297206	24.966815359390303	1.6865696287096998	0.498293176633955	48.5816144088422	6.013862500633969	0.160557872711597	0.281675426151443	0.0736463609809378	0.0493634208755769	2.71509338544914
42	439.58122388521736	1.636985138477391	0.7316009858766579	1.9955115694512124	25.322234278378158	82.98928785349403	15.843687424767731	112.5147292370279	61.90807186356565	0.3314949927273596	0.29900639084197334	0.18414536799184045	0.6135937964775419	94.27262240510224	112.62443849447051	0.047094644351087844	3.3569379390415053	1.3353461007298744	0.025478598792327015	0.019101866963399522	0.024206192220665286	0.048017982061225116	7.785376710648905	4.409547190115268	6.5864473326298745	3.5284649029157817	38661.066243691195	19575.9253217124	114481.21619250972	138456.9476299843	0.13458039731974078	0.35747582233535774	0.08883565056249534	373.08830734061684	124.38363655821874	142.7717358875901	68.40236613170296	230.31657145302677	55.981270426515614	22.9224766912846	1.6176823074514879	0.5114671728664903	45.825886498277	5.599807252022075	0.16102550351667075	0.2807234575691468	0.0736463609809378	0.0493634208755769	2.71509338544914
43	2662.51526125194	1.6440566021856	0.577659964790432	0.9647270066726491	25.204584930612	77.57735969198659	13.0741386172243	109.109479548986	60.472878836938705	0.339807710370706	0.293543895358691	0.173436713145768	0.6077386881706249	75.40975346120379	92.5352201518985	0.037269866308969	3.3018731576481097	1.2379711395958402	0.02625687922601	0.0196337442202287	0.024780808943723098	0.0534455087868261	7.310402961358481	4.28686365280561	5.28357324609742	3.09103828019859	39927.1033960738	20512.9820037139	120594.82487839801	148932.153229545	0.13442706847140598	0.377494681916051	0.0887216064151556	342.981685762007	91.3929140025948	133.358480735828	52.20289178087889	209.623205026179	39.1900222217158	19.328860045808803	1.38366328291002	0.583585988292009	39.5448247292716	4.64071575024243	0.14344156348090098	0.23745152037365	0.0129513197190924	0.0175413239913379	0.15038901113098999
44	2219.4938091255403	1.7282265952291003	0.7153955269401413	2.0650023661118593	25.72564353040575	86.1092198070165	17.07169535946105	114.77733784475097	63.05561244571904	0.3322542001787232	0.307138533839412	0.18895721778780106	0.607097491536797	101.87408518092236	119.39033466009911	0.05099809303746503	3.3944494091213246	1.3978572544047854	0.024416732375347583	0.017670379895764133	0.02442626169932497	0.04674057062543337	7.954659418864626	4.446949160326883	7.2421565652783	3.9603003419155836	36272.245475438496	18325.880799036102	114702.03537129442	137040.61249726472	0.1312644987457772	0.352823076453126	0.08701950753949865	388.1344677018731	140.9147030286812	150.00053132760823	76.74490219676834	238.1339363742649	64.16980083191267	23.899404505744993	1.621906884279332	0.517209818484451	46.904007175121656	5.731923491327324	0.15689710984282448	0.27182980821123753	0.0736463609809378	0.0493634208755769	2.71509338544914
45	1331.172483608362	0.7808471555373258	0.931213961082876	0.9714463856336008	24.234050765481154	64.53231245283162	9.850061755227399	93.95816595882943	53.96485872578636	0.32918851151646394	0.2711666109464309	0.14802331947632766	0.6347519239899453	53.6094748424747	67.88345321790801	0.02480572693037863	3.1842003459032346	1.0953891926147838	0.029404322097780922	0.023391559462461558	0.022877325132216575	0.05087259192129677	7.141910213077683	4.30078890750852	3.8988750633783367	2.715347453038448	45547.600610596	23200.900787218594	124484.24103173363	153497.6182064373	0.14184078379376228	0.3905359809467035	0.09490536863303825	283.36679945499054	64.94406016379358	104.11375920664283	37.80653890458395	179.2530402483474	27.13752125920954	15.918668866924518	1.4988328690584687	0.5119895642811407	33.143530805715756	4.346734444863396	0.16953702843655846	0.297124895210898	0.0684271187049442	0.15394895623532098	0.00615339509989769
46	735.0684977882098	2.1208117062721916	1.3201147096941341	2.1302661142584567	24.393074432435103	60.39296904687954	9.904636274625714	104.22634902926936	58.93337173554761	0.35381495457955214	0.2770338707671975	0.16504316590877674	0.6096857034968469	60.92565538671	70.76245663101354	0.03080761659397765	3.10662909594994	1.0329296675500925	0.03100506033378641	0.02364667363947462	0.02362475671651203	0.057278739271783674	7.340859682910764	4.348078911439481	4.606623585296465	3.47821600203774	45971.14063514212	24365.359380747374	117377.94485657795	150008.26969781762	0.14293266989039885	0.3819313194670808	0.09369448267319484	257.0707513683135	79.1948028691966	100.22149917988243	43.505730394276135	156.84925218843085	35.689072474920444	13.286078751431127	1.1941992060430613	0.6221797996725585	30.47118177819234	3.4338776545770258	0.1461012642077836	0.22742196108600166	0.17944426477636397	0.777863217835483	2.4228510437757502
47	1656.223118143992	1.8670921709008184	0.9504171247700909	1.7259191126985105	24.902636145532874	74.2810630065762	12.632465194209008	96.87660377018904	53.64308600967342	0.33481733435478395	0.291555723393268	0.15995006336235504	0.6337068100434463	66.53123969272302	78.11997575536871	0.03207751818906538	3.2818702457567874	1.2330931600438275	0.027421024420597954	0.020904346854324657	0.023884667709789968	0.048834153215527976	7.5823058931080185	4.419113511511091	5.073684631462271	3.0563353124859964	40890.94510288468	20554.08496707405	126506.59497802953	154343.20878232026	0.1337630772924674	0.3866167888203607	0.08949101672115664	338.8114070721817	87.67325176750123	124.8224018049273	50.60102484324313	213.9890052672543	37.07222692425806	18.169016093207194	1.5606020257082047	0.5008055805674394	36.393512430097765	4.702768124022576	0.1627711540131324	0.2855157108366861	0.630371580499427	0.229973467833325	0.00615339509989769
48	2704.21792781767	1.3581210887285493	0.6645934621887977	1.1488980303207363	24.405481977486726	66.84537930560981	14.742282636465715	109.82385548964582	63.139925753978495	0.348491767508081	0.3121257583783103	0.20431452949144016	0.5977739377589343	106.76068002357903	120.34649899889216	0.05671817284514098	3.1964314264867997	1.3154191263903638	0.028256670878915955	0.022363014271991673	0.026285467579999004	0.05118907673800393	6.58660086286756	3.989042581720082	7.88211027278807	4.074609703742519	46727.90506737325	24595.742310719226	112815.57044534503	135893.4429099544	0.1493664221418437	0.35211197364169566	0.09775801877540796	280.11024247837867	122.12013228752873	112.90650695701505	65.68499892344872	167.20373552136263	56.435133364080336	16.95878901242993	1.4300530515751215	0.5401843977076174	42.259887958666454	4.400292289160654	0.16687268536763905	0.2821419542575637	0.244378975912992	0.0137044186204547	0.6786188620565151
49	84579.85853698068	1.1921604955500662	0.9593803523025608	1.0130589416127913	26.78793528465597	79.53284352699131	25.321144215727163	140.5258221509117	74.18461863483165	0.380427569175648	0.3801817388113127	0.2581914386733179	0.5633467252853659	182.39570279441975	187.0398810574606	0.09501038300932936	3.3519797187276303	1.7961596209703634	0.02312288627843934	0.015143064530226917	0.028057803814838533	0.03990416443375291	8.355507221888802	4.3665873396747825	12.912405016131466	6.688751919647846	33342.274843264015	17355.084995706082	102223.78660600331	111574.80041896623	0.12788188103717607	0.2847718745057411	0.08210193332422183	356.4697838151549	257.9155367109205	148.8015994700172	132.93405750289503	207.66818434513775	124.98147920802548	17.09767079300565	1.4671403325709107	0.5170169718145254	31.974645031423954	4.017814540858782	0.136901798713111	0.21656270652422369	0.0754072945003961	0.0521075102471874	0.0217879986259164
50	1219.7735245627848	1.6612691096853136	1.1220573014952633	1.3309156665320467	26.008003640677714	85.45180059376615	22.67788551349264	123.53413552726268	67.99296455120903	0.33550970514969586	0.3162018718229716	0.21752563101328287	0.600680704978666	156.23598200860158	178.48072979003558	0.06514252086908033	3.3760610325247664	1.6830370482817631	0.024283027566289493	0.016734618935398793	0.027759948570605004	0.03865389186504627	8.588782595558621	4.525059910254859	22.89072991981161	11.340625773832956	36056.32547399534	17544.892734093057	112469.43985814201	121724.96176123165	0.12376440966238349	0.31573327559265185	0.08252185330983289	410.42262923577596	190.81173038389815	158.6731301960034	84.7711293087027	251.74949903977216	106.04060107519506	22.851222146927405	1.7020160325963098	0.46897890016886684	42.73287509617708	5.711858222420487	0.1701821463692701	0.31543787436062476	0.0741921277641253	0.0136120884196855	0.0584972144135192
51	881.5070084325819	1.2610323859020895	0.8787720234648102	1.370644451658989	23.373039351009965	54.60910866262965	10.743547942451	94.52157973719336	54.984170027335345	0.3552409711142855	0.26579022933187635	0.16656069795037065	0.5961315793218913	59.79647173619016	70.34841613219932	0.02980764755412346	3.0406936062667405	0.9697552166522561	0.031230861725737018	0.02545575709125086	0.023880273872686538	0.06320896579813473	6.43309173408071	4.149767858586959	4.416628368108238	2.8313339621547806	52082.41527662711	26797.321895034067	112769.01394703453	146426.24763766743	0.14693785811345217	0.37886677674575253	0.09780272969359685	229.44181458868565	73.98782611408451	90.1474104137583	40.5214566373489	139.2944041749276	33.466369476735515	15.0723626213769	1.4956928332611734	0.515472236404531	31.30401455101203	4.372069703448935	0.16722044412219314	0.29842743842512137	0.04423262091289	0.08937248408397501	0.47516906973560996
52	2533.4686612006003	1.5559605613656462	0.9049662478876079	0.9250911239904791	25.987647982786434	79.34983882255365	20.092567274924814	123.66541826766908	68.02273287774902	0.351040985573996	0.33074984009720815	0.22003186718771808	0.5901290811976101	132.43377642881913	135.9453144664496	0.07037648139371565	3.347267968490076	1.4920679138406023	0.024899374110389543	0.017590410367761468	0.025943098389197054	0.048214638433382306	7.766883314069678	4.2629409390926885	11.505376402813038	8.054742730826867	37103.22352344298	19314.10637073938	108117.66675179558	126966.35784704496	0.13703094541724434	0.3250409659120403	0.08981276201454245	347.90124795169476	226.51160297580125	139.63695541546045	116.91188310567762	208.26429253623428	109.59971987012365	20.221346703375087	1.3370799997701992	0.6058769782613692	41.42731015500791	4.5715994257148616	0.14091613138779918	0.2255414981275751	0.17944426477636397	0.102845615437222	2.4228510437757502
53	2977.696800033599	1.689501399068512	1.0436714151700275	2.171097481456397	23.364904369554303	51.44286196787573	7.916021944553943	93.15745956977513	54.750599633783274	0.3591452453490661	0.26533871693416433	0.15921280713284786	0.596714499731676	46.35993637146834	60.203056884023624	0.022839239668877073	3.0116203711725062	0.9026532222565165	0.03156086139689391	0.025394412430237778	0.023788209227803933	0.06487173649273688	6.390011995115234	4.139014588072363	3.1770603815725638	2.5759813820748567	52406.581037521835	27086.116149237707	118006.07137145786	155263.0743457932	0.14911398509327367	0.3941815143962276	0.09809454366608522	206.11861992350055	47.04394130710953	82.05833466353955	26.992330138797684	124.06028525996109	20.051611168311855	12.201277665634207	1.2598261994702877	0.5871555678463136	29.097355614445366	3.50041410959558	0.154839697732924	0.25851772244831867	0.142676567517217	0.0779699158352328	0.47516906973560996
54	1903.7235599194305	2.126014232559651	0.7872533973750373	1.9616861485076098	23.6203330734769	54.86540735360838	9.650840990770668	93.34948694451117	54.15595212857611	0.34832330145117146	0.265737075718807	0.16815339666399878	0.6097365300619249	58.86291607224673	65.38881836533623	0.03151274269914121	3.0874607336805773	0.9693265394201047	0.03089166897117418	0.025038016060186657	0.024516087761026283	0.06215692478269961	6.147817062200805	3.9949326680761335	4.5590206306322765	2.9919626920292344	51082.03846381322	26559.11339837456	118181.06623340829	152312.5352525819	0.1543449532552791	0.3854746864607331	0.10110641147257445	219.30141379742312	69.98716903884039	85.53626099531692	38.0907474293509	133.7651528021066	31.896421609489494	12.630826318618356	1.2109522602069098	0.6106879846602842	29.451400966756104	3.4411200572407554	0.14959705795420247	0.24571443150563976	0.18949033239726504	0.17456545543063298	0.545656333224656
55	3443.7527516532036	1.9893625860195774	1.1755878968044151	2.0536736325280347	24.027908221966022	57.034993106494305	8.68581203070706	97.49106426956125	55.803457942828494	0.34985808855528894	0.268648548837466	0.15818333424187914	0.6168349019094331	51.36501511105877	61.57751920879767	0.02588488905497962	3.085499293445396	0.9772940545208867	0.03149643893482453	0.024613981338762265	0.023609388736471205	0.05868802868389162	6.9297531609039345	4.243324081660954	3.758454126483467	2.731265204575089	48083.43450393121	25300.643480705712	120629.01834116751	154218.19675141724	0.14668447567527373	0.3910237553907537	0.0962014446600377	237.87532626160993	58.59465743312475	91.44327631183357	33.190795826378576	146.4320499497762	25.403861606746155	12.308841168442493	1.1998412326421057	0.6122087284148215	28.987809245771896	3.3281911615013184	0.1498793394815569	0.2380800164872014	0.17944426477636397	0.777863217835483	2.4228510437757502
56	25411.739135327938	1.1163663143086937	0.9739739159067188	0.9915224299481212	25.789967401004372	67.70557288109465	26.494968707178156	120.08201881593256	68.3011184084976	0.37709347662474246	0.35733257908657307	0.259235222215611	0.5584460491509606	182.1174910708538	173.61460163215258	0.10330708513052729	3.234791989715574	1.6622930422936035	0.025373540250559993	0.019105847195760955	0.026860823018995075	0.0455177006687698	6.843958760838763	3.9581086885665653	15.197030172217769	8.560733403636291	41803.27589762673	22381.188215685717	95784.57883817301	109161.92765975824	0.14657725777798997	0.2856306278619413	0.09569831262931594	278.57721669310206	293.6093015463224	119.90668660228906	148.78027017284245	158.67053009081297	144.82903137347986	16.42088651787316	1.3803998209221897	0.5410683860598879	36.618740256546104	3.9504778371230853	0.15414394854161304	0.24112009887897862	0.0237388157250208	0.11723317814708	0.00682223697271714
57	8591.1907676987	1.245541380248252	1.431742530018543	1.0126843174344078	25.021709950062633	51.90661919672529	14.663275970663511	123.4190632791288	70.85766661953566	0.3853029149604484	0.33831391832568974	0.21793880471942503	0.5480024476637592	114.72224470579619	139.00493223680166	0.05369922428446241	3.019701420990264	1.3477221857317068	0.028175823393287416	0.01974748999748805	0.028264144892928476	0.05255415268043323	7.180861459170113	4.129558012311481	7.48733104133162	4.178538799893319	45317.564192696	24123.441395132173	119093.5734791503	141387.12954175207	0.13988928737207568	0.3463874783393955	0.09001839791754088	213.12480176971394	116.66396572710866	91.37238973580206	61.45293698868911	121.75241203391157	55.211028738419465	11.108786610155812	0.9733108875590283	0.692111059925443	28.105762672355038	2.7870265884428655	0.13273849248991393	0.19248333999803346	0.297838247063508	1.26804018446252	1.79751032330922
58	5517.756845971399	1.1792307434784601	1.8133532712165938	0.7765572188148862	25.422938668834483	65.36522011329644	17.168330567047597	111.95819325708717	65.7819639694101	0.34399315636041006	0.3207523459916735	0.20359056748431986	0.5610563880102637	123.31282826804197	137.2727056888973	0.06095145702438967	3.199968522934424	1.3958405410545303	0.025279955639058275	0.01832823990278874	0.02572224436628817	0.04743533828089481	6.979261959579138	4.0688045183706105	10.027390560701152	5.585921194973558	41558.630038551906	21720.18142361391	115366.79699364676	130960.72332615282	0.13909669744883588	0.3233139087200847	0.09219491803047038	272.606534417475	153.1961834631528	116.8691309101465	79.51410257254064	155.7374035073283	73.68208089061228	18.729149438812804	1.4705551243417698	0.5271329423426082	40.64354603984266	4.712817134881422	0.2118468347014786	0.34130863771371545	0.0135488807465969	0.6765801778519301	0.0008367466879654889
59	4240.564840353263	1.3600116434056686	0.879794650572394	1.5912977094197476	24.551789490979438	72.31241527213453	20.46802623436454	100.89368117283308	59.04189913071702	0.34600320916143845	0.28485577394701106	0.17942943877514092	0.5875225241891412	82.22118180305954	92.51255846757967	0.0419681705297726	3.2098264368569223	1.1914108435362478	0.0277065443202171	0.02171715836048047	0.023809377327143052	0.05563519305851516	6.860911876751492	4.173859449554405	6.013476008755277	3.2841109950773837	44681.626987335774	23121.892286024304	109978.8464078935	136708.3815012762	0.13925066321753857	0.3613695455918707	0.09324065684023305	306.70907405731776	114.91517519798029	127.8591328235713	57.015164537071286	178.8499412337464	57.900010660909174	18.970868560877577	1.5480514277136757	0.506103439408229	40.50515904666685	4.924191925658857	0.16987767214763558	0.29487580728759877	0.306964856327898	0.08937248408397501	0.572829387792294
60	6252.07478022926	1.3298680109567356	0.9439406407842237	0.9876865427340031	25.90214332935553	69.00915874738149	27.341801493923903	124.9327293825243	69.8750020433766	0.36939922396518454	0.35538892376619036	0.2619497966099765	0.5545786689681934	184.81780755593007	178.40956313151813	0.1073090143553202	3.234462401620096	1.6811972284648289	0.02524975642879644	0.01824723807919026	0.027292057249020132	0.044419534136628615	7.050833030310307	4.048560963293396	15.248138251842745	6.926376194757442	40614.6481065449	21784.68330937258	97849.96303807877	110049.51296899041	0.14275908182877484	0.28749424602547546	0.09232341516075648	282.7866784519154	316.4834494752025	121.35092132515793	157.0840557022939	161.43575712675744	159.39939377290855	17.58645167639727	1.3289306965722443	0.5723070376684941	37.342950019413564	3.9976993916322248	0.15784651635232855	0.24254675444636478	0.0325670803987842	0.0493252341679848	0.874362168474886
61	7624.71025829841	1.1934504811067606	0.9534925955023239	0.6854479097970115	24.695860853227614	61.214920109649384	12.362698496731984	103.32063999164532	60.6555012019078	0.34240370822445904	0.2824607237416522	0.18499818325187747	0.5653376745131348	84.86166580142185	97.31573245128972	0.04402697841742052	3.0877075080798444	1.1348642183625337	0.029029585891015373	0.022816549715197875	0.025007790353816218	0.05728680544928917	6.788641179619981	4.143127595261784	7.585013352058128	4.821531934111186	46602.46896335646	26022.45161886706	108017.32891205115	136936.70005594718	0.14280862596681887	0.3560280509089844	0.09434499066815207	249.66362266864152	101.3363845809817	107.46660569839023	52.52264939110695	142.19701697025073	48.813735189874926	15.338352215621232	1.1598882520473055	0.6373145106518514	33.134819388496105	3.8454743222445704	0.13608902557128078	0.21683047461763508	0.0214790274594384	0.0218217920759466	0.0910437250038693
62	4676.618537350774	1.4112037852156925	0.8336952864512253	1.456896149882331	24.24379824368919	55.07927922465964	10.044973784618893	106.56848024241674	62.37488156496604	0.33362781445025746	0.26445394745556916	0.16546703002806573	0.5615500529060933	72.65212646241825	83.34745828423752	0.03525742057060881	3.0359755948858274	1.0255690840389375	0.029600701776038258	0.024091066273392463	0.022818457566363748	0.05555349484666349	6.46361579261217	4.030014022857548	5.057084443492319	4.201983728548042	50060.53667685313	27093.303124324208	112797.23237093617	142182.19024174957	0.14884107543548156	0.3612496209662765	0.09691688931749796	219.8103272108054	76.50250908848508	93.55716666346076	41.590629728697856	126.25316054734465	34.91187935978723	14.125295778921492	1.2779913949966641	0.5718866876819438	34.19274885330294	3.788028356269147	0.17381341906976003	0.2916355523413266	0.0341284653460265	0.0521175902750895	0.25948248150380204
63	2972.927917358129	1.0216224362815343	1.1886637521640837	1.714888322398919	24.343326219726546	62.36836988293087	10.618077632485727	101.39621318840017	60.00854135931559	0.3458462270298435	0.28186184413983234	0.17098239060478562	0.5887182641628349	68.99644770615475	78.70635510861275	0.036511553373524575	3.140700222563528	1.0783197284998054	0.02898419531462291	0.023143095372312995	0.02350324661993465	0.05601108327410359	6.4541992803090285	4.015981570504494	4.73020116860042	3.1618960993278664	47079.64599219539	24919.746136098518	113100.4410917076	145479.4535236016	0.14894172613838644	0.376472843243074	0.09825472299854081	246.94497873103356	70.43486714408644	101.56217726785292	38.66714227216646	145.3828014631807	31.76772487191999	13.888645157292096	1.2593150690294057	0.5880317041405753	33.95995888611012	3.605644345743788	0.15875745424578203	0.2548966660749193	0.0964961512573119	0.21684856159644297	0.24342179172503303
64	1661.7288841320442	1.600729317641374	1.2107177196701884	2.099943851087195	24.30022287506597	58.715069930878705	9.36699156426803	96.88846675863537	56.762830680019874	0.3492291111167219	0.28078090028773606	0.16969435941491165	0.5982308370536666	57.63461649515146	72.65282554249349	0.02894662480239275	3.148495714550751	1.0466065742222852	0.028640082021280832	0.02244187969709516	0.025184221092406638	0.06086873984469986	6.176977216823803	3.9691577887003375	3.7491126306277405	3.0233884893878815	46989.94031349582	24574.375590785046	121479.4440240443	156511.50283230012	0.15003761164665505	0.39233967406492476	0.09804473118744121	230.11506338955866	57.15860718612405	92.25507586903966	32.13590585462698	137.85998752051867	25.02270133149702	11.714668248349655	1.169923764532984	0.6104384799949492	28.84874191419355	3.217763109311828	0.14878764233163833	0.23284487322366668	0.572696701160556	0.567758465485545	1.96624302591716
65	982.6776198934281	1.52704760698742	1.34575074143931	2.16229651044411	24.462687383025198	59.11245454390921	8.73189824835398	96.27691371063271	56.5577778601079	0.34842666984909304	0.281347207854059	0.167509112248002	0.594971841948304	52.3859005595416	70.7231064702415	0.0256108806749831	3.1656308654141303	1.04369001285364	0.0279124520485723	0.0216231713375729	0.0257886753164088	0.0621350550734491	6.0793895516596	3.9506202063280504	3.28027453626294	2.9430173057244904	45800.8990389759	23936.5269238689	123437.672655615	159863.006841839	0.148094845217509	0.398488373742306	0.0967010914602494	230.94099550616798	48.4480424093871	93.01634708931141	28.0962928580534	137.924648416856	20.3517495513336	11.1681982695334	1.16036345627577	0.607881774791307	27.513734139116696	3.15012324991602	0.146770549673393	0.22639999500922603	0.572696701160556	0.567758465485545	1.96624302591716
66	999.1273476415032	0.9121484926048842	1.435646600992057	1.368055523242441	24.017566129989078	66.53065259976344	12.193684038885891	102.01191790168451	58.4749314286637	0.34332207440866946	0.2713689459807378	0.1591556845158542	0.5967501632884534	62.545257819136935	70.52745288293913	0.032835783271410575	3.1950362586883876	1.0952022893135334	0.028953027188680983	0.02334696553302644	0.022929131570253083	0.054441221465942984	5.8943571283403875	3.8135003472501663	5.413752662227374	3.006319627522965	49058.9959010278	25927.721891525525	116934.62087562095	144842.04328090485	0.1590790684152953	0.3759493351687516	0.1020143636128531	256.3446096036872	80.12030945071851	107.84854041860756	44.95003214262207	148.49606918507965	35.17027730809633	12.801788092048339	1.2307745923387914	0.5806543064691227	31.251681463186976	3.4633190639260607	0.15686861229258536	0.25465648414079256	0.0779288222913377	0.4006271505162	0.7536345085568729
67	2239.55809144484	1.7639182323812659	0.9626840692831825	1.9649981953378144	24.65098598714959	63.865913277372755	11.25518666380068	105.70337043504145	59.889178290952614	0.34776755887255584	0.29089975945723767	0.16660774894596156	0.5796848545621699	59.0260407330557	69.83416607490221	0.029021350475381194	3.197892412756846	1.1837424110594306	0.026577296811295937	0.020714213243622857	0.025505679610110955	0.05568413162919197	6.19583927627034	3.9215747685852205	5.500130560335382	4.679888691709768	45499.762375763145	23446.52707942655	126452.47674071442	157136.359287675	0.1500125519663731	0.39394783785692583	0.09552140317542518	247.45590903594618	87.61737234875933	103.13509000199547	49.23440720907991	144.3208190339507	38.38296513967939	11.845015457270287	1.1350408284604325	0.6291197271133304	28.959106340743272	3.131915305425657	0.14132205086136115	0.2128982722418383	0.0779288222913377	0.4006271505162	0.9552720435231291
68	5001.694285163238	1.5696870991592244	1.0101412891225643	1.009002086077783	24.451071356471203	59.20391007370964	11.350125804784376	112.79144297480087	64.1510141174362	0.34917303100906905	0.28640964126777574	0.18698171387131132	0.5716176021990225	75.52988636470603	85.85307275037403	0.03931335729625249	3.1163337741633383	1.11963700124518	0.02819807295015131	0.022342937416147814	0.02652366564113916	0.0625818301162169	6.374380174062883	3.9416673983644106	8.466119052696236	8.637554083000634	47415.73964508129	24901.610858199725	114514.65852962511	146844.34864888436	0.1510248015577405	0.3686748243703432	0.09660408997619144	232.5544279495865	97.38412780955707	97.49233515133773	48.89901272995351	135.0620927982485	48.485115079603354	12.028277570553906	1.0848170128549308	0.6412661695585042	30.273692912555852	3.1203561036318916	0.14667240621116476	0.22751424423334904	0.00815861380883943	0.139462540583681	0.0157866233238585
69	3541.5789489888857	1.387243266526325	0.8325866020188902	0.8426721289261381	24.498213529604993	60.15391420898807	12.714364253027759	111.44572192897719	65.6463335111143	0.34575729275728717	0.28862238330159534	0.1775810989011382	0.5645228580012986	94.75096646745814	103.80102523930861	0.04745399501984334	3.107192639277508	1.2175543049760211	0.02848722706206191	0.022940013822436146	0.024418078801705514	0.04745793782882964	6.351316382152394	3.9280006768285713	9.263779065225778	6.559070565040814	50072.348217510764	26973.75434230552	122604.0078547243	145186.37822880136	0.152825805452646	0.3456669161194433	0.09912651037033876	241.11810412175615	120.4936373561928	102.83896550164202	63.82350091232155	138.27913862011448	56.67013644387124	13.7573157215904	1.2423079593842241	0.5847863677759799	30.982507163346458	3.680768712695573	0.17321237785327465	0.29717951087797495	0.0272592135058521	0.0727549388385077	0.14846992575537601
70	388853.6181589176	1.0845135147259048	0.9121498993575944	0.9220034929463936	26.60517686026149	87.39982641423394	14.595140405649484	138.95627813552923	66.83614414516562	0.31322902109768946	0.30742116384857704	0.18102951190123187	0.6541799852761419	94.61815142339223	107.85542118049241	0.047933088243264255	3.382888024811044	1.3374334398627212	0.02521225913778784	0.016079008726816703	0.025454882206318117	0.04534469967081389	12.276183811319266	5.950957576052063	8.289327019977039	5.053271665354919	29626.963686076488	14238.311042371954	120794.85628613528	145231.01126839852	0.10761383577163942	0.3583269768694253	0.06988793856124538	496.1248564959293	133.25321070800177	145.93123080934348	72.67772903887197	350.19362568658585	60.57548166912986	19.814906666165754	1.5420746560402734	0.5037100397420293	37.457516685554666	4.54985838196617	0.15673536859671872	0.2573428106175123	0.202333141114737	0.11267712065561801	0.0512382748037928
71	5226.115706830198	1.5523653908841926	1.0868340699429226	1.078279643054901	24.614448716663674	64.79182187284529	12.462732621856015	107.6897124964665	60.9855534497614	0.34362727946171606	0.3050766215470376	0.18255273666013247	0.5987702767755098	74.28809130494926	85.4081454315234	0.04190612531041048	3.1964763542881864	1.2076093570134627	0.02825054897877584	0.021906540409594204	0.025175280982199993	0.05382566035241073	6.571394091282872	4.000624455506282	5.9136390670626415	3.955677490192153	45136.50497040839	23668.094559223857	121813.08203257008	149785.22437518294	0.14887809407792132	0.3748157622112915	0.09629610165585983	265.89933263744956	105.30629872718974	107.1823042795399	57.465410609389224	158.71702835790973	47.84088811780039	12.778371537703963	1.1420118095530072	0.6298972952863676	36.21134439335214	3.26226577726124	0.14292919254218903	0.22655180448630624	0.028541107408607998	0.00891867191450889	0.0260983163093886
72	6650.923918027785	1.2730451216497152	0.9333648092480551	0.7473851762514739	24.776971724187106	55.87203659135689	15.865214834737294	126.31463650058633	72.43022577251637	0.4002420796812102	0.3586609075997083	0.2185519714795683	0.5605751872287223	112.27821001148148	145.94377133158073	0.04950044855789535	3.0743419505769647	1.4511716904390846	0.027348629236601904	0.019329360533447047	0.029263420591605423	0.052348949072900636	7.158576615631933	4.0497762557231125	5.417783341385827	3.4726646491304787	45375.998458010275	23975.45970722115	125029.6120148119	145986.22682542505	0.14233136091838267	0.3559459495839067	0.0917112431576942	233.69489521631323	101.90754016152607	96.1203012963497	55.841786968423705	137.5745939199632	46.06575319310228	10.805473971316752	1.003757724555449	0.6776639966412674	30.99432297884939	2.7257223698315105	0.13677237052376406	0.19909077302108202	0.009828845343195659	0.00566479425416631	0.0123448570153436
73	8920.880315774073	1.3245459148376453	0.8338318975635508	0.6958894032143326	24.47520225270094	54.90549577843573	13.469358073256991	108.79382094936004	64.58725965177742	0.38252391055361795	0.3365369847898269	0.20916308140280943	0.5634024533438157	92.94308552844407	128.7133421377682	0.04146969712561095	3.0817730822523624	1.3521143399091962	0.027849267139464843	0.020714322390137554	0.028760208617500987	0.055139842837333794	6.59865744245076	3.985650103577896	4.475366965458634	3.2181301789571295	47166.441777453496	24769.72365277055	124231.62967438853	146056.8524757683	0.14632071177647443	0.3669893387198554	0.09560936867673081	221.66501520832657	78.69048272839267	94.21193559394959	43.17096903746576	127.45307961437695	35.51951369092693	11.125995945777557	1.0675722490001933	0.6499391412788489	28.29097776537331	2.883000470727124	0.14099716468607815	0.2104443205335154	0.00690116010601948	0.362943691512144	0.18354919298149802
74	5989.801895233565	1.2338235941278688	0.8953816992067486	1.0921415185566643	24.996040782533814	56.48608098352045	20.079803613533866	123.04746893757759	72.67845833267421	0.39063412029420014	0.3526073087137424	0.24489104432811842	0.5405174354985433	163.22660078294942	183.65783943272174	0.07478491707143775	3.1168970318123446	1.5920658592898111	0.025544808401962164	0.018720059014356867	0.027512778127558916	0.045148307754871886	6.78634643706683	3.88808865641778	8.051874670418549	4.274976407824762	45984.74277996028	24390.251947759523	113657.93015944549	126555.58443047009	0.14950236803115766	0.3121533459191864	0.0970987065845672	226.6350757238492	156.30672044487957	100.7592108434982	81.93358479393972	125.87586488035086	74.37313565093987	12.500759587631682	1.1709034295892795	0.61915915886492	34.634766064707875	3.1329353962177553	0.17671518521597523	0.25394767785832634	0.11138707020864999	0.10118256548101101	1.03157018299145
75	8273.728003345877	1.1341139242903746	0.7710259643829427	0.9402148108165688	25.623705671886125	68.61670753573648	19.623599546033354	116.93124995171742	66.21672192482687	0.363185844514955	0.34716120040248616	0.23387975213973214	0.5665788347384578	150.9148345211282	164.40082794376235	0.07677361173412119	3.2675179585935012	1.5537971311545087	0.02514676716202681	0.018570283499440236	0.027962799214506548	0.04610748752509168	6.480458362318847	3.870505271301049	10.435869332984014	5.342626285500965	41758.809464622245	22408.667928670697	109152.3272902221	125756.57950211436	0.15007324603306316	0.3189631913297402	0.09695650277888446	275.25905564013215	187.9242046453124	116.94869529944833	99.69646714582782	158.31036034068387	88.2277374994847	15.063552177491625	1.1233273929910945	0.6586585492221608	39.689112172598136	3.4595280852358212	0.13983085932500247	0.21577518260814552	0.0326622335593935	0.0758397842889238	0.0111763630729273
76	1884.4454968937234	0.7283440181879905	1.0027509638882446	0.9544965624354913	23.403459287062294	57.774389550995075	8.750882489779816	100.06801532940035	57.87925186667171	0.33847172878841686	0.27057716673851373	0.16865902411846287	0.6369538750558211	65.97738733532624	77.60218807134164	0.031184821058646214	3.085706166935188	0.9903103210783866	0.031237214100386733	0.026999410363920853	0.023629357647564745	0.06046381345481034	6.241121380836284	3.93931148158178	5.0885086410254905	6.1040790569997325	52248.4227387507	27462.809992215232	110891.36153423111	146309.93093987077	0.15947392577071773	0.37062276388000803	0.10284791701804108	242.40581348631895	53.49028145696592	91.15388104834963	28.507702406676803	151.25193243796883	24.982579050289107	14.225258453374982	1.320390782764621	0.5691506450090712	39.161855205762315	3.980338945365753	0.16485471212688274	0.2873450292952005	0.10537527743047699	0.0900633230695336	0.0100692326419396
77	6845.797108285588	1.2657773213535306	1.2992940767005052	1.0743444870847392	25.90492161357183	74.08642137700184	23.368675991889827	114.88759958871869	68.98758828800436	0.3556593818856071	0.3529319123930706	0.24393287836278438	0.5519535735301286	180.3082823536547	194.55657687129664	0.0817785130197973	3.3174405864899597	1.7051724683641734	0.02260175500305699	0.016811431161587752	0.02704456453510707	0.04178926049175105	6.714597901361639	3.9869641489033074	9.730465141110864	5.207686123040162	40686.73967526454	21407.457516367474	109090.85445043969	118902.1584756782	0.14483012068561518	0.2974818070237613	0.0964566302169379	308.75762921819535	180.37478067369014	132.41708378809943	96.1611720925724	176.34054543009583	84.21360858111768	19.29946144735783	1.448369767818183	0.5464144587362654	42.89655880098876	4.4946783109434545	0.2035400307272524	0.32629341108394244	0.014899928108831999	2.28455570019236	0.0164799326885755
78	4879.264164871172	1.3123441070538588	1.1547984331953263	0.6905372429398772	25.04925349694648	57.63488000193447	16.545582165232627	117.11005058071322	67.97127811292286	0.3828588478043744	0.3592057405697159	0.23207679906969003	0.556874953874011	118.920128426838	153.15228402957322	0.05197231664222765	3.1204019422836025	1.545244820988434	0.026291917436590945	0.01850568772871577	0.030481422981577192	0.0499769434356882	7.000799793976499	3.9893613818557023	6.093602124317343	3.8379161283757868	43819.04795278409	22787.436772351393	127451.82888516257	145597.71843602584	0.1428664912419931	0.35270751936627964	0.09261974551671245	236.1145366766936	111.1729952272246	100.70433748763298	59.61442220111628	135.41019918906076	51.55857302610836	11.28884924190602	1.154245472167419	0.6106112887568533	29.504376255045926	3.0405940010446253	0.1473242448256529	0.22257247726262416	0.00296071334745914	0.585363070596296	0.0074207565415513
79	4654.017230501129	1.3027536142979872	0.8373927328263643	1.308685595880841	24.842722488313807	57.311413750116365	16.539246374238136	109.95216525598103	67.18484012991793	0.37192424231594545	0.3375577007532176	0.22991969679185364	0.5452104051553932	135.75026715910195	166.3765797031076	0.06154289778556366	3.1419534247557017	1.4671506097499836	0.025885188481368167	0.019592761542995867	0.02833762489291846	0.05192835940630198	5.987645036741888	3.7191021280434517	5.754390506798538	3.410865521732727	47743.17198897459	26196.120092767433	117051.07948379731	137864.07609567433	0.15724922915667208	0.3411833903629778	0.10422543444093162	223.34752245162676	104.31486916295498	98.86738149362827	57.00489279930363	124.4801409579982	47.309976363651344	12.722095526774599	1.2335634118019116	0.58966345754159	27.84912393725657	3.282345096532391	0.14788937273585703	0.22692262998630947	0.014899928108831999	0.018151572938767	0.0164799326885755
80	11420.14047646705	0.8720912704482296	0.9145432463806246	0.8496481950381354	25.766195977968593	65.44844986032962	19.918299349761533	118.45710155649678	70.69058335426409	0.37243684952920253	0.36501077778727353	0.24011472711948859	0.5443189167070756	153.69502533295486	184.70197447111133	0.07023815908069286	3.2255804161157764	1.6543357345850793	0.02437119222841973	0.01736122161114094	0.029294190398192994	0.044048205001385635	6.557707551780355	3.84603033524742	8.152076013539004	4.2269250618583705	42198.03559885096	23096.729016359786	118806.37163228667	131417.26673784864	0.1492107738404818	0.32347448005933155	0.0996012930585917	263.3015647305468	142.12343752299057	116.76254680174911	75.2612741412065	146.53901792879748	66.86216338178421	12.735853446520943	1.106025068761141	0.6439935052830844	28.600284320401876	3.0114450814281413	0.13879973226026154	0.20446641942987342	0.0330107488949739	0.0173904610852149	0.0133663182036345
81	19725.773508964507	1.0161865159836316	0.8217699325997546	1.004161036024391	27.117059909792747	79.73049990499524	21.20523775789182	128.44783438762934	71.41022668863774	0.3757865739375391	0.3921176493797538	0.23572772603882933	0.5549418287832355	163.08148158101963	193.10139189066655	0.07416422037618614	3.3699227165666725	1.8167975469821518	0.021436436633226908	0.01350975913219438	0.029570175983410295	0.03544421350212384	8.549815631122364	4.470739191424923	10.27688146671893	5.130078270369191	30465.18890669502	15676.06322855791	116721.34643274396	122442.42891647275	0.11758884130412768	0.29484996810943165	0.07847077009132097	370.6678743064132	170.46020201404878	160.40063611705006	93.2375114205748	210.26723818936293	77.2226905934739	12.87675869220926	1.0426654761015806	0.6600802259167672	24.264564939840422	2.6902523040917843	0.12060294076520041	0.17038249849827786	0.0366643968698325	0.0178403665709491	0.0346192317165013
82	8278.234922558	1.1241748883417262	1.2524602627540653	0.8519805330019907	26.545320738839855	71.7907153481654	22.928202858355174	138.51676129111738	76.94843221142209	0.40023240881419064	0.40614120094862055	0.2505354297303609	0.5807388079887374	177.46862785571193	197.31033294160872	0.0868739973145481	3.278646216832376	1.7648315229393368	0.025483779692581695	0.01633524586082033	0.029175051638211293	0.037390720954026915	8.307604311751216	4.43748067228268	11.328781159619997	5.493924837143838	34286.324822470975	17692.800187894438	114425.29551141898	120355.83225683712	0.12473210328118102	0.2854736747648113	0.0820206294941415	322.7158156587159	223.34364916052863	133.09895617545564	118.9762844113789	189.6168594832596	104.36736474915044	13.26153043808487	1.0060809078542219	0.6933291831303899	29.072690735444798	2.7152608547092347	0.13692117382116437	0.19385913434318527	0.00995995544041444	0.398982888175555	0.0011193319686320599
83	12605.118249786783	1.0267815209549795	0.8088839481741572	0.7938182720504883	25.658120508000962	64.15592878763897	21.73593260179461	124.48250115531704	71.94843575725089	0.3846424613176461	0.37900666168345526	0.2584394513479542	0.5443901335891954	162.8142263936294	188.87190326555785	0.07952116211885707	3.222222359375734	1.726679554381709	0.024244184477595333	0.017016644254685957	0.030074285065932595	0.04582989425838422	6.706539413170106	3.8354614218538616	9.70233360311538	5.628669957522818	42115.2917106737	22510.97345582487	115221.42407844192	126301.54974119991	0.1485871426377715	0.3177065223240561	0.09648941302381402	258.14103253813096	186.7910162038513	110.6012560905783	96.67599943427282	147.53977644755267	90.11501676957869	12.693153067368884	1.0934621697952054	0.6485425446239963	30.758376735930547	3.028714105725026	0.13850754648508606	0.20639266143718732	0.0130686527016428	0.0202317971545314	0.0466363416535742
84	6040.120151678475	1.4349162595816833	0.6966336551949321	1.0319847022787494	24.47947861747356	58.871472309689516	13.86556074157104	109.16093094574721	63.670477357550126	0.3654255209688656	0.3287068446252391	0.20919752521593515	0.5761144073246911	96.99393645361823	123.96124025315274	0.04707603723849197	3.1424766699899207	1.373704881150628	0.027103084841291182	0.02053204352562591	0.028066569305745172	0.05193413880119868	6.393644006302863	3.876686572790364	5.996217970545712	3.5367078397469744	46700.29599164914	24445.54620743702	126482.90465290868	148402.4578878768	0.1515272011499939	0.3688621251602786	0.09763159935764931	236.89282042652812	94.20834183282122	97.57273584574224	51.22826248135033	139.32008458078528	42.98007935147085	12.793020185961696	1.208464034236974	0.6038382150145476	33.194859271566045	3.422856351673296	0.15093732308158941	0.23794585640407495	0.040370630181543	0.0148792307370783	0.263932600101971
85	37012.78435722971	1.1860382962217444	1.0130794195168145	1.0812592473909082	26.844427341252857	79.51478078480012	31.063848352895608	134.19458231442394	75.7290111868078	0.37901184420585016	0.3957191476256381	0.2884121654834438	0.5372100874176885	227.22425507705805	233.1900097783526	0.1156511533586436	3.360923879238263	2.013188317199417	0.02174553493422	0.014367743979176348	0.028547379017698243	0.03494370206903337	7.483610813588179	4.043265116228582	15.188856158651985	6.579703152217653	35438.398384698776	18963.398503048265	96727.09026771628	99670.38780846172	0.1369683050992529	0.26081479509483974	0.09025099055999056	336.9358941997011	316.4110510987094	149.6599065487331	164.1198732719305	187.2759876509684	152.29117782677912	15.791537783998528	1.1947731322076116	0.6136180834761074	35.02986109093465	3.4419481965194847	0.1333245882609515	0.19726445354715053	0.0691303072862233	0.0311473079387991	0.28593610799714597
86	8924.464486142057	1.310932660490092	1.0715605560382309	1.340807362545769	25.39500341503067	62.17451662557223	18.690097906624853	122.64849971057926	70.757580619675	0.37330237086243145	0.3548682689382496	0.2383447869732075	0.5531648130333419	139.63677173937296	170.65122813548123	0.06379212629988992	3.1682531790333885	1.6350570590393025	0.025333614956426668	0.01784435445564733	0.029191752117116894	0.045250649981553315	7.143429333169035	3.985389452787614	7.691756819528344	6.156965173085357	42732.007487107585	22543.58450693385	122698.11859132093	134673.18418441157	0.14315481949890732	0.32833447754563977	0.09293395933125996	257.9171708926787	136.18669754812797	107.89509274041376	72.50143891145234	150.022078152265	63.68525863667575	12.484979804792301	1.1631141917990442	0.6153513630769347	30.85221986681814	3.1429671546147717	0.15374681090307765	0.2355630361912288	0.0039608075225655605	0.585363070596296	0.00999266442449736
87	4802.630700718001	1.4815972580088665	0.7946787014773621	0.8393545290128972	24.31990844701529	60.31581433528428	9.09218079724956	99.47581495955484	57.18665145827186	0.3411863141220033	0.2764431850956267	0.15632844065557766	0.6107731112130124	55.29110195714966	67.0118538487586	0.027973269577780343	3.157657770898165	1.0395707552724924	0.02900125888388536	0.02304838222080357	0.023470321398293945	0.055730546452506885	6.444548573290838	4.0574399154729495	3.909515151533786	3.1572104251794997	46596.658931237725	24284.059009787634	121320.7772287087	154749.96912187233	0.14662471336696675	0.38778073148625275	0.0956619250098628	250.07103789188906	54.02343198988308	98.9371076566926	31.05016033208078	151.13393023519626	22.973271657802343	13.141130465150164	1.2362570829050654	0.5978088270668727	37.54073159855386	3.5871303274454203	0.15224410870486632	0.25527106007341666	0.0237533476850919	0.0268858246750867	0.0476490259984473
88	4292.150938377513	1.2546102008350535	0.9565436297893433	1.2886532004563889	25.258811679977043	63.04809177510246	18.064788654087995	124.58962120312356	71.6698084122681	0.36630012430196635	0.3389566633664341	0.2179789053224891	0.5553753088011772	128.5443660275968	165.1812475785529	0.05373885262445339	3.165064345886862	1.6266680130087354	0.025601621767105502	0.017496303235622204	0.02679945051668817	0.038453842819014795	7.50537642325518	4.060281206912541	6.861747695679073	4.264773194972756	42779.968820002956	22000.443002143325	126992.94234875495	135860.58029024687	0.14072967287747165	0.32620509240399537	0.09195374843547018	266.81932463096933	117.49149692560458	109.86490958180637	63.98224782150834	156.95441504916346	53.50924910409615	13.175759311551671	1.2588848205240215	0.5772803438266432	33.02475892404514	3.4256188917709394	0.1722555242477612	0.2749387406851843	0.0874214880598219	0.6551967153983921	0.0063544334583388
89	4804.044225866115	1.4397681264240025	0.6617192684348405	1.4600979166668515	24.441710597536048	58.24063115397895	14.71002478078211	112.26466380256139	65.93397209198402	0.3646935768722663	0.32734720998652217	0.2160170301903205	0.5685958010413177	105.63451230717692	132.77563544512512	0.04979044869646987	3.1123157839039273	1.3618031566096718	0.02787672446140131	0.02118308770438612	0.028187368932042284	0.054834316247038675	6.458805730728227	3.9506352096338238	5.345492895659028	3.2589697974921776	47694.14731046833	25322.557713049693	121345.70646860244	144822.56657139616	0.15030579403672245	0.3638203574549643	0.09750905458188887	233.54723472243927	96.57109768525781	98.07202095068108	52.19317638551305	135.47521377175784	44.37792129974491	13.001757990540105	1.2634712020574488	0.5804675957616668	32.27585475509673	3.4253801262722576	0.15662989749284614	0.24514786108107256	0.14279276504443802	0.0137044186204547	0.6786188620565151
90	13077.508294805546	0.9605645957830855	1.3900677202080658	0.7667497697709236	25.594671733601547	61.825862096289654	14.101595612546555	177.00131414230836	96.17184030611897	0.40990271206442813	0.3735879980252238	0.19449917923508975	0.6038563422949115	102.43791476636865	148.88419370879438	0.039768968750105486	3.102629995703002	1.4531161289728112	0.03134616762390281	0.019723124234923704	0.027192261340638266	0.043727965661470074	9.187631074812861	4.668259534797562	5.892238982269725	4.0773890688118515	38233.77886980758	19663.37168711257	126998.7836312315	140367.49510629708	0.12693310642122707	0.33124183424532866	0.08056913778888884	278.6767605991922	83.93018739361248	107.92243116132694	49.42264499733965	170.75432943786527	34.50754239627282	9.064013363358088	0.7966406774819141	0.7445626308991212	25.85735785023691	2.120025248316083	0.15280638938841104	0.21449837517326212	0.0328051175354068	0.308025499665968	0.0225938492017416
91	19000.558869443368	1.7221095672004945	1.1180875575652265	1.0463680759173237	25.282065024441103	63.578526021135474	13.991504313151184	122.32357754466436	68.33787061026673	0.37883773864560216	0.3346474423028328	0.18083768294204544	0.593811563013216	95.96879590840189	125.85902605709565	0.041848311359675476	3.1706831893827663	1.3896569147314657	0.028155837454276467	0.020261670053152173	0.02545308144920815	0.04608878108259161	7.670160964027354	4.355502972253299	5.91232203903577	3.6387014492130216	40360.26579522429	20756.902871259063	122737.1339807944	142732.26633273967	0.13131022804040812	0.3489517746976566	0.0872739158681532	281.73232924667565	91.35320150813426	114.15860514024193	52.62274595816568	167.57372410643356	38.730455549968596	9.552511952338989	0.8067374909067677	0.7329150668605007	26.734492007795634	2.392329810822246	0.11994734266800233	0.17681593523132058	0.12503851114313197	0.0550300935238418	0.37212378355088505
92	19483.546603549352	1.0650170291490728	0.7063534876461159	0.9854158205606123	25.24078657773631	64.43626196122281	16.176516645352724	119.65120643222232	66.72342451655786	0.3864895545602555	0.33811556224698874	0.19879411434592895	0.5712212522765131	108.5192218997025	126.60509890235939	0.052239681923357754	3.1729954975718653	1.3982703568227473	0.027059781109024347	0.019657023155509778	0.02564913392051217	0.04890634536325245	7.601609147007241	4.2491769952169625	7.994988181976697	4.568790026863028	41468.696707827505	21368.56134684535	117049.13392570865	136568.09947437068	0.13628343639096593	0.3375851992852633	0.08914256240551033	275.8861193809302	126.53710289016621	119.02352545558826	67.73480721858866	156.86259392534168	58.80229567157762	10.415283469741267	1.0720901485642258	0.617795346352548	26.43580046430841	2.8321606561782895	0.13380897931289398	0.2044221486255219	0.0505424480385016	0.0377750698466793	0.0386917648868882
93	5733.767957092917	1.0955397966551783	1.1820237527851338	1.3126791837156804	23.502893165736914	53.33907159774949	8.152105163588226	99.49887313564801	58.188138764289725	0.37978681243249085	0.2872126682658473	0.15001342527011513	0.6062130281764124	47.78408693688838	66.7800022657895	0.022807444507723304	3.0179239561584965	0.9492017933784429	0.032370642330431965	0.02609729629923548	0.023075502649300382	0.059504174638951864	6.864875189376479	4.2100339575320564	3.658784219692459	2.651366758008662	50860.75811661826	26316.221671343537	119814.97831202396	152301.28264910766	0.14693366268582156	0.37810909576349705	0.09650979039192721	224.45455231721786	49.54462502721372	93.495054638472	29.378996309660838	130.95949767874598	20.165628717552874	9.566237111916768	1.0560596673269511	0.6301761805022951	27.351535879682043	2.863380618152803	0.14159920805101361	0.2253800237812133	0.14163974034289098	0.201300535347642	0.43125151033946996
94	15214.026308665485	0.35220097009244206	1.781903102985144	1.0898989857623103	24.392448857087313	61.76449171903217	10.848531252299436	103.24553849646107	60.682719892906185	0.3655479028580829	0.2937694553961616	0.16761836842001868	0.603800664587276	68.69290116170095	87.70472764711263	0.032923723873226764	3.104949055115323	1.1336617022447513	0.03136070617221153	0.024604669290312062	0.024362445083378384	0.057602667835500436	7.337522876593611	4.37936989592111	6.322984936996824	6.647086734810863	44779.62758559444	23074.716182422384	116089.09475961837	142376.829402378	0.13493892292220755	0.3603176993594868	0.09109679115481736	270.9393730279867	76.63249525902141	110.3402871424043	41.00001592160477	160.5990858855821	35.63247933741684	11.268110169566933	0.94774639132834	0.6862902649137909	34.01219938826972	2.912277365469932	0.12590874404081506	0.1994198023448764	0.40105695450140505	5.527041886866731	0.7913900181083571
95	9114.47982160464	1.2847680513324478	1.438117757799153	0.7958339478754599	26.107437762589367	73.89450864598525	16.417032875693973	108.92070415785092	62.07553198639235	0.3681515023639772	0.3469758261338286	0.2112225195162788	0.5628750251621026	112.95568856665219	139.99047976140986	0.050884790015391666	3.3263372870987378	1.5065071328038646	0.023498019187641286	0.01649279519804045	0.028381222616089597	0.048523702711996984	7.054653267262061	4.044223832117612	8.128956984450948	7.108485224191319	36864.00661593139	19505.97997454618	123629.14861465669	140528.5851863126	0.13783251841210115	0.3443413836270868	0.09169472963310482	309.1368576762131	121.77946752096557	134.40722986482209	65.19199164867396	174.72962781139134	56.587475872291485	12.168928642701678	1.107761826079456	0.6199554664903804	28.420764517658913	3.021853081565033	0.125856046133107	0.18832068754907091	0.00611194046171237	0.655341714817003	0.00112903620384505
96	2218.5372244441173	1.5093560109617472	1.0519340405853042	1.1922632636652035	24.171066228446396	60.70739112507281	10.125050857685588	110.20087205456139	62.942440413323055	0.3671528003459584	0.29217728297429635	0.14964390166729463	0.5819881941396668	56.072084633426705	79.53466915190006	0.023652542632964853	3.145901273171948	1.155388047178008	0.028285808841481613	0.022065615217161993	0.02252851984512337	0.048218316601326035	6.46485368949229	3.9780280029597495	3.684094240419552	3.2674635683851503	47515.098213272635	24271.002953835086	133072.27301466503	157585.19939256855	0.1474694685754526	0.37570396266951234	0.09635752724097796	245.7654064909713	51.33152876145445	102.85742913333749	31.143058849284223	142.90797735763368	20.188469912170117	12.387915414913259	1.3479355510890196	0.5319673562436709	28.05306657661587	3.618216726794757	0.1588641422718856	0.26100807285314953	0.0145988267669781	0.573168024027043	0.0142930515702714
97	14748.9963283437	1.094650885575031	1.1948909283083091	0.9127777748242447	26.651803940157112	73.31693663378154	23.895814111656797	132.409811801116	73.65302210364531	0.38222312732860936	0.3899422357171504	0.2561787224656458	0.5531806751885306	186.56464700315377	207.19050203892783	0.0857068467292513	3.2730726351486914	1.8499715155369423	0.024120206728636233	0.015690664331804598	0.02924164159473782	0.0368995506883662	8.054994778586586	4.2692306456011515	11.449334375554503	6.294629544654381	35448.09806280695	18796.92069464987	109112.34986927352	115025.40733516046	0.1289429819481336	0.284882990299761	0.08488183461294217	321.2244428873526	208.9177056049592	140.65502281995876	111.02116207449306	180.56942006739382	97.8965435304663	11.765904361339153	1.0270821445833935	0.6518007084169956	26.90780670987888	2.736934341047578	0.1232808230520236	0.17685543395256037	0.00423785331967794	0.148924150691754	0.00361219251004069
98	7006.453681668732	1.2446189143089714	0.8989856280706022	0.7667315429633349	25.076455863903007	60.905475236751506	15.323676414499298	115.49251823053383	66.08972964938465	0.374409029209712	0.3446222789696243	0.20979782434650115	0.5721662822837396	110.91670401238639	137.21577975574328	0.050045158984574185	3.159508416181332	1.4480325683829465	0.027087492861162656	0.01954654547476716	0.028443679596952307	0.04764230210906707	6.911724894052967	4.004961996323604	5.9227068985128675	3.6333667113931147	43683.94126478881	22881.53929188156	124645.71305540165	143941.98187347656	0.14449666884571707	0.34999102738193466	0.09413041415351626	250.5982169617082	103.11305315324566	106.20245243455906	56.1063761841648	144.3957645271489	47.00667696908085	10.979557960442254	1.0825176021170746	0.6400891567404701	27.039064581550438	2.8524042842982147	0.1376585096514006	0.20762215497388103	0.015590482929646002	0.513079527144139	0.0312360561794061
99	6095.18740877688	1.3903632406801416	0.6463000466064805	0.9248666674188547	25.24937186148189	54.334156447137815	9.466317876038662	131.3831751053112	75.44828781127029	0.40495349132027947	0.3528619279918514	0.1572589361212627	0.5845562146933513	54.25911810867919	84.58615018704377	0.022658428710945394	3.0699968406444835	1.218522162851992	0.029210335857568662	0.01971753620394041	0.026574260443126198	0.04820537205409017	8.20772905056845	4.605030892232942	3.4525518743582673	2.891347605564512	38754.243307994715	20091.891647903427	138332.7500155846	164614.190348167	0.12189072850373293	0.378180182754005	0.08243419238576251	249.67800191383452	43.60051342988913	103.65725089123002	28.075726369329644	146.02075102260548	15.524787060559492	7.955535631809607	0.7975958708800506	0.739254676274673	24.033647381406265	2.037707326890846	0.1595363382039568	0.2182105548022764	0.0150680178870207	0.110586764529319	0.0115698222609778
100	3536.294278298397	1.535604641314441	0.6688098889539053	0.871594420873934	25.374783661238723	59.967144067136665	13.968484467244568	135.6090904101224	75.48740558035566	0.3916599342025189	0.36365885143086196	0.17728351680120086	0.5790566181681344	87.92422622444464	123.85660388397692	0.035650149039849664	3.146831534297462	1.465826720153649	0.026848900444590724	0.018220186222768362	0.025844585341755717	0.04038623593604168	7.957458964385061	4.309251310001435	4.7466013537580025	3.342715019895044	39707.001053950386	19976.380402660823	135281.82826425944	153909.5106054588	0.12853800333211407	0.3623145432795296	0.08392605682659975	263.9950930783372	76.77447693023328	106.82403031454685	44.78720023976665	157.17106276379036	31.9872766904667	9.238764624639316	0.9373869643696373	0.6889573852649143	23.542596887956826	2.3909625785816	0.16324488024699005	0.2448700930166843	0.0943070487735662	0.0173788104553103	0.0282749516330413
101	6072.782510745983	1.3142135569149669	0.9994280978632949	1.495715484080046	24.767001415932558	62.03317597566714	13.225893085780053	111.15032119794145	62.63806361297185	0.37832067886675247	0.32483342273892485	0.18387966685782897	0.5797567630170806	86.32107423062142	109.13492012256675	0.039134699840501566	3.1706539728581475	1.2923264115911508	0.027487341578253787	0.020557234464257994	0.025609879108743763	0.05060861186112371	6.850351688920535	4.031279606873791	5.624820592777385	3.5510518935908553	43830.61630207698	22662.920177040647	122356.62014979412	146886.46528235904	0.14389106482058783	0.36071348100734485	0.09391288641670109	254.0835389473332	88.9008872858708	108.1324566600237	49.16051719518338	145.95108228730894	39.740370090687406	11.130405013218985	1.2263370634314192	0.5662166971166703	26.991866057515065	3.2066368913817085	0.1455581700691679	0.2308921710107692	0.36008608192764097	0.573168024027043	1.3485151670408402
102	7005.265688544611	1.7823679923623044	0.8108393142573567	1.2955139834674083	24.02330165554297	67.77388453096292	12.233719003203685	100.5347601974065	57.54874548598017	0.35222101968929886	0.28963151188828284	0.18814806558715863	0.6185206034200064	89.21354622530376	97.8906366635603	0.04633918531284714	3.164291529600593	1.1628568139976094	0.03014541415749722	0.025038959708146503	0.025456408071865312	0.058663185595157714	6.266687733182278	4.012968473563119	6.029479585165694	3.7257485199189007	49465.944363131115	26144.136642748497	111653.15275352683	139505.33515719904	0.1527915257732173	0.3589827242918563	0.09828741619890348	277.37999013529435	89.38631659186969	113.59414848548798	49.99010244513259	163.78584164980677	39.396214146737144	13.122057770514314	1.0843285538278906	0.6506932535601825	41.17729100507083	3.2301253451710763	0.1335326480050635	0.20618027608992454	0.0502516245177528	0.123338962121848	0.0065914753247916
103	4483.64801598667	1.5541670715401663	0.9039114140864315	1.0307135533113858	25.06753202929032	73.59437657161232	15.517786087585701	120.62353223580244	65.92249570309747	0.3586901193428155	0.3106015780011358	0.19924597666472746	0.5885860993648426	103.07838804856405	108.92748526195567	0.05629657884206287	3.2392838057463056	1.291918347144338	0.027008420971117653	0.02109238562233427	0.026708075684307178	0.05432234268451433	6.695181239811657	4.098704120557506	9.283337501521665	4.491407311200252	43707.01892597129	23563.71152146108	114437.94772110178	140964.1270896912	0.14429107048338374	0.35175492141554715	0.09174425839972931	312.5548878910023	146.20865818419514	130.732092321247	77.89609912865032	181.8227955697555	68.31255905554508	16.75897240606331	1.3158383163637255	0.5804934983392367	44.061936774084614	4.136424656545366	0.13601401306636263	0.21887956579230886	0.007158844835438441	0.19640140047062402	0.00226885140668116
104	5643.51260568597	1.6288117837875151	0.9141878787604945	1.0933068109908233	25.18002345847674	70.81515697029629	10.884614075430195	78.65070420067161	49.77562244547983	0.3292164898389931	0.29958848180178543	0.14109644118642792	0.608367526198614	35.682610584163804	53.17185642415753	0.0172187735223406	3.317147608555202	1.3706907789051763	0.024207462193573205	0.017876087635975473	0.02539461379579312	0.046508493895434815	7.298536181275522	4.440963878191195	2.656676106363594	2.427196315839718	37907.82352483028	17766.543790821444	147232.39828456863	173371.9083473219	0.12311459740101871	0.4141522458137781	0.08679012158069453	321.77021536586466	46.90317706431663	128.13783406531888	30.416625001926075	193.63238130054583	16.48655206239055	9.907886113031402	1.0124347287144817	0.6636378359046936	37.30706972567445	2.6710909839645507	0.128304137474824	0.19683372832412868	0.0849909993799906	0.0788995726191642	0.00069005344762637
105	7735.003107031339	1.397671278610862	1.1222766548154972	0.9918828889259985	25.26571206505357	64.82552231131758	16.23154267044433	111.87903428565181	63.97150480905616	0.38537266184725305	0.34499376289896316	0.2054018487845037	0.5642621269447294	109.69384213677446	115.90057881996309	0.061322260817921685	3.1904788757995712	1.3914286730944514	0.02605807741398951	0.019288094819711193	0.027723702525773858	0.049289973369228704	6.6386320398708545	3.9957457206727534	9.323364824000748	4.54749241156349	43383.00648564767	23190.31012583393	122211.72465225008	145162.3148754778	0.14415087061896456	0.34774738938098265	0.09351647619029006	267.5221946175244	161.77059464984856	115.54058612580636	85.8288658400715	151.98160849171788	75.94172880977706	13.521935516237757	1.0817782116900685	0.6509280040431091	39.61322018258002	3.4405674914525033	0.12739219805779256	0.19499260726914067	0.0449541024106049	0.318958602499538	0.933452723081055
106	13365.35335983919	1.076581862471409	0.9475711112433787	0.8741968021413125	25.46297412751144	74.40162251701555	11.968237733772735	91.4824241737064	55.32635118927919	0.3552525383447916	0.3182987210999567	0.14693218367277483	0.5876767537595647	51.67301648681328	71.41318588814195	0.02531989969281365	3.3241011999187866	1.3564945990450128	0.0241808971953073	0.01784687977333398	0.02473810250788299	0.04550422564769644	7.180312618382074	4.315605792643049	5.232173234518015	3.419738516990447	38461.87461651971	19116.56808486164	138673.72370689193	162693.1206816048	0.13065379054463963	0.3957412930355866	0.09065342216039216	326.0758870464833	75.4246451654638	136.47053468343663	45.26459022365744	189.6053523630466	30.16005494180636	11.629977116504596	0.9881863699123776	0.6787872915187724	40.606521522626885	2.792226597591382	0.1266695065788037	0.1881865095465554	0.00217248980404039	0.28211724764604496	0.0019055970529164603
107	78681.10302876995	1.143492103884269	0.8605173027400453	1.044821835253895	26.954155803292288	84.50367499720569	24.08014395533282	137.4680857051636	72.99773662980232	0.3779701682976689	0.3764426763265518	0.2627285863196875	0.5613762757546579	182.39845264155838	181.42562253151132	0.10441805994065387	3.394668135520011	1.7614537197781914	0.02218657881896362	0.015094373009314769	0.030887582773499067	0.040993086119806746	8.072674060732112	4.339017914573772	16.601934210751526	7.010953665910487	32297.822928680438	16920.85542971672	104331.21384126913	113451.66346564863	0.1253676937049402	0.2828892088525629	0.08120883952990689	377.8958191662718	279.06017468330526	165.92811653910823	145.63524597872703	211.96770262716348	133.42492870457818	16.537013135026672	1.4682991000999845	0.5050037072611414	38.81964058828664	3.925005625352795	0.13543794547195337	0.2163437172273102	0.0764891108075586	0.040742670169528004	0.0320379627687633
108	5596.350869896982	1.470007407722673	1.0051865592162565	1.0503328875144753	24.381533281746	56.883575410936295	10.196175297445896	125.55062871753536	67.05181362925174	0.3598081687242183	0.29364133320893865	0.18359145137164146	0.6095888742441241	69.92262754236339	83.40100102638132	0.040267964481709245	3.070031562897293	1.0418900810433005	0.03178426561029098	0.02517212251532288	0.026814930969920832	0.06255941761773673	6.7419092360730986	4.211983965429136	5.920730549687169	3.517349218327877	46876.81668173527	25221.02921977984	118100.75606625652	151468.52810017086	0.14244596644405957	0.3736696074214614	0.0889314188450254	234.61743781211212	107.91429546108564	94.49150186693544	58.40279239048302	140.12593594517645	49.5115030706028	11.826279824091655	1.106595836193255	0.6406258398472529	36.85546551535043	3.066231981294375	0.1291633114860123	0.20241325620784267	0.212948066038059	0.25629438136041	0.280045299129018
109	3456.591347149005	1.572312451455698	0.7937536644845421	0.8286974868768304	25.395997527466317	73.2904904956968	17.684382045931166	120.74366623316963	66.33558382634845	0.3559731578250228	0.3249282695471265	0.21951421580066577	0.5796878494637763	115.97235251366484	118.37280067133966	0.0676235403435784	3.2670637562784073	1.3966723895161939	0.025820965543990593	0.019545404854036056	0.026699812557593752	0.05499283120456473	6.550389998030968	4.009326860877127	9.386327308918691	4.591082096545722	41497.60166090637	22035.021558021683	111840.47955274752	136645.62954650423	0.14222008991687338	0.34341460932155743	0.09037153497665269	302.1260236095947	178.10779808436592	127.92464471190436	93.54248517378672	174.20137889769038	84.56531291057932	17.84721034084027	1.279991127127845	0.6033461233746149	46.79867146985226	4.333480652450208	0.13678326088283282	0.21913542199864453	0.018266413248633998	0.00785632572802391	0.0169722748945755
110	2215.566056568876	1.5484543331724312	0.9347289135380188	1.245574997330254	24.168834898265295	55.47949051706874	9.561978911938272	113.15485018636231	60.093658024734665	0.35891939775032417	0.29114301383685687	0.1710032447276798	0.623791195501787	58.32660173343178	71.7338688150325	0.032386351314073324	3.050937782025698	1.0376534478132473	0.03239506183952814	0.025715520150226705	0.024442260585919265	0.058887810155366024	6.672387715615674	4.214586085748758	4.605541398389201	3.2867084448924184	48562.414270319845	25583.529019221245	120373.2218597713	155305.7794575752	0.14327887159959915	0.3786837862739776	0.08871554429711279	228.32334057808535	76.88225027482864	89.20296199471774	42.557496592732726	139.12037858336717	34.324753682095846	11.602017776060354	1.2354101774919386	0.5771404387782166	44.57748328132688	3.313543595352985	0.14916068256454484	0.23657940815527334	0.33612131424067104	0.0732228158632294	0.17813456499367497
111	6042.839402322781	1.4820329119441118	0.7058860943083464	1.0316245679320444	24.359733301671074	53.35969739864187	8.23802168828633	98.23297277891878	57.196098442759094	0.34173573655818185	0.299401628002247	0.15209600993050076	0.6353912000703422	40.432543726228495	57.55036756235058	0.021842094880508856	3.062460716347087	1.158397168585305	0.031479451551494286	0.02396236107285904	0.02648183736818938	0.051140258892787664	7.3683987547476555	4.46913802243387	3.7490519610504953	2.879495699999344	44808.92894358756	22635.803815526102	144312.4431499397	171312.06816071295	0.13002814202537152	0.3996540959230983	0.0877667912794887	238.67348742063814	45.56492374487332	88.85933963495133	28.176736834610498	149.8141477856871	17.38818691026282	7.826475649165079	0.850665611468598	0.7113193679580319	27.930343584902403	2.2666370394954325	0.1148738202654763	0.17208396081266314	0.132230788070074	0.253150589267923	0.00751364446996646
112	12086.951519832352	2.3080429819207615	0.8743004852293199	1.189968409822923	23.922652590943038	51.8787355505121	8.270785308291575	103.91693320285823	58.15832989370398	0.36742687702985055	0.2955467684482576	0.14850178484631196	0.6310628005557314	33.98982814913868	50.69048924530934	0.018691337453508386	3.0269690410033734	1.0345747337076576	0.03243918407660916	0.026089357016431173	0.024787553550593953	0.0575320214457847	6.713072557299331	4.331768210925126	3.192576761705604	2.603385505290153	48161.65093579169	24634.6208442895	134350.82046039178	166092.49214088288	0.13566961753464654	0.40217067368637066	0.08814999427363039	223.89000702837996	49.116678140477624	85.37247199343597	27.966537270248324	138.51753503494393	21.15014087022932	9.087616714880582	0.9760312293341833	0.6684734766981627	30.606168983400057	2.64548752817008	0.12581795444717095	0.19632035320134478	0.204759968404935	0.166294810802707	0.40435729877412296
113	1291.8908221940108	2.49695482317055	0.7638386771105179	1.6280055328139498	23.549941982395	51.03310536306851	9.84074154707557	104.34399393612101	57.469943592218	0.36486563373210296	0.277694717221445	0.165276765997719	0.643537457202862	44.0307949639775	58.94600118307221	0.0232269240839901	3.01869844724629	0.951179157278006	0.0337175880887682	0.0281828719083577	0.0255090475137007	0.0651504753331721	6.506870596374361	4.27135318833312	3.4092362574530095	2.61704789861585	50088.969021602694	25678.777574639	122108.81096094199	155461.977165186	0.140572661952165	0.38852037326040506	0.0905542323175898	215.993533525432	59.8975719276696	80.10969938839371	26.900034308886198	135.883834137038	32.9975376187835	10.811939715522099	1.17642120601074	0.599784408661438	34.6055633227578	3.13019972062463	0.14347260900254	0.231404473468142	0.204759968404935	0.142987004424074	0.40435729877412296
114	6939.331211196009	1.9292351444257134	0.9819175830643343	1.2719084162525314	24.85175113440138	67.11218715414643	12.942569308419456	114.04950579137594	62.656852373216225	0.3554302150792859	0.3084078185472639	0.1963807332718619	0.6079466698499733	85.82959953766473	102.83739385665778	0.04347861963321995	3.2195330411856484	1.2332179308739628	0.027667423264132535	0.02143201491232041	0.027868525086071596	0.05649878471054898	6.664520577972835	4.05040625516594	6.462912566853814	3.8368119242585883	43656.08436744771	22840.584094609247	120989.83581298718	144815.58506080133	0.1446343546328279	0.36208346583892964	0.0915142607626923	279.3575758716189	102.2300599854771	109.44897922666148	55.18293140360519	169.908596644958	47.047128581872016	12.160411784354379	1.0051696705159379	0.6818409695179314	37.74642094311081	2.878414414435975	0.12836100120677776	0.19301201722858885	0.0154685502865263	0.477975074989088	0.013894206388191001
115	7503.93341616455	1.3901345874790958	0.9781892571864579	1.0174499334097025	25.023668497780687	65.20528587883365	11.071641127708816	116.72693942283969	63.67205104006496	0.3578057841094827	0.2998838117743825	0.1739446583178746	0.6039732075903577	67.50267513032024	81.94745214884945	0.034287546042017274	3.1714238342725034	1.1621049468900204	0.029164946327078573	0.021899813920499795	0.026089665638756615	0.05494954872428358	7.05938482759335	4.231293281971408	6.031132248823065	4.782145956104274	42614.792883611335	22689.26478008277	123509.10577094353	151588.6315826359	0.13843558013588733	0.3775940348019679	0.08862968073786108	268.23215371712	81.53235295500953	109.54967596358516	44.29371296787057	158.68247775353558	37.23863998713898	11.291117323076797	0.9389825566516425	0.7065161082672555	37.7667815337726	2.702500506434342	0.12142102247195098	0.18286239395199386	0.0327818544594237	0.38110682867587603	0.00752028571737415
116	8739.622476813965	1.2625885272941744	0.9001377021369897	0.8907506295926912	25.043242761563896	61.803834081751376	9.870573170556566	104.93417113292928	59.04972245093219	0.3475799680383113	0.3035416894611045	0.17066275585397664	0.6101548996244479	59.587320240943754	73.33529462363994	0.032910488374179474	3.1674664941406276	1.173746365015467	0.028297524849703982	0.021118771911174065	0.027216006197024564	0.0542766040863274	7.186731681372658	4.3288151538811475	5.234772476469847	3.432769866373507	41366.24245680717	21165.69906935692	133987.49830963885	163358.09464696446	0.13226057216025916	0.38850965366940077	0.0876359381094155	264.02621266690954	78.43647191704851	105.31402176784792	44.19043335050151	158.71219089906253	34.24603856654699	9.870135647598106	0.9287604182828593	0.6933248543181123	35.212321049826784	2.545522263422043	0.1223123513602584	0.1831696410818103	0.00485894603561648	0.344376000409721	0.00223819067862567
117	1727.041456416846	0.9039465672926458	1.159222856830977	0.822917558048361	23.496760430442	59.533537211226765	11.255038749648008	99.69208799619226	56.47445330515513	0.3472423845719341	0.2837924207982734	0.1866182340673474	0.6467943207510338	76.54090033161452	86.55941975554741	0.04228351453671965	3.1180393863122196	1.095382050680741	0.03226026629388085	0.028028948070827606	0.025182113702602052	0.06066985585801972	6.20720047482175	4.074288175750044	6.217063595628487	3.7302313932611564	51491.043885270665	25936.1582263229	110366.19941120618	137644.83056073822	0.1481233708252419	0.35352306403181366	0.09768545173921803	249.58894015630872	88.41237729068898	92.21255639350566	48.26758098897821	157.3763837628032	40.14479630171086	13.871351824823723	1.192664111111309	0.6025904691807378	42.937258208619554	3.6283412698234043	0.16187988029107858	0.2588206380005744	0.0706947224911958	0.252009189311738	0.0065914753247916
118	3887.0325508705687	1.215645173859904	1.168667757275955	0.8840619159672307	25.976405487578834	78.78600481521744	19.392616944373078	113.81076226461342	63.544485404790606	0.36803327625619425	0.3467140708493432	0.22033636555747463	0.5978101624726445	134.02167013751293	139.92628307545905	0.07470409791334374	3.3444582186525826	1.5480338856916966	0.025070281436010696	0.018533855450599174	0.027855731364049095	0.044899862984098565	7.360539835481437	4.208399300037612	13.189569804269867	7.215151479099482	37400.53555547914	19117.482949786627	112882.51806781306	127206.80788197713	0.13326965130662208	0.3154390788322571	0.08849011665014532	341.2323468224224	216.31707547479581	138.97202207833948	111.20669224155773	202.2603247440832	105.11038323323821	15.82646183337014	1.2245192065029762	0.592489805626588	43.245791145148246	3.7397623667761337	0.14080161156243537	0.2185638738595519	0.219057102165557	0.378652452388574	0.0999332274511603
119	7060.2469070138095	1.4290262184910696	0.713189603230671	1.5357683731625924	25.85544515711935	68.08673211299607	19.764248436633228	123.51343985338659	66.62032895979195	0.37615944220153136	0.35079706261722715	0.22728052132407847	0.5727974039444897	136.0022146573029	135.65058251201955	0.08180920389444737	3.2296776377698833	1.4836237707111686	0.026381755876821913	0.0191405296293124	0.026908752890526237	0.047948762299657416	6.710692350507179	3.9814463590548614	14.754205670150862	6.223336042672692	41008.576713134884	22212.957549686755	108831.445227177	128225.5633177723	0.14448755516374173	0.3161356506620119	0.0907654946635402	274.12775262821395	259.5502408651791	116.69186793242356	136.3977883490844	157.43588469579046	123.15245251609458	13.413079007155966	1.0043468696203035	0.6806654212366011	37.54383365118307	3.0717193300900245	0.12251619674186331	0.18043828340061335	0.0579609812554776	0.0285690179328855	1.84562767149245
120	1653.6970165177145	1.2189222425818034	0.7930132981433948	0.7653279116273602	24.510947288346767	60.05023694372711	10.019478625510123	118.39985510968563	63.09711355243573	0.35855401105334134	0.29584433940628957	0.16709741725223404	0.6036149822117689	62.60088125253847	81.01753320173277	0.032828922195191956	3.1188563324800023	1.1197897106731114	0.02994881375200391	0.023407764169810285	0.02512030075490482	0.05364747373361111	6.65612574561224	4.104716930705217	4.5812539596347825	3.331276812064646	46081.76694464985	24327.005126220956	123291.23337392224	151026.3730956759	0.1451641376942265	0.3753369828024459	0.09012706077034617	243.32425083008377	69.06207167384441	98.49309285377933	38.865991754453255	144.83115797630418	30.19607991939103	12.206348255276867	1.2296840500249935	0.5815668246448292	43.15125728058781	3.346060720279989	0.14755874813111336	0.23321200955986898	0.0290767130400505	0.10697388408491901	0.0103395877197598
121	1446.2075168142762	0.833690539313835	1.0450075487202963	1.057710882291878	24.630138226913	64.71994926967469	11.59171912570169	108.3057522195945	61.77340878353309	0.34833414000806523	0.27834982780957634	0.1457582414282213	0.6060326313685198	74.13461573976657	85.72321807336799	0.039049919764713364	3.174701566644011	1.2380028816524153	0.029060273877998956	0.022991063621243354	0.023102765326971357	0.037895395140319026	6.815598486640216	4.162528286570579	7.121683867173031	4.67920086024976	45928.03378989543	23726.378611133434	136169.94807961475	152553.71572964295	0.1419698369577507	0.35978101535895274	0.09437182451305792	276.70585429066375	92.8191411497703	109.93365076360506	52.5325216808988	166.77220352705965	40.286619468871535	14.019944784644556	1.2640971511564332	0.577287409287097	41.700932572440614	3.6306487549855215	0.17317786408055597	0.26976918610765344	0.0239866501095103	0.378652452388574	0.0102049732118616
122	2518.6121523510747	1.3316627725308003	0.7282939289320919	0.6767432805480093	24.81566352401359	61.43172702155887	10.428896772921796	117.10558030786684	63.74163996469569	0.3637869800338175	0.3081551952887929	0.16280642610495888	0.5977472636825931	63.019575704604925	80.51720684734637	0.0300608167138042	3.145016410665327	1.1603790237111236	0.028854140298345748	0.02164482414916383	0.024421032185212455	0.05178111353646516	6.856621922926733	4.159894002232635	5.095334731338452	3.9290125319012286	43839.481319661936	23059.99288077409	127839.1725151848	155994.77663580095	0.14102105791936875	0.384101280547142	0.08960013490442632	250.65464731681615	69.7927482444609	102.61575324827415	39.921384011317286	148.03889406854228	29.871364233143606	10.918394605026586	0.9820428128010722	0.6827894416602356	33.97520858234165	2.7525495749172975	0.13245716421994272	0.19848731307081025	0.008347344323717209	0.38110682867587603	0.0192481473306628
123	22230.24634446373	0.6413653927693922	0.946376447273898	0.9774147818919977	26.6732560872019	78.16395665375879	22.677989509525638	130.53294666457253	70.39941480566378	0.37881243108403645	0.36809804761144427	0.23711517166642823	0.5587248411384907	159.80962205547823	159.13143840213553	0.09080720914223114	3.341669314971288	1.6914344995890371	0.02348685871121797	0.01604173049745197	0.027726771961445688	0.039028580726365454	7.511308820986079	4.1398265191235994	14.586365818547277	6.867665438183206	35221.03082757389	18785.34501786555	110114.17594756834	121254.67575235211	0.1344920062913606	0.2973334224818671	0.08656853594415657	330.48260361923565	287.986006722281	143.09691858049564	149.2475438169258	187.38568503874006	138.7384629053552	14.657674722326842	1.1147575191459216	0.6293465880955136	38.78430590538104	3.3136868046235084	0.13040532667700405	0.19232247253099433	0.15075043468205201	0.0165277092644473	0.0201671520647652
124	5638.029744075312	1.6674655053410468	1.2823884390856126	1.4282435904345616	24.72330823604724	67.33208077940884	11.590484186161751	107.29778317909039	60.27335865317322	0.3495562919912611	0.29867961745156607	0.16656182026629834	0.5888662764389184	69.69787542957782	82.22700219978736	0.034874728919786345	3.2003202618380606	1.2321795451618336	0.027643956727400255	0.021732587280885916	0.024239587351991818	0.05058168257817254	6.457667096387048	3.956040866034814	4.989334653997791	3.9340731098472825	45279.53720125963	24159.851671538043	126391.82650632878	153542.89438947855	0.1495990109707557	0.3824873738418675	0.09547208356696987	268.426467856861	76.02314285135766	112.1914179364742	43.35666999390488	156.23504992038673	32.6664728574526	12.092991529756647	1.0626796107895715	0.6538064665101017	34.54775295168045	3.0308504828864926	0.13265766753802036	0.20626873972660237	0.00997668130604873	0.251668035369978	0.00482782067767804
125	3340.8798621139695	0.6578515004196831	1.0654743257213333	0.8266669975133861	24.99077643299189	69.02466372761877	17.04215000584188	113.24154843538639	62.53026586796507	0.3598343849781528	0.3213300221248861	0.21353268728019403	0.5969951525169687	116.06401694649621	116.647439254023	0.06875754804407264	3.2388691745855898	1.3531837101100497	0.027597950837522273	0.022127075680400315	0.026269917966310178	0.05245353133097748	6.4726865154072275	3.97709789421401	11.949236773338145	5.275714476709242	44326.06777878896	23051.675574289737	108182.90833816939	129990.56785595094	0.14588353455055642	0.32899058660085545	0.09471914414777775	281.7551812016899	197.50979506413825	115.93833672577416	104.10797790091051	165.81684447591562	93.40181716322776	15.092313833649536	1.1441614014413195	0.6310692332157697	42.976554586871046	3.621973141204662	0.14180508775930753	0.2218489948136402	0.0706947224911958	0.252009189311738	0.0038785111410497798
126	11818.509584636085	1.346021328783763	0.6895487245023696	1.069965577231573	25.05478514839767	62.3121797113434	13.012854704061748	130.22090087473856	69.26566307434229	0.36979668176974984	0.3216890496078161	0.18815414094616115	0.5862688000278549	88.61204676937928	100.07350415103225	0.048899702892929865	3.1528757318634666	1.2458569076239714	0.02829142354897778	0.021255723806214835	0.025809123509838664	0.05047360527981759	6.963511478379299	4.113641087349247	7.104225005094944	3.7880813119342736	43578.43507027036	23207.666617345094	121111.13042953284	147538.06324245865	0.14344921627002805	0.3591311591290859	0.08913566116647036	255.3640119198143	126.95731685713042	106.91252637955563	68.53130913801245	148.45148554025835	58.42600771911798	12.596908191873649	1.1766630143444607	0.6007026326005573	38.819010843779125	3.2900188604697247	0.14170104965636035	0.21791458461664545	0.0951622731999429	0.0268067176740345	0.16081217098915898
127	2030.6190307746729	1.4512975992652002	0.530085088696866	0.542055013855843	24.425779408725102	56.9142689854039	9.45707745386791	115.290183235477	62.5334155613868	0.36694514345517704	0.310570287466346	0.150502295714254	0.597675735908763	54.94052258652929	75.69551101581409	0.0241197486228793	3.10581755684892	1.12669838457848	0.029143895484031002	0.0222173568787983	0.022752735770998896	0.0499190081389265	6.60656168205077	4.08978708322158	3.76156519510395	2.7837438202752995	46231.17159047919	24023.8357136849	131337.359775458	160667.37702587902	0.14450253890851	0.39103714583370597	0.09086893594740629	231.838322592113	55.4040232383961	93.12885377647459	33.9018503442883	138.70946881563802	21.502172894107805	10.811414027906403	1.084601245173	0.636333494578653	32.054541888491805	2.93776063226965	0.147704979972072	0.22367651408695605	0.008347344323717209	0.0718621840248373	0.0192481473306628
128	3619.3154278852885	1.5861817233591349	0.7657488674108931	0.7762444077994528	24.882922470997993	65.0956313347889	12.942179584146242	107.2724822412508	60.33480807901527	0.3544412820759337	0.30346938129640233	0.1835560395059052	0.6082364025401562	87.62684751396081	93.55101923933785	0.045192027773299566	3.217254142604557	1.2309301033571594	0.02780325859760139	0.021194468285418436	0.025708671630708554	0.051856107066977526	6.703399105632776	4.069164728277446	7.455379427722897	4.0466366497266515	42760.79641252472	22050.099852133466	123697.41351812775	150268.29740047792	0.14356871827313952	0.37157594103584396	0.09281563528757257	265.9219959106401	121.3409691154669	104.63645053177108	66.416369288161	161.28554537886887	54.924599827305975	12.663207871739939	1.1104336911227253	0.6470881404831695	31.153786798529996	3.164679027311879	0.13503192343764794	0.21347917659920632	0.0677572457827228	0.163536571870923	0.029174606157542003
129	1591.5767256307931	0.6635274338608649	1.0038419067206485	1.0347944821141597	24.345039502501937	64.2362049582124	10.093032295848557	102.65535623802943	58.75192224532762	0.3424854668486494	0.2831443356611858	0.14969452894347207	0.6102613830586384	53.531886903926605	65.64242087572603	0.025200844180793644	3.2032774644548208	1.1251208495542389	0.02851592408937537	0.02248122075466446	0.02311105299721062	0.05129108947019935	6.321776842261338	4.018008660436049	3.4686665034519093	2.5525404819740536	45376.96022222512	23431.679830366502	134032.0434744807	165087.04015416736	0.14740299578875643	0.4156248867086123	0.09558795764791612	260.3044073869164	54.530466943387026	103.009434818443	32.96282355478958	157.2949725684743	21.56764338859746	12.292773033439643	1.1850713919256926	0.6126247207430766	31.104348273549125	3.243819824496454	0.15096782845707532	0.24287217098275019	0.0901709589478762	0.163536571870923	0.0830555738358182
130	17881.737549181074	1.32908738331178	0.8158845729728572	1.2241209620098659	25.695181359473917	75.5140695588816	19.37875151887494	113.70823897065078	61.72726837708138	0.3720149727437028	0.3384861809327892	0.1941069117525489	0.5989264317196288	109.6086452264831	108.80830510565401	0.0621525992726628	3.3378283213222666	1.4456702453998143	0.024721114367655183	0.01830029826703916	0.024668680925320083	0.044793936484844935	7.022709329072347	4.0895266819977145	12.703078204831744	5.322840561551372	38568.68171421356	19781.56855685271	123616.10675976373	143359.24117653546	0.1396724200657302	0.3505797932628324	0.09162271944494914	317.7985956441519	234.49917160474692	124.62900319518336	124.09303596318846	193.16959244896813	110.40613564155831	14.073128137375141	1.2145614560499867	0.5960861671376615	34.13756861923123	3.4360498330376146	0.17223425671252232	0.281730131227216	0.681254254525957	0.0368017466128677	0.232016297449244
131	1665.9118051107998	1.0840976595931564	0.8261523582163005	0.9262216146028092	23.78956007870646	60.780005461227255	9.839730886123647	93.03092658190103	52.44718486873786	0.3430873150258882	0.29203636712242054	0.15779607733275527	0.6524060382563348	51.348743180405485	64.0688743482988	0.025254459636711073	3.182772918612776	1.1407050378395327	0.029777516524565832	0.024135430207652485	0.024006609117209067	0.04949910399521915	6.544036842105386	4.104306825100679	4.116454869001662	2.7581140123885293	48232.57085801835	24244.843387401124	136207.8455015837	164825.0573299871	0.14903123731251183	0.40576437371765306	0.09900093300353398	258.09119449328665	68.83780468739604	89.028532771862	38.65642081654558	169.06266172142475	30.181383870850457	13.710995972782655	1.3705642930802613	0.5422804870196852	30.86884779955717	3.9011028353532695	0.17422918438690507	0.3018393561351431	0.218256206158912	0.0284036830348039	0.0405285702099078
132	2225.81422669424	1.4472953073231827	0.5355059494154385	0.7290903078784178	24.763070003607424	63.793069351717556	8.97962556887681	94.95299438350409	55.46100057009737	0.3417311047240171	0.2851143875102466	0.1348299588478418	0.6034951397344968	37.208870386677155	51.6634733312894	0.017393184094159336	3.2262162733274153	1.1336101329967536	0.026037132942535623	0.020184303817802986	0.02196914502601412	0.047705931645785404	6.547037296114491	4.037029449923021	3.063518045111539	2.5721959527561706	43006.41459010712	21670.49614250027	155257.79293611404	178200.37937370612	0.14170570590320813	0.4009171182362613	0.09567052643370176	267.8331896965415	44.27734105779707	102.53656551178696	28.563321810109795	165.29662418475442	15.714019247687268	11.463655000187046	1.2861830241300032	0.5429620693233584	29.42760770848982	3.380322992411659	0.20202082699040563	0.336043680504124	0.008347344323717209	0.0718621840248373	0.0192481473306628
133	7313.590048436812	2.0440757886747627	1.226190275515892	1.1946072429132533	23.593772423296212	50.54357791764409	5.977542440943932	67.77694708742999	42.90100077297738	0.33002214668158025	0.27148840726412626	0.1255022310132023	0.642929513943293	14.534298256015177	25.20965179090448	0.00847751138792989	3.093856848705629	1.0194288943110934	0.030639299776197847	0.024373361031197083	0.024229852100972893	0.05311826433510868	6.004509369503427	4.0740498029341135	1.6748362724858394	1.9959039803774208	49115.83489030585	24357.00124412018	151731.62926522613	185293.2712576287	0.14324224619763148	0.436236056417199	0.09999564582317362	208.82505833718233	21.820673919349645	76.53129557110549	15.329823426377205	132.29376276607704	6.49085049297243	9.42405436716137	1.08927256245445	0.6261492079661467	27.812688478657464	2.8469169971026687	0.1495125687774371	0.2454616768056508	0.22133428033196803	0.351358456376799	0.0702280514574077
134	4898.896589311481	1.7817828004855656	0.7650488267645078	1.4251347308405584	24.31617195091081	57.60135544637696	10.046873176793461	79.86135123382608	49.33208618435586	0.32553676061719705	0.2864789753851918	0.15204735116264562	0.6113076239442035	48.44689000710296	58.082034387079545	0.02539892616929186	3.1376888222434456	1.1783720312205355	0.028311571840135944	0.02196910147315174	0.025107266584308098	0.05141001996352581	6.582737525330861	4.154868213607625	4.215155766378116	2.9891982837400533	45440.12573752163	22794.373569147483	140329.52420607352	170160.06358888527	0.13863129025561954	0.40207461983975373	0.09379035516888216	248.60597574042424	69.78896415267067	98.91921578723426	40.927160186715255	149.68675995319	28.861803965955403	9.669821712626135	1.0419507898554587	0.6416345367530348	34.72380114605088	2.7703218690974656	0.14595053735617758	0.22653224960035895	0.146001511109925	0.13886792639923598	0.0106700388965603
135	6121.05343231752	1.8893059242356887	0.8594097381920419	1.3285827150957654	24.37570235050826	63.95491553749982	9.868596347918439	85.52004545157573	49.52378012681865	0.3229039804550051	0.2866171805363458	0.14911880701145686	0.645113655050649	43.931680581090404	56.12519196971187	0.022481753062160728	3.210297664900959	1.1554027230572936	0.027895031717655814	0.021663292206080514	0.02422867706638643	0.05085272119504305	7.774949048639142	4.586208109278918	3.5366066506077365	2.62473515925887	43112.583549986724	20857.659690018198	139764.71917757072	170416.8711756186	0.1309677436054379	0.4073813873886613	0.08936359116116266	306.6294216440718	58.05581738841976	104.2205841030394	34.01283113215895	202.40883754103217	24.04298625626076	13.457460179263034	1.282597614137109	0.5764817719064385	41.07045024507254	3.6728529273085244	0.1631743816237565	0.2710776780811038	0.19138258093707997	0.23355082425458398	2.00959908209028
136	2187.505058896508	0.9883060852908493	0.8980312903882928	1.0421277135618217	24.14386972838831	63.15656135412616	12.08652482645844	89.35310124654274	53.85738965771427	0.3352469062821702	0.2976587456123359	0.17347698600304226	0.6195801769368245	64.78712772919518	75.85665172803364	0.037727499196194225	3.196683444844809	1.2301381457579912	0.027870585570520502	0.022404503221870826	0.025954851706218685	0.05347297408959092	6.503764063202922	4.06403169039853	7.497453067024844	3.676392945133535	47031.88527019951	23600.856495378277	129888.16668056557	158323.5743722318	0.14820330498434348	0.3835452949154488	0.09847950699680591	265.05773045017344	140.60392030213148	103.89980708620651	76.16970671785995	161.15792336396706	64.43421358427138	13.858647908961801	1.3304272450000347	0.55118628829148	48.32560268597088	3.851624460662214	0.175728117100662	0.2891523545406938	0.5551179511509791	0.18107900269756796	0.0106700388965603
137	32144.11602828982	1.0127905265173147	0.7956155676219064	1.0460908043680872	26.268692130495435	82.62519953678076	21.75314051788117	118.49235414263272	66.70308663128993	0.357231483976554	0.347656518554648	0.21596457108230088	0.5701621741052797	136.44153254852716	137.61969627506204	0.08261422410526333	3.3941935844467457	1.6403639826345127	0.02311110073638389	0.016237140005994903	0.027153962222406697	0.041328114055150425	7.442656988758945	4.175020530477594	16.443303688382134	8.367113185521147	35714.827355402325	18421.245201049023	115899.22725619187	130180.39606650101	0.13426574327026244	0.3198911283016609	0.08873657204633496	355.94253740545645	290.423745114564	153.0535392733635	151.877695065856	202.8889981320934	138.54605004870817	13.495765310483918	1.2320648165181345	0.5617000186323986	47.60315831969493	3.350765118364604	0.14861136723986357	0.23224592171450573	0.0426136947810304	0.0617026526516743	0.0490104979238649
138	4689.353971073332	1.48909835323245	0.7397317871849921	0.879353357827936	25.2729561076614	74.54672786993059	8.27408289311743	84.3420878583519	51.1000177603516	0.32604469485000603	0.295199876473584	0.12130717270212801	0.613625321589442	16.8207981674751	35.103543968713396	0.00875087951948208	3.2857564713604903	1.22926903540655	0.0252533486083255	0.0182892916207159	0.0231896456198657	0.0469324454561019	7.782431620496089	4.55618158325728	1.9452003302507401	2.18570291494833	37275.9653748988	18008.5187694603	149517.772711374	178992.048128827	0.11892362067755802	0.41644829441014497	0.0833362943761592	351.918311134264	25.767450011802698	134.029758387371	20.0685319358946	217.888552746892	5.69891807590803	11.1082438026174	0.9812396429497221	0.700598613255958	46.2618506059451	2.8274439654643704	0.120744326122464	0.184276779201724	0.0106800841392701	0.0726877514684148	0.00212674334543171
139	6520.232845941478	1.5720727102572192	0.8037327092486299	0.8423030968681852	24.922216453108675	61.95798882469328	12.801267410455553	89.46048148141305	54.13869948585874	0.3423080317522389	0.3131337594684734	0.17096351017694608	0.5994021988763947	68.15829371478007	80.0857132966781	0.03737310344575133	3.2161857361832635	1.3653242329391415	0.025728536170756933	0.019112753257004404	0.027030752225924364	0.04851286768446304	6.834926154352723	4.213853110165935	5.63733157674204	3.2854612615717005	41244.225624948245	20087.413015788246	140107.2102852687	165069.29283449653	0.13164134567384558	0.39096998469717664	0.09075587235885983	269.2187456575528	101.91726699664116	110.86515179936568	57.81943807001436	158.35359385818765	44.097828926626676	9.308897919808645	1.0657962323690184	0.6254248385220649	37.80915028146351	2.7295702683406167	0.143681063465331	0.22200280217914573	0.0506009906932734	0.3614516130165011	0.28614547590368705
140	6319.5557158312295	1.3047083104497625	0.7257715287840188	0.9343515554682409	25.23713858413421	75.12549269361038	15.116688601179698	94.54866704643887	57.36907411529303	0.33372824991429906	0.30433278756560533	0.16901479180862586	0.599731097449035	78.69010238074154	98.20173021397294	0.030603300467122386	3.310293613753217	1.4536811997613472	0.024412708209311042	0.017793525319256955	0.026474832656202003	0.046851744318871895	7.949168208989657	4.5016242081747615	4.315880383586464	2.9118356726673245	38272.51764424924	18470.277825899204	135311.78100738418	157646.49730221592	0.12758342954367177	0.38014373482460323	0.08822850680258412	336.36127131234656	76.04519451698968	139.0847243437695	44.698404960421136	197.276546968577	31.346789556568663	9.930021777849944	0.9673768440306295	0.6729790227850211	60.0515747870532	2.6081509899580433	0.14522064881499985	0.22155142459726285	0.0339969038372763	0.316414475344943	0.0168925418635586
141	5127.823450336425	1.3981236540349715	0.8367025853582453	0.7836782967580221	24.916584142681767	62.12557197518559	11.267744077026924	89.64350638787508	55.37324399659312	0.3520840065515299	0.31824680868898736	0.17417295638159125	0.5930056190479551	67.55778633284596	95.0765448819339	0.02895322514966196	3.2383265878973315	1.3481200717525996	0.025826219979390108	0.018859402772525596	0.02820111294150056	0.05029899981233417	10.135799422249704	5.412602377053057	3.970398492362131	3.008023619127474	41950.923534917434	20898.584637778586	139644.99048361482	162866.7721363566	0.14123157815984155	0.38817200503302807	0.09675918821684551	266.4977733333117	59.67430188962793	104.34151771532514	36.76160455266447	162.15625561798663	22.91269733696344	8.327126055205031	0.9208400748624991	0.6823969198352319	36.17591056653409	2.441960912693616	0.13542712068246907	0.2040035915262342	0.0190792488673537	0.0922450848392604	0.0168925418635586
142	8023.0	1.5691107549103251	0.6176168580880976	0.9719514287529935	24.83781360385585	63.47336499342245	10.935879451469344	81.29392878710831	51.21978748681414	0.34749914345035204	0.3067057373265575	0.1798353435086515	0.610168371604993	51.2966267104305	64.27341334503156	0.028789459428250102	3.25987804637224	1.26434225990233	0.024550208836935053	0.018041958911257802	0.0311238437482836	0.05927716004280975	7.19033371272297	4.41380656680341	4.23087804258824	2.8421687651171847	38519.81657547015	17475.7253857275	141049.85720803647	169785.561785213	0.12209703349298398	0.4083842898857	0.08763512971957915	284.0345505003195	74.00512921632215	113.022804254093	43.0022213288882	171.0117462462265	31.002907887434155	8.254624695188305	0.926672007294286	0.6726996003815064	41.61536822309575	2.457026467492875	0.13849933483601	0.212696819658799	0.0521865558795247	0.137840117034952	0.0128481903215487
143	22605.0517865217	1.0579736045757275	0.9011474208862075	0.9672182491359536	25.717044131738177	70.08454827687935	19.269877149913064	111.50358626321535	64.5176680882905	0.36844937288866364	0.3525715550081653	0.22617183489623208	0.5689531376229469	126.73840935056882	139.80692583742092	0.06367566977815849	3.306230014142249	1.6019286979340022	0.024097610373604403	0.016836525612972403	0.029043912171214607	0.04557352263914491	6.85108567375773	3.915729469682821	9.274263182043766	5.577211092880021	39330.66324038056	20240.353904171738	123946.05712822039	138359.37126724035	0.14797454561774412	0.33751079473008694	0.09741693080498144	279.67093641460485	168.6336653881533	119.07466045423683	89.67044995182174	160.59627596036805	78.96321543633145	10.377116470382697	1.079613110706974	0.6209843798402355	44.74363765789155	2.8564566999422305	0.1370723898321751	0.20857798579954934	0.154085358719583	0.284427405356892	0.0190689179753459
144	8441.0	1.5736825879494951	0.7515128172906465	1.125941644806245	24.443751063995148	61.9436785555817	11.59321523644705	97.55286796010664	58.14580706944905	0.34561318827189147	0.3078421429020935	0.17715261158844553	0.6067266075282325	65.9171974794758	90.3571649700146	0.0315158863754346	3.2257538397853347	1.2315286245891497	0.025810888688166597	0.01931401707109465	0.03081157861362665	0.053992153358300946	6.769546910154061	4.15334014086552	5.55692452704122	3.244866265072715	41894.0600084452	19302.4645303079	137858.9775588855	159549.85217407852	0.1349964894013295	0.38011396857259405	0.092244222025047	263.12063307746547	85.5991943065245	107.6633568974915	50.53251127499645	155.45727617997449	35.06668303152814	8.684970801363585	1.0231092278762826	0.6357723538599884	40.2078946045917	2.6313709200253053	0.18931771880877052	0.293610043772543	0.0952628664153691	0.6637057983163471	0.0063126276165093205
145	6337.0	1.08078687555179	0.8016456891907479	0.9452875125728171	24.9970881048911	66.12867837421	9.51614102308284	93.1061595006565	57.5286104966206	0.35589608064813705	0.31056417190541497	0.173963338628572	0.599435464628772	42.3262597791448	63.1814374133605	0.0205211996444908	3.28380210448561	1.18510028826656	0.0238997914353767	0.0169110929970107	0.0311855005856844	0.0619070182806315	7.31173013079005	4.3471541969935	2.90021049185754	2.49911696915741	37620.077951513	17398.2679733707	144023.649257316	176511.776978851	0.124902576785646	0.413562472094363	0.0871308447714963	290.48881583108397	43.075718089366	117.548752216818	25.836104619935302	172.94006361426602	17.2396134694307	6.42177158799667	0.733468223198527	0.737661051011782	37.700092729602495	2.01828743379406	0.128965072553626	0.189812961331709	0.0739675347118052	0.12241061825031901	0.0513272436858619
146	5275.201886792453	1.4286771468643438	0.6585983706302719	0.7503236631942753	24.883550073915	68.22172354327907	10.439695949416748	86.47534500815404	54.88381232580068	0.3293999784711466	0.2814677463949424	0.16650584242177613	0.598828830473101	50.49200510365873	63.1297192602029	0.025336965459295018	3.2552827608910255	1.1847841496180789	0.025847519616284204	0.019711988706093066	0.027119221985577653	0.05848288925112486	6.852419496084503	4.199045191294294	3.42074129029771	3.017944940204281	40352.95636690463	19708.900751212244	136401.59654394205	169905.67274202144	0.13151305746582234	0.4046786539040693	0.090526575261544	292.44097707767816	64.27949588404545	121.28127623669118	37.57209764165825	171.159700840987	26.7073982423872	9.479538779442315	0.8079835708784366	0.7334706578971232	48.6916848164281	2.4803265828122862	0.13219161198686938	0.20838706760707307	0.0350080589520704	0.435534828267973	0.0163538029065726
147	6383.707547169812	1.543449910849833	0.798148710120487	0.9969699702412755	25.39124897760193	73.10530817393597	15.122641344043712	93.56444920661812	56.74672701362481	0.33123162865811356	0.30789215216034754	0.16649876382961884	0.6120450293888767	74.02166672015511	84.60757570050926	0.03780783247814842	3.3536528347322	1.512232740657968	0.023251063822191873	0.01663241171720832	0.025046808279176002	0.0382632195160874	7.468750272049263	4.300090081810795	5.696971328365742	3.385004512122252	36717.68989451038	16999.800264521447	143145.21486886407	158459.30748607652	0.12655200120208532	0.37227783856729413	0.08933065251563724	330.12436765000956	108.65052360175353	126.60715061631154	61.592036045308575	203.51721703369756	47.0584875564452	9.730899206451937	1.0243641064040125	0.6525047889547781	53.47878413986471	2.6983917795484533	0.16936300942879093	0.2554045867304911	0.0519780547337695	1.10215964466279	0.0130257381176325
148	7972.34937967986	1.792836700119617	1.0142390819634386	1.1484589599888857	24.432033883982452	66.96358593063702	9.597805658738976	86.57248356089842	51.437847011282166	0.3323680282200531	0.29031805543821315	0.1479351681544044	0.62506043602977	40.44039902026468	57.62327821389758	0.017875643269615882	3.259207142886771	1.1851484073054168	0.027036104211185113	0.021152900411785375	0.023749430592763195	0.05234308228585769	6.531718864440963	4.122184936847214	2.5720599833767808	2.364379247455757	44019.33335513594	21624.9220926125	138764.478223617	167966.28341896328	0.14090893420452988	0.40864587979996947	0.09640613831336134	282.58014730033835	45.085505118912465	107.01732542670572	27.492924421140533	175.5628218736326	17.59258069777195	10.587893992523007	1.0315825650499804	0.659764936623628	34.57032677124038	2.863240064610531	0.14264416674940222	0.22142854016777333	0.014350113392188	0.0584840117643313	0.013577410309317
149	8273.158415841584	1.8707993065495878	0.7532006744985424	1.0500848942809873	24.345826812078133	66.21609295124395	10.280634615783107	86.88456065830214	53.37725471617611	0.33966735148553195	0.3069696687782907	0.15763465075305833	0.6368809072640996	39.115898380920015	59.277844109925574	0.015520740722619143	3.282364971604927	1.315982160854943	0.025732862795668478	0.019443684880707614	0.02709165928747786	0.05308354995130911	7.0386334234614685	4.2494740770145025	2.1956862609111694	2.2970332194518757	41832.827593771006	18842.989367976188	146750.92849996762	172515.40256450555	0.13137864456527693	0.4137580034868535	0.09355357153136262	291.3839131927848	35.44014181034877	107.01479813351881	24.27504719602513	184.36911505926585	11.16509461432369	8.69186552089676	0.9345935004292186	0.676505570315811	38.69588639324342	2.556077707265483	0.14631317442064157	0.23275473861525475	0.182545083531093	0.0751492177027258	0.0246136328522703
150	4791.967980217212	1.414600790149749	0.7894033474921898	0.7730746630826606	24.368770310405782	59.45684088146319	10.419256976559168	105.32733330784288	58.30046606456442	0.3647936293277066	0.3121038561850408	0.17164841237091372	0.6197189342312853	64.61940507225208	78.67660847215406	0.03301942982519845	3.1515203775559133	1.1608800911237425	0.02930575286220528	0.022919015356528908	0.02525347955453085	0.05525592289340259	6.61441303422659	4.078465525880107	5.199541296322811	4.442348816031549	45614.19885670102	23011.99053607072	128898.83560156835	156329.42845552144	0.1435511392546618	0.3824550172352225	0.09206289622072446	244.59523904346364	81.55863786808617	93.64917509125061	44.655781618291996	150.94606395221328	36.9028562497942	10.655551555103457	1.0580197658445394	0.6536632033069968	31.142205439438424	2.8648063404797193	0.1346896816358818	0.2069971811941692	0.14554775644396803	0.13391561504713	0.0129524913561422
151	11789.203382083597	0.399324924945938	0.7468143563701876	1.1035722458209765	26.41517037089147	69.32765982114586	25.42177127679689	128.67069447284325	71.63647872962875	0.3744509789119728	0.3723207927658675	0.25970633990951386	0.5472374400620754	183.70314865486165	187.4288934568089	0.09613488737396333	3.275367203624844	1.7882610331088433	0.024322708279343037	0.016729960126190234	0.027957335369159588	0.03937262547276166	6.8308999238882615	3.909786031551186	13.319200698085327	6.444540553039452	38824.26619514997	21459.339571740456	103398.61176003155	112932.10927542511	0.146276535899232	0.28879691156318454	0.09400814816649639	280.1526346182821	274.69240223551117	122.64484995261084	142.74214907814846	157.50778466567218	131.95025315736262	11.940593061014532	0.8058747479796622	0.7621017832270748	33.99694488095349	2.479469453219172	0.10915150229369078	0.15416814228669543	0.263628698712789	0.0758397842889238	0.672337018722649
152	3880.4553479940705	1.2044375800652816	0.7990153813011178	1.3886034648509797	24.345465053175527	54.71592380399607	9.25463432987814	98.6143680432342	55.55120818388847	0.3510766483071822	0.2970641802819735	0.15691853333858385	0.6153407595034552	50.14781788567062	67.3877177881515	0.024626016822242545	3.105796569987573	1.13334678305501	0.030008254589675765	0.022817813197276073	0.024103605888654227	0.052428243527343966	6.5252034119377855	4.078476441498933	3.349357793374822	2.722685752052338	46516.113670603896	24107.4626625433	134872.03007345906	165522.7760082856	0.14549316684112032	0.39912632166570094	0.09363508498655568	224.99672205188122	52.228432359577106	86.85486610976251	31.23355960798423	138.14185594211892	20.9948727515929	10.35542161300803	1.124776706174276	0.6275377136655224	27.011822139072898	2.954205789742611	0.13966904315723755	0.22254384026773452	0.209458991403846	0.13391561504713	0.0352097767908841
153	6342.984452234505	1.3213025236343625	0.9384434357664359	0.7793219228551209	24.85977009871617	57.74661860452755	13.965960234270092	114.66441655019594	65.67855407568665	0.373392631286051	0.34370879645497726	0.20629872109723976	0.5743699130293791	97.64675448733642	123.95287630555757	0.044030643223335775	3.1222530084295266	1.3935857903906335	0.02742591541268797	0.019522466516369453	0.028862799285309836	0.05174638906595894	6.9393521425813836	4.005447991933157	6.506159106061029	4.986993162128672	44264.5500536397	23282.44107039792	129471.80666205009	153937.51276281124	0.14469182638956335	0.36625512742568905	0.09484621068829036	240.68731030610112	95.69855321407054	98.74053206608605	50.52520964876559	141.94677824001468	45.17334356530505	11.089764891601735	1.0595123913734077	0.6554362849545657	28.50026468345263	2.886485225990695	0.1327880651932179	0.20197307264283135	0.00900195822570665	0.0606675970323777	0.00636461908702562
154	4821.316256013586	1.4751255639387906	0.8578078080313977	0.6724386274624246	24.69229704846015	63.110952524262295	13.592339084498418	103.43033553547532	60.88815641847164	0.35372430526664017	0.3111591269903463	0.1944329563287773	0.5847007338728406	86.3005353369578	105.05750964033905	0.04334861157491706	3.182965661322325	1.2765698321455066	0.027145969644318493	0.0206455141646444	0.02677896074392338	0.05400404315699012	6.404464237027268	3.93796327766472	6.666588335369651	3.9565102319306824	45294.20210234824	23768.829014150022	122849.88762335085	150421.83945027844	0.147228036162477	0.37056624003234817	0.09729331334668694	259.4168387201162	107.79049984834464	105.14091351014697	58.095642327037	154.27592520996936	49.69485752130761	14.055388938983894	1.2113170468554835	0.6140070955372946	35.78294635841783	3.558458287554209	0.14200290270944252	0.22777658572173834	0.0326622335593935	0.0758397842889238	0.0111763630729273
155	10992.077604190332	0.916419909616914	0.7240744304145561	1.1013778197937878	25.834408799765278	67.72690131918189	22.148771148863787	131.5411009109697	74.60540314100372	0.36037241684458365	0.35151780415365014	0.24114173143723644	0.5483495985169518	171.9671302470307	187.37281512374238	0.08079575744365705	3.2385326796781344	1.7398953879347872	0.024441293370432236	0.01721954988268673	0.02651418691890504	0.03541180721550195	7.223256056415353	4.038820746732235	10.516112133389937	5.086440289181623	41048.62087492581	21577.16557184178	113077.3199553516	118364.21463135167	0.14232375935540167	0.2924751943900743	0.09262100436645337	288.57375858934984	189.38592831514308	123.04760616654423	101.16870238962153	165.52615242280612	88.21722592552149	14.718165497924359	1.1410456425967945	0.6394999687797536	38.62991286099257	3.3389729670352124	0.15667036181937202	0.23106749762755585	0.17009805062682998	0.281891818501203	0.972413214648784
156	7368.073789356719	1.0858164219332744	0.8746431175046624	0.7285544401322044	25.592014437918586	72.99447661061879	20.2549598441253	125.54121523699267	71.28742607158719	0.3755320284949604	0.36378654252687	0.2443704336919002	0.5607376111528247	153.39338290455945	171.15281437399324	0.0752965715960689	3.2638379521021896	1.6304603888616216	0.02452866778749892	0.017114006964778234	0.0284835045496469	0.04562264014663577	7.353020607629678	4.058195403201837	9.194318401456856	4.722843766390771	39585.32494278319	20651.08285974441	113551.03141554008	128079.01451437354	0.1445736843835157	0.3224463008322745	0.09304850954387614	296.1723063923216	166.09061348808916	126.55934624612475	87.35435334808717	169.61296014619631	78.73626014000234	16.12878643719683	1.2938126172077378	0.589862130753407	39.87214834390926	3.8603785409433033	0.14272672926233443	0.2278913763780378	0.007274845844134259	0.344756377762011	0.0075846941635314405
157	4129.897994818451	1.4882959430804097	0.7348729939960947	0.8390942764377354	25.48387294699369	68.32930521484151	19.165492401876527	113.60855920548599	65.95931338001041	0.3593684028261126	0.3490508035796025	0.22441073883732565	0.5819255474092087	129.97941228542007	150.31615971008702	0.06142908326287087	3.2550226771002744	1.5656034065456523	0.025316923262634385	0.01814742986006217	0.028034444472623734	0.047089211889495615	7.23571683083985	4.133380016499564	7.561538589547985	4.509388257847194	40619.43646050972	20978.541983740593	118372.53593500698	136037.68705004873	0.141735121268716	0.34114625457523157	0.09459033724070603	296.6680013906541	143.90548692507906	120.56175992886153	75.47241336454066	176.10624146179262	68.43307356053832	16.944386370708028	1.4464764845826552	0.5440909632835714	37.22800544210154	4.19641629067698	0.14992956771243	0.2423847879581108	0.0155734076692988	0.0136147590373342	0.071083494668575
158	3577.416078169319	0.8209956337691735	1.0429120475184563	0.9942896018583178	24.516780166564	64.16668261034935	12.82600679802969	98.63517255399445	59.16875788549945	0.3466200991903827	0.3074246290172701	0.18349373706124267	0.5990978012156581	78.91790926634026	95.39252928403654	0.03971179994291763	3.1885607143055723	1.2647941922056647	0.027950996807512164	0.02153115413920991	0.026011095903910306	0.0543439316474577	6.414487129186057	3.9644638650358024	5.328757422590706	3.408484505540727	45819.879360428524	23924.611652906686	126107.10289826794	153787.98597019276	0.15022381353079645	0.3779450813440272	0.09983188479787375	257.14310648399004	94.94349013805717	104.96255341169459	52.00027472097848	152.18055307229528	42.943215417078676	13.246315042138304	1.259205137195718	0.5921311331939929	36.270807299421605	3.5738134835564725	0.15214668588437633	0.24811514432820417	0.0372507799978896	0.618770927828686	0.0424994008347978
159	243471.53051489982	1.007985867019196	0.8168054055606031	0.9809512324495159	26.85919320396739	87.36550273867134	24.420822670038074	128.42894942671535	70.75197071011019	0.37769950340246455	0.37894267851515445	0.2430515585495993	0.5533772612804113	168.52568221878826	178.54872738869082	0.08778019003611942	3.4265331474578318	1.7792289665537413	0.021357114519525773	0.01393433219160575	0.02837857641448313	0.038179859410276934	8.0897096384671	4.409776667931817	14.197615085865479	7.442462866297531	31433.838328354654	16258.690374447575	110179.4801691649	118293.60057020668	0.13064038616115267	0.2961587285486719	0.08548942087039464	376.24095313937227	252.7763862593156	163.12128833163	131.4613002247837	213.11966480774225	121.31508603453192	17.57216734646647	1.4503803250831202	0.5263219192842541	34.32793745608782	4.0080798928357115	0.13502416819631854	0.21703319186278147	0.0463453838284238	0.0219596248224177	0.0195455814044345
160	16134.37141510012	1.4794991929507484	1.0042649274953672	1.0008307131582506	25.9973405130286	81.51048243313637	18.43698213625267	109.48923084909016	63.548338875098594	0.3527752984859456	0.33970754698041694	0.20325783875883854	0.5729788370996657	114.15461723298267	131.5530205163085	0.057375188074152296	3.368942392321539	1.5263914966249956	0.023287320836831223	0.016657832231021918	0.02695516899627788	0.046027123002852686	7.356897684027673	4.157183017461057	9.960793862065795	7.577876707316549	36544.07386796676	18770.354723294688	122314.82007786144	140082.6235730056	0.13671199850886406	0.34469149829041545	0.09172311461149449	349.6370144858855	156.95406321078957	148.5668754048823	81.3965597107861	201.07013908100356	75.55750350000363	16.184109716599067	1.3800427227515326	0.5390577159419341	34.01624357960227	3.921122537931909	0.13954095533255312	0.2261729738712743	0.0199676774195013	0.47867742427177007	0.00259783164971263
161	4506.472926785974	1.417355368441787	0.8039746700455872	1.1449502648539023	25.055748253813466	66.70164749765145	14.480716190582237	104.68895091497804	60.89951693802912	0.3608068182937253	0.32069564023738695	0.18220719204035124	0.5794358220833067	85.46838098867467	105.71986596691345	0.04057966244103806	3.2287583526307615	1.3442576167986628	0.026187443377419517	0.019579198745911745	0.025458397239775395	0.05133096006732286	6.806442436697568	4.000272420215764	6.053982399614583	3.672114551176425	42375.81616662318	22069.22448186032	124107.60846446863	148618.6547591362	0.1461195502686094	0.3668298936113521	0.0967968329798931	276.54782459848263	102.60787940625477	115.77767771250328	56.88243968830517	160.7701468859795	45.72543971794976	13.821917560461003	1.2796365457551149	0.5769058889348326	32.595261097303826	3.601460510909036	0.14175950440885238	0.22712558726138393	0.14110792445159198	0.193297756533487	0.3629507742470349
162	6328.062793613497	1.5516731551218155	0.8122330183444031	0.9035782363492273	24.183747121813525	59.79732800156331	8.233786551796936	96.04800919589859	54.81514384310689	0.3697709565491641	0.2970553539636708	0.12963503373441274	0.5913842840271916	33.3881690214117	48.27450666808182	0.01498269532494063	3.179272370319703	1.074410500914022	0.02722480811286588	0.02118151678513665	0.022128561405343954	0.04928263381152886	6.363097368859513	4.004336738160309	2.661278664967798	2.463098835963194	45815.41025097483	22804.796929004322	142523.3747785509	175779.52700783117	0.14432979143093455	0.40754349325653777	0.09516581482788491	244.4433498083982	36.92098782274319	102.0764793523398	23.659368132128932	142.36687045605825	13.261619690614262	10.130962262827158	1.1086873620799924	0.6266110973245134	29.309567912267454	2.8968932752986185	0.14181341781768908	0.22015905868506597	0.0058470989860887395	0.0347392529376275	0.0139403296227592
163	9147.814069543225	1.271798133956455	0.8767396654485183	0.6827858131801772	24.30937502006469	61.8965340776495	10.405831860781925	105.7111440922778	61.35943785361537	0.36291212078623813	0.29589791580080294	0.1544104397773555	0.5787541287888788	59.4805564554531	79.82136787294837	0.02646491135563166	3.1602473580441393	1.1591850235688903	0.027754236072387146	0.021969387981880018	0.02300273350679834	0.05122583753617662	6.458704129936384	3.9340725755909864	4.22234144817417	3.364632452504216	46812.898185878716	24227.61118462205	129889.2903730845	156879.6398961672	0.1501115026622304	0.3804668106465225	0.09851180357618071	249.05126148534404	55.65349229052746	105.58135670784935	32.880781451230455	143.46990477749463	22.772710839297037	11.523300441601517	1.117736499033823	0.6308053908787662	28.662207982062977	3.0571365381359126	0.13849021696841712	0.21482453040949684	0.0199676774195013	0.38366002553796297	0.00259783164971263
164	11451.009881893831	1.2457260404529087	1.1786147761893024	0.7348550036393492	25.69080250215343	68.8057117449184	16.252060043654506	111.36909349150586	64.19846238739838	0.36807434507302944	0.3421748735938591	0.2039107997846777	0.5585044873658457	110.1893083757378	130.14281305345344	0.05551581667294967	3.2599038324813496	1.4831226292452742	0.02460861523229022	0.017712326808556146	0.027016235412213912	0.046157161288493995	6.918250421280923	3.994269486446273	8.168378346762761	5.368446154923898	40109.93033641099	21157.32057009072	123619.16374636583	142808.39559625377	0.14380568652133777	0.3455448366562706	0.09467452936502604	284.54728764501715	133.00009087996122	126.38700243384837	70.91267527002383	158.16028521116917	62.08741560993738	12.378225472159043	1.1046889831958728	0.6338459678803561	34.95732239058677	3.0922475238767966	0.15019272222435848	0.2211341377195426	0.0107193226336368	0.30161508099681605	0.00263540094312383
165	2742.469019139322	0.8528879814703872	1.1983966842705707	1.1490574410792016	23.962488757260708	57.19196276744331	9.39022905992122	96.6200693649071	55.245285186533714	0.349266213560246	0.2837195388494843	0.15956781571852494	0.6137135545035126	58.070465738436454	73.48766257221413	0.02821690797639018	3.12849329333259	1.0666789994946695	0.029795144322310067	0.02388855478974074	0.02358539125316284	0.054617866596516296	6.050681418154647	3.9274169350075234	3.9781115297390652	2.7185430813375118	48810.77271600913	25508.029800325803	122521.4452425819	154076.9685609493	0.15129295003668716	0.38652324462409665	0.098460433112978	229.85395319922947	61.541680926023695	89.69823887854346	36.062175418895464	140.15571432068575	25.47950550712841	12.445631946327316	1.276877399304484	0.5741290950149663	32.39626888558349	3.5685132311512873	0.15104724146171847	0.24964982341264227	0.17353847674786702	0.26549299789364	0.291638959925948
166	2062.3677789385774	0.9987357206717995	1.1423988538206966	0.771161432977254	24.418373043582463	57.38655862982888	15.197327731574187	111.75648901170086	65.70911374723138	0.37258233620349973	0.3322249153744825	0.22357014557295846	0.5680117447400505	110.49965401418815	135.4461453384295	0.053435244142502385	3.117355112086671	1.357188297726455	0.02790291134560336	0.02090267154943151	0.028214220882130776	0.05812386898727823	6.416266465430184	3.88275907451381	6.966054780633591	3.605410554969307	47837.42096439226	24767.157451562547	118111.61597686059	145072.72145369422	0.1503999565573608	0.3631660565846576	0.09863347631413116	225.18923221615222	115.63154379189729	97.35505154818347	60.95252865325222	127.83418066796855	54.67901513864485	14.264363949141577	1.3944050531528642	0.5529138133852123	31.827524961178373	3.782864202644493	0.16070426239082833	0.2645396252950702	0.0044249409546549	0.154578830235874	0.0136607845317544
167	2502.910354377684	1.3227028943365513	0.9408730937709224	0.8170088387383154	24.68510801963856	62.757073553282396	11.628728051800095	119.70857479110529	65.7825553654068	0.36360559079253624	0.31821815403348225	0.17681306173977376	0.60597635403919	72.19585368321114	91.11235209061198	0.034403047617824214	3.1453065776780553	1.2208818010551676	0.029424103868659686	0.021968167539358256	0.02633477870770613	0.05257494365839757	7.4246011929821085	4.2588528460585175	6.053532901681302	4.1909177947972545	44130.39693845025	22558.117861068822	126758.183492476	151980.41844923163	0.13921344191001547	0.3709123629530583	0.0890159253556004	267.2205021146002	88.11819445666765	107.00590330155414	49.023178088093985	160.21459881304608	39.0950163685735	11.08964820047382	1.0442331826995972	0.6575040139780496	32.27875086343145	2.8888871329738914	0.13362915411048906	0.20630637756601766	0.0383423940459233	0.46430756705808707	0.0129524913561422
168	7173.296477586625	1.4365947330534434	0.8650520137657636	0.9611753636228215	24.58971694274808	65.81279335815906	10.709688212606803	103.95582751667799	57.6391878179631	0.37178795921788016	0.30741579070417313	0.14881325306029053	0.5990343997575608	54.31096794945146	69.53876916204653	0.02390171193237481	3.222827581352687	1.1721547636140643	0.027007731018323305	0.020500907206801245	0.02329369050991242	0.050014088638395605	6.907415654348977	4.1593837900555135	4.054837555709146	3.0880114630569504	43019.93011688535	21156.14561316502	136140.7560325534	165028.5326776997	0.1380295796233908	0.3886430528456131	0.09071774000874733	281.9406270365157	65.44353465313483	114.51244028357532	38.18838503934773	167.42818675294015	27.255149613787093	11.012634868028458	1.1324250551233142	0.6172114074322456	32.60972594604187	3.0564157462287693	0.13831423351935979	0.2205121530301559	0.0130495275336769	0.038097704293636	0.0318578068276522
169	4267.938574135224	1.5577518801734294	0.7111352329920133	0.8114688019701111	24.26734095974102	59.6933492418274	7.967597831867978	95.63113177103847	55.83904471647271	0.3616064909666642	0.2821210422437509	0.14562788963238535	0.5919221574140358	43.400889682704225	61.91081272012795	0.018418654754084853	3.1289311724069524	0.989654577302619	0.029605917419743815	0.023057587445391704	0.02360350481038792	0.05831014583608485	6.747606907190009	4.082897916817798	4.356348613676367	3.533483871439424	46801.63800538348	24395.156502948823	125851.54025535303	160135.79425113802	0.14760747813626787	0.38696884215541394	0.09782381977995455	247.0323760568979	42.825295090125984	103.06844304560423	25.123778036515333	143.96393301129368	17.70151705361064	10.10846988040336	0.9818080488838384	0.6766679689218393	27.51728576543326	2.7140844813591123	0.12282878406725238	0.1906053520939832	0.00953511973460734	0.103759266885015	0.0548654870665252
170	8696.62104749623	1.3341528379685867	0.9514703722296187	1.048540781926118	25.00007081603697	71.70282587927126	12.549311812304367	100.40026828319819	58.21517977849593	0.361333884154746	0.31524183665271577	0.16369315644871887	0.5840588450480014	62.817884250983106	84.99784932209167	0.02848381067097929	3.2685068800758885	1.2970057145564649	0.025238873044090445	0.0186361557371623	0.024256777295500895	0.048923784860186004	6.966620708604392	4.020894956843484	4.037041551388449	3.1037488926268413	41259.39381268178	21004.737801375268	131469.39264528936	156727.99452696316	0.1444984128885525	0.3836808662993082	0.09494969882681338	295.75780495394815	69.51364649506857	120.42694041771858	39.62570025494253	175.33086453622965	29.887946240126045	11.345287145319201	1.1190105271195143	0.6185706849089059	31.076722515510287	3.036519073699976	0.1341548414576117	0.20665947453881345	0.0489900304503965	0.30161508099681605	0.0029566679749818397
171	10820.682773233306	0.8658929902845715	1.2629921421411956	0.8293662930970671	24.6267603030869	61.48854048157983	12.618023707234657	106.31199538849917	61.80976265105593	0.36068421644391385	0.3028767303348471	0.16838998275097086	0.5803518471778814	76.71465207995853	93.8333728986523	0.0356849017712918	3.1735541870254953	1.2215666381547856	0.027785704854075517	0.02133714625196105	0.02344926922924911	0.05207835785532743	6.454778704212462	3.8623588979851275	4.801912672483749	3.3345423905079405	46123.23323372175	24785.266133670084	119818.82305597959	148763.15145788362	0.15667397899089763	0.369303503175886	0.10206579683897607	245.8067665871321	79.9028748175958	102.40170814807594	45.63406682093295	143.4050584390557	34.26880799666285	11.411932793149226	1.1041018080121838	0.6185383788480396	33.44538570262027	3.0856201253811597	0.13612386425751397	0.21038307240385323	0.24023159774689398	0.8532070917868221	0.3629507742470349
172	11374.869792082607	1.3589616836943477	0.7618595209634049	1.0511827628433699	25.627644954444825	100.95670033586858	15.360463826206093	97.73058700858141	55.71985221946533	0.3564056689876247	0.3287827185347161	0.1534380967316331	0.5959393154573728	46.2463911207876	74.1081531193192	0.019436698071744706	3.4841671663476195	1.4547277575858701	0.021600643432307973	0.014961304101943617	0.022960349546511726	0.04194336255742116	8.121064086034263	4.27038863096162	3.4820041746130284	3.067486249864978	33779.11246837119	16187.385060689745	139326.6996449129	156085.81236916885	0.13323014586880474	0.38926397883343794	0.0885335139965115	438.22261015279247	58.371931608490385	164.26437422232746	34.66947074919013	273.95823593046515	23.702460859300224	11.638727200894232	1.165084485933202	0.5978447422170065	27.850049730263265	2.9714066536835566	0.13034355374924522	0.20146188932907044	0.05331622126976901	0.19740574320719	0.00633439210023303
173	8845.06169439124	1.2371023704732038	1.5208485795229811	1.4655918665308236	24.636478561880995	67.3160652442824	12.785739752220817	113.8667002756776	62.72967467011821	0.3833787576248785	0.3236141979576977	0.15748281360855187	0.581049318795699	71.61634837658787	80.64713552981637	0.03967689239094997	3.222407899100483	1.1886523610955178	0.026504320673174875	0.020123946971984216	0.022524019014660553	0.048800050425186564	6.938043442555265	4.1457984321063	6.390859308216612	4.2399067356057945	42635.742376208495	21021.059722314767	127684.00039973833	155231.15391451254	0.13834552659130744	0.3679342779010734	0.0888620356552862	279.8277832041285	118.52216459609046	122.06195939530491	64.91741711434143	157.76582380882394	53.60474748174898	10.876753529268957	1.0481430367248739	0.6393134932454416	44.01450214315582	2.8625844603609805	0.16408100103977014	0.2714363005539571	0.0134565180019159	2.0016705416419	0.0279478733718442
174	5832.209516561895	1.2862922254638507	0.5281219792549295	0.6055737711271247	24.388679480523013	55.76422501481221	7.829239469610507	124.525010113554	67.27136966501136	0.4161203990433661	0.3203855876611524	0.14471624301085081	0.571982298247606	33.34632210472591	50.64097054888481	0.014980785714333887	3.0091989375736823	1.0162207176664433	0.0291763843137015	0.021432046710883904	0.024884106738135396	0.05786440270070496	8.692217397789271	4.841046448173439	3.322059399937364	3.104881341455093	42840.977572554795	20733.749853774694	132787.35928675425	165962.22496217364	0.12132600411782035	0.3979307624954016	0.07693329442046305	258.90464927577625	39.34027301419563	110.94850592881198	23.51482167580633	147.95614334696432	15.825451338389307	6.578563350520559	0.6378891526728745	0.7848140247795481	27.116369741995253	1.936121495999331	0.09642787633112562	0.13574980303375672	0.00418746776985489	0.0375858871970137	0.045573349667213
175	6103.339412526879	1.4463710848140252	0.7080897321801354	0.8207325254622777	23.319019715589626	56.402879792623835	8.231543686929472	101.92045045114446	59.018175284762414	0.37415787853972715	0.27837579685768105	0.14063482122508889	0.5954570408548134	40.01774053009969	58.20152207776791	0.017417791300658875	3.05497131461646	0.9641476447614451	0.031656886298465886	0.02559723464544493	0.02226227272301223	0.056619754995263366	6.482520361801515	4.008069922202674	2.6016139028940204	2.3943154067790147	51549.402663344736	26556.801422669578	121266.95345669553	154141.3446973149	0.1537749243602136	0.38215876591359793	0.09968364202051071	226.24818078147618	40.10947362125846	98.50513714129391	24.40223887139598	127.74304364018242	15.707234749862444	10.083836296039165	1.0938512377838887	0.6216866408304754	30.892801296614877	2.938681041787267	0.14143801790904975	0.22622083132996187	0.0218660290391514	0.040578538644227	0.0100260666990237
176	11967.296178591652	1.6191610938232464	0.7332328289418233	1.0051434083832445	24.34502947886978	61.08298455627566	9.129397358837926	105.34308152475992	59.4839893764782	0.3856929937113203	0.3204492334516869	0.14562057119043104	0.5916213457063038	40.16645975605879	64.00712593336698	0.01676513767192041	3.1385873556073256	1.1555417346045664	0.0279248347164198	0.02093936293327031	0.02475241944167648	0.05145135566887418	7.43650487073832	4.310263429932059	2.818095257525497	2.574560963722617	44060.78009610384	21802.200820721442	138461.9542138426	168409.16082900102	0.13563981819673102	0.4007603998838272	0.08821101888470881	275.20354068997653	39.7934895575371	112.44146023702342	25.228717926553966	162.76208045295314	14.564771630983149	8.92276232937152	1.0243393249205148	0.6399824317465742	26.10626565708634	2.6091868309386665	0.12285498283305192	0.1854795958470784	0.012724137308391	0.040578538644227	0.279584884507814
177	9637.52388724706	1.6246767567304636	1.1770421107395372	1.4743501293311583	24.813833301685033	66.5715030478317	10.128938058027	103.3941059976939	57.77535304596763	0.36720200640735623	0.3130785284169565	0.1520517169584941	0.5926880662418748	49.89733130166492	72.17659896058117	0.020855091412289542	3.1832661381608394	1.2181903560047038	0.026752004710439554	0.01985285340294466	0.02482775251110283	0.050574296948670085	8.514745294418255	4.6763560503385655	3.3792653377958444	2.8041876213832584	40821.60256798136	19869.17509849364	134400.65323138243	161105.63612037853	0.12564261996354045	0.3866530049364528	0.08261336002521827	350.1525460719375	51.484551005039705	139.66994878168884	32.300707196095985	210.48259729024866	19.183843808943763	9.599048452810878	0.9582021530055375	0.6739886162868586	29.333824198459524	2.609182203792208	0.11769520787871646	0.17869798276904766	0.121964383150828	0.20961208424530103	1.27715147748888
178	22767.46717392257	1.601994054455466	0.7600560805895319	1.0744352951144984	24.42993766680553	62.70182706568126	10.346537471141904	115.83393920909621	64.43219917808591	0.38680385484149404	0.31416039928068334	0.14871010002892585	0.585701595624918	53.824244485408634	70.00951751697221	0.02256922369860765	3.1399353924746105	1.1075560287853319	0.02834305471862969	0.021330375057160844	0.02307607134617752	0.053937807015200505	7.528570700821775	4.572905035403583	3.4496811921671124	2.842397794947011	42843.03258755797	20774.00387591635	128353.97728315466	158133.69118505847	0.12873168060963103	0.38294383755173966	0.0842996182490057	278.2977449487175	59.30723804044246	115.32944203091482	35.57204905494905	162.9683029178024	23.735188985493334	11.110815130264818	1.0184777716661628	0.6498145032847642	38.22651147829698	3.138882250650103	0.15430348944268865	0.2519441502311941	1.2692386028423102	0.20961208424530103	1.0142784307869899
179	5621.306918833064	0.9970119542674256	0.851368469443948	0.8712666197870389	25.536142673020738	76.93512686375152	16.075253958345627	109.18765731999395	61.272543363466816	0.35953232690347464	0.3264697061187838	0.1864905365872768	0.5878957273670651	98.71955055489465	116.56947651695138	0.044349839502944625	3.3088030055816584	1.4145282298498574	0.02479117114970963	0.017814185131928173	0.025384572057386336	0.04678901359560996	7.7123195867240435	4.255216279034526	7.257689235628533	4.93034289458924	38213.16850658915	19271.178757968362	121337.57566012593	140954.2960582112	0.13439245016290247	0.34674956898208803	0.08867246197747027	347.94245926995876	125.05245031170212	140.14631871722875	66.62703215021466	207.7961405527307	58.42541816148746	12.598627320872435	1.1648907852464192	0.6104342957883419	35.502826693520376	3.2522060032734967	0.13673975223814594	0.21530735081259297	0.0130495275336769	0.198914603838231	0.00265965424637669
180	17748.848415830027	0.9585536289867032	0.8823250204605768	1.003427868251508	26.40388258205863	79.22463146518278	21.897372562138933	132.7891628202453	71.45891286136478	0.3836128430359551	0.36521497713685835	0.23071127509745626	0.5683259937710928	158.38504374064487	179.26382103791425	0.06688981760296335	3.3313727785888507	1.69052860728385	0.023569276601387378	0.01577577813810626	0.026812608649906106	0.04200004753737874	8.331261457510964	4.370760515250693	11.009873828093593	8.547956593275293	34666.41630783585	17778.678672599868	109799.87509774015	119878.17915359492	0.12778912931710723	0.303503349839059	0.08315000755477535	362.4960398766095	195.92388469106749	148.25103238555204	100.57725091993053	214.24500749105715	95.34663377113716	11.814428819016026	1.1501017450018605	0.596531744340044	34.978603398531206	3.016435382857787	0.12878184182187832	0.19228207267467584	0.133526790321905	0.0408894211903434	0.0719686950159028
181	7519.766311000514	1.2067434178284715	1.0149191593987068	0.9639341165559415	24.043168569443438	59.49887996317405	9.481428867600089	100.1872523885216	56.891760213677614	0.35810683870628685	0.3035081707536107	0.1530761585201231	0.6154218060934904	52.067170186311074	68.48655625596287	0.024726655166654152	3.127191036974628	1.1172098849699246	0.0297688919763588	0.023869361229396622	0.024315712225283517	0.05395509018218778	6.5321177189858135	4.069468285184011	4.504931157725992	3.1492331911759375	47422.050794240204	23993.092882088942	132115.9836152375	161229.64751061506	0.14474706512329846	0.390797789024535	0.09499877977630182	248.372664511808	64.241596090528	97.11384286493929	38.23613475336706	151.2588216468686	26.005461337160952	10.721317176110507	1.0795296026274017	0.6421007749619274	33.478078256266826	2.9549331718642704	0.14524875593778097	0.22515531953791276	0.14554775644396803	0.474011300693479	0.144038915898126
182	8087.638762607305	1.217565362981002	1.0473197369133758	0.9978769365154561	24.02367677107548	64.67762265752943	8.117591747716556	90.52083114651178	51.890251775811706	0.3328232623552207	0.2804031695946026	0.13585178866213832	0.6330756078496997	25.217830819515438	40.869862917110375	0.012322373051881254	3.185661097011065	1.0313722599655202	0.02905679000187623	0.023098108141572673	0.023380348475505734	0.054583636464856616	6.74967725910983	4.215457705298813	2.0248819282938344	2.1426646148441275	46151.006748694694	22994.016286411857	137553.0006819367	171593.05837322614	0.14141759117051944	0.4164582765477373	0.09480001843099242	286.477067892387	31.80199553439668	106.99353005418445	21.260128850257257	179.4835378382026	10.541866684139446	11.93244871585176	1.1963369562096713	0.602305219612707	35.67932641068435	3.3512249609358222	0.1599375543484907	0.25385597105560354	0.0692278759857309	0.160330561559294	0.0292097442872585
183	7525.487942290217	1.4205252549307097	0.9357192740302933	1.7334964351787079	24.23207573346854	61.884131419008625	7.605250960339668	101.12349768894073	56.54778272600234	0.3719457213699434	0.2841621311922468	0.14424845501103623	0.5973685665927874	35.74265373522772	49.61446041472358	0.01719462890912125	3.117554382007349	0.92971353327146	0.029184901272721057	0.02258597899896531	0.023750921354995822	0.06123218804821514	7.475145299247015	4.404180864509284	3.955197537803124	3.9643611996839434	44599.38734545412	22128.44358242544	128278.15330085288	161272.63760355738	0.13376906595936772	0.387107776867906	0.08724976354584937	278.3634409589987	42.00351856718155	111.59111154232407	24.161442092855754	166.7723294166748	17.84207647432583	9.019357565932735	0.8989800269575879	0.6934286790542751	31.3328761611905	2.493331814383171	0.13802640042986597	0.2230068224714338	0.00426733519280804	0.0216376146093882	0.0013370625654394801
184	4330.455983599744	1.3717145257209595	1.107948772199785	0.8342954461308081	25.72633681888957	74.84702873553128	13.987100283859396	104.44860689921589	60.280837246656695	0.35692623367361037	0.3321222201032296	0.17789955940384108	0.5771077335687755	86.40266896412167	107.75407663847012	0.03822784868439608	3.3318125376981436	1.420786533154783	0.024115000634996882	0.01716368257988898	0.02622846343267168	0.04515662284378868	7.227583046165764	4.168889880140019	5.957765634698953	3.932614834271716	36844.669664164685	18675.131655170968	132126.13460781003	153090.969060793	0.13306984167429414	0.3700939193793921	0.08990065798764105	319.44640969091535	85.03877043097424	134.7575771052929	46.19660239332703	184.68883258562246	38.84216803764731	13.317733233391895	1.1844112657551826	0.6004730533657546	38.79118133402482	3.380545013455305	0.13576288404516235	0.21487965822251828	0.0154521856183463	0.6800373546058001	1.09844261875303
185	4527.967186671756	2.0467262805869417	1.379987634851064	1.7330710479391194	23.39840915661898	56.998846875898316	7.7035100268763195	87.3299424804597	51.702436333635255	0.35330186672048275	0.28196786059530965	0.13604639520828277	0.6230977981299924	33.45127789687267	47.29346835714838	0.01591687734229734	3.097689811731307	1.0055947903025722	0.030758293672253155	0.024838423939903972	0.02218860093387201	0.05518323028338387	6.492395258646299	4.09369677213543	2.4898706239299373	2.3104055891656046	50459.89477214492	24767.83253472208	132213.63963013818	164678.92508657664	0.14474681376003704	0.4024351788477564	0.09621450869413248	242.16119459383063	38.671964314362995	92.53014608427182	24.433505852430667	149.63104850955855	14.238458461932343	10.460029936166142	1.1141511313599233	0.625767889138068	34.78828139862722	3.067360573826956	0.15530121705883854	0.25062220485932085	0.292219347836303	0.5261122020847889	0.7152601148901351
186	5947.023626382188	1.417378882324793	0.6904874033937599	0.830371174520873	23.484523966347023	54.81890379927142	7.401337433784724	93.7964981130346	54.01366665953915	0.3773244564521846	0.29263037622233157	0.14361960840879004	0.6067393502121514	29.41454972672859	44.95292530793066	0.014334780045029282	3.0593779265979513	0.9864978456737343	0.03087901582822534	0.02523098041558852	0.02480994608980526	0.06197601886425488	6.829689783051806	4.293239843935671	2.472987091982966	2.547668461461348	49304.99253629422	24149.543576362885	133141.80359986186	165300.58529391524	0.1384182017935854	0.4028466853799442	0.09119225727003857	235.69449418993008	29.975096028384318	97.94977328628045	19.80355016589101	137.74472090364972	10.171545862493272	8.268893913044808	0.8965634828852082	0.6960472171624836	44.86760860979545	2.3999593099913934	0.12788760371052216	0.20341092392283475	0.127575533553411	0.0163874330207066	0.231797349755103
187	3121.683677820946	0.9697309371123968	1.2629023476340708	0.889613915310714	24.41371049496768	62.23826432296914	9.220615082990891	89.4171727649879	52.88214172227694	0.3675407357599726	0.3002677794928174	0.14908807220201986	0.6022587687208268	44.12954394408974	59.0121338729762	0.021269966400725683	3.1859885877794243	1.0553317310013914	0.02771622554313948	0.021340134754828786	0.024500954599194463	0.05755804493484677	6.826036339859474	4.228432978135157	4.12509685683702	4.5512200759933625	43294.50324827301	21540.864835992077	132694.5052400543	165883.01953877995	0.13590345119583488	0.3942269522471034	0.0923362038431956	265.05447189269114	55.705005188984686	108.08122145460563	31.587161745426297	156.97325043808547	24.117843443558318	11.493678090112379	1.1052383460626518	0.627035147483988	47.9616919282103	3.349070932918891	0.1305449679362702	0.21316940096947523	0.076522727623745	0.544765473940635	0.33814010290789903
188	6141.22480620155	1.5613569738631612	1.4542629704001686	1.0708309073294544	23.994226268757448	62.36482067491517	7.209484164307537	81.48021671054767	49.363786949401636	0.3584922735491306	0.3002907252530937	0.13287190846100744	0.6294603834497811	21.67291858553268	36.722273989126414	0.010019453999964642	3.211049271398284	1.085470805944798	0.02763595343790653	0.021603797692611327	0.024755907595790792	0.0528708598734637	6.823933867164211	4.227694835231043	1.8766002614824218	2.1575514166726415	44645.55432447147	21174.99571052151	147311.48123061686	181297.5414969053	0.13655132549002047	0.4204709277330248	0.094436815155759	275.9326026345231	23.40825455587984	105.57803336360548	17.246212116740782	170.35456927091715	6.162042439139012	9.799965777607687	1.0676537976696714	0.6418577288971775	34.3689521516805	2.9023550504852396	0.13673251617624002	0.22690404863506874	0.7612228846188259	0.307669898384797	0.0915385141024053
189	6471.38281160699	1.3987734942159296	1.32503650868734	1.3509349293704542	24.58692883341487	61.27041912604424	10.254773029478333	117.78966709471622	65.42523720339776	0.3604301869745589	0.3166175002936529	0.1628937768171363	0.6057090839430234	56.09703990632424	79.12865818942309	0.024125205375123936	3.1319850885648814	1.1771895371024692	0.029606804718113798	0.021829166179134843	0.026524787242799063	0.05214168762331007	7.435564030829068	4.279308975486778	4.713796008825349	3.248560608440187	44416.94480199693	22659.735859973774	132778.66630559327	163467.2512643389	0.1381663075803773	0.3894667501042306	0.08990660917676187	261.3475894915506	64.83969826834421	105.98298318257417	38.45557403822399	155.36460630897636	26.384124230120065	10.469661934062888	1.0452355171214862	0.6471619584676293	31.589287093344932	2.81902310853634	0.13467003055875068	0.2071235574573856	0.3845039468054461	0.803477298946987	1.2336401105448997
190	18146.143337181664	0.9944649665986687	1.3229401256665827	0.8511149167632182	25.752303953666722	75.26339757399023	14.371002921186667	104.69346916353895	60.84805884898662	0.36387032942512737	0.3260896257452864	0.1797398500088615	0.5701059517312231	87.51409460893741	105.74746038028391	0.0405197124714345	3.329907425920082	1.347268067863343	0.023926322288285645	0.01710707712884276	0.026120295622850672	0.048579170169133545	7.165330498226701	4.149975164132526	9.019206209674591	7.925020336081942	37335.57969253206	19162.155955085585	128022.84341698112	150237.0151246427	0.136054229286394	0.36121549498847016	0.0912226752817181	316.10176361672785	122.82657921384812	136.73340280296816	63.269794167843784	179.36836081375975	59.55678504600407	13.286577584438522	1.194420855509158	0.5900419138421634	56.74664541930848	3.5768960205804072	0.13714953374389657	0.22087555949153242	0.0025531769306003102	0.426790384473152	0.0017238150348560198
191	33545.62752678319	0.7739418135454149	0.7859555794942044	0.9350909755787421	26.418712006691436	76.49203159260377	19.540763169744842	116.99977926595368	65.20163777159829	0.37556760264690464	0.3593562838722546	0.21556880837477946	0.5639028678768975	134.6490799124858	150.661436186795	0.06160079947534123	3.335551720422925	1.6025819847295284	0.02330668654455678	0.01562015200863482	0.026838164428280315	0.04292667468835513	7.884639921469196	4.306862586548756	10.242143276474637	7.17050484110973	33921.44974976405	17301.955390153333	119354.7403009398	133803.7911575169	0.12702529224830383	0.32307983750874014	0.08490294470344752	338.0446629699819	167.74309915409762	144.166008854309	86.1456899984578	193.87865411567262	81.5974091556399	12.709020970262841	1.2135454044770422	0.5743538257115235	39.665879215852385	3.274678516374058	0.13719698919620144	0.21629320424309398	0.17843030513071698	0.0389905091068323	0.0340861907270473
192	8612.597237517943	1.6086291464081819	1.050844155850541	1.0362195013245559	24.127523607026	58.35677272920935	7.1348069667522145	92.79114133815925	53.79248485410357	0.37158027856556536	0.2917197063059466	0.13888625913045585	0.6107407544950088	35.77456463905395	48.14699973933217	0.01687142169643304	3.128877320354216	0.9343317452567715	0.028971108878085596	0.022825248278887968	0.02334650979147492	0.06033280777750126	6.895676963260951	4.255362449515564	2.796133811376866	2.5116999823325563	44718.89832225866	21918.75395382618	137605.21190197376	167156.85011778836	0.13457091367808968	0.3853535178605357	0.09045242970609556	252.94888577458613	36.94943599527723	100.62632170639289	23.004466533834467	152.32256406819326	13.944969461442787	9.840666658230445	1.1102978836753437	0.609396015742621	30.011727939167315	2.8591346180044304	0.1726779049268356	0.3035873059077601	0.06108887328968	0.0377921385143084	0.0140733005594158
193	6788.862188284261	1.4148056921924268	0.9773082246816216	1.0025435349237675	25.750101081478316	73.6921979169604	14.962041785808186	107.03735030825419	61.434505444481026	0.3543300912385369	0.3320821375791647	0.19169524703097912	0.579256493210919	97.7640142694792	118.34024541393971	0.04447204501385921	3.3169778602520466	1.4432031684745414	0.024345755016358692	0.017292995441071324	0.027007878865003505	0.046687752624573434	7.270784707965755	4.181148903919718	6.146964737767799	3.840052549443394	36987.834453391275	18898.993491530797	128442.58439368456	147931.4323588518	0.13373333034863846	0.3605470763507536	0.08976204951653124	315.53098277143965	95.38252172888619	131.28182644730478	51.586704587392155	184.2491563241349	43.795817141494176	13.664010706575622	1.20094590840091	0.5974215267471561	39.621332338061904	3.451833809174769	0.13749655637723532	0.21561515425332303	0.0154521856183463	0.6800373546058001	0.0856759663497208
194	1970.5246922029755	0.9145848380447883	0.9191375655065108	0.9846532860842722	24.30961182095681	69.33393040663677	9.85621957138114	88.61284114138418	52.09097501968068	0.32183240031875054	0.28208274803729144	0.14237986271845912	0.6305736162427555	38.517898780520035	55.24044996215105	0.01903662526409909	3.274745122876763	1.18763131798919	0.027222417612433523	0.02178653470550339	0.02307137431675447	0.04990989495393891	6.472343649128864	4.073773431346478	2.978142932623951	2.386330250479219	44576.7220982473	22144.930488006394	133903.4586957589	161357.939910114	0.143077181738966	0.4061109162944643	0.09669000483779301	303.41330348060774	47.62257902214118	117.21175644824906	30.021458578881298	186.2015470323592	17.60112044325988	14.790003866921806	1.4054821719438475	0.5421675686392153	37.8623225666834	4.108884352426904	0.16081068258293674	0.2768320540015538	0.0770665972235635	0.292309423791151	0.0133049379468614
195	5348.055900621118	1.1181374311129124	0.9056442483176704	1.0066816371594733	23.59965489295209	53.1477107124606	5.2197975639776395	71.58521723253303	43.84177407741613	0.35791357947513897	0.278272128828186	0.13129408100543066	0.6311910144983144	15.840350974537456	28.319301701914064	0.008775440017528325	3.1254822985342243	0.8605865916316301	0.02946405500719918	0.023757597816139488	0.02473402093885869	0.06188414161495755	6.0455710315079525	3.9796579304176465	1.6319326254984745	2.0957809191720225	47897.042278978646	23905.24883344739	141883.6387632541	179983.1514189278	0.14706229532144188	0.4239142499109508	0.10057818735757323	214.91449838973372	18.321376086446556	82.33950605727692	13.049976114318355	132.57499233245693	5.271399972128197	9.102746541477847	1.16633546312323	0.5899213438745666	36.84156130056057	2.99275144241833	0.14253274038089814	0.23905998124008804	0.107998547008932	0.0551954686134698	0.0137462156360796
196	9935.25887828435	1.1593575361131625	0.9257496676955805	1.2373884665918233	24.567608817377543	65.61999209311313	8.269424229620203	96.86272338216054	54.35122642205121	0.37426375068266404	0.3028251848815873	0.1345976282630967	0.5952103152297076	32.7193482612438	46.29162664615849	0.014298405154471294	3.236821719317599	1.0644362233883302	0.026296429023050932	0.02016184545655793	0.023241090337946833	0.05218038109384539	6.767876308810368	4.14603060986711	2.6826051761935936	2.705435033325555	42523.84841424363	20746.998879742096	141882.69080112345	175472.7915775302	0.13820724668720205	0.40941439490455445	0.09073638460228398	273.2885059969192	38.04909687083361	111.85613688648579	23.749501492940784	161.4323691104327	14.299595377892846	9.41458849649888	0.9264389226650134	0.6953532067830618	28.795439060147118	2.5071438907236945	0.11806417049322479	0.17914247888100437	0.19220196775480103	0.0667323996318313	0.0318578068276522
197	5170.435571568949	1.7960794504091837	1.5519041015186186	1.5190833957214676	24.094692117142895	65.85678080718814	7.011972000317265	77.79576140068919	47.37978341917384	0.35553224645974907	0.29253920926783056	0.13220648676081154	0.6116995881501412	24.81766359762732	41.56603547065137	0.011510127839012051	3.2374500582603405	1.0278659723625754	0.026998271541748706	0.021653381939090232	0.0242102544152707	0.05516885731700562	6.309518507931283	4.01974577569187	2.110761520591413	2.278969757375946	45367.88675924983	22435.701456656883	140551.51536057945	171522.33266308316	0.14564509270100126	0.40803112113684575	0.09898833345373086	271.39818916254234	26.51334482237664	112.603725618132	18.69499570289725	158.79446354441032	7.818349119479364	9.1769062963657	1.0442984244365454	0.6412967800163013	33.218341087688174	2.702127037586495	0.12169574958364437	0.1951742511014568	1.11243654992134	0.4871667997818879	0.23664691535859197
198	1673.3039743865017	2.1568680592976897	1.828093153923237	2.3020783977785575	23.51379742228476	52.9758017924218	5.922031851114227	88.51249666119602	50.37623839802868	0.37171848667736884	0.27198288845122665	0.1295743373429913	0.6139041184052384	26.23170071205043	30.539950270448372	0.013304354345907944	3.063396235943432	0.8118489984740871	0.031058585208843758	0.025093601377214725	0.021909447452726036	0.06121260194729237	6.686011791456841	4.191348486419126	2.3855929572573444	2.139695279162374	49197.326408686415	24486.16072976179	127691.27404943875	166478.65198871083	0.1431407762467475	0.4011579624027052	0.09351883158759432	223.32506907985095	30.488310779476162	88.20256986691248	19.160611825862812	135.12249921293878	11.32769895361345	8.430183098616675	0.997728971026524	0.65973443742877	25.861750021118425	2.5084023621070646	0.13149415607151535	0.20255874872501106	0.238420991042118	0.9475745437721859	0.910326057409277
199	4065.1710519811027	1.573841884125682	1.2857851332132817	1.6365528505665479	22.534141709698844	49.393194397905894	6.336082071517232	99.69940456541853	56.85554592502664	0.3834324435901139	0.2812742447327185	0.13973374921866258	0.6213153655755492	28.259714051134875	44.79827621828183	0.01304941218417662	2.968256282312921	0.8714786380332693	0.034724893267166455	0.030792729227160386	0.023791978309528363	0.06370394637792032	6.750365071949074	4.374132788118903	2.6393323865817915	2.7360418756680653	53686.18043208271	27496.071769523205	124688.54935918821	160054.958706557	0.14321449968883274	0.3959549409001945	0.09456226509388166	215.58265849405143	28.67629666278774	86.43479556465792	18.8557091439123	129.14786292939348	9.820587518875442	7.965776039729268	0.8740547881206093	0.6948202539973864	49.270118191788725	2.4586770792982584	0.13373034800246095	0.21478131067842282	0.37917582963796503	0.119019273383682	0.281076843118892
200	2697.9580050996674	1.370096600007801	1.178299178677702	1.1972425719553768	23.308401094118782	60.064062276560804	7.639969541628937	87.7577376051881	53.12270783994752	0.356111370712364	0.2673514086663236	0.13504646577987184	0.6171745964117941	33.48862763764828	46.580739022984645	0.015376709111049557	3.1038964962878373	0.9420446596604728	0.03132002617747595	0.02635469840232644	0.022240990836138414	0.05804391802537288	6.69915401415246	4.201712875280722	2.6290795898255954	2.5554764380339545	49837.49246947931	24998.84336313803	121020.40737467134	154662.3831599399	0.14632892019571914	0.3875791898268747	0.09864876136668238	252.9230838802753	35.86062546347472	104.34535645504089	22.79011797846639	148.57772742523449	13.070507485008363	11.800909859294205	1.1586705093753014	0.6061601443915757	47.350261176841606	3.5514539964369862	0.1454357127444045	0.25123064628560954	0.27693231016601	0.32155085173209697	0.0159073103025643
201	1050.0038584888289	0.6293764957275382	1.0792524751637294	0.8875139302318825	23.7825826367339	60.217460765690355	10.589190377674706	93.672390550957	56.418054259058664	0.35889410206233263	0.2997136142819203	0.16161952421995202	0.6080479927583973	56.09155209523906	68.68806634003575	0.02489678641120781	3.115390205302158	1.159229141591205	0.02962601241364243	0.02306834873184603	0.023527440340550394	0.05574869984112343	7.004568453491068	4.178733934463256	2.867390238272152	2.531618874428972	48070.8590997168	23849.91620784335	127102.8278584431	154050.9943413189	0.14194712313102173	0.38154764780866507	0.09383496153999527	272.13867611238186	56.973203061105345	107.34772301530467	32.64812378136989	164.79095309707725	24.325079279735547	11.082170898192645	1.216274637040397	0.5849594774523764	36.158608394848045	3.3572939780390905	0.17024384783302526	0.27837583200062593	0.203459697724385	0.13672518949395202	0.00292236178934229
202	12245.779637746751	1.524965242716092	0.9124279601972017	0.8895130121286803	24.19542030975579	60.26023384498949	7.521819677967387	88.32483837980574	51.00462300325594	0.3688677714211068	0.2992482149368344	0.13744725775743777	0.6037995110880778	31.073112398596244	44.76285973409342	0.01467554541465596	3.159746144129442	1.0041026415161236	0.02811168489380486	0.022009069937178737	0.02394146341476394	0.05751477104484689	6.759422649493307	4.1802980678734585	2.562415128057795	2.3100986891423116	44544.588314893175	21935.67808853912	138607.82327795954	173792.0467486783	0.13763819154772522	0.41166431684182647	0.09150435533393499	257.0893262526204	36.01389007210833	103.05287754905669	22.669038399781424	154.03644870356354	13.34485167232695	10.153427291444384	1.1178736434948728	0.6177720996241779	30.41696668850908	2.9468566960075298	0.13824603157860826	0.2212160964794396	0.0212400805583704	0.0667323996318313	0.10306330540574199
203	3601.33209035366	1.8547588332154297	1.1982892247457473	1.3313433219599549	23.583240535926862	59.63429396408228	7.562660208817648	84.46239360702214	51.008059871898034	0.3446966301885669	0.2793754688653738	0.1270114545240474	0.6207042989502265	24.3442523030088	38.56836813855863	0.012309487529835171	3.1473576758878816	1.0453170646312064	0.029084228033382273	0.023556169895686086	0.02203192046976372	0.053457116321092735	6.643311053034466	4.166971195145323	1.9634671920715978	2.1813136148493872	48584.56326204029	23695.2969079791	137723.52776467407	170939.9019563026	0.14250704646978754	0.41195135680750067	0.09625865890238912	269.9230561499745	30.440508795581877	104.11579604246248	20.694450640574793	165.80726010751204	9.746058155007091	10.880476232359367	1.1602623226220634	0.599382159035317	37.26616237802145	3.2347057696853567	0.15505132610667902	0.2556096841389744	0.0342009264521365	0.15181309348293398	0.37454001878214
204	6347.3709803921565	1.4839290176439703	1.1154548936529263	0.9865860229737685	24.021681145628985	63.59297962527684	6.601780388841254	93.4214374220408	53.89045040386952	0.36752180161050724	0.3067291045565032	0.14386504452069152	0.6454198162078242	20.017923489748394	37.10701049110851	0.00901953714473346	3.230401813994345	1.0223645457712969	0.028349357230620913	0.02149365138902296	0.026681083686639743	0.060346047901394265	6.968974114181648	4.21985538378788	1.8479098239838287	2.1868601024839367	43512.55459524472	20454.570975874572	148843.44048088748	183771.94744682426	0.13714926388947032	0.42739577923286154	0.09305823503060484	267.78435085208156	21.931705649244627	98.39944223633638	15.965911790442368	169.3849086157451	5.965793858802251	9.340442286155119	1.1130938496795253	0.6121910052822197	34.13289724564685	2.9129652797187053	0.15297440947759175	0.2588644533482368	1.19089255009398	0.330638399456138	0.0806144419540571
205	10961.399355292097	1.5715605888762432	0.8324112747487897	1.1850051116945024	23.68699049529474	60.15128639030106	8.781719510786859	90.89250980457565	55.32784717875558	0.34853059048522544	0.27269841874329254	0.1417330249049334	0.6081729547239859	44.42145688176552	59.99296510940733	0.021123122438937925	3.136598199713496	1.0422545017089557	0.029499847699440772	0.023900190060638125	0.02315748523206305	0.052903563266473955	6.501157439313456	4.086984616630813	2.9604051762640893	2.540984852781637	48092.70957465861	24373.809718160748	131434.11734670325	158986.39654182518	0.14461290060679755	0.38229713505486224	0.09691241006891821	258.24623534090546	45.59267128647551	103.61485750691679	27.772574226189366	154.63137783398835	17.82009706028613	12.437050499599058	1.2016056125486112	0.6004643595115035	45.13284999093495	3.6175432354894737	0.16796013877236046	0.2863933186114011	0.0271146663977005	0.0128083474793956	0.007967526445065959
206	6885.320463825155	1.3688074604946143	1.2376027339735334	1.1274877694043315	23.62294449910359	60.23832172400824	8.548443432755569	84.13940131805052	50.83593957240281	0.3685942783177093	0.28744524535237903	0.13371363847209541	0.6105997675608871	28.648327191166505	41.86530882101012	0.014404585706457461	3.149053746094947	1.003107347362439	0.029282658329199178	0.02379910247778408	0.023470894859958662	0.05741443156852513	6.498423380723135	4.192548745383423	2.4574268007313824	2.341162048243934	47158.00787440303	23004.633028146236	135229.5948383732	168548.57221040397	0.14110160117392195	0.40365380371143605	0.09592527677136783	253.14360474671906	36.846963082514506	103.99872594801894	24.480155085835552	149.14487879870052	12.366807996678997	10.537249958810845	1.0474008429556796	0.6432635166268661	43.376195102978954	3.2609054095323633	0.12805361865899997	0.21244079575990976	0.034919500353213	0.115498679427616	0.476046186826339
207	1752.852680732818	1.4253531999651265	0.5485146083645108	0.6421302566076672	24.454966480499596	61.2677539301407	8.783040184161429	92.19567167089272	53.41817498885055	0.37232859712918187	0.31335088523837656	0.13963097132369573	0.5871536507350646	37.19015521772112	54.42585130995156	0.01637121498061042	3.1821006433899677	1.1270050844350956	0.026574646027543482	0.020192612644601295	0.02394386498656023	0.05261736283904386	6.738873722561347	4.105219842156185	2.763455224380696	2.363145585468575	43716.60048698163	21613.093167051178	141395.03401367416	175167.4498275412	0.13834574623559479	0.4156120640144195	0.09172017968735031	257.3714572789498	41.84492548857317	106.62160582165677	26.59303724036962	150.74985145729303	15.25188824820357	10.350619493578522	1.0919224451087828	0.63266370690124	30.459675724354117	2.9126721350734597	0.1401056556530592	0.21965793384465032	0.00200941865662931	0.0347392529376275	0.00608118427478588
208	4096.65236503225	1.7560024602845377	0.7854991693761717	1.1219132401892298	24.877420460080526	60.18585545457165	9.76908219312683	98.85428634251426	57.05024247642466	0.36900704356151426	0.3254285533924122	0.16097732220677619	0.5952283358008331	54.50333313387874	73.55007583320344	0.025424107689854564	3.1668102857884586	1.2182271732610308	0.02689811642279788	0.020035338561675203	0.026762878028933883	0.050148748771748734	6.98084254951889	4.194504627235218	3.3457331944797777	2.648323078347084	41884.49636744626	21096.64885423184	145506.1543017813	172206.680288745	0.13389869283530237	0.4048691873160439	0.08873214663163288	259.87104371955	50.097787462260015	104.23796248039588	29.094703861362895	155.63308123915365	21.003083600897188	10.187624942807007	1.0167404121459858	0.662966286617728	30.336563185450615	2.7172867228869158	0.13180314732417486	0.1979129977849553	0.0543579991602447	0.14973515943703902	0.144038915898126
209	31181.42251355537	1.0776518877941452	0.8040654786896138	0.9318289843593439	25.885836011708886	65.19665413105672	16.387715422290533	104.09455668387396	60.72666437922522	0.3907334003901736	0.3599291561756109	0.21793589367488425	0.5781045711080185	125.06657554027662	145.38282562595128	0.060931062156273176	3.1957469714234414	1.4917873772407504	0.026601218786765635	0.01849073677921964	0.029817851238522354	0.046530647699473196	7.783443104389985	4.368913089233236	10.287922903659181	5.315200878385318	38596.42871086625	20499.621930203786	122287.88359729029	137257.9979302654	0.131685114310474	0.3268833763520027	0.08993070124926612	292.2891505234245	146.3979175965013	123.17107169604316	78.52326991730139	169.11807882738074	67.8746476792	9.621046028835167	0.9142131202211643	0.678621976461962	37.42048409620563	2.5600186530809332	0.11568328209515517	0.16700275681290652	0.0135996948204802	0.0275248801873572	0.00784316791085067
210	13532.730277907007	1.0888985374744091	1.0929195883425962	1.0037832315929545	24.787296830232478	62.470084864504116	11.182256735236376	91.34158653135766	55.12055897501226	0.3703300235071186	0.32614217588936234	0.19399418823469539	0.6008159446365643	61.7977269306372	82.94682945860384	0.027973021806348062	3.2427113934636744	1.2831005295134148	0.025140492422787916	0.018156439829317673	0.03224361237010284	0.061077065800499576	7.388149572322315	4.3996726081365	4.34907605201706	3.007357070783828	39251.72275834959	18152.183971467453	142474.3808982118	163951.8172939899	0.1266776498912508	0.39042482584010113	0.0868677458183652	285.6432255699163	68.39393026446295	116.18424592158858	40.06057022193158	169.4589796483277	28.333360042531314	8.096331821715559	0.9657544296709255	0.6521749938535606	42.17682005351746	2.477230419504923	0.15623018115647677	0.23685083089315248	0.142005569100529	0.134428887136954	0.075436801493704
211	36692.57948759966	1.1511453221850458	0.9578645620451705	1.0859162253323846	26.173412795683817	77.39371448828744	16.699379470290378	104.41571727567772	61.0301516720824	0.3559543113590657	0.3468665342318286	0.18597082138125828	0.580975784598787	103.47542090695647	124.38884830059513	0.050432482962362475	3.3412775365840806	1.5784606511256385	0.02300684746789341	0.015880483992884286	0.026749480604287588	0.04031362309143452	8.205572975959539	4.587626989551447	8.186022146231625	4.658429120917217	34104.972250183826	16950.477054292867	130531.94727651082	145517.28286763284	0.12051860782686666	0.3456057346363564	0.08327533345017042	373.5114573527675	126.96572356343519	154.0012944944261	71.48432751894435	219.51016285834126	55.4813960444907	12.868619923793872	1.0831827480348608	0.6361967308890051	35.930194193618405	2.97111387390884	0.12265068023936217	0.18027675459119918	0.0285601331133556	0.0984338734072921	0.00744722278179764
212	22504.37901921106	1.2072552701063983	0.879224526709297	0.9311660370252441	24.572176486356504	61.00871799503318	12.379557965530841	120.18463865540208	70.06720716231793	0.44636708367136946	0.3786823466017251	0.196043189465517	0.5719229695389052	84.7803474500457	117.04997805959248	0.03882270768856701	3.1577960975531174	1.336260791846825	0.02740294228935986	0.020087994764273042	0.029527538963054406	0.05182454601670731	7.038407751010546	4.094518059150724	5.078848602621496	3.2203733009833218	43910.74265919352	22331.811761750756	130546.92731247455	151870.57868114914	0.14426258631420177	0.3686041143826168	0.0944834887344362	249.8841718701155	74.12310706978403	107.60172951807573	43.29978555643901	142.28244235203965	30.82332151334499	7.506194420634339	0.8144344631580537	0.7097077596051335	40.33458735561722	2.19466768402283	0.1248335432591163	0.1797696260432919	0.0392497891939198	0.020534066736379	0.0932816445068221
213	25242.50127667377	1.5526296409391085	0.8597822949687792	1.0196595840629872	24.368673957102008	56.05750165127489	9.065330506331312	88.92838554130579	54.31794650526792	0.40079907428950173	0.3236415219116137	0.17889532817158244	0.5937975363266443	49.64062964719137	70.54745748718963	0.023904264834694332	3.1422526909529904	1.1162363718953368	0.027796510510604007	0.020591670473874783	0.02977599669477254	0.06394161214298594	6.732353790593887	4.168957610479144	3.5717596370851328	2.7279105955512204	44148.098999982096	22198.275577416363	135600.63983476255	165779.94496408274	0.13879463408746084	0.39882935497073757	0.09425737769789222	239.34384411394802	56.84732414382746	96.81580663648998	33.41469741579945	142.5280374774585	23.432626728028065	7.198739306163965	0.8662589876707941	0.6860188336255872	35.67297866367793	2.2730514302035667	0.12559989254543502	0.18700527341234638	0.0914110678362698	0.0291395850880156	0.35047855531822
214	25367.427644347405	1.1136688212614445	0.8632806667160375	1.0249039624097571	25.244470709333914	63.52975607447793	10.592113969815266	85.49528942516847	52.95028018601679	0.38219664834888967	0.331140237697844	0.1853223335937529	0.5966813164071966	63.87943486621027	87.55735377839135	0.02980709984361911	3.2314419694311063	1.2524735654115404	0.025466400377479357	0.018471536338321014	0.03027831313888801	0.057886485188814125	7.212406227718927	4.318744632793662	4.5486737447860115	3.252804752040297	38957.610264997806	19390.094542590443	135651.16859518687	161184.15206631398	0.1297931921779775	0.3814260280501158	0.09075116435104474	280.8960614847194	63.654553819943956	113.87908645610024	37.91669195007222	167.01697502861992	25.737861869871683	8.206038381673707	0.8379935361396049	0.7071287338479817	35.983758276109576	2.35632694703237	0.11393832401436112	0.16898194407806746	0.0569732194828086	0.32619040891096696	0.15873073852132802
215	12720.94155567597	1.0159736152526688	0.6168274222363226	1.0490473875159694	25.6567720708297	66.94207119292638	16.36580200783253	104.78614584662895	60.141706842990445	0.38316207258699425	0.3447691059470284	0.2031225314910869	0.5605793117050176	106.88444667031592	117.09024339191471	0.05846217515616636	3.2242190911434476	1.423126596250642	0.025034429384468166	0.018141286333384035	0.02782432845849778	0.047302899709646115	6.868728201636252	4.062767393199718	8.868829055034698	4.391444308739796	40681.574604445705	21753.19612922108	125592.54285384467	147145.27376815391	0.1399503482442778	0.34917010036785184	0.09283348520555748	280.47546678001066	156.51854865629394	121.79430486628578	82.47946790810894	158.68116191372474	74.03908074818479	12.691028020365902	1.0223167257268022	0.6688112681711816	35.97463520168664	3.1080557522101895	0.11850600432586723	0.17680731867700464	0.010146596830389	0.0124706732537547	0.0065837256664172394
216	26310.225918242017	1.266688143320303	0.8058073384435647	1.2967107921020802	25.34777837184602	69.18585949790497	13.135630992866789	113.91726196256373	66.42493537766077	0.41501362627021804	0.3668771795354183	0.19721945555700499	0.5648608664214252	85.09202760669383	111.68703700930985	0.03791967406387737	3.304631091164137	1.412369476953733	0.023404666733374255	0.01640427591269944	0.030575934143362214	0.05207619927331004	6.835199968562423	3.9925072589255755	5.067267212902794	3.433293118875441	39540.740156435	19942.29546143488	133476.6807368225	154514.12461871447	0.14213618018015328	0.3749300484643142	0.09289917389890313	284.08245024958023	80.07163513904612	120.44343074179993	46.204532211747235	163.63901950778046	33.86710292729902	8.025073062860606	0.778661701176747	0.7274198333796348	40.14490386280558	2.2361492139280927	0.11943559689882045	0.17011712015803834	0.0417909100013295	0.0353263398576821	0.49578535393339096
217	210639.10892019878	1.1039371977426429	0.9652518649564139	1.0532773938041189	27.780733690398577	81.32632905272892	36.567421663695235	131.44573970881945	71.90787215891139	0.3999533278387399	0.41836271774367045	0.30370120767335346	0.5281349224508234	256.29092825361414	223.69445214251039	0.16812998834218035	3.373564202805011	2.0596195504374744	0.020780618620933857	0.012949228809546605	0.029081711500410997	0.029504118754617486	8.613361790498235	4.670415025360195	32.84600619230227	11.44268202483574	29724.149290645764	16067.902523635785	83467.02233796332	84296.56215030611	0.12078363663037109	0.2133985382332948	0.08081510238384869	380.0119493616696	626.3753991844646	172.77321954569177	319.58706324497354	207.23872981597788	306.7883359394908	18.180628689587113	1.3959713532390279	0.5608783907368303	35.696888730994885	3.8253590888595	0.12621012348334693	0.18744807042277045	0.114997936444504	0.0134337738875613	0.016832291183678003
218	43325.80600082166	1.3837569384158532	1.207038013860685	1.1204195531634724	25.738728511539957	68.33096070596433	15.684007152851176	114.15321877847002	65.85337897158149	0.40851339141591353	0.37449190423579415	0.21179833038448792	0.565747886503774	105.04434488783616	133.0720388899452	0.0468100382860574	3.2965550031994244	1.5203065351182168	0.023166672604855297	0.016063934063159424	0.03027252918346983	0.048694978234755104	7.226658251885919	4.133450566837819	6.233160002494536	3.759717675428104	37452.196058233836	18911.533109738353	130228.88153912468	149072.63163290478	0.13680292537294247	0.36191959759995335	0.09031311916709965	288.0672387479207	111.93998246246011	122.06769861535466	62.39796996758492	165.9995401325659	49.54201249487523	8.835430779066849	0.887521451924404	0.6953961096176158	38.8765724602291	2.3827211965567967	0.12165199699377638	0.17637304150046476	0.11907390413773801	0.43778148857372706	0.0919092547934599
219	17049.170074510384	1.2110988051596172	0.8284561285888683	1.0388165223832686	25.281879067815016	65.32724496228185	10.885057981122726	82.62146538469263	51.527914968452755	0.36149817079535423	0.31910918007491224	0.16341617771396164	0.5961686373177341	51.449182676984826	71.77784285735274	0.023843352951021614	3.266392531062297	1.3201024714432488	0.0244960803305002	0.0179941624217458	0.027620194268158864	0.05020346308890175	7.205609355683012	4.3632037497140645	4.010569645652778	3.132376747761311	38718.424510427496	18817.890250516157	144873.32518064743	167827.33207984164	0.1286030622039703	0.3955447132181035	0.09005176129433547	295.74156711683946	61.85137893518986	120.74215141282608	36.90882003977437	174.9994157040134	24.942558895415523	9.476691986387063	1.0981521899461524	0.6157219346273084	31.57135828323402	2.7860600844281618	0.1325670750547335	0.20426090584071607	0.0379570526759584	0.108235965059406	0.20581944718001
220	16766.333327081637	1.2096948470872313	1.0837284355889916	1.0486723383838426	25.51495730321544	66.30824084341636	13.175888067564482	108.23796637169404	62.13459205368862	0.3884902921541074	0.3331620392469488	0.18174876116735753	0.5757739242167228	79.17046572948745	96.62909694778682	0.0381033754813459	3.2200923048308567	1.3365404724334125	0.02525018371044584	0.0180599281175243	0.027153096714576077	0.048412322493183786	7.89716839902689	4.453664625361865	6.46841461654666	3.88034967500249	39070.718795297056	19617.502742096032	133456.3594031371	153398.6770269603	0.13005392726801845	0.357773576420569	0.08655187755749703	310.8363592772381	101.76617513047405	127.92078128607046	57.846637175733	182.91557799116725	43.919537954741095	10.143870493650377	1.0360184897797642	0.6446165620156621	76.07190931583158	2.7387928409599236	0.1533224323101733	0.2266502255911899	0.0172301553660337	0.0700787439738149	0.0850473215526302
221	17127.385498120653	1.1284112314223171	1.2092975153209538	1.1993093723244936	25.534269374064294	65.3169347478771	16.74867090116811	116.41508736493198	66.50056449158267	0.43378771387518916	0.37754627709441124	0.1971371742274869	0.5772483018223118	102.25789494256627	127.46847333446527	0.04701983422833874	3.2218279026496135	1.488975553310374	0.025957180577988945	0.018731308959197116	0.028125347584643093	0.04411167123751481	7.410553083795672	4.23138687200881	6.860286503642558	4.142532173275372	41981.45438427713	22035.075163802987	126275.99935944457	144558.33126834946	0.13986507596836278	0.34260521917754366	0.09238895482262177	293.2826028779129	143.35553502927868	123.77692629874521	80.204306157988	169.5056765791676	63.15122887129078	8.0001854509011	0.8290435083111727	0.7047151156316758	43.62399405189844	2.317301383381177	0.11448387674277284	0.16893173947641776	0.0363588347284666	0.345799635606037	0.0120126505742683
222	13717.940147649279	0.9878683893071281	1.124136744984778	0.8316083681396875	25.534045367433126	64.5851930970005	15.123972133743427	111.19977389326695	63.9987619366928	0.4338058732993859	0.3818281512109281	0.20698631711428697	0.5769614818441029	106.98163615178241	134.03363286346067	0.04648259411839235	3.2405679842989494	1.501825520919327	0.025485529503901094	0.01803229961761931	0.028896591008043662	0.04701935137303679	6.975418003046014	4.120623438953064	6.000700507315119	3.6942260654725056	40128.926221669615	20845.71078449353	126316.78357354458	143801.64668390906	0.14118128930954338	0.3476132810292175	0.09243290902219031	279.5520692227247	103.52028416051036	118.67289395236331	59.38340332031138	160.87917527036143	44.13688084019879	8.355085715718369	0.7859054524784879	0.7328962342770421	46.62960342236104	2.2473551273554953	0.11166044520265206	0.1590962772929944	0.151728493901684	2.0014986001367	0.00230429539937902
223	18482.674536727984	1.2686970408519167	0.7692397402501854	0.9915267138619546	25.119017598439036	62.2494323096742	9.834876753590635	90.8750719593304	55.21755975620128	0.3863627546446139	0.33199212185230714	0.18156626860711217	0.5980913104847526	55.38301144319313	78.42938396885174	0.025406262870633623	3.216440159087234	1.2143594176820098	0.025513335970348862	0.01825744170010181	0.031211316143398983	0.06013450401913741	7.412353172801423	4.3608461747978335	3.8186597067212107	2.8378781248947376	39245.96098329059	19359.940328206772	139035.34221120348	165483.92903343713	0.1302017469758432	0.39120263853692516	0.09105984955121973	276.88396462336533	54.40634334726668	111.10506843802679	33.33154768725238	165.77889618533843	21.074795660014335	8.680598972182837	1.0023202403681697	0.6442617569213981	34.983167180359615	2.580288665911386	0.12769282996260148	0.19393140350732116	0.0316597001270651	0.0323176665371551	0.018149273550163002
224	11593.991117049658	0.8348485272625081	0.9108047749374028	0.8337559112175523	26.186070929147558	69.23279334716518	20.67566606984488	114.12582445385353	64.38537275777176	0.38242141862566603	0.3599517247406852	0.24034885425315522	0.5613522409115589	154.11446645282552	156.75286846866487	0.08699465409462921	3.2316132035153333	1.564751890247033	0.025357174200758472	0.01805069259620776	0.03005129462015407	0.046813099153152564	7.501297303564497	4.248936803638972	14.236764121648795	6.651432102435232	38431.031061850495	20909.995693636458	111299.37367631454	126828.14673800611	0.1350511128190594	0.30672282785452903	0.08991368491042284	302.6405385213861	245.01963907746912	131.23094373430274	128.6755107400845	171.40959478708274	116.34412833738429	14.947290814160292	1.1452870943888918	0.6464151082773748	37.486484758530835	3.378375637313235	0.1254419908654005	0.18419942755962151	0.187359224328288	0.42419641731127	0.000711555469913103
225	9836.20367318745	1.4353838725487147	0.643492191205239	0.7940676967983421	25.656389002100152	70.91439584092387	10.784917469241698	93.7446979010442	56.789439053257425	0.36349420225916385	0.3290607303832481	0.1446967349451053	0.5906044309076547	50.77889181103355	72.47854779013305	0.02242880340107005	3.3065364781719255	1.322317866735006	0.023586752330410906	0.01678465925082372	0.02446093976720979	0.044334698897175	7.4899280597121844	4.408827697544454	3.5846752084533198	2.949711839617273	37239.383030644414	18338.435015124007	152188.24956081118	167297.65908003936	0.12788123054419803	0.38799854929183014	0.08840746203343063	319.357883917358	53.83416700849865	130.10562427060287	34.158487528184345	189.2522596467551	19.675679480314322	11.125357543733795	1.2086695058663737	0.5706685741483504	33.3455249611535	3.142203951381526	0.17511767271164583	0.2714578086965734	0.010146596830389	0.284583140020943	0.0012610692545974198
226	99420.21792141767	1.54127599122236	0.8737174061103935	0.9619761236024783	26.315551991476042	77.41934498283177	17.812564821175993	104.49547130397673	60.50871791155515	0.37439134145449804	0.3644376441175788	0.20717109487162189	0.5883881066911578	120.33974678920895	145.51929658465275	0.055928127903686564	3.3526223106770234	1.633479793899886	0.02365364060066504	0.01601700927963396	0.028160295349457187	0.04086448645172606	8.008729347730329	4.4391476208521	7.899987979786408	5.148477180766121	34091.98815529687	17210.406422329535	125405.18730729156	135998.46879669742	0.1249768312762859	0.3300826258965027	0.08564111128574728	358.8881397188968	131.0344100616898	146.616321310459	73.18923741762204	212.27181840843787	57.84517264406779	11.154681835136854	1.0759286073914482	0.6216740497987582	36.714742033105665	2.8203721651598532	0.11995063900826286	0.17637758607620455	0.027338486731630002	0.10230773465275399	0.0119647848285512
227	1564.54501373669	0.5086049461570973	1.0827095283704606	1.1282918620208533	22.794025246848783	47.12321457231551	10.617641035008356	109.89055024190144	60.98959063215222	0.39544906646162253	0.32763378491240674	0.17368765855041793	0.6191028613040019	57.69346359811607	82.39814502295651	0.024928325628410093	2.9757463155562927	1.2360823411296642	0.03331165221167534	0.027476499659753708	0.027291229666835618	0.05701461447924838	6.615165433723681	4.27741545852404	3.4009701607861906	2.829173852746696	52906.64275998317	24706.974127774192	135591.9886915967	157527.60311700482	0.13592007941821624	0.38543669945118925	0.08844775479449236	203.11338147714147	45.57395874219451	78.30447051478977	28.399029335566194	124.8089109623516	17.174929406628312	6.457720829615374	0.7365543040473457	0.7430333562392797	28.871717281254757	2.027294599197463	0.1308975471605814	0.19871315406051154	2.13799083265318	0.24870783196066504	0.543815322101271
228	4305.448512585812	1.337513353647966	6.878607423591098	3.804479747675691	24.10007329193554	58.56367671057694	11.815479713943255	96.51146411193601	56.64984315536809	0.34658408977546135	0.32761242062728163	0.17397718189962497	0.5771241272541212	79.25359800416254	99.93399804794463	0.028543927165327238	3.167781699713097	1.3638435969893123	0.02552769235881113	0.01994503952234533	0.026622259984934785	0.04937830916966577	6.253279149693186	4.017019527528825	2.948178222103974	2.664880436569353	47953.67858818481	22058.138954773298	139532.9055480212	146964.13534432053	0.14290784779968563	0.3662647341868857	0.09439466635851233	253.15938624312184	47.788189460034005	106.59221803983463	31.605821347018495	146.56716820328714	16.182368113015507	10.23955135344096	0.9578193926101393	0.687710683716507	46.965923829471045	2.838759135087612	0.16483422841936402	0.232687091441946	0.0709114208964331	0.25306053289136304	0.24621844424363895
229	120.9528756398675	1.32256955470004	2.5353795997717	0.806495878713332	26.6518927978749	68.1222675952616	19.5762095499794	110.62078948241998	61.9241481904932	0.392594205840818	0.389809267085993	0.237964543448887	0.5360779727016189	155.372113203835	201.13530569921699	0.0592775774923433	3.2741033888768194	1.8179849346064603	0.0221812260921198	0.0143063521175573	0.0305682763459629	0.0395467694426613	8.4038780444263	4.566564039251849	7.13883432938423	4.013660837448129	32970.3002240092	16689.9516655538	121137.33790209099	125920.443855495	0.11853101172955802	0.30844801224976304	0.0799326374308276	329.951762990519	123.54418706538098	143.420470847913	69.9038985638811	186.53129214260602	53.6402885015004	11.073623031610902	1.16995141202276	0.6074809927907671	30.5754492158394	2.8246221101098397	0.124033816888194	0.18308225165575004	0.378792091412056	1.58181736744313	0.0168098380200534
230	3020.727198935462	1.055057743883727	0.8865730179086942	0.9401801191030394	23.649463460408924	57.41489907273554	13.117473796941614	105.55172225984155	60.885190241918366	0.38076265615851046	0.3439601133200051	0.1895814966574689	0.5819007660772636	85.20157261671717	114.86588402603392	0.036019023751024094	3.064488782388768	1.4177252983683342	0.029511681173772463	0.023231794198133454	0.028160724939749276	0.05218936137678109	7.837806000914369	4.583711079378703	4.243261600282843	2.9256371689053395	45785.073842545164	21654.486400919464	127911.76839000834	141775.6605074694	0.12496171996989389	0.3550139150100377	0.08392609807518174	266.6648269867657	64.96764825759094	113.33251181014425	39.92834976562962	153.33231517662148	25.039298491961382	10.229031991062582	0.8966146477867789	0.7167395081235697	57.3613241215723	2.723102135130928	0.1401827754748958	0.2088624605043616	0.42513695016565295	0.0407102068779178	0.03944350980846
231	5762.300688454261	1.5590000327731681	1.2279084499714135	1.0749768625141665	22.54200903953387	47.038386153029485	7.942561704423843	97.63357092142506	56.312203707491655	0.41119568717338256	0.3145749852889551	0.15918158147751924	0.6439166785011698	39.39908436751093	62.67250830014525	0.01474287148221872	2.959110628849938	1.0247948768892492	0.03514456936626135	0.029934977366527428	0.02716574896968866	0.06370647410989001	7.008112662344921	4.496914124859751	2.1439184843530747	2.37910663990073	52857.383381981475	24472.31934824935	129637.12383454236	161419.32126541866	0.13038465847060288	0.39795687013401815	0.08827700939261188	210.62511671899767	29.085044045593385	79.37510758817552	19.607120612450263	131.25000913082252	9.477923433143136	5.6397656838950425	0.648671435857539	0.767710430872332	26.37114794505303	1.9283440445221545	0.11707790074357773	0.1686626005000677	2.6667501618475	0.273962675763762	0.0672201268766292
232	1688.4179104477612	1.3118618702253946	0.7275477149273717	0.6537658221077179	24.015796081743538	54.63865934063862	8.60237569722045	106.51150725743929	57.156842940617246	0.3831470193050566	0.31379502998751346	0.15240018643753775	0.5836740619540464	42.88780825753437	67.73025845860246	0.016338258455102388	3.114664428175618	1.1470322977456193	0.027745216148758096	0.022158605061691476	0.02591419878691601	0.05866018010454187	6.728899011782894	4.31312644665825	2.643763627555581	2.503177387837356	44977.76596911642	21187.526704293345	140603.05071823203	174498.1885746958	0.12759898207487774	0.4082613762518985	0.08219002916390898	239.53539417961647	30.536029612281432	100.05378662465316	21.521058885952257	139.48160755496355	9.01497072632919	6.710707576848441	0.6835496517723327	0.7754332252697601	30.163638083818004	1.9337763724567998	0.11188852478507466	0.16011438000637257	0.008492724975231479	0.0217275429086969	0.0154087295559485
233	3908.2366296306377	1.4860552032090089	0.9292712134340367	1.0325586384383936	25.565777779920847	71.10986612111122	18.16827718691207	112.41742956095656	63.5747944889923	0.3576012721528987	0.35160871647578834	0.22292241207968724	0.5865779040248166	124.7683484351977	160.40285536848606	0.056102292046591395	3.3018909847346953	1.6429243684762747	0.023884154479393946	0.017466796230149403	0.02904111737481667	0.046926937176005955	7.375553207962851	4.2979057508379555	8.423033341412966	6.0530812041465	37825.45043686907	18224.583366284034	120256.84989458008	131329.93024264261	0.12667216031255116	0.32997996679372327	0.08343674839133432	324.31859520121924	136.4577739096373	129.8464124719509	72.98798618896558	194.4721827292683	63.46978772067145	11.568288053904002	0.8666639720688052	0.732810772060058	52.707475163448954	2.8022492555761445	0.13925385590708744	0.20609863592135835	0.0264004332638744	0.0161754171959812	0.0794430542790674
234	1228.9904044544162	0.779430975764526	1.051752432794714	0.8614394896925994	21.499785275584042	39.660216242325575	10.05038227820054	109.7786538890249	64.02105660944922	0.40577954210091555	0.299142455530084	0.1783665308063869	0.614287641035643	62.23525146152143	87.36451479176593	0.026281305621926758	2.731030307863465	1.0801031225561155	0.041819238443742524	0.03666627746289192	0.025277380379652256	0.060467905910636985	7.584122359933314	4.754905624828799	3.5431866524660998	3.346314011864625	62203.964082495535	30379.17519420772	115011.75374743639	142594.52387929644	0.13583880534800902	0.35452348559319613	0.09271990692728156	180.15147174475612	42.46683102237878	69.79127168837138	26.191514702986364	110.36020005638434	16.275316319392417	5.375900731072987	0.7060401436242242	0.7215208930216926	31.26254145323942	2.0125213677999474	0.14323716050919846	0.20691870829245396	0.312366638380584	0.235392466271372	0.0154237089687087
235	4564.306042123502	1.2852960554329163	0.9151830987658806	2.0609900870204205	26.02471190299057	65.81460785210801	16.498563775440367	111.26861738460529	61.16238231210513	0.38340127153564474	0.37047032495420146	0.1945350879026279	0.5408428661566357	113.68280323620131	153.97783361449737	0.04131104542092031	3.2133618403240107	1.6499965255326856	0.02340900848854263	0.015807638888349497	0.02762786704710778	0.040674149510350054	8.336268439284407	4.567850297386159	4.973165027750315	3.3122028116794393	35860.18897480439	17996.85381508305	129964.17912743725	142625.31008525216	0.11991254203911585	0.3464982071760162	0.0796985120387299	304.87428715460754	91.98718730468711	136.5999284492063	53.784505754834335	168.27435870540086	38.20268154985284	10.563577677383108	1.0286026035150428	0.670814221653351	30.49877723615741	2.6836145587502775	0.1189675723142819	0.17521143232806535	0.0501486333749606	0.0775053399780532	1.23996749363924
236	953.1833480956599	0.373965153104785	1.32197225694833	0.947669393156106	23.6989774765654	60.223047743458004	16.908708344465403	95.27259982526243	55.667875708117286	0.39258744107929705	0.35073888806570697	0.217064917701267	0.620334465718568	99.70854311291549	128.428828470768	0.0423531930225276	3.17530930498655	1.5550283234473496	0.028658766444862302	0.0225742671364365	0.029066235969621705	0.0507819157136301	6.82297744568617	4.2663520988201205	5.109705967658821	3.12757081830905	47537.4544044226	20829.1620877485	126247.82421240698	138441.997126445	0.131483203188516	0.3503851996862461	0.08822963858330982	266.305069663858	76.7955823454026	99.48564583348238	43.84582237548649	166.819423830375	32.9497599699161	8.188139315902031	0.814001171347484	0.729407510946657	35.4600539782951	2.3279410564517797	0.146823134260325	0.21818771989505603	0.0860351185810676	0.24870783196066504	0.0028778496734030603
237	7666.117117117117	1.430508570610322	0.4994733148931227	1.0534693679795912	24.997533113878646	57.862959577860515	11.254389570413727	107.76191032460287	59.11030901739186	0.3897198892845406	0.351315767939755	0.16400386790912608	0.5619721077434143	62.79174913764487	97.63442155094577	0.02381636382049006	3.1249946599288068	1.3766142844290201	0.025702629000257538	0.018812038778949252	0.026936526126604524	0.048509304770561715	8.054817329392309	4.6364876859901	3.422234883095183	2.9303379415058357	39808.21795576057	19498.7869234778	140806.81390152822	162924.80931662305	0.12112381386463855	0.3826477986264057	0.07952559180864585	278.17768097316286	49.26610062522569	119.30660733409721	31.730696635759028	158.87107363906563	17.53540398946666	7.804286341887069	0.6853632116506935	0.785442392475343	28.597348331929297	1.999231119028375	0.0960404688925374	0.13521221375799414	0.00483697019433817	0.0118195261526572	0.00905117130561361
238	7758.567852359158	1.8704840907654443	1.2719895050512615	1.4412414389873396	24.12233103686147	53.30947372822555	8.838505095378254	109.6432286170051	58.43641773520354	0.3606818241785823	0.3023518254056668	0.14785722227715223	0.6154942545193165	37.00536076602756	63.09043955485176	0.014724700074279111	3.0430944020871333	1.1721315649103674	0.03248567514901318	0.025550383176163084	0.026120234762616622	0.05674985256724751	7.242852137276599	4.549821054602995	3.1556953658169693	3.0481144419371664	44814.24261822597	21933.065398097995	140145.515479786	169960.89879903162	0.1253057654456021	0.403390756855777	0.08161198632695031	238.18098195839906	34.57700209753263	93.37831243543299	24.468785115304637	144.80266952296623	10.108216982227978	6.8891570779067735	0.8147464068584669	0.7110258309866594	26.779389971383864	2.098231515613506	0.09848570943708149	0.1433681054414752	0.178756077067728	0.17146863577378899	0.11208050466023801
239	33649.61283976529	1.175878820309031	1.4443858855244034	0.9006969734595015	24.712042311786245	61.83828369720179	9.985981675847938	92.07577281129274	54.1535403458184	0.3562662610681971	0.31023163269904985	0.17546973836921292	0.5988193205831032	55.43301436077982	82.18785377621911	0.024053225832626528	3.1307358586928173	1.193653937876976	0.02895471489195816	0.021343567972484122	0.02815088504424682	0.06321708461369697	8.063660941472772	4.832056493598976	4.518640345374363	6.254269946969653	38965.277794010326	18664.8404350132	130609.88394972535	156672.715972502	0.11604018274558395	0.3816237209766566	0.0796683568754177	295.80093253811583	52.10633360821131	118.39294161413422	30.017504554701517	177.40799092398112	22.088829053509752	11.068542385893934	1.0159382765497196	0.6464024419455843	58.724546493440755	3.0898117179181015	0.12934633342890095	0.20627220164696258	0.0215459975668148	0.23769218474065099	0.00132079098485035
240	7938.320014086352	1.0189570113571205	0.9731014379640657	0.975317595379102	23.282898874091185	49.72615146166934	7.723440316120838	99.26013106302311	56.13624341578714	0.3896106915618642	0.2908232859215762	0.16477463734197567	0.6323904794118482	38.12312053977199	54.48860921196788	0.017011281551632982	2.936714993898115	0.9550335064371792	0.03558752255405612	0.028793342100462867	0.026653091546916734	0.06952627536597697	7.817234288660211	4.822205137088717	2.6951415541444392	2.7880206013333635	49662.21954962634	24194.476024242467	124037.18979266238	157288.26255252917	0.12336730093441702	0.3927450895519469	0.08389333822683027	236.61267547124132	34.42631803232269	92.05164227638039	21.95492871586151	144.56103319486095	12.471389316461211	5.1077134405671005	0.6430329466079924	0.7549784421632051	23.13693992053496	1.8414425421598173	0.10701993014671245	0.15307402154505217	0.176998861937631	0.0604166572273552	0.00777322829232007
241	0.0																																														0.378792091412056	1.3093308073278502	0.0168098380200534
242	4528.606424542564	1.3333685617731914	0.9034743925374286	0.8550480461323776	23.02746469535124	48.74832435301767	8.214057796924173	106.43473706532689	59.27922148776313	0.39401204419405916	0.31391307720370326	0.1623557552082973	0.5987785438992902	42.46784990739886	63.98712018626615	0.019991255253253716	2.9929348982782584	1.0836129363848979	0.030974700660346768	0.0257451138452573	0.026915569542542445	0.06223808168040842	6.966092449714159	4.449924448052813	2.861130742301855	2.540408237444016	49046.11633793232	23204.41313068908	131046.43917616966	158085.61965123142	0.12959061506618405	0.3881657485198969	0.08465184854027685	223.2656807181837	36.104728758975895	89.40739104200752	24.296822610150016	133.85828967617616	11.807906148825882	7.799802731963009	0.7846666739277657	0.7414808163357602	48.9067360712569	2.244941769225434	0.13377483369839802	0.19010347734060518	0.0478958565201265	0.0250785924119005	0.175149558393865
243	4868.987900485723	1.4287697011014204	0.6247279528711749	1.108837615820475	23.811263155257056	51.01194941699981	11.186961865600383	101.89533211054538	56.963812281883094	0.3858292378286767	0.32782023231102064	0.1629933336497752	0.5920892404377349	60.95340979031195	90.94009622128291	0.023453314058557197	3.0735285891734883	1.2941304192392054	0.02898098086601762	0.02326483305454549	0.026725317745983686	0.05377074927181875	6.350805565618332	4.108335762770607	3.3503321831011017	2.6960556225328074	47808.871003897555	23136.99707246589	141340.45446506122	165076.23047050214	0.13701891017451845	0.39124902540092815	0.08849765811025073	215.52407719707432	47.625835914853425	88.27374482715169	30.51302460200136	127.2503323699223	17.112811312852024	7.494277185695874	0.8054167516030981	0.7289295590361562	32.88315583917793	2.2248231035813353	0.12311023760107853	0.18662345347572903	0.0218389358793082	0.0217275429086969	0.543815322101271
244	4574.258073841009	0.8331068843370142	1.069500921488004	0.8219449372521512	24.18079655401869	53.72260217572113	9.008041030897237	88.48006039319836	48.80222955939554	0.3711868551801307	0.31985195215251383	0.14607997386650237	0.6072371847971938	34.293235806899766	60.95353648239741	0.014200695427863355	3.1205481620012665	1.2375773496451699	0.02820951228448294	0.022081096826977866	0.025925875185384743	0.05504186194209984	6.697796716596659	4.251791605231733	3.250808121909137	5.153273586060138	44334.41947555769	21525.92015891824	147755.6533320819	178158.39226883432	0.13392373257685503	0.4166565660541017	0.08716425714616075	233.87135796611366	34.78893110824603	92.08263629486261	22.160940390941363	141.78872167125115	12.627990717304646	8.060471161801166	1.0022799219027116	0.6354300979270826	31.464459324574875	2.547598711016176	0.12023051731360763	0.18455289259202093	0.242563380443964	0.39014778931978394	0.0319276449612178
245	4124.0	1.38260058569116	1.0669899846856215	1.4299963431557	23.630916093893447	50.41667807662265	11.451347501111655	99.49351758504275	56.415313333398345	0.3656817389326505	0.3185477888118185	0.1591707766037575	0.5823128859163624	49.2217553708761	78.6459098697391	0.026360606857831897	3.016960036201895	1.2370639782118449	0.02989724575635325	0.0233237846718695	0.02645154330638675	0.052008202709687895	7.028079625586575	4.18099461397882	8.110332325856909	3.5175665067674897	49149.98807212025	23885.944631015598	137349.817546635	168117.4681697425	0.1364486498129995	0.396994370508057	0.08988271097067785	219.68304839198947	121.08083196849911	91.64433581144635	66.18460185001476	128.03871258054298	54.8962301184844	7.836749902910039	0.9036367318435785	0.6861683007734265	26.826829552595804	2.340349480601145	0.137691920970625	0.20827764976555202	0.12212085089922302	0.0694024909387371	1.7922376341501498
246	18226.227306143654	1.106881127047132	0.8793593089328066	0.8560255446342735	23.61634841980335	52.2164589434105	6.409640206775576	97.2062117300584	54.682126407376394	0.3629460895884708	0.28431699326282855	0.168173905392844	0.6225763893840568	28.472163699348783	45.257555594333994	0.016193427600003016	3.053377122621091	0.9212736300047749	0.03120048684731507	0.02505505622875064	0.028028203800309102	0.07487226126964266	6.9569464820379245	4.5076411002941565	3.0929717490225244	2.760721720152528	44881.91749343137	21841.52490698927	132370.6787658463	174000.6059311869	0.12846612991281167	0.4172440988428661	0.08429215184070894	233.74817752629858	32.40778586004314	91.90472654981352	20.31983206106142	141.8434509764848	12.087953798981744	8.10292632226074	0.7106030017367958	0.7714199427538808	57.480736163677896	2.3145919416369787	0.10560653308361105	0.15838773475791365	0.0958825995496358	0.18692902661914798	0.00316482247201972
247	307.71369427079577	1.432630499409215	1.2345322929705158	1.1011675517840558	23.296599334161666	51.01051354594531	9.825347073511777	91.77786293332282	53.263471814906275	0.39734963055167816	0.3241868505782232	0.170738163496268	0.6269480709818088	57.21025218253621	85.71119232910723	0.018742136218556568	3.042112829199822	1.1869354179534277	0.03189362084400721	0.026262504650634736	0.028419047972059523	0.05996372263802079	6.942020779639871	4.373009803081115	2.458171168246032	2.457826762402613	48676.010953659934	22415.721257883408	130674.41492353918	158089.6660383603	0.1280785738230397	0.39100025645892267	0.08707006804337884	225.99066139346684	36.74230752202305	88.56418340810129	24.01198127773985	137.42647798536606	12.730326244283198	6.100404196238067	0.6813994362911815	0.7622935799612357	25.006097552151367	1.993049022763784	0.12415059990487416	0.1783659380630913	0.304427421842195	0.273962675763762	0.0672201268766292
248	3286.1529058039378	1.7628143570712038	1.0734986623151395	1.6229560205372158	23.749594959090487	56.093889873599075	9.929135085909113	99.59976785111292	54.94739413225753	0.37361216779583445	0.31109618498774405	0.1610090077958693	0.602363298981616	46.883872397832434	74.21823327053211	0.019435889017686347	3.058603671498076	1.2060092263353746	0.031102709403574947	0.024845541629218707	0.025837993740868728	0.06101700724116321	8.574626287452945	4.937316061634877	2.9544244601482395	2.604144410412054	45706.56818086365	21747.551341534014	130133.5736207499	153482.14195432476	0.12397969599757863	0.3840396686828185	0.0817366605709477	273.9857803044694	43.996164548454246	107.08402284450763	29.127042830359137	166.9017574599623	14.8691217180951	10.801824310865307	0.9244476061413999	0.7001301895573473	45.090997180032	3.190504106863539	0.12094449377481492	0.19556773755866552	0.483064194499949	0.14925737422514998	1.61858303610856
249	6083.382321064366	1.2415666342320637	1.0239237836600572	1.119783980050471	23.95523953256435	58.754751635487175	12.535242937974154	111.98799478615962	63.66322410478683	0.37944763305926926	0.30425029924011554	0.18353149046459963	0.6171283853866215	69.69698490389715	92.99701508750051	0.02910547351563499	3.016034421441693	1.2427580335506505	0.033346614724475455	0.025492983194640474	0.02603576569702173	0.060511162028837266	8.770268663065126	5.002226576005734	3.538642061976523	3.2025144731744106	45524.34212072883	21994.616299430356	117811.10704442779	141022.57521405848	0.11780856784796916	0.36083560502997364	0.07987674765040409	290.14723539359625	54.52134792233316	111.10153469233967	33.57796567999801	179.0457007012567	20.94338224233518	6.562434932077096	0.6870492452102087	0.7562092086728532	28.662108838828377	1.9569323532880052	0.11806847490868903	0.16370747496799637	0.0307861343568857	0.0216365508005704	0.00999864854407374
250	2885.962353857513	0.999455630303669	1.0680107779942132	0.7023615332102322	22.80377916209338	47.51320146304146	8.31233425902795	95.66249098431375	54.9838131857517	0.37818387155784783	0.3002548261532085	0.16522807003825585	0.585634820939629	39.50862988303864	64.9530201586344	0.015509624465225729	3.0118203487577886	1.1048444451600017	0.030455768280039215	0.02499632310097844	0.028852333476012834	0.06599023771811055	6.1039348072308055	4.073608286636516	1.9166611324610556	2.0753604420219647	51623.05660549404	24847.638027323468	138650.9825248785	171631.4361680646	0.14290196742562633	0.4163007624127819	0.09162206740684159	198.7559812615405	29.139535617648544	82.03975510109106	20.033809215396982	116.71622616044947	9.105726402251559	7.720687766188354	0.8721884234235976	0.6984784160621084	39.444799387624144	2.419784358415394	0.1324332396922015	0.21345801492002658	0.00413440620309608	0.037381163964248	0.008463807980281809
251	3295.3505933117585	1.708556465941114	0.5591705998601183	1.6502776468728964	24.77106132644232	55.335285972924034	13.904618945496862	106.67322561543345	59.215850334637324	0.3699635432608513	0.3424164098081408	0.20055778642963643	0.5811553082146376	92.29268680848087	135.21721186424125	0.035157826630400686	3.1109358453705087	1.5294066205716066	0.027325700651516457	0.020063408615179624	0.029754007009430875	0.048047987973286896	7.4797810855107425	4.341314740331784	3.77554853760593	2.872226863554066	42114.293202336674	20769.776141844693	135608.74603992898	147349.9113546667	0.12951523127132283	0.360563343135914	0.08318376705240879	242.0596105753764	63.95282308474892	101.25255227327716	38.1527387901587	140.80705830209922	25.800084294590143	6.906366753932777	0.9116554303060911	0.6461991610853433	43.115142131253535	2.2790771118323727	0.13410927656443666	0.18789235583587022	0.0820567503385599	0.0279891042526506	0.0306311794616458
252	4900.6494066882415	0.9646740325796371	1.320969177348909	1.1086085385025093	24.03021767332501	51.98047800488842	12.420138496056916	112.33474504319898	63.09693741000201	0.4023400561841159	0.347098324879883	0.18650425970452728	0.593627008482574	70.33644966148756	107.0462053945339	0.02643460997027766	3.056313620699552	1.4128911922588665	0.029214415853531565	0.022581432504556583	0.02807985931494771	0.055056415275874244	7.152963968141947	4.345575211205857	3.2460181297859187	2.6237462366801636	45760.56218509695	22226.66934067284	133083.55285271662	152095.81272508833	0.13000882989986184	0.37425741151677877	0.08468808253724135	230.08430562335684	54.08672310421956	91.43359644469302	34.71695127725296	138.65070917866385	19.369771826966595	7.215170034770711	0.9027774489721707	0.6662283361783643	42.88326507724691	2.260169200798578	0.13766776685303314	0.1943048798593761	0.17016832229816	0.225136232171808	0.0306311794616458
253	69677.09698019049	1.1578073080006537	1.1573136365215302	1.00132076923326	26.802152970300238	74.61236800093036	23.10787648814585	116.28070026167148	65.05612394690407	0.387247531174233	0.38816381182601517	0.24038284804556234	0.5480886394576963	175.56234253702846	209.81629366272534	0.07282151730072094	3.3315353613774357	1.8942522682400815	0.02206792629883773	0.014343177139171765	0.028395000443642748	0.035305877062280236	8.241041330889189	4.474731895630662	9.445153366064472	5.435957116639099	32602.364144572846	16399.39165997491	113864.31351873554	115811.64633397218	0.11943688473459059	0.29175219599748914	0.08069401698246116	346.7727781293125	166.42199825327333	150.90547252718255	91.10065781510276	195.86730560213016	75.32134043817055	12.696903172334137	1.2614910430731556	0.5712178779157723	37.91395412347324	3.2019126406290606	0.13488891248594673	0.20425709152871982	0.0452136208128459	0.0660893503168037	0.00244536867031765
254	25110.567201780243	1.0894922316585467	1.2108528413906385	1.1626006162823015	25.161512681145027	61.683970653763865	14.593777988010496	106.03955912760398	60.44148225856185	0.36737300434886877	0.33998196154857024	0.18745961899738783	0.5657534075402622	91.51804148844096	117.5739697653412	0.042773332536491876	3.187979908283124	1.4566496959739927	0.02615101469047514	0.019166323250326803	0.028189083997202106	0.04795662306958618	6.855183030042182	4.1407629916999324	6.8886362365131335	5.299775018985888	41863.80833706384	21545.04303210023	132360.5143328504	151597.88188072952	0.13865841319932207	0.3646855909001946	0.0903844527733027	262.9600804238932	107.0203832098372	112.01649084802526	59.404560989296606	150.9435895758682	47.61582222054051	10.59451331591439	1.0787659803801273	0.6153905035441635	48.21698737194988	2.9946295054270284	0.1370498976664517	0.20618474765638656	0.0464924753796903	0.0990513031683341	0.00279575701116945
255	12699.134941943703	1.164596775544234	0.9149848428691351	1.0316303609983197	23.89582620660944	60.506516783775524	8.751962970119495	89.8494073533439	52.76736872817635	0.36928203075770616	0.3036217549694723	0.16429689946177237	0.6098514597359344	41.975579404243156	62.84377045803597	0.01971377935108276	3.097849153243732	1.095386719772801	0.03042604820937507	0.023640704311337704	0.027525193306542607	0.06461671278304881	8.030967207815289	4.849461048891485	2.715106668370499	2.552747277844704	41112.05829935971	18911.393119553664	132892.21151100876	162327.79131750404	0.11389243906938643	0.38773178473149883	0.07855507063558723	293.9756634460579	39.78595077597118	119.1363741444675	25.680901931714086	174.8392893015901	14.10504884425713	12.127120016188195	0.9258870993599402	0.712162362708847	58.37652332894956	3.301897911763926	0.11348373523705627	0.19338584310917706	0.0322980490374912	0.0252340233530485	0.0038027551601429
256	3520.5269849290216	1.675283272033339	0.5035809380873969	1.6176927575058004	25.188275579844948	61.27155354734101	11.07204397805623	99.9180163326201	56.242015091978246	0.36445753968411776	0.32976722338859316	0.1635583670856051	0.5824239653586343	61.85821905681171	93.1784417497539	0.023780897073730826	3.193979784500956	1.3390343722338482	0.02591825098905421	0.019008276496354053	0.02693361236252155	0.04985981830424915	7.042483602639905	4.291499791909982	3.583281282791608	3.2492896420431387	39707.66975847125	19957.188916832325	138375.8401776803	165888.75978112608	0.1267164578850536	0.39082701855328966	0.08463262066303151	272.9187666114192	47.783570110036955	113.26744874935895	30.745980959147218	159.651317862061	17.037589150889737	8.962287057808904	0.8575319363160285	0.7237984065435914	29.666392462674978	2.3868068049474016	0.11295173498565061	0.16759920107522286	0.0293224233896836	0.008211775026039321	0.688703288937108
257	0.0																																														0.0452136208128459	0.37322093458705896	0.00620570220344402
258	5874.922410372197	1.1874628507463625	0.7757166365381534	0.9128338402463507	24.83563056421773	58.2563164073778	14.866894125580854	124.80843877165314	69.73902325686004	0.39077481875984044	0.3646617738070154	0.18035949219173492	0.591602446944513	86.54735564242182	133.7507832256745	0.03216317113982468	3.1396826256169525	1.573246908807585	0.027598094991521955	0.019411950277321347	0.025625660974529563	0.038523828768068084	7.576763071215364	4.155701032834725	4.7343305811387575	3.081968608659423	44052.58511461809	22411.615724776766	135326.64079670285	147482.9824922357	0.14043729613466813	0.3601564379920832	0.09218319925466735	257.755949083538	77.24533234538475	96.07105201255365	45.65493640691547	161.68489707098473	31.590395938469335	8.200552709026555	0.8308187079152521	0.7236491073827209	27.0168692130565	2.2205795855789328	0.12152693986717268	0.17325168907309824	1.13414999189395	0.352857733205104	0.094785203462302
259	7322.2476451112425	1.4422238565147678	1.0767612955594668	1.2314793887852222	24.9902338212234	65.25949756625128	11.916954719236697	116.03442258356519	64.90061024822211	0.3803479480020774	0.3452077728073902	0.14949670072384563	0.5880464717533816	49.67082083555273	83.94396237700292	0.022062165189673265	3.2466669443014777	1.3888872273686748	0.025376223410013003	0.018325840939839456	0.02453665794871052	0.043832901681294965	6.8665887485984625	4.091294137034969	3.8704571294155143	2.6930463168437724	41606.201322561894	20935.393871621884	140987.01833123754	166796.35434814118	0.13882449648434847	0.4007199352225938	0.09099566145818413	278.8671540015982	60.80664574448737	114.33524012374859	37.50634466136634	164.53191387784935	23.300301083120964	9.136027961496263	0.9421553080833691	0.6789364677609806	27.18197328149019	2.5009752830170164	0.1298786912751693	0.19008463494759406	0.29435363847123	0.278996669686424	0.8319278458872671
260	6859.55436942622	1.2588856370657144	0.9742592800582257	0.9198769211649851	25.633809376896224	105.22494121676097	17.58323145053849	98.23713317327373	56.290040023672155	0.3821775841960213	0.3521771064294667	0.16116527091332739	0.5785760541371594	61.50690192118108	98.7728578128245	0.024329917333101254	3.463444673438202	1.6330599312667973	0.023003873330405593	0.016251244961701772	0.025851237666358766	0.043266391443210345	7.6975266643914315	4.399997101496983	5.818943708491411	4.421658961532039	33915.484927528734	15808.293983677659	132914.73824749494	146388.16773481245	0.13735770209557727	0.3841952982716913	0.08344058064450109	385.5678033191422	72.71086242166355	176.12581817286528	44.093152839117664	209.44198514627703	28.6177095825459	11.375512572426205	1.0626193918376072	0.6460652481452869	38.235457574650795	3.0861896360759116	0.12992533595664194	0.20339681747853428	0.0597447098412005	1.71871729552043	0.011234890297435001
261	14093.517217217219	0.8190765035332912	1.2332964207013069	1.0632713555138231	26.03988282231402	73.21660580615107	15.887334312841217	116.30949673710099	65.43810194748035	0.3744482419657241	0.345742213406719	0.16876414147511257	0.5881056182576045	89.35727860398251	127.20604303878676	0.03321275552694807	3.332670190723968	1.6044339726394434	0.0239389141731103	0.016495541140407775	0.025002017238868704	0.036081197414643364	7.506256170979244	4.342285323170611	7.543922258751508	4.7656999071048265	35829.046014728505	17537.89712462741	132323.6414772511	143546.92520649362	0.12640887184225713	0.3475012905821076	0.08516481315538997	323.84410649050596	88.37344475394212	129.32177388306656	50.62194156852346	194.52233260743938	37.75150318541847	11.67809790635245	1.0366798253276386	0.6575284261946994	40.67742240524336	3.0421357307321917	0.14036331095737273	0.2192520737888327	0.0412545849740749	0.185259027143573	0.0697625224822869
262	854.6735864517891	1.40958489840128	0.5140789793266011	0.7259394421769891	24.4278614875828	98.81513366859579	13.735738596750199	98.4605387413435	56.256495474726805	0.37698756732097405	0.33455883669687203	0.14224999468212698	0.5785498613799439	35.5683921356124	60.746969883390506	0.0166008840856092	3.33105002740897	1.42581019631621	0.027236222932444498	0.0197334321573778	0.0251645706227272	0.0485239200995345	7.378959283292299	4.36884055279065	2.68305896359642	2.3958919027889998	39397.4606471365	18153.0833289788	137520.573642909	160898.048493034	0.14563176264042801	0.427436465209971	0.0859537161710686	324.88881090331	49.85065472593289	158.524134033235	32.4733767495168	166.364676870075	17.3772779764161	6.09142106642007	0.5848764433910479	0.808575135691009	22.8327282477107	1.65634817456549	0.0853325535206149	0.115506058125892	0.00414867650404345	0.10668093243208801	0.0084432161108851
263	11174.424957638736	1.2426683090145465	0.6785501614123468	1.0988391816954395	25.38742463200438	65.64085891123912	16.43428438526031	129.1696287805011	72.77473961641778	0.38009777432546465	0.36662893535104013	0.20451138919708028	0.5991772501248995	98.8984236420934	143.14229409716398	0.034508464752263136	3.24040535193693	1.6602775478301046	0.02590678620775219	0.01706493362174291	0.026611012444063498	0.03856964086581134	7.4751668525399095	4.103972699212456	4.776324682893866	3.180151357747064	40153.66561525269	19831.28009329237	132792.2129433165	142631.3314627406	0.13630958956279815	0.3501299792197981	0.08896893613002246	288.29944640232486	75.39742271882022	106.5462993607042	43.316682235618316	181.7531470416207	32.08074048320201	8.77285685300511	0.7810500995395758	0.7552771920285648	26.857741660583404	2.1552625938109755	0.12085098829676445	0.16669903384173268	0.38168683041145796	0.0665627776297898	0.0714617957474922
264	3339.7130992374414	1.5678889996378313	0.735828257743576	0.9264005964649303	25.894409993315662	74.81732255700062	14.23261764862973	125.04674110781453	67.4135364769386	0.37456087846583475	0.3482198954472594	0.17644938109429853	0.5839297503253661	86.14033009025341	117.63219781815644	0.034206663157680874	3.3213273052917742	1.4939400568776298	0.023881885650901605	0.01663904589196356	0.026429701824799378	0.04431626167116005	7.301435027855248	4.2075498346981215	4.848199820930582	3.348730434008674	36534.25730745531	18269.688879964528	134298.4335785008	156354.78411301196	0.12997968190120807	0.37795793452359255	0.08446786196421315	321.12584865003714	74.97087708902383	136.44752070356404	45.505010331903854	184.67832794647308	29.465866757119986	8.93345368839045	0.8380298398675265	0.7171432251199806	32.50922690397536	2.323686977975385	0.1292883170187889	0.18130445299001421	0.0182089719396852	0.0171141199210953	0.544419132606813
265	2546.129100824169	1.4070398336567194	1.2045883198936689	1.3030222225907835	25.058347196011397	62.13943796769439	12.280312965969943	108.12856525146898	59.37293303626557	0.36502165916992213	0.322975198811732	0.15614284653286842	0.5833765075448211	55.28805206221286	87.02074459970866	0.022464208605601957	3.22526977175985	1.3767871068572255	0.0251020019268581	0.01865033256597255	0.025486552064652567	0.04707423939024291	6.630863955034847	4.1274887852733055	3.1526747278154565	2.5392419554942	40652.46603609483	20030.756420351296	143868.88336027128	171486.13861688616	0.13251361621804492	0.4063004540448823	0.08648096460684124	265.7891915974117	73.28012221502539	110.06972105049034	39.819374858972104	155.71947054692134	33.46074735605324	9.26993342120287	0.9069653031467252	0.7021501732612377	32.46578439959908	2.483109494600557	0.12628823919299847	0.1832590264038992	0.000859655425476596	0.38286043004546394	0.0037813992622278397
266	2645.544140322034	1.5823067968286466	0.5633543729717763	1.145418751410715	25.238297372671664	62.53261717218659	12.234679261805864	109.31215793406143	61.72640486133301	0.3911404193227311	0.3497758696624912	0.16821878655976108	0.5803752772146464	66.34325049669998	106.3139336741235	0.02578960600729039	3.2116864807811716	1.4107632959346612	0.02556957567912994	0.01849405075485881	0.02665833452184046	0.04619304907396433	7.197542146056868	4.25703813032515	3.96365570022616	2.9225997651208413	39940.817002691845	20070.322131936155	137040.6614756202	158728.4590395365	0.13290170660619344	0.3805631741723131	0.08854269736845596	276.1061040150578	57.92431039602591	114.82126377049308	36.41271542551167	161.28484024456523	21.511594970514235	9.023986492648405	0.8982167049341307	0.7007616304052977	32.126345901535636	2.45604450219913	0.12066599417203573	0.1765957745039296	0.0343714944625069	0.0634656184023131	0.49692423513195394
267	3311.9805171428197	1.2193497452151778	0.8828216236218753	1.0519283905049497	24.275294358494794	59.70381989790243	11.075055323716525	110.86552251599795	62.44915561144412	0.3733895573182511	0.3275779222224931	0.13982199246958338	0.5835974934654129	44.11182996966993	72.78341808769989	0.01763221767710359	3.1640792988568447	1.3322065670477015	0.02685591891802345	0.020456213051301474	0.024068256016319012	0.04434747827061967	6.526047496277199	4.030920064975022	2.8216766138818805	2.4215824185345496	45757.99665875521	22947.96920828096	142296.50318771607	170036.8662868649	0.14103889835263503	0.40846562197286673	0.09186759697592509	253.70988051845717	43.69209415994788	104.55395745904111	29.31200160285664	149.15592305941544	14.38009255709123	8.430609897013188	0.956124038134343	0.6621441310386976	29.977017182986984	2.436854513556466	0.14263835877711473	0.21368379598834247	0.32431652141232503	0.47254917975299204	0.34901605141837105
268	8631.721126612136	1.2944458939197696	8.71420574092901	0.7714930758075985	24.80494702399082	114.3927175882081	17.814864641285794	104.84754033782977	61.71584657539094	0.3326173841400502	0.31079684585263473	0.13980496535086326	0.5449140151067938	54.97650196491288	71.9776936533335	0.020934384178533945	3.3522757544485833	1.575562626160412	0.024264815858546018	0.01774908498340912	0.022995207785478144	0.04184357392449877	8.281176592545267	4.741563371261077	3.666601334791245	2.7182548735445047	36492.87135072788	18275.61590966509	154566.48023635475	168978.85608392666	0.1423042321451315	0.43732385600460993	0.08154743119646768	379.1716670801735	67.4918157911877	190.05580717431172	44.844616341849566	189.11585990586184	22.64719944933822	11.08848682224868	0.8373123291310578	0.712818386221686	32.80077394121058	3.240030523305558	0.10524735151206424	0.1633783788547196	0.0132305506945636	0.0200029385785249	0.0051362735910773895
269	3176.669260700389	0.7070328911893272	1.0076405882559973	0.8076954385487121	24.060600168977466	55.88528491661743	9.360417005564994	103.3928364259809	56.581909412947546	0.35500736987989634	0.3064500441987798	0.16047938543038356	0.6007648954187363	42.95680173218667	73.558851115988	0.01915776957291381	3.117207947732724	1.2041008526192116	0.027834316262601664	0.021504301155424867	0.026711865947524834	0.05630437436069029	6.866973814418798	4.240320816482338	2.351752647420432	2.298315568877278	45556.100475691055	21825.006635937894	142911.11687621244	173686.7910191981	0.1324053493708805	0.40960062204745556	0.08469789938663548	247.34678935272294	40.923234143498284	99.92752943413181	24.26727247255811	147.41925991859088	16.655961670940187	7.640207036739344	0.8416106250729493	0.7147629316448033	28.68807032105368	2.225289583823901	0.1265476373962792	0.1819695941368585	0.107083994673666	0.246127310973138	0.00602372748336559
270	3198.4297405477255	1.771517095867443	0.5819675782500592	1.1092168845269113	25.335710258708346	64.76976133392766	13.85595164200195	116.93991528538322	63.37886554862954	0.3881117214995072	0.34484908659627983	0.1619646731182387	0.58851826880637	67.53907027526499	103.05542778538457	0.026837821183473384	3.2850235219540527	1.4854506551198658	0.024362857302537948	0.017921170496637495	0.025132987092275558	0.04250296478692842	6.350612762279169	3.9636503672656827	4.260824584028548	2.932001601084042	40081.886781245674	20073.38600136105	139037.25273571286	163956.25944289326	0.13996390137091883	0.39413381829915617	0.09067828503727367	268.65948391942345	76.92738074942986	109.31593885393168	45.24419954912682	159.34354506549178	31.68318120030303	9.413599300220145	0.9187634701077555	0.6947303752772354	35.076680713090184	2.5034136609164257	0.12689937446268035	0.18559346136180077	0.0375479682939987	0.0287285767739874	0.0037813992622278397
271	3654.486212329077	1.0860732939731494	1.059963872997515	1.3583118152499476	25.410963381423066	70.23253414725114	11.388781479057045	126.48850305028287	68.79058394850388	0.38957875588864505	0.34186245387479486	0.152796618650762	0.5848993461374196	54.5690553823068	82.35891771946162	0.021268828656749394	3.2947155090831934	1.3625183983339193	0.02480620577167004	0.01781170005449874	0.02507994884797566	0.046407188267338986	7.110349755075024	4.160990139128902	3.806707803604202	3.008827767584683	38479.07678731275	18986.76648167991	141235.17462372783	168845.91544256496	0.1334172158360299	0.40577050149188665	0.08714952565684544	293.37850582150827	50.003441343193735	124.13259690326224	32.263547818281396	169.245908918246	17.739893524912333	9.164716864623866	0.920487230358365	0.691980510102542	32.15266268640419	2.4852216945019996	0.12876693419844462	0.19164854581236743	0.0568318924039598	0.20790652061540196	0.6626425401216469
272	1002.0382165605095	0.42457648650937696	1.38180822971921	1.2682978772718	24.083852874909603	56.494826751076495	10.8456309292525	119.555970609534	65.23918378293101	0.38533929328012606	0.33265836568106705	0.15423650995657	0.5899040650651379	52.673613002752106	91.9234719440015	0.0195978350543269	3.168188183721209	1.40073412604485	0.0266537903396942	0.0210841132215877	0.0257012295373217	0.0426518866115256	6.4938600627474	3.9444578002073105	2.9841689508445	2.57338768964971	47082.807505015306	22625.907946960502	143440.985551454	164882.858364105	0.143365662761732	0.394522540250148	0.0918997686798495	237.686661072937	40.5435076289407	94.89283076968461	28.183529202467295	142.793830303253	12.3599784264734	7.591656275379781	0.865433876224922	0.7010485074489161	28.484007781619	2.25838520561101	0.14474993940212	0.21702161929620495	0.537282328993373	0.443481370950934	0.5346871033159241
273	5445.114720738504	1.1506202789085167	1.1490837317307743	1.0450516265725147	24.622096134886657	61.32895471810219	10.437716622821092	120.67053637511633	67.57984439315916	0.3936774431148034	0.34890574971984645	0.14585085881989068	0.5753143574315809	43.87306507163279	78.18266933704143	0.018754062983992455	3.228213243140917	1.3258852897647384	0.025062866868147352	0.018334481540239936	0.02587059074913318	0.04569913759293572	6.5808002578642855	3.982057392447049	2.793050149285496	2.5072214843174323	43347.33437016694	21419.753147036226	145522.82882706154	172226.55146928167	0.14272924750916308	0.40824931218126487	0.09274637123549254	255.8856859575828	38.799927288143	109.84726149464142	26.40787789911523	146.03842446294104	12.39204938902778	7.577128323762578	0.7571466845763024	0.7508675827665805	25.909042038529613	2.1151723599165	0.12627042525270293	0.17683099796779528	0.17332381684418802	0.232787201936034	0.0117182252580932
274	3393.2620067501707	1.0826703150289794	1.097803123455294	1.3193772795119127	24.50102610032326	55.13746926740473	9.8145539831792	111.39236783582251	61.60957705140164	0.37885700406474293	0.3259168234625323	0.13869700599844156	0.5686369072511259	35.5496920711253	68.51196215369396	0.013796107669930417	3.0950422911881423	1.2649995195727313	0.027594859690153538	0.020950239295211177	0.024027067588810732	0.04730130580242386	6.898616494210456	4.164315201051023	2.7845058443338218	3.614753593505387	45035.06388696419	23288.34686252888	140500.69949848964	167797.71131700536	0.13605959300550008	0.4030396559684959	0.08851457990935385	235.70590114669324	35.263821161541955	100.13738808409532	24.054584393447783	135.56851306259773	11.209236768094168	6.845838369899881	0.7537103869131194	0.7402624340943703	24.747763477175138	2.0066531517163804	0.11863012429802458	0.16779025830483518	0.835628570646253	0.49699960388493003	0.5242757298807761
275	9013.093233814516	1.4341165887618712	0.889486579702984	1.0224182834539022	24.473514591041905	54.92238299982112	12.995202890707466	119.0892578724222	67.24696032480666	0.39567503993739567	0.36058146737170477	0.16641377026268964	0.5853726637047246	71.23803796299858	117.46758757794112	0.026285544595003676	3.119871172301494	1.489694727863404	0.02748329607650528	0.019961837498878754	0.02513509717624014	0.039978863612981204	6.984848459701251	4.030632525906564	4.304525339268343	2.892296833283352	46439.40102038603	23703.083197263102	140345.44445826625	155738.02988579907	0.14618321625369132	0.3773435357398406	0.0955285337493518	234.67913149854522	62.9209724807496	90.75120149914311	38.5987254083672	143.92792999940275	24.32224707238239	8.052066788494638	0.9030989353286768	0.6890033597391252	26.49453465032238	2.3337234473837767	0.12852016972577654	0.18584902772008102	0.0788722629613344	0.04748857662176901	0.0955803797145702
276	6302.480438585994	1.671048025437088	0.5710839355118719	0.9116842208566002	24.135413241289733	64.08699663783526	11.974342929305774	98.09309795457682	58.14410367135193	0.3786779470300443	0.323329651626653	0.14965489424154577	0.6087557154870757	56.15767407112193	80.17082619230803	0.020259642974158148	3.1432217308102026	1.3117906521462863	0.029100010181649746	0.023052951207341448	0.024904665313494653	0.048635010864003105	8.024754953370516	4.725223383611534	3.877458246644299	3.370353495398499	44011.13303086854	20466.431870345376	133468.63967965005	157321.0409265681	0.12465345151387375	0.38318305641084033	0.08499452273665971	299.72372442503064	52.7617157723624	120.68059473262313	33.9397109757613	179.0431296924079	18.822004796601046	11.853640402156179	1.0009820724544805	0.6652688047925264	45.67409143407282	3.233819726812609	0.15599748795747748	0.23545269529605198	0.0233285951369734	0.0568616949683617	0.0229432113105108
277	10395.00472817625	1.1591457068509314	1.321103560806552	1.0673213285835046	24.73982402233818	61.96823140128662	13.664498642974035	109.41660256794236	62.6665528261296	0.37815880924716194	0.34925478058951687	0.16601529006747853	0.5853811613137917	69.84579421333926	102.89547835855731	0.03191085726815923	3.1975233761638595	1.500374389202007	0.02584653911432454	0.019039666165222915	0.025713802017807038	0.04066671933521595	6.9832300896308235	4.164560276470053	4.679193327965379	3.0687586278520547	43300.7056207377	21664.915000774494	139353.8996119759	156420.12810854497	0.13771616828935737	0.37762117990520205	0.09084806958982265	275.8230006679767	83.61676171336545	108.61283752104228	48.78241153256419	167.21016314693443	34.83435018080129	9.882552079651704	0.9238935943443902	0.6902660728947096	37.87500212685431	2.5664830473127016	0.1288686635792347	0.19056609850541573	0.0816287899703025	0.47254917975299204	0.107598436624356
278	7530.426527242708	0.9077810376856571	1.5577829632692894	0.8519290567832671	24.825697380589936	58.39680377289762	11.381775169655302	106.74004142670768	58.60640696413823	0.37718625895414665	0.3364602009102155	0.1612198923012629	0.5767000417979452	57.45210047641336	89.5729410798443	0.025218855026763274	3.161867093178723	1.3422906386745355	0.02668333831202766	0.019896053485546027	0.026110934119602632	0.048088552452863226	6.801642711242815	4.1761429671338	3.628454473183717	2.6985554644813274	42793.28292042407	21585.87292403582	138229.1682316429	164023.31472690683	0.13430207586877874	0.3940948168363411	0.08717515290904546	254.108540963686	55.00173654196817	104.77547540109529	33.78631960170715	149.3330655625904	21.21541694026107	6.771093480226241	0.6653077861477967	0.7753088823306312	26.174411212853787	1.9391679225872673	0.10826771086789323	0.15014869992516605	0.00283779358043368	0.303333158324689	0.00147081065020382
279	7558.236474988715	1.4584479628571665	0.7592346845058783	0.9107078350263768	24.64856927261855	59.47727719964913	12.124729371567318	111.14985001794864	63.18233669798996	0.38065828891750664	0.34504991574500865	0.1510341832996556	0.5732626535237192	55.40354375458186	95.85313531791664	0.02095445880975525	3.19161315006452	1.447727696500076	0.02569612113956676	0.018928135677263012	0.0244418727620217	0.04187589349318802	6.526449726602012	3.9471294465050177	3.2402211832458465	2.788182761401251	44901.639428571965	22863.803706302053	142047.76095886872	162361.7823252911	0.14644794951764598	0.39306636245893856	0.0956446086720587	247.38683391041266	49.14454752890028	101.83954810758038	32.37597374318115	145.54728580283205	16.768573785719134	7.963267240847247	0.8871088953087122	0.6912963864380818	27.10039106066462	2.296825466735312	0.1303557716359412	0.1882174928793973	0.022370757747188	0.0404771952076147	0.20840442996994102
280	4613.263148859141	1.6179987488726473	0.9017687507929757	1.355127133361218	25.117884604756725	60.37816801553716	10.305240480393826	117.51977634020614	65.85007043524618	0.4061836921871008	0.35675295147601715	0.14588023607711445	0.577660987634572	43.36123732286162	75.89809846839927	0.0178208896959631	3.2236199003230546	1.3330352293553698	0.025038760793011698	0.017827531563740253	0.024951197608366563	0.04464286083790112	6.632671530379026	3.995785342955618	3.3880852526918632	2.587915271746435	41546.565170498456	21135.489415167445	144930.74936310772	172836.24575483243	0.1416501873659121	0.40899721389667953	0.0918402686858085	250.50483815037018	42.5408204487201	103.40929430846236	26.74802379833994	147.09554384190713	15.792796650380156	8.203065074435413	0.869664367351212	0.7112220922963367	23.19637849693956	2.265629737517747	0.12871743458085516	0.18491797858456938	0.100437531360308	0.30082608624245194	1.97310412425255
281	6073.095923781981	1.4476170355895708	0.5969936150437263	0.9727549732101906	24.94762018039467	109.92136308667969	18.652517538975204	100.84394556388854	58.59560457572974	0.37150552803244874	0.33759672135793434	0.15010022339573714	0.5753269778864596	65.06229862621738	93.56186609686955	0.023314240670270537	3.439280436888306	1.6310667483848	0.024220573520534135	0.01818936843047432	0.02423000126042737	0.04110348512616124	7.871207830436329	4.48841991559549	4.65781121075037	3.7873822774558885	37547.057566228534	17023.609586261868	129100.86348061751	142687.87639651878	0.14519022370197598	0.3862634823298521	0.0864648483041225	386.9287645168662	71.1996365575951	181.39711042153496	45.83835722216845	205.53165409533167	25.361279335426616	12.479052910433516	1.0822294357591398	0.6342107419607769	43.89679884357781	3.3763893180063107	0.16492436900380958	0.2466291980392064	0.0110985916277186	0.0568616949683617	0.0146182503552213
282	3992.8622280459613	1.456908858992305	0.7297289469665069	0.9129818971937479	24.590527630749506	61.38212699663188	12.70112138981188	116.1415510629078	66.02918358935834	0.3998559930212704	0.35448564172680047	0.16209034724395163	0.5733550404079072	65.6841716322632	102.01609966873043	0.026180090738866322	3.229727513821179	1.4251669269336973	0.025415695772457045	0.018574597791462092	0.0255609626958655	0.04406764217854977	6.309398433968133	3.897726765183511	3.687818007227197	2.834925639034822	44229.61086155784	21877.137491426995	137670.8377467236	161315.50878678833	0.1473418486966659	0.3866952956544074	0.09715282736902514	251.7751121267036	57.969926087711826	104.35288759814762	36.471139202375525	147.422224528556	21.498786885336283	8.856867005093763	0.7931335030072734	0.7449062346505758	33.53905759128766	2.3622711384107244	0.12779968856182372	0.18368129524666116	0.005473441727092379	0.11870625053256	0.0117182252580932
283	4538.733681367207	1.2543976069170635	1.2161268217514263	1.1437984063055389	25.22937154277849	65.50366103323918	13.727241229710257	114.29002590747585	63.143851117283376	0.3672907406171808	0.33630547286714024	0.1673604722393241	0.5743061155734211	70.8890911008582	109.59486895730244	0.027260338789891925	3.247695272446423	1.51181395795988	0.02458265165500274	0.01799888896579984	0.025888002372282184	0.04268631454495	6.98360967563231	4.176583857362681	3.717710895465405	2.7828478812330664	39973.27990867718	19645.006068485764	139332.3035977411	160395.62791333115	0.1312038507534345	0.3855243990900987	0.08592471912782917	286.7501191892388	69.5311215992655	119.00148495195148	41.46267975281636	167.74863423728743	28.068441846449126	9.4047100438602	0.866681596695208	0.719141135851158	33.72373826803068	2.4125809121935626	0.12799326181262924	0.18499026826177972	0.22535947651618696	0.42865990440407203	0.5346871033159241
284	3306.4696019848943	1.394976482710063	1.104112588390854	1.5110449623499378	24.224662166934948	57.79384460110338	11.900863888423642	111.34203261642257	64.70846719463606	0.407212736128802	0.36206999973699866	0.15759670507298595	0.5567271505940371	57.379263467819555	103.17458379879223	0.02240300718205858	3.2089781298487696	1.4380715774163266	0.02506832549056955	0.018778752692561067	0.024510120866393446	0.04297899557047388	6.008256354661765	3.757288556286137	3.412905962625587	2.672823243935769	46694.85356738306	23182.80005228979	139737.84155491606	162023.57194312563	0.1540486086321461	0.396422934807885	0.10201640359175991	230.4201204255052	51.87865557318227	99.52022933234572	33.18765099615889	130.8998910931596	18.69100457702339	8.65775755538449	0.8837048911402425	0.7050982340106126	31.140383001937714	2.450510043330154	0.13365135759396757	0.19648185943447855	0.005473441727092379	0.0870169177709011	0.960920992977055
285	2640.0188383045524	0.4043631130410683	1.1073723065016425	0.9134050212173236	23.529766187655515	51.25925007567778	6.1647937689246906	114.99323843325318	61.710736206334374	0.421968619519593	0.32755538016889724	0.1334936380091177	0.6322451460862538	18.871988513973925	38.021248221786955	0.009790090976244446	3.0847042990309625	0.9818699959128946	0.03043620593757364	0.02498937440988708	0.024913901482890858	0.05993681808211371	6.364340947218358	4.238410716969814	5.109463014494279	5.172669047667051	48620.43290316095	22985.56229166603	145597.8546600008	184812.013006904	0.13353861490420807	0.42595411409730277	0.08698307279679562	221.8225669991542	29.669049041577495	82.44437347542701	15.785054155850094	139.3781935237271	13.88399488572748	7.400483364666249	0.8600311263779029	0.7151850046811562	25.78098178897201	2.2634965456161433	0.12173591298077445	0.18319129810351573	0.150952614050996	0.0762216483614079	0.0376645584464546
286	7366.548693681749	1.64718046559953	0.8422288511131519	1.3109885588739736	25.001381316597875	62.8497265257139	11.330601336953555	105.106427790509	58.54839650307353	0.3925468532950639	0.3370424168224544	0.15511414558204986	0.5998250256749478	51.00704653625784	80.0950193305384	0.02089623303528354	3.2206437237772283	1.2999881408438436	0.026677947259956005	0.01965165774045565	0.025493896225857952	0.04968072926773298	6.825040255372293	4.222536923476875	3.5753213633544405	3.123119848327019	40637.59849040857	20049.365778693005	138916.1839950858	166895.22491223068	0.13349209262645992	0.40031116351540996	0.08817161440978745	265.7129172348378	49.51492187220863	107.47455498232613	30.625958735053196	158.23836225251122	18.888963137155443	9.489150816639745	0.9928139302935864	0.660500580698412	33.12777385287874	2.7021061357436054	0.12743743449679842	0.19342981633086737	0.0213382666393834	0.0345738883036375	1.0202443228368
287	25840.7689262668	1.3541981695400185	1.0703450260935143	1.1542429687910425	26.03276102533629	71.41849737246001	17.808071512537907	117.43717023112424	66.25308144633358	0.3790248009236165	0.36381345383798763	0.2033319223367842	0.5623523908708843	121.34165631835346	160.64401632513218	0.04790620165230895	3.315593751158549	1.6783150678108651	0.023208201399156275	0.016067912793765095	0.027359252188743185	0.03982742481154134	7.244416542791742	4.165642127001691	6.587137280188898	4.7185659652918	36923.55389698885	18846.383027804437	125457.51357377657	139169.46428234712	0.13386238388214886	0.3451052836348908	0.08941974260975434	309.5381007619397	102.67676623482288	130.94516795517185	57.871031210772735	178.59293280676795	44.805735024050094	9.85437148479344	0.9357701533120749	0.6772914843492104	35.57199966969603	2.527832968455498	0.12654526543773595	0.1820964214017402	0.0114044094426402	0.0634656184023131	0.49692423513195394
288	1244.1264216373143	1.4442967678455023	0.819941957283121	1.1293446704831311	25.763928897132704	63.863093026570084	12.598840215991274	115.43043721063006	63.43188673678467	0.38076236816728687	0.3494123629322866	0.16279735654266056	0.5601668574901375	59.60180050004812	102.87080918064768	0.0223269926898098	3.1993743444930534	1.459280809698028	0.024819960879919393	0.017024642128821644	0.025947107968324577	0.044356788551035996	7.63771529646764	4.3164584832399715	4.051540244788472	4.828442075969103	37578.62977133703	19509.484753850338	138246.43470239826	157105.73577267583	0.12644856345993605	0.37460328357866446	0.08314730336045204	282.02739009162985	54.953723300041	120.11170334573087	34.028258732037095	161.915686745899	20.925464568003896	7.559995482676514	0.7047456051335352	0.7708024559542839	26.906564685453226	2.00056573761903	0.11338158934497536	0.15632208867557057	0.0257590823217712	0.0875308052807969	1.5778777944321698
289	7444.294142540031	1.2668777084533565	1.6931607310155918	1.1106168469301685	25.68334725861056	66.91398711938486	13.702176636613595	116.51754573987212	66.29348040522193	0.3998368022921052	0.3740400803880419	0.1733804816975279	0.559011702601906	77.38847518713791	122.44012742611525	0.02948586965535052	3.2945657004198696	1.556358739232923	0.023279729433793812	0.016130796601985006	0.025888789020326	0.04002605420776219	6.781642178967675	4.008451358864956	3.923793215976694	2.883075482536162	38715.680853122176	19877.665963019645	137932.85939842122	154792.4703402383	0.14058290821988165	0.37592459951158114	0.09242270279385514	280.9078279796848	61.915934946323034	118.73518681623955	38.99346032467965	162.1726411634458	22.92247462164338	8.688446539777551	0.7792126361153433	0.7512413952489734	27.730206201473443	2.1404782010226966	0.12294799509981992	0.1699648555703138	0.0230015442452215	0.5642151158338929	0.00153148521928259
290	717.1245561322044	1.40958489840128	0.5140789793266011	0.725939442176989	24.427861487582803	98.81513366859579	13.735738596750199	98.4605387413435	56.256495474726805	0.37698756732097405	0.33455883669687203	0.14224999468212698	0.5785498613799439	35.5683921356124	60.74696988339051	0.0166008840856092	3.33105002740897	1.42581019631621	0.0272362229324445	0.0197334321573778	0.0251645706227272	0.0485239200995345	7.3789592832923	4.36884055279065	2.68305896359642	2.3958919027889998	39397.4606471365	18153.0833289788	137520.573642909	160898.048493034	0.14563176264042801	0.427436465209971	0.0859537161710686	324.88881090331	49.85065472593289	158.524134033235	32.4733767495168	166.364676870075	17.3772779764161	6.09142106642007	0.5848764433910479	0.808575135691009	22.8327282477107	1.65634817456549	0.0853325535206149	0.115506058125892	0.00414867650404345	0.10668093243208801	0.0084432161108851
291	20162.87656682272	1.1873450240866619	1.2122681180852168	0.9922286563330454	26.920816988121963	74.52101474454034	21.27762935439459	120.58487099354646	70.24461604059435	0.37294913491182513	0.3884050146488764	0.22862221306540517	0.5704304140806942	181.20410154387451	222.80407775634214	0.07127579112548868	3.3397452950074094	1.857101210911792	0.022560242818822455	0.014519998038370256	0.028555213675649418	0.034167198251382626	7.975731946811286	4.4494695234860435	8.936918636471205	5.016670594323681	32058.892554027218	16710.97561995923	113112.57874781286	116726.05731602147	0.12011959449977418	0.2906820292884395	0.08398867787715933	340.71603438389354	135.77915777579892	142.77736518386683	76.81510057967425	197.9386692000267	58.964057196124706	10.307270242905748	0.8591169669678932	0.7168728329290562	34.49703022495225	2.373741316884437	0.11593875802804404	0.16319105293252267	0.00905809757065526	0.15961268592606698	0.00574194458673998
292	7105.095600484103	1.1099354856028407	0.6253213258232646	0.9013018912526974	26.263059674822685	65.78113692662565	22.395818499059708	128.79972246285308	76.01408797089766	0.37895520224008483	0.4004450167065754	0.2562790397971275	0.5382047949214332	198.1429277226228	250.18455314296372	0.07739503546327652	3.268741782137261	1.9541819899063655	0.023233216110523393	0.01586245279300324	0.029358734506471352	0.03407414665382551	6.7472184132922965	3.9237210333284906	8.446413376706422	4.477905216498789	40130.253608683255	21794.29605174414	111231.45370248618	110982.92744640555	0.14850090574910224	0.28737464832685833	0.09999929230514493	268.17045933751257	135.0696877872258	117.7348874051859	75.9862317266989	150.43557193232573	59.08345606052696	10.989339651240051	0.9477707503739473	0.6976303461500678	36.23213664429481	2.5954842122477424	0.13710210253680097	0.19365957711194745	0.0615195126371407	0.327522559041451	0.0016891050707604199
293	1399.0477849703711	0.7235375118025162	0.7952414989589256	0.9286364542683031	24.21372849458244	55.31011621087026	18.042671323341256	122.27354100539056	73.53887868780394	0.3826526577067231	0.37597326961178806	0.22624267002147774	0.5675885062438275	138.13135847260392	202.61260550900454	0.05205879813602786	3.1150931309111205	1.773626833206552	0.027887033456951604	0.020792614128472386	0.028743375204505664	0.039123502883497134	6.452351492093299	3.81746215821207	5.260371237921335	3.363725115011008	51217.5853520643	26237.419210687138	123488.51972906501	125919.20427736886	0.1599225459850212	0.32453410754910766	0.10828668318856165	221.32521064295915	95.55612445556181	89.37862720410516	56.22361477828143	131.94658343885442	39.332509677280285	9.871174733231616	0.972625045128635	0.6758096369394805	31.550409273846427	2.6407423424290912	0.14585792009837267	0.22180661586875872	0.00030568180761409103	0.18857414849328197	0.0209415768298857
294	7052.978837471783	1.32520753423298	1.8003983245273045	0.8593512496349806	25.517274747369697	58.667587513099406	18.046400438951096	127.68969818434459	75.14404741610119	0.4049110285952867	0.40199039258994984	0.23061360450631363	0.5499576804732207	147.17366185130092	214.0190448393122	0.05436950611058504	3.1830752721325237	1.7502653877808287	0.024801631431085602	0.01717454640308445	0.029315241837975594	0.03961316650845426	6.706838826972059	3.985825535874746	6.123776769294364	3.746692382623399	42553.11843038502	22047.503068619306	120795.09464552437	126156.61258609837	0.1423542194114582	0.31660012221193046	0.09539747410556625	242.2778322292405	100.28611601036994	106.31402107079253	57.8487041740784	135.9638111584474	42.43741183629189	9.092624394673496	0.8713858299469208	0.7063085398776257	30.52028992369874	2.3669845752526935	0.12359523144807265	0.17669441595627616	0.000811606035589623	0.0110172429846507	0.00129994133539557
295	5431.636063524531	1.4814737926779273	1.3572537948286296	1.1915382135113781	24.50439076930937	60.977454804009916	13.678896795907068	125.0086223702395	71.84273723806805	0.3992770415236263	0.36487495554209237	0.15383373179815632	0.5693190197372326	66.62174781408598	118.76374412409294	0.023385592818257746	3.228402764834795	1.547634499377313	0.024909153741468442	0.018287123556530265	0.022976351686751294	0.03657371976685769	6.443974007398266	3.8585348284459258	3.602791937845192	2.8999212965236505	45473.58638818327	22049.86465078239	145333.7124367542	150640.57040153828	0.15014826135648265	0.36159036851943605	0.0982816688733323	247.22903673287277	57.67571560585334	104.64213034053986	37.85691949711721	142.58690639233293	19.818796108736073	10.321381882496784	1.0007390184566616	0.6750963462139373	33.92798994806253	2.788608073783703	0.17361747991608725	0.24392758018432356	0.0657696104384457	0.494242818405276	0.00392572068937969
296	0.0																																														0.0275624058533097	0.0623520121302635	0.00676589751135374
297	8530.757232222	1.1472291803835355	0.7536041563663282	1.077979878132932	25.058237134685434	64.12285696245335	22.777682088916766	161.34046858065742	88.48149246108773	0.42769572962111113	0.4047928698986057	0.2443116927879674	0.5800961702326594	153.33165561013857	225.67007016901158	0.05589855057336287	3.1931391406875234	1.8956095038669756	0.026850806982801498	0.018119045859159955	0.027561777819369755	0.03340849195323478	8.124952121552642	3.936018724050202	8.353824223768498	4.883418419893582	44470.48668897151	22779.023008023956	113570.5989553373	110905.32760954044	0.1580227829536466	0.29387649918607944	0.09998969400582881	273.5546279979703	145.78193287834839	100.44797323983924	79.56097266119335	173.1066547581309	66.22096021715494	7.586292041364123	0.654260800321243	0.7910126367578043	25.415680628442406	1.9061727914938302	0.12451284327524081	0.16774794970692958	0.0657696104384457	0.11749048609143199	0.0922223464030455
298	2499.1741129871434	1.42503393955293	0.7784019702974625	1.1584183431449682	24.98499001759289	59.40931439101809	18.46644600498324	126.00514769279098	74.10878431748623	0.3887837497991763	0.39132959736931733	0.22330224078948102	0.5523412918467732	140.4267703164972	208.5920013283399	0.051937405457623306	3.216441411780544	1.8004611360891951	0.025342732884543917	0.018568743722610366	0.02768658229389641	0.03575605311933378	5.988139664855645	3.5868193708144354	6.165703790058496	3.688562392993519	47799.27408167539	25935.193309297334	124142.96266919524	124726.9396073538	0.17218470286729456	0.3211858702001069	0.11245298078360086	228.25824912613268	99.02040382220272	96.61227574469578	58.24175493596419	131.64597338143673	40.77864888623846	10.679831276422563	1.0041211923803428	0.6763749217855836	33.42608542003157	2.7248463643106207	0.14625723398960427	0.21648327059445086	0.0440008828950684	0.0402286089933767	1.83380832911533
299	6894.0	1.1978871703160985	0.7294962937000005	1.1446026400519391	24.8576451818701	61.61632595612627	13.8574054724939	122.849508674542	70.06762580707998	0.4335864088661226	0.393874441973788	0.15587120082304365	0.555285014585346	67.47055223426173	119.638736791383	0.022228289757908498	3.2434246422019997	1.5722481098281234	0.0241114942788586	0.017001489654674466	0.02351257597306927	0.035530286873410366	6.351472064661716	3.7500493524181295	3.19037320277436	2.64832150209377	44190.7418303923	22508.128474591136	140674.75951383865	154722.80844092433	0.154162338881112	0.380185711527735	0.09994406222711456	246.22958828564433	51.964088790465006	103.46010844735146	33.98014474574764	142.769479838293	17.983944044717365	9.466105280605909	0.9524281979102174	0.6913628348270523	26.429146363110636	2.5405638523840834	0.142150232184987	0.202911152364862	0.0119997236129671	0.0431767241035147	0.8699136717327081
300	6583.388359818662	1.395053372790964	1.060596262748202	1.0448454498269197	25.85624966529959	65.28482565246924	20.297899176725284	142.21716507425455	78.08549956196336	0.43653432164558686	0.42213592847699977	0.22351451398720187	0.5535190862221012	140.17732643585543	202.5481289237591	0.05115531471477672	3.248790579834524	1.8528131921182216	0.02394268231566669	0.015381459960821705	0.026712012740991768	0.03357400980818826	7.668562608020655	3.9119794296510144	7.065021324827103	4.032821582236463	40074.09886029561	20919.500651175797	121739.80696990843	124507.03572498394	0.1475724559015367	0.3145661827954776	0.0946764943227318	275.2428276272175	131.99726918883852	110.10823690210357	74.30269117576492	165.13459072511435	57.69457801307336	10.028332570036543	0.8947838851553581	0.7230783364055511	26.288009684385045	2.3671624318865954	0.13559036298890242	0.18802897346903713	0.0210168781008633	0.164848722367819	0.5576371455246459
301	3404.878576277328	1.3092725027152945	0.7430724609713902	1.2210981089981288	26.03567985651464	74.057039076609	21.48707435681908	118.56675959528353	70.02115558234621	0.3743763858383897	0.38115650841058707	0.2146595971030936	0.5492721870252315	145.56504078989826	187.3559114919941	0.05935938425398798	3.331214165001043	1.853970780367031	0.022765526247454395	0.015393680094265174	0.026281264967390326	0.03457248259030077	7.275780942236795	4.084253037384281	7.753495173474597	4.124393238906912	38317.067614222506	20253.89328421188	119266.24844572258	125152.1298352376	0.14173755266213212	0.31705309403918575	0.09691675666192898	324.4920585679392	141.4089360462085	139.0609980331601	81.08335337389744	185.43106053477956	60.325582672310915	15.450707306139586	1.3403085030355961	0.5721645242226121	37.66640822096312	3.9145748451502906	0.14742640031017432	0.2329370612690581	0.0178866403932125	0.0912884708282242	0.5576371455246459
302	47899.65501641057	1.1545435067807643	0.9900510627494131	1.0337241219813407	26.49934379242771	72.82783358270184	22.47868265091837	127.83553789217491	72.99902399047416	0.39568594752177266	0.4071523415724392	0.23880214941886993	0.5481835088155232	166.79411449093737	221.1618313124637	0.06483793412778757	3.3463486982897392	1.9304174730734256	0.02237224627211245	0.014787514781720166	0.027664209773022648	0.032489607902209006	7.329570271748846	3.999666046132605	9.363143855169483	6.156500977727315	36608.48093945134	19436.06304962888	115281.42071815013	115753.77142782517	0.14279350325772563	0.2973538401094519	0.09532508689045191	311.4163342188474	152.33011019292923	132.8155112109316	83.42827544124529	178.6008230079159	68.90183475168378	11.853226314676533	1.2238024664943377	0.5764155380993436	31.136307283633705	3.144536695358125	0.14541059544970045	0.216482002589961	0.0405373469486308	0.30271128513669604	0.0323499774000799
303	11527.177738650542	1.6091454025252439	1.3201098821235657	1.0321534527631284	24.99882054304708	61.82402730898215	16.1241810779928	119.39980328056602	71.0929000381634	0.3602336888140935	0.3567995696085117	0.20503990298028082	0.5843494745845904	117.38851332110501	166.48790782244384	0.049181474268008285	3.1560197353016695	1.5993790425992322	0.02822576094205385	0.0207735438068004	0.027766466034775058	0.04148518073447232	7.5148572551065085	4.210891558754547	6.910187141464097	4.514455083702203	43866.36132267409	22591.963095001673	124032.25369457138	133465.88439949145	0.1423059353162586	0.32768239425307416	0.09678836244382005	268.19310092956255	96.68270323289738	108.53003974166786	55.389863662053116	159.66306118789473	41.29283957084418	8.662143307231398	0.7521017870351213	0.7510632292107449	30.66615289397527	2.260597667341702	0.11721662407712503	0.1717981952578272	0.0275624058533097	2.0351754561914297	0.0026893506392092
304	6000.223233865995	1.62476584593522	0.6316447969058797	1.0790562627342828	24.496827297125996	58.338490696584856	15.932156273345164	116.08749616073432	69.23853970694469	0.3947127885594885	0.3783938483808221	0.20174501181243434	0.5629215026864169	112.84741698469534	174.7840763045522	0.040095808855480905	3.187831394489283	1.654075092744477	0.026445175796854323	0.019907563649238354	0.027481152255898162	0.03962239250309907	5.839296003247876	3.6325956726653272	4.71517002911401	3.3592374134265737	49163.84378911078	25790.070170310573	129806.77208225979	137908.37658521708	0.16570601452028277	0.3430546775478962	0.10963212994589484	223.45497235684857	75.8511851669196	94.757118851771	46.56373118523966	128.6978535050774	29.287453981679985	9.379551459977108	0.9275955631159557	0.6940660667108917	29.126367519134632	2.4977513641938947	0.14177294462044396	0.20594734268711007	0.0440008828950684	0.0402286089933767	0.23395289051027998
305	30350.584262846824	1.0632157799574598	1.256086805627757	0.973862861871896	25.158440946817972	60.76804805761684	15.235251647636028	108.61679720887777	66.03284206954964	0.37249255542329174	0.3632682277066179	0.19812196876418423	0.5839284889903638	103.4816246004679	155.9982776433666	0.04184984499817147	3.20711110921345	1.590478299668129	0.026018580762112237	0.018818856727013448	0.02840748586873309	0.04427121898359269	6.7588638983921765	4.097233376979131	5.542638372718357	4.884713168391985	42337.55369834281	21373.384016370994	129687.05747463983	141149.691906227	0.1389957514429155	0.34419534648669886	0.0967465362386309	263.4158631476196	81.37243353927354	106.79541095687443	48.252358055410774	156.62045219074528	33.1200754838628	8.381668428067798	0.7910044504628349	0.7351463359517459	29.65127931119107	2.255839942866014	0.13264901443056215	0.19098540488370527	0.146214899816805	1.30465777997178	0.0047402244661272795
306	4934.94122794935	1.095645014532041	0.6214981032235285	1.262040190805407	24.947524470455168	56.36646370511021	15.101444657820704	136.47056892909262	78.41873379371313	0.4142633413035785	0.39107598297642104	0.19505842043061428	0.5374017592405445	106.3263332069813	175.49557393404334	0.035651010676862174	3.124670541330652	1.6116082676705243	0.026343221027472292	0.018821731767091517	0.026906548616924	0.03921277497832811	6.560045847573201	3.733467116395682	5.826781121634944	3.5088473618361116	47632.41414189934	26328.74605779756	128496.95625969347	138422.08786100644	0.1623333255727357	0.33980482624188046	0.10544252636909492	221.85197139319365	78.83574700341329	96.99961488694727	48.909933946936576	124.85235650624647	29.92581305647674	9.337085446398097	0.9305989267678108	0.6932665446582654	27.770676630513083	2.4859346973836347	0.1459280026444197	0.21170239674723354	0.0463363009521033	0.10996025737986301	0.8170466199519899
307	3259.4367346938775	1.182948297879541	0.9049926651234712	0.7231224107287229	25.91316205540936	58.9773598189063	17.781824044847912	151.86926700153145	83.26653341260162	0.4466621097923115	0.4326571113457633	0.22184894619368387	0.5258914528895008	138.44107501887657	234.77659106185558	0.04312504810591531	3.1916097259009866	1.8295245740785606	0.024260443501960483	0.015688421777619563	0.026829789384118334	0.03265695650856818	6.990872392479168	3.752340825513263	5.92491671481806	3.716820420968208	41963.23575546347	22911.923979574025	120133.7283437909	119481.00310549927	0.15750299178488336	0.3013962115767483	0.09822322099057659	230.745492157001	82.95922996860118	105.33898829660338	52.81210583422435	125.40650386039674	30.147124134376842	8.21467133865365	0.7466445459885924	0.7629513299907499	25.608194440551802	2.066676295012344	0.13392239708678333	0.1768610761216551	0.0117271072513216	0.22065367277460102	1.19064652585345
308	5855.622037356773	0.9804288422358445	1.0494601724043167	0.8713754444436833	24.59064818087474	55.961207912951345	15.96775236593917	122.30881984962903	73.23294425238088	0.39681361436783136	0.38092916816808564	0.21718471165298772	0.538146312178191	123.57283087356673	184.09356139026616	0.04611771216883271	3.138668681075555	1.6409718408805987	0.02645457059162188	0.02023831269820062	0.02890114654425028	0.041421610744125335	5.56250111120153	3.453074009668317	6.28320483887752	4.933184815033242	52129.81878939661	30271.496729196733	127608.8842180619	135209.80809710518	0.18242772185678816	0.3354401359784459	0.11761473196566732	208.19237187437685	93.68284315048885	90.45196801620759	54.0855434208905	117.7404038581698	39.597299729598426	9.192631379905126	0.8091846431058561	0.7408829045435438	30.33442080850287	2.3697845970404403	0.13815777477958005	0.19612688860678668	0.0023389108098885	0.7220657413772629	0.0047402244661272795
309	3625.490100430416	1.2815538317874615	0.9569426426366806	0.8029403862070934	25.022390713866688	53.56567756445107	18.03801404320738	148.03518840141604	83.97998629328248	0.433174715369516	0.42811795484746057	0.23154063008657458	0.5324187581406968	145.0302417284866	228.3853684792404	0.050292468888166277	3.087529938680489	1.7881985037353656	0.027260560458254368	0.019308713242207138	0.028049601968513985	0.035353338687513024	6.482541614997845	3.6168888428203747	6.395773628037832	3.917758627792225	50004.265614053715	28266.71158308329	119559.66098831501	121030.77561008309	0.1703537154944117	0.3030819818136051	0.10764495019095494	207.10481488104955	105.08805188110192	91.34441300762131	60.844868641203746	115.76040187342767	44.243183239897824	8.504563650131322	0.8031026070033905	0.742308332538143	28.26735937138703	2.21678389858931	0.1365080390060993	0.18466915829018785	0.0186782837158747	0.43943585923971795	0.963139735469067
310	5349.509899569584	1.201878321272339	0.7720120280392075	1.447211374405436	25.757194832592543	59.660450189070104	21.454483057679653	139.4812780151345	80.86003889865228	0.4091605147576637	0.40760019059372704	0.24242523899246302	0.5409083086086598	166.24910164521756	230.50694997752197	0.06230235914715164	3.196002870718144	1.866159171414718	0.024753987248945983	0.017061645964800955	0.028825096628926915	0.03529136557789253	6.662690427884517	3.7587879072137276	8.072044544433341	4.2597890264879394	43947.31430352664	24257.32457791355	114995.89968192193	117827.74849598095	0.15958497461870247	0.2968025045137452	0.10461933621012269	237.97213646658423	132.22310429263456	103.67069767709256	77.12127464648681	134.30143878949173	55.10182964614772	10.828317312043513	0.9555881579255928	0.6959943122374157	30.46051165295723	2.7074808093744878	0.14125447179787692	0.2028953683825518	0.0489994918593834	0.21025999108480603	0.963139735469067
311	3872.9594714501545	0.9472847649616476	0.7566071285432877	1.0914115193846055	25.830917505200965	64.69573727088083	26.599636948385978	126.45751946764406	76.53817574784573	0.36938322663820633	0.38729610337994164	0.2597768819690509	0.5423211643053858	205.23714635199258	243.5545937858003	0.09000627275830068	3.2836643549876823	2.0137701343500396	0.023360784526518963	0.01659503245529604	0.027314891534842883	0.033027640112304905	5.827698468874768	3.600824568832946	8.515192276999294	4.249040939336756	44713.598770433164	24411.52237910788	110456.57467579348	113035.10988315598	0.164574211867172	0.29143188051875407	0.11161105176629171	247.61679323539377	182.39442991771077	107.08716736749322	98.41380198813472	140.52962586790056	83.98062792957633	13.302163422335857	1.20606919751225	0.6146635313261226	37.01693545320899	3.2745685377766884	0.15509212998370941	0.2354287841520667	0.0721531969362333	0.0732111194753538	0.15101911001417498
312	170787.3736480554	1.1894263073240505	0.7596462352987197	1.0477182116949915	27.076540021694115	75.80457472074949	27.891952328627315	124.23260572574637	71.78826636297832	0.3950449439659308	0.41167420196640636	0.27134867528057754	0.535574974364656	222.98570560740947	241.07065834861635	0.10635106455704037	3.3649838945367145	2.0045285773431742	0.02139065526715746	0.013890320186505855	0.028490238371075564	0.031492845829048044	7.501448243776967	4.155802191286112	15.665254661718754	8.032014436976686	33756.817775799944	18235.875806092365	101889.06927087286	101457.02728269903	0.13525217004597667	0.26109216265816976	0.09145902485351215	329.5640708423698	269.98047616508364	146.71429062754086	140.90724944684823	182.84978021482888	129.07322671823553	14.757810877476302	1.380013236402576	0.5410933376725652	32.465892490829745	3.5607073391116746	0.13593221317307635	0.209547176754761	0.0354304497781977	0.0114160690634982	0.0160999198985876
313	315.4778657974347	0.6631621039997108	0.6757468941559686	0.9865507308460311	25.30251510139116	64.93289608622723	22.646757548937305	126.89708643491174	76.38884893529885	0.3718238861858106	0.3813795544915183	0.24537376156072707	0.5572621448057881	178.0778018734159	226.9809073935663	0.07462388627821448	3.2391653300448646	1.9072468619312766	0.024987497993026145	0.017620355163080578	0.027822397303039995	0.03523666260223245	6.4544229624557286	3.7866566897480003	7.182936249510093	3.912077817114427	45675.08880781186	24433.927919166734	115666.14433159088	117988.50330926261	0.15876153695482922	0.30279864676169055	0.10795504911772377	261.47384214312416	139.40899463240146	106.72579712785277	76.56063753207641	154.74804501527146	62.848357100324726	12.179859362396984	1.129668481724261	0.6325682392994719	34.80193529638161	3.10064267691408	0.15145866352111997	0.2331331124456469	0.310091042155432	0.0732111194753538	0.15101911001417498
314	3849.3072671667787	0.8014195150587105	0.7438491979989579	0.8897211793330998	25.1846538999544	63.29815714980858	18.503272826922398	127.83295296528047	75.1239599728844	0.3777945159820989	0.3694547221228853	0.21603828633965347	0.5844108598124651	130.0884354099633	167.11121323479003	0.05872878380900019	3.180953300156443	1.713990541584773	0.026765555346178447	0.018515699170009017	0.026459708858387648	0.03572603917163777	7.71150464676108	4.228413005853619	6.488077680588038	3.758515552070816	42690.05482382173	21858.979118033592	122686.53023425513	128075.36034111545	0.14047473117282572	0.3167981705136076	0.0950860822137132	277.19952945307784	114.35381350476104	109.88248651073953	63.559506094464155	167.31704294233842	50.79430741029686	11.226601126703155	1.1188735834262047	0.6381040524389023	25.659634806902663	2.9228388242945753	0.13314353913586432	0.20340881161489102	0.709098588967652	0.072016826414929	0.0288318015299033
315	10327.176756907227	1.6860027423278505	0.6337171508607259	1.0688786073348935	25.08351710604551	58.207599595116676	11.808373898185913	106.8316955410691	62.44712544112368	0.3759908295101802	0.35059248020964245	0.17562325225253708	0.5863168768139617	66.91624692370615	111.13603497682034	0.02747675628535731	3.1517857574528123	1.4083113901286377	0.02722581943329313	0.019264738666416377	0.02701863016307706	0.04652615851536034	7.026544227119084	4.171672131409846	3.8125915488651922	3.172750291067288	42983.88451272339	22491.022720481826	140075.35896102182	158832.95388667655	0.14077688042052638	0.3754083290461375	0.09388278907196225	254.7368280071564	54.88227071956311	102.67851652061138	33.65628041335288	152.05831148654497	21.225990306210207	9.203168582320266	0.8935225337068605	0.7166628448241132	24.372840195248113	2.382254123311331	0.11616417679704448	0.1689195479146301	0.0354304497781977	0.0670349892701479	0.300411218533513
316	55281.38895585855	1.2221753269081532	0.7713853503735202	0.9529973916569473	25.567252710255836	65.41074041126632	19.608177993330724	120.44966642601933	69.50648065831358	0.3966147735790743	0.37860615107150963	0.2376809805932211	0.572345503230822	148.8434535266271	179.20988563215914	0.06410262461169092	3.1931864338354456	1.6889137501981784	0.02578905044549153	0.018369749782581678	0.03172218250064144	0.04870719587114585	8.461831067533073	4.7971364853870675	8.190212951945018	5.108821475896156	36651.430662427214	17704.995821802982	117932.69716417394	127116.43307743465	0.11422941146014227	0.31450148604381006	0.07766917506858172	317.51087986158984	132.01162902246008	136.36414575850876	72.90126847506552	181.14673410308103	59.11036054739438	9.9686500210544	1.035031175527834	0.6321463588017987	61.89180594916782	2.7578669790309336	0.14078508943533485	0.2110504417291032	0.171209785072789	0.0650997933225936	0.0362291276805224
317	12709.814158087274	1.1003180233009555	1.1091789313959408	0.9320210923075464	22.845389477767103	52.77984901970988	13.151680710805252	136.98397147785957	78.33735724813633	0.3997491256577317	0.338130512689489	0.21227701471679913	0.6491338082785352	95.00761406339831	131.56677054768406	0.0402255254980608	2.987019045896252	1.3831400133917429	0.03456582281438357	0.02963102384273882	0.030501844675049416	0.05553463002021913	8.316045640034366	4.825042667749845	4.68092589414755	3.2202706089294235	46637.159899520244	20534.032556247294	121287.76617422064	130593.53997014853	0.12132936951280944	0.33798458839208634	0.08074168142557207	258.4933024612303	68.18939681974649	96.30304945262773	41.592599031311536	162.19025300860227	26.59679778843499	7.496980593265356	0.7455048934499523	0.7379011169246503	51.486572248218266	2.220973272797275	0.14359669134536981	0.22147857094022208	0.0209052935370661	0.190737641283522	0.0585780406783354
318	500.0	1.42332098991182	0.715674893610353	0.978525307012083	20.4745791666394	38.298698154121105	7.5094325092514005	126.277348840261	72.192261313593	0.443159934477574	0.303558081542612	0.196142348574327	0.5647803160327328	48.8494392296209	70.96213054544751	0.0212209113169957	2.76153132551305	0.9531257147721278	0.0356722373993627	0.0313556329635389	0.0296601205575298	0.0778887481684887	7.76678869336064	4.946258536545161	2.23957575481106	2.43407140477535	59118.2957838775	25910.950687536202	117650.866114925	144534.726294354	0.12161544772847802	0.37286692671912997	0.0812109382744957	187.06431580831	29.0678882194836	78.30081779417509	19.2812464597922	108.763498014135	9.78664175969134	6.37998159811643	0.7244991753255491	0.7361221701138109	46.7207832459068	2.18247888176847	0.130084203376904	0.19072853324542605	0.00794993400961873	0.010763820639583999	0.214548380299222
319	3355.0	1.7471749354532502	1.1636123586956397	0.9783097672795029	24.2191111832775	58.1132738976875	24.6875580671563	158.131398305834	92.6974602859477	0.386392747350886	0.3846094941656121	0.29692584110382503	0.5799989399133051	230.76534998794602	259.95770054034404	0.0983805921820035	3.0709844825668995	1.9815990314049399	0.0290951260522574	0.0216385729269711	0.0330513226032921	0.0426045541039611	7.882323904774901	4.35811130616986	8.19527599796667	5.274887688881281	45368.502182295306	21754.609653948002	99239.8074775632	94425.8277585084	0.13173265540253698	0.25781130681195497	0.0863707530315258	257.111692690131	139.601115348129	102.548446063741	76.7133627319097	154.56324662639	62.887752616218904	8.368974035964449	0.6584367562899289	0.790808800542494	65.2120855561632	2.01365556145839	0.150914037018525	0.192592115913159	0.0415549901293239	0.357444953498245	0.0371298562349758
320	2261.814209069494	0.8157878066560448	1.3292925797991662	0.8090331295169615	23.850391943122645	49.816683263636065	15.080308785662583	113.4124972524505	67.42132038735863	0.4044901876913504	0.36158751620321156	0.21955942636171266	0.5626102290140725	119.53540777972364	152.5234746223201	0.04936562690396442	2.987239722307933	1.5092155919680368	0.02997207514552987	0.023779260224055517	0.03096288905362405	0.05371294585615722	7.083790263016056	4.399882633141297	5.114582126181848	3.3234686255470476	49965.32028170657	24923.563439843732	125505.57238565288	135604.2727149977	0.1335974913394907	0.342642943826141	0.0892055841397403	223.94039763585147	83.70872909432634	96.83308217954678	49.36888437349246	127.10731545630468	34.339844720833874	8.207596232908923	0.9634047010258967	0.6607673127209335	48.74426205835249	2.514487899623029	0.14333633188638217	0.21242703966237875	0.10206118237527599	0.211255080462654	0.0163275010035046
321	1843.0	0.968635176282376	0.5971676921866981	1.97141762894342	24.8980203468956	56.2126243856469	18.388770619625	122.30132098158	72.4205404946502	0.38426102571244397	0.363539981593807	0.25560765995379997	0.535000407991447	180.25906497584802	213.55802473757598	0.0723198258521907	3.07993547797198	1.69714669885012	0.0265625112438304	0.0199177647227898	0.0312483994402971	0.0486308018773642	7.259117850988161	4.32747652376935	5.2782863470865395	3.6847240963484706	43988.648262103	22339.1843629922	114881.010185445	120561.72988420699	0.129356419747815	0.303988643327866	0.0866573257456358	243.289124620778	93.66364757961571	107.530864772593	54.425619616371	135.758259848185	39.238027963244704	8.16368162097048	0.7895593023554499	0.7330882301054041	52.0269887587264	2.3081153889217	0.128443666706366	0.18831586736597103	0.016469192583370002	0.010902886028712	0.00259206546628552
322	432.0	1.38660780923019	1.20476911508025	0.6988377351484171	21.1892356258003	38.596538344102	14.762230157193699	138.598492010222	82.1700698936996	0.39509007447772493	0.344971006551015	0.271411472088827	0.564025999869638	148.469665027127	190.22858491055598	0.0652341591200067	2.73179503270079	1.474281300528	0.0360409505199652	0.0335290695142715	0.0343214027793201	0.0589111310322359	7.616520944940059	4.58500688849575	5.654684300446349	3.3436441439485	63168.5400696025	28337.1137140499	115030.104088634	114730.87853078199	0.136382235674035	0.304329932697515	0.0925158215429522	175.29413969263803	81.8114713817831	79.31945471751791	47.7369732776175	95.9746849751197	34.0744981041656	6.31954759706455	0.770047710356943	0.7071709484500341	47.020863877655	2.23609166625831	0.18273993347675602	0.270010922252917	0.0102490134134727	0.35919544510351203	0.0772442100032574
323	2418.763519706691	0.9672539944069032	1.0195087752212095	0.9308673986263144	23.571539594720413	46.93130230496428	17.436716421781163	129.31536119908722	74.72183289988247	0.4089220765578045	0.36335701422277733	0.23659040739898876	0.5803962679272082	135.52243793524516	164.16592230681013	0.05746840805690184	2.9075677328732157	1.5478239838965806	0.03290099907169084	0.026508780046997256	0.030621749611399754	0.05606492534710184	7.6108808407531425	4.576462198755612	5.193111020723802	3.4040864411622445	52122.08282677347	25958.70933380541	116398.62550447053	126855.63150469484	0.13072173383083524	0.32220649682272895	0.08669633609195379	215.38558109196862	99.82234900232142	87.92561287274116	58.69163146528725	127.45996821922756	41.13071753703396	7.753929984419003	0.9169960271537779	0.6770332809420039	50.34634688906711	2.383272910940921	0.14497616122578355	0.2159081265905664	0.11078233209277699	0.16351395693384901	0.0963361671854741
324	283.15625	0.801782836789792	1.55992666634921	0.916382623807769	23.7509665603144	50.659476202118704	14.8335913518946	127.36294213044401	75.4086438763073	0.43135160954894103	0.3672436587708429	0.20636929442766397	0.598149966077921	116.979854103801	148.382244477843	0.0442050884278982	2.96436103708138	1.4657621057388899	0.0322774352027635	0.0258446224190008	0.0272199783281642	0.0544529751598011	8.04950797822633	4.59096178346887	4.388390335561271	3.06324122633902	48897.5493558863	23936.9757358349	119152.344870295	136581.270046388	0.127364073321788	0.343976682057863	0.0844293643040241	235.00613767606004	65.96609917909929	92.4686801641984	39.6741702337307	142.537457511862	26.2919289453686	7.47767740314749	0.8451044259033321	0.7056047446729841	46.23771916725921	2.1735208378642197	0.147846533941076	0.209960689659716	0.249330511333257	0.13084729571379902	0.11788419207081098
325	6272.0	2.5414333540857204	0.604899517101655	1.91259033595073	23.7710726581565	46.401642356513	11.4676154822266	130.46368836179198	76.84357072792321	0.39898980564665004	0.361957192502871	0.20995850292709198	0.678861971903115	82.5515033261975	125.350192266565	0.0359519459607987	2.8634287889971697	1.33090152002215	0.0391650019840035	0.0283872142995363	0.0331409207528257	0.0610066333829789	10.9033252323085	5.98055664308471	4.9304310584089	3.3538659992126	39030.7106023092	17174.4816378189	121442.698818118	134257.471070823	0.0937263452459851	0.332635498034646	0.0660320679561765	274.561820685045	65.0123112003998	91.9172049766324	40.7348617224849	182.644615708412	24.2774494779148	6.15867671851567	0.625293581216397	0.7865691611296841	42.9066363887962	1.85620704892852	0.134957062734796	0.18624245872121803	0.560603384293312	0.0125186455768229	0.13885295652097102
326	4581.757575757576	1.1689568372231853	0.909060558003775	0.9931208197301525	23.100911430909374	44.4504868732831	10.809773495566448	130.69762199961525	76.23593068202678	0.4032385958153629	0.3265734371873852	0.20669157449289755	0.6390652734725046	79.99610373872133	97.44221019085978	0.03648290171209998	2.8778869204248467	1.1538672796391882	0.03674713825647701	0.03116042004698075	0.030032436547741605	0.06819653409991003	7.965489019587212	4.987651927813348	4.10993965407839	2.984881113834667	49652.86533946571	23571.113826898512	120453.65204209193	147565.85724546964	0.12120956507532975	0.36421424341249603	0.08077664275361308	219.5789425773642	54.446620525714025	81.94088954276225	32.88057792231966	137.6380530346016	21.56604260339437	6.2427777867681185	0.6433911209247247	0.7689680535937384	41.65302730663445	1.9504930685861093	0.13434167529660235	0.20029187313439922	0.16770637237270097	0.0401415835743855	0.0307635992979659
327	38987.06862247506	1.2372927482597509	1.3277202752044053	0.8104470327556701	22.902912039094208	44.78533628718556	6.190352839231033	110.84320597456848	67.35333649762121	0.40566492086973943	0.31601114365289723	0.20430479086093914	0.6712900521658867	30.06103327779791	59.753245281922375	0.016861619851358787	2.8929668140039873	0.942597795122228	0.03634741632950887	0.029393104129471912	0.03391722708576551	0.08569638209013311	9.444064014213273	5.7851381183622905	2.7755132316217703	2.8009807673935923	41875.04116985384	17546.997009336323	128413.50531532866	158861.4438582857	0.09725069373197028	0.39551218691405116	0.06856655054973065	261.7994060587854	24.100291411052325	91.27469203754674	16.97613015194536	170.5247140212384	7.124161259106981	4.516948857759789	0.4267399883520872	0.8480212844172175	33.98165906118754	1.606121669466276	0.1069409305785896	0.14850672044363172	1.43842735651429	0.396690955566456	0.23232321698538103
328	834.6074630801688	0.8168908707559539	1.5378247907582852	0.9194967076633154	23.78328615072492	51.09399501511575	14.83736903883103	127.3365154487627	75.28333726586735	0.42938631321017506	0.36586210293845556	0.20586087996328523	0.5990912893936454	116.01698354812386	147.27099540722728	0.04387508179835233	2.969492890714938	1.4639193046489576	0.03217559095560914	0.025717745869239264	0.0272667432013789	0.05447301932564235	8.07897202632144	4.6062401148854155	4.398373198852082	3.066919000722489	48554.121032431794	23736.55345451048	119307.62757338968	136897.6921393324	0.1266583174194591	0.3441421744972623	0.08399288485061851	237.89532094513322	65.98206114877608	93.35765163484626	39.697166391982535	144.5376693102873	26.284894756793555	7.667484264556358	0.8471676416781346	0.7063770498422007	47.26653467859625	2.2107873717286104	0.14767266472526383	0.21023170151080645	0.249330511333257	0.13084729571379902	0.0132291291491803
329	132.0	1.42586933128363	0.8380057297959099	0.989714497242247	22.422127322719398	66.9221316006123	23.3369064387971	169.13307475647198	94.6756758041048	0.35468938333705397	0.3470862939417961	0.282555908265656	0.605796778744478	175.14594342152301	189.25898627019401	0.09853357446702499	3.2325825276880895	1.8581763606601298	0.0252191113207933	0.0199531597663207	0.0309202896837823	0.0445996981459684	8.529456653826822	4.750300144380981	9.23790934561055	4.74175390065779	48483.7000614408	16540.9827829315	123009.297881088	99315.3660130669	0.109006796461464	0.27705580929780393	0.0702050168919709	338.222296481647	195.351849234571	126.90347723013399	106.04505699567801	211.318819251512	89.3067922388924	10.249698137897099	0.9302370039652379	0.6738780829995319	76.7550200377106	2.4388633943621603	0.19258681676179	0.36991717364006	0.133459985195564	0.0107600977305205	0.0371298562349758
330	12991.168156492247	1.2332896512778406	0.9245745060203381	0.7647393570597125	24.154703589672398	51.95072413631732	11.344140075883969	129.68332794664494	75.58647009486457	0.39609312609950564	0.34150717533928976	0.1976021958274717	0.6597533679599069	80.53181520263783	105.99992543711278	0.03874705777464364	2.9730490564304892	1.2884056458083861	0.035011403557201	0.0261125366677704	0.03034446780883066	0.06030577286855537	9.851248208013828	5.586058694866871	6.032499511469833	3.552721787496767	40661.687865358734	18009.18698783195	126813.63751558962	148211.0304479085	0.10118622406517262	0.3607862639493556	0.06956811156102356	284.2012073530305	82.87692545320745	99.11196485510699	48.52323454092227	185.0892424979234	34.35369091228541	7.519810276471059	0.6622799810474698	0.7741368925235405	59.47465939382677	1.8913976468502618	0.1503756939143958	0.2090389682553176	0.143812447098042	0.009331676604259459	0.0304604937823599
331	7542.107346373017	1.1885039205777495	0.8905863111228319	1.0274645286259798	24.09981797888431	51.97452441792901	12.344025664783855	113.60648666087671	67.79511497505165	0.3839475336795893	0.339240187570558	0.20739150890438157	0.6489057659475562	92.4368576870819	122.01445370211968	0.03840332273612298	2.973764034563955	1.3179450036330247	0.034457897479865766	0.026530194801138555	0.031023037483884276	0.05954836450825734	8.880204058404003	5.333741471364839	4.893696995612273	3.547522440211646	42870.702328368585	19870.904357352658	125636.30010721007	141345.79450867636	0.10791310597105727	0.3419914614508994	0.07535616231563343	270.9717421760224	65.65271119140267	97.09637408323822	41.265219388101805	173.875368092784	24.38749180330088	9.819716530014196	0.9119201288221908	0.6852178631180982	67.99129082765964	2.914494871571833	0.15224895164847205	0.24436723326187837	0.474607340137021	0.21165968493884002	0.0520959823582837
332	10111.352712942458	1.5038013919395326	1.0634222944708909	0.9052715946849349	23.70310165361216	54.15353187026932	7.261882972904464	85.3815192434226	51.43891930592938	0.35321580227604893	0.2770414737139273	0.16419460332059913	0.6259733993197236	33.93236502019055	44.80348775927387	0.01779924081479466	3.0818017153134045	0.9688352330403549	0.0299680116927669	0.023545530150903233	0.028102090113823065	0.0700023499190775	7.467668196395577	4.6353714404799415	3.043613715917653	2.575381630143717	44502.61288879046	20499.76152580665	132823.5138006949	172164.50066498984	0.12285090298579453	0.4117275235690512	0.08440888795128791	256.71721727787184	39.99593708279878	99.16580455594456	24.125398394922993	157.55141272192677	15.870538687875795	8.887002353393667	0.8062821535039509	0.731675203193196	46.01310430560418	2.656184827098897	0.12211557855371447	0.1961627689491384	0.222072139016857	0.10646499996246699	0.008712591274345571
333	7639.869004355444	0.8183420753572915	1.3597839022029805	1.0106580302572645	24.316124052841065	56.39262290085112	10.038395516735024	103.14926212482374	57.83624450357808	0.3760925389582551	0.31975938722161656	0.17605415924468584	0.6191013401543204	55.238082155816564	79.01383567630639	0.024393916150926988	3.10502206283049	1.2114758145390432	0.029385897095515208	0.023075221148539316	0.029259275351719145	0.06202596795599925	7.481322281253761	4.660197481850493	3.1345003734028856	2.649005602425116	42169.7698592355	19873.67883120482	135530.9513185029	164562.9230724932	0.11890893197973484	0.38800832618397374	0.07969155502276433	270.5548037824129	46.913725644107316	105.82486439114776	29.691791304461074	164.72993939126528	17.221934339646268	10.831585943475746	1.0361405617340211	0.6690452019045212	38.27802857666357	2.931270800830154	0.1253759006870916	0.19654701389781667	0.0630441868926437	0.165816732664363	0.0148414866736208
334	100563.99897685989	1.1291032578780302	1.0272671082761102	0.9792025595768877	26.39636013201515	76.24851715127706	20.444551582946044	118.64516837489586	68.13015634157648	0.36874276014007606	0.3591346366513081	0.22654457074551992	0.5609276107297487	147.82318984395022	164.7870413977326	0.0709258716379648	3.3419378474385315	1.661908710029293	0.02305798766654091	0.015848434194976335	0.02907408349070624	0.04361414322381561	7.7372433188469145	4.377697601361067	12.198538468252295	7.134971904405828	33928.185416844346	17357.848949105464	116851.68150055018	128009.72281333616	0.1261371180214375	0.3132364395549729	0.08490214752249532	340.52618981179734	190.6403235370399	147.9515430846117	100.88973482174357	192.57464672718555	89.75058871529649	15.921061787489398	1.4248161763340577	0.5280153040309505	64.36127841630608	4.07526869151294	0.14442740208233137	0.23444804639953293	0.0137563276128213	0.17166201529388	0.00126066798478616
335	16772.361875474202	1.0306780822980832	1.0695855768514129	0.9765471128744058	24.838567496000056	55.48812853586466	10.609732694994667	110.60008503675463	60.60436941369088	0.39432537394680095	0.33283974454052345	0.18142256405174265	0.6113136116223394	62.20420383951507	82.07640212199166	0.03218832022732859	3.0864209357039303	1.2013116910120403	0.02961293426008801	0.02238058274220928	0.02989411149808784	0.0635207618491855	7.792418206250626	4.769306489599518	4.999258117349509	3.2591802388196505	40104.64980289476	19376.569136836675	136648.90596974356	165199.6301344853	0.11504480925596637	0.3821545616570875	0.07663730160094878	263.253534173864	74.53589118211725	106.67350095053717	43.50560505381433	156.58003322332692	31.03028612830289	10.537223237100237	0.9191290045119642	0.706993821198824	44.96824714704437	2.7931841024276802	0.11615336156867564	0.17661314368582823	0.15656612617597002	0.18032494950458702	0.00551539568653356
336	2779.8020336976842	0.881696709879772	1.0776713074135975	0.9361528614949736	24.456805179397044	73.98831034775932	22.343858687958456	129.06368719395647	73.5686586724166	0.3586310206550751	0.3266826691940777	0.21804350687331034	0.6258233392210485	159.1667209407568	153.7757900621941	0.088865842125362	3.25084618152501	1.5825104021669611	0.02740609401680418	0.022111255930606585	0.027374658106464188	0.05059953258613214	8.068043689669974	4.726248285722781	15.118125697969612	6.558901912326433	39449.7880962912	17771.983593790315	103816.38719175817	117117.88537865749	0.11606286942155997	0.3042428442222002	0.0790383238284417	356.5551277944982	237.6176326531903	134.93080941371284	128.74251487651915	221.62431838078544	108.87511777667105	22.232202369227945	1.3388045582143528	0.6081577905342768	117.40388844510167	5.506753669334943	0.14846289750802716	0.25878842049802947	0.0296670080115025	0.32180894938144394	0.0151703436525261
337	4748.2505765426	1.3660474789702426	0.8222208322551842	1.18831522542962	20.551445492402866	43.3339036977847	7.404146523726838	114.74596001778258	67.36647762273478	0.35377480160058855	0.24302842963039617	0.15371623254803338	0.6267802346257665	41.95025298296442	55.630095019896274	0.017930401746118898	2.789289274662097	0.8645695459854584	0.04220371357294528	0.04076026572337576	0.022480693834407907	0.06573837092790687	6.1635910274276835	4.296586698895184	2.6120632694096924	2.419698793682523	66352.48661242484	31635.39553723441	108681.88988899649	139130.23723612344	0.14988604802606081	0.3663103172343852	0.09915494556743092	180.77999524660686	34.956292547932016	73.93699986997082	22.40517982961609	106.84299537663608	12.551112718315913	7.582990091367992	0.8175055477053661	0.6941641031239304	43.98948277185526	2.392661498520845	0.14427276924845014	0.23666738990562752	0.444918739792032	0.0582113924079525	0.159937860113446
338	1067.3677302633807	1.7687899345820006	0.6801821045940917	1.091474491601617	21.844125692461986	40.153703602518306	6.467480479102977	79.14415548432805	47.40530068972606	0.35926132524084275	0.2684340055584037	0.15526304297926863	0.634711279081082	26.3993334796998	37.954190672783184	0.012455182706752128	2.871175195225149	0.8694599999928718	0.03638246091557659	0.032070158406573894	0.027323609040668686	0.07152173823309504	6.4627580741974615	4.4163164728292905	1.948676256649151	2.24742592077264	57481.20477659705	26898.85687990276	126165.25240181191	170383.1287548146	0.13439929837745432	0.4100114122137977	0.09064770927141161	179.29212250390876	29.262403056220236	69.01619864678649	18.02447696370748	110.2759238571222	11.237926092512744	6.955177448263009	0.8628716596213841	0.6875060476651972	31.598783657548946	2.346016463496327	0.13337718819148153	0.2065263747781765	0.0491266767788906	0.0131111963955373	0.359893398301175
339	2949.3268937468224	1.5401125078108293	0.9262434431791045	1.226488496202591	22.508906658745808	45.804338432515365	7.217712418458329	101.96693549143495	59.179994687835745	0.3738618729775861	0.28804112453095226	0.16911796652514033	0.6206338980111461	34.89884783018298	51.47618771649426	0.014373880520083634	2.916595448272898	0.9562708895032944	0.03426093792471428	0.029308805339332274	0.028533120815288648	0.07101720143256048	7.02602794573862	4.468524465797722	2.315446419816533	2.519264364039407	55133.34773322747	26170.265551246102	128602.84317396348	164895.35604559627	0.13362437735811541	0.39685270174543097	0.08753751337766207	212.62358945569505	28.341731094039453	82.47738776304304	18.743355450908105	130.14620169265197	9.59837564313135	6.8125629625826996	0.8987881919351234	0.6638234583766862	36.07545469049476	2.3360507321604365	0.13099056964676362	0.2040509634060125	0.48991064071961604	0.252590059665397	0.8345077900965899
340	7116.9623529411765	1.0736946396781792	0.8953725335782624	0.9411865921459632	21.044268333369192	49.311387814275	5.588621005815963	99.00845196174136	55.69274677950273	0.3500054055522331	0.3415435087325304	0.14214530486446075	0.6708375528914633	21.17863284493784	49.973129476350984	0.01081002435136129	2.8453440668414025	0.8672952100147406	0.041500787821391494	0.03784762169617432	0.026373862841016508	0.051055450218408835	9.063069994395217	4.184348657882647	1.735777122485133	2.3861497905027553	60854.2579194521	34898.14464021615	171770.0312986843	196198.85684529034	0.16438934204862676	0.4053875830400566	0.11539100780960425	242.21394698851225	18.638284251448717	107.88651513572549	12.527984983168153	134.3274318527868	6.110299268280576	7.8440740707127725	1.0721400421616878	0.6250492417013392	28.868597764754114	2.6518115775370856	0.12728517059047934	0.22060393528863548	0.18343370677044102	0.112339732013634	0.0595087953788486
341	10282.085238239388	1.2874067857651856	1.2355365412971415	0.9712753355794782	24.87227444736978	68.0183870482641	11.011472239910956	99.10376245491966	58.62100935186165	0.35853241694579724	0.3067516329757378	0.1757543528272623	0.5986758036900739	64.8421667521358	84.25248462621451	0.02765998355963513	3.2559735633114513	1.2099299472021368	0.02599584403948828	0.019555783420556097	0.02809994194356852	0.05936625473321355	6.957378660083331	4.193379256948027	5.278644914843145	4.438169299577364	40593.007164058974	20122.906930864458	133744.9955810223	161477.83248452903	0.1357221884039734	0.385485333651225	0.09128824084250456	292.16209583743324	65.81545821439339	119.45217963438748	37.91186333155158	172.7099162030454	27.903594882841812	12.636501034043558	1.1582596097253464	0.6092308301379071	65.1928043724107	3.5150690883298688	0.14369463301750174	0.23378943943972458	0.0053019930454379	0.27066794372276803	0.0018945560941286102
342	3979.0	1.7882159132156201	0.595990998129324	0.9230947346382259	23.524169934324302	50.2988230025729	9.50344895410405	102.971598792212	61.0785290472818	0.400230238507516	0.33170546558523806	0.171271145149558	0.603498913632111	50.884900720476395	75.3172090096138	0.0220785166659967	3.04704958607046	1.15936634861647	0.0296211277528515	0.0231061157203936	0.0277338092870398	0.0577446689419491	6.59008100448182	4.10054913298247	2.7852562845574	2.51625777484563	49785.657972732	24718.399520260802	138126.51116070698	167346.954585985	0.144006787563922	0.399448425290323	0.0941078695401455	212.14396398222598	44.6396769921377	85.95911504380979	26.704451450859104	126.18484893841601	17.9352255412786	8.06194190629331	0.9710770841906681	0.650038245407037	44.9178567573085	2.5791519467986803	0.134152291367635	0.207428741514155	0.0276774810808309	0.0497868910772702	0.555987135073847
343	3315.944099378882	0.5234375981572355	0.9492865561271109	0.8724464309485183	23.239930780754804	49.32214371247949	5.173802905809899	72.56901600773092	45.45599885392691	0.35023266982106055	0.2628588170134005	0.14612075445509037	0.6316942681903387	15.933859071197682	26.694288096992015	0.009519231670390971	3.0760553034808873	0.8423745927073055	0.03001344339965738	0.024544183105108853	0.026825673819973403	0.06971399774730333	6.122583256547336	4.100169020995494	1.6166724000669994	2.007247906076604	49115.34120428491	23600.838441080832	135411.30375756836	177235.8746510995	0.14161479583917663	0.42518213540645033	0.09775269794633117	206.42615575108877	19.787102378059455	78.41979503813437	13.179476962760765	128.00636071295474	6.607625415298703	7.772779215078826	0.9997598255309764	0.6445664498198183	38.783059190442664	2.609204615145119	0.14427720225286794	0.2502088327340923	0.264854721844346	0.0551954686134698	0.0137462156360796
344	1618.4963924963924	0.485262845942278	0.8046955121862751	0.935620931761577	22.920835280908605	45.25110083001329	4.86416961589474	83.167721868208	47.7816852757043	0.38454098339943	0.279240380724823	0.15078775230814	0.636085598093611	12.323147999033502	24.1495178881313	0.00701176960715434	2.99812330744502	0.834789085652289	0.0315129654690651	0.0258798555067507	0.0262893549108477	0.0737503091700411	6.65672084770887	4.4441797549241295	1.2209576056978002	1.90844595946987	48551.504741069104	22134.780950739303	135953.963942841	185398.640859432	0.126462127494688	0.43762444833061603	0.0867864407497573	202.35690885821302	13.377956537714601	77.8791556626131	10.2199703324219	124.47775319559999	3.1579862052926804	6.271705128514559	0.7191302374919329	0.757086222542447	33.340057058182396	2.0299774471255403	0.118031414656798	0.19224199576942702	0.231404205128988	0.0758736403651475	0.0396965417436852
345	3758.3710773831253	1.8542800464153224	0.8431348405311331	1.0781223174753825	23.435776972731322	53.66837395961331	7.03869354145532	82.03029991429875	49.99528426525826	0.3556307953533415	0.27380402618894745	0.1584018326840119	0.6250789853695957	29.86145490361778	42.912555148168266	0.013710709308131482	3.09833025625382	0.9731616306076056	0.02931505308516496	0.024446162815472794	0.02615708394597321	0.07171831823485732	6.589647559325516	4.312369541072656	2.6464323133033107	2.567261196605875	47337.048712771386	22183.68487903164	133502.11266710056	170510.65465401483	0.1330920319996939	0.4105373626851155	0.09102050498746948	238.67053438903102	31.7825941235821	91.85875433122595	21.01481544403859	146.8117800578056	10.767778679543547	11.17559765658005	1.065701292877206	0.6445432250956304	54.91571253338444	3.4223807523169043	0.1438019378852981	0.24930487519818365	0.0961561429389361	0.129337257971927	0.18268733039272503
346	7037.689917947305	1.6271156755844502	0.9336129181539663	1.3034527996685485	23.64896360687576	52.1992046533804	7.686320610596681	86.66725188497912	51.40936136647485	0.3789180447080283	0.30680825088460323	0.15867988625892104	0.6293888197555804	33.743291282335214	50.970783412224534	0.015875833427117552	3.0797036112260927	1.0255864067657778	0.030273264765187134	0.024229117855566043	0.02793812388438311	0.0647910497635034	6.6493495819757875	4.256701570015864	2.5856057322431005	2.401237574045995	47475.22356680991	22899.117607788292	137920.3933214972	172406.6779136412	0.1349614409526005	0.4120816692420939	0.09084430499439812	224.52817580182443	32.58702766287975	86.43875103603699	21.641375664688557	138.08942476578738	10.945651998191197	7.722333482714515	0.9782053240083345	0.6508592183477018	36.45956285971256	2.4709773922523044	0.1369436753356806	0.2097097830006377	0.994768970333569	0.268790899725595	2.1007480306028796
347	3823.6074422913393	1.1393918461522636	1.4262125153479945	1.3667312628089179	22.397520509556657	47.23219986354005	5.953085682303855	90.72637042342052	53.38703799955707	0.3953985911985864	0.28730695463329836	0.13415872119526606	0.6184499038513268	18.343950499237355	34.5467916153648	0.008704135164013364	2.934828038770607	0.9035136240165204	0.03535070493811619	0.029527902314736173	0.023998579644779475	0.06448767390491913	6.777160569137588	4.40546386114428	1.5758870113286425	2.079109214424609	54797.06239027809	26332.90606283369	130980.95032318759	166736.50764568316	0.1352103787967702	0.4092229393191161	0.0908546302549085	206.87275320905235	18.887164607991597	83.59959657849379	14.301403102040208	123.27315663055832	4.585761505951399	5.999135875614239	0.7390045313782647	0.7377036469532672	30.99207559625853	2.032529886214841	0.12183065051050422	0.1778568498610853	0.0176040122191128	0.115498679427616	0.476046186826339
348	2617.696004038956	1.4866504900801156	1.2814310311771262	1.0563463610451767	23.08237815015568	54.1771619641271	7.918744912639156	88.01826664111658	51.54805734361805	0.35435069287225907	0.2829319248491101	0.1664113178370981	0.6463662279326859	33.29279834168717	56.12481791656188	0.013863297607654845	3.117942676430506	1.0742270508275198	0.030704597722497933	0.025079458448873163	0.028339364462572004	0.06835774843531071	6.858634877311003	4.383353655940329	2.170103191667876	2.2698116511000435	46744.3930698688	20200.901844313306	137251.59333454282	172235.73348031216	0.12922475962892213	0.41192312546259646	0.08715674099249782	237.33489845223818	27.539305255550886	91.63775609298548	19.922123490086086	145.69714235925275	7.6171817654647835	7.73755364840809	0.8133823733839471	0.7298143575294849	35.05230151157857	2.371958417840352	0.12486489796159067	0.20241859681766408	0.0190701059836563	0.0866020097648403	0.0110115686648068
349	2524.6978277805347	0.9252607863369909	1.4277168555684097	1.031947869922883	23.584223714573124	49.11527880829241	7.290845554742554	130.12261080755965	69.18805952840539	0.3765525387645284	0.3178825576846439	0.16079842226990795	0.645539349056257	34.49255870960336	68.41010777092745	0.019250231739029785	3.0051402158001874	1.1295342021507162	0.03253420109060124	0.02653718600900648	0.027895540011189292	0.05637736919133811	7.339607011584353	4.587232643378856	2.127167797464063	2.3056881955667294	44755.879512036656	21030.194151660664	144249.54048922574	170487.25516898328	0.12074991479448643	0.39807218778999415	0.07696528346193764	227.3504337211807	25.174762281625394	87.05636722501028	17.861430101008903	140.29406649617013	7.313332180616525	5.505099941804236	0.5835811611944158	0.798351142083829	35.29582033823688	1.8460279388904575	0.12162020045252257	0.18273679534391504	1.45738056235159	0.182024893073325	0.6753046600600431
350	2027.508530183727	1.602242261166567	1.0490038186518098	0.7370271865913847	24.12342276544144	52.57432115580848	8.355895059066965	133.18496481561914	75.90638861156174	0.37398669853621574	0.3153381040621506	0.14556189313658568	0.5973265303484852	35.74559608262586	59.2843719615915	0.017714406155954602	3.083905876014455	1.166892987356708	0.02830204029971829	0.022269610682584873	0.025021763269179882	0.054125042777783995	7.864157168308182	4.788793997900709	3.1281658898476463	2.644290675938604	42187.559578946995	18629.090404893806	137498.1009876303	171484.39547527282	0.11229104988465441	0.39770084616759177	0.07491262941291985	253.45991038664764	34.87849300345102	108.13124044044947	24.502177137344024	145.32866994619815	10.376315866107003	5.27842940212435	0.5464982431766208	0.811167256413336	36.54577413096691	1.7708020038015244	0.11936326703568745	0.17896125984498348	1.39202022423426	0.0148559790189986	0.0397840061530348
351	666.2425063775511	1.7349501492722865	1.1663658642878818	1.2088278351905983	22.697570047172267	43.459396942652575	5.3232511226626205	122.27609053325209	70.49205826362066	0.35842381431998965	0.28163968473559503	0.1626077089114056	0.6326643271055201	16.44586066128165	39.87106451649231	0.00979242014790513	2.9522609379665092	0.9029092598373789	0.033442413439314096	0.028373420387612553	0.028382739566926565	0.07319497487077561	6.9066532225089015	4.691634203260029	1.4081648788180972	2.0060503390159723	50080.43066217804	22792.442944785314	133795.96726090318	163449.84964384322	0.12110992091104228	0.4272783713498834	0.08066073536009807	205.17145324183227	14.708157911924038	79.010734120496	11.41880020880036	126.16071912133631	3.2893577031236707	4.736932863376997	0.5744433156271354	0.7878523388958326	32.88610678802034	1.784323892878538	0.12586705779586552	0.1988615582517362	0.6345258262091539	0.067847703124487	0.0374010430058053
352	1581.0378932125855	0.4961720047600572	1.3355510532377404	0.8976231375861008	23.057516521036835	50.993460435032524	9.502357853457285	128.98768701538754	73.45759705426664	0.3850581398895396	0.3169159982426644	0.16792341723890603	0.6381661515386671	47.22556506301221	76.83123554784842	0.02205728682041721	2.989504297027109	1.2026134100751258	0.03363973541049695	0.026795072225648486	0.026406791737961337	0.061227891090038955	7.558003047536179	4.64027458858781	2.7202586757780227	2.5741871824880254	48007.61065768664	21891.58506845437	129048.3773021312	155271.06425895364	0.12238701673590459	0.38360204450157787	0.08067921618203928	239.33068050695607	37.36398876393962	89.70839971905112	25.69142632129676	149.6222807879055	11.67256244264287	8.980973507523634	0.8609924142858072	0.7184716230427212	47.56277422890206	2.6957714053816972	0.1514360082605574	0.2410885201968826	0.11325697497384402	0.351367695295499	0.0272977160961564
353	2718.5751335724017	2.169126796532613	0.9403262854798796	0.6647827111767676	24.200350625981	70.24122925697368	10.672642356164477	99.67788773263396	60.22810969898343	0.3457601106361287	0.28947815661025084	0.14804191757876742	0.6245557428447777	51.51098137029669	75.32006716729575	0.02094345998356551	3.2834402658681734	1.24670821598437	0.02731894423303804	0.021507729237307222	0.02469008974879097	0.05330055547794229	7.031786597582201	4.345527006459848	2.9970036732257084	2.548740379140593	41329.39989219434	18870.569334826498	129992.59565579516	153199.08518578013	0.1290377630870113	0.38610592733833476	0.08872504284216398	313.698814687868	40.92069946090889	123.58875262265424	28.379393915524428	190.11006206521392	12.54130554538447	13.46903013459316	1.006129443576861	0.6947915881156546	77.03803774253537	3.7501883996987346	0.13402487762213156	0.23763227659106018	0.423262602047123	0.23238324905171598	0.0788343042101095
354	6654.27016436234	1.4843755826260492	1.0238562560567317	0.9566608880237869	24.406538635983583	60.05621202701798	9.991239293260445	109.83989662901888	62.29308654050473	0.3831987853652639	0.3220103923233134	0.15594132067172484	0.6234397244908001	38.348002752371	62.13088317822553	0.017039150865264797	3.146915162818073	1.2027804440997312	0.028769997103427317	0.022144822445177792	0.027887336901792716	0.05878815834901162	7.431147528030217	4.541116176063988	3.5208086988897245	3.2448728906484146	41586.00373956294	19564.009690543728	137368.78045709553	165237.29502510733	0.12233996918081635	0.3878120713241143	0.08135893482808947	282.1008626129864	43.305162144275	108.84065160090157	29.634177190384086	173.2602110120845	13.670984953890931	9.332144609943015	0.8981016090177077	0.7062892691403493	40.38438769910831	2.6062267189220742	0.12213317124411145	0.19146079400950333	0.0630441868926437	0.0863113193515622	0.0235339940973861
355	359.0570062449539	1.9348962657748883	0.9611332676356441	0.8752608312743103	22.14280898315967	54.48196438956585	7.9205964914930815	117.33258105505679	64.91816824964677	0.35995312785158307	0.28396215742977554	0.18527806745745157	0.6781716820966857	37.45028593057011	75.15292371540927	0.017508088477670162	3.035125974451772	1.001921752635192	0.03354913384151014	0.02991125791928378	0.029695654935343967	0.07003720701964405	7.537693426692343	4.753913190378741	2.3488320605930006	2.2932723660291843	47276.32902308452	19814.079216188744	128754.64281391665	150751.1585422843	0.11596690605748604	0.37306758171844157	0.07705429561142015	267.7486790129884	29.36729398430649	97.20574164067179	19.614327177457035	170.5429373723168	9.75296680684946	8.675448217521874	0.7985631324517786	0.7337528983707675	53.2514750099169	2.5992137740846144	0.14597834046813765	0.24363238654888464	1.39202022423426	0.32180894938144394	0.0397840061530348
356	2276.9856185516446	1.4366647120592575	1.1468973252690924	0.942989953416219	24.22010272683706	52.7445256637301	11.02180088905429	137.11311420116704	73.83563819029446	0.39347846654889723	0.34126466058281757	0.16537675715907227	0.6305896786812836	53.730037603675044	81.0031845226327	0.023390200524519202	3.032518285996017	1.3483665689011015	0.03237842631974291	0.023885414093828113	0.02679175493890387	0.05270983806762283	8.570609335067402	4.879552563275123	3.122027991681446	2.616730232221311	42803.84600344242	19674.77933833541	135180.82219779058	154371.23220126392	0.11465946627904369	0.37896515830880334	0.07483700178740993	254.40097123626663	45.12672591222043	96.10159923106974	30.18311110235847	158.2993720051974	14.943614809861955	6.061688693200398	0.5986044048985347	0.8020550119604725	41.620121860972645	1.8089979824239018	0.11540346180102978	0.16325894729312493	0.0194754839688254	0.290758113183709	0.0532719163562481
357	12432.527631334588	1.3052302225645092	1.0084407463906628	1.0849248580578608	24.49728768331694	64.35507875820257	10.725662269783966	115.58099578974235	64.30410231758927	0.3826946864765031	0.3309592766250633	0.1561768782572181	0.6188432922229945	53.44793189348335	80.27000898328163	0.025476877367760734	3.219429872651846	1.2951726913058623	0.02785646091597006	0.021182802608924405	0.025764342067186186	0.04971881969293009	7.362985971405124	4.424809064043339	4.109530421403299	3.1749774992930044	40245.84825324271	18704.982574347996	134575.96037299564	158570.05574763397	0.12625783123495501	0.38675485840689044	0.0832903100964159	285.17045118813974	56.70490385744658	113.2962976037139	35.17671406745542	171.87415358442595	21.528189789991146	11.274937116106814	1.0186223603567104	0.6550410496695325	70.48771709790293	3.3815037846636713	0.14040536635283943	0.23190472933812178	0.0589670891904951	0.46233997782933706	0.0221087279465963
358	3263.662508788246	1.4578580143384292	1.3911424299155122	1.1841426340943122	24.830596413279448	56.25128619808674	9.114001344542647	128.42437084950592	69.42739080523806	0.40267854768655975	0.34483357850662666	0.16490193663786606	0.6215474212888438	47.757787205027455	76.6674879960579	0.021710681890693046	3.127758920033098	1.2229377881001569	0.029649272624272506	0.021819036562851	0.028728594427759782	0.055784499048667946	7.648974069327336	4.4703059063866535	3.628915015850503	2.964886097028215	41026.90228197643	19525.108447812054	143047.55453528473	172056.01589816788	0.1253024885554856	0.396462743455639	0.08076733100526864	248.59156886435568	45.22238777780607	97.54608506749373	28.930539715370102	151.04548379686173	16.29184806243593	7.122412122467921	0.8223343154705278	0.712086582092348	70.78119668734402	2.141073338052823	0.12601212237265036	0.18211280659870463	0.341853215866007	0.810318567982989	0.0556744659666296
359	3243.4142688285	0.8820929135751753	1.0695184531038737	0.9193788204300024	24.272471909357023	59.36655392802713	9.476909007766556	115.40940713430182	62.67323313867339	0.3679286698383214	0.31683124043621186	0.1581302220331196	0.6536123699522784	29.5647147727186	61.29522301122768	0.015871402490611964	3.198793399066782	1.268113565301902	0.029203500868774677	0.02219591748217314	0.026966339111554497	0.05527774270545643	7.302857635335475	4.509137710410598	2.5683829652454526	2.4529192915411797	40282.04949261921	17432.75309501283	140910.8693388558	166296.08205300308	0.1185482381541242	0.41048048413953386	0.07763479735493756	266.42227124367673	34.917269778246755	98.58805452881617	25.200384890521576	167.83421671486028	9.716884887725179	6.674544210987449	0.7609228726693389	0.7312982257413496	40.75153414114782	2.1710508654550917	0.13179845287612799	0.19634688015603916	0.0476706529621217	0.22442808799938102	0.00833781261390022
360	143.18316732042328	1.1240802064766162	1.2869627405879887	0.944144919153474	23.78568641299602	57.73865852793635	9.515482352453294	92.99764931303311	54.601862110424534	0.3678443922972965	0.2998715980088981	0.1614341392655778	0.6304176647147265	43.11018775349452	70.95721637450158	0.017204590000306785	3.161413852693171	1.1957735408356533	0.02978289057590157	0.0237151860268534	0.027425558227286796	0.06042873467256984	6.793545969376173	4.303005737627469	2.5194490593477146	2.416202342866285	44722.98353864223	20340.59042260502	139210.4506456639	166232.02848077897	0.13247949459876168	0.39605421168477195	0.08951173541055528	244.3958639401442	33.34580859138634	97.81209634092404	24.332395142273842	146.58376759922058	9.013413449112466	8.408473838390405	0.8015947651205951	0.7409655972346413	40.87165662816353	2.514524390619741	0.11800785760622445	0.18807381090521127	0.0190701059836563	0.23238324905171598	0.0110115686648068
361	54650.89314384919	0.9258932296021974	1.1099010002440217	1.029315631567403	26.607621202325273	69.0356246576091	15.2115205623514	155.69779108521743	83.35138075684434	0.4159651083900096	0.382751223717369	0.2207402311556583	0.5859808772275661	121.85154056891113	152.89183313236782	0.052333931986440214	3.2071730940827354	1.4967627875471428	0.026831491289487978	0.01699877174222166	0.031189734866503012	0.04947635389872712	9.538553415615429	4.865021455266195	8.79778523368927	4.83248471048643	32274.025053738038	16592.176204850075	121787.80786542871	138121.28095104016	0.1147522442036836	0.32819565729351013	0.07417237014636936	327.40190098870386	116.26955053929152	136.4939553881766	65.75491850652676	190.90794560052737	50.51463203276485	8.770188506686939	0.9285809259874026	0.6574125809545638	44.72307875706483	2.4577306879974103	0.1095914036041807	0.15595978075907116	0.0188090127396041	0.51236951499812	0.0130910041041547
362	772.7038827360767	0.9422771790347619	1.5606941500539067	0.8195218644533716	22.087008817963028	49.754876585682595	8.773117197682907	138.03563085247652	81.8275155938408	0.3852067047574984	0.2953057896384274	0.16817612056562542	0.672932904819802	45.40201176710059	72.20141353601988	0.022116739708132754	2.930984907468582	1.1238385797619832	0.03759112000276747	0.03124481817831971	0.02786668989954438	0.06011846358921163	8.171552526999616	4.6254299863135655	3.662767112631185	3.0317136359829213	51293.27551657875	23243.68521466895	123910.28813436526	146010.04519362206	0.12885472734322317	0.37353683058984144	0.08697770077167986	236.355860191326	40.22689492627732	81.86052613814826	26.13636132362866	154.49533405317803	14.090533602648659	6.609834633588419	0.6766776204092582	0.7646626050361055	48.134372050740616	2.1394186096290806	0.14516762599653985	0.24341729245198448	0.288273608711685	0.27214760481954897	0.16174087454945002
363	1814.8173894557824	0.5458093339489468	1.634057507096977	0.8239301877018164	23.88876217756788	51.40198657030399	9.00152254173184	153.67770206728215	87.99211865546714	0.3305277443169152	0.2877063272754108	0.17880475596451603	0.6264572384179012	42.68756346473542	70.44692519422695	0.01956247746358672	2.9910850912016573	1.1409125176994612	0.03215456515862973	0.024506722486875156	0.028693509257831158	0.06980064693926344	9.041128725107681	5.1557434872535	3.4893838428294934	2.653473364920295	42075.41253491969	18657.190370145145	123481.3067082189	152621.48320125559	0.10710922586752335	0.39123512739539584	0.07025259986877054	267.4988265117353	40.35250696317596	103.25675046777026	27.496320710286042	164.24207604396494	12.856186252890023	4.828308546381581	0.46242404405624493	0.8372300361586374	35.197078480440794	1.6856111064607269	0.10793440804763596	0.1671659705040587	0.409033845199823	0.067847703124487	0.0363314673200103
364	613.7895268667081	1.8825566606414823	0.9589521843819744	1.0216402843805568	23.74300820684929	58.26255439956837	8.62132517769093	133.10231012049113	75.19946566157087	0.35512213250556446	0.27435130664568547	0.18215832788509345	0.6689624492565024	43.582811985607826	72.81396912046065	0.019516902580253643	3.0697400091694163	1.2241680689736487	0.03248274553303372	0.022374181372282007	0.03713437730639586	0.05725250954375712	10.740500827675449	5.249292442598303	5.22857412398721	3.798661863194501	39134.54419918869	16689.661031378593	132042.07926174806	132174.3607798195	0.10828314816119744	0.3559383738680777	0.07111294447170105	314.8976096965137	44.93675402709209	109.73603987123798	28.327371531271087	205.16156982527582	16.609382495821016	6.159497994061411	0.6134969721011894	0.7967156441852407	36.388897198164734	1.9900614063974846	0.17250841074421	0.25082819334233303	0.288273608711685	0.27214760481954897	0.16174087454945002
365	1092.3330804066097	1.4610819789657399	0.8662606973851255	0.9354013704728392	23.91686677768366	52.15141722472198	8.109494747160488	117.39388063767711	65.6351738725465	0.3865488232572921	0.3090562391471046	0.15078180284845563	0.6294193435686466	36.785596622167034	51.76542132319225	0.019123850954812376	3.0210497157864884	1.103298411094566	0.03288177712441739	0.025689993377863575	0.025075802532599077	0.057159939882544086	8.25666529109668	4.877029369430521	3.5801648628493763	2.900344773210086	43803.56706360557	20387.413950137165	137893.28768419396	172587.15823484398	0.11826183058089802	0.40957345700945047	0.07898491163611404	244.08082243234293	41.93250299279069	96.28809918044374	27.24204024825971	147.792723251899	14.690462744531054	7.199786954862921	0.7066533898294668	0.7671648315221737	45.60342637164704	2.2324797766254467	0.10704603578809922	0.178039147778073	0.0350670239343282	0.0572094919757863	0.009702540732300459
366	20635.827437950902	1.4483709856405866	0.8957102725251859	1.1073662566971416	25.118222728033604	69.39172038387126	11.97926885916877	118.63800682068924	67.19199059978465	0.3858316374755312	0.3477071601627892	0.163155629534725	0.6064884365627143	63.48330774972398	93.50788650309318	0.026615324976926875	3.2715605996626413	1.3851481060089406	0.026427567653834538	0.019340484715578345	0.02721166225400705	0.04861435131065976	7.5456377137769435	4.377199322217417	3.9050432714245855	3.283858666227822	37987.1517014032	18257.298171990748	137972.49957702038	157817.78212393314	0.127166799145276	0.37581147079075916	0.08511744436731287	308.84675724275775	54.0683993852759	125.5278164701755	35.58345451167762	183.3189407725822	18.484944873598277	11.490046222960878	1.1530340828749024	0.5926656616025971	68.93092091519964	3.521950227744071	0.14284338634730617	0.24717404552783695	0.12140313236882001	0.107019786851131	0.00845245157374218
367	4343.299051177329	1.623534662713824	1.4847740532527554	1.0231270401207653	24.37901594666968	54.76463941573833	8.884892304650965	130.91542316651802	71.57044195159423	0.41110782297943665	0.34707646375776036	0.14917000311722492	0.6293426291317556	40.01486502667165	69.35252519177305	0.01772612684354917	3.1027383026245356	1.220981639051606	0.030747180951610196	0.02312102836570562	0.02597146235357443	0.05165848112597734	7.4407206939056	4.424594447625559	2.7347135080467506	2.503182316589451	42815.271707711625	20292.151161442795	143128.4848246006	172195.02583487055	0.12833081472729196	0.40234174855015425	0.08314702823924289	239.68244048921522	34.27067881940528	92.9945910736077	23.983480959833965	146.6878494156075	10.287197859571286	7.778213340810262	0.8307232908516385	0.7125009941084176	45.926374340134785	2.411674500054741	0.11756759860713596	0.1862715139336784	0.182424801458099	0.508048842951392	0.0876292083208435
368	22680.561485371392	1.5732473615102094	0.7885337217162351	0.9572451881127877	25.706985542025237	56.9170616483975	11.126446387091056	174.41002416801692	92.4875353055131	0.4340308717430854	0.3721784112779523	0.18723295577779722	0.6006142110048083	77.03395634827314	116.76729620986428	0.03283941366489908	3.02116756556714	1.295972620053122	0.03132117049311116	0.020709630649921977	0.0296912030756908	0.0538492791721426	10.308221593975517	5.084770606901547	5.376611350663501	3.627523717055234	37535.35838468367	19259.40450785847	128004.79706024143	148809.38934204713	0.11531987539210098	0.3498981634387642	0.07359483424662003	278.8140525253167	67.41765980284272	113.47392503252229	42.014006540319976	165.34012749279466	25.403653262522774	7.0341020284721925	0.7156334410454982	0.745096904159723	42.91799294764337	2.004016841541767	0.10749936824603042	0.14834825075846217	0.0154375762905809	0.232929400461803	0.0058057162007227395
369	5833.225579870385	1.4539712290166709	0.7864567363886125	1.0095286882770396	24.078433005113066	54.48050657162768	8.607938641144765	123.17464226098922	69.2871258021461	0.3947878306688691	0.3188104178195076	0.1698510818641653	0.6296481122380674	53.8761659084734	80.58814727833065	0.022746358375555734	3.0608870523269562	1.089471191391583	0.032167418852977345	0.024265201211010168	0.027242341781913655	0.06182525873083415	8.11437532072409	4.584976693147563	3.7381429930975947	2.765176976249743	44531.410568962536	21854.833790059358	126483.56132648088	155394.20782028366	0.13287835825812477	0.3845821128165706	0.0876278136345552	245.3174563498098	45.02455065544443	93.22315861812376	28.278253671694312	152.09429773168645	16.746296983750113	9.350411568669257	0.973441469522994	0.6694673126276545	49.42424083545857	2.769889298345622	0.13611562259122315	0.22588453278467813	0.0336809356697281	0.0739889426589595	0.0352131474664792
370	65996.90731421036	1.0932610398159277	1.1961610978993402	0.9805558939306976	25.873257460265574	74.38514132931273	15.721714475487296	121.66672855425068	68.74107549340803	0.37636672549658834	0.35029875455723447	0.2001648351757598	0.5882611307951099	107.63278938757054	126.29411224211245	0.0520845983998092	3.321272583132412	1.4835640125883747	0.02486000158027022	0.01733229654367039	0.028539617083848418	0.046769660140876544	7.52821020230016	4.3250271282362895	8.303980090727114	4.412817965109435	36616.43046521107	18844.01385661483	126052.10785105191	146225.24211868222	0.1369369073059696	0.35550349600160225	0.08953143499467377	322.8835299957369	118.76627170624478	132.58431247617304	66.78357303927392	190.29921751956405	51.98269866697092	11.647131953235023	1.0904441316591797	0.6139959755038539	54.1511905627025	3.0761896038216165	0.13184007494893826	0.19949090083353296	0.0303612877370379	1.3237616679670199	0.00703689877315458
371	15092.454627654179	0.9845544696586308	1.3312470729035975	0.8846270866101805	25.385650959545668	62.14512527266934	11.215732528164127	116.88395271386095	65.78046854136736	0.4106911793892236	0.3408293320595255	0.17373566759107234	0.5772291169480543	71.65954949670659	96.7798769385941	0.03195490829490563	3.1864695800647485	1.3016116783692921	0.026391277963711973	0.018951069084607804	0.02682738980790602	0.04673019004630536	7.538889928002894	4.3566347655378195	5.927934263919168	3.8189418879901984	40391.12915633369	20760.2356661636	136101.89724457543	155051.83601175787	0.1356745405728315	0.3571515904148747	0.08762183865586495	279.2434382610281	75.45807239170222	115.3766530521333	45.554033317613374	163.86678520889458	29.904039074088885	8.5073917533866	0.8233673591470237	0.724181802517717	46.75551987668481	2.2738820149098817	0.13853163603560192	0.19148379525093223	0.0193026495750584	0.179068821953791	0.00490120111913584
372	48586.815725322376	1.387058534060725	0.9906401252564451	0.9583103987133851	25.009750094329117	59.473354734667154	14.167916532351523	130.57663352730162	71.38765402551275	0.3944455644801671	0.35239706434710677	0.20998059614563086	0.5944431517595454	101.98836956047337	124.04198358012108	0.047857320278497824	3.130436205196323	1.364525164834812	0.029221725667119496	0.021809617185087442	0.029398183304631755	0.051395477017251855	7.207557828421073	4.139608048408377	7.288265112586463	4.285419835013102	43231.938393725795	22914.549043614017	123098.09224225047	141747.7444660148	0.14666883163295127	0.3412348118943998	0.0921151375658136	250.79983782071633	116.02403610182941	101.99920390185105	62.686152460593696	148.80063391886543	53.33788364123557	8.52246996800204	0.8734902537931791	0.6985926548063708	39.0875848477397	2.383853889372341	0.1295336676776055	0.20495627933942676	0.0551851251424539	0.642341348376917	0.00332128285509005
373	49065.43868404503	1.0554314930701183	1.1841208689200708	1.2977462488925002	25.24057198110111	61.34051033641317	13.878772932800477	131.55182912904095	71.74764623592426	0.41654307393076745	0.36278480506785027	0.19575543239062018	0.5919584815574647	95.09101088984686	120.59405234759676	0.04327278923389288	3.1777188406404893	1.383328650484123	0.027687326283607618	0.020383242303765127	0.027910121171445732	0.047069717739815595	7.410770183411863	4.148021186384486	7.222534294969598	4.290211487640607	41456.80622721736	21666.29867136398	128061.00574193036	144949.1843411119	0.14621476350612658	0.34446939586767084	0.09181454201240112	265.7664779750818	105.14274092173697	106.90790245289637	60.70444326561715	158.85857552218545	44.43829765611983	7.829880222029678	0.7917902584471377	0.7237194792294196	38.29763661777896	2.190122379911275	0.1154562391843562	0.16930551242548578	0.0570877908940272	1.4486346479946202	0.00768306985323328
374	24698.86729096846	1.3250964722266771	0.9053865310146944	1.2021834214058054	25.34272141661091	61.49440700072996	12.323840566852658	121.43500917143095	67.31187956603178	0.41008652146628116	0.36205512631040443	0.19814423706802287	0.5991864806420606	79.39088071882499	105.99331158029378	0.03805432322556207	3.1970912524128323	1.3437347716416945	0.0269066325415043	0.019032507312367754	0.029915179164519846	0.05398587107202029	7.329677415741453	4.207215103507848	5.138308692694594	3.2972879902754473	39765.48115760856	20461.183701203834	134012.36672599256	157734.93222887575	0.1381193340456717	0.373879474474056	0.08882787942009804	268.65439953707727	80.34482704663394	107.83388870007963	45.92211901713891	160.8205108369975	34.42270802949507	7.493764935557229	0.6903413343891572	0.7754489598703033	38.94170190497724	1.9893205655702098	0.11315094303078702	0.15545965497748543	0.0590820368185109	0.22900821676405803	0.0806871706683972
375	12727.699458843139	1.0414344878756896	1.2700586043219504	1.1971463780967877	25.494438828582645	60.41053137795564	11.975563276788586	118.41528226084391	66.25922410585252	0.40912149344991877	0.3486701580122549	0.18399467669622194	0.5820857735464059	80.9447665553033	107.64346291556126	0.0372963278635867	3.1623288072795543	1.3271884095149828	0.026924562668182345	0.019226339401794218	0.02780184986730913	0.04621634637787488	7.71472791944758	4.417071494600957	6.006078102922573	3.919861763509321	40293.7759971553	21292.950651088802	132743.60150862482	151839.70817639743	0.13584975795768375	0.34884468839275684	0.08762585964855361	283.4678779120514	84.02344877976809	113.29336532027195	49.26798005705354	170.1745125917799	34.75546872271458	8.45359777755957	0.7697633166987761	0.7436799834941393	45.969424582229415	2.229229921994678	0.12360860900485675	0.16684733071819366	0.09792675362216902	0.6728544800504449	0.0296708941451953
376	8993.027888446215	1.472049829960451	0.9870229939117193	1.1650707372277262	22.393109917988834	56.29336664811954	8.871159887824126	91.46880764277088	58.198383760427305	0.34713670499060534	0.2846927972610584	0.16916508214897522	0.6512454258005246	45.576651392462416	61.592992929019275	0.021245826952546693	3.075918349289881	1.0490429518543636	0.032035038054052244	0.027681711132106778	0.027759142505407126	0.06809823655137646	6.926317887479354	4.355557975508653	3.2521286765031925	2.8528572618149584	51741.964152909415	23203.64265017097	124360.06666958441	153348.924248969	0.13615226453545934	0.3867307256251915	0.09528954766488609	252.21951044831812	46.990765939697	94.54764386953273	28.7419756553578	157.67186657878574	18.248790284339236	9.648429030356054	0.8716687072529604	0.6973482729435296	61.11585483627728	2.959107673169993	0.16029610457543866	0.26672652508987954	0.48419233918934396	0.172499632049389	0.0547650014327808
377	9738.841584158416	1.2500840444667651	0.8286580839789545	1.15292664875325	22.92355986356567	56.64793299573954	9.527430013981835	89.56763790417119	55.412342790504844	0.35968459526738594	0.30186996008670136	0.18075100556909152	0.6550748186804652	40.43998774226694	61.5181135291764	0.018746082889304454	3.1067253275037543	1.1501551956168448	0.03124614990793478	0.0243454240297866	0.03028446628339836	0.06604489540627723	7.337514036696093	4.403883926154712	2.5297201713099984	2.337750389397622	47791.741983167565	20870.799519397216	137021.28995815126	162409.56379748855	0.12991779909131831	0.40192943130190134	0.09130922160455024	252.56235446960451	42.59751786823098	90.44200204580204	24.877253883583425	162.12035242380216	17.720263984647556	7.185687929054369	0.7820940126203102	0.7229984805733602	41.00977843363144	2.3138043864041444	0.13942007162765296	0.22842377241629278	0.102513236303165	0.1198870436474	0.0055991177776935205
378	2468.0	2.4874101823988197	1.49044971775837	0.7634500045605941	22.832147887512303	48.2617806237091	6.35748192337223	74.2958103173403	49.7002427082405	0.349914137548732	0.28596522595140195	0.179990270523916	0.654366645534709	24.0544778260262	44.2374867099749	0.0109605615218967	3.0139137517102097	0.9710048426188129	0.032781486024992	0.0253934261492475	0.0356856119872302	0.0791445519303265	7.39277473121222	4.62410574029645	8.937108551363039	3.3915507592086103	48248.0353693248	21260.9432802375	142157.773765701	177036.12606708	0.122857895506	0.41228857595405394	0.0893660877374762	224.465021197771	61.5774144798993	82.846051347721	34.5824269147252	141.61896985004998	26.994987565173997	6.12548766001506	0.7953888814643809	0.701593166137985	39.3669170902681	2.22446096948284	0.145603767839749	0.23912188767348996	0.0739675347118052	0.12241061825031901	0.0013828724971503901
379	26144.90128467673	1.2966955506907907	1.1182740765967727	0.9976078240947988	25.65069183087334	59.479421707388084	8.186426364680434	136.86184214396127	73.20464316005825	0.41546072944246276	0.3515185894649837	0.16411589956565037	0.6163010404520336	44.95760106823733	76.92860240020667	0.01947442167732887	3.146740487004534	1.1762779071659535	0.02887910264572601	0.01963047975059666	0.028329948680205566	0.05580993506474383	8.555256529733551	4.717951634477599	3.2473590428445105	2.7102899167324885	36415.88733758036	17958.963117540567	141299.08520058665	171614.79112229447	0.11875997003234064	0.3951390474131274	0.07669789845639981	277.0726020293378	36.60934126564681	109.50433004536364	24.754479257669946	167.56827198397417	11.854862007976859	8.184609008192128	0.9219170125547403	0.6751001569159071	36.31157161376334	2.4124981285348523	0.11756731781331796	0.175310997719035	0.18587614539730604	0.24216561027715303	0.0121127394966095
380	24930.26189041485	1.293628339471376	1.0605602195049162	0.9959877175846892	24.84057766005533	61.10387476539709	8.841026428589526	114.43259411640689	62.55920884277848	0.387777139205649	0.3251376444107917	0.1543784858486199	0.6429764646413707	31.716879977777296	54.60941863155183	0.01570347104611209	3.140734960008687	1.1502190853987941	0.030258917074225816	0.021795392457595833	0.027055450387272785	0.05852758313540059	8.308331704239343	4.778938778451836	2.9107666947637476	2.4849720885876994	38671.32222498893	18138.199850161036	138475.78954185446	169548.3402619829	0.11582455058839286	0.40421318289531155	0.07639926635407605	295.36502902619424	41.885859624700615	111.8449269320672	27.58895255620141	183.52010209412688	14.29690706849923	7.745567045761687	0.790767743849155	0.7241710381577853	39.11262423726162	2.214530680950544	0.11884588861795203	0.1765557345520741	0.011929755056148001	0.340235344795695	0.0168547892094891
381	33466.580566349265	1.0622131192415276	1.1976137297631626	1.028274532150155	25.119387365848937	59.97986456106827	9.794309357489297	118.12925788604012	65.18625359071368	0.4148584727409586	0.3436522874452703	0.17042477704623685	0.6041009172532779	53.167907261301444	78.56252443813855	0.023487796292376652	3.161383356635213	1.1623388657616098	0.028187261178508054	0.020566541231363124	0.027496212960985415	0.05658985529621108	7.51949835554298	4.358087106478886	3.863175966451488	2.9770369622912374	39908.83053910138	20390.042895445597	134717.64174313552	166308.3542226259	0.133841677320624	0.3915013157879029	0.08628894523761758	269.88458720518395	74.71982787271881	107.50779333888974	31.643025982370947	162.37679386629432	43.07680189034778	7.181491577456863	0.7432459727238622	0.7423075377670821	35.274017012929015	2.0806476206673183	0.10121875385319576	0.14426294859589725	0.0808841387156168	2.1347841012184	0.0556578483437397
382	45491.92848155738	1.1206469220601192	0.9565365996922478	0.9672975047844549	25.396283086928168	59.90099275473888	11.094093161503874	138.86111156415555	77.92691848768273	0.4010664284457263	0.34643660927320574	0.17867760297580002	0.6013837318905746	68.7217313559429	97.84069702839102	0.031700374413667964	3.1164403417066233	1.2942253371731638	0.02940837018473127	0.020052064271180076	0.026490364564145493	0.04747277325089151	8.189557476075802	4.447439569197985	5.39721313359214	3.564570124942152	40092.74002468736	21671.79056554305	135476.27340979574	157321.89664242338	0.13046077639993736	0.3595157935458367	0.08558532785459817	276.5140295995045	94.92870257395143	109.36812135706134	40.000024614437386	167.14590824244323	54.928677959514175	6.904621891757371	0.6831570450236921	0.7662517250067928	36.874322449064366	1.928585890933241	0.09450229932339778	0.13070562174584235	1.02992964686405	0.575184606507509	0.0520818483120354
383	33417.71982378753	0.8895237991370416	1.2612614092205245	1.0223643234686768	25.407924596591048	62.98745455842313	11.514503904760128	126.79295794230501	69.97031201260826	0.4025254297396543	0.3589512909083977	0.1917499970646781	0.5909826284360444	76.9850712834377	109.32888917123266	0.03488950598327979	3.206813103797942	1.3257131828767073	0.026961992702525774	0.01898900193706002	0.029754124676639234	0.05218385542068006	7.359640539207431	4.1910646011449035	5.342863839530148	3.378498622140215	39470.51383664346	20460.06998090082	133407.10387496577	157803.38867336078	0.14103945617148805	0.3737555984556765	0.08997781763188316	269.86384333550455	71.99115594657061	110.93776090683961	41.72515425135397	158.92608242866493	30.266001695216637	7.869082070079097	0.7761956791265583	0.7349411190967267	38.75010715739422	2.139938133764857	0.10827896721724783	0.15253164730426144	0.32364015962814396	0.370069406635269	0.0345512679423629
384	16455.34918882668	1.1643279394892032	0.8357315733913393	0.9309892934468141	27.2742017416854	74.52840325176207	32.049978958226816	131.13453784872215	71.98228449809665	0.393744563707207	0.4170187677096833	0.28782470083507367	0.5397709419726625	229.79804705346726	214.05651543595962	0.13643641514503713	3.3162447138122646	1.9713945443870295	0.022446111016768015	0.014384974579957192	0.028652421091224803	0.03246134578160048	7.759879383689689	4.173384629668034	21.436738618865178	7.897296627003397	34306.474773855894	18373.698492502022	92967.25401492661	96504.5803166595	0.13242612936880196	0.24195308074616223	0.08676428106348302	324.8359453965754	417.2239808888282	143.6346270241511	216.43717684211708	181.20131837242408	200.78680404671132	19.65757127927401	1.4329456153455726	0.5605911417165031	27.018071204447125	4.22929411175747	0.13616855076437928	0.21056127553775075	0.0122809853232814	0.00835840244632155	0.00263121449496847
385	2320.414868105516	1.33262472554404	0.8094226764220691	1.0419737374338598	28.3374655891398	88.66978969735338	53.3267448507744	156.415784094355	85.2525534622913	0.380508875130174	0.44207778187235997	0.37622260972677096	0.533280576567364	392.71792302054604	294.850455282243	0.291460915184418	3.4467421084059198	2.42460617552635	0.018801036723985	0.0109223761566962	0.029413361111180397	0.0187899848642602	9.48269791975361	4.72425610296074	58.1517807481867	17.566804580053102	24093.254572794303	12415.9337163178	46079.310658848604	36095.1025872736	0.10611910273072699	0.113966848740702	0.0712552289856478	423.31149160375605	1077.48401610538	190.05650435989497	549.94631035591	233.254987243861	527.537705749469	36.29702055127	1.8879699084959498	0.49291119607935996	21.8577151988297	6.399269464149111	0.12249969044924303	0.193764757948885	0.00367984665124596	0.0043338013566309895	0.0018618094311999398
386	209985.6515943166	1.2350075537817444	0.985869224726137	0.9835254061758261	28.464092563871176	121.29822669266501	132.86074063027309	136.60797712652644	78.22765237745395	0.3066528946250846	0.35985512248659757	0.32171803899603335	0.5449666546842653	346.0610963200323	287.8723881124601	0.20800279330860613	3.7309399962072964	2.445530533056548	0.015418790412708027	0.0093212866656868	0.026297171297652144	0.022065027243588456	9.436216321322814	5.005142978139203	36.351904638223566	12.42323884124217	20412.053458412196	10071.462238263664	65726.74776391666	60191.307688016364	0.10669061643685208	0.1872915260152516	0.0760091794214729	584.2067100002351	771.666302569746	255.20654364312983	346.12717520589257	329.00016635710534	425.5391273638535	40.32149521933939	2.0824407164522625	0.3710024956248982	26.347556341534855	7.730463453424579	0.13277604944489696	0.21668001927522204	0.0109536806625409	0.0119956885986993	0.0135678866058662
387	157720.72584724033	1.3638161643622844	1.1416816141151858	0.8853416034577967	28.358337941062764	102.8495101141858	40.74451012344369	124.78117590617069	69.51675734696599	0.38972278489911555	0.42146951183722203	0.3134252493439695	0.5282117685716146	279.9741340365597	236.51349489679598	0.18603883780196456	3.5609638338784757	2.1838604855895736	0.017619985954482	0.010416756197713244	0.0288771942862928	0.02703481754791005	9.152617146265143	5.367020131829369	33.56655516825853	11.793589921000624	23373.440964087386	12135.86515593976	76019.46297064424	74770.79581388262	0.11068219267070153	0.2011137745520636	0.07684462888573174	476.55308030922765	643.592933438679	218.2574933588601	328.831048318168	258.29558695036764	314.761885120511	32.26044125838268	1.8474839089633066	0.45240783571661736	24.239340460892013	6.10884334971338	0.12316359380264419	0.20125995090490448	0.0171204051300518	0.0431647559371824	0.0228034222235116
388	97898.24573389381	1.0981205426794083	1.0438631855295186	0.97829773701192	28.49277234144276	95.7496622911215	48.39665393458341	136.06114025678303	74.53765773820521	0.40090304607575095	0.4419805786008872	0.3546131857901151	0.5146138661054779	333.45057910046177	263.92022325524744	0.23459006019762446	3.5168416362009185	2.3606913322740843	0.017663801227592223	0.010430719561484416	0.0279949801328429	0.022692309462324707	8.685416464697191	4.448736817531541	41.36272213344916	14.075266685360432	24647.36258283647	13207.291835007312	60871.79796173271	56104.17931827635	0.11770414399013776	0.16027720509608603	0.0797976503858301	426.21067527931746	834.9057640454538	197.72984908632628	421.01037090085487	228.4808261929912	413.8953931445995	32.20445322276379	1.8449853392910736	0.4629107646572601	22.703510278268375	5.936336193350309	0.12084685816026355	0.19496806316564008	0.0309076506141647	0.0592369218358196	0.018043820919211997
389	106009.97441315223	1.0954666959774646	0.9439801652562531	1.0131907340113036	28.619856466875785	99.19652680142194	63.548351953072505	153.68332056331715	84.3602145572973	0.3677581085105578	0.4199392480291436	0.39027368155090714	0.5177967466727106	421.50839207549154	317.60097588549365	0.28469362129348097	3.5946292195285166	2.6665628734823206	0.016407138155439656	0.009693311659941965	0.02489575072947598	0.016812741172507025	8.487510876134442	4.339495123373387	43.1514012092477	13.940820168104542	23537.599494646776	12502.125528751778	44478.11206532957	35925.33338446942	0.12127617281124616	0.12330497409366067	0.08207173285162747	446.4922687292113	931.7970216517947	203.08894329466222	466.8849020317459	243.4033254345489	464.9121196200489	37.06461460426411	1.9918648002270987	0.42556074842334884	26.859930135992876	6.791729758403083	0.13724676876887879	0.2236694546743058	0.0279796018371949	0.00855431329130034	0.00873839445346682
390	57801.7722223319	1.3782230916341207	1.2833061081340165	1.0084643996103315	28.42914714783722	92.11763707706571	50.55509749057142	134.09208842343995	73.73018334526223	0.40113129364077016	0.44437691033020765	0.3436718879771916	0.5162451186756254	318.2597165393608	259.1658616412274	0.2200238941611596	3.5055157967072135	2.3157300698041765	0.017796234699415936	0.010459616770893054	0.028302595244642334	0.023091979900550043	8.782719250293118	4.475160488444294	40.363690381444755	13.230935589954337	24918.475724972795	13245.003165599463	64858.05315896224	60905.41683202326	0.11564669190748222	0.16998823230144106	0.07887696231984277	427.1865154119656	827.3947641469704	199.60154047411478	415.75925847554925	227.58497493785063	411.635505671422	31.976148919961428	1.7760726584435877	0.4929807532281842	22.29312837632129	5.820744876856703	0.11420149986760829	0.18125965866900823	0.0267159609725772	0.155540900828648	0.0232337444055358
391	92545.09226801812	1.2181376597322975	1.1910867764243056	0.9490804334634179	28.327406874405128	89.84222397144445	40.763235646380075	129.70896022131333	71.23690441446708	0.4058446566250275	0.4370017800035143	0.315252151465025	0.5221954677035396	273.4735368452895	232.0929040282955	0.18672889126027772	3.4834328678403015	2.1776187126255833	0.018383834037395422	0.010872072970930603	0.028543450586259178	0.025602189284780953	8.899759236284604	4.532693430741784	36.621523233623876	12.254722918477206	25218.911696187413	13260.5565355688	75656.26460035669	74350.37715163588	0.11280269758384177	0.1957780397507708	0.07738103576475992	423.70315982998363	729.3549192481374	197.1642379392962	370.51897788494523	226.5389218906876	358.8359413631926	30.382249385052233	1.7808229681666423	0.4765344288730039	22.784942010080005	5.685763752451641	0.12421617237220216	0.19786093952734493	0.0699193139445609	0.209860694711249	0.0138388198211653
392	70883.05906593488	1.2439235586986752	1.2340113321203419	0.949341650424966	28.51378906711769	100.98440538220817	45.34508025976578	136.92329730164573	74.87672126224389	0.38588967786394307	0.42937887727378354	0.327045991370265	0.5257930179029016	298.98403535864634	246.99176060655455	0.2076273410035625	3.580998274608245	2.2936571296722517	0.016968477143930398	0.009779344222516348	0.02786428184614901	0.023254903543246445	9.123103503064073	4.62017329171246	42.081374096218525	13.38165558245701	23181.417454265465	11981.206874448246	68528.10619709347	65141.21673999344	0.10935714329362524	0.1827039097564788	0.07497863388056289	483.4124778742243	848.8557646213019	219.37128070986282	430.19391759564735	264.0411971643614	418.6618470256545	34.3787690527947	1.8362851556491484	0.4658160788167579	23.06803596781036	6.21721545511647	0.11527421040072212	0.1850341868395809	0.035080458344398	0.154064674259659	0.0281189258525565
393	161180.1542227426	1.1585469932483046	1.0000501117368967	0.9513214226564968	28.40027702364947	110.31272516662698	42.94413029934048	141.70427293130084	78.77556245588367	0.34676945379301016	0.3961633188121944	0.3144637499972083	0.5423223777630117	306.24204533451643	257.7480360289674	0.19786399600711183	3.629379471786754	2.298409571702362	0.0166175916397633	0.009713625529681991	0.02705201361926149	0.023255536166146378	9.293212767433852	4.711560667919667	37.903857417306405	12.626128836464286	22773.41367276146	11488.759162813754	72114.03850864418	68357.61640328469	0.10706465390621125	0.19250604466507207	0.07420009312206108	536.1064070689335	747.7966752626328	230.93797944868038	381.15952193600475	305.16842762025334	366.6371533266279	38.13012368536126	1.9922575136117686	0.418317986103983	27.756893847237855	7.374770985057106	0.12798823723232922	0.21581637304236956	0.0147354722280565	0.00817500336566817	0.012503240007438
394	91351.93739850684	1.015220608996088	1.0867834695691485	0.9486137804642848	28.713764979219793	101.66210768175237	61.340492589530314	157.04287348794193	84.27614335778374	0.39008617361471754	0.447907945717468	0.3800765390323068	0.5118594375821461	379.4184981968228	285.31409086751705	0.2815434685792406	3.5716673482322316	2.512282059986218	0.01629807773395212	0.00933722299454352	0.02744889338273003	0.018180582720759206	9.321222994837175	4.634995677405978	57.462575939866035	17.644251011985197	22521.95419538862	11776.608591763359	47567.09226280944	39912.050179120175	0.10741731298999822	0.12629861346018986	0.07269545589762731	489.9894821646218	1177.0447077824417	225.97023574544443	588.1957581498763	264.0192464191775	588.8489496325653	37.188745168051405	1.8544030436278203	0.484654947333317	20.646511430176087	6.31690509982848	0.11014914732619675	0.17521115077832064	0.0491281182904753	0.0437799952518921	0.0184059830561852
395	66754.06907398706	1.032833372391515	1.1377700240348019	0.931292115046629	28.684633743247957	100.040358230484	52.08839739223795	144.91503273375878	78.24933324849793	0.3965828437953399	0.44544079908146167	0.3601164676055957	0.5137164975143419	339.8478407100436	266.18314755743745	0.24735440952404575	3.563815001343153	2.401446896045974	0.01661843154008885	0.009465768974924627	0.028061185316474283	0.020923919304439705	9.225268214701776	4.599666695800898	50.29890683062752	16.18771455915841	22819.365953243454	11985.727027573239	56690.71287619144	50997.351234160655	0.10892645683833307	0.15061064458857024	0.07393972648283974	479.20111800519174	1030.8153698982003	221.95259693831204	516.0341053089061	257.2485210668796	514.7812645892956	34.975236247748256	1.8254611462458568	0.48090746435027093	20.36924893520462	6.058534905829626	0.11159452440507459	0.17704545329879304	0.0512045373281546	0.0687615490562942	0.0164378295339354
396	111374.54297103273	1.0280409243151363	0.9684070744994986	0.9888459314919862	28.37885610704188	99.46711196970404	51.04130793957967	151.26147966126547	82.34698655831606	0.3856812724458735	0.43710990802191246	0.3601532503648822	0.5205001523073136	353.1269910622517	276.9207632401014	0.25294782471933286	3.5139111704976917	2.3797907098022755	0.017678313107474603	0.010463647823931898	0.028793900703062335	0.02141791144350157	9.042266850029232	4.624422285104307	50.167145931540446	16.23473989461755	24430.811860808266	12914.672529916868	57923.936745356514	51218.77714050681	0.11313754386670852	0.14980210386686477	0.07588338044130692	455.783096406872	967.109890753643	205.9171801592054	485.7744349256101	249.86591624766672	481.3354558280327	33.36256560765542	1.830737187055003	0.471935208622645	24.3537995732597	6.112691492060507	0.11724315533048563	0.19008729873359984	0.0619932883285564	0.00635662801661231	0.019549931451731003
397	50817.212689004285	1.0184562101982064	0.8592338054626374	0.9640252983080111	27.840595359029503	109.88064775063862	48.076216133708606	147.0195643708205	82.90521988280541	0.3567611240023791	0.3975657049949146	0.3358833746810305	0.554516746711404	363.09570758383524	295.5952820553156	0.21913435317620988	3.6097596839698456	2.4026661549009707	0.016870830542875345	0.010059217301759897	0.02758128959868231	0.023077263137190055	10.738848648771354	5.578428336299673	31.59264523898402	11.252092066834408	20626.85601198527	9980.933298659716	63840.32390754092	56999.242628949374	0.0982017208496521	0.16899480296242542	0.06898572906420286	593.2450299494859	665.6614220070641	251.22322148336335	339.8144367944964	342.02180846612276	325.8469852125676	39.152663856518664	2.0019153425978624	0.42102982946721873	26.74449867793543	7.598868182891997	0.12247804871372064	0.2066262638234676	0.0291024903326645	0.00487635726258914	0.00335804174329002
398	175315.35335324984	1.055649120933028	0.9681216079668529	0.9865551994008209	28.4087308111165	107.5608414487481	52.147549900869826	154.80440871208825	83.36373462296905	0.38878156477978826	0.43844462724729594	0.354180898527577	0.5250618737692778	347.8934348519615	272.3464440679842	0.24344866011631053	3.588049754806424	2.4341893916331045	0.01654162369637982	0.00963281308714156	0.027562067622831588	0.02079502094453557	9.541022566856283	4.785624310550898	48.01025474617397	15.402774292920817	22480.50658867978	11471.478536116778	57415.08465576273	50959.31779652433	0.10445114265185675	0.1518039669039271	0.07073759681281973	527.7998187629482	993.649328942812	238.46205701715698	504.3768360862947	289.3377617457912	489.2724928565168	36.92021076285335	1.8593984624485898	0.4774707125864007	23.790060500702438	6.448157144765854	0.12240813467496867	0.1936254345237645	0.0591708733666549	0.00997647547593838	0.0256944091173895
399	75287.86433403559	1.095343864295694	0.9552068336051607	0.9795396104393059	28.643278296345525	105.2291013124379	57.86919320423747	161.1050018592294	87.48111063421487	0.3675319107597082	0.4256732885898653	0.3763986833637238	0.5226715182420901	395.28722424788316	298.462347202171	0.2823750386400237	3.6034779568226556	2.548616872497631	0.016156250894848137	0.009317170744683865	0.02647053641405872	0.017656670526961148	9.274809813241975	4.6382088414251825	54.44515972318795	16.82440800859313	22315.63376338474	11520.45024101507	47998.293038906144	40060.419704912485	0.10917204650843351	0.12958748068616113	0.07390731767515364	498.94957335556876	1137.278314110439	224.50431936633393	574.679793750184	274.4452539892349	562.5985203602557	38.867550940069364	1.9399170090624065	0.4529988044290729	23.762937764826674	6.8778082497161215	0.11863642298103536	0.19194142832532698	0.0338641783680804	0.007883989454223209	0.00599106737881929
400	261215.52114634082	1.217610609326287	1.084685274633483	0.9728976439211098	28.421128231947417	99.64456881765321	53.023960983506385	146.09149152687434	79.3294599890395	0.39125237720763895	0.4354482160062976	0.338431755163204	0.5211749991876361	320.17043102182686	258.64084859861896	0.22322521205616885	3.550668754605171	2.3409920135021167	0.017112210636745697	0.010100599017801566	0.02744693519390912	0.022417754294577256	9.069968827959608	4.591336107766006	43.9620920663392	14.15571480047695	23842.925688482785	12412.127078725798	64890.78120984821	60814.56332830195	0.11192344687693023	0.17193674066662254	0.07563463176462984	471.39254532357086	936.0649654238788	214.92054236019717	467.5937892828325	256.4720029633736	468.4711761410468	34.91935989485176	1.8370789919989434	0.48040184685744824	24.440270234015006	6.279861012935466	0.12089830995536167	0.19417665604215806	0.0337455109545811	0.0489741740980557	0.0205817707728616
401	81717.7138576043	1.1291838089033566	1.013313590485162	0.9539893334242818	28.438781274386308	101.41263712423246	45.67708050974017	144.09839440787243	78.5960679828431	0.3881049329350805	0.4337422443719017	0.3357935045546174	0.5241157518150761	311.62806023693986	253.67244694142008	0.215171943136404	3.567269447244882	2.3141809221313903	0.01685715003045188	0.00989626792528434	0.027963119176787173	0.022895213304243725	9.16478581250504	4.611596880373114	43.12884576096899	14.484696772532642	23358.094244732543	12062.49906731378	66589.00226594052	61830.00540379557	0.11046368719053534	0.1745699161877267	0.07508397119015173	487.01011925174805	853.6407901006436	220.39570414443466	432.7868683084072	266.6144151073134	420.8539217922354	36.80447536301802	1.9099017373758715	0.4616354669816411	26.800980172066645	6.867836460391617	0.12922217602137417	0.20889718581924283	0.0508620606492945	0.0216219138877898	0.0405140525757434
402	218351.72766909568	1.255705643622006	1.094168158367266	0.9339933557547058	28.377638635579814	90.0610916374414	43.26909381675008	141.56195839962206	76.19723780894974	0.4077206582065273	0.4460716737572031	0.33597122423403025	0.5181503590106613	295.83770497957323	246.39150691052853	0.20518131080520421	3.4953308408757953	2.262828321426534	0.017958349437791836	0.010691586962947745	0.028710049684450692	0.024376933949853935	8.611068330985846	4.4078912252196325	38.892619897877736	13.278129524741502	25852.164182683056	13713.173846909362	71002.79681904886	67138.81331784229	0.11789379757003916	0.1810316187303007	0.07889666092757847	415.5780857419464	789.325816213483	192.31804831584594	401.09043007544483	223.26003742610058	388.2353861380382	31.015496531248193	1.7297207800243044	0.5056878983102504	24.38920991300413	5.573899384441508	0.11906956017601672	0.18660098137076428	0.0810247427992406	0.0240402338099299	0.0322214938832406
403	58634.031763780775	1.09049533565588	0.9759426848611457	1.0038913928030766	27.7496227461151	85.40638999639967	35.57970153842387	130.31682099816425	69.95334265490216	0.4096662404309976	0.4324450343032911	0.3061118900182118	0.5360611706896453	242.38923450848463	211.7706446703052	0.16390553988150214	3.4423134238895807	2.03211080609939	0.019826940425741887	0.012266914934321159	0.02978119184295493	0.03287862141313193	8.542268734339018	4.4389113524207255	30.41176967245815	10.386994229148849	27280.38401621492	14182.044446438866	81154.3473904731	84035.62053681634	0.11787368657969462	0.2218755393434271	0.079285694113054	398.3628053433746	598.3388164926612	180.41827753496992	306.5526447039518	217.94452780840493	291.7861717887093	27.710693500626725	1.6790162391133587	0.5114545185215056	38.71032812132958	5.306156079854065	0.12309892513002751	0.20933350275243684	0.0685983827809385	0.00291663788315433	0.0246804028877907
404	117057.9462361222	0.9023856805715734	0.7974073027831561	1.0177862848702617	27.108556843775762	70.64203841150884	25.014932214323625	118.82478586081481	66.10069981881396	0.3993584555766258	0.4058126952129587	0.26758647348414644	0.5435064498563161	188.02504779082867	190.82178073876094	0.11025852775824783	3.2865791954435184	1.7715531251996897	0.02306739091917733	0.015072114954544847	0.03067340818113426	0.039074373934982524	7.829425652687461	4.297391401023715	18.349484067138924	8.143085452860166	33399.42321268771	18057.380551703376	105056.10634921063	113079.78487107654	0.12849892589318668	0.2718243500092685	0.08648092182286111	316.41980396448776	326.094467373362	140.96482890369998	165.58299201653332	175.45497506078758	160.5114753568287	22.91835738177548	1.598054534966612	0.5194346212259315	23.284656178452444	4.856614809896836	0.12802217018564063	0.20419914725690963	0.132444035831212	0.010729046143767	0.00965459724499449
405	76092.50537583797	1.4630673431106636	0.7923579459306614	1.1051625657691104	27.19250990409562	75.7353103946959	26.13832041404626	120.87439949685607	66.60059428096795	0.4013476735965601	0.40430813792765286	0.26466856174027764	0.5455302240588172	191.48203287368543	188.17403471406078	0.11594006452548207	3.330817158626948	1.7809829887332338	0.022523964136273035	0.014677549194508801	0.029997305261221473	0.038598447853566496	8.144129366160167	4.3887891046563245	19.767417457085454	7.888088130074295	31762.74527318919	16955.562368288876	102789.29143364952	111334.65526365918	0.12465538979560219	0.26935856432473415	0.08392302191692899	345.66149719542955	361.9254463365371	155.55079559674675	185.79329012607218	190.11070159868285	176.13215621046504	23.925173564658486	1.5912192162359078	0.5230713008593443	24.815912851017327	4.8504880813910916	0.12014847504414312	0.193631507234819	0.0917987550709813	0.00401641740442122	0.189720151068273
406	28857.20793158158	1.220682351040037	0.8458321935316971	1.0217450069979492	27.439169794065716	76.91228019424811	27.683692313453374	123.819594986485	67.92859835592648	0.3888961821379447	0.4132405823395733	0.2719623788987053	0.5388453886996353	201.68999900497505	199.9856232197616	0.12024409655860929	3.3430837664466937	1.8837976198035238	0.021759922396684273	0.013775234830805668	0.030322744990155436	0.035031393064557256	8.203993717214335	4.392363330012656	20.800295594373164	8.026909425412436	30964.3869512542	16477.06732153652	100031.09394559351	104211.82724888122	0.12170011167613287	0.25504916188450816	0.08230531550642499	353.96643851632336	389.8483326944005	157.4191044602031	199.98130885295652	196.54733405611992	189.867023841444	22.825082128814692	1.5606438138856242	0.5220135036997212	21.023487870382414	4.670751997436559	0.13691464156869812	0.2093456065920291	0.0359590975903886	0.0766980308782958	0.0186635877211153
407	137379.75626034278	1.1493834411224737	0.9316234374565037	1.025604895385319	27.620170791537763	72.20891065410684	33.04283849136007	134.82625334137325	73.38486297759282	0.3946156539414179	0.4277932594389219	0.30296116877776674	0.5258794096612561	236.7796536322767	218.5232929623317	0.15592490286584398	3.3035704043275773	1.9840205542908442	0.02179426695090647	0.013736424869942282	0.03039932342255243	0.03194167510194658	8.06206206077346	4.321863913383087	29.047590728548354	10.460652145271617	31965.173545211914	17288.776709217505	89702.43219406552	91318.44301039391	0.12532054958506506	0.22470897544338372	0.08346612994700305	328.91337293755396	581.1098311066944	149.67258833813693	295.3771438110571	179.24078459941714	285.73268729563694	23.40294411406204	1.5857632473105885	0.5201293921950476	22.00625798053327	4.656055514689446	0.13194544216310913	0.20487347570559633	0.053577446284618	0.00908838697998905	0.00771159165840144
408	52681.5166376011	1.4469406255897923	0.9057610032769807	1.0190986889067921	27.94274902089667	86.94013698041596	30.549461669824	124.04880916146024	67.81510595864643	0.4052509121060787	0.4227219189618414	0.2795090729143521	0.5364031027244622	214.96101656851147	205.40742994667875	0.13352461074262134	3.454058634850741	1.9635351133588383	0.019554952072772837	0.011869513535069216	0.030299032159264227	0.032136226122978166	8.643354284648616	4.46632828504715	24.137478479441597	8.999143195257806	26914.45822197591	14155.254635289151	94543.53308027006	97267.44619914662	0.11676369375178305	0.2436977437307928	0.07932147341697135	404.83692451564986	443.2533152415645	182.41070242512797	226.18795849472048	222.42622209052183	217.0653567468437	26.481804711853282	1.613472017177415	0.5242644392088981	24.162675715433267	5.025206948360149	0.10977156453092737	0.1742517731609313	0.0940328999871005	0.0369125682390832	0.0216779782360733
409	41316.6201969467	1.5354526571820968	1.1390240764974247	0.9868117052469373	27.791392519149326	85.69940202326525	28.8855576889726	118.99232410413741	65.72491418488627	0.39951696490008526	0.4127689402194808	0.2709293980190652	0.539356353160268	204.38156983616364	198.55432814946099	0.12269383591009798	3.4375335826023354	1.904234516449906	0.02013135898624086	0.012354437281508339	0.029977111892657275	0.034178759852373	8.651289492676478	4.509590645428563	21.54042997554284	8.64857853636366	27445.83164852651	14407.354681141533	98613.32459001296	103449.72551572623	0.11645164622480776	0.25539600329170786	0.07975894453410504	403.37102378061024	401.23591663408683	181.83723632053523	204.29745667397577	221.5337874600752	196.93845996011123	26.520759339538984	1.6394705695956053	0.5150734265335049	25.146805767733838	5.1723806930371365	0.11368630057288868	0.18275335627799344	0.0128347820787754	0.293399581354389	0.0042169658381932896
410	67145.5628397661	1.3605953219885627	1.1401825100212484	0.973410015557086	28.0138612804625	90.62309637824309	32.87962464611034	125.88254754104183	69.01273461143808	0.3987659520480299	0.4198574112295711	0.2862494165608947	0.5336921811875471	230.15036824425715	214.31860162771136	0.142870917253867	3.4871710422514486	2.0234201071752906	0.018961164496711095	0.011464939148982556	0.029332881521645853	0.03038684261443989	8.92246969543816	5.112814457163638	26.239350208277294	9.349952122452406	26301.95313215666	13781.863638649953	90774.87343852493	92684.76410665242	0.11602757928729196	0.2352573416820665	0.07896955716681785	428.6816824381431	500.70727036167125	193.47805630051843	256.04526655045527	235.2036261376246	244.66200381121573	27.97454448931657	1.6470629739434226	0.5126919107656503	25.46689476357276	5.288673829791035	0.11218176226204375	0.17934427180519658	0.0232398131642011	0.012264430194766	0.0300291491574867
411	53446.99980471451	1.050212886893225	0.8911195929150968	0.9271398286916716	28.115522268324295	98.62438803502775	32.892609189347226	125.26957927627404	70.03852880236438	0.3577448759999652	0.39266910387442455	0.27130982848718027	0.5499636598061799	222.23268032064797	202.05981033040993	0.14451978636598944	3.5420865279140856	2.0032819454629545	0.018448828274040877	0.011246931135246744	0.027638611809951644	0.029421251242330942	9.389565089548372	6.739822100966308	28.919237653019994	10.111073725297556	25185.259132115665	12898.734992215428	92708.84801489688	96179.12349928767	0.11092536620705494	0.24360770978611931	0.07706012001676865	494.1327906301324	534.6742489810183	213.39895173999153	274.4705808922457	280.73383889014127	260.20366808877264	32.6572738557968	1.846172119024181	0.44007123807109655	30.53071237959613	6.408491605033438	0.12462245825806799	0.20948444669506427	0.0826498518786049	0.00592659925433414	0.0169894594623656
412	82299.38517409803	1.0374042090233793	0.8733861651294291	0.9500590233851534	27.426585968063094	79.4190911008861	27.343846384765975	117.44144364516342	64.91433505908006	0.4015709888729352	0.4051684459812018	0.26556418602744314	0.5462977773274766	193.89008841297607	189.8941140873827	0.11584822944518783	3.370296952208775	1.818380854809425	0.0218678379782742	0.013858620741140104	0.029784263263790866	0.03750895910246975	8.463029255250877	4.475539850859249	19.57860040622356	7.791923553745958	29841.855311096853	15803.57966935865	101212.7351289997	109240.94153562632	0.12073734142555935	0.26654703347696934	0.0819789616441238	369.03482662848205	371.9251534095458	164.5525265885586	189.1167739339693	204.48230003992322	182.80837947557643	25.43747908774045	1.6752902507351546	0.496184631602044	24.566969516544223	5.182346814290328	0.1204238650678805	0.19807882325951612	0.0686952773257194	0.00937340438593025	0.0026900789748567
413	23639.498016490215	1.7379916113183322	0.7909075636515379	1.1426310562495456	27.29868477434174	79.44954160761338	23.822344955013506	113.22802046968741	63.27769949733242	0.3964198146631813	0.3971688783979311	0.24465838376305024	0.548944329019679	169.0488071339533	178.06384279621233	0.09261456747736685	3.3636716012128325	1.7517312700683427	0.02200486812754072	0.014061945597115655	0.029300294843381203	0.038502971638521184	8.356067605972651	4.557308063420803	14.649579754357635	6.299156849004987	30184.30490912323	15843.485389851581	109933.69950771796	119359.57262639457	0.11948884955786696	0.28782762241913634	0.08196804714255991	371.3515193512683	278.93312869724537	163.42291628847713	143.50499275429002	207.9286030627915	135.42813594295447	23.94105786255946	1.5887890799618252	0.5218890547041355	24.960108091510914	4.867361204565369	0.11397565541056513	0.18536531915339569	0.0888889665242904	0.0030675799364517603	0.18438429191578
414	41928.28549588537	1.683414401214137	0.838567319898573	1.0378693285865757	27.514651297252943	83.9876302062185	25.965891248241373	116.19802847397031	64.84011121280585	0.3952848745514289	0.40182541477072564	0.2542716927302831	0.5456818833560492	183.97041801464437	186.464043767619	0.1057245849322193	3.403058607399624	1.8385387947872087	0.020980500447253483	0.013172532010903534	0.029176969131417294	0.035696461639532315	8.601840953557987	4.5559269749387346	17.368265952390416	7.1597911249445545	28901.328591710848	15125.514276767504	105412.08766469253	112097.8113896187	0.11700928475083049	0.2725745291834398	0.08028497611751978	400.8184526811516	323.89944289835483	177.60789535908557	167.80982443498326	223.2105573220659	156.0896184633717	25.545600243171684	1.6258795162822037	0.5091037981876604	25.42904601064818	5.156643992494926	0.11423963728594894	0.18634293199323196	0.0847564520627118	0.0029093420482020197	0.0334779213260456
415	66618.9238825915	1.1263968395234265	0.9002703679021593	0.9207657322321714	28.083554331323896	90.0680210785142	37.81841587991232	140.79288000714786	75.77130356213661	0.3891017281172678	0.42402813575445386	0.30440518582409276	0.5325203064215207	255.01183541527826	223.44822177553334	0.1765958670177971	3.458541906327495	2.1130153800689446	0.01933695581390367	0.011689275517294	0.028397669803414398	0.027638176674438082	8.614626903972892	4.468684338533081	35.82499643299062	11.782177818485938	27198.92572677347	14317.276576766446	82204.1944151402	82557.4582459105	0.11685136252025806	0.21294319797020386	0.07839563544585457	418.04994386666823	698.0282930401468	186.7191701942448	354.2289743054256	231.33077367242325	343.7993187347206	28.393805802505305	1.635142811277391	0.518662031061192	26.00887788029542	5.2394920200642074	0.11480128389122406	0.181664569510662	0.0496640614495605	0.00933319374642497	0.0180569352375351
416	35121.511447788216	1.2225262413461917	0.8545197042039536	1.0043579367230104	27.54200245764667	83.37106752573686	27.16751427464689	123.31464279089907	68.19176578837934	0.39193276702871616	0.4059717988918105	0.26390680941567946	0.5501270420463499	194.51994284172403	192.13377127360368	0.11416392495707581	3.415712411786708	1.8791898770724158	0.02095799925861957	0.013153197013331853	0.02912141764128717	0.034239341227248865	8.282752448263286	4.3918218214658555	19.243180212146292	7.869681779072312	29492.216078643585	15561.583961510618	102399.15187828885	108366.19909314896	0.12246565388230606	0.2651360757139931	0.08313339374993364	384.8325835927018	353.73607928942886	167.38563906201205	181.6762411381944	217.44694453068965	172.05983815123443	25.463237798074765	1.6214702354720383	0.5133570995693767	27.236033210298082	5.128426477586148	0.12080769917289878	0.19597745095063573	0.0275471619855653	0.0155965022066797	0.0163351959383795
417	110846.92651229964	1.2335996073322235	0.8063220695431965	0.963789851834874	27.250772916827497	75.19787958420153	26.88419536846258	125.6868215167431	69.19999909221056	0.3942879762917885	0.4082516903896855	0.2701992221480191	0.548868593959015	196.72480636104152	193.76053131261705	0.11967345417784886	3.338245940353977	1.8314977246049653	0.022330332850083668	0.014481418945800389	0.029796228502904573	0.03652623148473307	8.038638804750658	4.350602814372237	21.041066795572938	8.11161497188946	31771.030487594326	16930.858223543124	101602.56256612034	108407.11865364219	0.12599441465985067	0.26475637790164624	0.0847000800151929	341.5059846786941	382.88855989502804	150.2397133181419	195.1657523382701	191.2662713605522	187.7228075567581	23.599653657994914	1.603904951616977	0.5137409360738502	27.479111286094113	4.843917551272707	0.12374445882753896	0.20110153627337848	0.0720994459384058	0.0166423102851298	0.0419712260866165
418	41488.3351159054	1.6383935976344854	0.7989002785462122	0.9926568553667832	27.374643193512394	84.27503923907602	24.777731165660402	112.82563606626945	63.47695275121449	0.3775614655993634	0.38422498741283945	0.24701826595779955	0.5565162411891837	175.3641617125083	178.88755139253615	0.09690690093756109	3.4129698475366994	1.7620137569863352	0.021911017408739505	0.014169384167823176	0.02890356197516015	0.03910003272401301	8.22671579962408	4.473140326995427	15.491467495747088	6.5897013779675495	29749.875590232863	15580.615505969907	105704.92322425138	115209.06977674848	0.12220417748583161	0.28460567727705943	0.08403153069820872	387.04361074845275	284.30237023720093	168.3932469336775	147.3789765403264	218.65036381477515	136.92339369687414	24.939733298258115	1.662463545014883	0.4829388019741146	26.569275463899128	5.1293288810390845	0.12139017724483799	0.20058758378220792	0.137106467572323	0.00564119464557805	0.0327539742724906
419	135127.69102387608	1.2290971493099832	0.9778998593167059	0.9837857049734493	27.962993011431973	84.43331469206355	36.09120080634985	138.97763192124341	75.44730570294982	0.3846207063858385	0.42670194688340785	0.30951663802848906	0.5303856493717233	256.35842222946695	228.5437437765953	0.17155701052078687	3.416550179733916	2.0997210720438084	0.019824134121258618	0.012158892860447326	0.029530597004411258	0.028366360473072973	8.504970121547567	4.456228364734756	32.88209253809271	11.307869225698001	28467.697374074563	15044.400107079586	82789.76001369768	81884.4767485123	0.11813788896177009	0.210916207803636	0.07958985767571966	397.08687514739654	630.5179775713801	177.84542997861294	321.9304673088108	219.24144516878383	308.5875102625697	27.440223968028757	1.628536594184659	0.5233898931457907	25.928414651201663	5.227828010144368	0.11711551655425899	0.18691524124895773	0.0447079089971666	0.0125273769316822	0.027973583535758996
420	68000.21850651212	1.3370134116796955	0.8648133487314823	1.1198276302637773	27.573733185195604	77.54166446114361	32.37090807545843	126.57486738575632	69.7847189802127	0.40020049752608605	0.4234642160195789	0.2908542447362818	0.5273798174975516	223.65419483504365	212.8669473786395	0.14298622854468443	3.3413311084953756	1.9642007478616021	0.02136450394767451	0.013383030951783123	0.030353671623811834	0.032249050588534486	8.261938472924536	4.381858362578188	28.15806680392477	9.816367515727839	30966.59543031668	16761.996622901763	93410.01238493467	95532.95300809006	0.12377527960100712	0.23670856291147557	0.08325449671967106	355.75832233618985	548.460625501628	162.3677306930339	277.50664090148007	193.39059164315574	270.9539846001478	22.40711659989672	1.5818551510624363	0.5150097693113396	19.646158961290226	4.555117132719317	0.11191753394109846	0.17842932433711142	0.123065274257611	0.009370796800428691	0.36541713746140203
421	76516.10328804239	0.8551194798659852	0.8486012287870243	1.0057424086423765	27.665178768307246	82.73991899016006	31.592095859562647	124.72216863324475	69.02949608494389	0.39623343002108724	0.41929826419445293	0.2857318885831722	0.5337305547267558	223.49942465601927	214.34397079330046	0.13740140962554748	3.396973242807062	1.9837770086447737	0.020499779388312718	0.012636887252912895	0.029874362691611155	0.031047420455554395	8.495402597538895	4.436827523202519	25.303564787215457	9.260726032012876	29414.79630979232	15612.57835579555	94660.02424112661	95625.70752888096	0.12063279642752359	0.23795528145017542	0.08139138831224875	388.38143525095916	474.11409777831443	173.90005331137863	241.70446878784531	214.4813819395807	232.40962899046895	23.57232184069973	1.611109042078019	0.5062407180244117	24.47502604514355	4.886104358471478	0.11244531660922007	0.18358696638516797	0.0411884630668337	0.00576604512493532	0.000703990032324366
422	77329.16384923852	1.1526169154911396	0.8742815122928167	1.0430256802902838	27.85289216770097	85.52313661103904	35.06551310960186	131.81000096322342	72.393489315261	0.39228679039053227	0.4253485968795265	0.2994974322888848	0.5318198355693067	243.16168180367293	223.8824977199594	0.15931891390625294	3.417557083665277	2.0691976676473742	0.019913587022985298	0.012223170077571831	0.02981026807431271	0.029199080335799165	8.572099002598826	4.475160115759146	30.130630631790947	10.761152727914576	28468.03772762636	15105.39734898746	87132.56192323365	86383.34146839587	0.11834265019902046	0.22074654171164293	0.08000264313494329	403.49757923596053	611.8613964859887	179.1283931927273	310.5341534437758	224.369186043233	301.32724304221307	25.160681442389766	1.5929597398600064	0.5190324178277933	22.13239645422515	4.830420216938662	0.11054962076401015	0.1762774294405298	0.0507408599478742	0.006710023062304771	0.00634904128372385
423	138528.44372238143	1.1777588359674271	1.0202581153729882	0.999016735553582	28.494738541355446	101.57989492200389	47.01676985168479	147.93791137045622	79.4979952178525	0.39133005258664616	0.4362478203047746	0.33595774793400024	0.5234712886099178	317.83127925713177	260.0960111132971	0.20701556504422558	3.5686043068378734	2.3310357436279405	0.01729916199163134	0.010381382873770108	0.02800368978283741	0.023824557576584474	11.845728447426081	11.928524193509466	38.47338148760649	14.261344729145936	24156.29272824325	12674.196873981673	67963.94258015045	63566.522302832615	0.11565537142972335	0.17756149595185253	0.07747323774296737	498.8352665196423	771.4002426824882	220.91110731385425	391.40267578392644	277.92415920578856	379.99756689856184	33.948272180932356	1.8064837482364344	0.47903830516380386	24.3811249646819	6.086753952278726	0.11891541371348907	0.18747932032954506	0.0529496269721311	0.018166098380437	0.0246804028877907
424	83471.69510447227	1.1907717683268941	1.0006691249367132	1.0747043358802906	28.219723679614003	86.98613035260185	39.45165775249704	137.23699083852892	73.37802525838082	0.412223112824708	0.44280288521628935	0.31854404015773313	0.5219095777772286	265.65611643618337	231.14425167901504	0.1778372068201017	3.4538588483108916	2.146025743827649	0.018897791992369416	0.011360026338799886	0.0297737585500779	0.027351441955464108	8.575824854467665	4.409396128654242	33.303790021581634	11.307011976141009	26862.850731777642	14349.600959114454	79556.09858564021	77662.01738840419	0.11796930061130817	0.20021313522755763	0.0784877575072721	401.5744257980382	671.0273945977883	185.11108682917907	334.89396325764113	216.46333896885906	336.1334313401474	28.2876195113568	1.691844509345738	0.5042220743036975	22.790836667452844	5.236223437347041	0.12077470474114492	0.19280152556718683	0.0583936529981741	0.0303460768122061	0.158397416039346
425	37234.10387561865	1.0229154119633876	1.0562529352157954	1.196030658363293	28.092217374727284	77.69825152320755	39.29077539315515	139.45514261168177	74.18550402387885	0.42031533292942347	0.4504218446439278	0.3270070640734238	0.5173111005962129	269.3272489714326	228.6288536426838	0.19138114059999714	3.374264801335922	2.1141956837082616	0.02006926622342967	0.012210391906213407	0.029798987410056	0.02804256110053503	8.22725611555811	4.278205701624055	38.1338237108404	12.600387356462704	29357.158021851796	15959.705225306057	77507.74613517374	76775.51034734634	0.12463114448552383	0.1946176839013742	0.08172204230370735	349.624461035937	734.2452144747764	163.24599998100715	371.4940239303054	186.37846105493026	362.75119054447146	27.19537438984032	1.6251563851058057	0.5324756460417259	22.26992716377261	4.932322107485644	0.11114266246414198	0.17553982300969226	0.0727371351959937	0.0935017838832222	0.37704374409907704
426	83391.28244787207	1.1318708350103328	0.8903739274424646	1.0385339858794072	27.710651121581854	76.02504623629495	32.3512038993814	128.3749034628924	69.49837871120704	0.4090670241814495	0.42810080748451973	0.296877396273811	0.5290628967559704	227.89190296745508	209.15687405478872	0.15024153192982376	3.352525277938674	1.9530328114470208	0.021110042414693837	0.013235121405135539	0.030276121672690417	0.033034675642610936	8.291442767693043	4.379885424288324	28.53577813197052	9.959659736337471	30371.932257624878	16365.911342227233	90675.26212595533	93899.75450953167	0.12403337645039224	0.23076866412407565	0.08252110120430199	348.157863457314	539.6956247420549	158.9884601001482	274.35586649282686	189.1694033571658	265.33975824922805	25.537779444137193	1.6281969406966095	0.518549728256907	22.142525742511516	4.990956007497941	0.12084973914559867	0.19461780334276452	0.0754303323628141	0.012603436768946	0.008509470701390059
[truncated: 4 more rows]
[truncated: 28 more columns]
