# Supplementary material for: Better coverage, better outcomes? Mapping mobile network data to official statistics using satellite imagery and radio propagation modelling
Source: PLoS One. 2020 Nov 9;15(11):e0241981. doi: 10.1371/journal.pone.0241981 (PMC7652289; doi:10.1371/journal.pone.0241981)
Supplement: S2 File — Code and data for replicating the application study. See S1 Appendix for further details. (ZIP) [file pone.0241981.s003.zip › Application/input/Chef_lieu_entite_administrative_Senegal.shp.xml]

<?xml version="1.0" encoding="UTF-8"?>
<metadata xml:lang="fr"><Esri><CreaDate>20150618</CreaDate><CreaTime>17343300</CreaTime><ArcGISFormat>1.0</ArcGISFormat><SyncOnce>TRUE</SyncOnce><DataProperties><lineage><Process ToolSource="c:\program files (x86)\arcgis\desktop10.2\ArcToolbox\Toolboxes\Data Management Tools.tbx\CalculateField" Date="20140901" Time="124801">CalculateField LOCALITES_SENEGAL CCRCA "KEUR MASSAR" VB #</Process><Process ToolSource="c:\program files (x86)\arcgis\desktop10.1\ArcToolbox\Toolboxes\Data Management Tools.tbx\CalculateField" Date="20150528" Time="152724">CalculateField LOCALITES_SENEGAL STATUT "Chef-lieu de région" VB #</Process><Process ToolSource="c:\program files (x86)\arcgis\desktop10.1\ArcToolbox\Toolboxes\Data Management Tools.tbx\CalculateField" Date="20150528" Time="152834">CalculateField LOCALITES_SENEGAL STATUT "Chef-lieu de département" VB #</Process><Process ToolSource="c:\program files (x86)\arcgis\desktop10.1\ArcToolbox\Toolboxes\Data Management Tools.tbx\CalculateField" Date="20150528" Time="153537">CalculateField LOCALITES_SENEGAL STATUT "Chef-lieu de région" VB #</Process><Process ToolSource="c:\program files (x86)\arcgis\desktop10.1\ArcToolbox\Toolboxes\Data Management Tools.tbx\CalculateField" Date="20150618" Time="172826">CalculateField LOCALITES_SENEGAL STATUT "Chef lieu de CR" VB #</Process><Process ToolSource="c:\program files (x86)\arcgis\desktop10.1\ArcToolbox\Toolboxes\Data Management Tools.tbx\CalculateField" Date="20150618" Time="172923">CalculateField LOCALITES_SENEGAL STATUT ""Chef lieu d'arrondissement"" VB #</Process><Process ToolSource="c:\program files (x86)\arcgis\desktop10.1\ArcToolbox\Toolboxes\Data Management Tools.tbx\CalculateField" Date="20150618" Time="173158">CalculateField LOCALITES_SENEGAL STATUT "Commune" VB #</Process></lineage></DataProperties></Esri></metadata>
