# Supplementary material for: Better coverage, better outcomes? Mapping mobile network data to official statistics using satellite imagery and radio propagation modelling
Source: PLoS One. 2020 Nov 9;15(11):e0241981. doi: 10.1371/journal.pone.0241981 (PMC7652289; doi:10.1371/journal.pone.0241981)
Supplement: S2 File — Code and data for replicating the application study. See S1 Appendix for further details. (ZIP) [file pone.0241981.s003.zip › Application/input/SITE_ARR_LONLAT.CSV]

site_id	arr_id	lon	lat
1	2	-17.525142	14.746832
2	2	-17.524360	14.747434
3	2	-17.522576	14.745198
4	2	-17.516398	14.746730
5	2	-17.512870	14.740658
6	2	-17.512103	14.748411
7	2	-17.510958	14.737403
8	2	-17.508395	14.730968
9	2	-17.507036	14.740671
10	2	-17.508766	14.747767
11	2	-17.505067	14.751808
12	2	-17.499875	14.754555
13	2	-17.497565	14.728712
14	2	-17.497759	14.732262
15	2	-17.493970	14.754447
16	2	-17.494845	14.724453
17	2	-17.490356	14.733770
18	2	-17.491645	14.727389
19	2	-17.491293	14.719656
20	2	-17.491396	14.756656
21	2	-17.487934	14.750047
22	2	-17.486997	14.752257
23	2	-17.491255	14.745721
24	2	-17.486972	14.724319
25	2	-17.487569	14.707238
26	2	-17.485364	14.726616
27	2	-17.484902	14.718472
28	2	-17.480833	14.724458
29	2	-17.481918	14.725431
30	2	-17.480514	14.713803
31	2	-17.479050	14.762229
32	2	-17.481245	14.703930
33	2	-17.480766	14.709816
34	2	-17.480860	14.718215
35	2	-17.474797	14.760298
36	2	-17.474843	14.707023
37	2	-17.476595	14.703825
38	2	-17.474466	14.723921
39	2	-17.475090	14.711362
40	4	-17.472775	14.700727
41	2	-17.475263	14.713093
42	2	-17.475318	14.756450
43	2	-17.476416	14.738208
44	2	-17.475218	14.747570
45	1	-17.475376	14.731479
46	2	-17.472078	14.708471
47	4	-17.472331	14.695087
48	2	-17.471791	14.720893
49	3	-17.470591	14.728215
50	2	-17.471946	14.753731
51	2	-17.471624	14.750367
52	2	-17.470132	14.701305
53	2	-17.470171	14.760457
54	2	-17.469863	14.748479
55	1	-17.468955	14.738509
56	2	-17.469568	14.745296
57	3	-17.470860	14.724240
58	3	-17.469460	14.730911
59	2	-17.468904	14.713397
60	3	-17.470313	14.716990
61	4	-17.469347	14.677531
62	4	-17.469349	14.690587
63	2	-17.468546	14.748886
64	2	-17.467651	14.709607
65	4	-17.468378	14.694284
66	4	-17.467849	14.683629
67	2	-17.467381	14.759610
68	2	-17.466153	14.750553
69	2	-17.466940	14.756418
70	4	-17.465813	14.699413
71	1	-17.467852	14.737170
72	3	-17.465708	14.724483
73	2	-17.465968	14.705823
74	2	-17.466756	14.711590
75	3	-17.465261	14.729225
76	2	-17.465463	14.714412
77	4	-17.466756	14.685505
78	1	-17.466465	14.740890
79	4	-17.463679	14.695285
80	1	-17.466239	14.746694
81	2	-17.463652	14.712400
82	4	-17.463549	14.680952
83	2	-17.462295	14.749303
84	2	-17.461845	14.707758
85	4	-17.462928	14.692848
86	2	-17.463921	14.759949
87	2	-17.463202	14.717809
88	1	-17.463548	14.738111
89	2	-17.461157	14.721505
90	2	-17.462370	14.757709
91	4	-17.462261	14.698695
92	3	-17.462257	14.726853
93	1	-17.461361	14.733214
94	4	-17.461646	14.688180
95	1	-17.460571	14.741360
96	2	-17.459618	14.756228
97	1	-17.460410	14.729414
98	2	-17.459463	14.752255
99	3	-17.460724	14.720153
100	3	-17.461115	14.724244
101	4	-17.459076	14.696802
102	3	-17.458913	14.712193
103	2	-17.458807	14.715797
104	4	-17.459468	14.680770
105	4	-17.459146	14.701626
106	4	-17.457884	14.706047
107	1	-17.459382	14.737253
108	3	-17.458092	14.721619
109	4	-17.458340	14.679061
110	4	-17.456986	14.686536
111	1	-17.457424	14.741267
112	1	-17.457446	14.744069
113	4	-17.458318	14.690811
114	3	-17.456147	14.707861
115	2	-17.456609	14.754299
116	1	-17.458094	14.750450
117	3	-17.456937	14.726170
118	1	-17.457853	14.740414
119	1	-17.456170	14.734001
120	4	-17.456405	14.682720
121	1	-17.455123	14.730459
122	3	-17.455971	14.718371
123	2	-17.456315	14.758179
124	4	-17.455961	14.680300
125	3	-17.454238	14.705465
126	3	-17.455121	14.721854
127	3	-17.455819	14.712339
128	4	-17.455101	14.693734
129	2	-17.454573	14.756774
130	4	-17.453092	14.676733
131	3	-17.452843	14.700483
132	4	-17.453588	14.688325
133	1	-17.453738	14.747978
134	1	-17.455278	14.752542
135	3	-17.454267	14.725193
136	1	-17.453263	14.742610
137	1	-17.454343	14.729793
138	1	-17.453261	14.738625
139	4	-17.452326	14.693656
140	4	-17.453440	14.683465
141	3	-17.453441	14.709997
142	3	-17.453055	14.716741
143	1	-17.452308	14.740615
144	3	-17.451809	14.714067
145	2	-17.452314	14.762411
146	3	-17.451919	14.722878
147	4	-17.451185	14.678560
148	4	-17.449819	14.696307
149	3	-17.450986	14.711912
150	4	-17.450794	14.674675
151	1	-17.451205	14.754448
152	1	-17.452184	14.736771
153	1	-17.450758	14.757879
154	1	-17.451419	14.732130
155	4	-17.449332	14.686768
156	1	-17.449631	14.744686
157	3	-17.450096	14.703719
158	3	-17.449222	14.709474
159	3	-17.450545	14.707033
160	3	-17.449695	14.720262
161	4	-17.450404	14.690296
162	3	-17.449841	14.724163
163	4	-17.449755	14.681792
164	1	-17.449850	14.740438
165	4	-17.449754	14.679568
166	3	-17.449089	14.726699
167	1	-17.448685	14.749559
168	3	-17.448846	14.714874
169	1	-17.448004	14.761569
170	4	-17.446510	14.694214
171	3	-17.447830	14.709486
172	3	-17.448241	14.710364
173	1	-17.448722	14.746471
174	3	-17.448159	14.715617
175	4	-17.447423	14.672989
176	1	-17.448362	14.752828
177	4	-17.447022	14.687635
178	1	-17.446935	14.755621
179	4	-17.446367	14.677470
180	1	-17.446842	14.731638
181	3	-17.445823	14.725674
182	1	-17.444960	14.736088
183	3	-17.444736	14.706359
184	3	-17.445925	14.723525
185	4	-17.446062	14.683975
186	1	-17.446843	14.763943
187	3	-17.446144	14.712313
188	4	-17.443712	14.692505
189	1	-17.444715	14.738841
190	1	-17.444959	14.742476
191	3	-17.444697	14.697815
192	3	-17.445921	14.701803
193	4	-17.443503	14.675178
194	1	-17.444333	14.753048
195	1	-17.444145	14.727931
196	1	-17.443766	14.760615
197	4	-17.442134	14.666512
198	1	-17.444046	14.758063
199	1	-17.443511	14.755149
200	4	-17.443365	14.670718
201	4	-17.443259	14.687435
202	4	-17.443206	14.678117
203	1	-17.441609	14.750080
204	3	-17.442743	14.715371
205	3	-17.443513	14.719337
206	3	-17.441900	14.708396
207	1	-17.441113	14.746749
208	4	-17.441881	14.664208
209	1	-17.442331	14.762564
210	3	-17.442384	14.723569
211	4	-17.440909	14.682723
212	1	-17.441792	14.761555
213	1	-17.440738	14.733186
214	4	-17.440460	14.669595
215	1	-17.439990	14.753479
216	4	-17.440436	14.667928
217	4	-17.439632	14.672184
218	1	-17.439341	14.752508
219	4	-17.440287	14.674553
220	1	-17.439115	14.743563
221	4	-17.440208	14.660389
222	1	-17.439010	14.758103
223	1	-17.440589	14.747783
224	3	-17.439075	14.704144
225	4	-17.437469	14.662898
226	4	-17.437762	14.667043
227	4	-17.437594	14.669627
228	4	-17.438060	14.679810
229	1	-17.439466	14.755914
230	4	-17.436298	14.675781
231	3	-17.439254	14.735788
232	3	-17.438993	14.698692
233	3	-17.438275	14.731385
234	3	-17.437649	14.709367
235	4	-17.436481	14.672241
236	1	-17.437258	14.766124
237	3	-17.436633	14.686404
238	1	-17.435953	14.761432
239	3	-17.437041	14.729788
240	1	-17.436565	14.748868
241	4	-17.433530	14.655467
242	4	-17.436104	14.667438
243	4	-17.436201	14.665928
244	3	-17.435958	14.718992
245	3	-17.436633	14.739359
246	4	-17.434497	14.662749
247	4	-17.434355	14.670721
248	3	-17.436537	14.723338
249	4	-17.433789	14.676848
250	4	-17.432943	14.673258
251	1	-17.435862	14.756231
252	3	-17.433045	14.692323
253	4	-17.432688	14.667638
254	4	-17.433604	14.659902
255	3	-17.435168	14.741912
256	3	-17.432269	14.713494
257	4	-17.432321	14.670375
258	4	-17.433549	14.651822
259	1	-17.431178	14.751528
260	1	-17.432433	14.763861
261	4	-17.430814	14.666353
262	3	-17.433216	14.734829
263	1	-17.431159	14.760272
264	1	-17.431715	14.757625
265	3	-17.430347	14.699048
266	3	-17.431201	14.739776
267	4	-17.430032	14.670340
268	3	-17.429042	14.706157
269	1	-17.428684	14.768691
270	3	-17.427909	14.724121
271	4	-17.428465	14.670912
272	1	-17.430142	14.765228
273	3	-17.429871	14.734365
274	3	-17.427916	14.739849
275	5	-17.428758	14.758768
276	5	-17.428020	14.761437
277	5	-17.426597	14.756671
278	3	-17.427857	14.730956
279	1	-17.425711	14.768775
280	5	-17.425364	14.760166
281	3	-17.426557	14.736299
282	3	-17.425157	14.687782
283	4	-17.425784	14.671096
284	3	-17.425205	14.739142
285	3	-17.425537	14.733195
286	3	-17.427027	14.705377
287	3	-17.424548	14.744221
288	5	-17.424340	14.762116
289	3	-17.421231	14.701275
290	1	-17.422637	14.769997
291	3	-17.423018	14.733418
292	5	-17.424649	14.749654
293	5	-17.420338	14.759644
294	1	-17.420754	14.772338
295	6	-17.421336	14.737062
296	5	-17.421033	14.767416
297	6	-17.417973	14.738869
298	5	-17.417958	14.764623
299	1	-17.416721	14.770730
300	5	-17.415131	14.762452
301	6	-17.413631	14.738052
302	6	-17.416400	14.744657
303	5	-17.415323	14.766134
304	5	-17.412967	14.770074
305	5	-17.414196	14.749365
306	5	-17.411237	14.752171
307	5	-17.412965	14.775014
308	5	-17.409955	14.767178
309	6	-17.410001	14.740563
310	5	-17.407699	14.770926
311	6	-17.406508	14.745924
312	5	-17.406459	14.777187
313	6	-17.406378	14.751601
314	5	-17.403287	14.768607
315	5	-17.401944	14.772847
316	4	-17.399363	14.667383
317	6	-17.399162	14.753349
318	5	-17.398950	14.777574
319	6	-17.400597	14.745270
320	6	-17.395879	14.754732
321	6	-17.398003	14.749345
322	5	-17.398166	14.778446
323	5	-17.396113	14.774319
324	6	-17.398737	14.767750
325	5	-17.396639	14.771096
326	6	-17.394876	14.764435
327	6	-17.396561	14.759777
328	6	-17.393928	14.748613
329	6	-17.393672	14.760057
330	5	-17.394190	14.775865
331	5	-17.393315	14.774390
332	6	-17.391730	14.752540
333	7	-17.391927	14.744436
334	6	-17.391303	14.747953
335	6	-17.389477	14.761888
336	5	-17.390437	14.784365
337	5	-17.387440	14.779987
338	6	-17.389612	14.766942
339	5	-17.388912	14.768881
340	6	-17.388276	14.758121
341	5	-17.388106	14.776314
342	6	-17.386638	14.752153
343	6	-17.385586	14.762934
344	6	-17.383317	14.764955
345	5	-17.384452	14.779569
346	7	-17.382946	14.743604
347	6	-17.381514	14.750327
348	5	-17.384027	14.773106
349	5	-17.382916	14.787288
350	6	-17.380425	14.761916
351	5	-17.382058	14.775739
352	6	-17.380054	14.768207
353	5	-17.379190	14.782621
354	7	-17.378316	14.759396
355	6	-17.378751	14.746689
356	7	-17.377913	14.741290
357	5	-17.377095	14.785350
358	5	-17.376922	14.776504
359	5	-17.375197	14.783466
360	6	-17.375774	14.770187
361	7	-17.375165	14.756141
362	6	-17.374784	14.763198
363	5	-17.372658	14.782240
364	7	-17.371919	14.742478
365	7	-17.371847	14.749116
366	5	-17.373589	14.775756
367	8	-17.370399	14.771740
368	8	-17.368889	14.764656
369	7	-17.370421	14.760550
370	5	-17.370338	14.783532
371	7	-17.367944	14.746567
372	5	-17.369331	14.790920
373	7	-17.367982	14.751639
374	7	-17.366416	14.756247
375	5	-17.365284	14.777193
376	5	-17.360767	14.794309
377	8	-17.365803	14.773671
378	8	-17.363901	14.765330
379	7	-17.362311	14.750437
380	7	-17.362786	14.761854
381	8	-17.361811	14.778213
382	7	-17.361154	14.743747
383	8	-17.359223	14.787370
384	7	-17.361364	14.759368
385	7	-17.359270	14.754807
386	7	-17.359867	14.750764
387	7	-17.356759	14.742023
388	8	-17.354386	14.776883
389	8	-17.357797	14.770236
390	7	-17.355964	14.738071
391	7	-17.355212	14.761077
392	8	-17.355092	14.765380
393	7	-17.352510	14.755504
394	7	-17.352732	14.749454
395	8	-17.350808	14.781414
396	8	-17.351521	14.774416
397	7	-17.346801	14.763930
398	8	-17.348632	14.792699
399	7	-17.345369	14.754224
400	8	-17.346760	14.780162
401	8	-17.346545	14.767762
402	7	-17.345050	14.748365
403	8	-17.334653	14.774639
404	8	-17.336544	14.797036
405	8	-17.335022	14.771625
406	8	-17.339373	14.792272
407	8	-17.335275	14.783797
408	7	-17.333992	14.744456
409	7	-17.333304	14.734990
410	8	-17.328629	14.767369
411	7	-17.326125	14.742183
412	8	-17.327504	14.776569
413	8	-17.327621	14.791916
414	7	-17.322137	14.734151
415	7	-17.324326	14.730056
416	7	-17.319936	14.747263
417	8	-17.322975	14.774418
418	7	-17.318592	14.738754
419	7	-17.316681	14.743604
420	8	-17.316665	14.776986
421	8	-17.314130	14.790477
422	7	-17.315868	14.725569
423	7	-17.311180	14.744648
424	7	-17.313185	14.733987
425	8	-17.310757	14.782069
426	8	-17.309017	14.770456
427	8	-17.308942	14.776337
428	8	-17.306781	14.779394
429	7	-17.300799	14.752824
430	8	-17.304989	14.762330
431	8	-17.301805	14.767697
432	8	-17.305544	14.773463
433	7	-17.298860	14.730770
434	9	-17.299874	14.720930
435	7	-17.298678	14.741757
436	10	-17.285133	14.789759
437	9	-17.286711	14.714413
438	9	-17.288601	14.717067
439	10	-17.285786	14.771577
440	9	-17.285503	14.721419
441	9	-17.283862	14.731798
442	9	-17.285611	14.714662
443	9	-17.280255	14.723505
444	9	-17.279759	14.733409
445	10	-17.278805	14.803825
446	9	-17.276177	14.744689
447	10	-17.284472	14.761459
448	9	-17.276849	14.717804
449	9	-17.276510	14.726831
450	10	-17.279840	14.774764
451	10	-17.275614	14.790427
452	9	-17.271845	14.722300
453	9	-17.273310	14.717857
454	9	-17.270324	14.715575
455	9	-17.272012	14.733086
456	10	-17.268864	14.783741
457	9	-17.269163	14.712002
458	9	-17.266627	14.721345
459	9	-17.263785	14.725115
460	9	-17.261962	14.733729
461	9	-17.262507	14.714573
462	9	-17.262710	14.717958
463	9	-17.262989	14.728585
464	9	-17.259207	14.707808
465	9	-17.258484	14.712489
466	10	-17.256660	14.758244
467	9	-17.253959	14.717348
468	9	-17.258770	14.720176
469	10	-17.246589	14.806147
470	9	-17.247327	14.716256
471	10	-17.238663	14.746541
472	10	-17.235778	14.693928
473	10	-17.231794	14.706243
474	10	-17.232490	14.690125
475	10	-17.225915	14.699081
476	10	-17.224150	14.694309
477	10	-17.224978	14.767129
478	10	-17.204877	14.673411
479	10	-17.184373	14.789131
480	10	-17.178288	14.736500
481	10	-17.165920	14.820360
482	10	-17.165143	14.645918
483	10	-17.152019	14.625859
484	10	-17.145683	14.749488
485	10	-17.150009	14.608968
486	10	-17.150519	14.743846
487	11	-17.116101	14.819890
488	10	-17.136879	14.745807
489	12	-17.153215	14.673134
490	10	-17.120247	14.741666
491	11	-17.124255	14.910344
492	10	-17.129907	14.719436
493	12	-17.105714	14.564930
494	11	-17.109715	14.930799
495	12	-17.096580	14.531061
496	11	-17.090432	14.906169
497	12	-17.100163	14.621167
498	12	-17.077263	14.484921
499	11	-17.084361	14.863984
500	12	-17.078855	14.632163
501	12	-17.066614	14.481159
502	12	-17.046350	14.654460
503	11	-17.076847	14.743206
504	12	-17.051940	14.459822
505	12	-17.041306	14.453297
506	11	-17.017044	14.813009
507	12	-17.036618	14.583663
508	12	-17.016712	14.590776
509	12	-17.016000	14.451093
510	15	-17.037422	14.877602
511	12	-17.015126	14.443816
512	12	-17.006643	14.444510
513	12	-17.017650	14.525798
514	15	-17.021328	15.003154
515	12	-17.007768	14.502118
516	12	-17.000486	14.440258
517	12	-16.995882	14.433739
518	12	-16.985425	14.441856
519	12	-16.984131	14.421156
520	15	-17.000727	14.937130
521	12	-16.973731	14.417624
522	12	-16.977506	14.427100
523	12	-16.975389	14.439492
524	12	-16.971667	14.412272
525	12	-16.966033	14.421282
526	12	-16.967136	14.411120
527	12	-16.963854	14.416636
528	12	-16.950313	14.470248
529	20	-16.971878	14.801999
530	12	-16.952907	14.433322
531	12	-16.960096	14.403152
532	12	-16.960007	14.419839
533	19	-16.972664	14.784975
534	12	-16.953276	14.414753
535	12	-16.942104	14.400201
536	13	-16.945842	14.659823
537	12	-16.948209	14.403111
538	19	-16.941802	14.755525
539	19	-16.950122	14.770019
540	12	-16.965150	14.514665
541	19	-16.943940	14.777422
542	15	-16.947559	14.998149
543	20	-16.942998	14.798651
544	20	-16.950265	14.815062
545	19	-16.937052	14.787976
546	19	-16.936045	14.773727
547	19	-16.934662	14.780311
548	13	-16.957045	14.618023
549	19	-16.936004	14.788951
550	19	-16.935303	14.793826
551	19	-16.933203	14.777190
552	20	-16.932539	14.797678
553	19	-16.934769	14.785081
554	20	-16.934632	14.805705
555	12	-16.929367	14.331853
556	20	-16.930919	14.800843
557	19	-16.928939	14.795492
558	20	-16.929539	14.815899
559	19	-16.927176	14.790882
560	19	-16.926076	14.778249
561	19	-16.928612	14.773727
562	20	-16.926951	14.801367
563	12	-16.925843	14.290372
564	19	-16.920263	14.780429
565	20	-16.919958	14.805127
566	19	-16.922154	14.796835
567	19	-16.918491	14.788781
568	19	-16.915509	14.778106
569	19	-16.914170	14.782888
570	20	-16.912631	14.811445
571	20	-16.911926	14.808188
572	20	-16.902631	14.799276
573	19	-16.909529	14.779466
574	19	-16.909232	14.787246
575	19	-16.905315	14.763353
576	20	-16.916619	14.836408
577	16	-16.901993	15.143840
578	14	-16.898824	14.764974
579	16	-16.894770	15.119216
580	15	-16.859961	14.885741
581	16	-16.911354	15.060643
582	13	-16.870921	14.690885
583	12	-16.875810	14.290910
584	22	-16.864177	14.234976
585	15	-16.864053	14.957915
586	13	-16.853852	14.604992
587	22	-16.857396	14.181143
588	13	-16.836115	14.643632
589	22	-16.843402	14.167627
590	14	-16.831258	14.796197
591	13	-16.852448	14.563160
592	22	-16.837679	14.167448
593	16	-16.828173	15.295454
594	16	-16.841585	15.089085
595	22	-16.846677	14.432505
596	22	-16.824823	14.168332
597	15	-16.835047	14.916892
598	21	-16.793220	14.507442
599	15	-16.827819	14.939203
600	22	-16.802160	14.394286
601	22	-16.810382	14.346489
602	16	-16.802606	15.048818
603	15	-16.824080	14.964143
604	15	-16.818662	14.948716
605	15	-16.813942	14.954500
606	15	-16.816558	14.950050
607	15	-16.819960	14.966171
608	15	-16.809301	14.936885
609	15	-16.806563	14.953608
610	22	-16.784269	14.419168
611	14	-16.809107	14.755138
612	93	-16.782881	12.473143
613	15	-16.775258	14.934313
614	14	-16.785081	14.840845
615	16	-16.774698	15.249249
616	22	-16.777628	14.176316
617	36	-16.769672	14.014463
618	16	-16.771377	15.063652
619	21	-16.749677	14.558831
620	93	-16.716586	12.397304
621	22	-16.735179	14.257629
622	97	-16.720598	12.950859
623	22	-16.756144	14.335646
624	93	-16.712302	12.356926
625	36	-16.732293	14.119026
626	97	-16.722513	12.960816
627	37	-16.732784	13.871227
628	37	-16.742740	13.914773
629	15	-16.748098	15.013588
630	16	-16.754033	15.199310
631	21	-16.744114	14.534195
632	14	-16.710983	14.679910
633	22	-16.728536	14.412625
634	21	-16.698935	14.630385
635	36	-16.712143	14.270717
636	14	-16.711083	14.881429
637	36	-16.729769	14.070010
638	36	-16.663385	14.087489
639	97	-16.716895	12.825902
640	14	-16.677296	14.771621
641	16	-16.693672	15.141749
642	94	-16.659457	12.502833
643	36	-16.660192	14.125506
644	44	-16.725341	15.425810
645	22	-16.680513	14.478278
646	14	-16.677580	14.803342
647	36	-16.630377	14.178002
648	97	-16.617053	12.632189
649	14	-16.648280	14.693513
650	22	-16.655647	14.447061
651	14	-16.647463	14.648683
652	30	-16.631592	14.905224
653	33	-16.654157	14.391200
654	17	-16.649066	15.055705
655	16	-16.632313	15.100016
656	94	-16.649208	12.419615
657	21	-16.662020	14.600161
658	38	-16.616088	13.721155
659	17	-16.643473	15.005758
660	16	-16.614971	15.116671
661	44	-16.665820	15.293238
662	37	-16.618344	13.912473
663	21	-16.592839	14.545627
664	29	-16.614330	14.803349
665	37	-16.565036	14.009405
666	97	-16.635864	13.039204
667	36	-16.591111	14.308942
668	94	-16.583691	12.570962
669	33	-16.606273	14.408098
670	30	-16.617223	14.885148
671	28	-16.584301	14.631374
672	97	-16.560442	13.138306
673	44	-16.594195	15.155921
674	97	-16.546991	12.979314
675	28	-16.582946	14.740261
676	94	-16.544533	12.446092
677	29	-16.541723	14.851890
678	17	-16.576555	15.012495
679	17	-16.536303	15.072466
680	33	-16.557855	14.480570
681	98	-16.519661	12.819573
682	28	-16.523915	14.714181
683	29	-16.530840	14.805013
684	98	-16.496358	12.805600
685	44	-16.496420	15.492313
686	36	-16.503666	14.258183
687	33	-16.533853	14.339397
688	44	-16.543185	15.272547
689	40	-16.531163	15.702934
690	38	-16.520775	13.678789
691	33	-16.512267	14.508990
692	73	-16.508356	15.984451
693	73	-16.508325	16.030806
694	29	-16.515055	14.705127
695	73	-16.507616	16.016517
696	73	-16.505214	16.025312
697	73	-16.502886	16.041536
698	73	-16.505422	16.030910
699	73	-16.497407	15.884333
700	30	-16.495091	14.929207
701	33	-16.470486	14.257829
702	73	-16.497483	16.019045
703	73	-16.497728	16.024662
704	39	-16.469814	14.076535
705	73	-16.494080	16.014699
706	73	-16.492527	16.018001
707	73	-16.491547	16.001904
708	73	-16.491273	16.030189
709	73	-16.490389	16.011493
710	73	-16.501514	15.978596
711	73	-16.492518	16.028135
712	73	-16.489898	16.015737
713	98	-16.479798	12.868720
714	38	-16.471165	13.761868
715	73	-16.490952	16.022604
716	73	-16.486387	16.005212
717	33	-16.480152	14.460711
718	73	-16.476583	15.988391
719	73	-16.482420	16.016009
720	28	-16.467460	14.607589
721	73	-16.484611	16.029564
722	97	-16.478421	12.979717
723	32	-16.482951	14.551689
724	98	-16.480819	12.721751
725	29	-16.475086	14.849691
726	39	-16.474012	14.119783
727	28	-16.473555	14.697135
728	99	-16.467183	12.546199
729	39	-16.448741	14.115745
730	73	-16.475005	16.045813
731	28	-16.462236	14.700977
732	28	-16.458179	14.691443
733	28	-16.444960	14.705171
734	44	-16.450682	15.410405
735	98	-16.412233	12.671808
736	73	-16.447544	16.064743
737	44	-16.444647	15.373980
738	73	-16.443619	15.954844
739	44	-16.417588	15.393498
740	73	-16.430525	16.044398
741	38	-16.457092	13.593757
742	98	-16.430429	12.821592
743	38	-16.432700	13.701454
744	28	-16.421363	14.633095
745	99	-16.417777	12.380737
746	40	-16.414588	15.674825
747	17	-16.449921	15.073298
748	73	-16.418804	16.049386
749	33	-16.419949	14.306098
750	32	-16.393554	14.406932
751	33	-16.396872	14.326839
752	33	-16.428348	14.349954
753	38	-16.381189	13.699646
754	70	-16.437542	16.204355
755	18	-16.402298	15.270525
756	30	-16.391594	14.970433
757	32	-16.421391	14.503749
758	39	-16.410542	14.026439
759	29	-16.407823	14.875290
760	73	-16.397621	15.921916
761	32	-16.382965	14.560954
762	38	-16.389008	13.907701
763	98	-16.358047	12.846507
764	38	-16.367405	13.858925
765	99	-16.359493	12.464354
766	18	-16.362557	15.259633
767	28	-16.339981	14.771189
768	99	-16.366399	12.514376
769	98	-16.337667	12.683297
770	98	-16.370526	12.772247
771	28	-16.362096	14.690822
772	17	-16.353818	15.142207
773	73	-16.359438	16.084274
774	95	-16.374597	12.910071
775	39	-16.357343	14.125307
776	27	-16.321494	14.900200
777	38	-16.335941	13.767436
778	27	-16.346096	15.022096
779	39	-16.345135	14.057826
780	45	-16.319467	15.455738
781	73	-16.332055	16.096149
782	35	-16.345987	14.396664
783	38	-16.285180	13.660183
784	45	-16.325065	15.345508
785	18	-16.327440	15.188289
786	96	-16.290549	12.784006
787	40	-16.325645	15.820446
788	53	-16.333633	14.205316
789	100	-16.303135	12.552317
790	100	-16.293348	12.562439
791	100	-16.299835	12.583548
792	26	-16.311951	14.712612
793	100	-16.286280	12.568104
794	27	-16.300390	14.824966
795	100	-16.283918	12.574462
796	96	-16.302840	12.864835
797	100	-16.285281	12.559833
798	35	-16.284705	14.437827
799	35	-16.306305	14.359772
800	100	-16.289195	12.585022
801	26	-16.295590	14.617044
802	100	-16.279405	12.575357
803	100	-16.277085	12.569445
804	100	-16.276874	12.565328
805	70	-16.274695	16.326198
806	70	-16.261986	16.122343
807	95	-16.255616	12.998915
808	95	-16.252971	12.928825
809	100	-16.269531	12.589284
810	100	-16.273459	12.574173
811	39	-16.268576	13.917996
812	100	-16.273281	12.568511
813	42	-16.287155	15.587734
814	100	-16.266868	12.580216
815	100	-16.264788	12.549378
816	100	-16.266011	12.572384
817	38	-16.278766	13.855569
818	96	-16.266009	12.679223
819	53	-16.257727	14.267236
820	100	-16.265675	12.559349
821	35	-16.293732	14.569473
822	26	-16.285032	14.651842
823	70	-16.279487	16.440008
824	100	-16.264232	12.486203
825	42	-16.265109	15.484861
826	100	-16.258773	12.576140
827	39	-16.257310	13.973377
828	40	-16.247356	15.723338
829	100	-16.258181	12.561648
830	100	-16.239920	12.574169
831	39	-16.258415	13.992591
832	73	-16.278086	15.887444
833	45	-16.258177	15.222372
834	18	-16.230912	15.022164
835	70	-16.250638	16.157188
836	38	-16.269480	13.721305
837	35	-16.239667	14.429094
838	100	-16.218514	12.453803
839	45	-16.262762	15.394276
840	96	-16.251837	12.747246
841	26	-16.246530	14.655299
842	96	-16.239934	12.804488
843	26	-16.243769	14.666517
844	96	-16.228400	12.796958
845	35	-16.225959	14.495400
846	96	-16.223454	12.823531
847	26	-16.236649	14.656394
848	26	-16.239138	14.670662
849	96	-16.227189	12.801556
850	26	-16.235302	14.641957
851	96	-16.225735	12.806295
852	26	-16.235092	14.651701
853	42	-16.240233	15.635128
854	26	-16.233283	14.660554
855	26	-16.231032	14.648580
856	26	-16.234255	14.680671
857	96	-16.217945	12.790589
858	26	-16.231200	14.632837
859	42	-16.234743	15.609938
860	42	-16.231527	15.628479
861	42	-16.230479	15.623292
862	42	-16.237227	15.643827
863	26	-16.217038	14.665774
864	39	-16.200219	13.885434
865	26	-16.221973	14.648098
866	26	-16.210098	14.663289
867	42	-16.230134	15.599191
868	42	-16.222951	15.626111
869	95	-16.214299	13.067963
870	42	-16.224602	15.636427
871	42	-16.223322	15.619721
872	26	-16.244016	14.728338
873	35	-16.204802	14.435539
874	40	-16.264175	15.812082
875	42	-16.216827	15.625308
876	42	-16.212698	15.618347
877	42	-16.209923	15.601694
878	27	-16.232644	14.906859
879	42	-16.210576	15.627650
880	53	-16.169402	14.254984
881	95	-16.156041	12.941666
882	46	-16.212495	15.135699
883	42	-16.189958	15.422181
884	96	-16.146671	12.878859
885	96	-16.190261	12.653354
886	100	-16.177782	12.593576
887	38	-16.161187	13.679901
888	55	-16.184555	14.077651
889	45	-16.181677	15.277236
890	57	-16.188074	13.781643
891	26	-16.159837	14.568929
892	46	-16.181862	15.072649
893	53	-16.149165	14.172880
894	26	-16.181924	14.697149
895	34	-16.149678	14.478862
896	55	-16.121411	13.926764
897	53	-16.145975	14.327725
898	70	-16.183015	16.043334
899	42	-16.147801	15.587978
900	100	-16.126634	12.556786
901	70	-16.151940	16.244829
902	57	-16.124438	13.715098
903	70	-16.131782	16.229350
904	46	-16.149206	14.997058
905	42	-16.166145	15.768812
906	54	-16.108998	14.142284
907	42	-16.146173	15.686181
908	55	-16.135127	14.058400
909	26	-16.100796	14.747328
910	51	-16.105113	14.244533
911	96	-16.088324	12.690701
912	34	-16.119577	14.421082
913	25	-16.126057	14.830611
914	70	-16.134276	16.553758
915	54	-16.095945	14.153738
916	54	-16.096518	14.144665
917	57	-16.076030	13.632263
918	52	-16.097618	14.283124
919	54	-16.090486	14.155949
920	54	-16.087425	14.143193
921	100	-16.052423	12.513455
922	54	-16.082813	14.150269
923	54	-16.080464	14.156733
924	54	-16.081306	14.160269
925	46	-16.113769	15.222240
926	54	-16.084789	14.122796
927	26	-16.061018	14.547527
928	54	-16.073617	14.147658
929	54	-16.076727	14.144119
930	54	-16.076942	14.185703
931	54	-16.074498	14.157482
932	54	-16.069183	14.117693
933	54	-16.070273	14.137169
934	54	-16.071065	14.167326
935	54	-16.069207	14.163872
936	54	-16.066299	14.144263
937	54	-16.056036	14.126732
938	54	-16.061214	14.151860
939	34	-16.078499	14.505254
940	43	-16.029477	15.443453
941	46	-16.075540	15.128886
942	54	-16.061058	14.156483
943	54	-16.055188	14.140603
944	54	-16.063949	14.168342
945	96	-16.068360	12.706287
946	57	-16.074820	13.764050
947	57	-16.077190	13.849953
948	100	-16.052915	12.622441
949	57	-16.046470	13.854945
950	25	-16.027353	14.869119
951	95	-16.034723	12.901463
952	43	-16.034208	15.533732
953	46	-16.066660	15.030578
954	96	-16.052886	12.840542
955	46	-16.039688	15.051755
956	70	-16.012011	16.435824
957	52	-16.022660	14.374031
958	54	-16.027470	14.147260
959	24	-16.016611	14.722229
960	25	-16.048011	14.788308
961	96	-16.018830	12.807773
962	57	-16.008756	13.742388
963	54	-16.012049	14.043966
964	100	-16.005886	12.645567
965	95	-15.974086	12.919497
966	24	-16.010116	14.604631
967	51	-15.983682	14.148231
968	46	-16.011213	15.136234
969	34	-15.998826	14.429992
970	57	-15.983308	13.649050
971	92	-16.004869	12.719809
972	92	-15.991532	12.748559
973	92	-15.977668	12.832496
974	43	-16.013380	15.481134
975	52	-15.997096	14.338751
976	43	-16.006184	15.633528
977	24	-15.997694	14.575958
978	70	-16.008323	16.480989
979	70	-16.000733	16.133682
980	25	-15.995600	14.776390
981	41	-15.917310	15.922460
982	84	-15.945884	12.581188
983	54	-15.946114	14.008853
984	25	-15.963580	14.918057
985	46	-15.950012	15.033728
986	70	-16.001879	16.379041
987	52	-15.972175	14.296233
988	84	-15.935421	12.505979
989	56	-15.918733	13.736220
990	25	-15.943058	14.851746
991	87	-15.918739	12.935720
992	54	-15.935356	13.887215
993	54	-15.912022	14.037428
994	41	-16.021540	15.786690
995	57	-15.951519	13.611766
996	34	-15.950777	14.508861
997	54	-15.916509	13.910728
998	25	-15.914246	14.837522
999	85	-15.931719	12.686460
1000	25	-15.919649	14.860798
1001	56	-15.895516	13.737953
1002	25	-15.904563	14.786375
1003	52	-15.886308	14.389597
1004	56	-15.887320	13.769576
1005	25	-15.908264	14.851591
1006	25	-15.903809	14.884059
1007	92	-15.907384	12.711222
1008	25	-15.897112	14.804338
1009	25	-15.907443	14.870636
1010	25	-15.905448	14.801286
1011	25	-15.904588	14.815703
1012	25	-15.890893	14.799927
1013	25	-15.902518	14.854105
1014	70	-15.935101	16.141483
1015	25	-15.907647	14.896258
1016	46	-15.900129	15.214901
1017	25	-15.901226	14.821929
1018	25	-15.900320	14.828488
1019	25	-15.897334	14.882788
1020	41	-15.920706	15.678439
1021	51	-15.878364	14.334373
1022	25	-15.899462	14.848018
1023	25	-15.895250	14.842521
1024	25	-15.897140	14.859390
1025	25	-15.892049	14.864791
1026	51	-15.906248	14.197734
1027	25	-15.894554	14.833767
1028	25	-15.889097	14.877864
1029	70	-15.898545	16.300248
1030	25	-15.889997	14.843364
1031	25	-15.885399	14.863297
1032	25	-15.888890	14.873349
1033	84	-15.887535	12.533424
1034	25	-15.885388	14.850745
1035	25	-15.884777	14.839252
1036	25	-15.882526	14.872750
1037	25	-15.882831	14.860133
1038	25	-15.863744	14.910228
1039	92	-15.871323	12.856147
1040	25	-15.881534	14.854418
1041	25	-15.881593	14.861736
1042	25	-15.884339	14.893032
1043	25	-15.878070	14.866479
1044	25	-15.880789	14.880290
1045	25	-15.879416	14.856920
1046	25	-15.876721	14.864356
1047	25	-15.880547	14.813722
1048	25	-15.874641	14.852474
1049	25	-15.876241	14.860258
1050	25	-15.874188	14.858895
1051	25	-15.877171	14.840714
1052	56	-15.868259	13.638175
1053	46	-15.860497	15.082183
1054	25	-15.874283	14.866635
1055	25	-15.873642	14.861432
1056	25	-15.871833	14.854716
1057	25	-15.874619	14.881638
1058	25	-15.864323	14.875379
1059	25	-15.868126	14.855866
1060	25	-15.866803	14.860226
1061	25	-15.866757	14.849174
1062	25	-15.862331	14.842580
1063	70	-15.886643	16.471063
1064	43	-15.890737	15.437113
1065	25	-15.861437	14.851047
1066	56	-15.836015	13.836830
1067	25	-15.862667	14.863765
1068	24	-15.854681	14.692301
1069	25	-15.856952	14.857921
1070	31	-15.867930	14.541283
1071	46	-15.865722	15.029319
1072	31	-15.826159	14.484237
1073	25	-15.852217	14.866089
1074	25	-15.846950	14.861098
1075	87	-15.817076	12.956357
1076	25	-15.841623	14.843036
1077	62	-15.874949	14.171812
1078	51	-15.860098	14.292511
1079	25	-15.834169	14.807903
1080	41	-15.896210	15.579435
1081	54	-15.816957	13.936309
1082	54	-15.854030	14.085153
1083	46	-15.801360	15.246030
1084	31	-15.836631	14.396967
1085	85	-15.817624	12.696291
1086	25	-15.827780	14.889378
1087	56	-15.840983	13.666544
1088	84	-15.785451	12.558532
1089	92	-15.784642	12.813426
1090	92	-15.821508	12.781241
1091	70	-15.821147	16.483612
1092	70	-15.797531	16.487832
1093	68	-15.779125	16.245855
1094	56	-15.792313	13.766363
1095	56	-15.795829	13.733381
1096	85	-15.759605	12.597002
1097	56	-15.767414	13.772383
1098	68	-15.743493	16.197730
1099	24	-15.742851	14.766720
1100	87	-15.784848	13.017043
1101	68	-15.745103	16.298256
1102	67	-15.761922	13.953103
1103	31	-15.736512	14.520198
1104	84	-15.760469	12.532773
1105	84	-15.732493	12.459524
1106	90	-15.747063	13.313570
1107	52	-15.761147	14.352949
1108	62	-15.768543	14.133010
1109	62	-15.722145	14.121242
1110	90	-15.764560	13.245631
1111	56	-15.748699	13.874995
1112	41	-15.744864	16.009874
1113	62	-15.750715	14.222361
1114	58	-15.693148	13.603805
1115	47	-15.691557	15.077608
1116	68	-15.737142	16.401797
1117	68	-15.701744	16.396145
1118	56	-15.723022	13.772505
1119	70	-15.724380	16.484015
1120	31	-15.672044	14.610167
1121	87	-15.666191	13.020355
1122	70	-15.700379	16.472059
1123	70	-15.699406	16.453883
1124	85	-15.656115	12.642941
1125	84	-15.710772	12.574706
1126	25	-15.633592	14.895838
1127	68	-15.655296	16.238450
1128	70	-15.687645	16.475792
1129	67	-15.701437	14.031750
1130	67	-15.639566	13.942912
1131	58	-15.667138	13.699245
1132	59	-15.646055	14.251795
1133	70	-15.649547	16.434109
1134	47	-15.718106	15.173870
1135	59	-15.611469	14.398166
1136	47	-15.649203	15.385492
1137	23	-15.635898	14.753722
1138	58	-15.670301	13.622805
1139	90	-15.626964	13.180138
1140	87	-15.639825	13.055087
1141	68	-15.615900	16.154193
1142	90	-15.617108	13.284888
1143	84	-15.655893	12.478043
1144	59	-15.600122	14.456938
1145	86	-15.595115	13.007785
1146	23	-15.574077	14.731132
1147	68	-15.619149	16.524283
1148	86	-15.635830	13.081199
1149	58	-15.611203	13.594068
1150	89	-15.579343	12.827228
1151	86	-15.635235	12.936254
1152	61	-15.588174	13.991444
1153	58	-15.608532	13.761955
1154	47	-15.554716	15.182216
1155	90	-15.584321	13.216073
1156	31	-15.574925	14.564224
1157	68	-15.616809	16.085104
1158	47	-15.578768	15.344703
1159	89	-15.533174	12.770574
1160	89	-15.541299	12.707550
1161	89	-15.591967	12.727450
1162	84	-15.569035	12.501114
1163	86	-15.549803	13.005341
1164	59	-15.547989	14.086758
1165	61	-15.523788	13.845195
1166	23	-15.563889	14.829626
1167	59	-15.531460	14.098741
1168	89	-15.557591	12.872804
1169	59	-15.552857	14.116868
1170	59	-15.514818	14.126072
1171	84	-15.545045	12.592704
1172	67	-15.535491	13.946685
1173	68	-15.551256	16.225731
1174	90	-15.517214	13.239486
1175	59	-15.498653	14.334818
1176	48	-15.603574	15.574339
1177	84	-15.536463	12.519220
1178	90	-15.514630	13.374731
1179	61	-15.539167	14.027778
1180	90	-15.493812	13.321171
1181	61	-15.515039	13.793069
1182	91	-15.482901	12.622788
1183	48	-15.512320	15.788272
1184	68	-15.536051	16.511623
1185	68	-15.530936	16.508342
1186	58	-15.504891	13.683953
1187	59	-15.524366	14.467659
1188	47	-15.489307	15.324412
1189	86	-15.485630	13.056710
1190	86	-15.500500	13.074109
1191	47	-15.482192	15.364201
1192	88	-15.475906	12.770619
1193	59	-15.476816	14.202048
1194	47	-15.453752	15.349766
1195	91	-15.473870	12.560279
1196	61	-15.467397	13.998619
1197	23	-15.467996	14.834308
1198	68	-15.468102	16.589073
1199	89	-15.444650	12.822558
1200	89	-15.416399	12.883227
1201	91	-15.456244	12.630059
1202	48	-15.434460	15.643596
1203	68	-15.445487	16.320884
1204	61	-15.457109	13.809627
1205	47	-15.413617	15.082338
1206	61	-15.423924	13.971597
1207	60	-15.377585	14.717366
1208	60	-15.409806	14.625861
1209	68	-15.402437	16.496004
1210	89	-15.393361	12.864195
1211	59	-15.397428	14.369432
1212	91	-15.371193	12.590168
1213	63	-15.378751	14.080803
1214	89	-15.375684	12.902513
1215	91	-15.363293	12.661105
1216	48	-15.343557	15.615557
1217	63	-15.335631	14.258073
1218	50	-15.327509	14.724259
1219	48	-15.372547	15.926859
1220	74	-15.321426	16.547622
1221	50	-15.337404	14.812578
1222	50	-15.312994	15.205236
1223	63	-15.300224	14.066579
1224	61	-15.298395	13.925973
1225	48	-15.298706	15.475747
1226	77	-15.228902	13.293837
1227	74	-15.275987	16.236864
1228	50	-15.262934	14.688175
1229	91	-15.250429	12.713600
1230	48	-15.264607	15.697203
1231	74	-15.222137	16.413978
1232	89	-15.226366	12.826538
1233	60	-15.246207	14.567503
1234	61	-15.264551	13.786432
1235	49	-15.267529	15.425893
1236	89	-15.206244	12.928548
1237	61	-15.204271	13.898961
1238	74	-15.193691	16.500771
1239	63	-15.216901	14.133805
1240	79	-15.159929	13.449993
1241	60	-15.232726	14.356089
1242	49	-15.165022	15.464450
1243	91	-15.209636	12.751821
1244	63	-15.188232	14.016739
1245	60	-15.200693	14.295817
1246	61	-15.146954	13.839146
1247	65	-15.194004	13.920143
1248	89	-15.162721	12.819704
1249	50	-15.158732	15.203459
1250	63	-15.126318	14.165909
1251	50	-15.146673	14.798814
1252	49	-15.133611	15.387412
1253	49	-15.122529	15.413477
1254	49	-15.069790	15.389927
1255	80	-15.107690	12.736094
1256	74	-15.083354	16.185778
1257	74	-15.084701	16.513214
1258	60	-15.074569	14.207712
1259	65	-15.052630	14.122084
1260	83	-15.085447	13.003342
1261	74	-15.093701	16.653157
1262	50	-15.010205	14.968449
1263	49	-15.023456	15.455442
1264	48	-15.129239	15.892356
1265	77	-15.061969	13.205008
1266	80	-15.048762	12.800071
1267	74	-15.007387	16.455714
1268	83	-15.006162	12.883634
1269	65	-14.971936	14.574282
1270	65	-15.007494	14.451480
1271	74	-14.993050	16.587114
1272	64	-14.985158	13.981732
1273	71	-14.969393	16.638279
1274	83	-14.962428	12.893312
1275	79	-14.986120	13.401348
1276	49	-14.881151	15.562705
1277	65	-14.975087	14.067592
1278	83	-14.953085	12.889350
1279	83	-14.943418	12.896500
1280	83	-14.940470	12.907439
1281	83	-14.936854	12.866183
1282	83	-14.940548	12.891550
1283	71	-14.903733	16.166146
1284	83	-14.937014	12.902021
1285	83	-14.925271	12.927791
1286	83	-14.935081	12.884709
1287	83	-14.932686	12.893846
1288	83	-14.911586	12.901244
1289	65	-14.915626	14.318335
1290	83	-14.913964	12.872081
1291	74	-14.910950	16.515392
1292	64	-14.883257	13.899379
1293	71	-14.911143	16.634820
1294	80	-14.888674	12.732497
1295	65	-14.885906	14.210753
1296	77	-14.926832	13.098812
1297	80	-14.875387	12.687400
1298	80	-14.844551	12.837266
1299	77	-14.814625	12.942044
1300	50	-14.812234	15.291796
1301	64	-14.805212	13.806339
1302	71	-14.868726	16.541910
1303	79	-14.902421	13.306502
1304	66	-14.817103	14.601979
1305	80	-14.866472	12.760109
1306	50	-14.796747	14.825245
1307	79	-14.829696	13.426206
1308	66	-14.845528	14.137734
1309	49	-14.835915	15.780375
1310	64	-14.812797	13.985662
1311	71	-14.795647	16.633083
1312	64	-14.792607	13.958597
1313	71	-14.814944	16.460733
1314	64	-14.800657	13.989585
1315	76	-14.768675	12.886795
1316	71	-14.781162	15.974890
1317	71	-14.750079	16.571679
1318	121	-14.710160	14.604930
1319	66	-14.707293	14.185773
1320	80	-14.755298	12.710428
1321	64	-14.705365	13.938208
1322	79	-14.754337	13.335921
1323	66	-14.730567	14.458062
1324	71	-14.729993	16.350790
1325	71	-14.702968	16.491539
1326	76	-14.692562	12.792932
1327	66	-14.729390	14.150103
1328	64	-14.671628	14.090050
1329	111	-14.681509	13.688646
1330	66	-14.714563	14.392167
1331	121	-14.708145	15.034690
1332	111	-14.640047	13.844561
1333	71	-14.626339	16.541564
1334	121	-14.583039	15.662194
1335	76	-14.608167	12.821210
1336	71	-14.633520	16.568881
1337	66	-14.590426	14.238272
1338	110	-14.643400	14.335030
1339	79	-14.556626	13.332076
1340	76	-14.592448	12.698023
1341	71	-14.617737	16.274847
1342	71	-14.546836	16.447354
1343	110	-14.570023	14.493391
1344	121	-14.539664	14.672852
1345	110	-14.576777	14.392427
1346	111	-14.577781	14.006899
1347	71	-14.549353	16.585782
1348	111	-14.530232	13.949360
1349	75	-14.487445	13.073574
1350	111	-14.560565	13.878494
1351	110	-14.536624	14.509138
1352	110	-14.537536	14.071900
1353	110	-14.520483	14.227781
1354	71	-14.487722	16.494584
1355	110	-14.523027	14.443482
1356	76	-14.451119	12.916984
1357	76	-14.503924	12.723794
1358	121	-14.490594	15.291617
1359	71	-14.461438	16.608530
1360	109	-14.421474	13.793827
1361	110	-14.445023	14.183779
1362	121	-14.485184	15.003950
1363	109	-14.414550	13.559914
1364	71	-14.462350	16.453115
1365	121	-14.413038	14.868911
1366	111	-14.428378	13.854768
1367	109	-14.404517	13.495433
1368	69	-14.339337	15.648429
1369	76	-14.391281	12.790342
1370	76	-14.323626	12.999549
1371	71	-14.340263	16.553069
1372	110	-14.345161	14.082164
1373	110	-14.350823	14.455873
1374	72	-14.375162	16.412221
1375	76	-14.326417	12.905569
1376	69	-14.304757	15.754869
1377	72	-14.367487	16.306700
1378	110	-14.325564	14.159050
1379	109	-14.284077	13.493700
1380	110	-14.283759	13.977066
1381	81	-14.332428	13.154138
1382	109	-14.304698	13.624183
1383	71	-14.283360	16.572548
1384	69	-14.219566	15.599295
1385	81	-14.233304	13.037951
1386	82	-14.291432	12.740522
1387	72	-14.226981	16.394280
1388	72	-14.208561	16.355679
1389	81	-14.185668	13.103985
1390	81	-14.226884	13.198628
1391	72	-14.175768	16.485159
1392	121	-14.149206	14.589663
1393	110	-14.188116	13.826914
1394	110	-14.211956	14.048643
1395	69	-14.212841	15.918127
1396	109	-14.198200	13.567836
1397	81	-14.152499	12.931273
1398	121	-14.193666	15.085008
1399	81	-14.186000	12.894085
1400	72	-14.147741	16.464150
1401	82	-14.179571	12.724634
1402	72	-14.153342	16.225911
1403	72	-14.158354	16.260253
1404	82	-14.164497	12.810066
1405	69	-14.173172	16.056857
1406	81	-14.125664	13.154314
1407	81	-14.121799	13.124353
1408	81	-14.091251	13.149492
1409	107	-14.114782	13.901853
1410	72	-14.072824	16.392344
1411	81	-14.054978	12.892202
1412	82	-14.081353	12.743220
1413	69	-14.071980	16.152357
1414	81	-14.072379	13.211558
1415	81	-14.026018	13.064810
1416	72	-14.045768	16.320674
1417	69	-14.038071	15.955925
1418	72	-13.995656	16.199685
1419	109	-13.993679	13.710739
1420	109	-14.033037	13.648613
1421	69	-13.971636	16.037890
1422	72	-14.016691	16.309759
1423	81	-13.981947	13.037815
1424	107	-14.044539	14.029643
1425	82	-13.978670	12.775357
1426	121	-13.947343	15.246309
1427	107	-13.917820	14.223463
1428	69	-13.950205	16.128486
1429	78	-13.953989	13.199534
1430	107	-13.953976	13.876088
1431	78	-13.954392	13.031122
1432	82	-13.906835	12.755412
1433	120	-13.876701	15.771007
1434	78	-13.912027	13.283007
1435	69	-13.921097	16.173391
1436	69	-13.843317	16.063772
1437	108	-13.863396	13.523973
1438	69	-13.826025	16.031359
1439	107	-13.824781	13.941714
1440	78	-13.816479	12.943542
1441	82	-13.851621	12.829557
1442	78	-13.793907	13.328115
1443	69	-13.805777	16.068916
1444	78	-13.796017	13.267970
1445	69	-13.773074	16.032170
1446	107	-13.747466	13.829160
1447	108	-13.805068	13.600348
1448	82	-13.736089	12.750732
1449	108	-13.803372	13.657528
1450	78	-13.735492	12.988279
1451	78	-13.733610	13.124019
1452	120	-13.729637	16.033410
1453	121	-13.756411	15.298838
1454	108	-13.753821	13.399655
1455	121	-13.565797	14.641061
1456	108	-13.700629	13.495144
1457	120	-13.706775	16.095848
1458	120	-13.707647	15.977426
1459	107	-13.709679	14.108834
1460	78	-13.730734	12.884971
1461	107	-13.694763	13.782590
1462	120	-13.672881	15.997393
1463	121	-13.537251	15.131791
1464	107	-13.676199	13.767857
1465	120	-13.669216	15.744555
1466	107	-13.684677	13.789019
1467	107	-13.688066	13.748787
1468	107	-13.675425	13.765174
1469	107	-13.672929	13.776955
1470	107	-13.664964	13.749933
1471	107	-13.671769	13.767400
1472	107	-13.671423	13.771477
1473	107	-13.670469	13.785655
1474	107	-13.671332	13.761925
1475	107	-13.664876	13.775379
1476	107	-13.664528	13.769086
1477	107	-13.638731	13.765562
1478	107	-13.655990	13.773635
1479	107	-13.641171	13.790003
1480	108	-13.615038	13.725167
1481	107	-13.621766	13.885079
1482	120	-13.605598	16.095447
1483	78	-13.643835	12.913373
1484	120	-13.587863	15.944074
1485	78	-13.587277	12.813919
1486	108	-13.582970	13.505011
1487	120	-13.567538	15.901718
1488	108	-13.566823	13.624621
1489	108	-13.540454	13.563530
1490	120	-13.535575	16.127577
1491	108	-13.597287	13.396582
1492	107	-13.560981	13.849419
1493	119	-13.441907	15.323104
1494	120	-13.549939	15.918801
1495	119	-13.521300	15.815072
1496	108	-13.463866	13.602310
1497	108	-13.508166	13.549261
1498	119	-13.479531	15.860970
1499	119	-13.510333	16.043669
1500	108	-13.480176	13.416325
1501	119	-13.451154	15.767758
1502	119	-13.468903	15.840495
1503	114	-13.473260	13.859587
1504	108	-13.467961	13.451487
1505	119	-13.412139	15.842742
1506	119	-13.456495	15.716884
1507	112	-13.425074	13.943993
1508	108	-13.431377	13.803488
1509	119	-13.446341	15.564774
1510	119	-13.413773	15.756581
1511	119	-13.396504	15.991866
1512	119	-13.378187	15.645574
1513	108	-13.340270	13.373309
1514	119	-13.362577	15.937798
1515	119	-13.357359	15.667855
1516	119	-13.321170	15.459551
1517	119	-13.324196	15.616384
1518	119	-13.349828	15.595311
1519	119	-13.300723	15.592517
1520	119	-13.319851	15.808629
1521	112	-13.270744	14.112539
1522	114	-13.231696	13.849431
1523	119	-13.259375	15.557842
1524	108	-13.292697	13.311593
1525	119	-13.255199	15.681021
1526	119	-13.262125	15.656074
1527	119	-13.247317	15.639489
1528	123	-13.182613	15.412051
1529	123	-13.185855	15.500407
1530	114	-13.115999	13.715702
1531	114	-13.121396	14.110959
1532	123	-13.132182	15.470127
1533	123	-13.152186	15.383234
1534	123	-13.099621	15.578056
1535	108	-13.101511	13.272104
1536	104	-13.179003	12.675060
1537	108	-13.012031	13.168313
1538	122	-13.024931	15.332093
1539	122	-12.989278	15.328349
1540	104	-13.009595	12.794341
1541	122	-12.951870	15.248724
1542	123	-12.999563	15.487641
1543	122	-12.965599	15.391445
1544	122	-13.046371	15.172611
1545	122	-12.950186	15.194859
1546	122	-12.952397	15.220619
1547	122	-12.973684	14.903241
1548	115	-12.919163	14.030741
1549	122	-12.832473	14.664146
1550	113	-12.980046	13.638056
1551	122	-12.852457	15.092808
1552	122	-12.872932	15.308608
1553	122	-12.864567	15.261264
1554	122	-12.862836	15.270570
1555	113	-12.947662	13.839905
1556	104	-12.902885	12.659301
1557	113	-12.871353	13.515075
1558	115	-12.831382	14.007844
1559	104	-12.858347	12.583937
1560	115	-12.923933	14.351155
1561	104	-12.792752	12.738735
1562	115	-12.770900	14.287102
1563	104	-12.799809	12.646568
1564	103	-12.768218	12.486389
1565	122	-12.776823	15.140230
1566	104	-12.772905	12.514467
1567	108	-12.708767	13.098692
1568	122	-12.768781	15.049946
1569	122	-12.729459	15.078850
1570	122	-12.706697	14.994515
1571	104	-12.716375	12.488955
1572	115	-12.723097	14.221185
1573	115	-12.700874	14.164780
1574	122	-12.681509	15.074635
1575	115	-12.706972	14.029333
1576	101	-12.653640	13.010957
1577	113	-12.625300	13.754308
1578	122	-12.657680	15.007478
1579	103	-12.612325	12.636452
1580	103	-12.678407	12.454712
1581	116	-12.612362	15.029974
1582	115	-12.588186	14.204064
1583	113	-12.589801	13.377180
1584	116	-12.557446	15.032051
1585	116	-12.526938	15.018513
1586	115	-12.500156	14.282936
1587	103	-12.540581	12.408034
1588	116	-12.510790	14.892789
1589	101	-12.468263	12.963140
1590	113	-12.474421	13.425252
1591	116	-12.483469	14.975996
1592	116	-12.462303	14.739122
1593	116	-12.469722	14.903685
1594	116	-12.458762	14.900031
1595	116	-12.445579	14.885051
1596	116	-12.454864	14.903360
1597	115	-12.486890	14.143360
1598	101	-12.482092	12.511474
1599	118	-12.381450	14.285737
1600	116	-12.459414	14.723469
1601	116	-12.412354	14.833501
1602	116	-12.391943	14.837138
1603	101	-12.464670	12.666298
1604	113	-12.448745	13.706792
1605	118	-12.341698	14.479499
1606	101	-12.425516	12.559494
1607	118	-12.344264	14.417996
1608	101	-12.374647	12.507803
1609	116	-12.317633	14.716380
1610	101	-12.382105	12.950737
1611	116	-12.327537	14.815574
1612	117	-12.347583	13.998103
1613	101	-12.406514	12.833149
1614	101	-12.306325	12.657112
1615	101	-12.278490	12.397696
1616	116	-12.277196	14.767852
1617	101	-12.268307	12.785797
1618	118	-12.230192	14.316334
1619	117	-12.317468	13.447692
1620	116	-12.218179	14.710453
1621	101	-12.230823	12.648221
1622	117	-12.169389	13.601253
1623	118	-12.231177	14.455892
1624	101	-12.269924	12.549737
1625	101	-12.210536	12.822459
1626	118	-12.215506	14.459905
1627	118	-12.232951	14.471654
1628	118	-12.211240	14.439966
1629	118	-12.203628	14.567119
1630	116	-12.171427	14.684933
1631	101	-12.206622	12.558402
1632	101	-12.169767	12.575571
1633	101	-12.183185	12.553719
1634	101	-12.158676	12.526027
1635	106	-12.096980	13.161990
1636	101	-12.095054	12.560492
1637	117	-12.117309	14.341708
1638	106	-12.140142	13.243135
1639	105	-12.112286	12.421494
1640	117	-12.037529	14.101138
1641	106	-12.061820	13.148352
1642	105	-11.996210	12.410480
1643	106	-12.024653	13.124261
1644	102	-12.019681	12.747653
1645	105	-11.878992	12.469844
1646	117	-11.915748	13.415791
1647	102	-11.931068	12.884544
1648	106	-11.891995	13.115672
1649	102	-11.751439	12.881318
1650	102	-11.683483	12.980073
1651	106	-11.733061	13.255864
1652	102	-11.661564	12.487834
1653	102	-11.701559	12.691426
1654	102	-11.632959	12.744489
1655	106	-11.685068	13.378840
1656	102	-11.613766	12.649331
1657	102	-11.567147	12.484650
1658	106	-11.556339	13.152898
1659	102	-11.534809	12.476925
1660	102	-11.503130	12.966972
1661	102	-11.440865	12.815148
1662	102	-11.482350	12.484899
1663	102	-11.440728	12.566481
1664	106	-11.449471	13.062426
1665	102	-11.451339	12.657995
1666	102	-11.373306	12.465430
