# Supplementary material for: Better coverage, better outcomes? Mapping mobile network data to official statistics using satellite imagery and radio propagation modelling
Source: PLoS One. 2020 Nov 9;15(11):e0241981. doi: 10.1371/journal.pone.0241981 (PMC7652289; doi:10.1371/journal.pone.0241981)
Supplement: S2 File — Code and data for replicating the application study. See S1 Appendix for further details. (ZIP) [file pone.0241981.s003.zip › Application/10_aggregate_covariates.ipynb]

# %% [markdown]
# Modelling with-in cell heterogeneity with satellite imagery

# %% [markdown]
#### Modules

# %% [code]
import pandas as pd  # for handling dataframes
import geopandas as gpd  # for handling geospatial dataframes
from geopandas import GeoDataFrame
from shapely.geometry import Point, Polygon
import matplotlib.pyplot as plt  # for saving plots
import rasterio
import rasterio.mask
from rasterio.windows import Window
import folium
import math
import numpy as np
import itertools
import gdal
import multiprocessing as mp
from rasterstats import point_query
import time
import shapely
import scipy.spatial as spatial
from geovoronoi import voronoi_regions_from_coords
from tqdm import tqdm
import gc
from math import radians, cos, sin, asin, sqrt
import weightedstats as ws
import robustats as rs

# %% [markdown]
#### Paths & Files

# %% [code]
path_data = './midsave/'
file_antenna = './input/SITE_ARR_LONLAT_EXACT.csv'
file_commune_map = path_data+'shape_com.shp'
file_guf = './input/senegal.tif'
file_wpg = './input/sen_ppp_2013.tif'
file_cdr = path_data+'NUTS5_tower.csv'
file_bandicoot = path_data+'bandicoot_tower.csv'
file_map_pixel = path_data+'map_pixel.shp'
file_map_grid = path_data+'map_grid.shp'
file_map_pixel_knn = path_data+'w_knn.csv'
file_map_grid_knn = path_data+'w_grid.csv'
file_map_pixel_adm = path_data+'w_knn_adm.csv'
file_map_grid_adm = path_data+'w_grid_adm.csv'
file_map_voronoi = path_data+'map_voronoi.csv'
file_xwalk_points = path_data+'xwalk_points.csv'

# %% [markdown]
#### Notebook options

# %% [code]
%reload_ext autoreload
%autoreload 2
%matplotlib inline

# %% [markdown]
## Data

# %% [markdown]
#### Map

# %% [code]
map_commune = gpd.read_file(file_commune_map).rename(columns={"SP_ID": "MAP_ID", "Shape_Area": "SUPERFICIE", 'CCOD_CRCA' : 'COD_ENTITE'})
map_commune.crs = map_commune.to_crs({'init': 'epsg:4326'})
map_commune.loc[(map_commune.COD_ENTITE == '02120201') & (map_commune.COD_CRCA == '05'), 'COD_ENTITE'] = '02120205'
map_commune.loc[(map_commune.COD_ENTITE == '02220101') & (map_commune.CCOD_CAV == '022202'), 'COD_ENTITE'] = '02220201'

# %% [code]
map_commune['MAP_ID'] = map_commune.MAP_ID.astype('uint16')

# %% [markdown]
# Aggregate Mobile Phone Data to commune-level

# %% [markdown]
Load Bandicoots

# %% [code]
bandicoot_raw = pd.read_csv(file_bandicoot).rename(columns={"tower": "site_id"})
cdr_raw = pd.read_csv(file_cdr).rename(columns={"tower": "site_id"})

# %% [code]
sum_columns = ['site_id', 'calls_ratio', 'sms_ratio', 'vol_ratio']

# %% [code]
cdr_mean = cdr_raw[sum_columns].merge(bandicoot_raw, on = 'site_id', how = 'left')

# %% [code]
cdr_mean.head(3)

# %% [code]
cdr_median = cdr_raw.drop(columns = sum_columns[1:])

# %% [code]
cdr_median.head(3)

# %% [markdown]
# Point to Polygon

# %% [code]
sim_point_sum = xwalk_points = pd.read_csv(file_xwalk_points)

# %% [markdown]
Take the mean of some features (as done in the paper)

# %% [code]
sim_point_mean = sim_point_sum.merge(cdr_mean, on = 'site_id', how = 'left')
sim_point_mean_adm = sim_point_mean.groupby('MAP_ID').mean().reset_index().drop(columns = ['site_id'])

# %% [markdown]
Take the median of the other features (as done in the paper)

# %% [code]
sim_point_median = sim_point_sum.merge(cdr_median, on = 'site_id', how = 'left')
sim_point_median_adm = sim_point_median.groupby('MAP_ID').median().reset_index().drop(columns = ['site_id'])

# %% [markdown]
Merge to one df

# %% [code]
sim_point_adm = sim_point_mean_adm.merge(sim_point_median_adm, on = 'MAP_ID', how = 'left')

# %% [markdown]
Save it

# %% [code]
sim_point_adm.to_csv('./midsave/sim_point_adm.csv', index = False)

# %% [markdown]
# Voronoi (currently we do not assume site-level 'activity' weights)

# %% [markdown]
Load required pre-computed datasets

# %% [code]
map_intersection_voronoi = pd.read_csv(file_map_voronoi).astype(
        {'intersection_id': 'uint16', 'site_id' : 'uint16', 'MAP_ID': 'uint16', 'w_geo_adm': 'float64', 'w_geo_ant': 'float64', 'w_guf_adm': 'float64', 'w_guf_ant': 'float64'})

# %% [markdown]
Mean

# %% [code]
sim_voronoi_mean = map_intersection_voronoi[['intersection_id', 'site_id', 'MAP_ID', 'w_geo_ant']].merge(cdr_mean, on = 'site_id', how = 'left').dropna()
sim_voronoi_mean_adm = sim_voronoi_mean.groupby('MAP_ID').agg(lambda x: np.average(x, weights=sim_voronoi_mean.loc[x.index, "w_geo_ant"])).reset_index().drop(columns = ['intersection_id', 'site_id', 'w_geo_ant'])

# %% [markdown]
Median

# %% [code]
sim_voronoi_median = map_intersection_voronoi[['intersection_id', 'site_id', 'MAP_ID', 'w_geo_ant']].merge(cdr_median, on = 'site_id', how = 'left').dropna()
sim_voronoi_median_adm = sim_voronoi_median.groupby('MAP_ID').agg(lambda x: rs.weighted_median(x, weights=sim_voronoi_median.loc[x.index, "w_geo_ant"])).reset_index().drop(columns = ['intersection_id', 'site_id', 'w_geo_ant'])

# %% [markdown]
Merge

# %% [code]
sim_voronoi_adm = sim_voronoi_mean_adm.merge(sim_voronoi_median_adm, on = 'MAP_ID', how = 'left')

# %% [markdown]
Save it

# %% [code]
sim_voronoi_adm.to_csv('./midsave/sim_voronoi_adm.csv', index = False)

# %% [markdown]
# Augmented Voronoi (GUF)

# %% [markdown]
Mean

# %% [code]
sim_augvoronoi_mean = map_intersection_voronoi[['site_id', 'MAP_ID', 'w_guf_ant']].merge(cdr_mean, on = 'site_id', how = 'left').drop(
    columns = {'site_id'}).dropna()

# %% [markdown]
Filter out those communes without any settlement

# %% [code]
zero_weight = sim_augvoronoi_mean.groupby('MAP_ID')['w_guf_ant'].sum().reset_index()

# %% [code]
sim_augvoronoi_mean = sim_augvoronoi_mean[~sim_augvoronoi_mean.MAP_ID.isin(zero_weight[zero_weight.w_guf_ant == 0].MAP_ID)]

# %% [code]
sim_augvoronoi_mean_adm = sim_augvoronoi_mean.dropna().groupby('MAP_ID').agg(
        lambda x: np.average(x, weights=sim_augvoronoi_mean.loc[x.index, "w_guf_ant"])).reset_index().drop(columns = ['w_guf_ant'])

# %% [markdown]
Median

# %% [code]
sim_augvoronoi_median = map_intersection_voronoi[['intersection_id', 'site_id', 'MAP_ID', 'w_guf_ant']].merge(cdr_median, on = 'site_id', how = 'left').dropna()
sim_augvoronoi_median_adm = sim_augvoronoi_median.groupby('MAP_ID').agg(lambda x: rs.weighted_median(x, weights=sim_augvoronoi_median.loc[x.index, "w_guf_ant"])).reset_index().drop(columns = ['intersection_id', 'site_id', 'w_guf_ant'])

# %% [markdown]
Merge

# %% [code]
sim_augvoronoi_adm = sim_augvoronoi_mean_adm.merge(sim_augvoronoi_median_adm, on = 'MAP_ID', how = 'left')

# %% [markdown]
Double-checked. Due to bad home allocation.

# %% [markdown]
Save it

# %% [code]
sim_augvoronoi_adm.to_csv('./midsave/sim_augvoronoi_adm.csv', index = False)

# %% [markdown]
# Augmented Voronoi (WPG)

# %% [markdown]
Mean

# %% [code]
sim_wpgvoronoi_mean = map_intersection_voronoi[['site_id', 'MAP_ID', 'w_wpg_ant']].merge(cdr_mean, on = 'site_id', how = 'left').drop(
    columns = {'site_id'}).dropna()

# %% [markdown]
Filter out those communes without any settlement

# %% [code]
zero_weight = sim_wpgvoronoi_mean.groupby('MAP_ID')['w_wpg_ant'].sum().reset_index()

# %% [code]
sim_wpgvoronoi_mean = sim_wpgvoronoi_mean[~sim_wpgvoronoi_mean.MAP_ID.isin(zero_weight[zero_weight.w_wpg_ant == 0].MAP_ID)]

# %% [code]
sim_wpgvoronoi_mean_adm = sim_wpgvoronoi_mean.dropna().groupby('MAP_ID').agg(
        lambda x: np.average(x, weights=sim_wpgvoronoi_mean.loc[x.index, "w_wpg_ant"])).reset_index().drop(columns = ['w_wpg_ant'])

# %% [markdown]
Median

# %% [code]
sim_wpgvoronoi_median = map_intersection_voronoi[['intersection_id', 'site_id', 'MAP_ID', 'w_wpg_ant']].merge(cdr_median, on = 'site_id', how = 'left').dropna()
sim_wpgvoronoi_median_adm = sim_wpgvoronoi_median.groupby('MAP_ID').agg(lambda x: rs.weighted_median(x, weights=sim_wpgvoronoi_median.loc[x.index, "w_wpg_ant"])).reset_index().drop(columns = ['intersection_id', 'site_id', 'w_wpg_ant'])

# %% [markdown]
Merge

# %% [code]
sim_wpgvoronoi_adm = sim_wpgvoronoi_mean_adm.merge(sim_wpgvoronoi_median_adm, on = 'MAP_ID', how = 'left')

# %% [markdown]
Save it

# %% [code]
sim_wpgvoronoi_adm.to_csv('./midsave/sim_wpgvoronoi_adm.csv', index = False)

# %% [markdown]
Remove to create memory space

# %% [code]
map_intersection_voronoi = None

# %% [markdown]
# GUF Overlap

# %% [code]
map_pixel_knn = pd.read_csv(file_map_pixel_knn).astype(
        {'pixel_id': 'uint32', 'site_id' : 'uint16', 'path_loss': 'float64', 'w_best_site': 'float64', 'w_knn_site': 'float64'})

# %% [code]
map_pixel_adm = pd.read_csv(file_map_pixel_adm)

# %% [code]
len(map_pixel_adm.MAP_ID.unique()) # Thietty /Tiety / 257 in Kolda has apparently no settlements

# %% [markdown]
Here, should I incorporate population per pixel to account for varying housing structures (e.g. varying inhabitants per m²)

# %% [code]
sim_overlap_sum = map_pixel_knn[['site_id', 'pixel_id', 'w_best_site', 'w_knn_site', 'w_uni_site']].merge(
    map_pixel_adm[['pixel_id', 'MAP_ID']], on = 'pixel_id', how = 'left')

# %% [code]
map_pixel_knn = None
map_pixel_adm = None

# %% [markdown]
### BSA

# %% [markdown]
Mean

# %% [code]
sim_overlap_mean_best_adm = pd.DataFrame()

# %% [code]
for i in tqdm(sim_overlap_sum.MAP_ID.unique()):
    
    sim_overlap_mean = sim_overlap_sum.loc[sim_overlap_sum.MAP_ID == i, ['site_id', 'MAP_ID', 'w_best_site']].merge(cdr_mean, on = 'site_id', how = 'left').drop(
        columns = {'site_id'}).dropna()
    
    if sim_overlap_mean.w_best_site.sum() == 0:
        continue
        
    else:
        df = sim_overlap_mean.groupby('MAP_ID').agg(
            lambda x: np.average(x, weights=sim_overlap_mean.loc[x.index, "w_best_site"])).reset_index().drop(columns = ['w_best_site'])
        
        sim_overlap_mean_best_adm = sim_overlap_mean_best_adm.append(df)

# %% [code]
sim_overlap_mean.w_best_site.sum()

# %% [markdown]
Median

# %% [code]
sim_overlap_median_best_adm = pd.DataFrame()

# %% [code]
for i in tqdm(sim_overlap_sum.MAP_ID.unique()):
    
    sim_overlap_median = sim_overlap_sum.loc[sim_overlap_sum.MAP_ID == i, ['site_id', 'MAP_ID', 'w_best_site']].merge(cdr_median, on = 'site_id', how = 'left').drop(
        columns = {'site_id'}).dropna()
    
    if sim_overlap_median.w_best_site.sum() == 0:
        continue
        
    else:
        df = sim_overlap_median.groupby('MAP_ID').agg(
            lambda x: ws.numpy_weighted_median(x, weights=sim_overlap_median.loc[x.index, "w_best_site"])).reset_index().drop(columns = ['w_best_site'])
        
        sim_overlap_median_best_adm = sim_overlap_median_best_adm.append(df)

# %% [markdown]
Bring together

# %% [code]
sim_overlap_best_adm = sim_overlap_mean_best_adm.merge(sim_overlap_median_best_adm, on = 'MAP_ID', how = 'left')

# %% [markdown]
Save it

# %% [code]
sim_overlap_best_adm.to_csv('./midsave/sim_overlap_best_adm.csv', index = False)

# %% [markdown]
The differences in counts arise, since some antennas are neither best serving antenna (case for 26 antennas in best server approach) for any settlement nor do they provide RSS values above -110dBm for any settlement (case for 3 antennas in uniform and inverse approach). However, for each of these antennas, home-located SIM cards are registered, which are consequently dropped, hence the mismatch. Main reasons for this mismatch can be threefold: 1) The settlement information extracted from satellite imagery are incomplete, some settlements are left out. 2) The home location algorithm is inaccurate and home-locates to antennas where no settlements are located. 3) Antenna specifications are wrong, i.e. coverage areas / RSS values are over- and underestimated at some locations.

# %% [markdown]
### IDW

# %% [markdown]
Mean

# %% [code]
sim_overlap_mean_knn_adm = pd.DataFrame()

# %% [code]
for i in tqdm(sim_overlap_sum.MAP_ID.unique()):
    
    sim_overlap_mean = sim_overlap_sum.loc[sim_overlap_sum.MAP_ID == i, ['site_id', 'MAP_ID', 'w_knn_site']].merge(cdr_mean, on = 'site_id', how = 'left').drop(
        columns = {'site_id'}).dropna()
    
    if sim_overlap_mean.w_knn_site.sum() == 0:
        continue
        
    else:
        df = sim_overlap_mean.groupby('MAP_ID').agg(
            lambda x: np.average(x, weights=sim_overlap_mean.loc[x.index, "w_knn_site"])).reset_index().drop(columns = ['w_knn_site'])
        
        sim_overlap_mean_knn_adm = sim_overlap_mean_knn_adm.append(df)

# %% [code]
sim_overlap_mean.head(11)

# %% [markdown]
Median

# %% [code]
sim_overlap_median_knn_adm = pd.DataFrame()

# %% [code]
for i in tqdm(sim_overlap_sum.MAP_ID.unique()):
    
    sim_overlap_median = sim_overlap_sum.loc[sim_overlap_sum.MAP_ID == i, ['site_id', 'MAP_ID', 'w_knn_site']].merge(cdr_median, on = 'site_id', how = 'left').drop(
        columns = {'site_id'}).dropna()
    
    if sim_overlap_median.w_knn_site.sum() == 0:
        continue
        
    else:
        df = sim_overlap_median.groupby('MAP_ID').agg(
            lambda x: ws.numpy_weighted_median(x, weights=sim_overlap_median.loc[x.index, "w_knn_site"])).reset_index().drop(columns = ['w_knn_site'])
        
        sim_overlap_median_knn_adm = sim_overlap_median_knn_adm.append(df)

# %% [markdown]
Bring together

# %% [code]
sim_overlap_knn_adm = sim_overlap_mean_knn_adm.merge(sim_overlap_median_knn_adm, on = 'MAP_ID', how = 'left')

# %% [markdown]
Save it

# %% [code]
sim_overlap_knn_adm.to_csv('./midsave/sim_overlap_knn_adm.csv', index = False)

# %% [markdown]
# WPG Overlap

# %% [code]
map_grid_knn = pd.read_csv(file_map_grid_knn).astype(
        {'grid_id': 'uint32', 'site_id' : 'uint16', 'path_loss': 'float64', 'w_best_site': 'float64', 'w_knn_site': 'float64'})

# %% [code]
map_grid_adm = pd.read_csv(file_map_grid_adm)

# %% [code]
len(map_grid_adm.MAP_ID.unique())

# %% [code]
map_grid_knn = None
map_grid_adm = None

# %% [markdown]
### BSA

# %% [markdown]
Mean

# %% [code]
sim_wpg_overlap_mean_best_adm = pd.DataFrame()

# %% [code]
for i in tqdm(sim_wpg_overlap_sum.MAP_ID.unique()):
    
    sim_wpg_overlap_mean = sim_wpg_overlap_sum.loc[sim_wpg_overlap_sum.MAP_ID == i, ['site_id', 'MAP_ID', 'w_best_site']].merge(cdr_mean, on = 'site_id', how = 'left').drop(
        columns = {'site_id'}).dropna()
    
    if sim_wpg_overlap_mean.w_best_site.sum() == 0:
        continue
        
    else:
        df = sim_wpg_overlap_mean.groupby('MAP_ID').agg(
            lambda x: np.average(x, weights=sim_wpg_overlap_mean.loc[x.index, "w_best_site"])).reset_index().drop(columns = ['w_best_site'])
        
        sim_wpg_overlap_mean_best_adm = sim_wpg_overlap_mean_best_adm.append(df)

# %% [code]
sim_wpg_overlap_mean.w_best_site.sum()

# %% [markdown]
Median

# %% [code]
sim_wpg_overlap_median_best_adm = pd.DataFrame()

# %% [code]
for i in tqdm(sim_wpg_overlap_sum.MAP_ID.unique()):
    
    sim_wpg_overlap_median = sim_wpg_overlap_sum.loc[sim_wpg_overlap_sum.MAP_ID == i, ['site_id', 'MAP_ID', 'w_best_site']].merge(cdr_median, on = 'site_id', how = 'left').drop(
        columns = {'site_id'}).dropna()
    
    if sim_wpg_overlap_median.w_best_site.sum() == 0:
        continue
        
    else:
        df = sim_wpg_overlap_median.groupby('MAP_ID').agg(
            lambda x: ws.numpy_weighted_median(x, weights=sim_wpg_overlap_median.loc[x.index, "w_best_site"])).reset_index().drop(columns = ['w_best_site'])
        
        sim_wpg_overlap_median_best_adm = sim_wpg_overlap_median_best_adm.append(df)

# %% [markdown]
Bring it together

# %% [code]
sim_wpg_overlap_best_adm = sim_wpg_overlap_mean_best_adm.merge(sim_wpg_overlap_median_best_adm, on = 'MAP_ID', how = 'left')

# %% [markdown]
Save it

# %% [code]
sim_wpg_overlap_best_adm.to_csv('./midsave/sim_wpg_overlap_best_adm.csv', index = False)

# %% [markdown]
### IDW

# %% [markdown]
Mean

# %% [code]
sim_wpg_overlap_mean_knn_adm = pd.DataFrame()

# %% [code]
for i in tqdm(sim_wpg_overlap_sum.MAP_ID.unique()):
    
    sim_wpg_overlap_mean = sim_wpg_overlap_sum.loc[sim_wpg_overlap_sum.MAP_ID == i, ['site_id', 'MAP_ID', 'w_knn_site']].merge(cdr_mean, on = 'site_id', how = 'left').drop(
        columns = {'site_id'}).dropna()
    
    if sim_wpg_overlap_mean.w_knn_site.sum() == 0:
        continue
        
    else:
        df = sim_wpg_overlap_mean.groupby('MAP_ID').agg(
            lambda x: np.average(x, weights=sim_wpg_overlap_mean.loc[x.index, "w_knn_site"])).reset_index().drop(columns = ['w_knn_site'])
        
        sim_wpg_overlap_mean_knn_adm = sim_wpg_overlap_mean_knn_adm.append(df)

# %% [markdown]
Median

# %% [code]
sim_wpg_overlap_median_knn_adm = pd.DataFrame()

# %% [code]
for i in tqdm(sim_wpg_overlap_sum.MAP_ID.unique()):
    
    sim_wpg_overlap_median = sim_wpg_overlap_sum.loc[sim_wpg_overlap_sum.MAP_ID == i, ['site_id', 'MAP_ID', 'w_knn_site']].merge(cdr_median, on = 'site_id', how = 'left').drop(
        columns = {'site_id'}).dropna()
    
    if sim_wpg_overlap_median.w_knn_site.sum() == 0:
        continue
        
    else:
        df = sim_wpg_overlap_median.groupby('MAP_ID').agg(
            lambda x: ws.numpy_weighted_median(x, weights=sim_wpg_overlap_median.loc[x.index, "w_knn_site"])).reset_index().drop(columns = ['w_knn_site'])
        
        sim_wpg_overlap_median_knn_adm = sim_wpg_overlap_median_knn_adm.append(df)

# %% [markdown]
Bring together

# %% [code]
sim_wpg_overlap_knn_adm = sim_wpg_overlap_mean_knn_adm.merge(sim_wpg_overlap_median_knn_adm, on = 'MAP_ID', how = 'left')

# %% [markdown]
Save it

# %% [code]
sim_wpg_overlap_knn_adm.to_csv('./midsave/sim_wpg_overlap_knn_adm.csv', index = False)
